# Supplementary material for: Real-Time Detection of Freezing Motions in Parkinson's Patients for Adaptive Gait Phase Synchronous Cueing
Source: Front Neurol. 2021 Dec 6;12:720516. doi: 10.3389/fneur.2021.720516 (PMC8685223; doi:10.3389/fneur.2021.720516)
Supplement: Supplementary file 2 [file Data_Sheet_2.zip]

Archive with 83 entries (66 files):
- data/
- data/S5/
- data/S2/
- data/S3/
- data/S4/
- data/S10/
- data/S11/
- data/S16/
- data/S8/
- data/S1/
- data/S6/
- data/S7/
- data/S9/
- data/S13/
- data/S14/
- data/S15/
- data/S12/
- data/S5/S5_left_foot_trial_1.csv
- data/S5/S5_left_foot_trial_2.csv
- data/S5/S5_right_foot_trial_1.csv
- data/S5/S5_right_foot_trial_2.csv
- data/S2/S2_left_foot_trial_1.csv
- data/S2/S2_left_foot_trial_2.csv
- data/S2/S2_right_foot_trial_2.csv
- data/S2/S2_right_foot_trial_1.csv
- data/S3/S3_left_foot_trial_2.csv
- data/S3/S3_left_foot_trial_1.csv
- data/S3/S3_right_foot_trial_1.csv
- data/S3/S3_right_foot_trial_2.csv
- data/S4/S4_right_foot_trial_2.csv
- data/S4/S4_right_foot_trial_1.csv
- data/S4/S4_left_foot_trial_2.csv
- data/S4/S4_left_foot_trial_1.csv
- data/S10/S10_left_foot_trial_2.csv
- data/S10/S10_left_foot_trial_1.csv
- data/S10/S10_right_foot_trial_1.csv
- data/S10/S10_right_foot_trial_2.csv
- data/S11/S11_right_foot_trial_2.csv
- data/S11/S11_right_foot_trial_1.csv
- data/S11/S11_left_foot_trial_1.csv
- data/S11/S11_left_foot_trial_2.csv
- data/S16/S16_left_foot_trial_1.csv
- data/S16/S16_left_foot_trial_2.csv
- data/S16/S16_right_foot_trial_1.csv
- data/S16/S16_right_foot_trial_2.csv
- data/S8/S8_left_foot_trial_2.csv
- data/S8/S8_right_foot_trial_2.csv
- data/S8/S8_right_foot_trial_1.csv
- data/S8/S8_left_foot_trial_1.csv
- data/S1/S1_left_foot_trial_2.csv
- data/S1/S1_left_foot_trial_1.csv
- data/S1/S1_right_foot_trial_1.csv
- data/S1/S1_right_foot_trial_2.csv
- data/S6/S6_left_foot_trial_2.csv
- data/S6/S6_left_foot_trial_1.csv
- data/S6/S6_right_foot_trial_2.csv
- data/S6/S6_right_foot_trial_1.csv
- data/S7/S7_left_foot_trial_1.csv
- data/S7/S7_left_foot_trial_2.csv
- data/S7/S7_right_foot_trial_1.csv
- data/S7/S7_right_foot_trial_2.csv
- data/S9/S9_left_foot_trial_1.csv
- data/S9/S9_left_foot_trial_2.csv
- data/S9/S9_right_foot_trial_1.csv
- data/S9/S9_right_foot_trial_2.csv
- data/S13/S13_left_foot_trial_1.csv
- data/S13/S13_left_foot_trial_2.csv
- data/S13/S13_right_foot_trial_2.csv
- data/S13/S13_right_foot_trial_1.csv
- data/S14/S14_left_foot_trial_1.csv
- data/S14/S14_left_foot_trial_2.csv
- data/S14/S14_right_foot_trial_1.csv
- data/S14/S14_right_foot_trial_2.csv
- data/S15/S15_right_foot_trial_2.csv
- data/S15/S15_right_foot_trial_1.csv
- data/S15/S15_left_foot_trial_2.csv
- data/S15/S15_left_foot_trial_1.csv
- data/S12/S12_left_foot_trial_2.csv
- data/S12/S12_left_foot_trial_1.csv
- data/S12/S12_right_foot_trial_1.csv
- data/S12/S12_right_foot_trial_2.csv
- data/.DS_Store
- data/readme.txt
