# Supplementary material for: Real-Time Detection of Freezing Motions in Parkinson's Patients for Adaptive Gait Phase Synchronous Cueing
Source: Front Neurol. 2021 Dec 6;12:720516. doi: 10.3389/fneur.2021.720516 (PMC8685223; doi:10.3389/fneur.2021.720516)
Supplement: Supplementary file 2 [file Data_Sheet_2.zip › data/S5/S5_left_foot_trial_1.csv]

time	acc_x	acc_y	acc_z	gyr_x	gyr_y	gyr_z	FoG
0	-1.0464	5.67672	8.312341	0	-0.1	0.2	0
0.005	-1.0137	5.67672	8.312341	0.2	-0.4	0.4	0
0.01	-1.0137	5.63748	8.35158	0.7	-0.4	0.2	0
0.015	-0.9352201	5.59824	8.38428	0.4	-0.4	0.4	0
0.02	-1.0137	5.70942	8.312341	0.4	-0.4	0	0
0.025	-1.0464	5.70942	8.312341	0.4	-0.4	0	0
0.03	-0.9744601	5.67672	8.35158	0.3	-0.4	0.3	0
0.035	-1.0137	5.70942	8.38428	0	-0.1	0	0
0.04	-0.9744601	5.67672	8.35158	0	0	0.1	0
0.045	-0.9744601	5.67672	8.38428	0.1	-0.2	0	0
0.05	-0.9744601	5.63748	8.35158	0.5	0	-0.2	0
0.055	-1.0137	5.63748	8.35158	0.2	-0.5	0.4	0
0.06	-1.0137	5.70942	8.38428	0	-0.7	0.3	0
0.065	-0.9744601	5.63748	8.312341	0.2	-0.1	0.5	0
0.07	-1.0137	5.63748	8.35158	0.7	-0.5	-0.1	0
0.075	-0.9744601	5.63748	8.35158	0.2	-0.1	-0.6	0
0.08	-1.0137	5.67672	8.35158	0	0.2	-0.7	0
0.085	-1.0464	5.67672	8.38428	0.3	0.1	0	0
0.09	-1.0137	5.67672	8.35158	0.4	0	-0.4	0
0.095	-1.0464	5.63748	8.38428	0	0.1	-0.6	0
0.1	-1.0137	5.63748	8.35158	0	0	0.1	0
0.105	-1.0137	5.63748	8.38428	0	0	0	0
0.11	-1.0464	5.63748	8.27964	0	-0.2	0	0
0.115	-0.9744601	5.63748	8.312341	0.2	-0.1	-0.2	0
0.12	-1.0137	5.67672	8.27964	0.3	-0.2	-0.9	0
0.125	-1.0137	5.67672	8.35158	0.2	0.2	0	0
0.13	-0.9744601	5.63748	8.38428	0.4	0.5	0	0
0.135	-1.0137	5.63748	8.312341	0.4	0	0	0
0.14	-1.0464	5.63748	8.2404	0	0	-0.4	0
0.145	-1.0464	5.67672	8.35158	0.3	0	-0.1	0
0.15	-0.9744601	5.67672	8.35158	0.1	0	0.2	0
0.155	-0.9744601	5.70942	8.35158	-0.2	0.4	-0.4	0
0.16	-1.0137	5.63748	8.35158	-0.2	0.3	-0.1	0
0.165	-0.9744601	5.70942	8.312341	0	0.2	0.1	0
0.17	-1.0137	5.70942	8.38428	0	0.4	0.1	0
0.175	-1.0137	5.70942	8.312341	0	0.1	-0.2	0
0.18	-1.0137	5.67672	8.35158	0.2	0.2	-0.3	0
0.185	-0.9744601	5.70942	8.35158	0.1	0.2	-0.1	0
0.19	-0.9744601	5.70942	8.312341	-0.1	0.4	-0.4	0
0.195	-0.9744601	5.67672	8.35158	0	0.3	-0.5	0
0.2	-1.0464	5.67672	8.35158	-0.7	0.3	-0.8	0
0.205	-1.0137	5.63748	8.38428	-0.7	0.7	-0.3	0
0.21	-1.0464	5.63748	8.35158	0	0.5	-0.2	0
0.215	-1.0464	5.59824	8.27964	-0.3	0.3	-0.3	0
0.22	-1.0464	5.59824	8.35158	-0.3	0.2	-0.2	0
0.225	-1.0464	5.59824	8.38428	-0.2	0.2	-0.3	0
0.23	-1.0464	5.59824	8.312341	-0.6	0.1	0	0
0.235	-1.0464	5.63748	8.312341	-0.2	0.2	0.4	0
0.24	-1.08564	5.56554	8.2404	-0.2	0	0.4	0
0.245	-1.12488	5.63748	8.312341	0	0.2	0	0
0.25	-1.0464	5.70942	8.312341	0.2	0.2	0.2	0
0.255	-1.0137	5.70942	8.27964	0	0	0	0
0.26	-1.0137	5.74866	8.35158	-0.2	0	0.2	0
0.265	-1.0137	5.63748	8.27964	0.1	0.2	0.8	0
0.27	-1.0464	5.59824	8.27964	0	0	0.9	0
0.275	-1.15758	5.63748	8.35158	0	-0.4	0.2	0
0.28	-1.15758	5.63748	8.312341	-0.2	-0.3	0.1	0
0.285	-1.08564	5.67672	8.312341	0	-0.6	0.4	0
0.29	-1.0137	5.56554	8.312341	0.2	-0.4	0.7	0
0.295	-0.9744601	5.59824	8.312341	0	-0.7	0.4	0
0.3	-0.9744601	5.63748	8.312341	0.2	-0.6	0.7	0
0.305	-1.0137	5.70942	8.38428	0	-0.5	0.5	0
0.31	-1.0464	5.70942	8.312341	0.2	-0.6	0.6	0
0.315	-1.0137	5.63748	8.312341	0.3	-0.6	0.4	0
0.32	-1.0464	5.70942	8.312341	0.4	-0.7	0.3	0
0.325	-1.0464	5.67672	8.38428	0.2	-0.6	0.1	0
0.33	-0.9744601	5.63748	8.38428	0.6	-0.4	0.4	0
0.335	-1.0137	5.63748	8.35158	0.2	-0.5	0.7	0
0.34	-1.0137	5.67672	8.35158	0.4	-0.5	0.9	0
0.345	-1.0137	5.67672	8.38428	0.2	-0.4	0.4	0
0.35	-1.0137	5.63748	8.312341	0	-0.6	0.4	0
0.355	-1.0137	5.70942	8.35158	0.2	-0.4	0.2	0
0.36	-1.0464	5.63748	8.35158	0.1	-0.4	0.4	0
0.365	-0.9744601	5.70942	8.35158	0.2	-0.7	0.6	0
0.37	-1.0137	5.63748	8.312341	0.1	-0.6	0.1	0
0.375	-1.0464	5.56554	8.38428	0.2	-0.4	0.2	0
0.38	-1.12488	5.41512	8.35158	0	-0.6	0.7	0
0.385	-1.12488	5.487061	8.35158	0.2	-0.9	0.6	0
0.39	-1.08564	5.67672	8.38428	1.1	-0.8	0.7	0
0.395	-1.0137	5.67672	8.38428	0.9	-0.9	0.9	0
0.4	-0.9744601	5.8206	8.35158	0.7	-0.6	0.9	0
0.405	-0.8959801	5.8206	8.35158	0.4	-0.6	0.7	0
0.41	-0.9352201	5.85984	8.27964	0	-0.7	0.8	0
0.415	-0.9352201	5.74866	8.42352	-0.2	-0.8	0.5	0
0.42	-0.9352201	5.70942	8.42352	-0.3	-0.6	0.2	0
0.425	-0.9352201	5.70942	8.38428	-0.7	-0.4	0.1	0
0.43	-0.9744601	5.63748	8.38428	-0.5	-0.5	0	0
0.435	-1.0464	5.59824	8.42352	-0.7	-0.4	0	0
0.44	-1.0464	5.59824	8.35158	-0.4	-0.3	0.3	0
0.445	-1.0137	5.56554	8.312341	-0.7	0	0.1	0
0.45	-1.0464	5.63748	8.38428	-0.3	0	0.1	0
0.455	-0.9744601	5.67672	8.35158	0	-0.2	-0.3	0
0.46	-1.0137	5.63748	8.38428	0.4	-0.5	0.3	0
0.465	-0.9744601	5.63748	8.35158	0.2	-0.4	0	0
0.47	-1.0137	5.67672	8.38428	0.1	-0.7	0.6	0
0.475	-0.9744601	5.67672	8.38428	0.2	-0.4	0.4	0
0.48	-0.8959801	5.67672	8.35158	-0.1	0	0.2	0
0.485	-0.9744601	5.63748	8.42352	-0.2	-0.1	0	0
0.49	-0.9744601	5.63748	8.35158	-0.1	0	0.2	0
0.495	-0.9744601	5.63748	8.38428	-0.2	0	0	0
0.5	-0.9744601	5.63748	8.38428	0	0	-0.7	0
0.505	-1.0137	5.63748	8.45622	0	0	-0.9	0
0.51	-0.9744601	5.59824	8.35158	0	0	-0.2	0
0.515	-1.0137	5.67672	8.312341	-0.1	0.4	-0.4	0
0.52	-1.0137	5.67672	8.35158	0	0.2	0	0
0.525	-0.9744601	5.63748	8.312341	0	0.5	-0.4	0
0.53	-1.0464	5.63748	8.312341	-0.1	0.2	-0.4	0
0.535	-0.9744601	5.63748	8.38428	0.1	0	-0.4	0
0.54	-0.9744601	5.63748	8.27964	0	0.2	-0.6	0
0.545	-0.9744601	5.70942	8.35158	0	0.3	-0.6	0
0.55	-1.0137	5.70942	8.312341	0.2	0.1	-0.6	0
0.555	-1.0137	5.67672	8.312341	0	0.3	-0.5	0
0.56	-0.9744601	5.63748	8.35158	-0.5	0.8	-0.4	0
0.565	-0.9744601	5.59824	8.35158	0	0.7	0	0
0.57	-0.9744601	5.63748	8.35158	-0.1	0.8	0	0
0.575	-1.0137	5.63748	8.27964	-0.2	0.6	-0.4	0
0.58	-1.0464	5.70942	8.35158	-0.2	0.5	-0.2	0
0.585	-1.0464	5.59824	8.38428	-0.3	0.6	-0.4	0
0.59	-0.9744601	5.67672	8.312341	-0.5	0.7	-0.5	0
0.595	-1.0464	5.67672	8.35158	-0.3	0.4	-0.9	0
0.6	-1.0137	5.63748	8.38428	0	0.4	-0.9	0
0.605	-1.0464	5.67672	8.35158	-0.2	0.6	-0.9	0
0.61	-1.0464	5.63748	8.312341	-0.4	0.7	-1.1	0
0.615	-1.08564	5.63748	8.38428	-0.2	0.9	-0.7	0
0.62	-1.0464	5.67672	8.35158	0	0.2	-1.1	0
0.625	-1.08564	5.74866	8.35158	0	0.5	-0.7	0
0.63	-1.0137	5.63748	8.312341	0	0.8	-0.3	0
0.635	-1.0464	5.63748	8.35158	-0.1	0.8	-0.5	0
0.64	-1.0464	5.59824	8.38428	-0.4	0.8	-0.4	0
0.645	-1.08564	5.63748	8.312341	-0.4	0.5	-0.7	0
0.65	-1.08564	5.67672	8.42352	-0.5	0.7	-0.2	0
0.655	-1.0464	5.63748	8.35158	-0.6	0.4	-0.2	0
0.66	-1.0464	5.70942	8.35158	-0.7	0.7	0	0
0.665	-1.08564	5.67672	8.35158	-0.5	0.7	-0.5	0
0.67	-1.12488	5.70942	8.312341	-0.5	0.9	-0.2	0
0.675	-1.0464	5.56554	8.35158	-0.6	0.9	-0.3	0
0.68	-1.0137	5.59824	8.38428	-0.3	0.6	-0.6	0
0.685	-1.08564	5.59824	8.312341	0	0.4	-0.6	0
0.69	-1.08564	5.59824	8.312341	-0.4	0.3	-0.4	0
0.695	-1.0464	5.59824	8.35158	-0.3	-0.1	0	0
0.7	-1.12488	5.56554	8.38428	0	-0.3	-0.2	0
0.705	-1.08564	5.63748	8.312341	0	0	-0.7	0
0.71	-1.0464	5.63748	8.27964	-0.3	-0.3	0	0
0.715	-1.0464	5.63748	8.35158	-0.3	-0.6	-0.1	0
0.72	-1.0464	5.59824	8.27964	-0.4	-0.7	-0.1	0
0.725	-1.12488	5.63748	8.312341	-0.5	-0.6	0.1	0
0.73	-1.12488	5.63748	8.312341	-0.1	-0.3	0	0
0.735	-1.0137	5.59824	8.312341	-0.3	-0.4	0.2	0
0.74	-1.12488	5.59824	8.35158	-0.2	-0.4	0.4	0
0.745	-1.08564	5.59824	8.38428	0	-0.5	0.2	0
0.75	-1.08564	5.59824	8.38428	-0.2	-0.7	0	0
0.755	-1.08564	5.59824	8.35158	0	-1	0.4	0
0.76	-1.12488	5.59824	8.27964	0.1	-0.9	0.8	0
0.765	-1.12488	5.63748	8.42352	0.2	-0.9	1	0
0.77	-1.12488	5.63748	8.35158	0	-0.9	0.7	0
0.775	-1.12488	5.59824	8.35158	0	-0.9	0.6	0
0.78	-1.08564	5.59824	8.27964	-0.1	-1.1	0.9	0
0.785	-1.08564	5.56554	8.38428	0	-1.1	0.6	0
0.79	-1.0464	5.67672	8.35158	0	-1.2	0.3	0
0.795	-1.0464	5.59824	8.35158	0	-1.5	1	0
0.8	-1.08564	5.63748	8.35158	0.1	-1.2	1.2	0
0.805	-1.0137	5.56554	8.35158	0	-1.6	1.3	0
0.81	-1.12488	5.59824	8.27964	0	-1.4	1	0
0.815	-1.0464	5.59824	8.42352	0	-1.4	1.6	0
0.82	-1.08564	5.56554	8.38428	-0.1	-1.4	1.4	0
0.825	-1.0464	5.59824	8.35158	0.2	-1.4	1.4	0
0.83	-1.08564	5.63748	8.312341	0.3	-1.9	1.5	0
0.835	-1.08564	5.63748	8.35158	0.5	-2.1	1.6	0
0.84	-1.08564	5.67672	8.312341	0.5	-2.1	1.9	0
0.845	-1.08564	5.63748	8.312341	0.2	-2.4	1.8	0
0.85	-1.12488	5.5263	8.35158	-0.2	-2.3	2.3	0
0.855	-1.08564	5.59824	8.35158	0	-2	2.8	0
0.86	-1.08564	5.63748	8.42352	0	-2	2.7	0
0.865	-1.0464	5.70942	8.45622	0	-2.1	2.6	0
0.87	-0.9352201	5.8206	8.38428	0.2	-1.8	3.2	0
0.875	-0.8632801	5.93178	8.38428	0.2	-1.4	2.9	0
0.88	-0.8959801	5.89254	8.38428	-0.9	-0.9	2.6	0
0.885	-0.9352201	5.89254	8.45622	-1.4	-0.7	2.4	0
0.89	-0.9352201	5.93178	8.38428	-1.1	-0.5	2.6	0
0.895	-1.0137	5.78136	8.312341	-2	-0.2	2.1	0
0.9	-1.08564	5.59824	8.312341	-2.4	0	2	0
0.905	-1.0464	5.59824	8.38428	-2.3	-0.1	2.2	0
0.91	-1.0464	5.56554	8.45622	-2	0	1.8	0
0.915	-0.9744601	5.70942	8.5347	-1.4	0.4	2.4	0
0.92	-0.8959801	5.89254	8.5347	-1.5	1	2.3	0
0.925	-0.7455601	6.00372	8.5347	-2.5	1.4	2.1	0
0.93	-0.7848001	6.04296	8.5347	-3.4	2.2	1.5	0
0.935	-0.7455601	5.89254	8.495461	-4.4	2.8	0.9	0
0.94	-0.8240401	5.74866	8.45622	-5.5	3.2	0.8	0
0.945	-0.8240401	5.487061	8.42352	-6.2	3.7	0.4	0
0.95	-0.9744601	5.41512	8.38428	-6.5	3.6	0.7	0
0.955	-0.9744601	5.37588	8.45622	-6.6	3.7	1.2	0
0.96	-0.9352201	5.45436	8.42352	-5.8	3.2	1.4	0
0.965	-0.8240401	5.59824	8.42352	-5.3	3.9	1.2	0
0.97	-0.8240401	5.74866	8.35158	-5.2	3.9	1.2	0
0.975	-0.7848001	5.78136	8.38428	-5.5	4.2	1.1	0
0.98	-0.7455601	5.67672	8.42352	-6.6	4.4	0.6	0
0.985	-0.7848001	5.78136	8.42352	-7.3	4.8	1.2	0
0.99	-0.7848001	5.85984	8.45622	-7.5	4.9	1.5	0
0.995	-0.9744601	5.70942	8.35158	-8.6	4.8	1.6	0
1	-1.08564	5.45436	8.312341	-9.3	4.4	1.9	0
1.005	-1.2753	5.41512	8.312341	-9.8	4	2.1	0
1.01	-1.38648	5.232	8.2404	-9.5	2.5	2.6	0
1.015	-1.45842	5.04888	8.16846	-9.1	1.4	3	0
1.02	-1.5369	4.6761	8.13576	-8.8	0.2	3.9	0
1.025	-1.72656	4.42104	8.09652	-7.8	-1.1	5.5	0
1.03	-1.7985	4.19868	8.057281	-6	-2.3	6.5	0
1.035	-1.87698	4.23792	8.13576	-2.9	-3.7	7.2	0
1.04	-1.90968	4.46028	8.2404	-0.2	-5.5	7.2	0
1.045	-1.72656	4.75458	8.35158	1.9	-6.5	7.5	0
1.05	-1.34724	5.30394	8.45622	4.2	-7.4	7.6	0
1.055	-0.8959801	5.85984	8.606641	4.9	-7.9	8.1	0
1.06	-0.67362	6.114901	8.606641	3.9	-7.9	7.9	0
1.065	-0.44472	6.22608	8.63934	2.8	-7.2	7.3	0
1.07	-0.41202	6.04296	8.495461	2	-6.5	6.5	0
1.075	-0.5232	5.74866	8.45622	0.9	-5.8	6.3	0
1.08	-0.67362	5.34318	8.35158	0.3	-5.7	5.6	0
1.085	-0.8959801	5.16006	8.38428	0.8	-5.8	5.2	0
1.09	-1.08564	5.00964	8.35158	2.1	-6.3	5.1	0
1.095	-1.19682	5.00964	8.35158	3	-6.3	5.5	0
1.1	-1.19682	5.04888	8.35158	4.4	-6.4	6.3	0
1.105	-1.15758	5.232	8.38428	5.4	-6.9	6.3	0
1.11	-1.0137	5.37588	8.495461	6.5	-7.8	6.8	0
1.115	-1.0137	5.41512	8.38428	6.6	-8.6	7	0
1.12	-0.8240401	5.5263	8.42352	7.1	-9.1	7	0
1.125	-0.7848001	5.487061	8.495461	7.6	-8.6	6.3	0
1.13	-0.7848001	5.5263	8.42352	7.7	-8.8	6.5	0
1.135	-0.8240401	5.487061	8.45622	8	-8.9	6.4	0
1.14	-0.7848001	5.487061	8.38428	8.7	-8.9	6.5	0
1.145	-0.8959801	5.45436	8.312341	8.8	-9.3	6.1	0
1.15	-0.9352201	5.45436	8.312341	9.4	-10	6.5	0
1.155	-0.9744601	5.5263	8.27964	9.9	-9.8	7	0
1.16	-0.9352201	5.59824	8.35158	10.1	-10.1	6.6	0
1.165	-0.9352201	5.67672	8.312341	9.9	-10.6	6.7	0
1.17	-0.8959801	5.70942	8.38428	9.7	-11.3	6.7	0
1.175	-0.8959801	5.63748	8.38428	9.2	-12.1	7	0
1.18	-0.8632801	5.67672	8.495461	8.8	-12.1	7.2	0
1.185	-0.71286	5.78136	8.38428	8.6	-12.6	7.3	0
1.19	-0.67362	5.8206	8.38428	8.6	-12.4	7	0
1.195	-0.59514	5.78136	8.38428	7.8	-12.6	7	0
1.2	-0.59514	5.85984	8.38428	7.9	-12.6	7.2	0
1.205	-0.56244	5.89254	8.495461	7.4	-12.4	6.9	0
1.21	-0.44472	6.29802	8.606641	7	-12.2	6.4	0
1.215	-0.2616	6.52038	8.606641	5.8	-11.6	6.5	0
1.22	-0.0327	6.29802	8.45622	3.7	-10.5	5.6	0
1.225	0	6.33726	8.42352	2.5	-9.4	5.4	0
1.23	-0.11118	6.22608	8.42352	1.6	-8.1	4.8	0
1.235	-0.22236	6.00372	8.27964	0.1	-7.2	4.2	0
1.24	-0.33354	5.74866	8.35158	-1.1	-6.9	2.8	0
1.245	-0.56244	5.67672	8.38428	-1.3	-6.5	2.6	0
1.25	-0.67362	5.59824	8.42352	-1.1	-6.7	3.1	0
1.255	-0.7848001	5.63748	8.45622	-1.1	-6.5	2.9	0
1.26	-0.67362	5.63748	8.38428	-0.7	-6.5	3.5	0
1.265	-0.67362	5.63748	8.35158	-0.6	-6.7	3	0
1.27	-0.56244	5.67672	8.38428	-0.2	-6.7	3	0
1.275	-0.41202	5.70942	8.38428	-0.4	-7	3.5	0
1.28	-0.37278	5.67672	8.38428	-0.2	-6.7	3.3	0
1.285	-0.2943	5.5263	8.38428	-0.4	-6.3	2.9	0
1.29	-0.37278	5.67672	8.35158	-0.7	-6.7	2.7	0
1.295	-0.48396	5.67672	8.45622	0	-5.7	2.7	0
1.3	-0.44472	5.78136	8.42352	0	-5.6	2.1	0
1.305	-0.2616	5.78136	8.38428	-0.1	-4.9	1.3	0
1.31	-0.33354	5.78136	8.42352	-0.4	-4.7	2	0
1.315	-0.33354	5.85984	8.38428	-0.2	-4.4	1.7	0
1.32	-0.33354	5.89254	8.38428	-0.3	-4.3	1.4	0
1.325	-0.33354	5.8206	8.45622	-0.4	-3.9	0.9	0
1.33	-0.33354	5.85984	8.45622	-0.7	-3.4	0.7	0
1.335	-0.2616	5.85984	8.495461	-1.6	-3.2	1.1	0
1.34	-0.2616	5.89254	8.495461	-1.4	-2.6	0.9	0
1.345	-0.33354	5.8206	8.495461	-1.7	-2	0.9	0
1.35	-0.33354	5.74866	8.45622	-1.5	-1.6	0.1	0
1.355	-0.2943	5.74866	8.495461	-1.1	-0.9	0	0
1.36	-0.37278	5.74866	8.38428	-1.1	-0.6	0.2	0
1.365	-0.44472	5.67672	8.35158	-1	-0.2	-0.3	0
1.37	-0.48396	5.63748	8.35158	-1.1	0	0	0
1.375	-0.48396	5.63748	8.38428	-1.1	0	0	0
1.38	-0.48396	5.67672	8.38428	-1.1	0.6	-0.4	0
1.385	-0.44472	5.63748	8.42352	-0.9	0.4	-0.5	0
1.39	-0.48396	5.70942	8.35158	-0.9	0.4	-0.4	0
1.395	-0.5232	5.63748	8.35158	-1.1	0.6	0.1	0
1.4	-0.48396	5.67672	8.42352	-0.9	0.7	0	0
1.405	-0.44472	5.70942	8.42352	-0.7	0.9	0	0
1.41	-0.41202	5.78136	8.495461	-1.1	0.9	-0.2	0
1.415	-0.33354	5.74866	8.42352	-1.1	1.4	0.2	0
1.42	-0.33354	5.8206	8.42352	-1.1	1.4	0.3	0
1.425	-0.22236	5.67672	8.38428	-1	1.7	0	0
1.43	-0.33354	5.67672	8.38428	-0.7	1.9	0	0
1.435	-0.48396	5.59824	8.42352	-0.9	1.8	-0.2	0
1.44	-0.56244	5.63748	8.35158	-1.1	1.7	-0.2	0
1.445	-0.59514	5.63748	8.35158	-0.7	2	-0.5	0
1.45	-0.59514	5.5263	8.27964	-1.1	2	-0.5	0
1.455	-0.56244	5.63748	8.38428	-1.1	1.4	0	0
1.46	-0.63438	5.63748	8.42352	-1.1	1.4	-0.3	0
1.465	-0.59514	5.56554	8.38428	-0.8	1.3	-0.3	0
1.47	-0.59514	5.8206	8.5347	-0.2	1.3	0.4	0
1.475	-0.48396	5.59824	8.42352	-0.9	1.2	0.4	0
1.48	-0.56244	5.56554	8.38428	-1.1	1.7	0.2	0
1.485	-0.63438	5.45436	8.312341	-0.7	1.4	0.4	0
1.49	-0.71286	5.487061	8.38428	-0.6	1.1	0.2	0
1.495	-0.8240401	5.5263	8.38428	-0.2	1	0.4	0
1.5	-0.7455601	5.56554	8.45622	0	0.4	1.1	0
1.505	-0.67362	5.56554	8.38428	-0.2	0.2	0.7	0
1.51	-0.67362	5.5263	8.38428	0	-0.2	0.6	0
1.515	-0.63438	5.41512	8.35158	0.1	-0.3	1.6	0
1.52	-0.63438	5.41512	8.312341	-0.3	-0.4	1.5	0
1.525	-0.67362	5.487061	8.42352	-0.2	-0.6	2	0
1.53	-0.59514	5.232	8.45622	0	-1	1.3	0
1.535	-0.7455601	5.74866	8.35158	0.5	-2.2	2.5	0
1.54	-0.8632801	5.487061	8.42352	1.4	-1.1	2.8	0
1.545	-0.59514	5.70942	8.45622	0.1	-1.3	2.5	0
1.55	-0.41202	5.56554	8.42352	1.6	-1.7	2.1	0
1.555	-0.56244	5.67672	8.495461	0.7	-1.9	2.3	0
1.56	-0.41202	5.59824	8.45622	1.7	-1.6	2.1	0
1.565	-0.5232	5.56554	8.35158	0.7	-2.2	1.4	0
1.57	-0.56244	5.30394	8.42352	1.6	-2.7	3.1	0
1.575	-0.63438	5.78136	8.42352	1.4	-3.9	3.2	0
1.58	-0.67362	5.487061	8.312341	2.4	-3.2	2.5	0
1.585	-0.71286	5.487061	8.35158	1.5	-3.4	2.5	0
1.59	-0.67362	5.487061	8.35158	1.8	-3.6	1.6	0
1.595	-0.59514	5.487061	8.35158	2.1	-4.3	1	0
1.6	-0.71286	5.487061	8.312341	2.2	-4.6	1	0
1.605	-0.71286	5.5263	8.312341	2.1	-5.2	1.1	0
1.61	-0.56244	5.487061	8.207701	1.4	-6.5	0.9	0
1.615	-0.7848001	5.37588	8.45622	2.3	-6.9	0.1	0
1.62	-0.7848001	5.34318	8.27964	2.2	-7.4	0.2	0
1.625	-0.7455601	5.16006	8.38428	2.4	-7.8	0	0
1.63	-0.8632801	5.27124	8.38428	3.7	-8.6	-0.3	0
1.635	-0.8959801	5.59824	8.5347	4	-9.8	-0.4	0
1.64	-0.63438	5.45436	8.45622	3.5	-9.4	-1.2	0
1.645	-0.48396	5.89254	8.67858	4.2	-11.4	-1.8	0
1.65	-0.44472	6.00372	8.5347	4.2	-11	-1.8	0
1.655	-0.14388	5.93178	8.38428	3.1	-10.9	-1.1	0
1.66	-0.0327	6.04296	8.5347	3.2	-11	-0.8	0
1.665	-0.18312	6.186841	8.45622	3	-10.5	-0.9	0
1.67	-0.11118	5.89254	8.312341	1.4	-9.9	-0.9	0
1.675	-0.18312	6.04296	8.5347	1.8	-9.4	-1.1	0
1.68	-0.14388	5.97102	8.42352	1.8	-8.6	-1.9	0
1.685	-0.14388	5.85984	8.45622	1.4	-7.8	-2.5	0
1.69	-0.2616	5.8206	8.42352	1.2	-7.4	-1.1	0
1.695	-0.2943	5.85984	8.42352	0.8	-6.9	-0.4	0
1.7	-0.11118	5.85984	8.38428	0.9	-6.5	-0.9	0
1.705	-0.2616	5.93178	8.42352	1	-6.1	-0.7	0
1.71	-0.18312	5.93178	8.27964	0.8	-6	-0.1	0
1.715	-0.14388	5.93178	8.42352	0.7	-5	-0.4	0
1.72	-0.11118	5.89254	8.312341	0.2	-4.8	-0.6	0
1.725	-0.07194	5.97102	8.42352	0	-4.2	-0.7	0
1.73	-0.11118	5.85984	8.45622	-0.3	-3.7	0	0
1.735	-0.14388	5.74866	8.45622	-0.1	-3.7	-0.2	0
1.74	-0.22236	5.59824	8.42352	0	-2.9	-0.6	0
1.745	-0.33354	5.487061	8.495461	0	-2.3	-1.6	0
1.75	-0.33354	5.41512	8.5347	0.7	-2.1	-1.1	0
1.755	-0.44472	5.37588	8.5674	1.6	-1.8	-0.7	0
1.76	-0.41202	5.41512	8.5347	3	-1.1	-0.8	0
1.765	-0.44472	5.59824	8.495461	3.8	-0.9	0	0
1.77	-0.41202	5.74866	8.42352	4	-0.7	0.4	0
1.775	-0.2943	5.8206	8.38428	4.2	-0.6	0.7	0
1.78	-0.22236	5.85984	8.35158	4.4	-0.7	0.7	0
1.785	-0.18312	5.93178	8.35158	4.4	-0.4	0.9	0
1.79	-0.14388	5.93178	8.312341	3.8	-0.2	0.4	0
1.795	-0.0327	5.85984	8.35158	3.5	0	-0.4	0
1.8	-0.11118	5.8206	8.38428	3.4	0.4	-0.4	0
1.805	-0.18312	5.78136	8.38428	3.5	1.1	-0.6	0
1.81	-0.33354	5.74866	8.35158	3.4	0.9	-0.4	0
1.815	-0.33354	5.70942	8.35158	3	1.1	0	0
1.82	-0.41202	5.74866	8.45622	3.1	1.2	-0.9	0
1.825	-0.41202	5.70942	8.42352	3.2	1.2	-0.7	0
1.83	-0.37278	5.74866	8.45622	3.4	1.2	-0.4	0
1.835	-0.37278	5.78136	8.42352	3.6	1.2	0	0
1.84	-0.33354	5.8206	8.38428	3.9	1.1	-0.1	0
1.845	-0.2943	5.85984	8.35158	3.5	1.4	0	0
1.85	-0.2943	5.8206	8.2404	3.1	1.1	-0.4	0
1.855	-0.2616	5.85984	8.312341	3.4	0.9	-0.3	0
1.86	-0.22236	5.89254	8.312341	2.8	1.4	0	0
1.865	-0.2616	5.85984	8.312341	2.2	1.6	-0.4	0
1.87	-0.2943	5.85984	8.312341	2.4	1.4	-0.3	0
1.875	-0.2943	5.8206	8.35158	2.4	1.1	-0.4	0
1.88	-0.37278	5.8206	8.312341	1.8	1.4	-0.8	0
1.885	-0.37278	5.74866	8.35158	1.9	1.3	-0.4	0
1.89	-0.44472	5.78136	8.312341	2.1	1.4	-0.4	0
1.895	-0.37278	5.74866	8.2404	1.6	1.4	-0.2	0
1.9	-0.5232	5.8206	8.27964	1.1	1.4	-0.4	0
1.905	-0.41202	5.8206	8.2404	0.8	1.1	-0.8	0
1.91	-0.37278	5.78136	8.312341	0.5	0.4	-0.2	0
1.915	-0.33354	5.74866	8.312341	0.4	0.8	-0.7	0
1.92	-0.37278	5.8206	8.312341	0.4	0.3	-0.1	0
1.925	-0.37278	5.70942	8.35158	0.2	0.2	-0.3	0
1.93	-0.41202	5.78136	8.27964	0.3	0.4	-0.2	0
1.935	-0.41202	5.78136	8.312341	0.2	0.7	-0.2	0
1.94	-0.41202	5.70942	8.312341	0.1	0.4	-0.1	0
1.945	-0.41202	5.78136	8.38428	0	0	0	0
1.95	-0.37278	5.74866	8.38428	-0.2	0	-0.3	0
1.955	-0.2943	5.74866	8.35158	0	-0.2	0	0
1.96	-0.33354	5.70942	8.312341	0.2	-0.2	0.1	0
1.965	-0.2943	5.74866	8.38428	0.1	-0.2	0.4	0
1.97	-0.44472	5.74866	8.312341	0	0	0	0
1.975	-0.41202	5.70942	8.35158	0.2	-0.1	-0.2	0
1.98	-0.41202	5.74866	8.35158	0.7	-0.1	0	0
1.985	-0.41202	5.70942	8.35158	0.6	-0.1	-0.4	0
1.99	-0.44472	5.78136	8.38428	0.2	-0.2	-0.7	0
1.995	-0.37278	5.78136	8.35158	0.4	-0.3	-0.4	0
2	-0.44472	5.8206	8.312341	0.1	-0.2	-0.2	0
2.005	-0.37278	5.8206	8.2404	-0.1	-0.5	0	0
2.01	-0.33354	5.8206	8.312341	0	-0.7	0	0
2.015	-0.33354	5.74866	8.27964	0	-0.6	0.2	0
2.02	-0.37278	5.74866	8.35158	-0.3	-0.4	0.1	0
2.025	-0.41202	5.74866	8.38428	-0.4	-0.5	-0.1	0
2.03	-0.44472	5.74866	8.38428	-0.3	-0.7	0.1	0
2.035	-0.41202	5.70942	8.42352	-0.3	-0.7	0	0
2.04	-0.48396	5.70942	8.312341	-0.2	-0.8	0.2	0
2.045	-0.37278	5.8206	8.27964	-0.6	-0.9	0	0
2.05	-0.37278	5.8206	8.27964	-0.7	-0.8	0.1	0
2.055	-0.33354	5.8206	8.27964	-1.2	-0.7	0.1	0
2.06	-0.37278	5.8206	8.2404	-1.1	-0.8	0	0
2.065	-0.33354	5.8206	8.27964	-1.5	-0.7	0	0
2.07	-0.2616	5.78136	8.2404	-1.6	-0.9	-0.2	0
2.075	-0.2943	5.78136	8.35158	-1.9	-1.4	-0.4	0
2.08	-0.22236	5.74866	8.35158	-2.3	-1	-0.4	0
2.085	-0.2943	5.70942	8.35158	-2.6	-0.8	-0.2	0
2.09	-0.37278	5.70942	8.312341	-2.3	-0.7	-0.3	0
2.095	-0.37278	5.59824	8.312341	-2.1	-0.4	-1	0
2.1	-0.44472	5.63748	8.312341	-2.6	-0.3	-1.2	0
2.105	-0.41202	5.70942	8.35158	-2.8	0	-0.9	0
2.11	-0.41202	5.70942	8.35158	-2.6	-0.1	-0.9	0
2.115	-0.2943	5.67672	8.38428	-2.5	-0.2	-1.4	0
2.12	-0.2616	5.59824	8.42352	-2.6	0	-1.7	0
2.125	-0.2943	5.59824	8.38428	-2.2	0.1	-1.8	0
2.13	-0.2943	5.56554	8.42352	-1.8	0.4	-2.1	0
2.135	-0.41202	5.45436	8.495461	-1.2	0.8	-2.3	0
2.14	-0.48396	5.45436	8.495461	-1.1	0.7	-2.1	0
2.145	-0.59514	5.45436	8.42352	-0.2	1.1	-1.5	0
2.15	-0.63438	5.45436	8.35158	-0.3	0.9	-1.7	0
2.155	-0.59514	5.45436	8.45622	-0.2	0.9	-2.2	0
2.16	-0.59514	5.37588	8.495461	0.6	0.3	-0.9	0
2.165	-0.5232	5.41512	8.495461	1.1	0.2	-0.7	0
2.17	-0.48396	5.5263	8.45622	1.4	0	-0.7	0
2.175	-0.56244	5.63748	8.35158	1.6	0.2	-0.2	0
2.18	-0.5232	5.70942	8.35158	2.4	0.2	0.1	0
2.185	-0.44472	5.74866	8.35158	3	0.2	0.5	0
2.19	-0.2943	5.67672	8.42352	3.2	0	0.4	0
2.195	-0.8240401	5.63748	8.38428	2.8	0.3	0	0
2.2	0	5.59824	8.27964	2.5	0.7	-1.8	0
2.205	-0.37278	5.67672	8.35158	3.4	0.4	-0.5	0
2.21	-0.48396	5.487061	8.312341	4.1	0.2	0	0
2.215	-0.5232	5.5263	8.42352	3.8	0.3	-0.4	0
2.22	-0.48396	5.56554	8.45622	4.6	0.8	0	0
2.225	-0.44472	5.67672	8.42352	5	1.3	-0.4	0
2.23	-0.41202	5.63748	8.42352	6.3	1.1	0.4	0
2.235	-0.37278	5.74866	8.38428	6.7	1	0.4	0
2.24	-0.33354	5.78136	8.38428	6.7	1.2	0.4	0
2.245	-0.2943	5.78136	8.312341	6.3	1.4	0.7	0
2.25	-0.14388	5.74866	8.35158	6.2	1.5	0.2	0
2.255	-0.14388	5.78136	8.312341	6.4	1.8	0.2	0
2.26	-0.22236	5.74866	8.38428	6.7	2.3	-0.4	0
2.265	-0.33354	5.5263	8.42352	7.2	2.6	-0.3	0
2.27	-0.48396	5.5263	8.42352	7.4	3	-0.1	0
2.275	-0.5232	5.45436	8.42352	9	3	-0.2	0
2.28	-0.59514	5.487061	8.42352	10	3.5	0.3	0
2.285	-0.59514	5.487061	8.5347	11.7	4.4	0.2	0
2.29	-0.41202	5.59824	8.5674	12.6	4.7	0.9	0
2.295	-0.37278	5.63748	8.5674	13.7	4.6	1.8	0
2.3	-0.07194	5.74866	8.495461	15	4.5	1.8	0
2.305	-0.11118	5.8206	8.45622	15.9	4.7	1.8	0
2.31	-0.11118	6.00372	8.35158	16.6	5.4	1.5	0
2.315	-0.0327	5.97102	8.27964	16.8	5.5	1.3	0
2.32	-0.07194	6.00372	8.207701	16.3	6.1	1.2	0
2.325	-0.11118	5.93178	8.2404	16.1	6.4	0.7	0
2.33	-0.14388	5.85984	8.2404	16.4	6.5	0	0
2.335	-0.22236	5.89254	8.2404	16.4	6.5	-0.5	0
2.34	-0.37278	5.85984	8.2404	16.3	7.4	-0.4	0
2.345	-0.44472	5.85984	8.27964	16.8	7.7	-1.1	0
2.35	-0.48396	5.74866	8.312341	16.9	7.9	-1	0
2.355	-0.56244	5.8206	8.38428	17.1	8	-1	0
2.36	-0.63438	5.93178	8.35158	18	8.4	-0.3	0
2.365	-0.56244	5.67672	8.5347	18.5	8.3	0	0
2.37	-0.33354	5.67672	8.42352	19.4	8.2	0	0
2.375	-0.2616	5.74866	8.495461	21.1	8.5	0.4	0
2.38	-0.48396	5.78136	8.42352	22.6	8.6	0.7	0
2.385	-0.44472	5.78136	8.42352	24.1	9.2	0.4	0
2.39	-0.48396	5.85984	8.312341	25.6	9.3	0.3	0
2.395	-0.67362	5.93178	8.35158	27.1	9.6	0.8	0
2.4	-0.7848001	5.89254	8.2404	27.8	9.9	0.9	0
2.405	-0.71286	6.04296	8.2404	28.9	9.9	1.2	0
2.41	-0.71286	6.00372	8.16846	30.1	9.6	1.5	0
2.415	-0.63438	6.00372	8.2404	30.3	9.3	2	0
2.42	-0.63438	6.114901	8.13576	30.8	9.1	2.7	0
2.425	-0.67362	6.15414	8.09652	31.2	9.2	3	0
2.43	-0.5232	6.29802	8.057281	31.8	8.9	2.9	0
2.435	-0.59514	6.26532	7.880701	31.5	8.5	3.2	0
2.44	-0.63438	6.409201	7.880701	31.5	8.2	3.7	0
2.445	-0.56244	6.409201	7.808761	31.6	7.5	3.8	0
2.45	-0.59514	6.48768	7.76952	31.5	7	4.2	0
2.455	-0.5232	6.48768	7.84146	30.8	6.8	3.5	0
2.46	-0.5232	6.48768	7.84146	30	6.7	3.4	0
2.465	-0.5232	6.48768	7.84146	29.8	6.7	3.2	0
2.47	-0.5232	6.48768	7.84146	29.6	6.5	3.5	0
2.475	-0.56244	6.55962	7.84146	29.6	6.3	3.1	0
2.48	-0.56244	6.48768	7.84146	29.4	6.5	3.3	0
2.485	-0.48396	6.55962	7.9134	29.3	6.1	3.2	0
2.49	-0.59514	6.59232	7.76952	29.5	5.8	3.2	0
2.495	-0.59514	6.48768	7.84146	29.6	5.8	3.3	0
2.5	-0.59514	6.52038	7.76952	30.2	5.8	3	0
2.505	-0.63438	6.52038	7.808761	30.9	6	3.7	0
2.51	-0.67362	6.59232	7.73028	30.8	6	4.2	0
2.515	-0.63438	6.59232	7.76952	31	6	4.2	0
2.52	-0.63438	6.59232	7.73028	31.4	5.7	4.3	0
2.525	-0.7455601	6.7035	7.65834	31.3	5.3	4.5	0
2.53	-0.67362	6.74274	7.5537	31	5	4.4	0
2.535	-0.67362	6.781981	7.62564	30.8	5.1	4.5	0
2.54	-0.67362	6.781981	7.51446	30.8	4.8	4.6	0
2.545	-0.63438	6.781981	7.5537	30.4	4.7	4.7	0
2.55	-0.59514	6.814681	7.586401	29.8	4.6	4.4	0
2.555	-0.67362	6.814681	7.51446	29.3	4.6	4.4	0
2.56	-0.67362	6.74274	7.481761	29.7	3.8	4.6	0
2.565	-0.63438	6.814681	7.51446	28.7	3.2	4.9	0
2.57	-0.56244	6.89316	7.37058	28.2	3	4.9	0
2.575	-0.7455601	6.814681	7.481761	28.5	2.9	5.5	0
2.58	-0.63438	6.85392	7.44252	27.5	2.8	4.8	0
2.585	-0.56244	6.92586	7.44252	27.7	2.7	5.3	0
2.59	-0.8632801	6.781981	7.51446	27.3	2.8	6.1	0
2.595	-0.56244	6.85392	7.481761	26.5	2.1	5.9	0
2.6	-0.63438	6.9978	7.403281	26.3	2.2	6.1	0
2.605	-0.7455601	6.74274	7.481761	26.8	2	7.3	0
2.61	-0.63438	6.9978	7.481761	26.1	1.8	7.2	0
2.615	-0.9744601	6.781981	7.586401	26.7	1.7	8.1	0
2.62	-0.8632801	7.076281	7.44252	26.1	1	8.2	0
2.625	-0.8632801	6.85392	7.2267	27.5	1.1	9.8	0
2.63	-1.0464	6.92586	7.5537	28	0.8	10.6	0
2.635	-0.8632801	6.9651	7.37058	27.7	0.3	11.2	0
2.64	-0.7455601	6.9978	7.298641	28	0.3	12.1	0
2.645	-0.67362	6.92586	7.11552	27.3	0	11.6	0
2.65	-0.71286	7.03704	7.2267	28	-0.2	12.3	0
2.655	-0.63438	6.9978	7.44252	28.6	-0.5	12.1	0
2.66	-0.56244	6.9651	7.37058	29.1	-0.3	11.4	0
2.665	-0.63438	6.9978	7.2594	28.8	-0.7	12.7	0
2.67	-0.67362	6.9651	7.2594	28.9	-0.9	12.7	0
2.675	-0.63438	7.03704	7.2594	29.4	-0.9	13.4	0
2.68	-0.59514	7.076281	7.15476	29.6	-0.9	13.6	0
2.685	-0.8632801	6.92586	7.33134	30.3	-0.3	14.2	0
2.69	-0.44472	7.03704	7.2267	31	0	14.2	0
2.695	-0.71286	7.03704	7.2267	31.2	0.2	14.5	0
2.7	-0.37278	7.03704	7.33134	32	0.6	15.1	0
2.705	-0.59514	7.03704	7.403281	33.4	0.9	15.5	0
2.71	-0.56244	6.92586	7.481761	34.3	1	16.6	0
2.715	-0.44472	6.92586	7.586401	36.4	1.1	16.1	0
2.72	-0.33354	6.89316	7.76952	39.2	1.4	16.3	0
2.725	-0.2616	6.89316	7.65834	41.6	1.4	16.8	0
2.73	-0.48396	6.781981	7.9134	45.5	1.7	18.2	0
2.735	-0.41202	6.85392	7.880701	49.7	1.9	19.2	0
2.74	-0.37278	6.74274	8.057281	53.3	2.7	19.8	0
2.745	-0.33354	6.781981	8.13576	57.3	2.8	20.5	0
2.75	-0.37278	6.74274	8.27964	62.8	3.7	20.3	0
2.755	-0.44472	6.59232	8.42352	69	3.9	21	0
2.76	-0.63438	6.59232	8.67858	77.2	3.9	21.9	0
2.765	-0.9744601	6.6708	8.78322	84.7	3.7	22.4	0
2.77	-1.34724	6.55962	8.606641	92.1	2.8	23.7	0
2.775	-1.57614	6.814681	8.5347	99.4	0.9	24.7	0
2.78	-2.36094	6.6708	8.16846	106.2	0	26.6	0
2.785	-1.308	6.9978	7.952641	111.8	1.1	25.3	0
2.79	-2.0274	7.14822	7.9134	119.8	0.9	32.4	0
2.795	-2.0274	6.92586	7.586401	125.7	0.7	40.2	0
2.8	-1.57614	7.14822	7.18746	130.5	1.8	43.8	0
2.805	-1.12488	7.481761	7.33134	136.5	3	46.6	0
2.81	-1.12488	7.33134	6.97164	139.3	2.2	52.9	0
2.815	-0.7848001	7.62564	6.97164	142.8	3.3	55.9	0
2.82	-0.7455601	7.88724	7.04358	148.5	4.4	59.4	0
2.825	-0.41202	7.88724	6.46152	150.5	2.8	62.7	0
2.83	0.2943	7.848001	6.82776	155.4	3.5	63.4	0
2.835	0.33354	7.808761	6.422281	158.7	4.4	66.2	0
2.84	0.2943	7.91994	6.572701	163	6.2	66.9	0
2.845	0.14388	8.436601	7.04358	168.2	9.2	66.2	0
2.85	0.37278	8.142301	6.023341	171.3	9.2	68.6	0
2.855	0.33354	7.808761	6.74928	176.4	10.2	70.2	0
2.86	0.5232	8.21424	6.20646	180.9	12.3	71.5	0
2.865	0.11118	8.51508	6.78852	187.6	15.4	72.3	0
2.87	0.44472	9.025201	6.572701	191.5	17.4	73.1	0
2.875	0.2616	10.09776	7.2267	196.7	20.2	73.2	0
2.88	0.44472	10.05852	7.298641	200.7	23.3	72.8	0
2.885	0.33354	9.83616	7.11552	203	25.8	73	0
2.89	0.48396	9.76422	7.65834	210.4	27	72.8	0
2.895	0.8240401	11.0199	7.73028	213.3	31.4	71.6	0
2.9	0.9352201	12.753	9.2214	218.6	38.2	68.7	0
2.905	-0.37278	10.54248	7.808761	211.1	42.8	66.1	0
2.91	-0.48396	8.809381	6.422281	207.7	41.6	65.1	0
2.915	0.07194	9.46992	6.78852	216.5	41.5	65.5	0
2.92	0.33354	10.464	7.076281	220.5	42.8	66.2	0
2.925	1.08564	12.56988	7.9134	219.1	46.1	65.3	0
2.93	0.41202	9.91464	6.572701	208.6	51.1	62.9	0
2.935	-0.2616	9.247561	4.75458	203.3	53	62.9	0
2.94	0.41202	10.35282	5.00964	213.2	54.3	63.4	0
2.945	0.5232	10.24164	4.2837	208.5	55.7	63.3	0
2.95	0.33354	10.86948	4.46682	209.3	58.8	64.5	0
2.955	0.2943	10.4313	4.02864	205.3	59	65.7	0
2.96	0.11118	9.875401	3.6297	200.9	59.2	67.6	0
2.965	-0.0327	9.17562	3.15882	197.7	59	70.4	0
2.97	-0.22236	8.58702	2.86452	195.1	57.8	72.9	0
2.975	-0.18312	8.253481	2.60946	193.2	56.2	75.6	0
2.98	0.11118	7.91994	1.55652	191.6	53.7	78.5	0
2.985	0.07194	7.848001	0.83058	190.9	52.5	81.6	0
2.99	0.07194	7.62564	0.24852	191.7	49.7	85.6	0
2.995	0.14388	7.33134	-0.32046	192.1	47.4	89.3	0
3	-0.18312	7.5537	-0.47088	192.8	45.7	93.9	0
3.005	-0.41202	6.89316	-0.14388	190.7	43.3	97.5	0
3.01	-0.44472	6.92586	0.14388	189.2	41.5	101.5	0
3.015	-0.7848001	6.814681	0.43164	189.1	40.8	107.1	0
3.02	-1.15758	7.2594	1.12488	187.8	38.5	112.2	0
3.025	-2.43942	9.62034	5.2647	183.7	34.9	114.8	0
3.03	-5.70288	20.67948	9.875401	173.8	31.9	107.9	0
3.035	-6.64464	27.35028	14.8131	134.9	31.2	80.2	0
3.04	-6.26532	21.92862	11.62158	51.8	23.1	50.5	0
3.045	-7.24632	19.46304	11.94858	-7.5	11.6	28.8	0
3.05	-7.808761	16.87974	10.5294	-73.1	-4.7	9	0
3.055	-7.095901	15.48018	9.986581	-118.7	-20.6	0	0
3.06	-5.8533	13.78632	9.03828	-160.3	-37.4	-6.4	0
3.065	-4.12674	12.08592	8.207701	-195.5	-51.1	-10.7	0
3.07	-2.289	10.05852	7.37058	-223.7	-58.9	-12.4	0
3.075	-0.67362	9.17562	6.20646	-246.8	-60.5	-15.5	0
3.08	0.37278	7.66488	5.66364	-261.9	-56.2	-16.3	0
3.085	1.2753	6.3765	4.89846	-276.1	-46.9	-17.3	0
3.09	1.75926	5.08158	4.17252	-283.9	-35.7	-18.9	0
3.095	2.13858	3.90438	3.70164	-286.7	-24.2	-19.6	0
3.1	2.24976	3.34848	2.9757	-285.8	-9.6	-20.5	0
3.105	2.13858	2.616	2.86452	-279.7	1.5	-18.4	0
3.11	2.0601	2.09934	2.46558	-273.4	10.9	-17.5	0
3.115	1.68732	1.91622	2.50482	-265.1	20.5	-14.4	0
3.12	1.34724	2.0274	2.57676	-255.2	27.6	-10.9	0
3.125	0.9744601	2.28246	2.79258	-245.4	32.9	-8.1	0
3.13	0.67362	2.6487	3.08688	-236.5	36.3	-5.3	0
3.135	0.33354	3.16536	3.59046	-227.5	38.5	-3.6	0
3.14	0.07194	3.83244	3.9894	-221.6	39	-2.6	0
3.145	-0.11118	4.60416	4.49952	-217.9	38.6	-3.7	0
3.15	-0.2943	5.16006	4.89846	-215.5	37.3	-6.1	0
3.155	-0.33354	5.67672	5.120821	-214.3	36	-9.5	0
3.16	-0.22236	6.114901	5.44782	-214.2	32.7	-15.4	0
3.165	-0.07194	6.15414	5.48052	-214.9	31.1	-20.3	0
3.17	0.22236	6.186841	5.44782	-214.6	29.8	-26.3	0
3.175	0.48396	6.15414	5.44782	-214.1	30.1	-32.2	0
3.18	0.8632801	6.114901	5.33664	-212.3	30.8	-37.9	0
3.185	1.0137	5.97102	5.19276	-209.6	32.6	-43.4	0
3.19	1.2753	5.89254	5.15352	-206	34.5	-48	0
3.195	1.38648	5.93178	5.15352	-198.8	37.1	-52.2	0
3.2	1.49766	6.15414	5.22546	-192.2	39.2	-55	0
3.205	1.64808	6.55962	5.33664	-184.4	41.6	-56.4	0
3.21	1.68732	7.108981	5.44782	-176.6	43.9	-57.6	0
3.215	1.72656	7.73682	5.73558	-170	46.2	-58.3	0
3.22	1.57614	8.436601	6.023341	-163.8	47.6	-59.6	0
3.225	1.38648	9.025201	6.35034	-160	47.7	-60.4	0
3.23	1.308	9.43068	6.500761	-157.4	47.5	-61.3	0
3.235	1.19682	9.65304	6.78852	-155.5	46.6	-62.6	0
3.24	0.9744601	9.76422	6.9324	-154	44.5	-63.9	0
3.245	0.8632801	9.80346	7.004341	-152.5	41.4	-65.6	0
3.25	0.8240401	9.80346	7.076281	-150.3	38.5	-66.9	0
3.255	0.9744601	9.875401	7.298641	-147.4	34.6	-69	0
3.26	1.0137	10.09776	7.37058	-145.2	31.7	-70.5	0
3.265	1.08564	10.32012	7.51446	-143.5	29.4	-72.5	0
3.27	1.19682	10.57518	7.5537	-142.2	27.7	-74.7	0
3.275	1.2753	10.7583	7.586401	-140.8	26.7	-76.8	0
3.28	1.34724	10.90872	7.5537	-140.1	25.4	-79.5	0
3.285	1.308	10.90872	7.481761	-139.9	24.9	-81.5	0
3.29	1.34724	10.83678	7.33134	-138.9	24	-83.6	0
3.295	1.23606	10.68636	7.2594	-138.1	22.8	-85	0
3.3	1.308	10.50324	7.11552	-137	21.4	-85.8	0
3.305	1.34724	10.35282	7.076281	-134.7	19.3	-86.8	0
3.31	1.5369	10.1697	7.11552	-132.9	17.7	-86.9	0
3.315	1.68732	10.09776	7.15476	-130.4	16.4	-86.9	0
3.32	1.7985	10.05852	7.2267	-127.6	15.4	-87.2	0
3.325	1.87698	10.02582	7.33134	-125.4	15.1	-86.9	0
3.33	1.83774	10.02582	7.37058	-122.8	14.9	-85.5	0
3.335	1.90968	10.02582	7.44252	-120.4	14.3	-85	0
3.34	1.83774	10.02582	7.44252	-118.5	13.7	-83.9	0
3.345	1.7985	10.02582	7.403281	-117.5	12.8	-82.6	0
3.35	1.68732	9.986581	7.2267	-116	11.3	-80.9	0
3.355	1.64808	9.875401	7.2267	-114.5	9.7	-78.9	0
3.36	1.60884	9.76422	7.076281	-113.3	7.8	-77.4	0
3.365	1.64808	9.731521	7.04358	-111.3	5.4	-75.8	0
3.37	1.68732	9.65304	6.86046	-110	3.9	-73.5	0
3.375	1.64808	9.46992	6.78852	-107.9	2.2	-72.2	0
3.38	1.60884	9.43068	6.677341	-105.9	1.2	-71.4	0
3.385	1.57614	9.35874	6.46152	-103.7	0	-70	0
3.39	1.5369	9.2868	6.35034	-100.3	-1.2	-68.8	0
3.395	1.49766	9.214861	6.2784	-97.9	-2.6	-67.9	0
3.4	1.42572	9.17562	6.13452	-95.2	-3.4	-67.3	0
3.405	1.2753	9.17562	5.99064	-92.2	-4.7	-66.6	0
3.41	1.19682	9.17562	5.77482	-89.3	-6	-66.2	0
3.415	1.08564	9.13638	5.624401	-86.3	-6.9	-66.3	0
3.42	0.8959801	9.13638	5.2974	-83.7	-8.2	-66.1	0
3.425	0.7848001	9.06444	5.04234	-80	-10	-67	0
3.43	0.63438	8.9925	4.71534	-76.7	-11.9	-67.6	0
3.435	0.59514	8.84208	4.42758	-73.3	-14	-68.5	0
3.44	0.48396	8.730901	4.24446	-69.3	-15.4	-69	0
3.445	0.48396	8.770141	4.06788	-64.4	-16.6	-70.4	0
3.45	0.48396	8.95326	3.84552	-58.4	-17.9	-71.7	0
3.455	0.48396	9.103681	3.70164	-54.1	-18.2	-72.8	0
3.46	0.56244	9.214861	3.6624	-49.9	-17.5	-74.3	0
3.465	0.67362	9.541861	3.6624	-45.7	-16.7	-75.6	0
3.47	0.7848001	9.875401	3.6297	-42.4	-15	-77	0
3.475	0.7848001	10.137	3.48582	-39.4	-12.9	-78.6	0
3.48	0.7848001	10.28088	3.3354	-38	-11.1	-79.5	0
3.485	0.59514	10.24164	3.08688	-37	-9.8	-79.8	0
3.49	0.48396	10.137	2.83182	-35.7	-8.9	-79.5	0
3.495	0.44472	9.875401	2.60946	-33.1	-8.1	-78.1	0
3.5	0.48396	9.62034	2.3217	-30.3	-8.6	-75.5	0
3.505	0.59514	9.32604	2.10588	-26.6	-9.1	-72.3	0
3.51	0.67362	9.103681	1.81158	-22.1	-8.8	-69	0
3.515	4.72842	6.9651	2.3217	-17.9	-7.9	-65.6	0
3.52	2.21052	8.58702	-2.43288	3.5	-3.7	-68.6	0
3.525	-4.8396	3.02148	-7.04358	44.2	7	-82.4	0
3.53	-6.3765	6.22608	-6.71658	75.1	-11.8	-80.4	0
3.535	-2.8122	9.541861	-8.13576	119.4	-48.9	-61.1	0
3.54	2.62254	9.5811	-6.9324	151.4	-72.5	-43.6	0
3.545	3.60354	6.55962	-0.50358	173.2	-70.4	-35.2	0
3.55	4.578001	12.82494	8.495461	185.6	-66.2	-27.8	0
3.555	8.29272	23.40666	18.3774	189.5	-72	-7.2	0
3.56	12.79878	31.0323	23.57016	147.7	-75.4	23.6	0
3.565	13.62936	32.58228	20.81028	80	-64.4	41.2	0
3.57	12.1644	24.9501	16.4481	18	-57	63.6	0
3.575	3.18498	12.4587	8.312341	-37.2	-19.8	45.3	0
3.58	-5.17968	1.51074	4.3164	-44.1	6.9	17	0
3.585	-7.84146	-1.72656	5.9514	-23	-4.7	11.3	0
3.59	-7.99188	2.0274	11.76546	23.4	-12.5	11.4	0
3.595	-4.91808	1.98816	12.74646	41.6	-19.1	9.1	0
3.6	-1.15758	0.0327	9.986581	41.6	-22.1	12.9	0
3.605	-1.12488	0	8.78322	53.9	-19.8	21.2	0
3.61	-2.3217	5.56554	10.56864	67.2	-18.3	29.1	0
3.615	-1.49766	11.56926	11.69352	72.8	-19.3	31.3	0
3.62	-0.22236	7.481761	7.51446	48.3	-17	27.7	0
3.625	-0.14388	4.23792	5.99064	39.6	-19.1	27	0
3.63	-0.41202	8.32542	9.659581	52.7	-17.5	30.7	0
3.635	0.67362	9.214861	9.842701	53.3	-14.4	24.3	0
3.64	2.17128	6.114901	7.481761	34.7	-14.7	15.4	0
3.645	2.8122	8.4039	8.5347	35	-11.8	13.3	0
3.65	2.0274	9.35874	8.35158	41.7	-3.2	9.2	0
3.655	-0.2943	7.481761	7.298641	29.7	-0.7	4	0
3.66	-1.38648	7.108981	7.62564	25.5	0.1	0.7	0
3.665	-0.07194	7.5537	7.76952	24.1	-2	-0.7	0
3.67	0.48396	7.108981	7.65834	20.3	-4.9	0	0
3.675	-0.22236	6.92586	7.403281	18.6	-3.3	-0.5	0
3.68	-1.0137	6.9978	7.76952	17.5	-2.6	-1.4	0
3.685	-0.67362	6.781981	7.403281	13	-4	-2.8	0
3.69	-0.48396	7.03704	7.586401	12	-5.3	-1.4	0
3.695	-0.48396	6.89316	7.33134	10	-5.3	-1.7	0
3.7	-0.2616	7.33134	7.403281	7.5	-5.9	-2.5	0
3.705	-0.0327	7.51446	7.586401	6	-5.8	-2.2	0
3.71	-0.22236	7.03704	7.69758	2.9	-4.7	-2.5	0
3.715	-0.07194	6.6708	7.880701	2.1	-3.2	-2.5	0
3.72	0.2616	6.44844	8.207701	1.4	-3.2	-2.7	0
3.725	0.33354	6.29802	8.16846	1	-1.9	-4.8	0
3.73	0.14388	6.22608	8.38428	2.4	-0.9	-6	0
3.735	0.14388	6.22608	8.312341	3.2	-0.2	-7.7	0
3.74	-0.18312	6.082201	8.5347	4.9	1.6	-7.9	0
3.745	-0.48396	5.8206	8.45622	4.7	2.4	-8.5	0
3.75	-0.63438	6.00372	8.67858	8	4.6	-8.6	0
3.755	-0.5232	5.89254	8.38428	9.4	3.9	-7.7	0
3.76	-0.48396	6.114901	8.495461	11.2	5.6	-6.6	0
3.765	-0.37278	5.97102	8.38428	12.9	6.6	-6.1	0
3.77	-0.41202	6.04296	8.38428	14.3	7.8	-6	0
3.775	-0.33354	6.33726	8.207701	14.9	8.2	-6.9	0
3.78	-0.44472	6.26532	8.057281	16.7	9.2	-5.8	0
3.785	-0.2943	6.26532	8.13576	16.6	9.3	-5.9	0
3.79	-0.41202	6.409201	7.985341	17.2	10.2	-6.1	0
3.795	-0.5232	6.26532	7.9134	17	10.7	-7	0
3.8	-0.63438	6.7035	8.02458	17.2	10.7	-8	0
3.805	-0.71286	6.44844	7.73028	17.4	10.5	-6.3	0
3.81	-0.59514	6.48768	7.84146	16.9	10.3	-6.1	0
3.815	-0.67362	6.3765	7.84146	16.3	9.9	-6.1	0
3.82	-0.67362	6.409201	7.84146	16.1	10	-6.3	0
3.825	-0.7455601	6.48768	7.84146	16.4	9.4	-6.6	0
3.83	-0.7848001	6.44844	7.880701	16.3	9.1	-6.4	0
3.835	-0.9352201	6.44844	7.808761	16.1	8.8	-5.5	0
3.84	-1.0464	6.3765	7.952641	15.9	8.6	-4.4	0
3.845	-1.08564	6.3765	7.880701	16.1	7.9	-3.5	0
3.85	-1.08564	6.33726	7.880701	16.2	7.2	-2.1	0
3.855	-1.0464	6.33726	8.02458	16.4	7.2	-1.4	0
3.86	-0.9352201	6.409201	7.985341	16.7	7.2	0	0
3.865	-0.8632801	6.29802	7.985341	17.2	7.1	0.9	0
3.87	-0.8632801	6.33726	8.02458	17.8	6.5	1.4	0
3.875	-0.8632801	6.3765	7.880701	18.3	6.3	2.1	0
3.88	-0.8240401	6.3765	7.952641	18.6	6.2	2.5	0
3.885	-0.8240401	6.33726	7.952641	20.2	5.9	3	0
3.89	-0.8240401	6.44844	7.9134	21.1	6	3.2	0
3.895	-0.7848001	6.48768	7.76952	22	5.7	3.9	0
3.9	-0.7455601	6.44844	7.84146	21.8	5.3	4.1	0
3.905	-0.63438	6.52038	7.808761	22.1	5.3	4.2	0
3.91	-0.63438	6.52038	7.880701	22.6	4.9	4.2	0
3.915	-0.63438	6.52038	7.73028	22.8	4.1	3.4	0
3.92	-0.59514	6.6708	7.65834	22.7	3.7	2.9	0
3.925	-0.67362	6.63156	7.586401	22.7	3.8	2.7	0
3.93	-0.8240401	6.59232	7.62564	22.4	4.2	2.5	0
3.935	-0.67362	6.7035	7.51446	21.8	3.8	2.3	0
3.94	-0.67362	6.85392	7.44252	22.4	3	2.9	0
3.945	-0.8632801	6.7035	7.44252	21.1	3.7	3.5	0
3.95	-0.8240401	6.59232	7.51446	19.6	3	3.3	0
3.955	-0.7848001	6.55962	7.44252	19.6	2.4	3.9	0
3.96	-0.63438	6.814681	7.44252	19.6	2.1	3.5	0
3.965	-0.8632801	6.814681	7.44252	18.6	2	3.7	0
3.97	-0.8632801	6.6708	7.481761	17.9	1.9	3.6	0
3.975	-0.8240401	6.6708	7.586401	17.9	1.8	4	0
3.98	-0.8240401	6.63156	7.481761	17.8	1.2	4.3	0
3.985	-0.71286	6.85392	7.33134	17.9	0.7	4.2	0
3.99	-0.8240401	6.89316	7.37058	17.8	0.6	4.6	0
3.995	-0.8959801	6.781981	7.37058	16.9	0.9	4.7	0
4	-0.8632801	6.85392	7.33134	16.2	0.8	4.9	0
4.005	-0.9352201	6.7035	7.298641	15.8	0.2	5.3	0
4.01	-0.8632801	6.9978	7.15476	15.5	0	5.1	0
4.015	-0.9352201	6.9651	7.11552	14.3	0	6.3	0
4.02	-0.9744601	6.85392	7.18746	12.5	0	6.9	0
4.025	-0.9352201	6.89316	7.2267	11.8	-0.4	7.5	0
4.03	-0.8240401	6.89316	7.2267	10.8	-0.3	7.9	0
4.035	-0.7848001	6.92586	7.2594	10.1	-0.4	8	0
4.04	-0.71286	6.92586	7.2594	9.3	-0.5	8.6	0
4.045	-0.71286	6.92586	7.33134	9.3	-0.6	8.4	0
4.05	-0.56244	6.89316	7.298641	8.8	-0.9	8.3	0
4.055	-0.44472	6.89316	7.403281	8.4	-0.8	7.5	0
4.06	-0.48396	6.92586	7.403281	8.3	-0.8	7.2	0
4.065	-0.56244	6.92586	7.44252	8	-0.7	6.5	0
4.07	-0.56244	6.85392	7.403281	7.7	-0.9	6.3	0
4.075	-0.56244	6.89316	7.403281	8	-0.9	6.5	0
4.08	-0.56244	6.92586	7.403281	8.1	-0.7	5.8	0
4.085	-0.5232	6.89316	7.481761	8	-0.5	5.7	0
4.09	-0.59514	6.9651	7.33134	7.7	-0.5	5.9	0
4.095	-0.5232	6.89316	7.33134	7.6	-0.4	5.9	0
4.1	-0.5232	6.92586	7.298641	7.2	-0.2	5.8	0
4.105	-0.5232	6.92586	7.33134	7	0.1	5.5	0
4.11	-0.5232	6.89316	7.33134	6.8	0.2	5.3	0
4.115	-0.44472	6.9651	7.44252	6.6	0.5	5.6	0
4.12	-0.48396	6.814681	7.403281	5.7	0.7	5	0
4.125	-0.59514	6.814681	7.51446	6.1	0.9	5.2	0
4.13	-0.56244	6.814681	7.481761	6.9	0.6	5.1	0
4.135	-0.59514	6.74274	7.65834	6.8	1.1	4.8	0
4.14	-0.9352201	6.74274	7.65834	7.5	1.4	4.8	0
4.145	-1.08564	6.814681	7.51446	9	1.6	4.7	0
4.15	-1.0464	6.9651	7.37058	9.8	0.7	5.8	0
4.155	-0.9744601	7.03704	7.2267	10	0.7	6.7	0
4.16	-0.8240401	7.076281	7.11552	9.1	1	7.9	0
4.165	-0.63438	7.108981	7.04358	8.4	1.4	8.2	0
4.17	-0.48396	7.14822	7.04358	7.7	1	8.8	0
4.175	-0.33354	7.14822	7.076281	7.4	1.1	8.8	0
4.18	-0.18312	7.22016	7.11552	6	1.1	7.9	0
4.185	-0.22236	7.22016	7.04358	4.9	1.2	6.7	0
4.19	-0.2616	7.22016	7.004341	3.7	1	6	0
4.195	-0.2943	7.108981	7.11552	3.2	0.8	5.5	0
4.2	-0.2616	7.18746	7.18746	2.3	0.4	4.3	0
4.205	-0.33354	7.14822	7.2267	1.4	0.2	3.6	0
4.21	-0.41202	7.108981	7.15476	1	0.4	3.2	0
4.215	-0.48396	7.076281	7.2267	0.4	0.4	3.1	0
4.22	-0.5232	7.076281	7.2267	0.2	0	3.5	0
4.225	-0.56244	7.14822	7.18746	-0.1	0	3	0
4.23	-0.5232	7.076281	7.15476	-0.8	0.2	2.8	0
4.235	-0.59514	7.076281	7.076281	-1.7	0.7	2.9	0
4.24	-0.59514	7.108981	7.004341	-2.8	0.9	3	0
4.245	-0.5232	6.9978	7.11552	-3.4	1.1	2.9	0
4.25	-0.44472	7.076281	7.076281	-4.4	1.6	2.8	0
4.255	-0.48396	6.9978	7.18746	-5.2	2.1	2.5	0
4.26	-0.67362	6.9978	7.18746	-5.3	1.8	2	0
4.265	-0.44472	7.03704	7.2594	-5.6	1.8	1.4	0
4.27	-0.48396	6.9978	7.298641	-6.2	1.6	1.4	0
4.275	-0.56244	6.9651	7.37058	-6.8	0.8	1.9	0
4.28	-0.63438	6.9978	7.18746	-6.3	-0.1	1.8	0
4.285	-0.63438	6.92586	7.2594	-6.7	-0.4	2.1	0
4.29	-0.63438	6.9651	7.2594	-6.7	-0.6	1.8	0
4.295	-0.59514	6.89316	7.298641	-7.3	-0.7	1.5	0
4.3	-0.71286	6.9651	7.298641	-8.3	-0.6	1.6	0
4.305	-0.67362	6.92586	7.37058	-7.9	-0.7	1.7	0
4.31	-0.63438	6.89316	7.403281	-7.7	-0.9	1	0
4.315	-0.56244	6.85392	7.44252	-7.6	-1.2	1.1	0
4.32	-0.59514	6.9651	7.403281	-7.2	-1.8	1.3	0
4.325	-0.59514	6.89316	7.403281	-7.2	-1.8	1.5	0
4.33	-0.56244	6.92586	7.44252	-7.7	-1.8	1.7	0
4.335	-0.56244	6.92586	7.481761	-7.6	-2.3	1.6	0
4.34	-0.59514	6.89316	7.44252	-7.4	-2.1	1.6	0
4.345	-0.63438	6.85392	7.44252	-7.1	-2.1	2.1	0
4.35	-0.63438	6.781981	7.37058	-7	-2.2	2.4	0
4.355	-0.59514	6.74274	7.37058	-6	-2.1	2.2	0
4.36	-0.5232	6.781981	7.51446	-5.5	-1.8	2.7	0
4.365	-0.56244	6.74274	7.65834	-5.2	-2	2.4	0
4.37	-0.5232	6.7035	7.65834	-3.9	-2	2.1	0
4.375	-0.44472	6.74274	7.76952	-3.5	-2.8	1.8	0
4.38	-0.5232	6.6708	7.69758	-2.8	-2.8	1.9	0
4.385	-0.63438	6.6708	7.69758	-1.8	-3	2.5	0
4.39	-0.59514	6.74274	7.65834	-0.7	-3.5	3	0
4.395	-0.71286	6.781981	7.69758	0.2	-4.2	3.3	0
4.4	-0.7455601	6.781981	7.586401	0.9	-4.4	3.8	0
4.405	-0.67362	6.781981	7.586401	1.4	-4.4	3.6	0
4.41	-0.48396	6.781981	7.62564	2.2	-4.2	4.1	0
4.415	-0.56244	6.781981	7.62564	2.5	-4.3	4.9	0
4.42	-0.59514	6.814681	7.586401	3.1	-4.4	4.9	0
4.425	-0.5232	6.74274	7.586401	3.6	-4.2	5.2	0
4.43	-0.44472	6.781981	7.51446	3.8	-4	5	0
4.435	-0.44472	6.781981	7.51446	4.7	-3.7	5.7	0
4.44	-0.44472	6.814681	7.481761	5.4	-3.7	5.7	0
4.445	-0.44472	6.814681	7.586401	5.6	-3.5	5.4	0
4.45	-0.48396	6.781981	7.481761	5.8	-3.3	5.7	0
4.455	-0.48396	6.814681	7.5537	6.5	-3.6	6	0
4.46	-0.44472	6.814681	7.5537	7	-3.9	6.5	0
4.465	-0.41202	6.781981	7.5537	7.4	-4.5	6	0
4.47	-0.5232	6.85392	7.5537	8.4	-4.1	6.8	0
4.475	-0.56244	6.781981	7.586401	8.8	-3.5	7.3	0
4.48	-0.5232	6.89316	7.481761	9.4	-3.5	7.9	0
4.485	-0.48396	6.814681	7.51446	9.8	-3.5	8.1	0
4.49	-0.5232	6.85392	7.51446	10.5	-2.8	8.1	0
4.495	-0.59514	6.781981	7.51446	10.9	-2.5	8.5	0
4.5	-0.44472	6.814681	7.62564	12.8	-2.5	9.5	0
4.505	-0.37278	6.814681	7.586401	13.5	-2.1	9.8	0
4.51	-0.44472	6.814681	7.586401	14.2	-1.5	10	0
4.515	-0.41202	6.85392	7.586401	14.3	-1.1	10.2	0
4.52	-0.41202	6.85392	7.5537	15.6	-1.7	10.9	0
4.525	-0.44472	6.85392	7.65834	16.4	-1.8	11.2	0
4.53	-0.37278	6.781981	7.586401	17.4	-1.8	11.4	0
4.535	-0.48396	6.814681	7.65834	18.2	-1.9	11.3	0
4.54	-0.41202	6.74274	7.69758	19.2	-2.1	11.4	0
4.545	-0.37278	6.781981	7.73028	20.8	-2.3	11.3	0
4.55	-0.2943	6.781981	7.73028	22.1	-3	11.6	0
4.555	-0.2943	6.7035	7.73028	23.8	-3.2	11.9	0
4.56	-0.33354	6.74274	7.84146	26.2	-3.3	12	0
4.565	-0.37278	6.7035	7.84146	28.9	-3.8	12.6	0
4.57	-0.48396	6.781981	7.985341	31.2	-4.2	12.4	0
4.575	-0.48396	6.7035	7.985341	34	-4.1	13	0
4.58	-0.56244	6.74274	7.985341	36.8	-4	13.5	0
4.585	-0.59514	6.74274	8.02458	39.5	-4.6	13.9	0
4.59	-0.67362	6.814681	8.09652	42.4	-5.4	14.9	0
4.595	-0.7848001	6.814681	8.09652	45.5	-6.4	16	0
4.6	-0.8632801	6.814681	8.057281	48.7	-6.7	17.4	0
4.605	-0.8632801	6.92586	8.02458	51.5	-6.5	18.4	0
4.61	-0.9352201	6.9651	7.985341	54.5	-6.7	19.3	0
4.615	-0.8632801	6.9978	7.880701	57.8	-7.1	21.7	0
4.62	-0.8240401	7.03704	7.880701	60.6	-7.4	23.2	0
4.625	-0.67362	7.108981	7.808761	63.2	-8	24.9	0
4.63	-0.5232	7.14822	7.808761	66.2	-8.6	26.3	0
4.635	-0.37278	7.298641	7.73028	69.2	-7.7	27.6	0
4.64	-0.2943	7.403281	7.76952	71.7	-6.8	28.7	0
4.645	-0.37278	7.403281	7.9134	74.2	-6	29.4	0
4.65	-0.41202	7.33134	7.84146	77.2	-6.2	30.8	0
4.655	-0.41202	7.33134	7.808761	79.8	-6.7	32.4	0
4.66	-0.2616	7.33134	7.808761	82.4	-6.5	33.5	0
4.665	-0.07194	7.37058	7.73028	84.8	-6.3	34.2	0
4.67	0.07194	7.33134	7.586401	88.4	-5.7	34.7	0
4.675	0.14388	7.22016	7.62564	93.4	-4.2	36.8	0
4.68	-0.14388	7.2594	7.65834	97.4	-1.4	38.7	0
4.685	-0.2943	7.62564	7.9134	103	0.7	41.3	0
4.69	-0.37278	8.21424	7.9134	108.2	3	43.9	0
4.695	-0.37278	8.61972	7.62564	111	4.6	46.4	0
4.7	-0.33354	8.6982	7.076281	111.7	6.5	48.5	0
4.705	-0.11118	9.06444	6.899701	111.4	8	48.9	0
4.71	0.33354	9.65304	6.74928	107.7	9.1	48.2	0
4.715	0.63438	9.83616	6.71658	103.1	12	46	0
4.72	-0.11118	8.6982	5.624401	95.6	13.5	45.6	0
4.725	-0.63438	8.65896	5.2974	92.3	11.7	46.5	0
4.73	-0.56244	8.920561	5.36934	92.1	8.6	46.9	0
4.735	-0.37278	8.920561	5.33664	87.5	3.2	47.1	0
4.74	-0.33354	8.84208	5.22546	83.5	-0.4	46.3	0
4.745	-0.41202	8.730901	5.08158	79.8	-4.9	46.6	0
4.75	-0.37278	8.58702	4.86576	76.1	-10.4	46.6	0
4.755	-0.2943	8.65896	4.86576	72.1	-15.9	46.4	0
4.76	-0.18312	8.920561	4.79382	67.8	-21.5	45.3	0
4.765	-0.41202	8.95326	5.00964	63.4	-27.2	44.1	0
4.77	-1.12488	8.770141	4.6107	57.1	-34.2	44.2	0
4.775	-1.0137	8.84208	5.120821	52.7	-41.4	42.4	0
4.78	-0.8240401	8.142301	5.00964	45.9	-53	42.6	0
4.785	-0.41202	7.62564	6.023341	40.2	-63.2	41.6	0
4.79	-0.71286	7.108981	7.11552	33.6	-71.8	38.5	0
4.795	-1.60884	5.78136	7.9134	20.2	-78.9	29.2	0
4.8	-3.75396	4.3491	8.45622	8.9	-84.2	16.8	0
4.805	-5.74212	5.59824	8.711281	1.6	-88.4	-3.4	0
4.81	-5.44128	9.103681	10.1697	-4.4	-92.3	-29.7	0
4.815	-5.21892	8.547781	10.60134	-23.2	-94.2	-56.9	0
4.82	-5.40204	7.2594	9.91464	-51.5	-101.4	-83.7	0
4.825	-5.29086	6.26532	9.36528	-68.2	-108.4	-101.5	0
4.83	-4.8396	5.120821	8.711281	-84.4	-116.4	-115.7	0
4.835	-4.0548	4.3818	8.09652	-96.1	-125	-127.4	0
4.84	-2.89068	3.7932	7.44252	-105	-133	-135.8	0
4.845	-1.64808	3.27654	6.677341	-112.4	-138.6	-144.2	0
4.85	-0.5232	2.9103	6.13452	-115.5	-140	-149.9	0
4.855	0.2616	2.6487	5.696341	-117.3	-137.9	-153.3	0
4.86	0.8632801	2.43288	5.519761	-117.6	-133.4	-156.6	0
4.865	1.23606	2.57676	5.66364	-116.4	-126.1	-159.2	0
4.87	1.45842	2.943	5.80752	-114.1	-115.2	-161.9	0
4.875	1.49766	3.64932	6.10182	-113.2	-105.7	-164.5	0
4.88	1.34724	4.42104	6.500761	-113.7	-96.6	-167.5	0
4.885	1.0137	5.04888	6.86046	-116.1	-87.2	-172.1	0
4.89	0.18312	5.74866	7.076281	-119	-79.1	-176.8	0
4.895	-0.9744601	6.3765	7.2267	-124.2	-72.5	-183.6	0
4.9	-2.0601	6.48768	7.2267	-129.7	-71.4	-188.5	0
4.905	-2.96262	6.409201	7.04358	-134.6	-75.1	-193	0
4.91	-3.3354	6.00372	6.500761	-138.8	-80.9	-197.6	0
4.915	-3.37464	5.45436	5.99064	-140.4	-88.8	-200.3	0
4.92	-3.0738	5.120821	5.33664	-139.7	-97.2	-202.5	0
4.925	-2.58984	4.56492	4.53876	-136.9	-103.6	-203.2	0
4.93	-1.94892	4.12674	3.70164	-129.7	-108.9	-203.2	0
4.935	-1.42572	3.57084	2.9757	-123.5	-110.1	-202.3	0
4.94	-1.0464	3.31578	2.6814	-111.4	-107.8	-199.3	0
4.945	-0.7848001	3.72126	2.86452	-94.8	-102.4	-194.6	0
4.95	-0.8240401	4.75458	3.11958	-80.2	-95.9	-189.8	0
4.955	-1.19682	5.89254	3.55776	-67.4	-89.5	-185.4	0
4.96	-1.94892	7.22016	4.17252	-58	-83.8	-181.5	0
4.965	-2.74026	8.475841	4.79382	-50.2	-79.1	-175.8	0
4.97	-3.22422	9.62034	5.19276	-47.2	-77.4	-170.2	0
4.975	-8.29272	16.76856	3.70164	-45.4	-77.1	-163.1	0
4.98	-6.677341	43.90302	14.99622	-24.7	-78.8	-138.9	0
4.985	9.234481	30.59412	14.23758	-53.7	-144.7	-72.9	0
4.99	9.9081	6.85392	-7.2267	-212.5	-163.1	-59.1	0
4.995	12.87726	18.2793	-0.7586401	-136.5	-114.8	-52.9	0
5	14.30298	24.17838	-0.54282	-124.4	-73.1	-49.9	0
5.005	11.22264	27.97812	-2.24976	-121.8	-26.8	-43.9	0
5.01	6.677341	24.40074	-5.08158	-110.8	4	-18.2	0
5.015	2.70102	24.6558	-9.947341	-98.6	12.3	14.9	0
5.02	-8.74398	23.36742	-2.53752	-66.3	30.4	22	0
5.025	-14.86542	12.82494	0.0327	-86.9	8.1	6.5	0
5.03	-2.85144	9.5811	7.37058	-88.2	-35.7	-3.9	0
5.035	6.114901	1.87698	11.72622	-98	-43.1	-3	0
5.04	7.99188	-3.90438	15.97722	-87.6	-24.9	2.6	0
5.045	3.5643	-3.16536	14.19834	-62.1	-20	11	0
5.05	-2.8122	0.36624	13.03422	-39.5	-15.8	4.6	0
5.055	-5.814061	3.72126	9.875401	-25.2	-11.1	-7	0
5.06	-2.66178	7.51446	7.5537	-14.4	-18.9	-7.8	0
5.065	-0.2943	8.730901	8.2404	-11.9	-16.7	-2.8	0
5.07	0.14388	7.37058	8.13576	-16.1	-15.1	-0.7	0
5.075	-0.18312	5.78136	8.45622	-13.3	-9.4	-2.4	0
5.08	-0.0327	5.00964	8.8617	-9.7	-6.3	-2.8	1
5.085	-0.22236	4.82652	8.82246	-6.5	-3.9	-2.7	1
5.09	-0.71286	5.37588	8.5347	-3.4	-1.4	-2.6	1
5.095	-0.7848001	6.26532	8.13576	-1.2	-0.8	-2.3	1
5.1	-0.63438	6.7035	8.057281	-0.9	0.2	-2.4	1
5.105	-0.37278	6.59232	7.985341	-2.1	0.7	-2.3	1
5.11	-0.18312	6.44844	8.057281	-2.2	0.9	-2	1
5.115	0.07194	6.186841	8.16846	-2.4	1.4	-2.3	1
5.12	0.11118	6.29802	8.16846	-2.9	2.3	-2.7	1
5.125	0	6.59232	8.057281	-2.6	3.7	-3.5	1
5.13	-0.2616	6.7035	7.9134	-2.8	4.2	-4.1	1
5.135	-0.56244	6.55962	7.84146	-4.4	4.4	-5.1	1
5.14	-0.8240401	6.26532	8.057281	-5.8	4.9	-5.4	1
5.145	-1.12488	6.04296	8.09652	-6.3	4.5	-5.1	1
5.15	-1.2753	6.082201	7.985341	-6.3	3.9	-4.2	1
5.155	-1.0137	6.22608	7.985341	-6.6	2.7	-3.5	1
5.16	-0.59514	6.44844	7.9134	-7.3	1.8	-3.2	1
5.165	-0.48396	6.52038	7.9134	-8.4	1.1	-3.4	1
5.17	-0.41202	6.48768	7.9134	-9.5	0.5	-3.8	1
5.175	-0.37278	6.409201	8.02458	-10.8	0.4	-4	1
5.18	-0.2616	6.409201	8.13576	-12.3	0.7	-5	1
5.185	-0.37278	6.3765	8.16846	-12.9	1.1	-6.2	1
5.19	-0.41202	6.22608	8.207701	-14.4	1.5	-6.5	1
5.195	-0.48396	6.29802	8.16846	-14.5	2.9	-6.5	1
5.2	-0.48396	6.186841	8.2404	-15	3.7	-6	1
5.205	-0.5232	6.114901	8.2404	-15.1	4.6	-7	1
5.21	-0.67362	6.04296	8.38428	-15.8	5.9	-7.7	1
5.215	-0.67362	5.93178	8.2404	-16.1	6	-7.8	1
5.22	-0.63438	5.74866	8.38428	-15.1	7.1	-7.7	1
5.225	-0.71286	5.8206	8.207701	-15.1	7.9	-8.9	1
5.23	-0.71286	5.41512	8.27964	-14	8.1	-8.4	1
5.235	-0.8959801	5.04888	8.27964	-14.1	7.4	-7.4	1
5.24	-1.308	4.9704	8.42352	-11.6	7.4	-6.7	1
5.245	-1.12488	4.89846	8.35158	-9.2	7.5	-6.3	1
5.25	-1.308	4.6761	8.2404	-8.1	7.1	-5.7	1
5.255	-1.34724	4.9377	8.312341	-5.6	7.1	-5.8	1
5.26	-1.08564	5.27124	8.606641	-2.3	8	-5.1	1
5.265	-0.56244	5.67672	8.13576	-1.8	7.2	-5.7	1
5.27	-0.5232	5.97102	8.38428	0	8.8	-7.1	1
5.275	-0.59514	5.78136	8.312341	-0.4	9.3	-8.4	1
5.28	-0.2943	5.63748	8.42352	0	10.3	-9.6	1
5.285	-0.5232	5.8206	8.5674	0.3	11.3	-10.2	1
5.29	-0.48396	6.04296	8.38428	0.6	13	-10.7	1
5.295	-0.63438	6.114901	8.35158	0.8	14	-10.2	1
5.3	-0.8632801	6.00372	8.2404	1.4	14.3	-9.8	1
5.305	-0.9352201	5.85984	8.27964	2.3	14.4	-9.8	1
5.31	-0.8240401	6.00372	8.35158	2.9	14.9	-9.4	1
5.315	-0.8632801	6.114901	8.312341	2.8	15.3	-9.4	1
5.32	-0.7455601	6.114901	8.207701	2.3	15.8	-9.7	1
5.325	-1.08564	5.89254	8.2404	2.7	15	-8.6	1
5.33	-1.0464	5.93178	8.312341	3.3	15.4	-9.1	1
5.335	-1.08564	5.85984	8.2404	3	14.7	-8.9	1
5.34	-1.0464	6.04296	8.312341	3.2	15.3	-9.3	1
5.345	-1.19682	6.22608	8.207701	2.6	14.9	-8.6	1
5.35	-1.0137	6.082201	8.27964	3.2	14.6	-8.1	1
5.355	-1.12488	6.26532	8.09652	1.7	14.2	-7.7	1
5.36	-0.9352201	6.3765	8.207701	3	15.1	-7.2	1
5.365	-0.8959801	6.15414	8.09652	1.1	14.4	-7.2	1
5.37	-0.9352201	6.15414	8.13576	1.4	14	-6.8	1
5.375	-1.0137	6.082201	8.09652	0.4	12.8	-7.1	1
5.38	-1.19682	5.97102	8.207701	0	12.3	-6.6	1
5.385	-1.19682	5.97102	8.207701	-0.2	12.1	-7.1	1
5.39	-1.08564	6.00372	8.16846	-0.4	11	-7.1	1
5.395	-1.12488	5.97102	8.207701	-0.9	10.4	-7.2	1
5.4	-1.15758	6.00372	8.207701	-1.6	9.4	-7.2	1
5.405	-1.15758	5.93178	8.2404	-2	9.5	-7.2	1
5.41	-1.15758	6.00372	8.27964	-2.3	8.9	-7.3	1
5.415	-1.23606	6.082201	8.207701	-2.4	8.2	-6.5	1
5.42	-1.23606	6.00372	8.207701	-2.8	7.5	-6.3	1
5.425	-1.308	5.93178	8.13576	-3.9	7	-5.9	1
5.43	-1.42572	5.8206	8.16846	-3.8	6.3	-5	1
5.435	-1.42572	5.70942	8.09652	-3.8	5.6	-4.4	1
5.44	-1.34724	5.70942	8.057281	-3.9	4.6	-3.5	1
5.445	-1.38648	5.63748	8.13576	-3.2	3.5	-2.6	1
5.45	-1.34724	5.5263	8.13576	-3	2.5	-1.3	1
5.455	-1.23606	5.232	8.02458	-3.2	1.6	-0.6	1
5.46	-1.42572	5.04888	8.02458	-2.6	0.9	-0.2	1
5.465	-1.68732	5.00964	8.02458	-0.9	0	1.3	1
5.47	-1.98816	5.00964	7.952641	-0.6	-1.2	2.4	1
5.475	-2.24976	5.00964	7.84146	0.9	-4.1	4.4	1
5.48	-2.40018	5.04888	7.69758	1.7	-7	6.5	1
5.485	-2.3217	5.232	7.69758	2.5	-10.2	9	1
5.49	-2.13858	5.27124	7.65834	2.4	-13.7	11.8	1
5.495	-2.13858	5.30394	7.76952	2.3	-16.9	14.3	1
5.5	-2.289	5.37588	7.76952	1.8	-20.4	17.5	1
5.505	-2.43942	5.41512	7.808761	1	-23.3	18.9	1
5.51	-2.5506	5.5263	7.73028	0.7	-25.9	19.6	1
5.515	-2.51136	5.37588	7.808761	0	-28.4	20.8	1
5.52	-2.13858	5.5263	8.02458	-0.2	-30.6	23.3	1
5.525	-1.98816	5.41512	8.02458	0	-32.9	24	1
5.53	-1.7985	5.67672	8.16846	-0.6	-34.2	25.8	1
5.535	-1.64808	5.85984	8.207701	-0.2	-35.2	26	1
5.54	-1.38648	5.93178	8.27964	-0.4	-35.2	25.9	1
5.545	-1.08564	6.04296	8.42352	-0.6	-35	25.1	1
5.55	-0.48396	6.114901	8.5347	-0.7	-34.4	23.7	1
5.555	-0.2943	6.186841	8.5674	-0.6	-33.3	21.6	1
5.56	-0.0327	6.29802	8.5674	-0.5	-30.7	19.5	1
5.565	0.22236	6.186841	8.5674	-0.7	-27.8	17.5	1
5.57	0.22236	5.93178	8.42352	-0.8	-26.2	16.1	1
5.575	0.33354	5.85984	8.495461	-0.2	-24.2	14.9	1
5.58	0.14388	5.97102	8.495461	1.4	-22.2	12.2	1
5.585	0.14388	5.93178	8.42352	1.7	-19.8	10.5	1
5.59	0.07194	5.93178	8.35158	2	-18.1	9.7	1
5.595	-0.11118	5.74866	8.27964	2.7	-16.3	9.3	1
5.6	-0.37278	5.63748	8.27964	3	-15	9	1
5.605	-0.7455601	5.41512	8.27964	3.7	-14.6	7.9	1
5.61	-1.0464	5.41512	8.35158	4.5	-14.8	8.8	1
5.615	-1.19682	5.78136	8.45622	5	-14.7	8.9	1
5.62	-0.8959801	5.8206	8.38428	6	-14.3	8.4	1
5.625	-1.08564	5.89254	8.207701	5.2	-15.6	8.4	1
5.63	-0.9744601	5.89254	8.16846	5.3	-15.8	9.1	1
5.635	-0.71286	6.00372	8.207701	4.7	-16	9.4	1
5.64	-0.67362	6.04296	8.207701	4.5	-16.3	8.9	1
5.645	-0.59514	6.04296	8.312341	3.9	-15.8	9.3	1
5.65	-0.5232	5.97102	8.13576	2.1	-15.6	9	1
5.655	-0.2616	6.04296	8.27964	2.7	-15	8.5	1
5.66	0	5.78136	8.13576	2.4	-14.2	8.7	1
5.665	-0.0327	6.114901	8.38428	2.8	-13.6	8	1
5.67	0	6.00372	8.207701	2.4	-12.1	6.3	1
5.675	0.22236	6.15414	8.207701	1.9	-11.2	6.3	1
5.68	0.33354	6.186841	8.16846	2.1	-10.9	6.1	1
5.685	0.18312	6.26532	8.27964	1.8	-9.8	5	1
5.69	0.33354	6.114901	8.2404	0.6	-8.8	5	1
5.695	0.44472	6.114901	8.16846	0.1	-7.7	4.4	1
5.7	0.37278	6.186841	8.207701	-0.2	-7.2	3.6	1
5.705	0.2616	6.186841	8.13576	-0.4	-5.6	2.5	1
5.71	0	6.114901	8.13576	-1	-4.4	1.9	1
5.715	-0.18312	6.04296	8.16846	-1	-4.2	1.1	1
5.72	-0.2943	6.114901	8.207701	-0.7	-3.8	0.8	1
5.725	-0.37278	6.114901	8.16846	-1.4	-3.5	0.4	1
5.73	-0.33354	6.082201	8.13576	-2.2	-3.5	0.4	1
5.735	-0.2616	6.082201	8.13576	-2.8	-4.1	0.1	1
5.74	-0.2943	6.114901	8.13576	-2.5	-4.2	0	1
5.745	-0.22236	6.04296	8.16846	-2.7	-4.2	0.4	1
5.75	-0.07194	6.00372	8.207701	-3.3	-4.1	0.2	1
5.755	-0.0327	6.00372	8.207701	-3.9	-4	0.2	1
5.76	0	6.04296	8.13576	-3.5	-4.1	0	1
5.765	0	5.93178	8.207701	-4	-3.7	-0.4	1
5.77	-0.07194	6.00372	8.207701	-4.1	-3.5	-1.6	1
5.775	0.0327	6.04296	8.2404	-3.9	-3.5	-1.1	1
5.78	-0.07194	6.082201	8.312341	-4.4	-3.6	-1.6	1
5.785	-0.18312	6.00372	8.27964	-4.9	-2.8	-2.4	1
5.79	-0.2616	6.00372	8.207701	-4.9	-1.8	-2.5	1
5.795	-0.2943	5.93178	8.207701	-4.9	-1.9	-3	1
5.8	-0.33354	5.97102	8.207701	-5.3	-2.1	-3.2	1
5.805	-0.33354	5.93178	8.2404	-5.1	-2.3	-3	1
5.81	-0.2616	6.00372	8.2404	-5.3	-2.1	-2.8	1
5.815	-0.33354	5.85984	8.2404	-5.5	-1.9	-3	1
5.82	-0.33354	5.93178	8.27964	-5.2	-2.3	-2.8	1
5.825	-0.33354	5.85984	8.2404	-5.7	-2	-2.4	1
5.83	-0.33354	5.85984	8.27964	-5.3	-1.8	-2.8	1
5.835	-0.33354	5.8206	8.27964	-4.9	-1.6	-2.8	1
5.84	-0.2616	5.85984	8.2404	-5.1	-1.5	-2.8	1
5.845	-0.2943	5.89254	8.312341	-5.3	-1.1	-2.5	1
5.85	-0.18312	5.89254	8.27964	-4.9	-0.7	-2.2	1
5.855	-0.11118	5.89254	8.2404	-5.1	-0.5	-1.9	1
5.86	-0.14388	5.85984	8.2404	-4.5	-0.7	-2	1
5.865	-0.07194	5.78136	8.2404	-4.5	-0.8	-2.4	1
5.87	-0.22236	5.70942	8.312341	-5.1	-0.7	-2.3	1
5.875	-0.33354	5.70942	8.312341	-4.4	-0.8	-2.5	1
5.88	-0.22236	5.67672	8.35158	-4.2	-0.9	-2.5	1
5.885	-0.37278	5.70942	8.42352	-4.2	-0.7	-2.2	1
5.89	-0.41202	5.74866	8.42352	-3.6	-0.3	-2.4	1
5.895	-0.41202	5.70942	8.42352	-3.5	-0.9	-1.7	1
5.9	-0.5232	5.67672	8.35158	-3.2	-1.5	-1.6	1
5.905	-0.59514	5.67672	8.38428	-2.8	-1.2	-1.4	1
5.91	-0.59514	5.78136	8.2404	-2.3	-1.5	-0.9	1
5.915	-0.56244	5.74866	8.312341	-2.2	-2	-0.4	1
5.92	-0.5232	5.8206	8.2404	-2.3	-2	0.4	1
5.925	-0.33354	5.85984	8.38428	-2.3	-3	0.5	1
5.93	-0.33354	5.89254	8.35158	-2.3	-3	0	1
5.935	-0.2616	5.89254	8.2404	-2.5	-3.1	0.2	1
5.94	-0.22236	5.89254	8.27964	-2.5	-2.8	0.4	1
5.945	-0.18312	5.78136	8.312341	-2.1	-2.8	0.3	1
5.95	-0.22236	5.8206	8.27964	-1.8	-2.9	0.1	1
5.955	-0.2943	5.70942	8.35158	-2.1	-2.5	0.2	1
5.96	-0.37278	5.78136	8.27964	-2.1	-2.8	0.6	1
5.965	-0.41202	5.70942	8.38428	-2.5	-3	0.4	1
5.97	-0.2616	5.74866	8.35158	-1.9	-2.7	0.5	1
5.975	-0.2616	5.67672	8.27964	-1.6	-2.9	0.5	1
5.98	-0.18312	5.74866	8.312341	-1.8	-3	1.1	1
5.985	-0.22236	5.67672	8.312341	-1.7	-3	0.9	1
5.99	-0.22236	5.67672	8.312341	-1.8	-3.4	1.1	1
5.995	-0.2943	5.59824	8.35158	-1.1	-3.8	1.4	1
6	-0.2943	5.5263	8.35158	-0.7	-4.2	2.3	1
6.005	-0.37278	5.56554	8.42352	-0.7	-4.3	2.7	1
6.01	-0.44472	5.5263	8.35158	-0.2	-4.7	3	1
6.015	-0.41202	5.59824	8.5347	0.6	-5.6	3.6	1
6.02	-0.33354	5.487061	8.35158	1.1	-5.4	3.6	1
6.025	-0.2943	5.45436	8.45622	1.7	-5.3	3.7	1
6.03	-0.2616	5.41512	8.42352	2.5	-4.9	4.4	1
6.035	-0.2943	5.56554	8.5674	4.3	-5.3	4.2	1
6.04	-0.22236	5.59824	8.5347	5.4	-5.1	4.8	1
6.045	0	5.59824	8.5347	6.1	-4.6	4.3	1
6.05	0.0327	5.59824	8.606641	7.1	-4.2	4.2	1
6.055	0	5.67672	8.5674	8	-3.6	4.6	1
6.06	-0.14388	5.67672	8.495461	8.6	-2.9	4.7	1
6.065	-0.2616	5.59824	8.5347	9.4	-3.2	4.3	1
6.07	-0.5232	5.5263	8.5674	10.2	-2.9	4.4	1
6.075	-0.8240401	5.41512	8.495461	10.8	-2.8	4.9	1
6.08	-0.9744601	5.56554	8.45622	11.9	-3	4.6	1
6.085	-0.9744601	5.56554	8.5347	12.3	-3.7	5.3	1
6.09	-0.7455601	5.70942	8.45622	12.4	-4	6.5	1
6.095	-0.18312	5.89254	8.38428	12.7	-4.1	6.3	1
6.1	0	6.082201	8.495461	13.2	-4.6	7.2	1
6.105	-0.22236	5.89254	8.35158	12.8	-4.2	7.7	1
6.11	0	6.04296	8.2404	12.8	-5.1	8.4	1
6.115	0.07194	6.114901	8.312341	13.9	-4.9	8.6	1
6.12	0.37278	6.082201	8.27964	14.3	-5.4	8.6	1
6.125	0.2616	6.00372	8.38428	14.4	-5.4	9.1	1
6.13	0	6.082201	8.38428	15.1	-5.1	8.8	1
6.135	0.33354	6.00372	8.38428	15.9	-5.2	8.9	1
6.14	0.11118	5.97102	8.45622	16.5	-5.5	9.7	1
6.145	0	5.8206	8.42352	17.2	-5.6	10.5	1
6.15	-0.2616	5.85984	8.606641	18.3	-4.9	10.5	1
6.155	-0.5232	5.89254	8.67858	19.9	-5.2	10.7	1
6.16	-0.63438	5.70942	8.894401	21.9	-6.5	11.3	1
6.165	-1.49766	5.487061	9.00558	23.8	-8.2	11.4	1
6.17	-0.7455601	5.59824	9.33258	27.9	-12.4	10.3	1
6.175	-0.2616	5.27124	8.894401	30.5	-15.9	10.9	1
6.18	-0.67362	5.56554	9.40452	34.6	-16.3	10.5	1
6.185	0.0327	5.487061	9.110221	37.7	-20.5	11.3	1
6.19	0.56244	5.19276	9.33258	42.8	-21.7	10.8	1
6.195	-1.08564	5.70942	9.5484	47.2	-19.3	11.9	1
6.2	-1.94892	5.5263	9.33258	52.7	-21.7	14	1
6.205	-0.48396	5.67672	9.731521	56.5	-27.5	13.9	1
6.21	-0.07194	5.56554	9.437221	60.6	-30.1	15.6	1
6.215	0	5.85984	9.5484	65.9	-30.2	18.8	1
6.22	-0.37278	6.26532	9.33258	68.6	-28.8	19.8	1
6.225	-0.5232	5.78136	9.33258	73	-30.8	22.6	1
6.23	-0.18312	5.97102	9.80346	76.6	-33.3	23.3	1
6.235	-0.0327	5.93178	9.188701	80.4	-35.6	25.5	1
6.24	-0.18312	5.56554	9.40452	86.1	-38.2	28.5	1
6.245	0.07194	6.15414	9.260641	89.5	-39.9	27.5	1
6.25	0.11118	5.93178	9.36528	96.3	-41.7	29.4	1
6.255	-0.07194	6.3765	9.5157	98.8	-43.8	28.7	1
6.26	-0.44472	5.8206	9.2214	103.8	-46.3	30.5	1
6.265	-0.71286	6.44844	9.5484	107	-50.6	29.1	1
6.27	-0.9352201	6.33726	9.47646	113.3	-56.2	32.2	1
6.275	-1.0137	6.6708	9.47646	115	-64.3	31.4	1
6.28	-1.12488	6.55962	9.293341	118	-71.7	31.8	1
6.285	-1.38648	6.63156	9.2214	120.3	-79.5	31.7	1
6.29	-1.49766	6.74274	9.14946	122	-86.8	32.3	1
6.295	-1.34724	7.108981	9.36528	123.2	-96.3	33.1	1
6.3	-1.15758	7.481761	9.437221	122.8	-108.2	33.6	1
6.305	-1.5369	6.9978	8.711281	120.4	-115.8	33.3	1
6.31	-1.64808	7.22016	8.38428	117.2	-125.5	35.3	1
6.315	-1.308	7.848001	8.45622	116.4	-134.9	35.4	1
6.32	-1.08564	8.253481	7.985341	112.5	-144.8	35.4	1
6.325	-0.7848001	8.475841	7.481761	107.5	-154.9	37.3	1
6.33	-0.56244	8.142301	6.74928	101.9	-168.4	37.1	1
6.335	0.37278	8.36466	6.74928	97.3	-184.6	36.6	1
6.34	0.8959801	8.58702	6.20646	93.3	-197.3	35.8	1
6.345	0.63438	8.21424	5.696341	87.9	-208.8	31.2	1
6.35	1.57614	8.29272	5.48052	82.4	-218.6	26.9	1
6.355	1.94892	8.6982	5.40858	77.5	-225.6	16.8	1
6.36	2.24976	9.32604	5.696341	68.4	-229.5	5.6	1
6.365	3.11304	10.57518	6.53346	59	-231.7	-3	1
6.37	3.18498	8.920561	6.2784	42.3	-230.6	-21.4	1
6.375	0.07194	7.076281	6.899701	22	-228.4	-41	1
6.38	-6.867	9.46992	7.808761	15.4	-222.5	-77	1
6.385	-5.40204	14.74116	8.894401	-4.2	-205.2	-158.2	1
6.39	-4.46682	12.53064	9.91464	-38	-179.5	-213.7	1
6.395	-5.78136	9.2868	8.75052	-69.1	-174.1	-248.2	1
6.4	-6.304561	7.2594	7.11552	-88.3	-176.6	-271.1	1
6.405	-4.91808	5.37588	5.77482	-103.1	-182.2	-285.8	1
6.41	-3.0411	4.3491	5.36934	-112.7	-188.4	-298.2	1
6.415	-1.08564	3.68202	4.79382	-116.9	-192.5	-302.8	1
6.42	0.7848001	3.34848	4.2837	-117.9	-192.4	-304.9	1
6.425	2.24976	2.98224	3.91746	-118.4	-186.6	-305.9	1
6.43	3.3354	2.39364	3.51852	-118.2	-177	-305.6	1
6.435	3.8259	1.80504	3.3027	-116.6	-165.2	-303.6	1
6.44	3.67548	1.32108	3.08688	-113.1	-152.2	-300.5	1
6.445	3.3354	0.8436601	2.75988	-106.8	-139.1	-293.4	1
6.45	2.92338	0.47742	2.6487	-100	-130.8	-284.9	1
6.455	2.51136	0.47742	2.72064	-94.1	-126.4	-277.8	1
6.46	2.13858	0.9940801	3.19152	-84.2	-122.8	-266.7	1
6.465	1.68732	2.0601	3.91746	-71.8	-121.2	-251.7	1
6.47	1.308	3.34848	4.75458	-64.1	-122.6	-236.7	1
6.475	1.12488	4.60416	5.66364	-62	-125.3	-225.2	1
6.48	1.15758	5.85984	6.46152	-62.9	-129	-214.4	1
6.485	1.19682	6.814681	7.11552	-66.6	-132.7	-204.5	1
6.49	1.2753	7.298641	7.2594	-74.5	-135.8	-194.6	1
6.495	1.49766	7.14822	7.2267	-85.2	-137.9	-183.4	1
6.5	1.57614	6.89316	6.9324	-92.8	-137.9	-173.9	1
6.505	1.42572	6.48768	6.500761	-98.2	-135.9	-164	1
6.51	0.9352201	6.082201	5.99064	-102	-133.5	-154.2	1
6.515	0.2943	5.85984	5.519761	-102.7	-130.6	-144.9	1
6.52	-0.44472	5.67672	4.89846	-102.2	-128.3	-135.9	1
6.525	-1.308	5.5263	4.49952	-100.5	-127.2	-128.1	1
6.53	-2.0601	5.37588	3.91746	-96.3	-127.7	-120.4	1
6.535	-2.62254	5.00964	3.51852	-90.6	-130	-115.3	1
6.54	-1.75926	6.409201	2.43288	-83.2	-133	-111.4	1
6.545	10.05852	29.89434	5.918701	-62	-137.9	-112.4	1
6.55	10.58172	34.87128	14.7804	-44.7	-80.6	-154.8	1
6.555	3.41388	12.753	0.0327	-149.1	-40.4	-187.4	1
6.56	-0.22236	12.71376	-4.24446	-161	-49.6	-176.4	1
6.565	0.67362	21.37926	-4.35564	-95.6	-42	-170.7	1
6.57	3.90438	27.2391	-4.17252	-78.2	-41.9	-166.7	1
6.575	8.26002	30.48294	-5.22546	-52	-53.9	-156.2	1
6.58	9.83616	24.43998	-4.68264	-37.2	-70.9	-136.9	1
6.585	6.45498	14.00214	-0.17658	-36.3	-64.1	-117.3	1
6.59	-1.19682	9.103681	4.68264	-30.5	-24.2	-105.7	1
6.595	-6.526921	4.49298	8.2404	-35	-1.5	-100.8	1
6.6	-10.05852	4.42104	11.36652	-32.6	0.5	-87.1	1
6.605	-9.68574	3.57084	9.80346	-34	-13.4	-70.4	1
6.61	-5.93178	5.16006	8.13576	-42.1	-28.9	-57.3	1
6.615	-2.47212	8.29272	7.18746	-44.1	-22.7	-42.2	1
6.62	-2.70102	8.920561	5.84676	-50.4	-4.9	-26.3	1
6.625	-5.1012	8.547781	6.13452	-53.6	11.2	-9.9	1
6.63	-5.814061	7.66488	7.2267	-54.8	12.6	1.8	1
6.635	-3.52506	6.00372	7.84146	-58.6	-1.6	6.2	1
6.64	-0.9352201	5.63748	7.84146	-60.2	-12.8	10.5	1
6.645	-0.07194	6.186841	8.09652	-56.4	-6	11.2	1
6.65	-0.8240401	6.59232	8.02458	-55.7	0.9	12.4	1
6.655	-0.67362	6.74274	8.38428	-56.3	2.2	13.2	1
6.66	0.63438	6.33726	8.606641	-56.4	0.1	11.2	1
6.665	2.66178	5.67672	8.711281	-54.4	-3.3	8.1	1
6.67	3.86514	5.78136	8.96634	-50.1	-3.4	4.4	1
6.675	3.52506	6.15414	8.495461	-44.3	0	0.4	1
6.68	2.96262	6.04296	9.110221	-39.9	3.5	-4.2	1
6.685	2.289	5.85984	8.606641	-37.7	3.5	-9	1
6.69	2.21052	6.15414	8.82246	-33.5	2.9	-14.2	1
6.695	2.0274	6.04296	8.495461	-31.5	3.9	-18.2	1
6.7	0.9352201	6.186841	8.606641	-28.1	8.4	-21.3	1
6.705	-0.07194	6.15414	8.42352	-26.3	10.3	-23.5	1
6.71	-0.71286	6.22608	8.27964	-24.7	10.8	-24.5	1
6.715	-1.15758	6.26532	8.16846	-23.8	10.8	-23.6	1
6.72	-1.72656	6.186841	8.09652	-23.4	10.7	-21.9	1
6.725	-2.17128	6.00372	8.16846	-23.4	9.9	-19.1	1
6.73	-2.3217	6.04296	8.207701	-22.4	8.1	-16.4	1
6.735	-2.21052	5.97102	8.13576	-21.9	5	-12.5	1
6.74	-2.0601	5.97102	8.13576	-21.2	2.5	-9.1	1
6.745	-1.75926	6.00372	8.16846	-20.2	0.9	-5.9	1
6.75	-1.49766	6.082201	8.16846	-19.3	-0.6	-3.1	1
6.755	-1.12488	6.15414	8.09652	-19	-2	-2.1	1
6.76	-0.8632801	6.15414	8.057281	-18.9	-3.5	-0.7	1
6.765	-0.63438	6.22608	8.057281	-19.1	-4.6	-0.6	1
6.77	-0.44472	6.26532	8.02458	-19.6	-5.3	-1.4	1
6.775	-0.2616	6.15414	7.985341	-20.5	-7	-3.4	1
6.78	-0.0327	6.22608	8.057281	-21.1	-7.2	-3.8	1
6.785	0.41202	6.15414	8.27964	-21.2	-6.9	-3.7	1
6.79	0.33354	5.8206	8.27964	-21.4	-6.1	-4.6	1
6.795	0.41202	6.00372	8.312341	-19.8	-5.6	-5.8	1
6.8	0.2616	5.97102	8.35158	-19.4	-4.3	-7.4	1
6.805	0.07194	5.93178	8.38428	-18.8	-3	-8.4	1
6.81	-0.07194	5.89254	8.38428	-18	-1.9	-9.6	1
6.815	-0.33354	5.89254	8.35158	-18.3	-1	-10.3	1
6.82	-0.5232	5.93178	8.312341	-17.3	-0.7	-10.4	1
6.825	-0.67362	5.89254	8.27964	-17	-1	-10.2	1
6.83	-0.63438	5.97102	8.27964	-17.3	-0.3	-9.8	1
6.835	-0.63438	5.93178	8.27964	-17.3	-0.4	-9.5	1
6.84	-0.5232	5.97102	8.2404	-17.3	-0.4	-8.6	1
6.845	-0.44472	5.85984	8.2404	-16.9	-0.8	-7.9	1
6.85	-0.2943	5.85984	8.312341	-16.5	-0.9	-8	1
6.855	-0.2616	5.89254	8.27964	-16.1	-0.7	-8.1	1
6.86	-0.2616	5.74866	8.35158	-15.9	-0.7	-7.9	1
6.865	-0.41202	5.78136	8.35158	-15.2	-0.7	-7.4	1
6.87	-0.56244	5.74866	8.38428	-14.7	-0.9	-7	1
6.875	-0.63438	5.70942	8.38428	-14.2	-0.7	-6.7	1
6.88	-0.71286	5.74866	8.35158	-13.5	-0.3	-6.7	1
6.885	-0.71286	5.74866	8.42352	-12.8	-0.4	-6.3	1
6.89	-0.56244	5.67672	8.45622	-12.1	-0.6	-6	1
6.895	-0.44472	5.63748	8.495461	-11	-0.7	-5.2	1
6.9	-0.44472	5.59824	8.42352	-10.5	-0.6	-5.1	1
6.905	-0.56244	5.63748	8.45622	-10	-0.9	-4.9	1
6.91	-0.63438	5.70942	8.45622	-10	-0.7	-5.3	1
6.915	-0.48396	5.70942	8.42352	-9.8	-0.9	-4.4	1
6.92	-0.56244	5.67672	8.38428	-9.5	-0.8	-4.1	1
6.925	-0.63438	5.70942	8.38428	-8.6	-0.6	-3.5	1
6.93	-0.7455601	5.67672	8.42352	-8.6	-0.9	-3.5	1
6.935	-0.7455601	5.67672	8.38428	-8.6	-1	-2.8	1
6.94	-0.8632801	5.63748	8.35158	-8.6	-0.8	-2.6	1
6.945	-0.7848001	5.56554	8.42352	-8.5	-0.8	-2.8	1
6.95	-0.7455601	5.5263	8.38428	-8.5	-1.1	-2.2	1
6.955	-0.67362	5.59824	8.495461	-7.9	-1.4	-1.8	1
6.96	-0.5232	5.59824	8.45622	-7.3	-1.5	-1.5	1
6.965	-0.44472	5.56554	8.45622	-6.5	-1.2	-1.7	1
6.97	-0.5232	5.56554	8.42352	-6.3	-1.5	-1.5	1
6.975	-0.56244	5.487061	8.42352	-5.6	-1.3	-1	1
6.98	-0.5232	5.59824	8.45622	-5.6	-0.8	-1	1
6.985	-0.63438	5.56554	8.42352	-5.3	-1.1	-1.1	1
6.99	-0.56244	5.487061	8.42352	-4.5	-1.3	-1.1	1
6.995	-0.59514	5.5263	8.45622	-4.4	-1.2	-0.7	1
7	-0.67362	5.45436	8.45622	-4.3	-0.9	-0.4	1
7.005	-0.71286	5.487061	8.495461	-3.5	-0.7	-0.8	1
7.01	-0.71286	5.45436	8.45622	-3.2	-0.7	-0.5	1
7.015	-0.71286	5.45436	8.42352	-2.4	-1	-0.3	1
7.02	-0.71286	5.45436	8.45622	-2.1	-1.4	0	1
7.025	-0.63438	5.5263	8.45622	-1.9	-1.4	0.1	1
7.03	-0.63438	5.59824	8.38428	-1.4	-1.5	0	1
7.035	-0.5232	5.63748	8.42352	-1.3	-1.4	0.8	1
7.04	-0.41202	5.63748	8.45622	-1.4	-1.5	0.4	1
7.045	-0.48396	5.63748	8.42352	-1.1	-1.4	0.1	1
7.05	-0.44472	5.63748	8.38428	-1	-1	-0.2	1
7.055	-0.48396	5.63748	8.38428	-0.5	-0.9	-0.2	1
7.06	-0.5232	5.63748	8.42352	-0.3	-0.9	0.3	1
7.065	-0.5232	5.56554	8.45622	-0.3	-0.8	0.7	1
7.07	-0.56244	5.5263	8.42352	-0.2	-0.8	0.2	1
7.075	-0.67362	5.56554	8.45622	0.1	-1	0.2	1
7.08	-0.71286	5.5263	8.42352	0.3	-0.7	0.6	1
7.085	-0.7455601	5.5263	8.42352	0.2	-1	0.7	1
7.09	-0.71286	5.59824	8.38428	0.6	-1.4	0.8	1
7.095	-0.5232	5.63748	8.312341	0.4	-1.4	1.4	1
7.1	-0.37278	5.70942	8.35158	0	-1.1	0.8	1
7.105	-0.37278	5.78136	8.38428	0.1	-1.1	0.4	1
7.11	-0.37278	5.74866	8.312341	0	-1.3	0.7	1
7.115	-0.41202	5.70942	8.312341	-0.2	-1.3	0.7	1
7.12	-0.48396	5.70942	8.35158	-0.5	-1.6	0.4	1
7.125	-0.48396	5.78136	8.312341	-0.7	-1.8	0.4	1
7.13	-0.5232	5.70942	8.312341	-0.9	-1.8	0.2	1
7.135	-0.5232	5.70942	8.35158	-1.6	-1.4	0	1
7.14	-0.48396	5.70942	8.35158	-2.1	-1.6	0.2	1
7.145	-0.41202	5.8206	8.38428	-2.5	-1.2	0	1
7.15	-0.33354	5.74866	8.312341	-2.9	-0.7	0	1
7.155	-0.2616	5.67672	8.38428	-3	-0.1	1.2	1
7.16	-0.2943	5.70942	8.42352	-3.2	0.8	1.2	1
7.165	-0.44472	5.63748	8.38428	-3	0.9	1.6	1
7.17	-0.48396	5.63748	8.42352	-3.1	1.3	1.8	1
7.175	-0.37278	5.63748	8.42352	-3.5	1.4	1.6	1
7.18	-0.41202	5.59824	8.42352	-3.4	1.1	1.9	1
7.185	-0.44472	5.70942	8.495461	-3	1	2.1	1
7.19	-0.41202	5.63748	8.45622	-3.1	1.1	1.6	1
7.195	-0.41202	5.70942	8.42352	-3.2	1.3	1.4	1
7.2	-0.44472	5.67672	8.495461	-3.2	1.2	1	1
7.205	-0.59514	5.67672	8.45622	-2.7	0.7	0.7	1
7.21	-0.63438	5.70942	8.45622	-2.8	0.2	0.9	1
7.215	-0.63438	5.78136	8.42352	-2.9	0.1	0.7	1
7.22	-0.63438	5.78136	8.42352	-3.5	-0.3	0.3	1
7.225	-0.56244	5.85984	8.35158	-4.2	-1.1	0.7	1
7.23	-0.41202	5.85984	8.42352	-4.3	-1.5	0.5	1
7.235	-0.44472	5.97102	8.42352	-4.6	-2.1	0.8	1
7.24	-0.2943	6.00372	8.38428	-5.4	-1.9	0	1
7.245	-0.37278	6.00372	8.38428	-6.5	-2.2	-0.2	1
7.25	-0.0327	6.04296	8.42352	-7.6	-3	0.3	1
7.255	-0.2943	5.89254	8.312341	-8.4	-3	0.6	1
7.26	-0.37278	5.78136	8.45622	-9.1	-3	0.7	1
7.265	-0.33354	5.63748	8.38428	-9.8	-2.9	-0.5	1
7.27	-0.41202	5.34318	8.495461	-10.4	-2.7	-0.1	1
7.275	-0.37278	5.34318	8.606641	-10.7	-2.1	0	1
7.28	-0.48396	5.37588	8.606641	-9.5	-1.2	1.1	1
7.285	-0.71286	5.487061	8.5674	-8.4	0	2.3	1
7.29	-0.7455601	5.487061	8.5347	-7.9	0.2	2.6	1
7.295	-0.48396	5.56554	8.606641	-7.4	0.9	2.7	1
7.3	-0.44472	5.56554	8.45622	-7.4	1.2	3.2	1
7.305	-0.44472	5.63748	8.5347	-6.9	1.2	3.2	1
7.31	-0.63438	5.63748	8.45622	-7.3	1.2	3.3	1
7.315	-0.59514	5.67672	8.5674	-7.7	1.1	3.4	1
7.32	-0.48396	5.56554	8.495461	-8.1	0.9	3	1
7.325	-0.48396	5.56554	8.495461	-7.9	0.4	3.3	1
7.33	-0.41202	5.27124	8.42352	-8.8	-0.1	3.2	1
7.335	-0.59514	5.00964	8.5674	-9.1	-0.7	2.9	1
7.34	-0.7455601	5.08158	8.5674	-8.4	-0.9	2.6	1
7.345	-0.59514	5.120821	8.63934	-7.3	-1.6	2.8	1
7.35	-0.44472	5.19276	8.67858	-6.9	-2	2.3	1
7.355	-0.41202	5.30394	8.63934	-6.2	-1.8	2.2	1
7.36	-0.41202	5.41512	8.606641	-5.6	-2.1	2.3	1
7.365	-0.37278	5.41512	8.5674	-5.1	-1.8	2.2	1
7.37	-0.37278	5.34318	8.5674	-4.6	-2.1	2.1	1
7.375	-0.41202	5.34318	8.495461	-4.7	-2.2	1.9	1
7.38	-0.48396	5.30394	8.606641	-4.8	-2.1	1.6	1
7.385	-0.5232	5.232	8.5674	-4.6	-3.1	1.9	1
7.39	-0.5232	5.00964	8.45622	-4.4	-3.6	2.3	1
7.395	-0.5232	4.75458	8.606641	-3.3	-4	3	1
7.4	-0.63438	4.82652	8.67858	-1.9	-4.3	2.8	1
7.405	-0.67362	4.89846	8.67858	-0.5	-4.5	3.2	0
7.41	-0.48396	5.04888	8.67858	0.9	-4.5	3.5	0
7.415	-0.2616	4.89846	8.63934	2.2	-5.2	4.5	0
7.42	-0.22236	4.75458	8.711281	3.9	-5.1	5.1	0
7.425	-0.44472	4.75458	8.63934	5.9	-5	5.1	0
7.43	-0.48396	4.78728	8.63934	7.2	-5.5	5.6	0
7.435	-0.44472	4.75458	8.711281	9.3	-5.4	5.6	0
7.44	-0.37278	4.78728	8.78322	11.5	-5.6	6	0
7.445	-0.41202	4.71534	8.8617	13.7	-5.6	6.1	0
7.45	-0.56244	5.16006	8.894401	15.9	-5.6	6.3	0
7.455	-0.71286	5.232	8.93364	17.5	-5	6.4	0
7.46	-0.59514	5.232	8.894401	18.4	-5.5	6.7	0
7.465	-0.56244	5.232	8.894401	19.5	-5.9	7.3	0
7.47	-0.7455601	5.27124	8.894401	21	-5.6	7.4	0
7.475	-0.67362	5.34318	8.93364	22.7	-5.4	8.1	0
7.48	-0.7455601	5.45436	8.96634	23.8	-5.3	8.5	0
7.485	-0.7848001	5.45436	8.93364	25.3	-5	9.6	0
7.49	-0.59514	5.37588	9.03828	26.6	-4.3	10.8	0
7.495	-0.59514	5.37588	9.03828	28.3	-4.3	12.3	0
7.5	-0.8240401	5.37588	9.03828	30.7	-4.2	12.4	0
7.505	-0.9744601	5.41512	9.14946	33.1	-4.2	12.8	0
7.51	-1.87698	5.30394	9.14946	35.2	-5.1	14	0
7.515	-2.0274	5.30394	9.293341	37.9	-9.1	14.1	0
7.52	-2.92338	5.16006	9.260641	42.4	-13.5	15.3	0
7.525	-2.89068	5.16006	9.5484	47.9	-20.7	16.1	0
7.53	-0.9744601	5.41512	9.731521	53.4	-30.1	15.2	0
7.535	0.63438	5.19276	9.437221	57.2	-37.5	16.1	0
7.54	2.3217	5.45436	10.05852	62.9	-37.1	16.8	0
7.545	-1.08564	5.34318	9.731521	66.9	-29.8	20.4	0
7.55	-2.5506	5.37588	10.67328	77.7	-31.2	21.9	0
7.555	-1.0137	5.45436	10.78446	81.6	-39.6	22.5	0
7.56	-0.71286	5.08158	10.5294	86.8	-43.9	26	0
7.565	-0.7455601	5.34318	10.56864	94	-46.9	28.8	0
7.57	-0.48396	6.04296	10.41822	100.5	-47.8	30.1	0
7.575	-1.38648	5.67672	10.81716	106.8	-49	32.8	0
7.58	-1.75926	5.45436	10.09122	109.1	-52.3	36	0
7.585	-1.68732	6.082201	10.60134	119.2	-57.2	40.6	0
7.59	-2.0274	5.70942	10.34628	123.9	-62.1	45.5	0
7.595	-2.21052	6.082201	10.41822	126.8	-66	46.9	0
7.6	-2.3217	6.114901	10.1697	131.2	-70.7	49.9	0
7.605	-2.62254	6.44844	10.01928	135	-77	54.5	0
7.61	-2.74026	6.7035	9.91464	138.7	-86.8	59.2	0
7.615	-2.77296	6.9978	9.659581	139.9	-95.5	62.3	0
7.62	-2.85144	7.076281	9.47646	140.3	-104.3	65.5	0
7.625	-2.66178	7.22016	9.293341	140.7	-113.6	68.3	0
7.63	-1.7985	8.29272	9.692281	140.1	-122.7	70.9	0
7.635	-1.83774	8.29272	8.82246	137.6	-128.8	72.6	0
7.64	-2.289	7.44252	8.13576	132.3	-137.5	76.5	0
7.645	-1.42572	7.66488	7.9134	130.9	-149	81.4	0
7.65	-0.7848001	8.142301	7.586401	129.2	-156.1	83.9	0
7.655	-0.63438	8.36466	7.481761	126.7	-163.2	87.9	0
7.66	-0.48396	7.51446	6.82776	121.8	-172.7	89.5	0
7.665	-0.2616	7.808761	6.71658	118.5	-181.2	89.1	0
7.67	-0.0327	8.58702	6.38958	116.3	-186.9	85.6	0
7.675	0.8240401	7.998421	6.023341	110.2	-193.3	83.2	0
7.68	0.8959801	7.51446	5.55246	103.7	-201.1	81.6	0
7.685	1.75926	8.29272	6.2457	102.2	-204.3	74	0
7.69	1.0137	7.298641	6.78852	95.6	-202.3	58.1	0
7.695	-4.80036	8.1096	5.99064	80.4	-196.4	16.1	0
7.7	-5.51322	12.26904	7.004341	77.1	-180	-39.5	0
7.705	-3.8259	13.48548	8.5347	55.8	-154.7	-99	0
7.71	-5.29086	12.67452	9.2214	29.6	-135.5	-146.5	0
7.715	-6.605401	11.42538	8.38428	7.1	-131.4	-180.6	0
7.72	-6.82776	9.46992	7.481761	-15.1	-130.4	-208.5	0
7.725	-6.00372	7.998421	6.64464	-32.9	-134	-229.8	0
7.73	-4.68918	6.63156	6.06258	-45.9	-141.1	-248.5	0
7.735	-3.37464	5.232	5.22546	-52.7	-146.7	-257.3	0
7.74	-2.0274	4.23792	4.49952	-55.2	-148.8	-262.2	0
7.745	-0.71286	3.61008	4.06788	-54.5	-147.8	-264.3	0
7.75	0.41202	3.24384	3.74088	-51.7	-143.1	-263.3	0
7.755	1.308	3.2046	3.88476	-46.7	-133.9	-258.7	0
7.76	1.98816	3.4989	4.10058	-42.8	-124.3	-254	0
7.765	2.289	3.97632	4.6107	-40.4	-114.1	-247.9	0
7.77	2.289	4.3818	4.9704	-40	-103.5	-240.8	0
7.775	2.289	4.75458	5.33664	-41.7	-93.9	-233.1	0
7.78	2.13858	5.08158	5.624401	-44.5	-83.8	-222.3	0
7.785	1.90968	5.487061	5.87946	-48.1	-76.9	-213	0
7.79	1.45842	5.63748	5.9514	-53.6	-72.5	-203.9	0
7.795	1.0137	5.85984	6.023341	-58.5	-69.5	-194.2	0
7.8	0.41202	6.04296	6.023341	-63.3	-68.1	-184.7	0
7.805	0.11118	6.22608	6.13452	-68	-68.6	-175.2	0
7.81	-0.11118	6.44844	6.06258	-72.7	-70.4	-167	0
7.815	-0.37278	6.7035	6.17376	-79.1	-72.8	-157.2	0
7.82	-0.63438	6.92586	6.20646	-84.2	-74.2	-150.9	0
7.825	-0.7455601	7.18746	6.20646	-88.9	-75.9	-145.1	0
7.83	-0.67362	7.33134	6.023341	-93.8	-77.1	-140.8	0
7.835	-0.8632801	7.298641	5.87946	-98.8	-76.6	-138.3	0
7.84	-1.12488	7.22016	5.591701	-103.9	-74.9	-136.3	0
7.845	-1.64808	7.18746	5.22546	-107.4	-73	-135.2	0
7.85	-2.24976	7.18746	5.00964	-108.7	-71.4	-134.8	0
7.855	-2.89068	7.14822	4.82652	-108.7	-71.1	-135	0
7.86	-3.52506	7.18746	4.42758	-108.1	-71.8	-136.2	0
7.865	-4.20522	7.18746	4.2837	-106.7	-73.5	-138.6	0
7.87	-4.68918	7.481761	4.17252	-104.3	-76.5	-141.7	0
7.875	-4.99002	7.848001	4.24446	-99.9	-80.8	-147.8	0
7.88	-5.068501	8.475841	4.21176	-96.6	-84.5	-154	0
7.885	-5.02926	8.920561	4.13982	-94.2	-87.7	-163.6	0
7.89	-4.87884	9.2868	3.9894	-91.9	-91	-173.4	0
7.895	-4.72842	9.50916	3.81282	-89	-93.3	-185.3	0
7.9	-4.578001	9.62034	3.6297	-85.4	-94.3	-199.6	0
7.905	-4.49952	9.731521	3.37464	-81.9	-95.2	-211.9	0
7.91	-4.3491	9.62034	3.15882	-77.6	-96.7	-224.4	0
7.915	-4.0548	9.46992	2.90376	-72.5	-98.3	-236.1	0
7.92	-3.71472	9.43068	2.6487	-66.4	-100.5	-247.1	0
7.925	-3.22422	9.35874	2.57676	-58.2	-103.8	-259.5	0
7.93	-2.8122	9.43068	2.53752	-50.5	-105.9	-267.1	0
7.935	-2.3217	9.692281	2.6814	-42.3	-108	-272.8	0
7.94	-1.90968	9.986581	3.08688	-34.6	-109.1	-277.2	0
7.945	-1.34724	10.57518	3.59046	-27.9	-109.6	-279.1	0
7.95	-0.48396	11.38614	4.21176	-20.9	-108.8	-278.6	0
7.955	0.63438	12.23634	4.6107	-18.4	-106.8	-275.2	0
7.96	-4.3491	18.8352	5.15352	-17.9	-103.1	-269.2	0
7.965	0.11118	28.90026	13.07346	-6.6	-129.2	-219.4	0
7.97	12.46524	15.77448	7.51446	-53.1	-182.5	-162.1	0
7.975	12.57642	12.23634	2.3544	-107.6	-169.1	-152.6	0
7.98	12.46524	12.4914	4.49952	-76.2	-132.6	-135	0
7.985	9.9081	11.94204	3.04764	-81.7	-97.8	-109.4	0
7.99	6.526921	13.11924	2.86452	-71	-70.1	-87.7	0
7.995	4.61724	13.70784	2.3217	-69.5	-58.1	-62	0
8	3.15228	13.48548	2.24976	-62.1	-54.5	-34.3	0
8.005	2.62254	13.11924	1.6677	-61.3	-58	-14.7	0
8.01	2.51136	13.48548	1.92276	-50	-61.8	4.7	0
8.015	2.58984	14.11332	1.59576	-44.1	-62	14.4	0
8.02	3.3354	15.21858	0.72594	-38.9	-58.1	19.8	0
8.025	4.0875	16.29114	0.50358	-34.7	-49.7	28.2	0
8.03	4.23792	17.46834	1.3407	-31	-37.1	31	0
8.035	2.17128	13.9302	3.84552	-30.1	-22.6	32.7	0
8.04	-0.7455601	11.0526	6.13452	-38	-16.5	34.6	0
8.045	1.0464	11.49732	9.76422	-41.8	-23.3	25.2	0
8.05	2.24976	4.56492	6.86046	-67.2	-20.5	14.7	0
8.055	2.85144	4.15944	7.952641	-63.9	-19.1	12.1	0
8.06	2.40018	5.89254	9.437221	-54.1	-15.6	10.5	0
8.065	0.7455601	5.67672	8.96634	-58.6	-11.4	8.7	0
8.07	-0.33354	5.41512	8.16846	-64.1	-14.4	4.9	0
8.075	-0.63438	6.29802	8.27964	-62	-18.2	1.5	0
8.08	0.7848001	6.55962	9.188701	-60.6	-20.4	-1	0
8.085	0.9352201	5.19276	9.07752	-61.1	-18	-2.1	0
8.09	0.67362	5.487061	8.5674	-56.4	-14.4	-1.4	0
8.095	-0.56244	5.56554	9.5484	-50.4	-15.2	-2.1	0
8.1	-1.57614	4.75458	8.96634	-49.3	-14.6	-2.5	0
8.105	-2.0274	5.232	8.894401	-43.6	-15.2	-3.4	0
8.11	-1.72656	4.53222	9.47646	-39.1	-14.1	-2.4	0
8.115	-1.60884	4.56492	9.293341	-36.1	-12.8	-0.6	0
8.12	-1.38648	4.46028	9.5157	-29.6	-12.1	-0.1	1
8.125	-1.60884	3.75396	9.437221	-25.2	-9.6	0.2	1
8.13	-1.64808	3.68202	9.110221	-18.5	-7.9	0.2	1
8.135	-1.5369	4.01556	9.110221	-12.8	-7.6	0.5	1
8.14	-1.08564	4.27062	8.894401	-8.9	-7.2	1.1	1
8.145	-0.59514	4.6761	8.82246	-5.5	-7	1.4	1
8.15	-0.2616	5.08158	8.75052	-2.7	-5.5	0.8	1
8.155	0	5.45436	8.67858	-0.5	-4.3	0.2	1
8.16	0.18312	5.85984	8.67858	0	-3.7	-0.7	1
8.165	0.2616	6.082201	8.606641	0.5	-2.2	-1.8	1
8.17	0.33354	6.22608	8.495461	0.3	-1.1	-2.3	1
8.175	0.18312	6.114901	8.38428	-1.1	0	-3.9	1
8.18	-0.11118	6.114901	8.35158	-2.4	0.7	-5.3	1
8.185	-0.33354	6.082201	8.27964	-3.5	0.5	-5.1	1
8.19	-0.63438	6.00372	8.27964	-5.5	0.4	-5.6	1
8.195	-0.7848001	5.93178	8.42352	-7.2	0.3	-5.3	1
8.2	-0.7455601	5.78136	8.312341	-8.2	-0.8	-4.2	1
8.205	-0.7848001	5.93178	8.42352	-8.8	-0.2	-4.5	1
8.21	-0.5232	5.74866	8.42352	-9.3	-0.4	-3.6	1
8.215	-0.37278	5.59824	8.38428	-10	-0.2	-3.7	1
8.22	-0.5232	5.5263	8.711281	-9	0.2	-3.5	1
8.225	-0.33354	5.45436	8.606641	-9.2	1.1	-3.8	1
8.23	-0.48396	5.45436	8.606641	-9.2	2.5	-4.7	1
8.235	-0.67362	5.120821	8.606641	-7.7	3.3	-3.8	1
8.24	-0.67362	4.9704	8.42352	-7.3	3.4	-3.7	1
8.245	-1.23606	4.86576	8.894401	-4.4	3.6	-2.1	1
8.25	-0.8632801	5.04888	8.5674	-4.2	3	-3.1	1
8.255	-0.8959801	5.232	8.67858	-2.8	3.7	-3.1	1
8.26	-0.8959801	5.120821	8.63934	-2.1	3.7	-2.8	1
8.265	-0.8632801	5.27124	8.67858	-1.2	4.2	-2.8	1
8.27	-0.7455601	5.34318	8.5674	-0.2	5	-3	1
8.275	-0.71286	5.34318	8.5347	0	5	-3.5	1
8.28	-0.7848001	5.232	8.5347	0.2	5.4	-2.9	1
8.285	-0.63438	5.41512	8.5674	0.6	5.4	-3.1	1
8.29	-1.15758	5.37588	8.5674	1.4	5.1	-1.7	1
8.295	-0.8959801	5.41512	8.5347	1.6	4.7	-2.9	1
8.3	-0.8959801	5.41512	8.42352	1.7	5	-3.5	1
8.305	-0.8632801	5.37588	8.38428	1.3	5	-3.5	1
8.31	-0.8240401	5.34318	8.495461	2.1	4.6	-2.5	1
8.315	-0.7848001	5.30394	8.5674	2	4.4	-2.5	1
8.32	-1.0137	5.30394	8.606641	2.3	5	-1.6	1
8.325	-0.7455601	5.41512	8.63934	2.4	5.5	-2.7	1
8.33	-0.71286	5.41512	8.63934	3.1	6.6	-3	1
8.335	-0.7455601	5.34318	8.67858	3.4	7.4	-3.5	1
8.34	-0.63438	5.41512	8.63934	4.4	8.8	-2.7	1
8.345	-0.5232	5.5263	8.63934	4.6	9.9	-2.3	1
8.35	-0.41202	5.59824	8.63934	4.7	11.4	-2	1
8.355	-0.41202	5.45436	8.5674	5.3	11.9	-2.7	1
8.36	-0.59514	5.41512	8.45622	5.6	12.2	-2.8	1
8.365	-0.7455601	5.34318	8.606641	5.8	12.1	-3.5	1
8.37	-0.9744601	5.27124	8.45622	6.2	12.3	-3.9	1
8.375	-1.15758	5.04888	8.45622	6.5	12	-3.5	1
8.38	-1.38648	5.04888	8.45622	7.1	11.4	-3.3	1
8.385	-1.5369	5.04888	8.5347	8.1	10.5	-3.3	1
8.39	-1.45842	5.30394	8.45622	8.5	9.8	-3.1	1
8.395	-1.34724	5.5263	8.35158	8.8	9.2	-2	1
8.4	-1.08564	5.78136	8.45622	8.8	8.8	-0.8	1
8.405	-0.8240401	5.93178	8.35158	8.3	8.6	-0.6	1
8.41	-0.7848001	5.97102	8.312341	6.6	8.6	-0.7	1
8.415	-0.7848001	5.97102	8.27964	5.8	8.4	-0.6	1
8.42	-0.7455601	5.93178	8.2404	4.9	8.1	-0.2	1
8.425	-0.8240401	5.85984	8.312341	4.4	8.6	-1	1
8.43	-0.8240401	5.8206	8.42352	3.5	7.9	-1.1	1
8.435	-0.8632801	5.8206	8.45622	2.6	7.2	-1.3	1
8.44	-0.8632801	5.70942	8.38428	2.2	7	-1.5	1
8.445	-0.8632801	5.67672	8.42352	1.8	6.4	-0.9	1
8.45	-0.8959801	5.5263	8.42352	1.8	6	-1.4	1
8.455	-1.0464	5.37588	8.42352	1.6	5.3	-1.7	1
8.46	-1.23606	5.34318	8.42352	1.6	4.9	-1.4	1
8.465	-1.15758	5.5263	8.45622	1.8	4.4	-1.6	1
8.47	-1.12488	5.5263	8.495461	2.4	3.9	-0.9	1
8.475	-1.0464	5.63748	8.42352	2	4.2	-0.6	1
8.48	-0.8632801	5.70942	8.38428	2.1	4.9	-0.5	1
8.485	-0.7455601	5.67672	8.45622	2.2	4.6	-0.4	1
8.49	-0.7455601	5.63748	8.35158	2.1	4.9	-0.4	1
8.495	-0.8240401	5.5263	8.312341	1.7	4.9	-0.3	1
8.5	-0.9352201	5.487061	8.38428	1.6	4.9	-0.9	1
8.505	-1.0137	5.37588	8.45622	2.1	4.9	-0.8	1
8.51	-0.9744601	5.45436	8.42352	2.4	4.9	-0.7	1
8.515	-1.0137	5.56554	8.495461	2.4	4.4	-0.7	1
8.52	-1.0137	5.5263	8.45622	2.2	3.9	-0.7	1
8.525	-1.0137	5.56554	8.42352	2.4	3	-1	1
8.53	-0.9352201	5.56554	8.42352	2.3	2.8	-1	1
8.535	-0.9352201	5.487061	8.5674	2.6	3	-1.1	1
8.54	-0.9352201	5.56554	8.42352	3.4	3.2	-1	1
8.545	-0.9352201	5.59824	8.45622	3.6	3.7	-0.7	1
8.55	-0.9744601	5.59824	8.495461	3.5	4.4	-1.1	1
8.555	-0.9352201	5.67672	8.45622	3.5	4.9	-0.9	1
8.56	-0.9352201	5.70942	8.42352	3.2	5.1	-1.1	1
8.565	-0.9744601	5.78136	8.38428	3.7	5.1	-1.1	1
8.57	-0.9352201	5.59824	8.35158	3.7	5.6	-1.4	1
8.575	-0.8959801	5.56554	8.312341	3.3	5.8	-1.8	1
8.58	-0.9744601	5.56554	8.38428	3.3	5.9	-1.6	1
8.585	-1.0464	5.45436	8.38428	3.8	5.7	-2	1
8.59	-1.12488	5.56554	8.42352	3.6	5.5	-2.3	1
8.595	-1.08564	5.56554	8.42352	3.7	5.3	-2	1
8.6	-1.0137	5.59824	8.42352	3.9	5.7	-2	1
8.605	-1.0137	5.67672	8.42352	3.9	5.8	-1.3	1
8.61	-1.0137	5.63748	8.45622	3.5	6	-1.6	1
8.615	-1.0137	5.67672	8.38428	3.7	6.3	-1.6	1
8.62	-1.0464	5.67672	8.312341	4.2	6.4	-2.3	1
8.625	-1.15758	5.67672	8.38428	4.2	6.5	-2.4	1
8.63	-1.19682	5.67672	8.312341	3.9	6.7	-2.3	1
8.635	-1.12488	5.67672	8.27964	4	6.2	-2.4	1
8.64	-1.12488	5.63748	8.312341	3.9	6.3	-1.9	1
8.645	-1.08564	5.56554	8.38428	3.4	6.3	-1.8	1
8.65	-1.23606	5.56554	8.38428	2.9	5.8	-1.6	1
8.655	-1.23606	5.63748	8.45622	3	5.3	-1.6	1
8.66	-1.19682	5.63748	8.312341	3	4.6	-1.5	1
8.665	-1.23606	5.70942	8.312341	3.1	4.4	-1.1	1
8.67	-1.19682	5.63748	8.27964	2.6	3.9	-1.1	1
8.675	-1.19682	5.67672	8.2404	2.2	3.7	-0.8	1
8.68	-1.2753	5.67672	8.207701	2.4	3.4	-0.7	1
8.685	-1.308	5.63748	8.2404	2.3	2.6	-0.5	1
8.69	-1.23606	5.5263	8.27964	1.8	1.9	-0.2	1
8.695	-1.23606	5.45436	8.312341	1.7	1.3	0.2	1
8.7	-1.2753	5.5263	8.312341	2.3	0.9	0.2	1
8.705	-1.34724	5.5263	8.38428	2.8	0.2	0.4	1
8.71	-1.34724	5.56554	8.35158	3.1	-0.1	1.4	1
8.715	-1.308	5.63748	8.35158	3.1	-0.6	1.4	1
8.72	-1.23606	5.59824	8.27964	2.7	-0.6	1.6	1
8.725	-1.19682	5.63748	8.27964	2.4	-0.7	2.5	1
8.73	-1.19682	5.74866	8.312341	2.7	-0.9	2.7	1
8.735	-1.15758	5.67672	8.38428	2.8	-0.9	2.5	1
8.74	-1.08564	5.63748	8.312341	2.8	-1	2.6	1
8.745	-1.08564	5.63748	8.312341	3	-1	2.8	1
8.75	-1.2753	5.5263	8.312341	2.8	-0.9	2.8	1
8.755	-1.38648	5.487061	8.35158	2.8	-1.3	2.9	1
8.76	-1.308	5.59824	8.35158	3.1	-1.6	3.2	1
8.765	-1.15758	5.70942	8.312341	3.1	-1.8	3.4	1
8.77	-1.12488	5.70942	8.312341	3	-2.3	4	1
8.775	-1.23606	5.67672	8.27964	2.5	-2.5	3.9	1
8.78	-1.38648	5.63748	8.312341	2.3	-2.3	4.2	1
8.785	-1.2753	5.74866	8.2404	2.3	-2.6	4.8	1
8.79	-1.19682	5.8206	8.2404	2.3	-3.1	4.9	1
8.795	-1.0464	5.8206	8.207701	2.4	-3.2	5.2	1
8.8	-0.8959801	5.85984	8.2404	2.3	-3.9	5.3	1
8.805	-0.8959801	5.74866	8.312341	2	-3.8	4.7	1
8.81	-0.9744601	5.78136	8.27964	1.4	-3.1	4.2	1
8.815	-1.0464	5.74866	8.27964	1.4	-3.2	4.2	1
8.82	-1.0464	5.63748	8.2404	0.9	-3.2	4.5	1
8.825	-1.12488	5.56554	8.35158	1.2	-3.5	4.3	1
8.83	-1.19682	5.59824	8.27964	0.5	-3.7	4.4	1
8.835	-1.23606	5.67672	8.35158	0.9	-4.2	4.2	1
8.84	-1.15758	5.67672	8.35158	1.4	-4.3	4.4	1
8.845	-1.0464	5.59824	8.35158	1.4	-4.3	4.5	1
8.85	-0.8632801	5.70942	8.38428	1.6	-4.2	4.3	1
8.855	-0.7455601	5.74866	8.38428	2	-3.9	4.4	1
8.86	-0.7848001	5.78136	8.35158	2.1	-3.1	4.2	1
8.865	-0.8632801	5.63748	8.42352	2.2	-2.9	3.7	1
8.87	-1.0137	5.63748	8.35158	2.1	-2.5	3.3	1
8.875	-1.08564	5.74866	8.38428	2.5	-2.3	3	1
8.88	-1.0464	5.78136	8.27964	2.7	-2.3	3.5	1
8.885	-1.0464	5.74866	8.312341	2.5	-2.1	3	1
8.89	-1.0137	5.74866	8.27964	2.8	-1.9	3	1
8.895	-0.9744601	5.67672	8.312341	2.9	-2.2	3	1
8.9	-0.9744601	5.70942	8.27964	3.2	-2.3	3.1	1
8.905	-0.9352201	5.74866	8.35158	2.9	-2.1	2.8	1
8.91	-0.8632801	5.70942	8.35158	3.2	-2.5	2.8	1
8.915	-0.8959801	5.63748	8.312341	3.4	-2.1	2.6	1
8.92	-0.9352201	5.63748	8.42352	3.6	-1.4	2.5	1
8.925	-0.8959801	5.63748	8.38428	4.1	-1.8	2.3	1
8.93	-0.9352201	5.70942	8.38428	4.4	-1.7	2.1	1
8.935	-0.9744601	5.59824	8.312341	4.4	-1.4	2.4	1
8.94	-1.0464	5.56554	8.42352	4.7	-1.8	2.5	1
8.945	-1.19682	5.59824	8.27964	5	-1.6	2.1	1
8.95	-1.15758	5.63748	8.312341	5.4	-1.8	1.7	1
8.955	-1.12488	5.59824	8.312341	6.3	-2.7	1.6	1
8.96	-0.9744601	5.67672	8.27964	7	-2.9	2.2	1
8.965	-0.9744601	5.70942	8.27964	7.5	-2.8	1.8	1
8.97	-0.9352201	5.67672	8.312341	8.4	-3	1.4	1
8.975	-0.8959801	5.56554	8.312341	9.1	-3.2	1.7	1
8.98	-0.8959801	5.56554	8.38428	9.8	-3.7	1.4	1
8.985	-0.8959801	5.56554	8.45622	11.4	-3.5	1.4	1
8.99	-0.8632801	5.5263	8.45622	12.2	-3.9	1	1
8.995	-0.7848001	5.56554	8.5674	13.5	-3.8	1.1	1
9	-0.8240401	5.56554	8.5347	14.7	-3.6	0.9	1
9.005	-0.7455601	5.59824	8.5347	16.1	-2.9	0.2	1
9.01	-0.7848001	5.487061	8.5674	17.3	-2.8	-0.3	1
9.015	-0.7848001	5.45436	8.606641	19.8	-2.7	-0.6	1
9.02	-0.56244	5.41512	8.67858	21.9	-3	-1.6	1
9.025	-0.67362	5.30394	8.82246	25.1	-3.2	-2.6	1
9.03	-0.56244	5.120821	8.96634	27.9	-3.5	-3.2	1
9.035	-0.7848001	4.6434	9.293341	30.8	-2.3	-2.9	1
9.04	-1.68732	4.3818	9.03828	35.8	-0.9	-1.4	1
9.045	-2.21052	4.86576	9.14946	41.9	-1	0.5	1
9.05	-1.87698	4.89846	9.00558	45.9	-3	2.3	1
9.055	-1.75926	4.9704	9.260641	51.5	-5.2	3.9	1
9.06	-1.7985	4.78728	9.188701	56	-7.7	5.8	1
9.065	-1.68732	5.04888	9.36528	61.3	-10.4	6.8	1
9.07	-1.19682	5.45436	9.293341	67.2	-11.7	7.1	1
9.075	-1.12488	5.70942	9.188701	73.1	-13.2	8.7	1
9.08	-1.19682	5.74866	9.2214	75.8	-14.9	10.8	1
9.085	-1.49766	5.59824	9.5157	80.4	-16.1	12.5	1
9.09	-1.308	5.70942	9.293341	84.5	-20.3	13	1
9.095	-0.67362	6.04296	9.587641	90.8	-23.5	13	1
9.1	-0.8959801	6.29802	9.587641	94.6	-26.4	12.6	1
9.105	-1.15758	6.114901	9.659581	99.4	-29.6	13.7	1
9.11	-0.9744601	6.186841	9.986581	105.2	-34.3	13.8	1
9.115	-1.57614	5.41512	9.5484	111.8	-37.5	15.1	1
9.12	-1.7985	5.45436	9.47646	117.5	-40.9	15.8	1
9.125	-2.0601	5.56554	9.875401	128.5	-44.9	15.3	1
9.13	-2.17128	5.34318	9.731521	134.5	-49.6	16.3	1
9.135	-2.24976	5.70942	10.01928	142.3	-54.4	15.4	1
9.14	-2.17128	5.89254	9.80346	149.2	-60.5	15.8	1
9.145	-2.77296	6.15414	9.875401	157	-68.5	17.1	1
9.15	-3.45312	6.15414	9.875401	165.6	-79.5	17	1
9.155	-4.0548	6.63156	10.67328	173.2	-92.8	18.9	1
9.16	-4.01556	6.89316	10.38552	174.7	-108	21.9	1
9.165	-3.60354	7.91994	11.1834	177.8	-122.7	24.3	1
9.17	-2.43942	7.776061	10.60134	176.4	-136.7	24.2	1
9.175	-2.36094	7.44252	9.437221	170.3	-148.7	24.2	1
9.18	-2.89068	8.1096	9.188701	168.7	-161	26	1
9.185	-3.26346	8.51508	8.67858	164.5	-178.5	26.8	1
9.19	-3.18498	9.06444	8.606641	156.4	-195.9	28.8	1
9.195	-2.5506	10.137	8.057281	150.4	-215.1	28.9	1
9.2	-2.89068	10.86948	7.04358	141.8	-231.2	26.2	1
9.205	-3.93708	9.875401	6.572701	132.9	-246.8	24.2	1
9.21	-3.52506	9.986581	6.38958	119.3	-269.7	18.2	1
9.215	-2.21052	10.02582	6.9324	109.4	-283.7	10.6	1
9.22	-3.0738	8.9925	6.06258	93.5	-293.1	1.8	1
9.225	-2.09934	8.730901	4.2837	83.3	-306.3	-0.5	1
9.23	-0.67362	8.84208	3.3027	76.5	-321	-0.9	1
9.235	-1.0464	8.730901	3.19152	72	-331.5	-0.7	1
9.24	-1.87698	8.770141	3.0084	65.1	-340.6	-6	1
9.245	-4.578001	8.142301	4.24446	56.9	-345.6	-20.1	1
9.25	-9.796921	7.5537	3.84552	52	-347.2	-30.1	1
9.255	-13.06038	8.65896	3.6624	37.2	-347.1	-96.4	1
9.26	-12.75954	11.20302	3.6297	26.6	-341.9	-178.5	1
9.265	-11.07222	13.70784	5.87946	17.2	-336.9	-228.1	1
9.27	-10.01928	12.97536	5.55246	-5.6	-337.1	-265.6	1
9.275	-9.156001	11.56926	4.82652	-28.5	-340.1	-293.6	1
9.28	-7.808761	10.1697	4.06788	-45.8	-342.1	-315.1	1
9.285	-6.15414	8.547781	3.3354	-60.5	-343.2	-329.5	1
9.29	-4.12674	7.403281	3.26346	-69.6	-341.6	-337.7	1
9.295	-2.09934	6.52038	3.19152	-75.4	-335.6	-340.2	1
9.3	-0.18312	5.93178	3.37464	-79.3	-320.6	-338.1	1
9.305	1.38648	5.67672	3.77358	-80.7	-303.4	-334.9	1
9.31	2.47212	5.41512	4.06788	-83.3	-281.4	-329.6	1
9.315	2.96262	5.00964	4.46682	-85.8	-257.3	-323.6	1
9.32	2.92338	4.56492	4.57146	-88.8	-231.1	-315.7	1
9.325	2.17128	3.97632	4.71534	-92.6	-199.5	-303.4	1
9.33	1.19682	3.34848	4.6434	-94.5	-177.5	-290.9	1
9.335	0.11118	2.83836	4.24446	-94.5	-160.4	-276.9	1
9.34	-1.12488	1.94892	3.6297	-93.5	-148.3	-261.6	1
9.345	-2.40018	0.7717201	2.75988	-90.8	-140.9	-245.9	1
9.35	-3.48582	-0.07194	2.21052	-80.9	-137.7	-227.7	1
9.355	-4.49952	0.2943	2.50482	-67.2	-137.9	-214.4	1
9.36	-5.40204	1.83774	3.11958	-52.5	-139.8	-204.5	1
9.365	-6.3765	4.23792	3.9567	-40.1	-143.4	-197.6	1
9.37	-7.27902	6.85392	4.89846	-33.2	-148.6	-195.5	1
9.375	-8.03112	9.214861	5.80752	-33.8	-156.1	-198.3	1
9.38	-8.443141	10.98066	6.38958	-41.5	-162.6	-205.3	1
9.385	-8.67204	11.68044	6.46152	-52.7	-169	-214.7	1
9.39	-8.67204	11.38614	5.918701	-65.1	-174.1	-226.1	1
9.395	-8.67204	10.20894	4.89846	-75.8	-178	-238.5	1
9.4	-8.55432	8.809381	3.48582	-82.8	-181.3	-250.8	1
9.405	-8.41044	7.44252	2.10588	-83.7	-182.8	-261.7	1
9.41	-8.22078	7.03704	1.37994	-76.3	-184	-275.4	1
9.415	-8.331961	7.22016	0.8698201	-68.1	-183.8	-285.4	1
9.42	-8.6328	7.66488	0.6867	-59.1	-183.4	-293.6	1
9.425	-8.894401	8.29272	0.6867	-51.1	-184.5	-301.5	1
9.43	-9.00558	9.025201	0.7586401	-44.8	-187.2	-307.3	1
9.435	-8.894401	9.692281	1.0137	-40.1	-190.9	-313.4	1
9.44	-8.59356	10.28088	1.0137	-38	-194.8	-317	1
9.445	-9.273721	11.86356	0.61476	-37.5	-197.2	-320.3	1
9.45	-10.62096	22.89	0.83058	-31.5	-201.4	-312.6	1
9.455	-1.45842	20.82336	6.64464	-28.4	-230.6	-274	1
9.46	1.5369	12.08592	-4.10058	-95.4	-264.3	-244.4	1
9.465	3.3027	12.1971	-2.10588	-92.8	-253	-221.4	1
9.47	4.99002	12.89688	-2.06664	-73.5	-233.2	-196.8	1
9.475	4.68918	16.06878	-2.53752	-65.3	-222.1	-168	1
9.48	4.16598	18.79596	-1.41264	-52.6	-210.6	-130.7	1
9.485	6.114901	19.57422	-1.70694	-54.4	-203	-95.6	1
9.49	6.795061	20.38518	-0.7978801	-55.3	-196.8	-71.9	1
9.495	7.3575	20.601	-0.90252	-58.8	-185.2	-45.2	1
9.5	8.22078	21.26808	-0.8698201	-60.2	-171.5	-31.8	1
9.505	9.75768	23.14506	-0.24852	-57.9	-154	-18.6	1
9.51	11.07222	23.84484	-0.57552	-59.9	-126.6	-6	1
9.515	10.50978	22.5957	-0.8698201	-63.3	-90.4	0.7	1
9.52	8.29272	19.82928	-2.43288	-69.7	-54.8	8.3	1
9.525	4.87884	18.5736	-1.85082	-67	-28.2	20	1
9.53	-1.0137	12.97536	2.24976	-67.7	-12.8	33.5	1
9.535	-6.19338	8.36466	4.02864	-79.9	-14.6	36.6	1
9.54	-3.86514	6.89316	6.9324	-77.1	-29.7	28.1	1
9.545	-0.7848001	3.42696	6.78852	-90	-39.6	19.4	1
9.55	1.98816	5.89254	9.76422	-83	-37.9	17.9	1
9.555	2.51136	7.33134	9.293341	-87.4	-30.3	17.9	1
9.56	0.8240401	6.74274	7.985341	-98.2	-21.9	16.8	1
9.565	-1.19682	6.48768	7.481761	-101.2	-20.8	14.7	1
9.57	-1.34724	6.59232	7.298641	-99.8	-27.3	12.1	1
9.575	-0.11118	7.22016	7.880701	-97.8	-33	6.7	1
9.58	0.8959801	6.63156	8.5674	-96.2	-32.7	3.3	1
9.585	0.8632801	5.93178	8.67858	-95.9	-29.9	2.9	1
9.59	0.37278	5.70942	9.437221	-90.1	-26.7	3.7	1
9.595	0.0327	4.56492	9.07752	-86.8	-26.6	2.5	1
9.6	1.38648	3.13266	10.8564	-82.8	-26.3	1.6	1
9.605	-0.2616	1.28838	11.11146	-68	-22.5	5.9	1
9.61	0.33354	2.87106	9.692281	-51.1	-30.5	6.3	1
9.615	-1.0464	5.120821	11.22264	-37.7	-21.7	7.1	1
9.62	-1.68732	4.0875	9.437221	-36.8	-21.2	4.4	1
9.625	-1.90968	4.6761	9.188701	-32.2	-22.1	5.8	1
9.63	-1.75926	5.04888	9.659581	-24.7	-21.1	5.7	1
9.635	-1.49766	4.9704	9.260641	-21.5	-21.9	5.3	1
9.64	-1.45842	5.00964	9.00558	-17.3	-21.7	6.3	1
9.645	-1.34724	5.04888	8.96634	-12.6	-19.3	6.5	1
9.65	-0.8240401	5.232	8.894401	-9.8	-18.4	6.3	1
9.655	-0.37278	5.63748	8.5674	-7.7	-15.8	6.5	1
9.66	0.07194	5.59824	8.495461	-5.8	-15.1	5.9	1
9.665	0	5.93178	8.312341	-5.7	-14.4	5.3	1
9.67	0.07194	5.97102	8.207701	-4.6	-12.1	4.2	1
9.675	0.2943	6.00372	7.76952	-5.7	-11.1	2.7	1
9.68	0.2943	6.29802	8.057281	-5.1	-8.8	1.6	1
9.685	0.5232	6.52038	7.952641	-5.4	-7	0.4	1
9.69	0.59514	6.52038	7.952641	-7.2	-5.9	-0.2	1
9.695	0.48396	6.409201	7.84146	-8.5	-4.4	-0.8	1
9.7	0.37278	6.22608	7.9134	-9.4	-3.8	-2.8	1
9.705	0.37278	6.082201	7.9134	-10.2	-2.6	-4	1
9.71	0.48396	5.89254	8.16846	-10.5	-1.3	-4.9	1
9.715	0.41202	5.8206	8.2404	-11.4	-0.8	-5.6	1
9.72	0.33354	5.78136	8.38428	-11	0.6	-6.7	1
9.725	0.18312	5.70942	8.45622	-10.6	2.2	-7.7	1
9.73	0.07194	5.67672	8.5674	-9.5	3.6	-8.3	1
9.735	-0.07194	5.70942	8.63934	-8.9	5	-9.2	1
9.74	-0.37278	5.59824	8.63934	-8.7	6.6	-9.5	1
9.745	-0.59514	5.56554	8.42352	-8.2	7.4	-9.7	1
9.75	-0.67362	5.56554	8.495461	-7.8	8	-9.7	1
9.755	-1.2753	5.59824	8.67858	-6.7	7.7	-9.5	1
9.76	-1.19682	5.74866	8.5674	-6.4	7.5	-9.8	1
9.765	-1.2753	5.74866	8.38428	-6.8	7.4	-9.1	1
9.77	-1.308	5.70942	8.35158	-6.9	6.6	-8.2	1
9.775	-1.34724	5.5263	8.35158	-7	6.3	-7.3	1
9.78	-1.42572	5.37588	8.42352	-6.5	5.4	-6.3	1
9.785	-1.34724	5.37588	8.45622	-6	4.6	-5.1	1
9.79	-1.38648	5.34318	8.45622	-5.4	3	-3.7	1
9.795	-1.42572	5.34318	8.45622	-4.9	1.9	-3.5	1
9.8	-1.38648	5.41512	8.38428	-4.4	1.3	-2.9	1
9.805	-1.34724	5.45436	8.312341	-4.5	0	-1.9	1
9.81	-1.15758	5.67672	8.35158	-4.2	-1.7	-0.4	1
9.815	-0.9744601	5.63748	8.38428	-4.2	-2.9	0	1
9.82	-0.8959801	5.41512	8.35158	-4.6	-3.6	0.9	1
9.825	-1.08564	5.34318	8.42352	-4.7	-4.2	1.6	1
9.83	-1.19682	5.45436	8.45622	-4.2	-5.1	1.6	1
9.835	-1.12488	5.56554	8.45622	-3.8	-5.9	2.3	1
9.84	-0.9352201	5.70942	8.35158	-3.7	-6.5	2.8	1
9.845	-0.7848001	5.74866	8.45622	-3.7	-7	3.5	1
9.85	-0.71286	5.70942	8.38428	-3.6	-7	3.6	1
9.855	-0.7848001	5.74866	8.42352	-4.2	-8	3.7	1
9.86	-0.67362	5.70942	8.35158	-4.6	-8.8	3.7	1
9.865	-0.56244	5.78136	8.42352	-5.2	-8.8	3.7	1
9.87	-0.56244	5.70942	8.45622	-5.4	-8.9	4.1	1
9.875	-0.63438	5.59824	8.495461	-5.6	-8.7	4.1	1
9.88	-0.5232	5.67672	8.45622	-5.7	-8.8	4.2	1
9.885	-0.44472	5.63748	8.45622	-5.6	-8.8	4.5	1
9.89	-0.37278	5.70942	8.45622	-5.4	-8.4	3.9	1
9.895	-0.37278	5.63748	8.42352	-5.7	-8.1	4.2	1
9.9	-0.41202	5.59824	8.5347	-5.9	-7.8	3.3	1
9.905	-0.37278	5.63748	8.5674	-5.8	-7.2	3.4	1
9.91	-0.41202	5.74866	8.5674	-5.3	-6.7	3.2	1
9.915	-0.5232	5.67672	8.5347	-6	-6.1	2.8	1
9.92	-0.56244	5.70942	8.495461	-6.5	-5.6	2.5	1
9.925	-0.48396	5.8206	8.5674	-6.6	-4.7	2.5	1
9.93	-0.2943	6.00372	8.711281	-7.3	-2.3	3.5	1
9.935	-0.41202	6.00372	8.67858	-8.3	0	5.1	1
9.94	-0.67362	6.00372	8.5347	-8.8	2.9	6.5	1
9.945	-0.5232	6.04296	8.606641	-9.8	5	7.7	1
9.95	-0.11118	6.29802	8.5674	-11.4	7.3	8.3	1
9.955	-0.14388	6.33726	8.606641	-12.2	10	7.9	1
9.96	-0.11118	6.44844	8.75052	-13.3	10.6	7.3	1
9.965	-0.2943	6.29802	8.606641	-15.1	10.5	6.7	1
9.97	-0.48396	6.44844	8.606641	-16.5	9.5	5.9	1
9.975	-0.5232	6.44844	8.5674	-17.5	7.9	4.6	1
9.98	-0.22236	6.082201	8.495461	-20.9	5.2	3.8	1
9.985	-0.11118	5.97102	8.63934	-22.1	3	3.3	1
9.99	-0.67362	5.74866	8.63934	-23.3	1.8	3.3	1
[truncated: 5,573 more rows]
