# Supplementary material for: Real-Time Detection of Freezing Motions in Parkinson's Patients for Adaptive Gait Phase Synchronous Cueing
Source: Front Neurol. 2021 Dec 6;12:720516. doi: 10.3389/fneur.2021.720516 (PMC8685223; doi:10.3389/fneur.2021.720516)
Supplement: Supplementary file 2 [file Data_Sheet_2.zip › data/S5/S5_left_foot_trial_2.csv]

time	acc_x	acc_y	acc_z	gyr_x	gyr_y	gyr_z	FoG
0	-1.49766	5.93178	8.09652	0.6	-0.2	0	0
0.005	-1.5369	5.93178	8.02458	0.7	-0.4	0	0
0.01	-1.5369	5.93178	8.02458	0.4	-0.2	0.4	0
0.015	-1.5369	5.93178	8.057281	0	-0.3	0.2	0
0.02	-1.5369	5.93178	8.13576	0.3	-0.3	0	0
0.025	-1.49766	5.97102	8.057281	0.5	-0.5	0.2	0
0.03	-1.5369	5.97102	8.057281	0.7	-0.2	0.9	0
0.035	-1.5369	5.97102	8.09652	0.2	0	0.4	0
0.04	-1.49766	5.97102	8.13576	0.1	-0.2	0.2	0
0.045	-1.49766	5.89254	8.13576	0	-0.3	0.5	0
0.05	-1.5369	5.97102	8.13576	0	-0.3	0.4	0
0.055	-1.5369	5.93178	8.09652	0.3	-0.1	0.2	0
0.06	-1.49766	5.93178	8.09652	0.2	-0.2	0.1	0
0.065	-1.5369	5.89254	8.02458	0	0	0	0
0.07	-1.5369	5.93178	8.057281	0	-0.3	0.1	0
0.075	-1.57614	6.00372	7.985341	0	-0.2	-0.1	0
0.08	-1.57614	5.89254	8.057281	-0.1	-0.1	0	0
0.085	-1.5369	5.93178	8.09652	0.4	0	0	0
0.09	-1.5369	5.93178	8.02458	0.4	-0.3	0	0
0.095	-1.5369	5.89254	8.09652	0	-0.2	0.1	0
0.1	-1.5369	5.93178	8.09652	0	-0.1	0.2	0
0.105	-1.5369	5.97102	8.09652	0	-0.1	-0.3	0
0.11	-1.5369	5.97102	8.09652	0	-0.2	0.1	0
0.115	-1.5369	5.93178	8.057281	0.4	-0.2	0.5	0
0.12	-1.57614	5.93178	8.02458	0.2	-0.3	0.3	0
0.125	-1.5369	5.93178	8.09652	0.5	-0.3	-0.3	0
0.13	-1.57614	5.93178	8.13576	0.3	-0.4	0	0
0.135	-1.5369	5.97102	8.057281	0.1	-0.3	0.2	0
0.14	-1.49766	5.93178	8.09652	0.4	-0.2	0	0
0.145	-1.5369	5.97102	8.057281	0	0	-0.3	0
0.15	-1.49766	5.97102	8.09652	0	0	0	0
0.155	-1.5369	5.93178	8.09652	0.2	-0.4	0	0
0.16	-1.57614	5.89254	8.02458	-0.1	-0.3	-0.3	0
0.165	-1.49766	5.97102	8.09652	0.1	0	-0.2	0
0.17	-1.5369	5.93178	8.09652	0.4	-0.1	0	0
0.175	-1.5369	5.93178	8.057281	0.7	0	-0.1	0
0.18	-1.49766	5.89254	8.02458	0.2	0	0.2	0
0.185	-1.49766	5.93178	8.02458	0.2	0	0	0
0.19	-1.49766	5.89254	8.09652	0.3	-0.1	0	0
0.195	-1.5369	5.93178	8.057281	0.1	0	0.1	0
0.2	-1.57614	5.93178	8.057281	0.2	-0.2	0.2	0
0.205	-1.5369	5.93178	8.13576	0.6	-0.3	0.4	0
0.21	-1.5369	5.93178	8.09652	0.2	-0.3	0.2	0
0.215	-1.5369	5.97102	8.09652	0.7	0.1	0	0
0.22	-1.57614	5.89254	8.02458	0.7	0	0	0
0.225	-1.57614	5.93178	8.09652	0.7	-0.2	0	0
0.23	-1.5369	5.89254	8.09652	0.9	-0.1	0	0
0.235	-1.49766	5.97102	8.09652	1.2	0	0.5	0
0.24	-1.5369	5.85984	8.09652	1.1	0	0.8	0
0.245	-1.45842	5.93178	7.985341	0.9	-0.2	0.4	0
0.25	-1.5369	5.89254	8.13576	0.8	-0.1	0.4	0
0.255	-1.57614	6.00372	8.02458	0.9	-0.1	0.1	0
0.26	-1.57614	5.93178	8.02458	1	-0.1	0	0
0.265	-1.5369	6.00372	8.057281	1	-0.1	0	0
0.27	-1.57614	5.93178	8.057281	0.7	-0.3	0.6	0
0.275	-1.5369	5.93178	8.057281	0.7	-0.2	0.5	0
0.28	-1.5369	5.97102	8.057281	1	-0.3	0.2	0
0.285	-1.5369	5.97102	8.057281	1.3	-0.3	0.2	0
0.29	-1.5369	5.93178	8.13576	1	-0.1	0.5	0
0.295	-1.42572	6.00372	8.09652	1	0.2	0.7	0
0.3	-1.45842	5.97102	8.057281	1.6	0.4	0.4	0
0.305	-1.45842	6.04296	8.13576	1.6	-0.1	0	0
0.31	-1.42572	5.97102	8.16846	1.3	0.2	0	0
0.315	-1.45842	5.97102	8.13576	1.3	0.2	0.2	0
0.32	-1.49766	6.00372	8.13576	2	0.1	0.4	0
0.325	-1.42572	6.04296	8.057281	2	0.3	0	0
0.33	-1.38648	6.082201	8.16846	1.9	0.9	-0.3	0
0.335	-1.38648	6.04296	8.13576	2.2	0.9	-0.4	0
0.34	-1.42572	6.082201	8.13576	2.2	0.7	-1.4	0
0.345	-1.34724	6.082201	8.09652	1.9	1.4	-1.4	0
0.35	-1.34724	6.082201	8.16846	2.1	1.6	-2	0
0.355	-1.34724	6.114901	8.09652	2.2	1.8	-2.5	0
0.36	-1.308	6.114901	8.09652	2.2	2.5	-2.6	0
0.365	-1.42572	6.15414	8.057281	2.5	3.2	-2.8	0
0.37	-1.45842	6.15414	8.057281	2.3	3.7	-2.7	0
0.375	-1.42572	6.15414	8.02458	2.1	3.7	-3.4	0
0.38	-1.42572	6.114901	7.952641	1.4	4.5	-3.5	0
0.385	-1.49766	6.082201	7.985341	1.5	4.4	-4.1	0
0.39	-1.5369	6.04296	7.985341	1.6	4.6	-4.3	0
0.395	-1.5369	6.114901	7.985341	1.1	4.6	-4.4	0
0.4	-1.5369	6.114901	8.09652	0.8	4.1	-5	0
0.405	-1.45842	6.114901	7.952641	0.7	3.6	-4.9	0
0.41	-1.49766	6.114901	8.057281	1.6	3.2	-5.1	0
0.415	-1.45842	6.04296	7.880701	0.9	3.7	-5.4	0
0.42	-1.64808	6.00372	8.13576	0.8	4.2	-5.6	0
0.425	-1.64808	5.97102	8.057281	0.4	3.9	-6.3	0
0.43	-1.49766	6.114901	8.057281	0.4	3.3	-6.3	0
0.435	-1.57614	6.186841	8.02458	1.3	2.8	-7.2	0
0.44	-1.90968	6.33726	7.952641	1.8	2.5	-8.4	0
0.445	-1.5369	6.29802	7.76952	1.5	2.6	-9.5	0
0.45	-1.57614	6.3765	7.76952	1.3	1.6	-10.5	0
0.455	-1.64808	6.3765	7.808761	1.1	0.6	-10.7	0
0.46	-1.68732	6.3765	7.808761	0.2	0	-12.8	0
0.465	-1.90968	6.29802	7.65834	-1.1	-0.9	-14.9	0
0.47	-1.94892	6.22608	7.62564	-1	-1.8	-16.5	0
0.475	-2.17128	6.26532	7.586401	-0.9	-3.1	-18	0
0.48	-2.21052	6.22608	7.65834	-1.1	-5.4	-19.7	0
0.485	-2.24976	6.22608	7.5537	-1.4	-7.6	-22.1	0
0.49	-2.24976	6.26532	7.51446	-1.5	-9.8	-23.6	0
0.495	-2.289	6.15414	7.44252	-1.4	-12	-25.3	0
0.5	-2.289	6.114901	7.586401	-1.2	-15.4	-26.9	0
0.505	-2.3217	6.114901	7.51446	-1.4	-17.8	-28	0
0.51	-2.3217	6.114901	7.586401	-1.4	-19.6	-29.6	0
0.515	-2.24976	6.04296	7.586401	-1.7	-22.4	-31.9	0
0.52	-2.289	6.00372	7.62564	-1.6	-24.1	-33.1	0
0.525	-2.289	5.93178	7.69758	-1.8	-26	-34	0
0.53	-2.21052	5.93178	7.808761	-1.3	-27.8	-34.8	0
0.535	-2.0601	5.85984	7.84146	-1.4	-29.2	-35.2	0
0.54	-2.0274	5.8206	7.880701	-1.2	-30.3	-35.4	0
0.545	-1.87698	5.85984	7.952641	-0.7	-31.2	-36.4	0
0.55	-1.72656	5.8206	8.02458	-0.2	-32	-37	0
0.555	-1.72656	5.74866	8.09652	-0.1	-32.3	-37.4	0
0.56	-1.68732	5.78136	8.13576	-0.2	-32.5	-37.1	0
0.565	-1.68732	5.74866	8.16846	0.2	-32.5	-37.4	0
0.57	-1.5369	5.70942	8.13576	0.2	-32.1	-37.5	0
0.575	-1.57614	5.74866	8.207701	0.6	-31.5	-36.9	0
0.58	-1.5369	5.70942	8.2404	0.6	-31.3	-36.2	0
0.585	-1.49766	5.67672	8.27964	0.9	-30.8	-35.6	0
0.59	-1.45842	5.67672	8.312341	1	-29.9	-35.4	0
0.595	-1.42572	5.59824	8.35158	1.2	-29.3	-34.5	0
0.6	-1.38648	5.63748	8.35158	1.4	-27.7	-33.6	0
0.605	-1.308	5.59824	8.42352	1.8	-26.8	-32.7	0
0.61	-1.308	5.59824	8.5674	1.8	-24.5	-30.6	0
0.615	-1.19682	5.34318	8.606641	1.2	-22	-29.4	0
0.62	-1.15758	5.30394	8.5674	1.1	-19.6	-26.8	0
0.625	-1.19682	5.16006	8.5674	1.1	-17.3	-24	0
0.63	-1.2753	5.08158	8.42352	1	-15.4	-20.9	0
0.635	-1.45842	5.04888	8.42352	0.6	-13.1	-17.1	0
0.64	-1.5369	5.120821	8.312341	0.7	-11.7	-14.6	0
0.645	-1.60884	5.19276	8.27964	0.9	-10.7	-11.9	0
0.65	-1.64808	5.232	8.2404	1.1	-10	-9.4	0
0.655	-1.72656	5.37588	8.16846	1.1	-8.8	-7.2	0
0.66	-1.75926	5.487061	8.207701	0.9	-8.4	-5.1	0
0.665	-1.75926	5.56554	8.09652	0.2	-7.8	-3.4	0
0.67	-1.68732	5.63748	8.13576	0	-7	-1.2	0
0.675	-1.60884	5.63748	8.09652	-0.6	-6.7	0	0
0.68	-1.60884	5.63748	8.16846	-1.1	-6.3	1.4	0
0.685	-1.57614	5.59824	8.16846	-1.9	-5.8	3.2	0
0.69	-1.64808	5.59824	8.13576	-2.1	-5.4	4.2	0
0.695	-1.72656	5.59824	8.02458	-1.7	-5.7	5.3	0
0.7	-1.75926	5.63748	8.13576	-2	-5.8	5.1	0
0.705	-1.68732	5.67672	8.16846	-1.6	-5.8	5.6	0
0.71	-1.64808	5.74866	8.207701	-1.1	-5.9	5.8	0
0.715	-1.45842	5.78136	8.2404	-0.9	-5.8	5.1	0
0.72	-1.34724	5.89254	8.2404	-0.7	-5.8	4.7	0
0.725	-1.23606	5.93178	8.27964	-0.8	-5.7	4.3	0
0.73	-1.15758	5.93178	8.2404	-0.9	-5	3.9	0
0.735	-1.15758	5.93178	8.27964	-0.9	-4.3	3.2	0
0.74	-1.19682	5.89254	8.35158	-0.9	-3.6	2.8	0
0.745	-1.23606	5.89254	8.27964	-0.7	-2.7	1.7	0
0.75	-1.23606	5.8206	8.312341	-0.5	-1.8	1.2	0
0.755	-1.308	5.85984	8.2404	-0.8	-1.4	0.6	0
0.76	-1.2753	5.74866	8.27964	-0.4	-0.7	0.2	0
0.765	-1.38648	5.74866	8.2404	-0.2	-0.2	-0.1	0
0.77	-1.42572	5.67672	8.207701	-0.2	0	-0.5	0
0.775	-1.45842	5.67672	8.2404	0	0	-0.8	0
0.78	-1.45842	5.63748	8.16846	0.4	0.3	-0.9	0
0.785	-1.49766	5.70942	8.13576	1	0.3	-1.4	0
0.79	-1.49766	5.74866	8.13576	0.9	0.3	-0.8	0
0.795	-1.57614	5.70942	8.207701	0.7	0.4	-0.4	0
0.8	-1.57614	5.74866	8.16846	0.4	0.9	-0.4	0
0.805	-1.60884	5.74866	8.09652	0.5	0.7	-0.6	0
0.81	-1.60884	5.74866	8.16846	0.9	1.1	-0.8	0
0.815	-1.64808	5.78136	8.16846	0.7	0.4	-0.5	0
0.82	-1.5369	5.8206	8.16846	0.8	0.1	-0.3	0
0.825	-1.57614	5.74866	8.13576	0	0.4	-0.2	0
0.83	-1.57614	5.78136	8.16846	0	0.4	0	0
0.835	-1.64808	5.70942	8.16846	-0.1	0	0.2	0
0.84	-1.60884	5.67672	8.207701	0	0.1	0.4	0
0.845	-1.60884	5.67672	8.207701	-0.2	0.1	0.2	0
0.85	-1.49766	5.70942	8.16846	0	0	0.3	0
0.855	-1.5369	5.74866	8.207701	0	0.2	0	0
0.86	-1.57614	5.74866	8.13576	0	0.2	0.4	0
0.865	-1.57614	5.8206	8.16846	0.2	0.1	0.3	0
0.87	-1.5369	5.78136	8.207701	0.2	0.5	0.2	0
0.875	-1.45842	5.74866	8.207701	0.4	0.2	0.3	0
0.88	-1.57614	5.85984	8.16846	0.2	-0.2	-0.4	0
0.885	-1.5369	5.78136	8.16846	0.6	0.1	-0.3	0
0.89	-1.42572	5.85984	8.207701	0.4	0.1	-0.6	0
0.895	-1.49766	5.78136	8.207701	0.6	0.3	-0.5	0
0.9	-1.49766	5.8206	8.16846	0.5	0.6	-1	0
0.905	-1.60884	5.8206	8.2404	0.5	0.7	-1.4	0
0.91	-1.5369	5.8206	8.13576	0.2	0.9	-1.3	0
0.915	-1.57614	5.74866	8.16846	0.1	1.1	-1.6	0
0.92	-1.60884	5.78136	8.16846	0	1.2	-1	0
0.925	-1.68732	5.78136	8.16846	-0.2	0.8	-1	0
0.93	-1.72656	5.74866	8.09652	-0.1	0.3	-0.7	0
0.935	-1.75926	5.70942	8.09652	0	0.2	-0.2	0
0.94	-1.83774	5.70942	8.057281	0	0.3	0	0
0.945	-1.87698	5.63748	8.02458	0.4	-0.3	0.1	0
0.95	-1.83774	5.59824	8.09652	-0.1	-1.3	1	0
0.955	-1.83774	5.63748	7.985341	0	-1.5	1.4	0
0.96	-1.83774	5.59824	8.02458	-0.3	-2.1	2.1	0
0.965	-1.87698	5.70942	8.02458	-0.4	-2.8	2.6	0
0.97	-1.87698	5.63748	7.985341	-0.7	-3.5	3.5	0
0.975	-1.94892	5.63748	8.02458	-0.3	-4.4	4.6	0
0.98	-1.90968	5.59824	7.985341	-0.5	-5.3	5.8	0
0.985	-1.94892	5.59824	7.985341	-0.9	-6.3	6.5	0
0.99	-1.94892	5.56554	7.952641	-1.2	-7	6.8	0
0.995	-2.0274	5.59824	7.9134	-1.8	-8.4	8.1	0
1	-2.0274	5.63748	7.9134	-1.7	-9.8	8.8	0
1.005	-2.09934	5.70942	7.808761	-1.6	-10.5	10	0
1.01	-2.17128	5.78136	7.880701	-2.5	-11.9	11.1	0
1.015	-2.289	5.89254	7.76952	-2.8	-13	11.9	0
1.02	-2.5506	5.97102	7.586401	-4.2	-14.2	12.2	0
1.025	-2.77296	5.93178	7.5537	-5.6	-16.3	12.7	0
1.03	-2.43942	5.63748	7.65834	-7.2	-18.2	13.4	0
1.035	-1.7985	5.59824	7.985341	-7.9	-21	13.7	0
1.04	-1.23606	5.63748	8.27964	-8.4	-22	14.4	0
1.045	-0.8959801	5.63748	8.5674	-9.2	-21.3	14.4	0
1.05	-0.59514	5.89254	8.82246	-9.1	-18.9	14.1	0
1.055	-0.56244	5.56554	8.35158	-9.3	-18.3	13.8	0
1.06	-0.56244	5.56554	8.75052	-7.9	-17.7	13.1	0
1.065	-0.71286	5.45436	8.45622	-7.4	-15.4	11.6	0
1.07	-0.7455601	5.45436	8.606641	-4.9	-14.4	9.8	0
1.075	-0.8240401	5.37588	8.606641	-3.5	-13.3	8.5	0
1.08	-0.9352201	5.08158	8.42352	-2.8	-12.6	8.2	0
1.085	-1.2753	4.9704	8.27964	-1.4	-12.4	8.1	0
1.09	-1.57614	4.89846	8.2404	0.2	-12.1	7.7	0
1.095	-1.7985	5.00964	8.2404	2.1	-13	8.4	0
1.1	-1.90968	5.34318	8.27964	3.5	-13.7	9.8	0
1.105	-1.83774	5.70942	8.27964	4.2	-14.7	10.4	0
1.11	-1.64808	5.63748	8.2404	3.6	-15.4	10.3	0
1.115	-1.45842	5.45436	8.13576	2.5	-15.5	10.6	0
1.12	-1.2753	5.59824	8.2404	2.8	-15.7	11.1	0
1.125	-1.0137	5.85984	8.35158	3	-16.3	11.3	0
1.13	-0.7848001	5.85984	8.42352	2.8	-16.4	10.6	0
1.135	-0.56244	5.89254	8.35158	2.5	-16.3	10.4	0
1.14	-0.56244	6.082201	8.312341	1.8	-15.5	9.8	0
1.145	-0.5232	6.04296	8.495461	1.7	-14.4	8.8	0
1.15	-0.5232	6.114901	8.495461	2	-13.7	7.7	0
1.155	-0.59514	5.85984	8.35158	1.2	-12.9	7	0
1.16	-0.7848001	5.70942	8.42352	1.4	-12.3	6.7	0
1.165	-0.8632801	5.56554	8.38428	2.7	-11.4	6.5	0
1.17	-0.8632801	5.63748	8.45622	3.2	-10.9	6.9	0
1.175	-0.67362	5.85984	8.42352	5	-10	8	0
1.18	-0.67362	6.00372	8.35158	7	-8.4	8	0
1.185	-0.67362	6.15414	8.27964	7.6	-8	8.1	0
1.19	-0.56244	6.186841	8.312341	7.5	-7	7.9	0
1.195	-0.48396	6.186841	8.2404	7.1	-6.6	7.4	0
1.2	-0.56244	6.04296	8.207701	6.7	-6.1	6.5	0
1.205	-0.63438	6.082201	8.207701	6	-5.6	6.3	0
1.21	-0.7848001	6.04296	8.207701	5.3	-5.6	5.9	0
1.215	-0.8632801	6.15414	8.2404	4.8	-5.9	5.5	0
1.22	-0.8632801	5.97102	8.27964	4.8	-6.3	5.1	0
1.225	-0.8240401	6.00372	8.16846	3.5	-6.1	4.7	0
1.23	-0.8240401	6.04296	8.2404	3	-5.8	5	0
1.235	-0.7455601	6.00372	8.207701	2.9	-6.1	4.6	0
1.24	-0.71286	6.04296	8.13576	1.9	-6.5	4.1	0
1.245	-0.71286	6.00372	8.16846	1.8	-6.3	4.3	0
1.25	-0.63438	5.97102	8.16846	1.4	-6.8	4.1	0
1.255	-0.67362	5.8206	8.312341	0.9	-7	3.8	0
1.26	-0.71286	5.85984	8.38428	0.5	-6.6	3.9	0
1.265	-0.7848001	5.8206	8.312341	0.6	-6.5	3.5	0
1.27	-0.8632801	5.8206	8.312341	0.5	-6.5	3.5	0
1.275	-0.8632801	5.85984	8.27964	0.8	-6.1	3.7	0
1.28	-0.71286	5.85984	8.2404	1.1	-6.5	4.3	0
1.285	-0.7455601	5.97102	8.27964	1.8	-7.3	4.6	0
1.29	-0.7455601	5.89254	8.207701	1.5	-7	4.5	0
1.295	-0.71286	5.93178	8.16846	1.2	-7.6	4.9	0
1.3	-0.71286	5.89254	8.207701	1.1	-7.5	4.8	0
1.305	-0.67362	5.8206	8.2404	0.7	-7.2	4.7	0
1.31	-0.63438	5.85984	8.27964	0.8	-7.4	4.6	0
1.315	-0.59514	6.00372	8.38428	0.9	-8.7	5.2	0
1.32	-0.56244	5.85984	8.27964	1	-8.6	5.1	0
1.325	-0.56244	5.89254	8.16846	1.4	-8.8	5.3	0
1.33	-0.44472	5.8206	8.312341	1.4	-8.6	5.8	0
1.335	-0.67362	6.15414	8.13576	0.9	-9.3	6	0
1.34	-0.71286	5.93178	8.207701	1	-9.4	6	0
1.345	-0.56244	5.97102	8.16846	0.9	-9.5	5.9	0
1.35	-0.56244	5.89254	8.207701	0.6	-9.3	5.5	0
1.355	-0.67362	6.082201	8.16846	-0.3	-9.3	5.1	0
1.36	-0.71286	5.89254	8.2404	-0.1	-8.4	4.9	0
1.365	-0.56244	5.85984	8.2404	-0.6	-8.1	4.7	0
1.37	-0.37278	5.70942	8.35158	-0.4	-7.6	4.2	0
1.375	-0.56244	6.04296	8.2404	-0.9	-7.9	4.5	0
1.38	-0.67362	5.8206	8.27964	-0.8	-7.7	3.2	0
1.385	-0.59514	5.85984	8.312341	-1.1	-8	3.8	0
1.39	-0.59514	5.89254	8.312341	-0.8	-7.6	4.1	0
1.395	-0.5232	5.74866	8.27964	-1.1	-7.3	3.9	0
1.4	-0.56244	6.082201	8.2404	-1.2	-7.9	3.8	0
1.405	-0.59514	5.85984	8.27964	-0.7	-7.3	3.5	0
1.41	-0.33354	5.74866	8.312341	-1.1	-7.3	3.9	0
1.415	-0.5232	6.04296	8.2404	-1.4	-7.2	3.9	0
1.42	-0.59514	5.8206	8.2404	-0.8	-6.7	3.9	0
1.425	-0.59514	5.74866	8.2404	-0.8	-6.7	4.2	0
1.43	-0.67362	5.70942	8.27964	-1	-6.7	3.4	0
1.435	-0.71286	5.41512	8.35158	-0.9	-6.6	3.4	0
1.44	-0.7848001	5.63748	8.495461	-0.5	-7	3.7	0
1.445	-0.7455601	5.5263	8.45622	0.7	-6.3	4.2	0
1.45	-0.7455601	5.63748	8.42352	0.9	-6.3	4.2	0
1.455	-0.71286	5.70942	8.35158	1.3	-5.7	3.8	0
1.46	-0.48396	5.78136	8.312341	1.2	-5.9	3.9	0
1.465	-0.44472	5.89254	8.16846	1.7	-5.9	3.3	0
1.47	-0.56244	6.082201	8.207701	2	-6.3	4.1	0
1.475	-0.37278	6.00372	8.16846	0.9	-5.8	3.7	0
1.48	-0.44472	5.93178	8.207701	0.7	-5.7	3.5	0
1.485	-0.48396	5.93178	8.13576	0.4	-5.3	3.9	0
1.49	-0.5232	6.04296	8.35158	0.2	-5.1	3.6	0
1.495	-0.41202	5.93178	8.16846	-0.1	-5.1	3	0
1.5	-0.37278	5.85984	8.2404	-0.3	-5.7	2.9	0
1.505	-0.5232	5.8206	8.16846	-0.4	-5.7	2.8	0
1.51	-0.5232	5.85984	8.2404	-0.6	-6	3.9	0
1.515	-0.41202	6.082201	8.27964	-0.9	-6.3	3.4	0
1.52	-0.37278	5.93178	8.207701	-1	-5.5	3.1	0
1.525	-0.2943	5.85984	8.27964	-0.5	-5.3	3.2	0
1.53	-0.37278	5.97102	8.27964	-0.9	-5.3	2.9	0
1.535	-0.37278	5.93178	8.207701	-1.1	-4.8	2.5	0
1.54	-0.2943	5.97102	8.27964	-1.4	-4.4	1.8	0
1.545	-0.2616	5.85984	8.2404	-1.9	-4.4	1.2	0
1.55	-0.37278	5.89254	8.27964	-2	-3.9	1.8	0
1.555	-0.41202	5.93178	8.2404	-1.8	-4.2	2.5	0
1.56	-0.44472	5.93178	8.2404	-2.3	-4.3	2.1	0
1.565	-0.44472	5.89254	8.35158	-1.6	-3.9	2.4	0
1.57	-0.37278	5.78136	8.057281	-2.9	-4.3	2.6	0
1.575	-0.37278	5.89254	8.35158	-1.9	-3.2	1.7	0
1.58	-0.37278	5.85984	8.2404	-2.3	-3.7	2.1	0
1.585	-0.41202	5.89254	8.2404	-2.1	-3.2	2.3	0
1.59	-0.41202	5.89254	8.16846	-2.5	-2.8	1.4	0
1.595	-0.37278	5.89254	8.2404	-2.4	-2.5	0.9	0
1.6	-0.33354	5.89254	8.207701	-2.3	-2.7	1.4	0
1.605	-0.2943	5.85984	8.207701	-2.5	-2.4	1.3	0
1.61	-0.2943	5.85984	8.16846	-2.3	-2.1	0.9	0
1.615	-0.33354	5.85984	8.27964	-2.1	-1.8	1.1	0
1.62	-0.37278	5.85984	8.27964	-2.3	-1.8	1.8	0
1.625	-0.33354	5.93178	8.2404	-2.2	-1.8	1.1	0
1.63	-0.33354	5.8206	8.207701	-2.4	-1.8	-0.7	0
1.635	-0.37278	5.74866	8.2404	-3	-2.1	-0.7	0
1.64	-0.2616	5.85984	8.312341	-2.5	-2	-0.4	0
1.645	-0.2616	5.70942	8.312341	-3.1	-2.3	-1.8	0
1.65	-0.2943	5.8206	8.312341	-3	-2.2	-0.7	0
1.655	-0.22236	5.8206	8.35158	-2.9	-1.8	-0.4	0
1.66	-0.22236	5.85984	8.42352	-2.9	-1.6	-1.1	0
1.665	-0.22236	5.8206	8.38428	-3	-1.9	-1.9	0
1.67	-0.2943	5.74866	8.38428	-2.9	-1.9	-1.7	0
1.675	-0.33354	5.8206	8.45622	-2.4	-1.5	-0.5	0
1.68	-0.22236	5.74866	8.45622	-2.2	-1.6	-0.8	0
1.685	-0.18312	5.8206	8.42352	-1.9	-1.5	-0.9	0
1.69	-0.14388	5.78136	8.42352	-1.5	-1.6	-1.3	0
1.695	-0.22236	5.78136	8.42352	-1.4	-1.1	-1.8	0
1.7	-0.2616	5.78136	8.35158	-1.4	-0.7	-1.4	0
1.705	-0.2616	5.78136	8.42352	-0.6	-0.4	-0.8	0
1.71	-0.2616	5.85984	8.35158	-0.9	-0.4	-1	0
1.715	-0.22236	5.74866	8.38428	-1.4	0	-0.8	0
1.72	-0.2943	5.8206	8.312341	-1.4	0	-0.5	0
1.725	-0.33354	5.89254	8.35158	-1.1	-0.3	-0.9	0
1.73	-0.33354	5.85984	8.312341	-1.4	-0.2	-1.4	0
1.735	-0.2943	5.97102	8.27964	-1.3	0.4	-0.4	0
1.74	-0.2943	5.89254	8.27964	-1.4	0.1	-0.2	0
1.745	-0.22236	5.85984	8.2404	-1.8	0.2	-0.3	0
1.75	-0.22236	5.85984	8.27964	-1.8	0.5	-0.7	0
1.755	-0.2943	5.8206	8.27964	-1.8	0.1	-1.4	0
1.76	-0.37278	5.74866	8.35158	-2	0	-1	0
1.765	-0.37278	5.74866	8.35158	-2.1	-0.2	-0.6	0
1.77	-0.37278	5.70942	8.38428	-1.6	-0.1	-0.7	0
1.775	-0.33354	5.63748	8.312341	-1.9	0	-0.6	0
1.78	-0.37278	5.67672	8.35158	-1.8	-0.2	-0.7	0
1.785	-0.2616	5.63748	8.35158	-1.1	0	0	0
1.79	-0.33354	5.70942	8.312341	-0.9	-0.2	-0.1	0
1.795	-0.2616	5.70942	8.312341	-1	0.1	-0.1	0
1.8	-0.2616	5.70942	8.27964	-0.9	0.2	-0.6	0
1.805	-0.22236	5.74866	8.312341	-1.2	0.7	-1.4	0
1.81	-0.2616	5.70942	8.35158	-1.4	0.7	-2.1	0
1.815	-0.2943	5.70942	8.312341	-1	0.7	-2.4	0
1.82	-0.41202	5.70942	8.312341	-0.9	0.7	-2.1	0
1.825	-0.37278	5.74866	8.312341	-1	0.8	-1.8	0
1.83	-0.37278	5.78136	8.312341	-1	0.4	-1.5	0
1.835	-0.5232	5.85984	8.35158	-1.1	0.1	-2.3	0
1.84	-0.5232	5.74866	8.35158	-1.6	0	-2.8	0
1.845	-0.48396	5.70942	8.312341	-1.4	-0.3	-2.1	0
1.85	-0.48396	5.74866	8.27964	-1.8	-0.8	-2.1	0
1.855	-0.44472	5.74866	8.27964	-1.9	-0.5	-1.9	0
1.86	-0.44472	5.70942	8.312341	-1.4	-0.7	-2.1	0
1.865	-0.37278	5.70942	8.35158	-1.6	-1	-1.8	0
1.87	-0.41202	5.74866	8.45622	-1.9	-0.7	-1.8	0
1.875	-0.44472	5.67672	8.35158	-2.1	-0.3	-2.1	0
1.88	-0.5232	5.67672	8.38428	-1.5	-0.2	-2.3	0
1.885	-0.5232	5.67672	8.38428	-1.1	0.2	-1.4	0
1.89	-0.44472	5.70942	8.38428	-0.9	0.7	-0.5	0
1.895	-0.44472	5.67672	8.312341	-0.5	0.9	-0.2	0
1.9	-0.48396	5.74866	8.312341	-0.3	1	-0.1	0
1.905	-0.33354	5.67672	8.312341	0	1.6	-0.2	0
1.91	-0.2943	5.59824	8.207701	0.1	2.2	1	0
1.915	-0.18312	5.67672	8.2404	0	3.1	1.6	0
1.92	0	5.74866	8.42352	0	4.7	1.4	0
1.925	0.14388	5.89254	8.38428	0.2	5.8	0.4	0
1.93	0	5.74866	8.312341	0.4	7.2	-1.2	0
1.935	-0.18312	5.85984	8.312341	1.1	8.1	-0.9	0
1.94	-0.37278	5.78136	8.312341	0.8	8.5	-1.4	0
1.945	-0.41202	5.78136	8.35158	0.2	8.6	-2.1	0
1.95	-0.48396	5.74866	8.312341	-0.1	8.3	-1.5	0
1.955	-0.48396	5.78136	8.312341	-0.3	8.4	-1.7	0
1.96	-0.56244	5.74866	8.35158	-0.2	8.4	-1.6	0
1.965	-0.44472	5.78136	8.38428	0	7.7	-1.8	0
1.97	-0.41202	5.74866	8.35158	0	7.7	-2.5	0
1.975	-0.37278	5.8206	8.27964	-0.2	7.7	-2.1	0
1.98	-0.33354	5.74866	8.38428	-0.7	7.8	-2.7	0
1.985	-0.2616	5.78136	8.38428	-0.3	7.9	-2.5	0
1.99	-0.22236	5.74866	8.35158	-0.3	8.4	-3	0
1.995	-0.2943	5.70942	8.38428	-0.3	8.6	-3.7	0
2	-0.48396	5.70942	8.38428	-0.6	9	-3.7	0
2.005	-0.67362	5.67672	8.38428	-0.7	9.3	-4.2	0
2.01	-0.8240401	5.74866	8.38428	-0.4	9.4	-4.2	0
2.015	-0.7848001	5.70942	8.35158	-0.5	8.7	-4.4	0
2.02	-0.7848001	5.78136	8.312341	-1	8.3	-3.9	0
2.025	-0.7848001	5.74866	8.312341	-0.9	8	-3.8	0
2.03	-0.7848001	5.70942	8.27964	-0.2	7.9	-3.5	0
2.035	-0.7848001	5.78136	8.312341	-0.7	8.1	-3.7	0
2.04	-0.67362	5.70942	8.35158	-1.1	8.3	-4.2	0
2.045	-0.59514	5.63748	8.312341	-0.9	8	-4.9	0
2.05	-0.67362	5.56554	8.35158	-0.2	8	-5	0
2.055	-0.7848001	5.56554	8.38428	0	8.1	-5.1	0
2.06	-0.8632801	5.63748	8.312341	0.1	7.8	-5.1	0
2.065	-0.8240401	5.63748	8.312341	0.7	7.2	-4.9	0
2.07	-0.8240401	5.56554	8.312341	1.4	6.7	-4.4	0
2.075	-0.7848001	5.5263	8.27964	1.2	6.7	-4.3	0
2.08	-0.7848001	5.487061	8.35158	1.3	6	-4	0
2.085	-0.8632801	5.487061	8.38428	1.9	5.6	-3.9	0
2.09	-0.8240401	5.5263	8.27964	2.7	5.3	-4	0
2.095	-0.7848001	5.59824	8.312341	2.8	4.9	-3.8	0
2.1	-0.63438	5.59824	8.35158	2.8	4.8	-3.8	0
2.105	-0.59514	5.63748	8.38428	2.7	4.8	-4.2	0
2.11	-0.63438	5.63748	8.42352	3.1	4.7	-4.7	0
2.115	-0.67362	5.63748	8.42352	3.3	4.8	-4.5	0
2.12	-0.67362	5.70942	8.38428	3.6	4.8	-5	0
2.125	-0.67362	5.67672	8.312341	4	4.6	-5.4	0
2.13	-0.71286	5.78136	8.35158	4.2	4.7	-4.9	0
2.135	-0.71286	5.74866	8.35158	4.3	4.4	-5.2	0
2.14	-0.7455601	5.74866	8.27964	4.2	3.9	-5.1	0
2.145	-0.71286	5.8206	8.207701	4.2	3.3	-4.8	0
2.15	-0.71286	5.93178	8.207701	3.9	2.8	-5	0
2.155	-0.63438	5.93178	8.2404	3.4	2.7	-4.9	0
2.16	-0.59514	5.93178	8.207701	2.8	2.3	-5.1	0
2.165	-0.37278	5.85984	8.27964	1.8	1.8	-5.1	0
2.17	-0.67362	5.85984	8.27964	1.8	1.6	-4.9	0
2.175	-1.23606	5.78136	8.2404	1.8	2	-4.4	0
2.18	-1.15758	5.78136	8.207701	1.2	1.1	-4.5	0
2.185	-0.8240401	5.78136	8.27964	1.2	0.6	-4.8	0
2.19	-0.7848001	5.78136	8.207701	1.2	0.4	-3.6	0
2.195	-0.71286	5.85984	8.2404	1.2	0.3	-3.8	0
2.2	-0.56244	5.74866	8.27964	1.1	0.5	-3.9	0
2.205	-0.44472	5.70942	8.35158	0.5	0.9	-4	0
2.21	-0.56244	5.74866	8.38428	0.9	1.6	-4.4	0
2.215	-0.67362	5.63748	8.312341	1.2	1.8	-4.5	0
2.22	-0.71286	5.67672	8.312341	0.9	2	-4.9	0
2.225	-0.71286	5.63748	8.35158	1	2.5	-4.9	0
2.23	-0.7848001	5.59824	8.312341	1.6	2.3	-4.6	0
2.235	-0.7848001	5.63748	8.38428	1.8	3.1	-4.9	0
2.24	-0.7848001	5.67672	8.27964	2.3	3	-4.6	0
2.245	-0.8632801	5.78136	8.35158	2.6	3	-4.2	0
2.25	-0.8240401	5.74866	8.35158	2.7	3.2	-4.5	0
2.255	-0.7848001	5.70942	8.312341	3.3	3.3	-4.5	0
2.26	-0.8959801	5.74866	8.27964	3.4	3.2	-4.2	0
2.265	-0.9744601	5.70942	8.2404	3.1	3.5	-4.4	0
2.27	-1.08564	5.78136	8.2404	3	3	-4.5	0
2.275	-1.15758	5.70942	8.2404	2.8	3.2	-3.9	0
2.28	-1.08564	5.67672	8.312341	2.9	2.8	-3.7	0
2.285	-1.08564	5.67672	8.2404	2.8	2.4	-3.7	0
2.29	-1.08564	5.70942	8.27964	2.4	2.3	-3	0
2.295	-0.9744601	5.78136	8.2404	2	2	-2.4	0
2.3	-1.0464	5.70942	8.2404	1.8	1.8	-2.1	0
2.305	-0.9744601	5.70942	8.207701	1.7	1.7	-2.5	0
2.31	-0.8959801	5.63748	8.2404	2.1	1.4	-1.8	0
2.315	-0.8959801	5.74866	8.27964	2.5	1.1	-1.4	0
2.32	-0.8632801	5.74866	8.35158	2.8	1	-1.1	0
2.325	-0.7848001	5.74866	8.312341	2.6	0.9	-0.9	0
2.33	-0.7455601	5.67672	8.35158	2.7	1.2	-0.9	0
2.335	-0.8632801	5.59824	8.35158	3.2	1.4	-1.4	0
2.34	-0.9352201	5.59824	8.38428	3.7	1.5	-1.5	0
2.345	-1.0464	5.63748	8.35158	3.9	1.5	-1.5	0
2.35	-1.15758	5.59824	8.27964	4.4	1.4	-1.1	0
2.355	-1.19682	5.63748	8.27964	5.5	1.4	-0.9	0
2.36	-1.12488	5.70942	8.2404	5.4	1.1	-0.2	0
2.365	-1.0137	5.8206	8.2404	5.5	0.7	0.3	0
2.37	-0.9744601	5.85984	8.16846	5.8	0.7	0.7	0
2.375	-0.9744601	5.85984	8.207701	5.4	0.5	0.7	0
2.38	-0.9744601	5.74866	8.207701	5.6	0.4	1.1	0
2.385	-0.9744601	5.85984	8.207701	5.4	-0.2	1.2	0
2.39	-0.8959801	5.85984	8.16846	5.1	-0.4	0.7	0
2.395	-0.8240401	5.85984	8.312341	5	-0.4	0.9	0
2.4	-0.7455601	5.8206	8.2404	5.1	-0.2	1.1	0
2.405	-0.7848001	5.89254	8.312341	5.2	-0.2	0.9	0
2.41	-0.8240401	5.78136	8.2404	5.3	0	0.8	0
2.415	-0.7455601	5.74866	8.27964	5.4	-0.1	0.9	0
2.42	-0.8632801	5.70942	8.312341	6.3	0.1	1.6	0
2.425	-0.7848001	5.70942	8.35158	6.3	0.7	1.3	0
2.43	-0.8959801	5.63748	8.38428	7.4	0.8	0.9	0
2.435	-0.7848001	5.67672	8.42352	8.9	0.5	0.9	0
2.44	-0.8240401	5.67672	8.45622	9.8	1.5	1.5	0
2.445	-0.8632801	5.63748	8.38428	11.1	1.6	1.6	0
2.45	-0.9744601	5.67672	8.35158	11.9	2.1	1.7	0
2.455	-1.08564	5.70942	8.312341	12.8	2.9	1.1	0
2.46	-1.12488	5.8206	8.312341	13.7	2.9	1.1	0
2.465	-1.15758	5.8206	8.2404	15	2.3	2.3	0
2.47	-1.12488	5.97102	8.13576	14.9	2.5	2.7	0
2.475	-1.0464	6.00372	8.13576	15.1	1.6	2.8	0
2.48	-0.9352201	6.15414	8.057281	15.4	1.1	2.8	0
2.485	-0.9744601	6.082201	8.057281	14.3	1	3.1	0
2.49	-0.9352201	6.082201	7.985341	13.7	0.3	3.7	0
2.495	-1.0464	6.04296	7.9134	13.3	0	3.7	0
2.5	-1.12488	5.93178	8.02458	13.1	-0.9	3.9	0
2.505	-1.08564	5.97102	8.057281	12.4	-2.1	4.4	0
2.51	-1.15758	5.93178	8.057281	12.9	-2.9	4.4	0
2.515	-1.23606	5.97102	8.02458	12.3	-4.5	5.1	0
2.52	-1.34724	5.93178	7.985341	11.8	-5.5	5.6	0
2.525	-1.45842	5.97102	8.09652	12.3	-7.2	6.2	0
2.53	-1.7985	5.89254	7.84146	12.1	-9.3	7.4	0
2.535	-1.83774	5.97102	7.880701	12.8	-11	8.8	0
2.54	-1.87698	5.93178	7.76952	11.9	-14	8.9	0
2.545	-1.75926	6.04296	7.9134	11.7	-15.9	10.3	0
2.55	-1.08564	6.082201	8.02458	11.4	-16.2	9.6	0
2.555	-0.5232	6.082201	8.057281	11.9	-15.2	10.2	0
2.56	-0.2616	6.186841	8.312341	11.4	-14	11.5	0
2.565	0	5.89254	8.35158	11.8	-13.3	10.8	0
2.57	-0.22236	6.00372	8.27964	11.4	-11.2	10.5	0
2.575	0.2943	5.93178	8.45622	13.6	-8.5	8.9	0
2.58	0.11118	6.15414	8.5347	14.2	-7.6	8.3	0
2.585	0.0327	5.8206	8.35158	15.8	-5.6	7.9	0
2.59	0.0327	5.93178	8.67858	17.1	-4.1	7.4	0
2.595	-0.11118	6.00372	8.45622	18.9	-2.8	7.2	0
2.6	-0.44472	5.67672	8.312341	20.3	-2.4	7	0
2.605	-0.48396	6.082201	8.312341	21.8	-1.8	7.5	0
2.61	-0.7848001	5.8206	8.35158	25	-1.4	8.2	0
2.615	-0.63438	5.97102	8.207701	25.4	-1.4	9	0
2.62	-0.63438	6.114901	8.38428	28.2	-0.4	9.6	0
2.625	-0.71286	6.04296	8.09652	29	0.2	10	0
2.63	-0.7848001	5.93178	8.35158	30.6	0.2	10.2	0
2.635	-0.8632801	6.26532	8.27964	32.5	0.1	11.3	0
2.64	-0.8240401	6.082201	8.057281	34	0.5	11.9	0
2.645	-0.48396	6.26532	8.27964	35.4	0.5	12.5	0
2.65	-0.59514	6.15414	8.27964	36.8	0.7	13	0
2.655	-0.8240401	6.082201	8.13576	38.2	0.7	13.8	0
2.66	-0.71286	6.04296	8.35158	41	0.4	15.4	0
2.665	-0.44472	6.082201	8.207701	42.9	0.1	15.5	0
2.67	-0.56244	6.082201	8.45622	45.9	0.4	16.2	0
2.675	-0.41202	6.04296	8.35158	47.9	0.2	16.4	0
2.68	-0.44472	5.97102	8.63934	51.5	0.9	16.6	0
2.685	-0.48396	6.00372	8.5347	55.5	1.1	17.8	0
2.69	-0.63438	6.15414	8.45622	59.3	1.3	18.4	0
2.695	-0.8240401	6.00372	8.5347	63.5	1.4	19.2	0
2.7	-0.8959801	6.114901	8.67858	67.7	1.1	19.3	0
2.705	-0.7848001	6.082201	8.711281	73	0.5	20.8	0
2.71	-0.9352201	6.04296	8.82246	78.3	-0.1	22.1	0
2.715	-1.0137	6.04296	8.894401	83.9	-0.5	23.3	0
2.72	-0.9352201	5.93178	8.93364	91.8	-1.4	25.2	0
2.725	-0.71286	5.93178	8.8617	98.9	-2.3	26.8	0
2.73	-0.37278	6.22608	9.36528	105.5	-1.6	27.8	0
2.735	-0.59514	5.8206	8.93364	110.8	-0.9	28	0
2.74	-0.5232	6.082201	9.188701	118	-1.3	29.1	0
2.745	-0.7848001	5.74866	9.2214	128.5	-1.8	29.2	0
2.75	-0.8240401	5.89254	9.07752	137.1	-3.4	29.4	0
2.755	-1.0464	6.186841	9.33258	147.7	-3.2	30.8	0
2.76	-1.57614	6.082201	9.07752	157.4	-4.6	33.1	0
2.765	-1.98816	6.186841	9.293341	167.9	-6.5	35.9	0
2.77	-1.94892	6.33726	8.82246	175.2	-9.5	37.8	0
2.775	-1.72656	6.29802	8.495461	183.8	-10.4	40.8	0
2.78	-1.83774	6.814681	8.312341	193.7	-10.5	45.1	0
2.785	-1.87698	6.74274	8.057281	200.9	-11.7	50.3	0
2.79	-1.49766	6.814681	7.586401	206.2	-14.4	56.2	0
2.795	-1.12488	6.9651	7.84146	215.6	-14.1	63.3	0
2.8	-1.23606	7.076281	7.586401	219.8	-15.2	71.2	0
2.805	-1.08564	7.33134	7.65834	225.8	-14.9	76.7	0
2.81	-1.0137	7.59294	7.985341	231.4	-15.7	82.1	0
2.815	-0.7455601	7.66488	7.73028	235.4	-19	87	0
2.82	-0.07194	8.36466	7.62564	242	-17.2	92.6	0
2.825	-0.33354	8.1096	8.45622	249.6	-16.5	93.3	0
2.83	-0.41202	8.18154	7.808761	253.1	-14.2	97	0
2.835	-1.0137	8.9925	8.2404	261.1	-11.9	101.2	0
2.84	-1.98816	8.6982	8.67858	272	-18.4	106.3	0
2.845	-0.8240401	11.3142	9.260641	277	-27.5	110.3	0
2.85	0.37278	12.64182	9.986581	287.2	-32.6	109.6	0
2.855	1.34724	10.86948	9.03828	285.1	-40.1	108.5	0
2.86	1.75926	12.30828	10.60134	291.6	-40.2	102.7	0
2.865	1.98816	13.74708	11.76546	300	-30.9	89.3	0
2.87	0.0327	10.20894	9.188701	289.6	-20.3	81.8	0
2.875	-0.9352201	9.986581	9.07752	293.8	-19.8	84	0
2.88	-1.15758	12.30828	10.45746	305.5	-20.6	84.1	0
2.885	-1.57614	12.4914	10.31358	303.7	-20.5	82.1	0
2.89	-2.13858	11.53656	9.47646	296.8	-23.7	82.7	0
2.895	-2.5506	10.7256	8.894401	294.8	-27.7	84.4	0
2.9	-2.5506	10.28088	8.5674	294	-32.9	85.6	0
2.905	-2.62254	9.43068	8.45622	291.2	-37.9	88.5	0
2.91	-2.89068	7.776061	7.62564	287	-43.3	92.4	0
2.915	-2.70102	6.44844	5.44782	285.6	-51.3	97.7	0
2.92	-2.92338	5.08158	5.22546	291.4	-56.8	102.2	0
2.925	-2.58984	5.93178	4.68264	297.1	-63.1	105.9	0
2.93	-3.37464	5.63748	4.82652	301.2	-68.9	113.9	0
2.935	-3.60354	6.04296	4.10058	298.9	-79	119.8	0
2.94	-4.16598	5.30394	3.91746	298.3	-81.2	125.3	0
2.945	-5.66364	3.57084	3.74088	294.2	-88.1	130.8	0
2.95	-7.3575	18.09618	7.586401	304.2	-99.6	119.4	0
2.955	-7.20708	39.76974	20.3721	304.2	-97.2	84.4	0
2.96	-6.75582	37.48728	21.49698	187	-84.1	36.7	0
2.965	-7.76952	28.01082	18.26622	55.1	-87.5	-6	0
2.97	-9.9081	23.25624	18.0831	-11.2	-88.6	-35.6	0
2.975	-10.09776	17.65146	15.17934	-97.5	-104.3	-58.4	0
2.98	-8.443141	14.11332	13.4724	-145.5	-121.6	-64.2	0
2.985	-6.3765	10.54248	11.98128	-184.3	-135.6	-63.2	0
2.99	-3.71472	7.62564	10.49016	-210.5	-144.2	-56.9	0
2.995	-1.0464	5.19276	9.03828	-227	-144.5	-47.9	0
3	1.0137	3.90438	8.27964	-236.7	-136.9	-40.1	0
3.005	2.51136	3.24384	7.76952	-239.5	-122.1	-30.6	0
3.01	3.22422	2.616	7.44252	-242.4	-96.9	-23.8	0
3.015	3.41388	2.3217	6.97164	-242.5	-73.9	-20	0
3.02	3.18498	2.13204	6.78852	-242.6	-50.9	-16.5	0
3.025	2.58984	2.3544	6.31764	-243.2	-29.6	-15.1	0
3.03	1.64808	2.46558	6.53346	-241	-10.3	-12.6	0
3.035	0.7455601	2.6487	6.2784	-239.8	8.4	-9.2	0
3.04	-0.2943	2.943	6.20646	-240	20	-7.4	0
3.045	-1.308	3.05418	6.2784	-241.2	26.4	-6.3	0
3.05	-2.17128	3.24384	6.20646	-242.8	30.1	-5.1	0
3.055	-2.89068	3.42696	6.20646	-244.5	29.7	-5.7	0
3.06	-3.48582	3.61008	6.35034	-246.1	26.4	-7	0
3.065	-3.86514	3.97632	6.20646	-248	21.4	-9.8	0
3.07	-4.12674	4.12674	6.10182	-250.1	12.6	-16.8	0
3.075	-4.12674	4.15944	5.99064	-252.4	3.8	-23.2	0
3.08	-3.90438	4.0548	5.80752	-254.4	-4.4	-32.2	0
3.085	-3.5643	3.86514	5.624401	-254.8	-14	-44.5	0
3.09	-3.11304	3.75396	5.55246	-253.8	-19.6	-56.2	0
3.095	-2.74026	3.64932	5.40858	-251.4	-23.9	-68.2	0
3.1	-2.24976	3.83244	5.519761	-247.7	-26.7	-79.9	0
3.105	-1.7985	4.0875	5.624401	-243.3	-28.7	-91.4	0
3.11	-1.34724	4.60416	5.696341	-239.4	-28	-101.9	0
3.115	-1.0464	5.37588	5.918701	-235.7	-26.6	-111.2	0
3.12	-0.8632801	6.22608	6.2457	-232.8	-22.8	-121	0
3.125	-0.7848001	7.2594	6.572701	-232.2	-18.9	-126.8	0
3.13	-0.7848001	7.91994	6.86046	-234.3	-15.4	-132.4	0
3.135	-0.9352201	8.51508	7.004341	-237.3	-12.1	-137	0
3.14	-1.19682	8.730901	6.97164	-241.5	-9.2	-141.4	0
3.145	-1.42572	8.84208	6.9324	-246.6	-7.1	-145.8	0
3.15	-1.49766	8.65896	6.82776	-249.4	-6.7	-148.6	0
3.155	-1.57614	8.32542	6.605401	-250.8	-6.7	-151	0
3.16	-1.308	8.32542	6.572701	-250.5	-6.7	-154.3	0
3.165	-0.8959801	8.475841	6.572701	-248.7	-5.3	-157.6	0
3.17	-0.37278	9.025201	6.78852	-245.4	-3	-161.1	0
3.175	0.2616	9.731521	7.15476	-242.7	0.3	-166.5	0
3.18	0.67362	10.7583	7.69758	-240.8	7.1	-174.5	0
3.185	0.7455601	12.05322	8.27964	-240.8	14.4	-180.8	0
3.19	0.5232	13.19118	8.63934	-242.9	22.4	-187.4	0
3.195	0.18312	13.96944	8.67858	-246.8	28.8	-193.1	0
3.2	-0.56244	14.37492	8.38428	-252.2	33.7	-196.8	0
3.205	-1.57614	15.00276	8.057281	-257.7	37.2	-198.2	0
3.21	-2.62254	15.73524	7.69758	-260.4	36.7	-194.6	0
3.215	-3.48582	16.47426	7.11552	-262.6	32.6	-189.4	0
3.22	-4.0548	17.14134	6.35034	-264.3	25.4	-183.1	0
3.225	-3.90438	17.61876	5.44782	-264.4	16.5	-176.1	0
3.23	-3.3027	17.84112	4.46682	-263.7	7.4	-167.5	0
3.235	-2.51136	17.76264	3.19152	-262.4	3.3	-161.2	0
3.24	-0.7848001	17.54682	1.88352	-258.3	2.6	-157	0
3.245	1.19682	17.50758	0.7586401	-250.5	6.7	-153.7	0
3.25	2.77296	17.14134	-0.54282	-240.6	19.4	-151.3	0
3.255	2.85144	17.21328	-1.41264	-228.1	37.3	-148.9	0
3.26	-20.87568	21.22884	-1.52382	-198.1	54.6	-144.8	0
3.265	8.331961	28.59942	-11.94858	-103.6	-48.5	-91.6	0
3.27	14.86542	17.72994	-31.01268	-95.9	-106.8	4.6	0
3.275	6.3765	30.37176	-16.63122	-24.2	-11.3	19.4	0
3.28	10.9218	46.99644	-17.50104	42	-57.5	77.5	0
3.285	23.0862	54.7725	-19.43034	28.2	-71	126.6	0
3.29	28.9068	56.72796	-30.10362	19.6	-41.6	146.3	0
3.295	17.004	55.14528	-34.64892	38.6	6.5	143.7	0
3.3	10.9218	55.17799	-37.33686	69.3	2.2	153.7	0
3.305	-18.5082	51.16242	-4.86576	119.4	-9.8	151.6	0
3.31	-26.1273	36.7875	19.43034	82.2	-32.9	63.2	0
3.315	3.48582	7.95918	15.1074	-18.9	-118.4	-9.4	0
3.32	17.71686	-26.9448	9.2214	-50.4	-98.4	0	0
3.325	9.273721	-20.75142	16.59852	53.8	-48	20.3	0
3.33	-4.68918	17.84112	27.99774	156.8	0.1	29.2	0
3.335	-7.3575	7.95918	10.81716	97.8	19.8	10.9	0
3.34	-10.20894	-3.02148	-3.3027	29.8	-2.8	16	0
3.345	-8.443141	19.64616	8.75052	95.2	-15.1	28.9	0
3.35	7.24632	20.0124	10.71252	88.6	-27.5	22.8	0
3.355	9.3849	3.24384	2.93646	14.9	-25.6	17.3	0
3.36	-0.2943	9.80346	10.34628	41.6	-3.7	18.4	0
3.365	-4.16598	7.14822	4.6107	37.4	1.6	8.4	0
3.37	-2.92338	9.46992	7.04358	27.2	-8.2	7.2	0
3.375	-0.33354	8.6982	7.586401	23.3	-14.7	12.9	0
3.38	-0.8959801	6.48768	8.057281	13.5	-14.8	11.7	0
3.385	-2.51136	6.59232	8.2404	13.7	-12.8	12.6	0
3.39	-2.17128	7.2594	8.16846	14	-14.1	14.1	0
3.395	0.18312	8.21424	7.952641	13	-14.9	16.2	0
3.4	1.23606	8.03112	8.13576	13.2	-14.4	16	0
3.405	0.59514	6.55962	8.13576	10.5	-12.7	12.3	0
3.41	0.59514	6.59232	8.2404	11.8	-12.2	8.6	0
3.415	0.59514	6.63156	8.42352	15.1	-11.5	7.2	0
3.42	-0.11118	6.44844	8.27964	16.3	-11.4	6	0
3.425	-1.23606	6.29802	8.35158	17.7	-10.3	5.1	0
3.43	-1.57614	6.00372	8.495461	18.2	-9.4	5.3	0
3.435	-1.38648	6.409201	8.38428	19.4	-9.1	6.8	0
3.44	-1.08564	6.22608	8.38428	21	-6.7	7.5	0
3.445	-0.11118	6.3765	8.27964	21.2	-6	7.8	0
3.45	-0.07194	6.3765	8.38428	22.6	-4.6	8	0
3.455	0.5232	6.59232	8.38428	23.1	-2.9	6.7	0
3.46	0.67362	6.48768	8.27964	23.7	-1.8	5.8	0
3.465	0.67362	6.48768	8.312341	24.9	0.4	4.6	0
3.47	0.2616	6.22608	8.2404	27	2.8	2.1	0
3.475	0.56244	6.74274	8.207701	28.7	4.6	-0.1	0
3.48	0.11118	6.6708	8.09652	30	6.5	-1.6	0
3.485	-0.18312	6.44844	8.09652	30.5	8.8	-2.9	0
3.49	-0.11118	6.52038	7.985341	31.9	8.5	-3.7	0
3.495	-0.33354	6.7035	7.985341	33.3	9.7	-4.1	0
3.5	-0.44472	6.7035	7.808761	33.8	10.1	-4.4	0
3.505	-0.8240401	6.52038	7.880701	33.6	11.4	-4.3	0
3.51	-0.67362	6.59232	7.880701	34.3	10.8	-4	0
3.515	-0.7455601	6.55962	7.9134	35.4	10	-3.2	0
3.52	-0.8240401	6.55962	7.84146	35.4	10.3	-2.7	0
3.525	-0.8240401	6.7035	7.65834	36.6	10.1	-1.9	0
3.53	-0.9352201	6.52038	7.69758	37.1	10.5	-1.3	0
3.535	-0.71286	6.85392	7.51446	37.8	9.9	-0.8	0
3.54	-0.8959801	6.6708	7.69758	38.2	10.2	-0.2	0
3.545	-0.7848001	6.74274	7.44252	38	9.7	0	0
3.55	-0.7848001	6.92586	7.44252	38.5	9.1	0	0
3.555	-0.8632801	6.7035	7.33134	37.5	9.2	0.2	0
3.56	-0.56244	6.85392	7.44252	38.2	8.1	0.4	0
3.565	-0.59514	6.7035	7.69758	39	8.2	0	0
3.57	-0.59514	6.85392	7.37058	38.3	7.5	0	0
3.575	-0.67362	6.814681	7.33134	39.4	6.7	-0.1	0
3.58	-0.63438	6.74274	7.2594	39.2	5.6	-0.2	0
3.585	-0.59514	7.03704	7.15476	39.5	5.2	-0.4	0
3.59	-0.8632801	6.9978	7.04358	38.9	5.4	-0.1	0
3.595	-0.9352201	7.03704	6.86046	37.9	5.6	0.7	0
3.6	-1.0137	7.108981	6.82776	36.6	5.2	0.7	0
3.605	-1.08564	7.108981	6.74928	35.2	5.2	0.9	0
3.61	-1.0464	7.22016	6.74928	33.6	5.3	1.3	0
3.615	-1.0137	7.18746	6.677341	31.4	4.9	1.5	0
3.62	-1.08564	7.18746	6.605401	29.7	4.2	1.9	0
3.625	-0.9352201	7.298641	6.572701	28	3.7	2.3	0
3.63	-0.8959801	7.33134	6.500761	26.2	3.3	2.8	0
3.635	-0.9352201	7.2594	6.572701	24.2	3.2	3	0
3.64	-0.8959801	7.2594	6.53346	21.4	3	3.4	0
3.645	-0.8632801	7.2594	6.605401	19.8	2.5	3.4	0
3.65	-0.7848001	7.33134	6.677341	18.4	1.6	3.3	0
3.655	-0.7848001	7.403281	6.64464	17.2	0.9	3.3	0
3.66	-0.7455601	7.403281	6.64464	15.6	0.4	3.2	0
3.665	-0.7455601	7.37058	6.572701	13.8	-0.3	3.4	0
3.67	-0.7848001	7.37058	6.572701	11.8	-0.8	3.3	0
3.675	-0.8632801	7.481761	6.53346	9.8	-1.2	3	0
3.68	-0.8632801	7.481761	6.38958	7.9	-1.8	2.8	0
3.685	-0.9744601	7.481761	6.46152	5.7	-2.3	3.2	0
3.69	-1.0464	7.44252	6.500761	3	-2.8	3.8	0
3.695	-1.0464	7.44252	6.53346	1	-3.4	3.5	0
3.7	-1.15758	7.481761	6.572701	-0.9	-4.1	4.7	0
3.705	-1.15758	7.403281	6.53346	-3.1	-4.4	5.2	0
3.71	-1.19682	7.403281	6.53346	-4.3	-5.8	5.7	0
3.715	-1.19682	7.403281	6.605401	-6	-7	6.6	0
3.72	-1.19682	7.37058	6.677341	-7.5	-7.7	7.4	0
3.725	-1.12488	7.298641	6.677341	-9.3	-8.4	8.2	0
3.73	-1.0137	7.33134	6.74928	-10.7	-9.1	8.4	0
3.735	-0.9352201	7.298641	6.64464	-11.4	-10.2	8.9	0
3.74	-0.7455601	7.298641	6.78852	-12.3	-11.2	8.8	0
3.745	-0.67362	7.18746	6.86046	-13.2	-11.2	9.1	0
3.75	-0.63438	7.108981	6.97164	-14	-11.5	8.6	0
3.755	-0.56244	7.108981	6.9324	-14.5	-12.1	8.4	0
3.76	-0.48396	7.03704	7.11552	-14.6	-11.9	8.1	0
3.765	-0.44472	6.9978	7.2594	-14.4	-11.8	7.6	0
3.77	-0.33354	6.92586	7.403281	-14.2	-12	7.4	0
3.775	-0.33354	6.89316	7.481761	-13	-12.3	6	0
3.78	-0.2616	6.85392	7.69758	-11.5	-12	5.9	0
3.785	-0.2616	6.74274	7.808761	-9.5	-11.6	6.2	0
3.79	-0.41202	6.74274	7.9134	-7.1	-10.9	6.1	0
3.795	-0.48396	6.7035	7.985341	-4.6	-10.7	5.5	0
3.8	-0.5232	6.7035	8.13576	-1.6	-10.4	5.5	1
3.805	-0.59514	6.63156	8.09652	0.9	-9.6	6	1
3.81	-0.71286	6.63156	8.09652	4.2	-8.5	6.3	1
3.815	-0.67362	6.7035	7.9134	7.3	-8	6.3	1
3.82	-0.5232	6.781981	7.880701	10	-7.4	6.6	1
3.825	-0.41202	6.781981	7.84146	11.6	-7.4	7	1
3.83	-0.48396	6.814681	7.808761	13.9	-7.2	7.4	1
3.835	-0.37278	6.92586	7.65834	16.3	-6.8	8	1
3.84	-0.33354	6.9978	7.51446	17.6	-7	8.3	1
3.845	-0.22236	7.108981	7.37058	18.4	-6.2	8.1	1
3.85	-0.22236	7.14822	7.2594	19.1	-5.4	7.9	1
3.855	-0.22236	7.2594	7.15476	19.3	-5.6	8	1
3.86	-0.22236	7.298641	7.11552	19.6	-5.3	7.6	1
3.865	-0.18312	7.33134	6.97164	19.4	-4.9	7.7	1
3.87	-0.11118	7.33134	6.899701	18.8	-4.9	6.9	1
3.875	-0.14388	7.403281	6.86046	17.9	-4.9	6.5	1
3.88	-0.07194	7.403281	6.82776	17.2	-4.5	6.6	1
3.885	-0.14388	7.403281	6.71658	16.5	-3.9	5.6	1
3.89	-0.18312	7.44252	6.74928	15.4	-3.5	5.5	1
3.895	-0.2616	7.403281	6.74928	14.5	-3.6	4.9	1
3.9	-0.2943	7.37058	6.82776	14	-3	4.7	1
3.905	-0.33354	7.403281	6.86046	13.5	-2.9	5.1	1
3.91	-0.41202	7.403281	6.9324	12.8	-3	4.8	1
3.915	-0.48396	7.403281	6.9324	12.5	-3.4	5.1	1
3.92	-0.48396	7.403281	6.97164	11.5	-3.2	5.1	1
3.925	-0.59514	7.403281	6.97164	11.2	-3.7	5.6	1
3.93	-0.56244	7.403281	6.9324	10.9	-4.4	6.4	1
3.935	-0.59514	7.44252	6.9324	10	-4.4	6.9	1
3.94	-0.56244	7.403281	6.82776	9.9	-4.6	7.4	1
3.945	-0.48396	7.403281	6.899701	10	-5.3	7.9	1
3.95	-0.5232	7.37058	6.9324	9.1	-5	9	1
3.955	-0.44472	7.298641	6.97164	9.2	-5.2	8.2	1
3.96	-0.67362	7.33134	6.97164	9.1	-5.5	8.4	1
3.965	-0.18312	7.37058	7.04358	9.4	-5.3	7.4	1
3.97	-0.2616	7.37058	7.04358	9.6	-6.6	7.8	1
3.975	-0.33354	7.33134	7.076281	10	-7	8	1
3.98	-0.33354	7.22016	7.2267	10.5	-7.3	8.3	1
3.985	-0.37278	7.298641	7.18746	10.9	-7.4	8.9	1
3.99	-0.44472	7.298641	7.15476	11.3	-7.4	9.4	1
3.995	-0.44472	7.2594	7.18746	12.5	-7.5	9.8	1
4	-0.41202	7.2594	7.2267	14.1	-7.7	10.2	1
4.005	-0.37278	7.2594	7.2267	14.9	-7.7	10.4	1
4.01	-0.44472	7.2594	7.2594	16.2	-7.7	11.2	1
4.015	-0.48396	7.18746	7.2594	17.5	-8.6	11.4	1
4.02	-0.5232	7.14822	7.37058	18.8	-9.1	12.1	1
4.025	-0.48396	7.14822	7.33134	20.8	-9.5	13.1	1
4.03	-0.48396	7.14822	7.481761	22.9	-9.9	14	1
4.035	-0.48396	7.18746	7.51446	24.8	-10.2	15	1
4.04	-0.48396	7.14822	7.62564	27.6	-10.5	16.1	1
4.045	-0.48396	7.108981	7.65834	30.8	-11.4	17.3	1
4.05	-0.44472	7.108981	7.76952	34.2	-11.6	18.8	1
4.055	-0.5232	7.03704	7.9134	38.7	-12	20.7	1
4.06	-0.59514	6.92586	8.09652	42.7	-12.4	22.5	1
4.065	-0.67362	7.03704	8.13576	46.9	-13.2	23.9	1
4.07	-0.7848001	6.9978	8.42352	51.8	-13.3	26.2	1
4.075	-0.7455601	6.89316	8.27964	57.4	-13.9	28.4	1
4.08	-0.8240401	6.92586	8.5674	63.5	-15.2	29.5	1
4.085	-0.7848001	6.9651	8.45622	69.5	-16.9	31.9	1
4.09	-1.19682	6.781981	8.894401	79.7	-17.8	36.5	1
4.095	-0.8959801	6.92586	8.711281	85.4	-19.8	37.8	1
4.1	-0.8959801	7.14822	9.07752	95.1	-21	40.3	1
4.105	-1.08564	6.781981	8.82246	103.1	-23.1	45.2	1
4.11	-0.9744601	7.403281	9.260641	111.2	-25.4	46.3	1
4.115	-1.12488	6.9978	9.40452	123.3	-28	51.7	1
4.12	-0.9744601	7.59294	9.692281	130	-30.1	52.5	1
4.125	-1.19682	7.848001	9.587641	140.2	-31	55.7	1
4.13	-0.67362	7.704121	9.47646	145.7	-35.6	60.2	1
4.135	-0.2616	7.776061	9.692281	152.3	-38.5	61.6	1
4.14	-1.12488	7.88724	9.188701	159.3	-42.2	66.3	1
4.145	-2.51136	9.025201	9.47646	167.3	-44.4	70.6	1
4.15	-2.70102	10.83678	9.80346	173.3	-52.9	77.1	1
4.155	-3.37464	10.7583	9.03828	171.9	-63.2	82.3	1
4.16	-3.45312	10.32012	8.5347	168.2	-76	87.7	1
4.165	-2.09934	12.23634	9.842701	167.5	-87	91	1
4.17	-2.21052	11.75892	9.5157	160.5	-90.5	88.4	1
4.175	-4.42758	9.91464	7.84146	144.1	-94.5	88.5	1
4.18	-5.70288	9.65304	7.44252	138.6	-106.4	93.4	1
4.185	-6.00372	10.64712	7.2267	132.6	-122	96.9	1
4.19	-6.19338	10.7256	6.46152	122.9	-139.4	100.6	1
4.195	-5.96448	9.692281	4.6434	108.2	-161	105	1
4.2	-5.17968	8.809381	3.70164	97.6	-183.6	108.7	1
4.205	-3.93708	8.920561	2.06664	87.7	-205.3	110.8	1
4.21	-1.90968	9.62034	2.72064	80	-223.6	111.6	1
4.215	-0.5232	7.44252	4.49952	67.2	-236.9	111.7	1
4.22	-1.90968	6.409201	9.260641	47.4	-241.5	96.3	1
4.225	-8.371201	14.96352	11.39922	26.9	-229.1	38	1
4.23	-8.82246	20.82336	17.93922	-2.2	-201.6	-43.9	1
4.235	-12.1644	11.38614	13.43316	-77.5	-185.9	-105.9	1
4.24	-15.08778	9.83616	13.07346	-110.5	-193.7	-148.6	1
4.245	-15.2055	7.66488	10.49016	-143	-209.8	-182.8	1
4.25	-13.47894	6.29802	9.692281	-172.9	-228.9	-210.8	1
4.255	-11.07222	4.56492	8.5674	-194.8	-249.6	-231.9	1
4.26	-8.18154	2.79912	7.44252	-216.6	-270.3	-248.2	1
4.265	-5.3301	1.4715	6.677341	-227.2	-277.6	-258.2	1
4.27	-3.00186	0.54936	6.17376	-233.1	-275.8	-266.6	1
4.275	-1.12488	-0.25506	5.73558	-236.7	-269	-273.4	1
4.28	0.2616	-0.73248	5.77482	-237.6	-256.3	-277.2	1
4.285	1.08564	-0.9156	5.696341	-237.3	-235.9	-279.5	1
4.29	1.60884	-0.9940801	5.77482	-236.8	-218.1	-279	1
4.295	1.90968	-1.32108	5.33664	-236.1	-200.9	-276.9	1
4.3	2.09934	-2.0274	4.9704	-235.2	-184.1	-272.5	1
4.305	2.0601	-2.43288	4.57146	-231.2	-166.8	-266.2	1
4.31	1.83774	-2.17128	4.49952	-223.6	-151.4	-257.8	1
4.315	1.34724	-1.51074	4.68264	-213.4	-137	-248.6	1
4.32	0.63438	-0.47742	5.22546	-200.9	-122	-236.1	1
4.325	-0.2616	0.6213	5.624401	-192.7	-112.9	-227.1	1
4.33	-1.15758	1.65462	6.13452	-185.4	-106.9	-220.8	1
4.335	-1.90968	2.87106	6.71658	-179.3	-102.6	-217.5	1
4.34	-3.15228	4.60416	7.481761	-174	-101	-217.9	1
4.345	-4.42758	6.29802	8.057281	-171.2	-101.9	-222.9	1
4.35	-5.55246	7.776061	8.27964	-170.8	-107	-229.6	1
4.355	-6.605401	8.88132	8.02458	-172.4	-113.7	-237.3	1
4.36	-7.16784	9.397981	7.403281	-174.3	-121.4	-245.3	1
4.365	-7.42944	9.5811	6.500761	-174	-129	-253.4	1
4.37	-7.57986	9.50916	5.36934	-170.9	-135.9	-261.8	1
4.375	-7.880701	9.541861	4.17252	-163.7	-140.5	-270.8	1
4.38	-8.29272	9.5811	2.93646	-149.1	-144.5	-280	1
4.385	-8.67204	9.91464	1.73964	-134.7	-146.1	-286.2	1
4.39	-9.34566	10.05852	0.54282	-117.6	-146.8	-292.3	1
4.395	-10.01928	10.39206	-0.43164	-98.9	-147.3	-297.9	1
4.4	-10.73214	11.09184	-1.08564	-76.5	-148.1	-304.1	1
4.405	-11.1507	12.12516	-1.62846	-51.2	-149.7	-310.2	1
4.41	-10.96104	13.52472	-1.92276	-31.5	-151	-313.8	1
4.415	-12.75954	30.738	-2.21052	-11.6	-150.2	-317.1	1
4.42	-4.61724	56.72796	17.7234	37.3	-131.2	-323.3	1
4.425	11.26188	41.87562	13.91058	-23.9	-184.8	-267.6	1
4.43	9.123301	-5.04888	-33.62868	-287.8	-270.9	-174	1
4.435	21.2877	26.6505	-14.7804	-81.8	-204.8	-187	1
4.44	28.27242	54.4782	2.53752	8.9	-109.9	-163.1	1
4.445	28.42284	34.24344	-15.1401	-92.7	-99.1	-104.9	1
4.45	22.78536	34.31538	-22.94886	-75.3	-56.2	-51.8	1
4.455	2.0601	46.18549	-15.1401	21.8	38	-17.7	1
4.46	-22.71342	26.02266	-6.78852	-24.7	62.9	-25.6	1
4.465	-16.36962	3.13266	1.9947	-86.6	4.6	-21.5	1
4.47	1.72656	-1.72656	13.10616	-72.9	-54.4	-2.3	1
4.475	4.80036	-0.7717201	19.97316	-38.5	-27.7	5.9	1
4.48	-6.677341	-2.46558	15.90528	-32.4	0.5	14.6	1
4.485	-11.97474	-0.54936	11.32728	-25.3	5	10.2	1
4.49	-7.65834	5.120821	7.44252	-9.8	-13.6	8.5	1
4.495	1.64808	9.5811	6.422281	-2.6	-26.3	12.1	1
4.5	4.46682	9.875401	6.86046	-3	-21	16	1
4.505	3.97632	7.14822	8.207701	-7.4	-13.2	16.1	1
4.51	3.93708	5.04888	9.07752	-6	-9.8	7.8	1
4.515	2.17128	5.08158	8.8617	1.4	-3.8	1	1
4.52	0.41202	6.22608	8.057281	6.8	-0.1	-2.6	1
4.525	-0.14388	7.076281	7.5537	7.7	0.4	-5.1	1
4.53	-0.07194	7.18746	7.69758	5.5	0	-7	1
4.535	-0.56244	6.59232	7.985341	3.2	1.3	-8.2	1
4.54	-1.45842	6.186841	8.02458	1.5	2.3	-8.7	1
4.545	-1.72656	6.44844	7.84146	2	2.3	-8.1	1
4.55	-1.34724	6.63156	7.808761	0.9	1.3	-5.3	1
4.555	-0.8240401	6.48768	7.808761	-0.7	0.8	-3.4	1
4.56	-0.48396	6.409201	7.9134	-2.3	0.4	-3.7	1
4.565	-0.56244	6.409201	7.880701	-3	0	-4.4	1
4.57	-0.7848001	6.52038	7.73028	-4	-0.4	-5.7	1
4.575	-1.15758	6.59232	7.586401	-5.7	-1	-6.8	1
4.58	-1.38648	6.44844	7.65834	-7.4	-1.7	-6.5	1
4.585	-1.15758	6.33726	7.73028	-9.6	-3.2	-5.5	1
4.59	-0.7848001	6.114901	7.84146	-11.3	-4	-4.8	1
4.595	-0.48396	6.186841	7.952641	-11.2	-4.3	-4.6	1
4.6	-0.44472	6.15414	8.13576	-11.8	-4.2	-5.5	1
4.605	-0.63438	6.00372	8.2404	-12.1	-4.2	-5.6	1
4.61	-1.0137	5.85984	8.312341	-11.4	-3.6	-5.1	1
4.615	-1.15758	5.78136	8.42352	-11.2	-3.4	-5.1	1
4.62	-1.19682	5.74866	8.38428	-9.8	-3.7	-3.9	1
4.625	-1.0464	5.89254	8.35158	-9.1	-3.9	-3.2	1
4.63	-0.8240401	6.00372	8.27964	-7.7	-3.9	-2.5	1
4.635	-0.63438	6.04296	8.2404	-6.6	-3.9	-1.8	1
4.64	-0.44472	5.93178	8.2404	-6.3	-3.7	-2.5	1
4.645	-0.37278	5.97102	8.16846	-6.2	-2.8	-3.3	1
4.65	-0.37278	6.00372	8.207701	-5.2	-1.2	-4.9	1
4.655	-0.48396	6.082201	8.16846	-4.4	0.2	-4.8	1
4.66	-0.63438	6.04296	8.207701	-4.4	1.1	-4.9	1
4.665	-0.7455601	6.082201	8.2404	-4.6	1.7	-5.2	1
4.67	-0.8240401	5.93178	8.2404	-4.4	2.2	-4.8	1
4.675	-0.7455601	5.89254	8.27964	-4.4	2.9	-4.9	1
4.68	-0.71286	5.78136	8.35158	-3.9	3.9	-4.7	1
4.685	-0.67362	5.8206	8.27964	-2.3	5.8	-3	1
4.69	-0.59514	5.97102	8.2404	-1.5	7.7	-1.6	1
4.695	-0.48396	5.97102	8.27964	-1.4	9.8	-0.4	1
4.7	-0.44472	6.04296	8.16846	-1.1	11.3	0	1
4.705	-0.48396	6.114901	8.09652	-0.9	12.9	0	1
4.71	-0.56244	6.22608	8.02458	-0.3	13.7	-1.1	1
4.715	-0.44472	6.26532	7.952641	-0.9	13.9	-1.7	1
4.72	-0.48396	6.22608	7.952641	-2.2	13.2	-3	1
4.725	-0.71286	6.186841	7.952641	-2.2	11.9	-4.4	1
4.73	-0.8240401	6.00372	8.09652	-2.5	11.4	-5.2	1
4.735	-0.9352201	6.04296	8.057281	-3	10.9	-5.9	1
4.74	-1.12488	6.04296	8.057281	-3	10.6	-6.4	1
4.745	-1.12488	5.8206	8.057281	-3.9	10.2	-7.5	1
4.75	-1.0464	6.114901	8.27964	-2.8	11	-6.6	1
4.755	-1.0137	5.97102	8.09652	-3.5	11.3	-5.5	1
4.76	-0.9352201	6.186841	8.16846	-3	12.3	-5.5	1
4.765	-0.8632801	6.082201	8.057281	-3	12.4	-5.1	1
4.77	-0.8632801	6.00372	8.16846	-3.6	11.9	-6	1
4.775	-0.8959801	5.93178	8.16846	-3.8	10.9	-6.7	1
4.78	-1.19682	5.85984	8.16846	-3.6	9.8	-7	1
4.785	-1.2753	5.78136	8.2404	-3.2	9.5	-6.5	1
4.79	-1.15758	5.5263	8.35158	-3.4	8.8	-6.7	1
4.795	-1.08564	5.89254	8.35158	-3.3	8.1	-7.7	1
4.8	-0.9352201	5.97102	8.38428	-1.4	8.3	-7.2	1
4.805	-0.9352201	5.56554	8.27964	-1.8	8.1	-6.4	1
4.81	-0.8632801	6.00372	8.2404	-0.5	8.8	-7.7	1
4.815	-1.0137	5.93178	8.27964	1.2	9.6	-7.9	1
4.82	-1.38648	5.41512	8.09652	-0.9	8.6	-7.2	1
4.825	-1.38648	6.082201	8.27964	0.7	8.5	-7.5	1
4.83	-1.38648	5.70942	8.09652	2.1	8	-6.7	1
4.835	-1.68732	5.34318	8.27964	0.7	7	-6	1
4.84	-1.64808	5.8206	8.16846	2.4	6.3	-6.5	1
4.845	-1.49766	5.74866	8.2404	3.7	6	-5.6	1
4.85	-1.64808	5.59824	8.207701	2.7	4.5	-3.9	1
4.855	-1.57614	5.70942	8.207701	3.7	3.5	-3.2	1
4.86	-1.5369	5.78136	8.13576	3.9	3	-2.6	1
4.865	-1.38648	5.85984	8.13576	3.6	2.2	-2.7	1
4.87	-1.23606	5.93178	8.13576	3.9	1.4	-2.2	1
4.875	-1.15758	5.93178	8.13576	3.4	1.4	-1.7	1
4.88	-1.12488	5.85984	8.09652	3.7	0.5	-2	1
4.885	-1.15758	5.85984	8.13576	3.6	0.1	-1.3	1
4.89	-1.19682	5.78136	8.13576	4.1	-0.5	-1.6	1
4.895	-1.34724	5.70942	8.13576	4.2	-1.1	-1.1	1
4.9	-1.57614	5.67672	8.057281	4.1	-1.8	-0.6	1
4.905	-1.75926	5.56554	8.207701	4.6	-3.5	0	1
4.91	-1.87698	5.56554	8.16846	4.9	-5	1.1	1
4.915	-1.94892	5.67672	8.16846	5.8	-7	2.3	1
4.92	-1.75926	5.70942	8.207701	6.7	-8.6	3.4	1
4.925	-1.68732	5.78136	8.16846	6.4	-10.1	4.4	1
4.93	-1.60884	5.89254	8.16846	6.8	-11.4	5.8	1
4.935	-1.42572	6.22608	8.057281	7.2	-12.8	7	1
4.94	-1.49766	6.22608	7.9134	6.7	-14.9	7.7	1
4.945	-1.60884	6.26532	7.880701	6.3	-17.5	7.9	1
4.95	-1.42572	6.33726	7.84146	4.6	-22.2	7.9	1
4.955	-1.42572	6.409201	7.84146	3.9	-25.4	8	1
4.96	-1.57614	6.26532	7.73028	1.6	-28	8.7	1
4.965	-1.42572	6.29802	7.808761	-0.6	-30.4	8.9	1
4.97	-1.38648	6.186841	7.84146	-1.6	-31.9	9.5	1
4.975	-1.42572	6.114901	7.880701	-2.5	-32.2	9.4	1
4.98	-1.23606	5.93178	8.09652	-3.2	-31.8	10	1
4.985	-0.9744601	5.93178	8.207701	-2.6	-31.6	9.8	1
4.99	-0.8632801	5.8206	8.13576	-1.8	-29.8	9	1
4.995	-0.56244	5.93178	8.35158	-0.9	-28.2	8.8	1
5	-0.22236	5.89254	8.35158	0.5	-25.5	7.5	1
5.005	-0.2616	5.78136	8.5347	1.4	-24.6	7.4	1
5.01	-0.18312	5.74866	8.42352	3.6	-21.9	6.2	1
5.015	-0.0327	5.8206	8.42352	4.7	-20.3	5.7	1
5.02	-0.14388	5.89254	8.5347	5.8	-19.1	4.6	1
5.025	-0.11118	5.93178	8.42352	6.7	-17.5	3.4	1
5.03	-0.0327	5.89254	8.312341	7.4	-16.8	2.5	1
5.035	-0.07194	5.93178	8.35158	8.5	-15.8	2.1	1
5.04	-0.0327	5.97102	8.35158	8.6	-15.1	1.4	1
5.045	-0.5232	5.97102	8.312341	9.3	-13.7	1.6	1
5.05	-0.71286	6.00372	8.27964	10.6	-12.8	1.4	1
5.055	-0.8240401	6.082201	8.16846	11.2	-13.5	1.6	1
5.06	-0.9352201	6.082201	8.13576	11.2	-13.9	1.6	1
5.065	-0.9744601	6.114901	8.09652	11.3	-13.9	2.1	1
5.07	-0.9352201	6.186841	8.02458	11.2	-13.6	2.5	1
5.075	-0.7848001	6.26532	8.16846	11.9	-12.8	2.9	1
5.08	-0.63438	6.22608	8.09652	10.7	-12.8	3.4	1
5.085	-0.63438	6.15414	8.09652	10.4	-13	4.3	1
5.09	-0.56244	6.186841	8.057281	10.7	-12.6	4.5	1
5.095	-0.59514	6.15414	8.09652	10.7	-12.3	4.5	1
5.1	-0.44472	6.15414	8.16846	11	-12.5	4.7	1
5.105	-0.5232	6.15414	8.13576	11	-12.6	5.3	1
5.11	-0.48396	6.15414	8.207701	11.4	-12.7	5.9	1
5.115	-0.48396	6.114901	8.207701	11.4	-12.8	6.5	1
5.12	-0.2943	6.186841	8.13576	12	-11.9	6.5	1
5.125	-0.2616	6.26532	8.16846	13.4	-11.7	7	1
5.13	-0.33354	6.22608	8.16846	13.7	-11.8	7.1	1
5.135	-0.33354	6.186841	8.13576	13.7	-11.3	7.7	1
5.14	-0.44472	6.114901	8.207701	14	-11.3	7.2	1
5.145	-0.56244	6.114901	8.2404	14.7	-11.2	7.2	1
5.15	-0.37278	6.114901	8.27964	15.4	-11.5	7	1
5.155	-0.41202	6.082201	8.207701	16	-11.4	6.9	1
5.16	-0.44472	6.15414	8.2404	16.1	-11.6	7.4	1
5.165	-0.33354	6.15414	8.312341	17	-11.7	7	1
5.17	-0.37278	6.15414	8.27964	17.6	-11.6	7.4	1
5.175	-0.44472	6.114901	8.2404	17.7	-11.5	8.2	1
5.18	-0.37278	6.082201	8.38428	19.1	-12.1	7.7	1
5.185	-0.33354	6.114901	8.38428	20.4	-12.5	8	1
5.19	-0.22236	6.114901	8.38428	21.6	-13.3	8.1	1
5.195	-0.22236	6.114901	8.35158	22.8	-13.7	8.1	1
5.2	-0.37278	6.00372	8.42352	24.7	-13.9	8.1	1
5.205	-0.48396	5.97102	8.38428	27.2	-14.7	8.8	1
5.21	-0.7848001	6.082201	8.495461	28.8	-15.4	8.9	1
5.215	-0.9352201	5.93178	8.45622	30.6	-16.7	9.3	1
5.22	-1.0137	5.93178	8.5347	32.9	-18.3	10.8	1
5.225	-1.0464	6.00372	8.42352	35.5	-19.6	12.2	1
5.23	-0.8632801	6.15414	8.45622	37.8	-20.7	12.5	1
5.235	-0.7455601	6.22608	8.5674	40.3	-21.2	13.7	1
5.24	-0.67362	5.97102	8.27964	43	-21.9	16.2	1
5.245	-0.7455601	6.3765	8.5674	44.6	-22	17	1
5.25	-0.7848001	6.15414	8.27964	47.1	-22.5	19.1	1
5.255	-1.0464	6.3765	8.75052	50.5	-22.7	20.3	1
5.26	-0.44472	6.00372	8.38428	52.1	-25.2	21.7	1
5.265	-0.44472	6.409201	8.82246	56.4	-26	23.3	1
5.27	-0.44472	6.409201	8.495461	58.4	-26.8	26.1	1
5.275	-0.7455601	6.15414	9.07752	63.4	-26.9	28.3	1
5.28	-0.59514	6.26532	9.33258	65.9	-30.1	29.7	1
5.285	-0.41202	6.186841	9.110221	71.1	-31	31.6	1
5.29	-0.48396	6.15414	9.437221	77	-34.1	34.1	1
5.295	-0.71286	6.082201	9.875401	83.7	-36.4	36.2	1
5.3	-0.9352201	6.114901	10.09122	90.3	-40.1	38	1
5.305	-1.23606	5.97102	10.24164	97.1	-45	39.5	1
5.31	-1.42572	6.00372	10.45746	105.2	-51.1	41.5	1
5.315	-1.64808	5.97102	10.67328	115.7	-59.1	44	1
5.32	-1.98816	6.33726	10.74522	124.2	-66.5	45.5	1
5.325	-2.58984	6.52038	10.67328	133.5	-75.5	47.9	1
5.33	-2.96262	6.92586	10.96758	139.8	-86.3	49.4	1
5.335	-2.92338	7.18746	10.74522	145.6	-100.7	51.8	1
5.34	-2.43942	7.59294	11.00028	148.1	-115.5	52.7	1
5.345	-2.89068	7.73682	10.31358	150	-128.9	54.7	1
5.35	-3.45312	8.29272	10.27434	151.7	-147.4	58.5	1
5.355	-4.12674	8.809381	10.09122	150.4	-164.8	61.4	1
5.36	-4.64994	8.36466	9.5157	145.7	-184.4	63.4	1
5.365	-4.42758	9.025201	9.437221	142.7	-207.4	65.1	1
5.37	-4.8396	8.9925	8.8617	138.1	-229.1	67.9	1
5.375	-4.99002	9.541861	8.27964	129.2	-259.2	68.8	1
5.38	-5.02926	9.13638	7.18746	121.6	-283.3	67.6	1
5.385	-4.68918	9.46992	6.023341	112.2	-309.8	68.9	1
5.39	-4.01556	10.90872	6.13452	107.1	-332.5	67.6	1
5.395	-3.3027	10.50324	5.624401	95.3	-355.3	63.4	1
5.4	-4.01556	9.80346	3.81282	77.9	-378.9	46.2	1
5.405	-4.46682	10.24164	3.04764	70.4	-391	32.4	1
5.41	-4.01556	9.5811	0.94176	59.2	-408.5	22.5	1
5.415	-7.84146	10.68636	-0.28776	51.1	-429.8	7.3	1
5.42	-11.86356	14.26374	0.61476	50.8	-440	-52	1
5.425	-12.9492	19.01832	1.41264	33.8	-428.6	-160.3	1
5.43	-10.32012	23.70096	4.53876	8.3	-409.4	-242.2	1
5.435	-10.32012	23.22354	5.66364	-33.6	-394.3	-306.1	1
5.44	-10.35936	21.08496	4.68264	-76.8	-393.6	-353.6	1
5.445	-9.83616	18.39048	3.70164	-110.9	-395.2	-384.5	1
5.45	-8.142301	15.29706	2.46558	-140	-402.2	-400.4	1
5.455	-5.63094	12.753	1.92276	-158.5	-410	-403.8	1
5.46	-2.51136	10.32012	1.48458	-172.6	-414	-395	1
5.465	0.8959801	8.32542	1.30146	-178.7	-408.3	-384.4	1
5.47	3.97632	6.814681	1.3407	-179.4	-389.9	-372	1
5.475	6.04296	5.34318	1.59576	-177.8	-363	-359.7	1
5.48	6.94548	4.0875	2.21052	-174.9	-326.5	-347.8	1
5.485	7.1286	2.943	2.83182	-169.2	-276.8	-332.4	1
5.49	6.677341	2.13204	3.23076	-164.2	-237.5	-320.5	1
5.495	5.93178	1.72656	3.48582	-158.2	-200.5	-307.7	1
5.5	4.72842	1.62192	3.84552	-152.8	-166.3	-293	1
5.505	3.00186	1.21644	3.59046	-149.8	-136.7	-277.5	1
5.51	1.49766	0.21582	3.08688	-148.3	-114.1	-261.1	1
5.515	-0.0327	-0.8436601	2.60946	-143.9	-98.3	-244.3	1
5.52	-1.5369	-1.65462	2.21052	-133.1	-86.8	-222.6	1
5.525	-2.77296	-1.4715	2.79258	-119.9	-82.8	-207.3	1
5.53	-3.60354	-0.40548	3.59046	-105.2	-83.2	-193.9	1
5.535	-4.0875	1.36032	4.6107	-93.1	-86.3	-182.8	1
5.54	-4.16598	3.61008	5.44782	-87.1	-89.7	-176.1	1
5.545	-3.97632	5.67672	6.53346	-87	-93.1	-173.4	1
5.55	-3.8259	7.22016	7.33134	-93.7	-93.8	-175.7	1
5.555	-3.8259	7.73682	7.586401	-105.4	-92.5	-181.3	1
5.56	-4.0875	7.66488	7.44252	-118.9	-88.4	-188.6	1
5.565	-4.68918	6.89316	6.74928	-131.8	-84.4	-196.7	1
5.57	-5.48052	5.93178	5.918701	-140.2	-81.6	-204.7	1
5.575	-6.26532	5.232	5.00964	-145.1	-80	-212	1
5.58	-6.97818	5.00964	4.57146	-144.2	-81	-219.9	1
5.585	-7.73028	5.5263	4.46682	-140.7	-84.4	-226.8	1
5.59	-8.48238	6.44844	4.2837	-136.7	-89.4	-234.5	1
5.595	-9.273721	7.2594	4.42758	-133.1	-96.8	-243.3	1
5.6	-9.83616	7.848001	4.46682	-130.9	-106.7	-253.3	1
5.605	-9.9081	8.29272	4.24446	-129.2	-120.9	-266.3	1
5.61	-9.75768	8.6982	4.06788	-128.7	-131.1	-277.1	1
5.615	-9.49608	8.9925	3.6624	-127.6	-140.7	-287	1
5.62	-8.93364	9.32604	3.3354	-125.6	-149	-297.7	1
5.625	-8.55432	9.50916	2.75988	-123.1	-154.2	-308.8	1
5.63	-8.142301	9.65304	2.50482	-118.2	-158.3	-322	1
5.635	-7.691041	9.80346	2.24976	-113.3	-159.9	-333	1
5.64	-7.24632	10.02582	1.95546	-106.9	-160.4	-342.5	1
5.645	-6.677341	9.947341	1.52382	-100.9	-160.1	-350.5	1
5.65	-6.114901	9.875401	1.3407	-92.3	-157.7	-356.5	1
5.655	-5.44128	9.83616	1.30146	-80.2	-153.7	-360.7	1
5.66	-4.61724	9.986581	1.55652	-69	-149.8	-360.7	1
5.665	-4.0548	10.05852	1.52382	-58	-144.3	-357.4	1
5.67	-14.04138	18.5409	3.0084	-46.9	-139	-347.5	1
5.675	-14.00214	35.42064	4.24446	-17	-199.9	-256.1	1
5.68	17.34408	27.68382	4.49952	-3.9	-350	-139.1	1
5.685	20.15628	18.16812	-6.46152	-116.5	-329.9	-107.5	1
5.69	24.17838	26.3889	-0.7586401	-68.8	-270.2	-40.1	1
5.695	27.141	31.25466	-1.48458	-55.3	-228.2	25.9	1
5.7	28.9068	38.70372	-6.2784	-50.6	-165.6	88.6	1
5.705	22.45182	45.30258	-5.77482	-33.8	-62.4	130.5	1
5.71	7.24632	37.30416	-8.93364	-50.5	33.2	144.3	1
5.715	-10.47054	25.76106	-8.42352	-78.2	78.8	151.2	1
5.72	-13.09962	20.97378	-1.62846	-75.7	48.3	144.2	1
5.725	-6.3438	11.09184	1.88352	-91.6	10.5	133	1
5.73	-0.9352201	2.6487	5.40858	-100.7	-9	119.9	1
5.735	7.390201	-1.58268	13.72746	-67.9	-21.7	109.7	1
5.74	11.6739	-0.327	12.67452	-50.4	-28.4	94.5	1
5.745	5.66364	2.75988	15.57828	-35.7	-7.3	88.3	1
5.75	-0.8632801	2.616	12.4914	-43.8	3.8	65.8	1
5.755	-7.16784	2.79912	7.44252	-44.8	-3.9	39.7	1
5.76	-7.73028	7.22016	7.11552	-22.1	-14.3	12.6	1
5.765	1.83774	10.24164	7.985341	-9.5	-28.1	-7	1
5.77	7.691041	9.541861	9.188701	-17.7	-20.8	-6.5	1
5.775	5.29086	6.74274	9.188701	-20.5	-7.4	-5.8	1
5.78	0.44472	4.19868	8.711281	-21.2	0.9	-9.6	1
5.785	-1.2753	4.49298	9.00558	-16.2	4.2	-15.1	1
5.79	-1.19682	5.34318	9.00558	-14.2	4.7	-16.5	1
5.795	-1.7985	5.487061	8.82246	-13.4	5	-14.6	1
5.8	-2.13858	5.19276	8.82246	-12.4	4.9	-11.9	1
5.805	-1.75926	5.00964	8.78322	-10.4	4.2	-9.9	1
5.81	-1.308	5.08158	8.711281	-7.2	3	-7.2	1
5.815	-1.19682	5.27124	8.5674	-5.1	2.6	-5.5	1
5.82	-1.0137	5.74866	8.35158	-4.3	2.3	-4.6	1
5.825	-0.71286	6.29802	8.13576	-4.5	1.8	-3.9	1
5.83	-0.63438	6.74274	8.02458	-5.3	1.4	-3.7	1
5.835	-0.7455601	6.6708	7.952641	-6.6	1.1	-3.7	1
5.84	-1.12488	6.26532	8.09652	-8.5	0.4	-3.4	1
5.845	-1.45842	5.78136	8.16846	-10.2	-0.9	-2.5	1
5.85	-1.72656	5.5263	8.2404	-11.6	-2.4	-1.9	1
5.855	-1.64808	5.487061	8.35158	-11.9	-4.4	-1	1
5.86	-1.38648	5.45436	8.5347	-10.9	-7.2	0.8	1
5.865	-0.9744601	5.56554	8.495461	-11.6	-8.2	2.3	1
5.87	-0.63438	5.70942	8.5347	-11.6	-8.8	2.8	1
5.875	-0.41202	5.56554	8.606641	-11.4	-9.2	2.9	1
5.88	-0.44472	5.56554	8.495461	-11.8	-8.8	2.9	1
5.885	-0.56244	5.59824	8.5347	-11.6	-8.6	2.8	1
5.89	-0.7455601	5.5263	8.35158	-11.7	-8.6	2.3	1
5.895	-0.8240401	5.34318	8.67858	-11.2	-9.3	2.2	1
5.9	-0.7848001	5.45436	8.5347	-12.1	-8.8	3	1
5.905	-0.7848001	5.5263	8.606641	-11.7	-8.6	3.7	1
5.91	-0.7848001	5.45436	8.63934	-11.2	-8.5	3.5	1
5.915	-0.7848001	5.34318	8.606641	-10.8	-8.1	3.5	1
5.92	-0.7848001	5.37588	8.63934	-10	-7.9	3.5	1
5.925	-0.8240401	5.41512	8.606641	-9.5	-8.4	3.6	1
5.93	-0.7848001	5.37588	8.711281	-9	-7.5	3.7	1
5.935	-0.59514	5.41512	8.67858	-8.4	-7.7	3.9	1
5.94	-0.56244	5.487061	8.67858	-8.5	-7	3.9	1
5.945	-0.41202	5.45436	8.606641	-7.9	-6.2	3.8	1
5.95	-0.37278	5.45436	8.606641	-7.9	-4.9	3.7	1
5.955	-0.33354	5.45436	8.67858	-7.4	-4.8	2.7	1
5.96	-0.33354	5.45436	8.67858	-7.1	-4.5	2.5	1
5.965	-0.2943	5.45436	8.67858	-7.2	-3.3	1.8	1
5.97	-0.2943	5.56554	8.711281	-7.2	-2.2	1.6	1
5.975	-0.33354	5.63748	8.711281	-7	-1.1	1.8	1
5.98	-0.37278	5.59824	8.711281	-7.4	0	1.8	1
5.985	-0.44472	5.487061	8.63934	-7.6	0.7	1.7	1
5.99	-0.48396	5.45436	8.606641	-7.9	1	0.7	1
5.995	-0.56244	5.37588	8.5674	-7.6	1.1	0.2	1
6	-0.67362	5.30394	8.5347	-7.6	0.9	0.2	1
6.005	-0.8240401	5.16006	8.495461	-7.5	1.1	0	1
6.01	-0.8632801	5.00964	8.5674	-7.3	0.3	0.6	1
6.015	-0.8632801	5.08158	8.5674	-6.5	-0.1	0.4	1
6.02	-0.8959801	5.08158	8.5347	-5.7	-0.8	0.7	1
6.025	-0.8959801	4.9377	8.5347	-5.7	-1.4	1.4	1
6.03	-1.0137	4.82652	8.5347	-4.3	-2.6	1.1	1
6.035	-0.8632801	4.9704	8.5674	-2.8	-3.3	1.8	1
6.04	-0.63438	5.19276	8.606641	-2	-4	1.8	1
6.045	-0.48396	5.37588	8.5674	-1.8	-4.3	2.4	1
6.05	-0.2943	5.41512	8.5674	-1.6	-4.4	2.3	1
6.055	-0.2943	5.34318	8.5674	-1.6	-4.2	1.8	1
6.06	-0.37278	5.34318	8.5674	-1.7	-4.1	1.8	1
6.065	-0.44472	5.37588	8.5674	-1.5	-4.5	1	1
6.07	-0.44472	5.34318	8.606641	-1.8	-4.2	0.7	1
6.075	-0.48396	5.34318	8.5674	-1.9	-4	0.6	1
6.08	-0.48396	5.30394	8.5674	-2.3	-4.2	1	1
6.085	-0.44472	5.41512	8.5674	-1.8	-4.6	0.9	1
6.09	-0.44472	5.487061	8.5674	-1.6	-4.9	0.4	1
6.095	-0.41202	5.45436	8.67858	-1.9	-4.9	0.6	1
6.1	-0.41202	5.5263	8.67858	-2.3	-5	0	1
6.105	-0.33354	5.487061	8.5674	-2.9	-4.6	0.1	1
6.11	-0.37278	5.41512	8.5674	-3.5	-4.4	0	1
6.115	-0.41202	5.34318	8.5674	-3.5	-4	-0.3	1
6.12	-0.48396	5.37588	8.606641	-3.4	-3.5	0	1
6.125	-0.41202	5.5263	8.67858	-3.2	-3.4	-0.2	1
6.13	-0.2943	5.5263	8.711281	-3.6	-3.1	0.4	1
6.135	-0.33354	5.5263	8.75052	-4	-2.2	0.9	1
6.14	-0.41202	5.30394	8.67858	-4.9	-1.6	0.7	1
6.145	-0.5232	5.37588	8.606641	-5	-1.8	0.5	1
6.15	-0.48396	5.37588	8.5674	-4.7	-1.4	0.5	1
6.155	-0.48396	5.41512	8.63934	-5.2	-0.8	0.7	1
6.16	-0.41202	5.41512	8.67858	-5	-1.1	0.9	1
6.165	-0.5232	5.27124	8.711281	-4.9	-1.2	1	1
6.17	-0.5232	5.34318	8.67858	-5.3	-1.1	0.8	1
6.175	-0.48396	5.59824	8.75052	-5.5	-1.1	1.1	1
6.18	-0.44472	5.74866	8.711281	-6.1	-0.8	2.1	1
6.185	-0.41202	5.70942	8.711281	-7.2	-0.4	2.2	1
6.19	-0.44472	5.74866	8.63934	-8.1	-0.5	2.6	1
6.195	-0.11118	5.67672	8.82246	-9.3	-0.4	2	1
6.2	-0.14388	5.5263	8.63934	-11	-0.2	1.6	1
6.205	-0.37278	5.41512	8.67858	-12	-0.2	1.6	1
6.21	-0.5232	5.41512	8.711281	-12.4	-0.2	1.4	1
6.215	-0.41202	5.34318	8.75052	-13	-0.3	1.8	1
6.22	-0.2943	5.30394	8.82246	-13	-0.7	1.6	1
6.225	-0.2943	5.16006	8.894401	-13	-0.4	1.3	1
6.23	-0.7455601	4.89846	8.75052	-13.2	-0.2	1.1	1
6.235	-1.15758	4.71534	8.67858	-11.9	-0.7	0.8	1
6.24	-1.34724	4.6761	8.75052	-10.7	-1.7	1.2	1
6.245	-1.38648	4.82652	8.711281	-9.4	-2.5	1.6	1
6.25	-1.19682	5.04888	8.711281	-8.6	-3.3	2.6	1
6.255	-1.0464	5.232	8.75052	-7.9	-3.9	3.2	1
6.26	-0.41202	5.27124	8.75052	-8.1	-5.8	3.9	1
6.265	-0.2943	5.19276	8.711281	-8.6	-6.5	4	1
6.27	-0.7455601	5.30394	8.606641	-8.4	-6.5	3.9	1
6.275	-1.12488	5.232	8.5674	-8.8	-7	4.1	1
6.28	-0.9352201	5.08158	8.5347	-9	-8.4	3.9	1
6.285	-0.37278	5.00964	8.606641	-8.9	-10.3	4	1
6.29	-0.0327	4.6761	8.5347	-8.9	-10.9	3.8	1
6.295	0.07194	4.30986	8.5347	-8.1	-10.7	3.9	1
6.3	-0.11118	4.49298	8.75052	-5.5	-9.8	4.2	1
6.305	-0.2943	4.75458	8.67858	-3.9	-10.2	3.9	1
6.31	-0.22236	5.00964	8.82246	-2.3	-10	4.6	1
6.315	0	5.19276	8.75052	-1.6	-10.5	4.7	1
6.32	0.14388	5.120821	8.82246	-1.6	-10	3.7	1
6.325	0.07194	4.89846	8.75052	-1.8	-9.8	3.6	1
6.33	-0.0327	4.86576	8.606641	-0.9	-9.8	3.5	1
6.335	-0.07194	4.9704	8.67858	-0.2	-9.9	3.2	1
6.34	-0.0327	5.08158	8.711281	0.4	-10.1	3.2	1
6.345	0	4.89846	8.5674	1	-10.8	3.3	1
6.35	0	4.56492	8.5347	0.9	-11	3.2	1
6.355	0.07194	4.0875	8.45622	1.3	-11.5	3.6	1
6.36	-0.0327	3.53814	8.38428	3.4	-11.9	4.2	1
6.365	-0.18312	3.31578	8.42352	7	-12.6	4.8	1
6.37	-0.37278	3.2046	8.495461	11.2	-13.3	5.8	1
6.375	-0.2943	3.94362	8.96634	16	-14	6	1
6.38	-0.18312	4.6434	9.2214	20.4	-13.3	5.4	1
6.385	-0.14388	4.27062	8.8617	21.7	-14.2	5.1	1
6.39	-0.18312	4.27062	9.00558	24.2	-14.1	3.9	1
6.395	0.14388	4.82652	9.36528	27.8	-13.5	3	1
6.4	0.22236	5.120821	9.14946	28.6	-13.2	2.4	1
6.405	0.18312	5.45436	9.260641	29.8	-13.2	1.8	1
6.41	0.2943	5.487061	9.07752	30.2	-11.9	0.6	1
6.415	0.22236	5.120821	9.07752	29.7	-11.2	0	1
6.42	0.18312	4.86576	8.96634	30	-10.2	-0.3	1
6.425	0.14388	4.9377	9.110221	31.7	-8.8	-0.5	1
6.43	-0.22236	4.9377	9.14946	33.8	-7.4	-0.6	1
6.435	-0.63438	5.27124	9.293341	35.9	-6.7	-0.7	1
6.44	-1.12488	4.9704	9.293341	36.8	-6.1	-0.4	1
6.445	-1.38648	4.86576	9.293341	37.6	-7.7	-0.3	1
6.45	-1.08564	4.86576	9.659581	40.9	-9.1	-0.1	1
6.455	-2.13858	4.89846	9.40452	43.4	-12.6	1	1
6.46	-2.8122	4.89846	9.76422	48.9	-17.4	0.2	1
6.465	-1.308	5.30394	9.76422	53.2	-27.1	-0.7	1
6.47	-1.15758	5.16006	9.659581	54.6	-31	0.2	1
6.475	-1.57614	5.08158	10.34628	59.4	-34.6	1.2	1
6.48	-0.7848001	5.232	10.31358	63.4	-43.5	2.5	1
6.485	2.36094	5.27124	10.05852	66.9	-48.4	2.3	1
6.49	1.08564	5.16006	9.842701	72.8	-43.4	6	1
6.495	-0.56244	6.59232	10.71252	83.5	-42	5.8	1
6.5	-1.42572	5.93178	10.5294	87	-46.6	9.1	1
6.505	-1.12488	5.74866	10.74522	90.5	-53.4	11.2	1
6.51	-1.34724	5.27124	10.49016	95.6	-58.8	16.1	1
6.515	-1.34724	5.97102	10.8564	102.1	-63.7	17.4	1
6.52	-1.34724	5.27124	10.78446	107	-69.3	22.1	1
6.525	-1.15758	5.67672	10.60134	109.5	-73.2	23.4	1
6.53	-1.90968	5.93178	10.56864	116	-76.3	27.5	1
6.535	-1.94892	5.89254	10.24164	118.1	-83.7	30.8	1
6.54	-2.51136	6.186841	10.64058	123.4	-90.5	31.9	1
6.545	-2.62254	6.00372	10.27434	124.3	-100.1	34	1
6.55	-2.24976	5.93178	10.05852	127.8	-111.8	37.1	1
6.555	-2.24976	6.52038	10.05852	131.1	-120.3	39.6	1
6.56	-2.289	6.7035	9.659581	133	-128.8	41.5	1
6.565	-2.36094	6.52038	9.2214	133.7	-137.4	43.1	1
6.57	-2.0274	6.9651	9.2214	134.8	-147	44.2	1
6.575	-1.90968	6.89316	8.82246	136.8	-158.2	46.4	1
6.58	-1.72656	7.03704	8.711281	135.3	-170.4	49.6	1
6.585	-1.12488	7.95918	9.36528	136.9	-180.5	51.4	1
6.59	-0.56244	7.66488	8.606641	133	-187.2	51.3	1
6.595	-1.15758	6.9978	7.298641	127.9	-196.1	52.7	1
6.6	-0.37278	7.59294	7.2267	130.3	-210.2	59	1
6.605	0.59514	7.44252	7.2594	130.6	-222.8	60.3	1
6.61	0.2943	7.298641	6.9324	126.9	-233.1	59.2	1
6.615	0.22236	8.07036	6.82776	125.8	-240.6	56.2	1
6.62	-0.14388	8.4039	6.500761	121.3	-247.9	53.4	1
6.625	0.48396	8.253481	6.422281	116.2	-257.3	49.4	1
6.63	1.45842	8.18154	5.84676	110.3	-267.8	48.9	1
6.635	1.308	7.808761	5.2974	104.3	-279	46.5	1
6.64	2.5506	8.4039	5.66364	100.4	-284.6	38.7	1
6.645	2.74026	8.9925	6.20646	93.8	-284.6	23.4	1
6.65	-2.17128	8.65896	5.9514	81.4	-281.6	-6.5	1
6.655	-7.65834	9.731521	5.73558	67.9	-271	-59.3	1
6.66	-9.796921	12.23634	4.53876	56.9	-246.9	-151.1	1
6.665	-10.47054	15.18588	8.495461	48.6	-227.5	-220.9	1
6.67	-10.96104	14.92428	8.057281	18.4	-224.7	-269.7	1
6.675	-10.84986	14.89158	7.65834	-10.9	-233.9	-308.2	1
6.68	-9.56802	14.55804	7.481761	-36.4	-248.2	-333.9	1
6.685	-7.24632	13.6359	6.677341	-70.9	-268.3	-356	1
6.69	-4.64994	12.34752	6.10182	-94.7	-282.3	-365.9	1
6.695	-2.13858	10.57518	5.22546	-114.3	-290.4	-370.4	1
6.7	0.33354	8.770141	4.38834	-129.8	-291.4	-371.6	1
6.705	2.36094	6.9978	3.84552	-140.6	-286	-370.4	1
6.71	4.01556	5.27124	3.48582	-147.4	-273.9	-366.9	1
6.715	5.1012	3.7932	3.11958	-150.5	-256.7	-361.3	1
6.72	5.93178	2.616	3.0084	-149	-229.6	-351.2	1
6.725	6.3438	1.72656	2.90376	-145.1	-205.3	-340.9	1
6.73	6.41574	1.13796	2.86452	-140.2	-180.7	-328.5	1
6.735	6.082201	0.5886	2.75988	-134.4	-157.4	-314.6	1
6.74	5.48052	0.43818	2.90376	-127.4	-134.4	-298	1
6.745	4.64994	0.40548	3.08688	-119	-109.5	-275.5	1
6.75	3.60354	0.7717201	3.41388	-112.3	-94.2	-258.7	1
6.755	2.36094	1.28838	3.81282	-106.4	-82.3	-243	1
6.76	1.12488	2.24322	4.3164	-101	-75.3	-229.4	1
6.765	0	3.38772	5.120821	-97.3	-72.7	-217.4	1
6.77	-0.9352201	4.6434	5.84676	-96.6	-72.9	-208	1
6.775	-1.64808	6.00372	6.677341	-99.1	-76.4	-201.1	1
6.78	-2.3217	7.076281	7.04358	-107.7	-84	-195.5	1
6.785	-2.70102	7.403281	7.2594	-117.1	-91.4	-194.1	1
6.79	-2.8122	7.14822	7.004341	-128.2	-98.3	-194.7	1
6.795	-2.66178	6.48768	6.74928	-139.7	-106.4	-197.4	1
6.8	-2.5506	5.78136	6.13452	-146.3	-110.8	-199.9	1
6.805	-2.24976	5.19276	5.624401	-149.3	-112.7	-202.7	1
6.81	-2.40018	4.82652	5.19276	-150	-111.7	-205.3	1
6.815	-2.92338	4.9377	4.86576	-147.9	-110.3	-207.2	1
6.82	-3.63624	5.232	4.79382	-144.8	-109	-208.1	1
6.825	-4.3491	5.70942	4.71534	-140.7	-108.7	-207.7	1
6.83	-5.02926	6.082201	4.6434	-136.4	-110.6	-207.3	1
6.835	-5.70288	6.409201	4.75458	-132.9	-113.9	-207.4	1
6.84	-6.23262	6.85392	4.75458	-129.8	-118	-207.2	1
6.845	-6.45498	7.298641	4.6434	-126.4	-122.2	-207.6	1
6.85	-6.677341	7.44252	4.3164	-123.8	-127	-207.7	1
6.855	-6.75582	7.18746	3.88476	-119.7	-131.7	-209.4	1
6.86	-6.677341	6.814681	3.37464	-114.5	-134.2	-210.8	1
6.865	-6.41574	7.22016	2.3217	-107.6	-135.1	-214.4	1
6.87	-5.02926	32.65422	5.36934	-85.8	-132.6	-220	1
6.875	2.74026	55.43958	20.3721	-50.1	-108.5	-231	1
6.88	9.424141	23.55054	11.62158	-155.8	-135.3	-205.6	1
6.885	4.64994	-3.7932	-18.88098	-310.4	-179.7	-163.7	1
6.89	5.66364	26.46738	0.7586401	-134.8	-116.9	-157.6	1
6.895	8.74398	31.8825	-2.10588	-102.2	-83	-159.5	1
6.9	11.56272	28.82178	-6.53346	-123.2	-97.2	-132.3	1
6.905	13.06038	28.78908	-11.72622	-79.1	-95.4	-93.1	1
6.91	14.00214	34.60968	-10.92834	-47.8	-70.7	-66.1	1
6.915	13.4397	27.49416	-1.62846	-18.9	-30.8	-37.3	1
6.92	0.9744601	14.40762	1.3407	-47.9	-1.2	-19.8	1
6.925	-9.156001	8.36466	7.298641	-38.6	26.4	-17.4	1
6.93	-8.521621	-0.25506	8.67858	-60.2	6	-17.5	1
6.935	-3.63624	-1.58268	12.67452	-57.3	-20.6	-7	1
6.94	-0.5232	-0.69978	12.38022	-39.5	-14.9	6	1
6.945	1.12488	1.43226	11.32728	-37.3	-11.2	13	1
6.95	0.41202	4.3818	11.72622	-29.4	-4.4	11.5	1
6.955	-1.2753	4.56492	9.293341	-27	-4.9	5.6	1
6.96	-1.15758	6.33726	7.481761	-18.6	-10.4	0.9	1
6.965	-0.59514	7.91994	8.93364	-4.9	-5.3	1.1	1
6.97	0.37278	6.186841	8.63934	-8.3	-5.9	2.7	1
6.975	1.308	4.82652	8.894401	-6.5	-3.7	0.9	1
6.98	0.22236	5.00964	8.75052	-0.7	0.2	-0.4	1
6.985	-0.9352201	5.45436	8.2404	2.5	1.6	-3	1
6.99	-2.24976	6.55962	7.985341	4.9	3.7	-3.9	1
6.995	-2.43942	6.33726	7.9134	3.3	4	-3.3	1
7	-1.60884	6.00372	8.207701	0.3	1.8	-1.6	1
7.005	-0.8240401	6.04296	8.35158	0.2	1.1	0.3	1
7.01	-0.18312	5.97102	8.45622	0.8	0.7	0.4	1
7.015	-0.22236	6.114901	8.207701	1.6	1.2	0.4	1
7.02	-0.37278	6.3765	8.057281	2.3	2	0.4	1
7.025	-0.8632801	6.55962	7.84146	1.5	2.6	-0.2	1
7.03	-0.8959801	6.409201	7.84146	0.4	1.6	-0.5	1
7.035	-0.8632801	6.22608	7.9134	-1.1	0.3	-1.1	1
7.04	-0.9352201	6.114901	8.02458	-2.3	-0.5	-0.9	1
7.045	-1.15758	6.114901	7.880701	-3.3	-0.9	-1.3	1
7.05	-1.12488	6.186841	7.9134	-4.4	-1.8	-1.2	1
7.055	-0.8240401	6.26532	7.9134	-5.6	-2.6	-1.4	1
7.06	-0.59514	6.22608	8.02458	-7.1	-3.6	-1.1	1
7.065	-0.44472	6.082201	7.985341	-7.4	-3.9	-1	1
7.07	-0.33354	6.00372	8.207701	-8	-4.1	-1.4	1
7.075	-0.2943	5.89254	8.16846	-8.2	-3.7	-2.1	1
7.08	-0.44472	5.8206	8.312341	-8.4	-3.6	-2.4	1
7.085	-0.67362	5.74866	8.35158	-7.7	-3.2	-3.1	1
7.09	-0.8959801	5.63748	8.42352	-7.4	-2.8	-3	1
7.095	-1.12488	5.67672	8.38428	-6.7	-3.3	-2.8	1
7.1	-1.23606	5.70942	8.312341	-6	-4	-1.7	1
7.105	-1.23606	5.85984	8.2404	-6.4	-4.6	-1.1	1
7.11	-1.12488	5.93178	8.16846	-6.3	-5.1	-0.8	1
7.115	-0.9352201	6.15414	8.16846	-6.6	-6.8	0.4	1
7.12	-0.8240401	6.04296	8.13576	-7.2	-7.2	0.8	1
7.125	-0.71286	6.082201	8.057281	-8	-7.7	1.1	1
7.13	-0.48396	5.97102	8.16846	-8.6	-7.3	0.7	1
7.135	-0.2616	5.89254	8.207701	-9.3	-7	0.1	1
7.14	-0.37278	5.8206	8.45622	-9.2	-5.9	-0.4	1
7.145	-0.5232	5.74866	8.45622	-9	-4.4	-1.4	1
7.15	-0.56244	5.70942	8.495461	-8.4	-3.5	-1.4	1
7.155	-0.59514	5.74866	8.42352	-7.4	-2.5	-2	1
7.16	-0.33354	5.8206	8.38428	-7.3	-2.2	-2.3	1
7.165	-0.07194	5.74866	8.495461	-7.1	-1.4	-2.6	1
7.17	0.07194	5.70942	8.5674	-6.9	-0.6	-3	1
7.175	0.0327	5.70942	8.606641	-6.1	0.5	-3.9	1
7.18	-0.11118	5.74866	8.5674	-5.5	2	-5.4	1
7.185	-0.33354	5.85984	8.38428	-5.2	2.9	-6.5	1
7.19	-0.5232	5.8206	8.35158	-5	3.7	-7.2	1
7.195	-0.67362	5.85984	8.312341	-4.7	4.4	-7.6	1
7.2	-0.7848001	5.78136	8.312341	-4.2	4.4	-7.2	1
7.205	-0.9352201	5.70942	8.27964	-4.1	4.1	-7.2	1
7.21	-1.0137	5.67672	8.27964	-3.7	3.9	-7	1
7.215	-1.0464	5.63748	8.35158	-3.5	3.2	-6.2	1
7.22	-1.08564	5.59824	8.312341	-3.2	2.8	-6	1
7.225	-1.0137	5.59824	8.35158	-3.1	2.5	-5.3	1
7.23	-0.9352201	5.70942	8.312341	-2.6	1.8	-4.7	1
7.235	-0.8240401	5.78136	8.312341	-2.5	1.4	-4.2	1
7.24	-0.7848001	5.74866	8.312341	-2.7	1.1	-3.9	1
7.245	-0.8240401	5.70942	8.312341	-2.6	1.2	-4.1	1
7.25	-0.7848001	5.63748	8.38428	-2.7	0.6	-3.4	1
7.255	-0.8240401	5.70942	8.312341	-2.3	0	-2.7	1
7.26	-0.8632801	5.63748	8.27964	-2.2	-0.2	-2.5	1
7.265	-0.8959801	5.59824	8.35158	-2.2	-0.4	-2.2	1
7.27	-0.8240401	5.56554	8.42352	-1.7	-0.4	-2.1	1
7.275	-0.8959801	5.56554	8.45622	-1.6	-0.4	-1.2	1
7.28	-0.9352201	5.59824	8.35158	-1.3	-0.5	-1.4	1
7.285	-0.8959801	5.67672	8.35158	-1.4	-0.7	-1.7	1
7.29	-0.8959801	5.74866	8.35158	-1.1	-1.4	-1.8	1
7.295	-0.8240401	5.8206	8.2404	-1.3	-1.3	-1.4	1
7.3	-0.8240401	5.78136	8.27964	-1.6	-1.8	-0.5	1
7.305	-0.8240401	5.8206	8.207701	-1.8	-2.4	-0.2	1
7.31	-0.7848001	5.8206	8.16846	-1.8	-2.6	0.3	1
7.315	-0.8959801	5.8206	8.27964	-2	-3.3	0.4	1
7.32	-0.8632801	5.78136	8.207701	-2.3	-4.4	0.9	1
7.325	-0.71286	5.67672	8.2404	-3	-5.3	1.8	1
7.33	-1.0137	5.67672	8.35158	-3.4	-6.3	2	1
7.335	-1.0137	5.8206	8.207701	-3.5	-7.4	2.5	1
7.34	-0.7848001	5.74866	8.207701	-3.2	-8.8	3.9	1
7.345	-0.8240401	5.67672	8.2404	-3.5	-9.5	4.1	1
7.35	-0.7848001	5.74866	8.27964	-4.4	-10.6	4.5	1
7.355	-0.7455601	5.74866	8.27964	-5.2	-11.2	4.6	1
7.36	-0.7848001	5.67672	8.312341	-5.1	-11.3	4.9	1
7.365	-0.71286	5.70942	8.27964	-4.5	-11.6	4.8	1
7.37	-0.59514	5.67672	8.42352	-4.9	-12.5	4.9	1
7.375	-0.59514	5.70942	8.38428	-4.7	-12.1	4.9	1
7.38	-0.5232	5.56554	8.495461	-4.5	-11.9	4.6	1
7.385	-0.5232	5.56554	8.495461	-3.8	-11.6	4.5	1
7.39	-0.41202	5.56554	8.42352	-3.2	-11.3	4.2	1
7.395	-0.44472	5.67672	8.495461	-3.3	-11.2	3.5	1
7.4	-0.44472	5.67672	8.38428	-2.7	-10.6	3.8	1
7.405	-0.37278	5.67672	8.42352	-3.1	-10.1	3.5	1
7.41	-0.37278	5.70942	8.42352	-2.9	-9.6	3.2	1
7.415	-0.37278	5.74866	8.42352	-2.4	-9.1	3.1	1
7.42	-0.33354	5.67672	8.42352	-2.4	-8.4	2.8	1
7.425	-0.37278	5.63748	8.38428	-2.3	-8.1	3	1
7.43	-0.41202	5.63748	8.45622	-2.1	-8	2.8	1
7.435	-0.48396	5.63748	8.45622	-2	-7.9	2.2	1
7.44	-0.44472	5.67672	8.45622	-1.6	-7.9	1.8	1
7.445	-0.5232	5.67672	8.42352	-1.8	-7.9	1.8	1
7.45	-0.41202	5.67672	8.45622	-1.8	-7.8	2.5	1
7.455	-0.37278	5.67672	8.38428	-1.7	-7.6	2.2	1
7.46	-0.41202	5.74866	8.42352	-1.5	-7.9	1.9	1
7.465	-0.33354	5.78136	8.38428	-1	-7.1	1.6	1
7.47	-0.33354	5.85984	8.27964	-1.8	-6.5	1.7	1
7.475	-0.33354	5.85984	8.312341	-2	-6.1	1.8	1
7.48	-0.41202	5.74866	8.312341	-2.5	-6.3	1.8	1
7.485	-0.44472	5.70942	8.35158	-3	-6.2	1.8	1
7.49	-0.48396	5.67672	8.312341	-3.1	-5.7	1.9	1
7.495	-0.41202	5.67672	8.312341	-3	-5.8	2.2	1
7.5	-0.37278	5.70942	8.312341	-3.2	-5.8	2.2	1
7.505	-0.33354	5.67672	8.312341	-3.4	-5.6	2.2	1
7.51	-0.22236	5.74866	8.45622	-3.3	-4.9	2.9	1
7.515	-0.22236	5.70942	8.45622	-3.3	-3.7	3.4	1
7.52	-0.41202	5.74866	8.45622	-3.5	-2.6	3.9	1
7.525	-0.41202	5.74866	8.38428	-3.9	-2.6	3.9	1
7.53	-0.37278	5.78136	8.42352	-4.1	-2.1	4	1
7.535	-0.41202	5.78136	8.42352	-3.9	-1.4	3.8	1
7.54	-0.2943	5.85984	8.45622	-4.3	-1.6	4	1
7.545	-0.18312	5.8206	8.45622	-5.3	-1	4.6	1
7.55	-0.18312	5.93178	8.42352	-5.8	-0.1	5.3	1
7.555	-0.18312	6.082201	8.45622	-6.4	0.9	5.5	1
7.56	-0.14388	6.04296	8.38428	-7.4	0.9	4.5	1
7.565	-0.44472	6.15414	8.35158	-7.9	0.9	3.8	1
7.57	-0.67362	6.082201	8.35158	-9.5	0.3	2.9	1
7.575	-0.71286	6.186841	8.312341	-11	-0.4	2	1
7.58	-0.7455601	6.15414	8.27964	-12	-1.3	1.8	1
7.585	-0.63438	6.186841	8.312341	-13.2	-2.4	0.7	1
7.59	-0.63438	6.04296	8.35158	-15.1	-3	0.4	1
7.595	-0.59514	6.082201	8.42352	-16.5	-4.1	0.4	1
7.6	-0.67362	5.89254	8.42352	-18.1	-5.2	0.1	1
7.605	-0.59514	5.85984	8.45622	-18.9	-5.8	0.2	1
7.61	-0.56244	5.67672	8.495461	-19.1	-6.5	0.2	1
7.615	-0.56244	5.41512	8.45622	-20.1	-7	0.1	1
7.62	-0.44472	5.34318	8.606641	-19.9	-7	0.4	1
7.625	-0.41202	5.37588	8.67858	-18.9	-6.1	1.2	1
7.63	-0.44472	5.34318	8.711281	-18.3	-5.6	1.6	1
7.635	-0.41202	5.34318	8.63934	-17.5	-5.9	1.6	1
7.64	-0.56244	5.37588	8.75052	-16.9	-5.4	1.6	1
7.645	-0.44472	5.59824	8.75052	-16.9	-5.4	1.6	1
7.65	-0.48396	5.63748	8.63934	-17	-5.5	2.1	1
7.655	-0.56244	5.59824	8.606641	-17.1	-6.3	1.7	1
7.66	-0.33354	5.59824	8.75052	-17.5	-7	1.6	1
7.665	-0.33354	5.37588	8.63934	-17.7	-7.1	1.6	1
7.67	-0.2616	4.9704	8.5347	-18.2	-8.2	1.3	1
7.675	-0.2616	4.46028	8.5347	-17.5	-8.6	0.9	1
7.68	-0.22236	4.0548	8.606641	-16.5	-9.6	0.7	1
7.685	-0.2616	3.75396	8.606641	-14.3	-9.5	1.6	1
7.69	-0.14388	3.45966	8.63934	-10.9	-9.4	3.5	1
7.695	0.07194	3.61008	8.8617	-7	-9.1	4.9	1
7.7	-0.18312	4.0875	8.8617	-3.2	-8.2	6	1
7.705	-0.44472	4.60416	8.75052	0.2	-8	7	1
7.71	-0.37278	4.75458	8.606641	2	-8.3	7.4	1
7.715	0.14388	4.27062	8.45622	3.5	-9.5	7.7	1
7.72	0.59514	4.01556	8.5674	6.8	-10.1	8.4	1
7.725	0.5232	4.30986	8.82246	10.6	-10	9.5	1
7.73	0.18312	4.71534	8.93364	13.3	-9	9.2	1
7.735	0.0327	5.34318	9.110221	16	-8.6	8.9	1
7.74	0.11118	5.59824	8.96634	16.9	-7.8	7.8	1
7.745	0.07194	5.37588	8.78322	16.8	-7.2	7.3	1
7.75	0	5.41512	8.93364	17.9	-6.6	6.3	1
7.755	-0.14388	5.30394	8.894401	18.2	-6.3	4.6	1
7.76	-0.2943	5.27124	8.894401	18.5	-6.5	3.9	1
7.765	-0.59514	5.56554	8.96634	19.6	-6.7	3.1	1
7.77	-0.41202	5.5263	8.82246	19.2	-6.6	2.8	1
7.775	-0.56244	5.45436	8.75052	19.3	-6.9	2.8	1
7.78	-0.7848001	5.30394	8.75052	19.6	-7.7	2.6	1
7.785	-0.59514	5.56554	8.75052	20.3	-8.2	1.8	1
7.79	-0.48396	5.85984	8.894401	21.3	-8.4	1.5	1
7.795	-0.07194	5.56554	8.27964	20.7	-8.8	1.8	1
7.8	0.18312	5.63748	8.5674	21.7	-9.3	0.8	1
7.805	0.33354	5.5263	8.67858	22.2	-10.2	0.7	1
7.81	0.11118	5.30394	8.93364	22.9	-10.1	-0.2	1
7.815	0.18312	5.30394	8.5347	23.4	-10.6	-0.5	1
7.82	0.22236	5.63748	8.711281	25.4	-10.5	-1.8	1
7.825	0.18312	5.16006	8.8617	26.6	-11	-3.1	1
7.83	-0.0327	5.00964	9.293341	29.1	-12.8	-4.2	1
7.835	0.18312	5.00964	8.8617	32.4	-15.2	-4.9	1
7.84	0.2616	5.41512	9.260641	35.4	-15.8	-8.1	1
7.845	0	5.63748	9.293341	37.2	-17.1	-8.6	1
7.85	-0.63438	4.9377	9.2214	38.9	-19.6	-7.9	1
7.855	-0.59514	5.00964	9.293341	38.7	-23.8	-10.5	1
7.86	0	5.34318	9.62034	44.5	-29.1	-13.4	1
7.865	1.15758	4.89846	9.14946	46	-34.3	-14.8	1
7.87	2.36094	5.70942	9.5157	49.5	-35	-16.4	1
7.875	0.9744601	5.34318	9.07752	52.9	-30.9	-15.8	1
7.88	-0.71286	5.78136	9.731521	56.4	-30.1	-16.5	1
7.885	-1.45842	5.120821	9.80346	60.9	-34.3	-15	1
7.89	-0.8240401	5.37588	9.91464	63.4	-38.5	-15.8	1
7.895	-1.38648	5.08158	9.33258	67.4	-41.3	-13.7	1
7.9	-1.7985	5.63748	9.731521	70	-43.3	-13.2	1
7.905	-1.68732	5.8206	8.75052	71.4	-47.4	-10.1	1
7.91	-1.0137	6.29802	8.96634	73.9	-49.2	-7.6	1
7.915	-0.14388	6.48768	8.42352	73.9	-51.2	-4.6	1
7.92	0.41202	6.63156	8.312341	75	-50.8	-1.4	1
7.925	0.7848001	6.15414	7.65834	72.9	-50.4	0.7	1
7.93	0.41202	6.814681	8.16846	75.3	-46.1	1.8	1
7.935	0.37278	5.93178	7.5537	74.5	-45.1	5.4	1
7.94	0.5232	6.26532	8.2404	75.4	-43.9	4.4	1
7.945	1.0137	6.186841	8.312341	77.5	-43.8	6.3	1
7.95	0.63438	6.22608	8.207701	77.2	-42.9	6.9	1
7.955	0.44472	6.92586	8.63934	80	-42.1	6	1
7.96	0.14388	6.3765	8.27964	82.3	-45.7	9.2	1
7.965	0.0327	6.85392	8.8617	83.3	-48.3	8.2	1
7.97	0.11118	6.22608	8.42352	87	-52.6	9.8	1
7.975	-0.14388	6.52038	9.260641	90.5	-55.6	10.2	1
7.98	-0.07194	6.3765	8.894401	92.3	-60.6	11.6	1
7.985	-0.37278	6.15414	9.33258	98	-64.6	12.8	1
7.99	-0.5232	6.409201	9.5484	99.9	-71.2	12.9	1
7.995	-0.8959801	6.26532	9.260641	104.5	-79.3	13.5	1
8	-0.9744601	6.52038	9.587641	107.4	-87	12	1
8.005	-1.0137	6.7035	9.36528	111.5	-95.9	13.2	1
8.01	-0.9352201	6.814681	9.188701	112.7	-104.7	13.5	1
8.015	0.14388	7.51446	9.437221	113.9	-111.6	11.6	1
8.02	0.07194	6.85392	8.606641	115.6	-116.8	11.6	1
8.025	0.18312	6.781981	8.09652	115.5	-122.9	12	1
8.03	0.56244	7.298641	8.16846	119.4	-128.8	13	1
8.035	0.71286	7.5537	8.16846	120.4	-133.2	13.4	1
8.04	0.48396	7.776061	7.9134	121.3	-137.2	13	1
8.045	0.37278	7.88724	7.5537	121.7	-141.9	13.7	1
8.05	0.37278	7.848001	7.37058	122.1	-148.4	14.3	1
8.055	0.59514	8.03112	7.37058	122.7	-156.3	14.1	1
8.06	0.7455601	8.07036	7.298641	122.4	-161.8	12.8	1
8.065	0.63438	7.998421	6.82776	121.3	-168.2	12.3	1
8.07	0.8240401	8.18154	6.71658	121.2	-174.7	13	1
8.075	0.8959801	8.29272	6.71658	120.8	-182	11.8	1
8.08	1.45842	8.61972	6.86046	119.6	-188.2	10.9	1
8.085	1.5369	8.32542	6.2457	117.5	-193.3	8.1	1
8.09	0.8632801	7.704121	5.519761	114.8	-199.1	5.3	1
8.095	0.67362	8.29272	5.2974	115.1	-204.7	5.8	1
8.1	0.63438	8.475841	5.36934	115.7	-211.3	6	1
8.105	-0.07194	8.730901	5.22546	112.3	-219.5	6.5	1
8.11	-0.33354	8.61972	5.08158	109.3	-226.4	5	1
8.115	-1.15758	8.809381	4.82652	103.8	-237.5	5.1	1
8.12	-0.9352201	8.809381	4.6107	100.1	-245	3.4	1
8.125	-1.19682	9.103681	4.3164	93.5	-255.5	4.9	1
8.13	-0.67362	8.770141	3.77358	87.2	-264.3	4.9	1
8.135	-0.33354	8.6982	3.04764	79.7	-274.7	4.7	1
8.14	-0.41202	9.17562	2.46558	74.8	-280.1	4	1
8.145	0.37278	8.770141	3.0084	71.1	-285.6	-0.2	1
8.15	-2.21052	9.62034	3.9894	62.5	-287.4	-23.6	1
8.155	-4.53876	11.94204	5.15352	56.2	-279	-62.1	1
8.16	-5.591701	14.08062	5.87946	40.2	-263.6	-108	1
8.165	-5.3628	14.74116	6.97164	13.7	-244.4	-161	1
8.17	-5.51322	13.52472	6.677341	-11.6	-235.1	-192.2	1
8.175	-5.3628	12.71376	6.06258	-33.5	-232.9	-214.3	1
8.18	-4.3164	12.05322	5.84676	-52.8	-232.1	-229.1	1
8.185	-2.96262	11.42538	5.696341	-71.7	-231.2	-237.6	1
8.19	-1.57614	10.7583	5.624401	-88.9	-229.1	-239	1
8.195	-0.2616	9.947341	5.55246	-104.1	-224.4	-236.3	1
8.2	0.9352201	9.103681	5.55246	-119.8	-213.7	-228.7	1
8.205	2.17128	7.91994	5.08158	-131.3	-202.5	-220.3	1
8.21	3.0411	6.92586	4.89846	-138.5	-188.3	-211.1	1
8.215	3.60354	6.00372	4.6434	-143.3	-170.4	-200.4	1
8.22	3.78666	5.232	4.57146	-146	-150.5	-189.8	1
8.225	3.71472	4.46028	4.3164	-147.3	-125.3	-176.8	1
8.23	3.3027	3.94362	4.38834	-146	-107.3	-166.9	1
8.235	2.77296	3.57084	4.13982	-142.8	-91	-156.3	1
8.24	2.09934	3.31578	4.13982	-138.9	-76.5	-144.4	1
8.245	1.308	3.31578	4.24446	-134.8	-64.6	-133.7	1
8.25	0.56244	3.61008	4.35564	-130.6	-55.3	-121.5	1
8.255	-0.14388	4.12674	4.57146	-126.5	-48.2	-109.7	1
8.26	-0.71286	4.86576	4.9704	-122.7	-42.4	-96.3	1
8.265	-1.19682	5.59824	5.33664	-121.3	-39.2	-86.8	1
8.27	-1.5369	6.44844	5.66364	-122.3	-37.3	-79.1	1
8.275	-1.87698	7.03704	5.77482	-124.9	-36.6	-72.4	1
8.28	-2.17128	7.51446	5.99064	-129.1	-35.7	-68.7	1
8.285	-2.47212	7.95918	5.918701	-134.5	-34.4	-65.8	1
8.29	-2.85144	8.03112	5.87946	-139.6	-34.7	-65.3	1
8.295	-3.15228	8.03112	5.591701	-144.3	-35.1	-66	1
8.3	-3.3027	7.848001	5.40858	-148.2	-34.9	-67.4	1
8.305	-3.45312	7.62564	5.120821	-150.5	-34.7	-70	1
8.31	-3.48582	7.37058	4.86576	-151.5	-33.3	-71.9	1
8.315	-3.48582	7.076281	4.68264	-151.8	-31.9	-74.8	1
8.32	-3.41388	6.92586	4.46682	-149.2	-29.8	-78.6	1
8.325	-3.37464	6.781981	4.38834	-146.5	-27	-81.6	1
8.33	-3.45312	6.89316	4.35564	-142.5	-23.5	-85	1
8.335	-3.5643	7.108981	4.46682	-137.9	-20	-88.7	1
8.34	-3.86514	7.37058	4.57146	-134.7	-16.9	-93.5	1
8.345	-4.16598	7.776061	4.68264	-130.6	-13.5	-99.8	1
8.35	-4.3164	8.07036	4.89846	-127.9	-11.9	-106.2	1
8.355	-4.46682	8.32542	5.00964	-124.8	-11.4	-112.4	1
8.36	-4.64994	8.436601	5.120821	-121.8	-11	-119.2	1
8.365	-4.68918	8.475841	5.2647	-119.3	-11.7	-126.2	1
8.37	-4.68918	8.547781	5.2974	-115.9	-13.5	-134.5	1
8.375	-4.49952	8.65896	5.2974	-112	-14.7	-141.3	1
8.38	-4.3164	8.730901	5.36934	-108	-16.1	-148.1	1
8.385	-3.97632	8.88132	5.48052	-104.3	-17.5	-155.1	1
8.39	-3.45312	9.06444	5.55246	-99.4	-18.1	-161.7	1
8.395	-2.58984	9.17562	5.591701	-93.2	-18.8	-169.8	1
8.4	-1.64808	9.247561	5.73558	-88.4	-18.2	-177.6	1
8.405	-0.9352201	9.397981	5.73558	-82.9	-16.1	-185	1
8.41	-0.33354	9.692281	5.84676	-77.6	-12.8	-191.8	1
8.415	0.5232	10.20894	6.023341	-72.1	-10	-197.1	1
8.42	1.83774	10.64712	6.31764	-67.3	-7.8	-201.7	1
8.425	3.18498	11.16378	6.46152	-63.9	-3.7	-204.4	1
8.43	4.16598	12.05322	6.64464	-58.8	5.7	-204.4	1
8.435	4.46682	13.30236	7.004341	-56	16.4	-203.8	1
8.44	4.27716	14.15256	7.004341	-57.7	27.3	-202.7	1
8.445	3.75396	14.70192	6.71658	-60.6	36.3	-200.5	1
8.45	3.41388	15.00276	6.500761	-63.2	40.4	-195.6	1
8.455	3.0738	15.03546	5.9514	-67.2	42.8	-186.6	1
8.46	2.8122	14.7804	5.44782	-70	42	-179.2	1
8.465	2.74026	14.37492	4.68264	-72.1	39.6	-170.3	1
8.47	2.58984	13.89096	3.88476	-73	35.9	-159.7	1
8.475	2.58984	13.26966	2.9757	-72	31	-148.4	1
8.48	2.66178	12.753	2.28246	-66.5	24.4	-133.4	1
8.485	2.8122	12.26904	1.52382	-60.1	19.1	-120.5	1
8.49	3.0738	11.86356	0.83058	-51.6	14.2	-107.7	1
8.495	3.15228	11.64774	0.3597	-41.7	10.6	-96.1	1
8.5	3.3354	11.42538	-0.0327	-30.3	8.4	-84.7	1
8.505	3.60354	11.3142	-0.43164	-18.6	7.2	-75.1	1
8.51	2.43942	11.56926	-0.39894	-6.9	6.9	-68	1
8.515	-3.22422	14.89158	-0.14388	9.1	0.8	-52.2	1
8.52	-2.96262	16.8078	1.37994	23.5	-43.8	-0.9	1
8.525	5.591701	11.64774	-0.9744601	12.6	-89.7	24.2	1
8.53	5.814061	11.9028	-1.37994	16.6	-96.8	31.5	1
8.535	6.605401	14.2245	0.39894	34.9	-101.7	40.2	1
8.54	5.70288	14.26374	1.85082	37.5	-110	56.3	1
8.545	0.33354	12.97536	4.68264	36.8	-118	51.4	1
8.55	-2.89068	15.14664	6.2784	33.1	-129.4	29.8	1
8.555	0.59514	13.6359	7.69758	24.9	-132.4	2.8	1
8.56	2.289	9.46992	5.120821	3.5	-138.3	-15.8	1
8.565	2.36094	7.848001	4.79382	3.5	-139.7	-29.2	1
8.57	1.98816	7.298641	5.696341	10.6	-141.9	-34.6	1
8.575	0.07194	7.403281	6.677341	15.5	-144.6	-37.6	1
8.58	-0.48396	7.18746	8.5674	16.8	-147.2	-41.7	1
8.585	0.63438	7.403281	9.875401	13.7	-149.9	-49.4	1
8.59	2.5506	7.298641	11.25534	7.4	-149.8	-55.3	1
8.595	4.3491	5.74866	11.03952	-1.7	-140.3	-62	1
8.6	5.74212	6.22608	12.27558	-9.8	-121.7	-64.1	1
8.605	6.795061	6.409201	12.8511	-14.4	-99.6	-65.5	1
8.61	5.40204	5.19276	11.25534	-24.3	-73	-65.3	1
8.615	2.13858	4.01556	9.437221	-29.1	-49.1	-60.4	1
8.62	-1.15758	4.78728	9.110221	-28	-35.7	-54.1	1
8.625	-3.75396	5.8206	8.93364	-23.6	-28.7	-44.1	1
8.63	-3.86514	5.63748	8.312341	-24.9	-29.1	-38.3	1
8.635	-2.5506	5.56554	7.880701	-25.2	-30.8	-33.8	1
8.64	-1.08564	6.22608	8.312341	-23.1	-28.2	-28.4	1
8.645	-0.2616	6.55962	8.75052	-23.7	-22.5	-20.9	1
8.65	-0.71286	6.186841	8.5347	-27.4	-14.5	-12.7	1
8.655	-2.36094	5.56554	8.057281	-28.6	-6.3	-4.6	1
8.66	-4.27716	5.41512	7.76952	-27.9	-3.2	2.8	1
8.665	-4.38834	5.37588	7.51446	-26.1	-7.5	7.2	1
8.67	-2.96262	5.85984	7.880701	-23.7	-11.9	10.3	1
8.675	-1.57614	6.114901	8.207701	-22.8	-14.4	13	1
8.68	-1.2753	6.15414	8.16846	-24.2	-14.6	16.5	1
8.685	-1.49766	6.04296	8.02458	-24.9	-15.2	19.6	1
8.69	-1.308	6.29802	8.09652	-24.6	-17	20	1
8.695	-0.56244	6.3765	8.16846	-23.8	-19.4	19.4	1
8.7	0.11118	6.3765	8.2404	-24	-21.4	18.9	1
8.705	0.2616	6.409201	8.16846	-23.3	-21	18.5	0
8.71	0.2616	6.186841	8.27964	-22.7	-21.7	16.9	0
8.715	0.56244	5.70942	8.495461	-21.2	-21.3	15.3	0
8.72	0.14388	5.56554	8.38428	-17.8	-19	13.6	0
8.725	0.22236	5.89254	8.45622	-13.5	-18.2	10.7	0
8.73	0.2943	5.97102	8.495461	-11.7	-15.4	8.8	0
8.735	0.7455601	5.93178	8.38428	-9.9	-12.6	6.5	0
8.74	0.9744601	6.186841	8.5347	-7.9	-10.9	5.4	0
8.745	1.08564	6.082201	8.42352	-6.5	-8.1	3.5	0
8.75	0.9744601	5.93178	8.5347	-6.1	-6	1.6	0
8.755	0.7455601	5.97102	8.42352	-4.6	-4.3	0.6	0
8.76	0.41202	5.8206	8.45622	-3.4	-3.1	-0.5	0
8.765	-0.07194	5.89254	8.35158	-2	-1.7	-1	0
8.77	-0.44472	5.93178	8.2404	-0.9	-1.1	-1.9	0
8.775	-0.7848001	6.04296	8.207701	-0.5	-0.7	-2.1	0
8.78	-1.0137	6.04296	8.13576	0	-0.3	-1.9	0
8.785	-1.19682	6.15414	8.02458	0	-0.4	-1.7	0
8.79	-1.23606	6.186841	8.02458	0.2	-0.7	-0.7	0
8.795	-1.19682	6.15414	7.985341	0	-1.2	0.2	0
8.8	-1.0464	6.15414	7.952641	-0.7	-2.1	0.8	0
8.805	-0.8632801	6.22608	7.880701	-1.1	-2.7	1.1	0
8.81	-0.5232	6.33726	7.9134	-1.8	-3.9	0.6	0
8.815	-0.41202	6.186841	7.808761	-3.3	-4.7	0.3	0
8.82	-0.2943	6.186841	7.985341	-1.8	-3.9	0.6	0
8.825	-0.41202	6.186841	7.880701	-4.5	-5.2	0.4	0
8.83	-0.56244	6.33726	7.952641	-5.8	-6	-0.2	0
8.835	-0.59514	6.22608	7.952641	-6	-5.3	0	0
8.84	-0.59514	6.186841	8.057281	-6.5	-5.6	0.7	0
8.845	-0.67362	6.186841	8.09652	-7	-6.2	0.9	0
8.85	-0.56244	6.114901	7.9134	-7.9	-7	0.7	0
8.855	-0.33354	6.082201	7.952641	-8.6	-7	1	0
8.86	-0.22236	6.15414	7.880701	-8.6	-6.8	0.4	0
8.865	0.0327	6.15414	8.057281	-8.8	-5	-0.3	0
8.87	0.2616	6.114901	8.02458	-8.8	-3.5	-0.7	0
8.875	0.18312	6.082201	8.16846	-9.1	-1.4	-1.6	0
8.88	0.11118	5.89254	8.27964	-9.2	0	-2.5	0
8.885	0.14388	5.89254	8.35158	-8.7	1.6	-3.9	0
8.89	0.18312	6.082201	8.35158	-8.3	3.2	-5.1	0
8.895	0.14388	6.114901	8.2404	-8.2	4.3	-5.4	0
8.9	0	6.15414	8.207701	-8.1	4.9	-6	0
8.905	-0.22236	6.15414	8.2404	-8.4	5.9	-6.6	0
8.91	-0.37278	6.082201	8.2404	-8.5	6.3	-6.7	0
8.915	-0.56244	6.114901	8.2404	-8.8	5.6	-7.4	0
8.92	-0.56244	6.186841	8.13576	-9	5.8	-7.6	0
8.925	-0.63438	6.29802	8.13576	-9.1	6.5	-8.1	0
8.93	-0.63438	6.29802	8.02458	-9.7	6.3	-7.6	0
8.935	-0.5232	6.29802	8.16846	-10.1	6.5	-6.9	0
8.94	-0.44472	6.26532	8.13576	-10.6	7.7	-6.7	0
8.945	-0.5232	6.409201	8.207701	-11.3	9.2	-6.4	0
8.95	-0.5232	6.44844	8.13576	-12.1	9.5	-6.7	0
8.955	-0.48396	6.409201	8.13576	-12.8	9.1	-7.2	0
8.96	-0.37278	5.97102	7.952641	-13.2	8.8	-7.4	0
8.965	-1.0464	5.30394	8.09652	-13.5	8.4	-7.8	0
8.97	-1.38648	4.75458	8.42352	-12.4	8.4	-6.5	0
8.975	-1.83774	4.56492	8.67858	-10.2	8.1	-6	0
8.98	-1.7985	4.9704	8.606641	-7.8	7	-4.8	0
8.985	-1.42572	5.45436	8.5347	-5.8	6	-3.5	0
8.99	-0.8632801	5.63748	8.42352	-3.7	4.4	-2.3	0
8.995	-0.56244	5.70942	8.312341	-2.3	3.9	-1.9	0
9	-0.5232	5.63748	8.35158	-1.4	3.5	-1.9	0
9.005	-0.63438	5.74866	8.312341	-1	3.5	-2.2	0
9.01	-0.71286	5.8206	8.312341	-0.9	3.7	-3.5	0
9.015	-0.71286	5.78136	8.27964	-0.4	3.9	-3.9	0
9.02	-0.67362	5.85984	8.312341	-0.2	4.3	-4.6	0
9.025	-0.7455601	5.8206	8.312341	0.4	4.6	-4.7	0
9.03	-0.71286	5.8206	8.312341	0.8	4.4	-4.9	0
9.035	-0.71286	5.89254	8.38428	0.9	4.2	-4.9	0
9.04	-0.71286	5.85984	8.27964	0.8	3.8	-4.4	0
9.045	-0.67362	5.89254	8.27964	0.9	3.7	-4.2	0
9.05	-0.71286	5.85984	8.27964	1.3	3.7	-3.9	0
9.055	-0.7848001	5.85984	8.27964	1.6	3.2	-3.5	0
9.06	-0.7848001	5.93178	8.2404	1.4	2.8	-3.3	0
9.065	-0.7848001	5.8206	8.2404	1.8	2.6	-3.2	0
9.07	-0.8240401	5.85984	8.207701	2	2.1	-3.5	0
9.075	-0.7848001	5.85984	8.207701	1.6	1.9	-2.9	0
9.08	-0.8240401	5.93178	8.207701	1.8	1.7	-2.3	0
9.085	-0.8240401	5.85984	8.16846	2.3	1.6	-2.5	0
9.09	-0.7848001	5.93178	8.16846	2.3	1.6	-2.3	0
9.095	-0.67362	5.89254	8.2404	2.1	1.6	-2.5	0
9.1	-0.7848001	5.85984	8.2404	2.1	2.3	-2.2	0
9.105	-0.67362	5.85984	8.27964	2.5	2.3	-2.3	0
9.11	-0.5232	5.89254	8.27964	2.1	2.7	-3.7	0
9.115	-0.8240401	5.8206	8.312341	1.9	3	-3.5	0
9.12	-0.7455601	5.93178	8.2404	2.4	3.5	-3	0
9.125	-0.67362	5.89254	8.207701	2.1	4.8	-2.7	0
9.13	-0.67362	5.97102	8.13576	2.1	5.4	-2.8	0
9.135	-0.71286	5.93178	8.207701	2.1	5.8	-3.1	0
9.14	-0.67362	5.97102	8.16846	2.3	6.1	-3.2	0
9.145	-0.71286	6.00372	8.16846	2.3	6.3	-2.8	0
9.15	-0.7455601	5.89254	8.16846	2.1	6.3	-2.5	0
9.155	-0.8240401	5.89254	8.16846	1.8	6	-2.6	0
9.16	-0.8632801	5.89254	8.13576	2	5.8	-2.7	0
9.165	-0.9352201	5.85984	8.207701	2.1	5.8	-2.8	0
9.17	-0.9744601	5.85984	8.16846	1.9	5.5	-2.3	0
9.175	-1.0464	5.78136	8.13576	2	4.9	-2.7	0
9.18	-1.0464	5.89254	8.16846	2.4	4.2	-2.8	0
9.185	-1.0137	5.97102	8.09652	2	3.7	-2.3	0
9.19	-1.0137	5.93178	8.057281	1.6	3	-1.8	0
9.195	-0.9352201	5.97102	8.09652	1.3	2.3	-1.4	0
9.2	-1.0137	5.89254	8.09652	1	1.6	-1.6	0
9.205	-1.0464	5.93178	8.057281	0.7	1.5	-1.1	0
9.21	-1.12488	5.97102	8.057281	0.4	1	-1	0
9.215	-0.9744601	5.97102	8.09652	0.3	0.3	-0.9	0
9.22	-1.0464	5.97102	8.057281	0	0.2	-0.9	0
9.225	-1.0137	5.93178	8.16846	-0.7	-0.4	-0.9	0
9.23	-0.8240401	5.93178	8.16846	-0.6	-0.6	-1.2	0
9.235	-0.8240401	5.93178	8.2404	-0.9	0	-1.2	0
9.24	-0.71286	5.85984	8.312341	-1.5	0.2	-1.7	0
9.245	-0.8240401	5.8206	8.207701	-1.5	0.7	-0.7	0
9.25	-0.59514	5.93178	8.42352	0	1.1	-1.3	0
9.255	-0.67362	5.8206	8.2404	-0.8	1.5	-1.5	0
9.26	-0.5232	6.00372	8.312341	-0.2	2	-1.9	0
9.265	-0.8632801	5.8206	8.312341	-0.2	1.5	-2.1	0
9.27	-0.7455601	5.85984	8.2404	-0.7	2.5	-2.2	0
9.275	-0.7455601	5.89254	8.312341	-0.1	2.8	-2.3	0
9.28	-0.59514	6.00372	8.2404	-0.1	3.2	-2.6	0
9.285	-1.0464	5.74866	8.207701	-0.2	3.2	-2	0
9.29	-0.8632801	5.89254	8.2404	0.8	4.1	-2	0
9.295	-1.0137	5.8206	8.16846	0.5	4.1	-1.9	0
9.3	-1.0464	5.70942	8.207701	0.1	4	-2.2	0
9.305	-0.9744601	5.70942	8.16846	0.5	3.7	-2.1	0
9.31	-1.0464	5.70942	8.16846	0.9	3.3	-2.4	0
9.315	-1.0137	5.67672	8.13576	1.4	3.2	-2.3	0
9.32	-1.0137	5.5263	8.09652	1.3	3.7	-2.9	0
9.325	-0.8632801	6.15414	8.42352	3	3.9	-2	0
9.33	-0.8240401	5.67672	8.09652	1.8	3.4	-3	0
9.335	-0.9744601	5.67672	8.312341	1.4	2.5	-2.7	0
9.34	-1.12488	5.70942	8.09652	1.7	2.9	-3.1	0
9.345	-0.48396	6.04296	8.606641	3.6	4	-3.3	0
9.35	-0.9352201	5.487061	8.057281	1.7	3.9	-2.1	0
9.355	-0.9744601	5.93178	8.495461	4	4.4	-3.2	0
9.36	-1.12488	5.5263	8.09652	3	4.6	-4.4	0
9.365	-1.15758	6.082201	8.42352	5	4.4	-3.7	0
9.37	-1.0137	5.67672	8.27964	4.5	4.9	-3.2	0
9.375	-0.9352201	5.8206	8.057281	3.7	5	-3.3	0
9.38	-0.7848001	6.22608	8.35158	7	5.5	-3.4	0
9.385	-0.7848001	5.89254	8.16846	4.9	5	-3.9	0
9.39	-1.12488	5.89254	8.02458	5.1	5.3	-4	0
9.395	-0.8632801	6.26532	8.207701	6.2	5.8	-3	0
9.4	-0.7455601	5.85984	8.02458	5.2	5.7	-3.5	0
9.405	-1.15758	5.63748	8.13576	4.2	4.8	-3.4	0
9.41	-1.12488	5.89254	7.880701	4.6	4.6	-3.6	0
9.415	-0.8632801	6.114901	8.42352	6.5	5.4	-2.9	0
9.42	-1.0464	5.59824	7.9134	4.2	5.3	-3.6	0
9.425	-0.9744601	5.41512	8.057281	5.6	4.6	-3.5	0
9.43	-1.0137	6.114901	8.5347	7.4	3.7	-3.3	0
9.435	-1.08564	5.67672	8.207701	6.3	5.3	-3.8	0
9.44	-1.15758	5.67672	8.13576	6.2	5.6	-4.4	0
9.445	-1.12488	5.78136	8.09652	7.7	4.9	-3.2	0
9.45	-1.19682	6.26532	8.27964	8.2	4.1	-2.2	0
9.455	-0.8632801	5.89254	8.057281	7.7	4.9	-3.2	0
9.46	-0.9744601	6.114901	8.057281	7.8	5.3	-3.6	0
9.465	-0.9352201	6.04296	8.13576	8.2	4.9	-4.2	0
9.47	-0.7848001	6.114901	8.09652	7	3.9	-4	0
9.475	-1.19682	6.00372	8.057281	7.1	3.7	-3.5	0
9.48	-1.19682	6.082201	8.057281	6.7	3.5	-4.6	0
9.485	-1.23606	6.082201	7.985341	6.6	3	-4	0
9.49	-1.23606	6.186841	8.02458	5.9	3.1	-3.5	0
9.495	-1.15758	6.082201	8.09652	5.3	2.8	-2.6	0
9.5	-1.0137	6.22608	8.057281	4.6	2.1	-2.4	0
9.505	-0.8959801	6.15414	8.057281	4.2	2.1	-2.8	0
9.51	-0.9352201	6.082201	8.057281	4.2	2.3	-3	0
9.515	-1.0137	5.89254	8.09652	4.1	2.5	-3.4	0
9.52	-1.0137	5.85984	8.057281	3.2	2.5	-3.2	0
9.525	-1.15758	5.85984	8.13576	3.8	2.3	-3.2	0
9.53	-1.15758	6.04296	8.09652	3.7	2.2	-3	0
9.535	-1.08564	5.97102	8.09652	3.6	1.9	-2.8	0
9.54	-1.12488	6.00372	8.09652	3.8	1.4	-1.8	0
9.545	-1.19682	6.00372	8.09652	4.1	1.8	-1.8	0
9.55	-1.15758	5.97102	8.13576	4	1.9	-3	0
9.555	-1.23606	5.93178	8.16846	4.3	2.3	-3.2	0
9.56	-1.23606	5.93178	8.16846	4.5	2.1	-3.3	0
9.565	-1.34724	5.89254	8.13576	4.6	2	-2.8	0
9.57	-1.34724	5.97102	8.057281	5.2	1.7	-1.9	0
9.575	-1.308	5.93178	8.09652	5.8	1.6	-2	0
9.58	-1.19682	6.00372	8.02458	5.7	1.4	-2	0
9.585	-1.23606	5.89254	8.13576	5.6	1.2	-1.8	0
9.59	-1.308	6.00372	8.057281	6	1.4	-1.3	0
9.595	-1.308	5.97102	8.09652	6.6	1.4	-0.9	0
9.6	-1.23606	5.93178	8.09652	7	1.5	-0.4	0
9.605	-1.2753	5.93178	8.16846	6.7	1.3	-0.1	0
9.61	-1.19682	6.082201	8.02458	7.2	1.1	-0.3	0
9.615	-1.19682	6.04296	8.02458	7.9	0.8	0	0
9.62	-1.308	6.082201	7.985341	7.6	0.4	0.1	0
9.625	-1.23606	6.15414	7.985341	7.5	0	1.3	0
9.63	-1.23606	6.15414	7.985341	7.5	-0.3	2.1	0
9.635	-1.34724	6.15414	7.985341	7	-0.5	2.3	0
9.64	-1.38648	6.186841	7.84146	6.7	-1	3	0
9.645	-1.308	6.186841	7.84146	6	-1.4	3	0
9.65	-1.2753	6.22608	7.84146	5.3	-1.8	3.2	0
9.655	-1.19682	6.15414	7.952641	4.5	-1.3	2.7	0
9.66	-1.15758	6.15414	7.985341	4	-1.3	2.5	0
9.665	-1.15758	6.082201	8.02458	4.2	-1.5	2.5	0
9.67	-1.15758	6.082201	8.02458	4.3	-1.2	2.4	0
9.675	-1.08564	6.082201	8.02458	4.2	-0.5	2.9	0
9.68	-1.15758	6.114901	8.057281	4	-0.9	2.7	0
9.685	-1.15758	6.082201	8.057281	4.2	-0.9	2.5	0
9.69	-1.15758	6.082201	8.09652	4.3	-0.7	2.6	0
9.695	-1.08564	6.15414	8.02458	4.8	-0.5	3	0
9.7	-1.08564	6.186841	7.952641	4.5	-0.4	3.9	0
9.705	-1.0464	6.26532	7.952641	4.2	-0.3	3.7	0
9.71	-1.0137	6.22608	7.880701	4.2	-0.4	3.4	0
9.715	-1.12488	6.26532	7.9134	4.4	-0.2	3.4	0
9.72	-1.08564	6.22608	7.952641	3.9	0	3.8	0
9.725	-1.0464	6.26532	8.02458	3.6	-0.2	3.2	0
9.73	-1.0464	6.22608	7.9134	3.2	-0.2	2.8	0
9.735	-1.0464	6.22608	8.02458	3.5	0	3.1	0
9.74	-1.08564	6.15414	8.02458	3	-0.2	2.8	0
9.745	-1.08564	6.15414	8.09652	3	-0.3	2.5	0
9.75	-1.12488	6.15414	8.16846	3.1	-0.5	2.9	0
9.755	-1.12488	6.15414	8.02458	2.9	-0.7	3.7	0
9.76	-1.15758	6.22608	8.057281	2.5	-1.1	3.8	0
9.765	-1.12488	6.26532	7.985341	2.7	-1.1	3.6	0
9.77	-1.0137	6.29802	7.952641	3	-1.1	4.2	0
9.775	-1.0137	6.26532	7.985341	2.5	-1.2	4.2	0
9.78	-1.0464	6.26532	7.84146	2.8	-0.8	4.2	0
9.785	-1.19682	6.29802	7.76952	3.1	-0.5	4.3	0
9.79	-1.2753	6.48768	7.73028	2.2	-0.9	4.1	0
9.795	-1.308	6.3765	7.73028	0.9	-1.1	4.2	0
9.8	-1.19682	6.409201	7.69758	0.3	-1.5	4.2	0
9.805	-1.12488	6.409201	7.808761	-0.4	-2	4.4	0
9.81	-1.08564	6.409201	7.84146	-0.9	-2.5	4.4	0
9.815	-1.08564	6.409201	7.880701	-1.8	-2.9	4.2	0
9.82	-0.9744601	6.29802	8.02458	-2.9	-2.9	3.9	0
9.825	-0.8959801	6.3765	8.02458	-2.9	-2.9	3.7	0
9.83	-0.8632801	6.3765	8.057281	-3	-1.8	4.3	0
9.835	-0.7848001	6.409201	8.207701	-2.8	-1.3	4.2	0
9.84	-0.71286	6.6708	8.2404	-2.3	-0.1	3.7	1
9.845	-0.44472	6.781981	8.27964	-1.5	0.7	3.3	1
9.85	-0.44472	6.89316	8.27964	-1.4	2.2	2.8	1
9.855	-0.63438	6.781981	8.27964	-2.3	4.2	2.3	1
9.86	-0.7455601	6.52038	8.057281	-4.4	5.3	1.3	1
9.865	-0.8240401	6.48768	8.13576	-4.6	5.8	1.1	1
9.87	-0.8632801	6.48768	8.057281	-5.1	6	1.1	1
9.875	-0.63438	6.59232	8.16846	-6.7	6.3	0.9	1
9.88	-0.59514	6.6708	8.2404	-8.6	7.7	0.4	1
9.885	-0.59514	6.59232	8.16846	-9.9	8.6	0.4	1
9.89	-0.44472	6.7035	8.16846	-11	9.3	0.1	1
9.895	-0.5232	6.814681	8.13576	-12.6	10.2	-0.5	1
9.9	-0.18312	6.74274	8.16846	-14.6	10.9	-1.2	1
9.905	-0.18312	6.6708	8.27964	-16.9	11.6	-1.1	1
9.91	-0.07194	6.63156	8.312341	-18.2	13	-1.3	1
9.915	0.22236	6.48768	8.38428	-21.4	14.7	0.8	1
9.92	0.41202	6.44844	8.495461	-22.8	17.1	3.2	1
9.925	0.5232	6.52038	8.5674	-24.9	19.8	5.6	1
9.93	0.33354	6.92586	8.5347	-27.4	22.5	8.6	1
9.935	0.56244	7.14822	8.82246	-29.3	25.6	11.8	1
9.94	0.8240401	6.48768	8.5347	-34.5	29.5	16.3	1
9.945	1.42572	6.15414	8.45622	-36.9	32.7	21.8	1
9.95	2.40018	5.78136	8.606641	-38.4	36.2	29.8	1
9.955	4.12674	5.56554	9.03828	-40.6	40.3	41.7	1
9.96	5.17968	5.97102	9.692281	-42.8	47.3	57.1	1
9.965	5.89254	6.22608	10.24164	-45.4	57.6	73.1	1
9.97	6.45498	6.44844	10.2024	-51	68.3	90	1
9.975	6.82776	6.52038	10.24164	-59.2	82.1	114.8	1
9.98	7.27902	6.22608	9.692281	-65.8	94.3	134.8	1
9.985	7.46868	6.52038	9.731521	-71.6	105.4	156.8	1
9.99	8.1096	6.409201	9.62034	-77.7	114.8	181.3	1
[truncated: 4,173 more rows]
