# Supplementary material for: Real-Time Detection of Freezing Motions in Parkinson's Patients for Adaptive Gait Phase Synchronous Cueing
Source: Front Neurol. 2021 Dec 6;12:720516. doi: 10.3389/fneur.2021.720516 (PMC8685223; doi:10.3389/fneur.2021.720516)
Supplement: Supplementary file 2 [file Data_Sheet_2.zip › data/S5/S5_right_foot_trial_1.csv]

time	acc_x	acc_y	acc_z	gyr_x	gyr_y	gyr_z	FoG
0	0.0327	5.07504	8.63934	0.4	0.7	-0.4	0
0.005	0.0327	5.14698	8.52816	0	0.4	-0.2	0
0.01	0.14388	5.14698	8.52816	0	0.2	-0.7	0
0.015	0.11118	5.14698	8.600101	0.3	0.7	-0.9	0
0.02	0.11118	5.14698	8.63934	0.2	0.9	-0.2	0
0.025	0.07194	5.14698	8.600101	0	0.7	-0.5	0
0.03	0.07194	5.14698	8.5674	0.1	0.6	-0.7	0
0.035	0	5.14698	8.600101	0.4	0.9	-0.9	0
0.04	0.0327	5.18622	8.5674	0.5	1.1	-1	0
0.045	0	5.18622	8.600101	0	0.9	-0.8	0
0.05	0.11118	5.11428	8.67858	0.4	0.8	-0.9	0
0.055	0.0327	5.18622	8.63934	0.4	1	-1.1	0
0.06	0.07194	5.14698	8.600101	0.4	1.2	-0.6	0
0.065	0.07194	5.11428	8.5674	0.4	1.1	-0.7	0
0.07	0.0327	5.18622	8.5674	0.2	1.1	-1.1	0
0.075	0.0327	5.18622	8.5674	0.2	1.4	-0.8	0
0.08	0.11118	5.14698	8.600101	0.4	1.1	-0.9	0
0.085	0.07194	5.22546	8.63934	0.3	0.6	-1.1	0
0.09	0.0327	5.18622	8.5674	0.2	0.7	-0.9	0
0.095	0.0327	5.14698	8.600101	0.4	0.9	-0.9	0
0.1	0.11118	5.11428	8.63934	0.6	0.7	-0.7	0
0.105	0.07194	5.18622	8.52816	0.2	0.7	-0.6	0
0.11	0.07194	5.11428	8.52816	0.2	1.1	-0.1	0
0.115	0.07194	5.11428	8.5674	0.4	1.2	-0.5	0
0.12	0.07194	5.11428	8.495461	0.3	1.6	-1.1	0
0.125	0.07194	5.11428	8.495461	0.2	1.6	-0.9	0
0.13	0.11118	5.18622	8.52816	0.6	1.3	-1.2	0
0.135	0	5.18622	8.600101	0.9	1.4	-1.1	0
0.14	0	5.18622	8.5674	0.5	1.6	-0.7	0
0.145	0.0327	5.22546	8.63934	0.7	1.6	-0.7	0
0.15	0	5.22546	8.5674	0.4	1.8	-0.3	0
0.155	0	5.18622	8.600101	0.2	1.3	-1.1	0
0.16	-0.07194	5.22546	8.5674	0.4	1.4	-1.3	0
0.165	0.0327	5.18622	8.600101	0.2	1.8	-0.8	0
0.17	-0.07194	5.18622	8.63934	0	1.1	-0.4	0
0.175	0.0327	5.18622	8.600101	0	0.7	-0.6	0
0.18	0.0327	5.22546	8.63934	0	0.7	-1	0
0.185	0	5.22546	8.600101	0	0.7	-0.7	0
0.19	0.0327	5.22546	8.5674	-0.2	0.6	-0.7	0
0.195	0.07194	5.22546	8.5674	0.3	0.4	-0.9	0
0.2	0.07194	5.18622	8.5674	0.1	0.9	-1.1	0
0.205	0.0327	5.14698	8.52816	-0.2	0.8	-0.6	0
0.21	0.07194	5.11428	8.5674	-0.4	0.5	-0.4	0
0.215	0.0327	5.11428	8.5674	-0.4	0.8	-0.7	0
0.22	0.11118	5.11428	8.63934	-0.5	0.7	-0.6	0
0.225	0.07194	5.11428	8.63934	-0.4	0.4	-0.7	0
0.23	0	5.14698	8.52816	0	0.4	-0.2	0
0.235	0	5.14698	8.600101	0.2	0.7	0.1	0
0.24	0	5.22546	8.5674	-0.2	0.2	-0.7	0
0.245	-0.07194	5.18622	8.63934	-0.7	0.1	-0.9	0
0.25	-0.07194	5.18622	8.600101	-0.5	0.4	-1	0
0.255	-0.07194	5.14698	8.63934	-0.5	0	-0.4	0
0.26	-0.14388	5.22546	8.600101	-0.7	0.1	-0.3	0
0.265	0	5.18622	8.67858	-0.6	-0.1	-0.4	0
0.27	0	5.11428	8.67858	-0.7	-0.3	0	0
0.275	-0.0327	5.14698	8.52816	-0.4	0.2	0.2	0
0.28	0	5.18622	8.63934	-0.3	-0.1	-0.1	0
0.285	0	5.18622	8.63934	0.1	-0.3	-0.2	0
0.29	0.11118	5.11428	8.5674	-0.2	-1.1	-0.1	0
0.295	0.07194	5.14698	8.5674	0	-0.2	0	0
0.3	0.07194	5.11428	8.5674	-0.6	-0.4	-0.5	0
0.305	0.07194	5.11428	8.5674	-0.2	-0.2	-0.5	0
0.31	0.07194	5.04234	8.63934	-0.2	-0.2	-0.2	0
0.315	0	5.11428	8.63934	0	-0.4	0	0
0.32	0	5.14698	8.67858	0.4	-0.2	-0.1	0
0.325	-0.07194	5.18622	8.600101	0.2	-0.4	0.1	0
0.33	0	5.18622	8.5674	-0.1	-0.6	0.1	0
0.335	0	5.18622	8.600101	-0.9	-0.7	-0.4	0
0.34	0.07194	5.14698	8.5674	-0.5	-1.1	0	0
0.345	0	5.18622	8.5674	0	-1.2	0.6	0
0.35	0.07194	5.18622	8.5674	-0.4	-0.7	0	0
0.355	0	5.14698	8.600101	-0.2	-0.8	0	0
0.36	0.0327	5.11428	8.5674	-0.6	-0.5	0	0
0.365	0.0327	5.22546	8.5674	-0.7	-1.2	0.2	0
0.37	0.11118	5.22546	8.600101	-0.8	-0.9	0.1	0
0.375	0.14388	5.14698	8.5674	-0.4	-0.8	0.2	0
0.38	0.14388	5.18622	8.52816	-0.3	-0.8	0.4	0
0.385	0.14388	5.11428	8.52816	-0.3	-1	0	0
0.39	0.07194	5.18622	8.52816	-0.5	-0.5	0.9	0
0.395	0.14388	5.11428	8.5674	-0.2	0	0.4	0
0.4	0.14388	5.14698	8.5674	-0.5	-0.2	0.4	0
0.405	0.18312	5.07504	8.52816	-0.7	-0.6	0.1	0
0.41	0.18312	5.04234	8.5674	-0.8	-0.1	-0.1	0
0.415	0.22236	5.07504	8.5674	-0.4	-0.3	-0.1	0
0.42	0.22236	5.04234	8.5674	-0.2	0	-0.6	0
0.425	0.22236	5.07504	8.600101	0	0.2	-0.4	0
0.43	0.07194	5.22546	8.600101	0.2	0.8	-0.4	0
0.435	0.07194	5.18622	8.600101	0.2	0.9	-0.7	0
0.44	0.11118	5.18622	8.600101	0.2	1.2	-0.5	0
0.445	0.07194	5.22546	8.63934	0	0.4	-0.8	0
0.45	-0.0327	5.18622	8.600101	0	0.1	-0.3	0
0.455	0	5.18622	8.52816	-0.4	0.3	-0.5	0
0.46	0.0327	5.14698	8.63934	-0.7	0.1	-0.2	0
0.465	0.07194	5.11428	8.600101	-0.8	-0.2	-0.2	0
0.47	0.07194	5.07504	8.63934	-0.6	0	-0.6	0
0.475	0.07194	5.11428	8.600101	-0.5	0.1	-0.3	0
0.48	0.07194	5.07504	8.5674	-0.7	0.8	-0.4	0
0.485	0.11118	5.07504	8.600101	-0.4	0.4	0	0
0.49	0.11118	5.07504	8.67858	0.2	-0.6	-0.2	0
0.495	0.11118	5.11428	8.63934	-0.2	-0.5	-0.5	0
0.5	0.14388	5.11428	8.5674	0	0.2	-0.2	0
0.505	0.14388	5.14698	8.5674	-0.4	0	-0.7	0
0.51	0.18312	5.14698	8.5674	-0.4	-0.2	-0.5	0
0.515	0.11118	5.11428	8.600101	0.2	0.4	-0.4	0
0.52	0.11118	5.11428	8.5674	0.4	0.5	-0.7	0
0.525	0.07194	5.14698	8.5674	0.4	0.4	-0.6	0
0.53	0.14388	5.07504	8.52816	-0.2	0.4	-0.9	0
0.535	0.14388	5.07504	8.52816	0	0.5	-0.9	0
0.54	0.18312	5.11428	8.600101	0	0.2	-0.2	0
0.545	0.11118	5.07504	8.5674	0	0.7	-0.1	0
0.55	0.14388	5.18622	8.52816	0.1	1.1	-0.4	0
0.555	0.14388	5.11428	8.63934	0.2	0.9	-0.4	0
0.56	0.14388	5.14698	8.63934	0	1.4	-0.2	0
0.565	0.0327	5.14698	8.5674	0.2	1	-0.7	0
0.57	0.07194	5.14698	8.5674	0.6	1.4	-0.4	0
0.575	0.11118	5.11428	8.5674	0.4	1.1	-0.7	0
0.58	0.11118	5.11428	8.495461	0.1	0.9	-1	0
0.585	0.14388	5.11428	8.52816	0.4	1.3	-0.6	0
0.59	0.18312	5.07504	8.52816	0.4	1.8	-0.9	0
0.595	0.18312	5.11428	8.600101	0.4	2.1	-1.1	0
0.6	0.11118	5.14698	8.5674	0	2.2	-1.2	0
0.605	0.11118	5.04234	8.63934	0	2	-1.5	0
0.61	0.11118	5.14698	8.5674	0	1.7	-1.7	0
0.615	0.11118	5.11428	8.5674	-0.1	2.2	-1.8	0
0.62	0.11118	5.11428	8.5674	0.1	2.1	-1.8	0
0.625	0.07194	5.11428	8.52816	0.5	2.4	-1.9	0
0.63	0.07194	5.11428	8.600101	0.2	2.8	-1.5	0
0.635	-0.0327	5.14698	8.63934	0.5	2.6	-1.5	0
0.64	0	5.11428	8.63934	0.4	2.1	-1.6	0
0.645	-0.0327	5.14698	8.63934	0.4	2.3	-1.6	0
0.65	0	5.22546	8.600101	0.8	2.1	-1.7	0
0.655	0.07194	5.18622	8.600101	0.3	1.9	-1.4	0
0.66	0.11118	5.25816	8.5674	0.4	1.7	-1.5	0
0.665	0.07194	5.18622	8.600101	0.2	1.7	-0.9	0
0.67	0.07194	5.14698	8.63934	-0.1	1.8	-1.1	0
0.675	0.14388	5.18622	8.52816	0	1.9	-1.2	0
0.68	0.07194	5.14698	8.52816	-0.2	2.5	-1.6	0
0.685	0.11118	5.22546	8.600101	0	2.2	-1.6	0
0.69	0.07194	5.14698	8.5674	-0.1	2.3	-1.5	0
0.695	0.07194	5.14698	8.67858	-0.4	2.5	-1.9	0
0.7	-0.0327	5.18622	8.600101	-0.2	2.2	-1.9	0
0.705	-0.0327	5.14698	8.67858	0.2	1.9	-1.6	0
0.71	-0.07194	5.25816	8.63934	-0.1	2.2	-1.6	0
0.715	-0.0327	5.18622	8.67858	0	2.1	-0.9	0
0.72	0	5.18622	8.5674	-0.2	1.8	-0.9	0
0.725	-0.07194	5.22546	8.5674	-0.2	1.7	-1.1	0
0.73	-0.0327	5.22546	8.5674	-0.4	1.6	-1.1	0
0.735	0	5.14698	8.600101	-0.4	1.4	-1.6	0
0.74	0.0327	5.14698	8.5674	-0.6	1.3	-1.4	0
0.745	0.0327	5.14698	8.52816	-0.7	0.9	-1.6	0
0.75	0.11118	5.11428	8.63934	-0.4	1.1	-1.4	0
0.755	-0.0327	5.14698	8.600101	-0.7	1.4	-1.1	0
0.76	0	5.11428	8.600101	-0.7	1.4	-1.2	0
0.765	-0.0327	5.14698	8.5674	-0.6	1.7	-1.4	0
0.77	-0.0327	5.11428	8.600101	-0.6	1.5	-1.9	0
0.775	-0.0327	5.14698	8.600101	-0.2	1.3	-1.1	0
0.78	-0.0327	5.11428	8.600101	-0.5	0.9	-0.9	0
0.785	0.0327	5.11428	8.600101	-0.4	0.9	-1.2	0
0.79	0.0327	5.18622	8.600101	0	1.3	-1.3	0
0.795	0.0327	5.18622	8.600101	-0.3	0.8	-1	0
0.8	0.0327	5.14698	8.600101	-0.4	0.9	-1	0
0.805	0	5.11428	8.63934	-0.5	0.7	-1.1	0
0.81	0.07194	5.22546	8.5674	-0.8	1	-1.4	0
0.815	0	5.14698	8.63934	-1.2	1.3	-1.6	0
0.82	0.0327	5.18622	8.5674	-0.9	0.9	-1.2	0
0.825	0	5.11428	8.600101	-1.1	0.7	-1.7	0
0.83	0	5.14698	8.600101	-0.5	0.9	-1.4	0
0.835	-0.0327	5.11428	8.5674	-0.4	0.4	-1.2	0
0.84	0	5.11428	8.63934	-0.8	0.2	-1.7	0
0.845	-0.0327	5.18622	8.63934	-0.7	0.6	-1.6	0
0.85	-0.07194	5.22546	8.63934	-0.5	0.3	-1.6	0
0.855	-0.0327	5.22546	8.600101	-0.8	0.4	-0.9	0
0.86	0.07194	5.22546	8.67858	-0.9	0.1	-0.7	0
0.865	-0.11118	5.25816	8.67858	-1	-0.2	-1.1	0
0.87	-0.07194	5.33664	8.711281	-1.1	-0.4	-1	0
0.875	-0.18312	5.36934	8.78322	-1.7	-0.6	-1.4	0
0.88	-0.18312	5.44782	8.711281	-2.3	-1.4	-1.6	0
0.885	-0.25506	5.40858	8.67858	-2.7	-2.1	-1.6	0
0.89	-0.2943	5.40858	8.600101	-3	-2.1	-1.4	0
0.895	-0.2943	5.36934	8.67858	-3.7	-3.1	-1.2	0
0.9	-0.14388	5.44782	8.78322	-4.2	-4.2	-1.2	0
0.905	-0.07194	5.2974	8.67858	-4.6	-4.8	-0.9	0
0.91	0.0327	5.44782	8.63934	-5.1	-5.3	-1.5	0
0.915	0.0327	5.33664	8.711281	-5.6	-5.6	-1.6	0
0.92	0.14388	5.22546	8.711281	-6.7	-5.7	-1.6	0
0.925	0.2943	5.11428	8.5674	-7.4	-5.5	-2.2	0
0.93	0.44472	4.89192	8.5674	-8	-4.6	-2.4	0
0.935	0.66708	4.78074	8.45622	-8.2	-3.6	-2.1	0
0.94	0.66708	4.55838	8.5674	-7.7	-3.2	-2.1	0
0.945	0.59514	4.59762	8.52816	-6	-2.1	-2.3	0
0.95	0.63438	4.55838	8.495461	-4.8	-0.5	-2.6	0
0.955	0.59514	4.59762	8.495461	-5	0.4	-2.5	0
0.96	0.48396	4.74804	8.5674	-4.4	1.6	-2.8	0
0.965	0.37278	4.85268	8.495461	-3.7	2.2	-3.1	0
0.97	0.33354	4.963861	8.5674	-3.5	2.8	-3.5	0
0.975	0.25506	5.14698	8.67858	-3.2	3.7	-3.2	0
0.98	0.18312	5.25816	8.67858	-3.5	4.1	-3.4	0
0.985	0.07194	5.36934	8.82246	-3.7	4.2	-3.5	0
0.99	-0.07194	5.33664	8.78322	-4.4	4.6	-3.5	0
0.995	-0.18312	5.25816	8.711281	-5.7	4.2	-3.8	0
1	-0.14388	5.22546	8.600101	-6.6	3.7	-4.2	0
1.005	-0.2943	5.14698	8.67858	-7.2	4	-4.4	0
1.01	-0.22236	5.0031	8.63934	-7.4	3.5	-5	0
1.015	-0.07194	4.85268	8.63934	-7.9	3.8	-5.1	0
1.02	0.22236	4.66956	8.52816	-7.5	4.6	-5.1	0
1.025	0.44472	4.34256	8.38428	-7.2	5.4	-5.7	0
1.03	0.5559	4.1202	8.27964	-6	6.5	-6.1	0
1.035	0.48396	3.8586	8.20116	-4.4	7.7	-5.6	0
1.04	0.48396	3.75396	8.16846	-2.1	8.1	-5.8	0
1.045	0.2943	3.8259	8.2404	0.7	9.4	-6.3	0
1.05	0.25506	4.00902	8.52816	3.3	10.7	-6.5	0
1.055	0.14388	4.59762	8.711281	5.3	11.2	-7.1	0
1.06	-0.0327	5.22546	8.894401	6.8	11.9	-7.7	0
1.065	-0.22236	5.44782	8.85516	6	12.1	-7.9	0
1.07	-0.33354	5.519761	8.85516	4.7	12.1	-7.5	0
1.075	-0.48396	5.48052	8.78322	3.8	12.1	-7.6	0
1.08	-0.66708	5.519761	8.75052	3.2	10.9	-7.2	0
1.085	-0.77826	5.44782	8.82246	2.2	10	-6.3	0
1.09	-0.92868	5.40858	8.85516	1.8	8.4	-6	0
1.095	-0.92868	5.2974	8.82246	1.4	7.2	-5.3	0
1.1	-0.8175	5.0031	8.711281	0.4	6.2	-4.5	0
1.105	-0.63438	4.81998	8.63934	0.4	5.2	-4.6	0
1.11	-0.40548	4.7088	8.63934	1.1	4.2	-4.6	0
1.115	-0.18312	4.7088	8.711281	2.1	3.8	-3.9	0
1.12	-0.11118	4.78074	8.711281	3.3	4.4	-3.5	0
1.125	-0.11118	4.85268	8.63934	3.8	4.2	-3.5	0
1.13	-0.11118	4.89192	8.711281	4.6	4.2	-3.7	0
1.135	-0.18312	5.04234	8.67858	4.7	4.9	-3.8	0
1.14	-0.22236	5.11428	8.63934	5	5	-3.5	0
1.145	-0.25506	5.07504	8.600101	4.7	4.6	-3.5	0
1.15	-0.37278	5.04234	8.600101	5.1	4.6	-3.5	0
1.155	-0.33354	5.11428	8.63934	5.7	5	-3.2	0
1.16	-0.37278	5.22546	8.63934	6.5	4.5	-3.2	0
1.165	-0.40548	5.25816	8.67858	6	3.8	-2.5	0
1.17	-0.37278	5.18622	8.63934	5.8	3	-2.3	0
1.175	-0.33354	5.11428	8.600101	5.6	2.7	-2.5	0
1.18	-0.37278	5.14698	8.711281	5.1	2.5	-2.1	0
1.185	-0.37278	5.18622	8.78322	5.8	2.7	-2	0
1.19	-0.44472	5.33664	8.711281	6.3	1.6	-2.5	0
1.195	-0.44472	5.36934	8.63934	5.6	1.4	-2.2	0
1.2	-0.40548	5.2974	8.63934	4.8	1.6	-2.5	0
1.205	-0.44472	5.2974	8.711281	4.8	1.6	-1.7	0
1.21	-0.48396	5.519761	8.82246	4.5	1.1	-1.4	0
1.215	-0.5559	5.70288	8.78322	3.8	0.4	-1.4	0
1.22	-0.5559	5.70288	8.711281	2.5	-0.1	-1.3	0
1.225	-0.48396	5.519761	8.67858	0.8	-0.4	-1.1	0
1.23	-0.40548	5.36934	8.5674	0	-1.4	-0.4	0
1.235	-0.40548	5.18622	8.63934	-0.3	-2.2	-0.4	0
1.24	-0.2943	5.11428	8.67858	-0.9	-2.3	-0.4	0
1.245	-0.18312	5.0031	8.5674	-1.1	-2.2	-0.2	0
1.25	-0.11118	5.0031	8.600101	-1.4	-2	-0.3	0
1.255	-0.0327	4.963861	8.600101	-0.8	-1.7	-0.4	0
1.26	0	4.963861	8.5674	0.1	-1.2	-0.9	0
1.265	-0.0327	5.0031	8.495461	0	-0.9	-1.3	0
1.27	-0.07194	4.93116	8.52816	0	-0.5	-1.7	0
1.275	-0.11118	4.963861	8.52816	0.7	-0.1	-1.6	0
1.28	-0.14388	5.04234	8.67858	1.5	0.2	-1.6	0
1.285	-0.22236	5.11428	8.63934	1	-0.4	-2.3	0
1.29	-0.25506	5.04234	8.5674	1.2	-0.3	-2.2	0
1.295	-0.22236	5.04234	8.5674	0.7	0.1	-2	0
1.3	-0.18312	5.04234	8.5674	0.9	-0.2	-1.7	0
1.305	-0.18312	5.11428	8.63934	1.1	-0.2	-2.2	0
1.31	-0.14388	5.22546	8.5674	0.9	-0.2	-2.2	0
1.315	-0.14388	5.14698	8.63934	1.1	-0.5	-2.7	0
1.32	-0.11118	5.07504	8.600101	1.1	-0.3	-2.8	0
1.325	-0.14388	5.11428	8.600101	1.4	0	-2.6	0
1.33	-0.25506	5.22546	8.75052	0.7	-0.1	-2.9	0
1.335	-0.2943	5.25816	8.75052	0.4	0.2	-2.8	0
1.34	-0.44472	5.48052	8.85516	0.3	0.4	-3.4	0
1.345	-0.51666	5.519761	8.82246	-0.4	-0.3	-2.8	0
1.35	-0.66708	5.44782	8.63934	-1.1	-0.7	-2.7	0
1.355	-0.70632	5.33664	8.600101	-1.6	-2.1	-2.4	0
1.36	-0.59514	5.22546	8.600101	-2.3	-2.3	-2.7	0
1.365	-0.40548	5.25816	8.67858	-2.3	-3.4	-3.2	0
1.37	-0.2943	5.18622	8.63934	-2.6	-3.5	-3.1	0
1.375	-0.11118	5.11428	8.5674	-2.9	-3.7	-3.7	0
1.38	0	4.963861	8.495461	-3.1	-4.2	-3.9	0
1.385	0.14388	4.85268	8.5674	-3	-3.7	-4	0
1.39	0.14388	4.93116	8.600101	-2.2	-3.1	-3.4	0
1.395	0.11118	4.89192	8.63934	-1.7	-2.8	-3.5	0
1.4	0.0327	5.04234	8.711281	-1.3	-2.4	-3.7	0
1.405	-0.14388	5.14698	8.711281	-0.9	-2.1	-3.5	0
1.41	-0.25506	5.14698	8.75052	-0.5	-2.1	-3.5	0
1.415	-0.33354	5.18622	8.63934	-0.7	-2.1	-3.5	0
1.42	-0.2943	5.07504	8.600101	-0.9	-2.5	-3.5	0
1.425	-0.25506	5.04234	8.5674	-1.5	-2.8	-3.3	0
1.43	-0.14388	5.04234	8.600101	-1.3	-2.3	-3	0
1.435	-0.0327	5.0031	8.5674	-1.2	-2.7	-3.2	0
1.44	0.0327	4.93116	8.52816	-0.7	-2.5	-3	0
1.445	0.07194	4.93116	8.600101	-0.4	-1.3	-3.5	0
1.45	0.07194	5.11428	8.600101	0.2	-1.3	-3.7	0
1.455	-0.07194	5.14698	8.67858	0.4	-0.6	-3.2	0
1.46	-0.22236	5.18622	8.63934	0	-1.1	-3.7	0
1.465	-0.33354	5.11428	8.63934	-0.2	-1.3	-3.5	0
1.47	-0.37278	5.18622	8.63934	-0.9	-1.3	-3.6	0
1.475	-0.51666	5.25816	8.75052	-1.3	-0.9	-4.4	0
1.48	-0.5559	5.33664	8.711281	-1.6	-0.5	-4.1	0
1.485	-0.48396	5.11428	8.600101	-2.4	-1.8	-3.9	0
1.49	-0.37278	4.963861	8.52816	-2.5	-1.8	-3.9	0
1.495	-0.18312	4.85268	8.52816	-2.3	-1.8	-4.5	0
1.5	0.07194	4.78074	8.5674	-1.7	-2.3	-4.6	0
1.505	0.22236	4.74804	8.600101	-1.5	-2.3	-4.9	0
1.51	0.2943	4.74804	8.52816	-1.4	-0.7	-4.9	0
1.515	0.2943	4.78074	8.45622	-0.4	0.3	-5.1	0
1.52	0.33354	4.74804	8.495461	0.9	0.8	-5.2	0
1.525	0.22236	4.81998	8.600101	1.4	1.9	-5.1	0
1.53	0.14388	4.963861	8.600101	1.8	2.8	-5.8	0
1.535	-0.07194	5.0031	8.600101	1.8	3.3	-6.2	0
1.54	-0.14388	5.07504	8.495461	2.2	3.7	-6.5	0
1.545	-0.22236	5.14698	8.63934	1.8	3.8	-6.3	0
1.55	-0.33354	5.22546	8.63934	1.4	3.7	-6.5	0
1.555	-0.37278	5.25816	8.711281	1.6	3.2	-6.5	0
1.56	-0.40548	5.25816	8.600101	0.7	2.8	-6	0
1.565	-0.37278	5.04234	8.600101	0.8	2.3	-5.8	0
1.57	-0.2943	5.0031	8.5674	0.4	2.3	-6	0
1.575	-0.25506	4.93116	8.5674	0.3	2.5	-5.6	0
1.58	-0.25506	4.93116	8.63934	0.6	2.7	-5.6	0
1.585	-0.11118	4.963861	8.600101	0.9	3	-5.2	0
1.59	-0.11118	4.963861	8.600101	1.6	3.2	-5.3	0
1.595	-0.18312	4.93116	8.5674	1.4	3.2	-5.1	0
1.6	-0.11118	4.85268	8.52816	1.4	3.3	-5.8	0
1.605	-0.18312	4.89192	8.495461	2.3	3.7	-6.2	0
1.61	-0.14388	4.89192	8.42352	3.2	3.7	-6.3	0
1.615	-0.18312	4.81998	8.495461	3.6	4.2	-6	0
1.62	-0.18312	4.74804	8.42352	3.8	5.3	-5.8	0
1.625	-0.14388	4.63686	8.45622	4.4	5.8	-5.6	0
1.63	-0.14388	4.66956	8.495461	5.6	6.1	-5.2	0
1.635	-0.07194	4.7088	8.495461	6.4	7	-5.1	0
1.64	-0.07194	4.78074	8.495461	7.2	7.5	-5.1	0
1.645	-0.11118	4.81998	8.42352	7.5	8.2	-5.2	0
1.65	-0.11118	4.78074	8.45622	9.1	9.2	-5.2	0
1.655	-0.18312	4.85268	8.495461	10	10	-5.5	0
1.66	-0.18312	5.07504	8.711281	10.5	10.1	-5.7	0
1.665	-0.37278	5.2974	8.63934	10.1	10.5	-5.8	0
1.67	-0.5559	5.95794	8.96634	9.6	10.5	-5.9	0
1.675	-0.96792	6.1803	9.00558	8.3	9.3	-6.3	0
1.68	-1.03986	5.44782	8.67858	5.8	7.1	-6	0
1.685	-0.92868	5.591701	8.894401	5.3	5.7	-5.9	0
1.69	-0.96792	5.84676	8.894401	5.1	3.2	-5.5	0
1.695	-1.00716	5.63094	8.600101	3.7	1.7	-4.9	0
1.7	-0.8567401	5.63094	8.711281	2.1	1.2	-5	0
1.705	-0.66708	5.519761	8.75052	1.3	0.3	-4.2	0
1.71	-0.5559	5.48052	8.600101	0.3	-0.3	-3.9	0
1.715	-0.51666	5.36934	8.600101	0	-0.7	-3.3	0
1.72	-0.48396	5.33664	8.495461	-0.4	-1.1	-3	0
1.725	-0.51666	5.18622	8.5674	-0.3	-1	-2.1	0
1.73	-0.37278	5.18622	8.5674	-0.4	-0.9	-2	0
1.735	-0.37278	5.18622	8.5674	-0.4	-0.7	-1.9	0
1.74	-0.33354	5.14698	8.600101	-0.5	-0.7	-1.8	0
1.745	-0.40548	5.14698	8.600101	-0.6	-0.4	-2.1	0
1.75	-0.37278	5.14698	8.600101	-0.3	-0.4	-2.1	0
1.755	-0.40548	5.18622	8.5674	0	0.2	-1.5	0
1.76	-0.44472	5.07504	8.495461	-0.2	0.4	-1.1	0
1.765	-0.48396	5.0031	8.45622	0	0	-0.9	0
1.77	-0.37278	4.963861	8.42352	0	0	-0.7	0
1.775	-0.22236	4.89192	8.5674	0.4	0	-0.4	0
1.78	-0.07194	4.89192	8.45622	0.5	0.5	-1.1	0
1.785	0.0327	4.85268	8.45622	1	1.1	-0.9	0
1.79	-0.0327	4.963861	8.42352	1.3	2.3	-0.3	0
1.795	0	4.93116	8.42352	0.9	2.9	-0.7	0
1.8	-0.14388	4.963861	8.35158	0.9	3.8	-0.7	0
1.805	-0.18312	5.04234	8.38428	0.9	4.4	-0.5	0
1.81	-0.22236	5.04234	8.495461	0.9	5.2	-0.1	0
1.815	-0.25506	5.0031	8.63934	0.7	4.9	-0.2	0
1.82	-0.2943	5.14698	8.67858	0.4	5.6	0.1	0
1.825	-0.40548	5.22546	8.67858	0.1	5.8	0.4	0
1.83	-0.51666	5.2974	8.67858	-0.2	5.4	0	0
1.835	-0.63438	5.36934	8.67858	-0.8	5.2	0.4	0
1.84	-0.59514	5.2974	8.67858	-1.6	4.8	0.6	0
1.845	-0.63438	5.44782	8.600101	-2	4.2	0.9	0
1.85	-0.5559	5.44782	8.600101	-2	4	1.1	0
1.855	-0.59514	5.33664	8.5674	-1.8	3.8	0.9	0
1.86	-0.59514	5.44782	8.5674	-1.6	3.2	1.3	0
1.865	-0.66708	5.36934	8.5674	-1.9	2.5	0.7	0
1.87	-0.77826	5.40858	8.495461	-2.6	2.7	1.3	0
1.875	-0.8175	5.25816	8.5674	-3	1.8	1.4	0
1.88	-0.77826	5.25816	8.63934	-2.4	1.4	2.1	0
1.885	-0.70632	5.36934	8.600101	-2.3	1.3	2.1	0
1.89	-0.63438	5.25816	8.5674	-2.3	0.7	1.6	0
1.895	-0.59514	5.18622	8.600101	-2.5	-0.1	2.5	0
1.9	-0.5559	5.18622	8.52816	-2.5	-0.9	2.5	0
1.905	-0.48396	5.14698	8.600101	-2.5	-0.2	2.5	0
1.91	-0.48396	5.11428	8.63934	-2.8	-1	2.1	0
1.915	-0.40548	5.14698	8.5674	-2.9	-1.6	2.1	0
1.92	-0.37278	5.11428	8.67858	-2.6	-0.9	2.1	0
1.925	-0.37278	5.14698	8.600101	-2.3	-1.1	2.3	0
1.93	-0.48396	5.14698	8.5674	-2.1	-0.9	2.7	0
1.935	-0.44472	5.11428	8.5674	-2.3	-0.7	2.3	0
1.94	-0.44472	5.11428	8.600101	-2.9	-0.7	2.1	0
1.945	-0.44472	5.14698	8.600101	-3	-1.4	2.3	0
1.95	-0.40548	5.14698	8.52816	-3.6	-1.7	2.4	0
1.955	-0.37278	5.14698	8.5674	-3.7	-0.9	2.4	0
1.96	-0.37278	5.14698	8.600101	-3.9	-0.8	2.2	0
1.965	-0.40548	5.14698	8.52816	-3.9	-0.9	2	0
1.97	-0.44472	5.18622	8.5674	-4.2	-1	1.8	0
1.975	-0.44472	5.14698	8.5674	-4.6	-1.1	1.9	0
1.98	-0.5559	5.07504	8.5674	-4.4	-0.9	1.8	0
1.985	-0.37278	5.04234	8.63934	-4.2	-0.9	1.7	0
1.99	-0.2943	5.07504	8.600101	-3.6	-0.9	2.1	0
1.995	-0.25506	5.04234	8.600101	-3.9	-0.7	1.2	0
2	-0.33354	5.07504	8.600101	-3.7	-0.7	1.4	0
2.005	-0.37278	5.07504	8.63934	-3.7	-0.4	1.3	0
2.01	-0.33354	5.18622	8.5674	-3.3	0	0.8	0
2.015	-0.33354	5.0031	8.600101	-3	0	1.3	0
2.02	-0.2943	5.11428	8.5674	-2.9	-0.4	0.9	0
2.025	-0.2943	4.93116	8.600101	-2.6	-0.4	0.2	0
2.03	-0.2943	4.93116	8.63934	-2.6	-0.3	0.2	0
2.035	-0.2943	5.04234	8.711281	-1.8	-0.4	0.3	0
2.04	-0.25506	5.0031	8.67858	-2.2	0	0	0
2.045	-0.25506	5.0031	8.63934	-1.8	0	-0.3	0
2.05	-0.25506	5.07504	8.67858	-1.4	0.6	-0.5	0
2.055	-0.2943	5.11428	8.63934	-0.9	0.1	-1.1	0
2.06	-0.33354	5.07504	8.5674	-0.8	0.3	-0.9	0
2.065	-0.37278	5.14698	8.5674	-0.7	1	-0.5	0
2.07	-0.48396	5.07504	8.52816	-0.8	1.1	-0.7	0
2.075	-0.48396	5.14698	8.5674	-0.9	0.7	-0.8	0
2.08	-0.48396	5.11428	8.67858	-0.9	0.4	-1.1	0
2.085	-0.48396	5.04234	8.63934	-0.6	0	-1.4	0
2.09	-0.40548	5.04234	8.63934	-0.3	0.2	-2	0
2.095	-0.33354	4.93116	8.67858	0.1	-0.1	-2.4	0
2.1	-0.22236	4.85268	8.63934	0.4	-0.4	-2.3	0
2.105	-0.25506	4.85268	8.63934	1.3	0	-3	0
2.11	-0.22236	4.81998	8.711281	2	0.2	-4.1	0
2.115	-0.18312	4.81998	8.711281	2.5	0.2	-4.5	0
2.12	-0.25506	4.7088	8.63934	2.7	0.7	-4.6	0
2.125	-0.2943	4.66956	8.63934	3.7	0.8	-5.6	0
2.13	-0.22236	4.7088	8.67858	4.6	1.2	-7.1	0
2.135	-0.18312	4.7088	8.67858	5.8	1.4	-7.9	0
2.14	-0.18312	4.74804	8.67858	6.7	1.6	-9.1	0
2.145	-0.07194	4.48644	8.82246	8.1	1	-10.7	0
2.15	0	4.55838	8.63934	8.1	1.7	-12	0
2.155	-0.0327	4.66956	8.82246	10.3	2	-13.4	0
2.16	0.11118	4.85268	8.96634	11.2	2.2	-14.6	0
2.165	-0.11118	4.34256	8.45622	11.6	3	-16.9	0
2.17	0.18312	5.0031	8.75052	12.8	2.3	-17.6	0
2.175	0.11118	4.78074	8.75052	14.5	3.7	-20.7	0
2.18	-0.07194	4.74804	8.38428	13.7	5.3	-22.9	0
2.185	0.07194	4.74804	9.00558	16.2	4	-26.1	0
2.19	0.22236	4.48644	8.52816	15.4	5.4	-27.2	0
2.195	0	4.55838	9.07752	19	2.7	-27.3	0
2.2	-0.11118	4.7088	8.711281	19.2	3.7	-28.5	0
2.205	0.18312	4.48644	9.00558	22.1	4.1	-32	0
2.21	0.18312	5.519761	8.9271	23	5.6	-33.7	0
2.215	0.70632	4.23138	9.03828	25.7	4.5	-36.8	0
2.22	0.25506	4.93116	9.03828	27	6.1	-36.7	0
2.225	0.25506	4.30332	9.18216	32.1	4.9	-41.2	0
2.23	-0.14388	4.59762	9.03828	34.9	5.6	-44.7	0
2.235	0.2943	5.14698	9.62034	39.9	3.2	-49.3	0
2.24	0.18312	4.525681	9.2214	41	3.5	-54	0
2.245	0.8175	4.45374	10.05852	45.7	2	-56.4	0
2.25	0.59514	3.78666	9.76422	52.2	5.4	-59.7	0
2.255	-0.07194	4.7088	10.05852	58.5	6.4	-58.1	0
2.26	-0.14388	4.08096	10.5621	66.9	4.1	-60.9	0
2.265	-0.18312	4.4145	10.27434	75.1	3.6	-63.7	0
2.27	-0.40548	5.33664	10.5621	84.2	0.4	-65.1	0
2.275	-0.18312	4.15944	10.60134	92.6	-0.9	-68.8	0
2.28	-1.03986	5.66364	11.07222	100.5	-0.9	-68.7	0
2.285	-0.70632	4.48644	10.71252	112	-2.5	-72	0
2.29	-1.71348	5.11428	11.8374	125	-4.4	-72.2	0
2.295	-1.71348	4.81998	10.34628	132.1	-7	-73.2	0
2.3	-0.66708	4.04826	11.79816	147.2	-7.5	-75.3	0
2.305	-0.66708	4.7088	11.43846	154.5	-6.2	-73.1	0
2.31	-0.33354	4.34256	11.1834	168.3	-5.7	-73.2	0
2.315	0.51666	4.48644	11.72622	179.9	-1.8	-72.1	0
2.32	0.25506	5.18622	10.60134	189.2	1.7	-71.8	0
2.325	0.66708	5.18622	10.81716	200.8	5.7	-73.4	0
2.33	0.33354	6.43536	10.2024	209.2	9.5	-74.3	0
2.335	0.51666	6.80814	10.5621	218.5	10.9	-78	0
2.34	0.8175	7.76298	10.81716	223.5	12.1	-80.7	0
2.345	1.53036	6.65772	9.437221	223.7	15.3	-83.8	0
2.35	1.45188	6.7689	8.711281	226.8	21.9	-86.7	0
2.355	0.8567401	8.02458	9.03828	232.4	24	-90	0
2.36	0.14388	9.123301	9.47646	234.3	24	-93.5	0
2.365	0.66708	8.02458	8.312341	229.3	23.5	-96.8	0
2.37	0.2943	8.42352	7.84146	225.8	22.1	-98.4	0
2.375	-0.48396	8.61318	7.586401	224.8	19.7	-103.1	0
2.38	0.92868	7.54062	6.64464	219.8	18.4	-107.8	0
2.385	1.97508	8.5347	8.12922	219.9	19.2	-109.2	0
2.39	2.16474	8.979421	8.312341	211.5	24	-111.5	0
2.395	2.08626	7.985341	7.2594	199.9	32	-115.6	0
2.4	1.64154	7.24632	6.2457	194.8	41.1	-121.5	0
2.405	1.0791	7.46868	5.84022	192.8	51	-127.6	0
2.41	0.40548	8.46276	5.99064	191.5	59.2	-133.2	0
2.415	-0.22236	8.757061	5.696341	185.8	65.1	-137.2	0
2.42	-1.22952	8.09652	5.918701	175.3	69.3	-139.5	0
2.425	-1.45188	5.84676	7.2594	158.1	70	-138.1	0
2.43	0.70632	5.2974	10.16316	142.7	61.5	-129.1	0
2.435	5.70942	8.57394	12.34098	123.5	46	-99.8	0
2.44	6.49422	16.93206	15.53904	99.9	31.7	-51.9	0
2.445	6.56616	15.78756	16.88628	45	0.7	7.6	0
2.45	8.09652	10.5948	15.25128	-28.3	-26.2	61.6	0
2.455	9.5157	8.35158	14.77386	-67.4	-32.7	95.6	0
2.46	10.11738	6.7689	13.90404	-102.3	-31.6	122.9	0
2.465	9.7773	4.89192	12.70722	-130.9	-23.8	143	0
2.47	8.6982	3.19806	11.61504	-152.8	-8.4	157.3	0
2.475	6.82776	1.7985	10.60134	-170.5	10.7	169.6	0
2.48	4.40142	1.06602	9.76422	-179.6	21.2	175.8	0
2.485	2.08626	0.54936	9.03828	-185.5	24.2	180	0
2.49	0.18312	0.25506	8.67858	-189.8	23.1	183.7	0
2.495	-1.30146	0.07194	8.35158	-193.6	14.7	186.4	0
2.5	-2.30862	-0.14388	8.09652	-196.4	-1.3	188.8	0
2.505	-3.09342	-0.25506	7.9134	-197.6	-16.2	188.7	0
2.51	-3.65586	-0.14388	7.84146	-197.9	-31.7	187.3	0
2.515	-4.10712	0.0327	7.65834	-198.6	-47.3	184.6	0
2.52	-4.44066	0.2943	7.47522	-198.3	-62.2	180.3	0
2.525	-4.7742	0.6213	7.298641	-197.4	-80.3	172.4	0
2.53	-4.85268	0.7717201	7.04358	-196.7	-94.6	165.4	0
2.535	-4.62378	0.95484	6.82122	-194.9	-108.1	155.9	0
2.54	-4.10712	1.06602	6.74928	-191.7	-120.1	146.4	0
2.545	-3.4662	1.32108	6.82122	-187.1	-128.1	135.5	0
2.55	-2.57022	1.7658	7.11552	-179.7	-132.6	123.4	0
2.555	-1.56306	2.60946	7.586401	-173.2	-132.7	113.8	0
2.56	-0.66708	3.71472	8.312341	-167.5	-128	104.5	0
2.565	-0.14388	5.14698	9.00558	-163.8	-120.2	95.4	0
2.57	0	6.4746	9.5811	-162.8	-109.5	85	0
2.575	-0.51666	7.57986	9.980041	-164.6	-99.1	76	0
2.58	-1.37994	8.42352	10.16316	-168.4	-90.8	67.4	0
2.585	-2.30862	9.051361	10.16316	-174.7	-85.9	58.1	0
2.59	-3.13266	9.49608	9.83616	-180.9	-87	51.3	0
2.595	-3.65586	9.86232	9.437221	-186.9	-93.1	45.9	0
2.6	-3.76704	10.11738	8.96634	-192.3	-101.7	41.2	0
2.605	-3.58392	10.22856	8.38428	-197.2	-111.6	35.7	0
2.61	-3.02148	10.2678	7.76952	-201.1	-122.1	29.1	0
2.615	-2.3871	10.15662	7.18746	-202.1	-128.5	23.8	0
2.62	-1.71348	10.04544	6.605401	-201.9	-131.9	18.6	0
2.625	-1.3407	9.79038	6.09528	-199.4	-132.5	13.8	0
2.63	-1.26876	9.63996	5.624401	-194.1	-129.5	8.8	0
2.635	-1.53036	9.63996	5.15352	-184.4	-124.4	4.4	0
2.64	-2.01432	9.751141	4.75458	-175.4	-120.1	0.9	0
2.645	-2.49828	9.93426	4.21176	-166	-115.7	-0.2	0
2.65	-3.1719	10.15662	3.77358	-155.5	-112.6	0.4	0
2.655	-3.58392	10.3005	3.23076	-144.5	-110.6	2.1	0
2.66	-3.84552	10.45092	2.60946	-130.2	-107.2	7.4	0
2.665	-3.7278	10.5948	2.10588	-118.6	-104.5	12.6	0
2.67	-3.54468	10.70598	1.48458	-105.5	-99.1	18.8	0
2.675	-3.21114	10.8564	0.9744601	-91.9	-92.3	24	0
2.68	-2.9103	10.81716	0.39894	-77.1	-82.2	28.7	0
2.685	-2.79912	10.70598	-0.10464	-57.4	-66.2	31.7	0
2.69	-2.83182	10.63404	-0.61476	-41	-53.2	32.8	0
2.695	0.37278	9.607261	-0.10464	-23.5	-38.8	30.8	0
2.7	14.97006	8.27964	-0.47088	-1.4	-23.4	24.6	0
2.705	6.45498	10.67328	-11.72622	61.9	109.8	-13.4	0
2.71	3.4335	16.85358	-12.09246	140.4	222.8	-75.8	0
2.715	-8.436601	22.70688	-10.09122	169.6	291.2	-126.7	0
2.72	-7.42944	28.85448	-0.64746	187.6	309.6	-176.5	0
2.725	10.75176	30.65952	14.1591	179.7	264.6	-174.5	0
2.73	12.6549	32.57574	18.29892	125.5	259	-148.2	0
2.735	-1.49112	21.75204	13.4724	56	265.6	-130.6	0
2.74	-12.76608	5.886	7.37058	-14.7	244.7	-113.3	0
2.745	-23.11236	-1.65462	11.68698	-15.4	200.9	-107.5	0
2.75	-22.47798	4.19214	14.4861	10.1	137.1	-98.6	0
2.755	-16.95168	6.585781	17.17404	26.2	95.1	-75.1	0
2.76	-9.55494	10.5621	19.31916	21.7	64.9	-50.6	0
2.765	-0.44472	10.0062	13.21734	12.6	20.7	-28	0
2.77	0.70632	6.80814	7.985341	-5.9	20.5	-18.4	0
2.775	-1.19028	5.886	8.16846	4.5	19.3	-13.9	0
2.78	-3.61662	4.963861	8.42352	10	14.5	-8.9	0
2.785	-5.59824	5.48052	9.293341	16.2	13.8	-6.9	0
2.79	-4.963861	5.18622	9.50916	18.4	7.2	-4.6	0
2.795	-3.06072	4.66956	8.45622	15.8	-1.1	-1.3	0
2.8	-1.3407	5.18622	8.42352	17.3	-5.6	2.1	0
2.805	-0.70632	5.84676	8.75052	18.1	-8.5	6	0
2.81	-0.25506	5.63094	8.45622	14.8	-9.1	9.4	0
2.815	0.44472	5.11428	8.20116	11.3	-8.7	9.3	0
2.82	1.00716	5.55246	8.2404	12.2	-6.8	7.4	0
2.825	1.03986	5.2974	8.42352	12.5	-4.1	5.1	0
2.83	0.51666	5.07504	8.63934	11.2	-0.9	3	0
2.835	-0.25506	5.25816	8.38428	10.5	0.8	2.2	0
2.84	-0.33354	5.591701	8.63934	12.8	1.6	0.2	0
2.845	0.37278	5.92524	8.35158	12	1.5	-1.1	0
2.85	0.59514	6.84084	8.495461	11.2	0.8	-1.2	0
2.855	0.8175	5.66364	8.27964	6.7	2.8	-2.5	0
2.86	0.07194	5.66364	8.312341	2.8	5.8	-4.2	0
2.865	-0.37278	5.63094	8.495461	4.4	6.9	-5.7	0
2.87	-0.70632	5.66364	8.35158	4	6.6	-6.7	0
2.875	-0.92868	5.814061	8.42352	4.2	6.3	-6.3	0
2.88	-1.26876	5.74212	8.495461	4.2	5.4	-5.8	0
2.885	-1.00716	5.591701	8.45622	4.6	4.2	-4.1	0
2.89	-0.70632	5.591701	8.5674	5.2	2.6	-2.8	0
2.895	-0.66708	5.519761	8.600101	5.3	1.7	-0.4	0
2.9	-0.48396	5.25816	8.67858	6	1	0.7	0
2.905	-0.5559	5.44782	8.711281	6.6	0.2	1.4	0
2.91	-0.14388	5.519761	8.67858	7.2	-0.1	2.1	0
2.915	-0.07194	5.40858	8.52816	7.8	-0.3	1.1	0
2.92	-0.0327	5.44782	8.52816	8.2	-0.2	0.8	0
2.925	-0.07194	5.40858	8.495461	7.5	0.1	-0.1	0
2.93	-0.18312	5.55246	8.42352	7.5	-0.1	-0.2	0
2.935	-0.25506	5.55246	8.35158	7.3	0.3	-0.2	0
2.94	-0.25506	5.63094	8.38428	7.2	0.2	-0.9	0
2.945	-0.2943	5.55246	8.35158	6.7	0.4	-0.4	0
2.95	-0.2943	5.55246	8.35158	6.3	0.8	-0.5	0
2.955	-0.22236	5.519761	8.42352	6.2	0.2	-1.1	0
2.96	-0.2943	5.55246	8.45622	6.1	1.1	-0.7	0
2.965	-0.33354	5.55246	8.45622	6.4	0.5	-0.7	0
2.97	-0.37278	5.55246	8.495461	6	0.4	-0.2	0
2.975	-0.37278	5.519761	8.495461	6.3	0	0	0
2.98	-0.33354	5.44782	8.42352	5.6	-0.2	0.5	0
2.985	-0.37278	5.48052	8.52816	5.7	-0.2	0.4	0
2.99	-0.2943	5.44782	8.42352	5.6	-0.2	0.2	0
2.995	-0.25506	5.48052	8.45622	5.6	-0.3	0.4	0
3	-0.2943	5.519761	8.38428	5.6	-0.8	0.2	0
3.005	-0.25506	5.40858	8.45622	5	-0.5	0.4	0
3.01	-0.18312	5.519761	8.42352	5.1	-1.3	0.7	0
3.015	-0.25506	5.48052	8.38428	5.3	-0.8	0.6	0
3.02	-0.07194	5.519761	8.42352	4.8	-0.8	0.2	0
3.025	-0.07194	5.519761	8.38428	4.2	-1.4	0	0
3.03	-0.0327	5.55246	8.35158	4.4	-0.7	-0.1	0
3.035	-0.11118	5.519761	8.38428	4.6	-0.6	-0.4	0
3.04	-0.18312	5.591701	8.35158	4.4	-0.6	-0.6	0
3.045	-0.18312	5.591701	8.35158	3.5	-0.9	-0.6	0
3.05	-0.22236	5.519761	8.35158	3	-0.4	-0.8	0
3.055	-0.2943	5.44782	8.38428	3	-0.1	-0.5	0
3.06	-0.18312	5.519761	8.42352	2.8	-0.3	-0.7	0
3.065	-0.14388	5.44782	8.42352	2.9	-0.1	-0.1	0
3.07	-0.07194	5.40858	8.312341	2.6	-0.6	-1	0
3.075	0	5.40858	8.38428	2.9	-0.4	-1.2	0
3.08	0.0327	5.40858	8.38428	3.6	0.2	-1.6	0
3.085	-0.0327	5.40858	8.35158	3.7	0.5	-1.5	0
3.09	-0.11118	5.519761	8.35158	3.9	0.9	-1.5	0
3.095	-0.07194	5.48052	8.38428	3.7	0.8	-2.2	0
3.1	-0.07194	5.55246	8.35158	3.7	1.1	-2.2	0
3.105	-0.18312	5.44782	8.35158	4.2	1.1	-1.8	0
3.11	-0.25506	5.48052	8.38428	3.9	0.7	-2.3	0
3.115	-0.22236	5.55246	8.38428	3.9	1.1	-2.4	0
3.12	-0.25506	5.55246	8.312341	3.6	0.8	-2.3	0
3.125	-0.33354	5.55246	8.312341	3.5	0.7	-2	0
3.13	-0.33354	5.48052	8.312341	3.6	0.4	-2.2	0
3.135	-0.33354	5.55246	8.35158	3.5	0.4	-2.1	0
3.14	-0.2943	5.44782	8.27964	3.6	0.7	-1.5	0
3.145	-0.2943	5.55246	8.312341	3.7	1.3	-1.1	0
3.15	-0.33354	5.591701	8.16846	3.7	2.1	-1.6	0
3.155	-0.25506	5.55246	8.27964	3.7	1.4	-1.7	0
3.16	-0.22236	5.519761	8.27964	3.9	0.8	-1.2	0
3.165	-0.25506	5.519761	8.27964	2.9	0.9	-1.1	0
3.17	-0.25506	5.519761	8.2404	2.4	0.6	-1.5	0
3.175	-0.25506	5.519761	8.27964	3	0.7	-1.1	0
3.18	-0.2943	5.519761	8.35158	2.8	0.4	-1.1	0
3.185	-0.22236	5.48052	8.38428	2.5	0.7	-1.1	0
3.19	-0.18312	5.519761	8.312341	2.8	0.7	-1.6	0
3.195	-0.22236	5.40858	8.35158	3.1	0.7	-1.6	0
3.2	-0.22236	5.48052	8.42352	3.2	0.9	-1.4	0
3.205	-0.22236	5.44782	8.45622	3.5	1	-1.7	0
3.21	-0.18312	5.40858	8.35158	3.5	0.4	-2.1	0
3.215	-0.22236	5.40858	8.495461	4.6	0.2	-1.7	0
3.22	-0.18312	5.48052	8.38428	5	0.9	-1.5	0
3.225	-0.22236	5.40858	8.38428	5.3	0.7	-2	0
3.23	-0.22236	5.44782	8.45622	6.1	0.2	-1.8	0
3.235	-0.22236	5.519761	8.38428	6.3	0.3	-1.2	0
3.24	-0.22236	5.44782	8.42352	7.1	0.4	-1.4	0
3.245	-0.2943	5.40858	8.38428	7.6	0.3	-1.6	0
3.25	-0.18312	5.48052	8.42352	7.9	-0.2	-2.1	0
3.255	-0.14388	5.519761	8.312341	7.7	0.1	-1.8	0
3.26	-0.14388	5.519761	8.35158	8.1	0.5	-2.3	0
3.265	-0.14388	5.591701	8.312341	8.2	-0.2	-2.1	0
3.27	-0.14388	5.591701	8.312341	8.1	0	-2.3	0
3.275	-0.11118	5.591701	8.27964	8.4	0.2	-2.1	0
3.28	-0.07194	5.591701	8.27964	8.4	0.1	-1.9	0
3.285	-0.11118	5.519761	8.312341	8.1	0	-2.5	0
3.29	-0.14388	5.63094	8.38428	8	1.1	-2.9	0
3.295	-0.14388	5.55246	8.312341	7.9	0.7	-3.3	0
3.3	-0.14388	5.591701	8.35158	8	0.5	-3.8	0
3.305	-0.25506	5.591701	8.312341	8.4	1.4	-3.7	0
3.31	-0.33354	5.63094	8.312341	8.3	1.1	-3.8	0
3.315	-0.37278	5.63094	8.27964	8.3	1	-3.2	0
3.32	-0.40548	5.70288	8.27964	7.9	0.7	-3.3	0
3.325	-0.44472	5.74212	8.35158	8.3	0.2	-2.5	0
3.33	-0.44472	5.66364	8.312341	8.2	0.6	-2.7	0
3.335	-0.40548	5.591701	8.35158	7.6	0.9	-3	0
3.34	-0.37278	5.63094	8.38428	7.8	1	-2.7	0
3.345	-0.33354	5.66364	8.312341	7.9	0.4	-2.5	0
3.35	-0.18312	5.63094	8.312341	8.6	0.1	-2.1	0
3.355	-0.22236	5.591701	8.27964	8.7	-0.2	-2.1	0
3.36	-0.18312	5.63094	8.27964	9.3	-0.4	-2.4	0
3.365	-0.44472	5.74212	8.312341	9.4	0.3	-2.3	0
3.37	-0.18312	5.66364	8.16846	9	0.5	-2.9	0
3.375	-0.2943	5.77482	8.35158	10.5	-0.1	-2.6	0
3.38	-0.44472	5.70288	8.2404	10.6	0.2	-2.7	0
3.385	-0.33354	5.74212	8.27964	10.5	0	-2.8	0
3.39	-0.25506	5.70288	8.312341	10.1	0.2	-2.9	0
3.395	-0.18312	5.63094	8.35158	10.7	-0.2	-3.2	0
3.4	-0.14388	5.63094	8.38428	11.6	-0.1	-3	0
3.405	-0.11118	5.591701	8.312341	11.6	0.1	-3.7	0
3.41	-0.07194	5.66364	8.2404	12	0.3	-4	0
3.415	-0.0327	5.66364	8.38428	13.2	0	-4.2	0
3.42	-0.22236	5.63094	8.27964	14	0.7	-4.5	0
3.425	-0.0327	5.74212	8.27964	14.2	0.7	-5.3	0
3.43	-0.11118	5.814061	8.20116	14.6	0.2	-5.3	0
3.435	-0.14388	5.74212	8.20116	15.1	0.8	-5.7	0
3.44	-0.11118	5.74212	8.16846	14.9	1.6	-6.4	0
3.445	-0.0327	5.591701	8.16846	15.1	1.6	-7	0
3.45	-0.2943	6.03642	8.12922	14.8	1.4	-6.7	0
3.455	-0.14388	5.99718	7.9134	14.5	2.3	-7.5	0
3.46	-0.14388	5.99718	8.09652	14.4	1.9	-7.8	0
3.465	-0.2943	5.84676	7.985341	13.8	3	-8.4	0
3.47	-0.18312	5.886	8.02458	13.6	2.8	-8	0
3.475	-0.14388	5.95794	8.02458	13	3.2	-8.4	0
3.48	-0.22236	6.06912	7.985341	12.8	3.8	-9.6	0
3.485	-0.22236	5.63094	7.985341	12.4	4.2	-10.5	0
3.49	-0.37278	5.95794	8.16846	11.9	4.2	-9.3	0
3.495	-0.33354	5.77482	8.057281	11.9	3.9	-9.6	0
3.5	-0.25506	5.814061	8.35158	13	4.6	-10.8	0
3.505	-0.33354	6.03642	8.16846	12.5	4.5	-9.3	0
3.51	-0.25506	6.03642	8.312341	13.4	4.3	-9.9	0
3.515	-0.37278	5.55246	8.02458	13.6	4.7	-11.2	0
3.52	-0.37278	6.10836	8.312341	14.1	4.7	-9.9	0
3.525	-0.18312	5.14698	8.35158	15.6	5.8	-12	0
3.53	-0.48396	6.10836	8.35158	15.1	5.1	-10.7	0
3.535	-0.37278	5.66364	8.09652	17.8	6.2	-11.8	0
3.54	-0.0327	6.1803	8.600101	18.9	4.6	-10.8	0
3.545	-0.11118	5.66364	7.985341	20.3	4.6	-12.1	0
3.55	-0.22236	5.48052	8.52816	23.3	5.6	-13.3	0
3.555	-0.11118	5.22546	8.85516	24.5	5.5	-14	0
3.56	0.11118	5.886	8.495461	26.3	5.8	-13.7	0
3.565	-0.51666	5.70288	8.600101	29.6	7.6	-14.1	0
3.57	0.11118	5.886	8.894401	31.9	6.8	-14.6	0
3.575	0.37278	5.36934	9.03828	35.7	6.5	-15.8	0
3.58	0.48396	5.36934	9.110221	39.9	10.4	-16.4	0
3.585	0.0327	5.886	9.00558	45.2	12.7	-16.8	0
3.59	0.11118	5.92524	8.42352	48.3	12.6	-17.7	0
3.595	0.33354	5.36934	9.07752	52.9	12.8	-19.1	0
3.6	-0.22236	6.1803	9.03828	55.5	13.3	-19.7	0
3.605	-0.48396	5.92524	8.2404	59.9	13.8	-21.7	0
3.61	-0.40548	5.519761	8.85516	65	14.8	-22.6	0
3.615	-0.5559	5.84676	9.00558	67.7	16.1	-21.9	0
3.62	-1.19028	6.219541	8.12922	71	16.8	-22.7	0
3.625	-0.70632	5.22546	8.96634	77.9	16.5	-23.1	0
3.63	-0.66708	5.95794	9.36528	80.5	16.8	-21.7	0
3.635	-0.96792	5.99718	8.27964	86.4	15.9	-23.3	0
3.64	0.0327	5.04234	9.76422	93.3	17.2	-22.8	0
3.645	-0.63438	6.33072	9.110221	100.2	16.8	-23.8	0
3.65	0.11118	5.33664	9.110221	109.9	15.6	-26.6	0
3.655	0.70632	5.63094	10.13046	115.7	17.5	-25.9	0
3.66	0.18312	6.1803	8.894401	123.9	19.6	-27.7	0
3.665	1.37994	5.18622	10.27434	135.5	20.5	-31.9	0
3.67	0.25506	6.291481	9.50916	141.1	24.4	-32.8	0
3.675	0.59514	5.44782	9.40452	152.3	23.8	-37.2	0
3.68	0.51666	6.219541	9.875401	161.2	27	-38.1	0
3.685	0.14388	6.219541	9.110221	171.6	24.5	-40.2	0
3.69	0.37278	6.91932	9.9081	180.1	27	-42.2	0
3.695	-0.0327	7.17438	9.36528	189.8	23.8	-46.5	0
3.7	0	7.691041	9.83616	196.4	22.4	-49.2	0
3.705	0.2943	6.95202	9.18216	201.6	21.4	-52.7	0
3.71	0.11118	7.0632	9.18216	207.9	21.3	-55.2	0
3.715	-0.2943	8.02458	9.14946	214.5	18.3	-57.8	0
3.72	-0.48396	10.0062	9.83616	219	11.7	-60.8	0
3.725	0.07194	9.417601	8.96634	216	6	-63.5	0
3.73	0.22236	8.35158	7.47522	213.6	5.3	-66.8	0
3.735	-0.8567401	10.74522	8.600101	219.5	3.8	-70.4	0
3.74	-1.11834	10.92834	8.600101	218.9	-4.6	-71.1	0
3.745	0.14388	9.123301	7.33134	208.1	-13.2	-74.2	0
3.75	1.30146	8.685121	6.74928	206.4	-18.4	-76.7	0
3.755	1.67424	9.456841	7.22016	205.1	-20.9	-77.9	0
3.76	1.30146	10.78446	7.69758	201.1	-21.7	-79.5	0
3.765	1.93584	9.86232	6.71658	188.3	-18.7	-87	0
3.77	2.75988	8.90748	6.023341	176.2	-10.9	-95.6	0
3.775	2.72064	8.42352	5.11428	170.5	-0.7	-102.3	0
3.78	1.93584	7.9134	4.53876	165.6	10	-108.7	0
3.785	1.19028	7.54062	4.06134	160.9	19.4	-114.4	0
3.79	0.44472	8.12922	3.3027	157.2	26.8	-119.2	0
3.795	-0.48396	8.35158	2.60946	152.8	32.5	-123.5	0
3.8	-1.22952	7.76298	1.77888	146.6	35.5	-127	0
3.805	-2.72064	6.84084	1.62846	141	35.4	-128.4	0
3.81	-2.6487	5.84676	4.21176	135.1	30.1	-130.9	0
3.815	-0.63438	8.09652	8.27964	124.8	16	-126.3	0
3.82	1.82466	13.13886	9.875401	98.5	-2.6	-106.9	0
3.825	1.71348	20.05818	13.10616	66.8	-17.5	-76	0
3.83	3.28308	16.82088	13.10616	7.7	-40.3	-44.3	0
3.835	5.559	13.17156	11.68698	-46.1	-49.7	-17.5	0
3.84	7.200541	11.62812	10.5621	-83.6	-48.7	4.9	0
3.845	7.76298	10.11738	9.5484	-118.4	-41.5	24.7	0
3.85	7.35096	8.5347	8.45622	-146.9	-29	40.4	0
3.855	6.3438	6.69696	7.14822	-172.6	-9.8	56.7	0
3.86	5.37588	5.11428	5.87946	-186.3	3.8	68.6	0
3.865	4.13982	3.67548	4.71534	-193.2	14.2	79.8	0
3.87	2.72064	2.72064	3.77358	-197.2	23.4	91.2	0
3.875	1.22952	1.94892	3.11958	-196.9	26.4	99.3	0
3.88	-0.07194	1.36032	2.57676	-194.6	25.5	106.5	0
3.885	-1.19028	0.8436601	2.21052	-190.5	20	113.2	0
3.89	-2.08626	0.6213	1.95546	-184.1	11.5	119	0
3.895	-2.79912	0.54936	2.0274	-176.6	0.6	123.4	0
3.9	-3.21114	0.8829001	2.10588	-168.9	-11.2	127.5	0
3.905	-3.28308	1.39302	2.50482	-158.6	-28.4	130	0
3.91	-2.98224	2.13204	3.08034	-151.8	-41.7	131.5	0
3.915	-2.30862	3.16536	3.91746	-146.9	-52.5	131.4	0
3.92	-1.49112	4.23138	4.75458	-143.5	-61.8	131.1	0
3.925	-0.48396	5.33664	5.591701	-143.9	-65.3	130.3	0
3.93	0.40548	6.25224	6.20646	-147.6	-64.1	128.4	0
3.935	1.15104	6.7362	6.82122	-152.8	-58.2	127.4	0
3.94	1.3407	7.0632	7.076281	-158.5	-48.5	125.7	0
3.945	0.96792	6.991261	7.14822	-165.3	-36.8	124	0
3.95	0	6.7362	6.86046	-171.8	-25.4	123	0
3.955	-1.19028	6.33072	6.53346	-177.5	-15	121	0
3.96	-2.42634	6.03642	6.13452	-180.7	-11	119	0
3.965	-3.32232	5.74212	5.918701	-181.6	-11.2	115.9	0
3.97	-3.76704	5.591701	5.624401	-182	-14.6	113.6	0
3.975	-3.6951	5.591701	5.696341	-180.1	-19.5	110.1	0
3.98	-3.09342	5.814061	5.80752	-177.4	-24.9	105.2	0
3.985	-2.23668	5.99718	6.09528	-174.5	-26.9	100.3	0
3.99	-1.37994	6.4746	6.46152	-171.9	-25.6	95.4	0
3.995	-0.66708	6.7689	6.677341	-168.5	-21.7	89.8	0
4	-0.2943	7.13514	6.9324	-166.1	-14.2	84.5	0
4.005	-0.25506	7.42944	7.14822	-164.1	-4	77.2	0
4.01	-0.5559	7.6518	7.22016	-162.9	3.8	71.4	0
4.015	-1.00716	7.87416	7.22016	-161	8.4	66	0
4.02	-1.45188	7.9134	7.18746	-159.6	12.1	61.8	0
4.025	-1.75272	8.057281	7.14822	-157.7	11.6	57.3	0
4.03	-1.71348	8.16846	7.004341	-155	7.8	53.4	0
4.035	-1.6023	7.9461	6.78852	-152.6	3.6	50.3	0
4.04	-1.0791	7.80222	6.64464	-149.1	-0.9	48.3	0
4.045	-0.59514	7.6518	6.46152	-144	-4	47.4	0
4.05	-0.07194	7.54062	6.2784	-138.3	-5.3	46.9	0
4.055	0.40548	7.42944	6.13452	-131.6	-6	47.8	0
4.06	0.66708	7.13514	5.87946	-123.9	-4.5	48.3	0
4.065	0.7455601	6.84084	5.624401	-112.4	-1.6	49.9	0
4.07	0.63438	6.65772	5.2974	-101.5	1.1	52.1	0
4.075	0.33354	6.43536	4.89846	-89.9	3.2	54.1	0
4.08	-0.0327	6.06912	4.35564	-77.5	5.3	56.4	0
4.085	-0.44472	5.55246	3.77358	-63.2	5.1	58.5	0
4.09	-0.63438	4.963861	3.37464	-43.8	1.8	61.2	0
4.095	1.11834	5.55246	3.40734	-25.2	-0.8	62.3	0
4.1	23.66826	17.63184	11.00028	-2.9	-2.5	59.5	0
4.105	3.91746	25.57794	8.78322	28.1	123.7	-9.2	0
4.11	-13.81248	10.5948	-1.45188	28.1	311.6	-134.7	0
4.115	-18.7044	25.10052	-1.22952	29.3	246.2	-140.4	0
4.12	-35.46642	51.27361	20.0451	112.4	236	-129.8	0
4.125	-25.46022	28.04352	7.22016	-8	88.2	-86.7	0
4.13	-21.6147	11.62812	-18.51474	-151.2	53.4	-90.4	0
4.135	-11.19648	26.05536	0.07194	-26.9	12.7	-91	0
4.14	-2.75988	22.48452	0.7978801	-24.4	-67.4	-63.6	0
4.145	0.5559	11.00028	2.21052	-49.2	-20	-55.2	0
4.15	-3.09342	5.95794	8.12922	-38.4	-3.1	-27.7	0
4.155	-6.23262	1.98162	7.80222	-44.1	-2.4	1.6	0
4.16	-8.06382	1.58268	10.49016	-31.7	-16.8	15	0
4.165	-7.57986	1.98162	11.8701	-18.8	-23.5	17.9	0
4.17	-3.50544	2.83182	11.25534	-11.9	-31.7	18.2	0
4.175	0.8959801	3.2373	9.76422	-6.4	-31.2	19.1	0
4.18	2.98224	4.15944	9.18216	-1.1	-27.2	19.6	0
4.185	2.30862	5.519761	8.78322	3.5	-19.7	18.3	0
4.19	0.5559	5.886	8.85516	5.3	-15.7	17.3	0
4.195	-0.8175	5.22546	8.45622	5.8	-14.6	16.1	0
4.2	-1.11834	5.66364	8.27964	9	-16.8	16.5	0
4.205	0.37278	5.66364	8.75052	11.8	-19.6	15.8	0
4.21	1.15104	5.66364	8.16846	10.8	-18.9	15.5	0
4.215	2.08626	5.14698	8.82246	13.1	-17.4	13.4	0
4.22	1.8639	4.63686	8.75052	13.5	-12.5	10.5	0
4.225	1.79196	4.66956	8.75052	14.4	-7.7	7.8	0
4.23	1.97508	4.85268	8.67858	16.5	-4.6	3.5	0
4.235	2.05356	5.11428	8.495461	17.2	-2.5	-0.3	0
4.24	1.82466	5.519761	8.2404	17.5	0.6	-5.7	0
4.245	0.96792	5.95794	8.2404	16.8	3.2	-7.7	0
4.25	0.11118	6.06912	8.09652	15.1	4.4	-10.4	0
4.255	-0.48396	6.10836	8.02458	12.8	4.7	-11.6	0
4.26	-0.33354	6.219541	8.057281	11.2	3.7	-12.3	0
4.265	-0.2943	6.10836	8.057281	8.6	3.4	-13	0
4.27	-0.66708	5.95794	7.985341	5.9	4.4	-12.3	0
4.275	-1.19028	5.99718	7.9134	4	4.8	-10.7	0
4.28	-1.71348	6.10836	8.02458	2.6	4	-8.8	0
4.285	-1.97508	6.1803	7.952641	1	3.3	-5.3	0
4.29	-2.08626	6.25224	7.87416	-0.7	1.8	-2.6	0
4.295	-1.93584	6.291481	7.985341	-1.7	-0.1	0.7	0
4.3	-1.6023	6.1803	7.9134	-3.7	-2.1	3.7	0
4.305	-1.15104	5.95794	8.02458	-5.1	-3.7	5.8	0
4.31	-0.66708	5.77482	8.09652	-7.2	-4.6	6.3	0
4.315	-0.33354	5.55246	8.12922	-8.3	-5.1	6.7	0
4.32	0.14388	5.44782	8.2404	-9	-5.1	7	0
4.325	0.37278	5.48052	8.27964	-9.2	-4.4	4.9	0
4.33	0.66708	5.48052	8.312341	-9.5	-3.4	3.9	0
4.335	0.59514	5.44782	8.312341	-9.8	-2.7	2.5	0
4.34	0.51666	5.44782	8.312341	-9.7	-1.6	1.6	0
4.345	0.25506	5.519761	8.35158	-9.1	-0.7	0	0
4.35	0.11118	5.36934	8.38428	-8.7	0.7	-1.3	0
4.355	-0.11118	5.33664	8.495461	-8.8	1.4	-1.5	0
4.36	-0.2943	5.33664	8.38428	-8.4	1.8	-2.2	0
4.365	-0.44472	5.25816	8.495461	-8.2	1.8	-2.9	0
4.37	-0.40548	5.25816	8.495461	-7.5	2.2	-2.8	0
4.375	-0.44472	5.18622	8.600101	-6.3	1.9	-2.7	0
4.38	-0.5559	5.18622	8.5674	-5.4	2.1	-1.8	0
4.385	-0.5559	5.14698	8.600101	-3.9	2.2	-1.2	0
4.39	-0.5559	5.22546	8.63934	-2.6	2.2	-1.1	0
4.395	-0.51666	5.14698	8.67858	-1.4	1.6	-1	0
4.4	-0.48396	5.22546	8.63934	-0.2	0.4	0	0
4.405	-0.66708	5.22546	8.495461	0	-0.1	0.7	0
4.41	-0.51666	5.44782	8.67858	0.3	-1.4	2.1	0
4.415	-0.66708	5.2974	8.45622	2.1	-0.5	1	0
4.42	-0.44472	5.36934	8.600101	3.1	-1.4	1	0
4.425	-0.37278	5.25816	8.495461	3.3	-1.5	1.6	0
4.43	-0.18312	5.25816	8.52816	3.2	-1.7	1.4	0
4.435	-0.11118	5.22546	8.495461	4.7	-2.1	0.7	0
4.44	-0.0327	5.2974	8.45622	5.6	-1.8	0.1	0
4.445	0.0327	5.36934	8.495461	5.8	-0.9	-0.5	0
4.45	0	5.33664	8.38428	6.3	-0.4	-0.5	0
4.455	-0.0327	5.44782	8.45622	7	0	-0.9	0
4.46	-0.11118	5.44782	8.38428	6.7	0.8	-1.4	0
4.465	-0.25506	5.55246	8.38428	6.3	0.9	-1.9	0
4.47	-0.37278	5.591701	8.312341	6.4	1	-1.9	0
4.475	-0.48396	5.55246	8.35158	6.5	0.8	-1.8	0
4.48	-0.59514	5.591701	8.35158	5.3	0.2	-1.6	0
4.485	-0.63438	5.591701	8.27964	4.9	0.4	-1.1	0
4.49	-0.51666	5.55246	8.27964	4.6	0.7	-0.7	0
4.495	-0.59514	5.63094	8.312341	4.4	0	-0.7	0
4.5	-0.48396	5.591701	8.312341	4.3	0.1	-0.8	0
4.505	-0.44472	5.55246	8.2404	4.6	0	-0.7	0
4.51	-0.40548	5.55246	8.27964	4.4	-0.2	-0.5	0
4.515	-0.33354	5.519761	8.27964	3.8	-0.4	-0.3	0
4.52	-0.37278	5.48052	8.35158	3.9	-0.2	0.2	0
4.525	-0.37278	5.48052	8.35158	4.1	-0.4	0	0
4.53	-0.25506	5.44782	8.38428	3.9	-0.7	-0.5	0
4.535	-0.2943	5.519761	8.35158	3.9	-0.2	-0.1	0
4.54	-0.37278	5.519761	8.38428	4.2	-0.2	-0.4	0
4.545	-0.40548	5.55246	8.312341	4.1	-0.5	0	0
4.55	-0.33354	5.48052	8.312341	3.5	-0.5	-0.3	0
4.555	-0.40548	5.519761	8.38428	4	-0.6	-0.2	0
4.56	-0.44472	5.48052	8.27964	4.6	-1.4	0.3	0
4.565	-0.37278	5.36934	8.42352	4.8	-1.4	0.2	0
4.57	-0.25506	5.36934	8.42352	4.7	-1.4	0.5	0
4.575	-0.22236	5.33664	8.495461	5.2	-1.6	0.7	0
4.58	-0.18312	5.33664	8.45622	6.2	-0.9	0.2	0
4.585	-0.11118	5.40858	8.495461	7.2	-0.9	-0.3	0
4.59	-0.0327	5.40858	8.38428	7.7	-0.1	-0.8	0
4.595	-0.07194	5.33664	8.495461	8.6	0	-1.7	0
4.6	0	5.33664	8.5674	10	-0.6	-2.4	0
4.605	-0.07194	5.36934	8.45622	11.1	0	-2.7	0
4.61	0	5.2974	8.495461	12	0.6	-4.1	0
4.615	-0.0327	5.04234	8.600101	12.8	1.7	-5.1	0
4.62	-0.14388	5.70288	8.42352	14.4	2.1	-5.6	0
4.625	-0.48396	5.95794	8.2404	16.5	2.9	-5.6	0
4.63	-0.18312	5.66364	8.312341	15.1	1.7	-6.3	0
4.635	-0.48396	5.66364	8.38428	15.6	0.7	-5.7	0
4.64	-0.66708	5.66364	8.2404	16.1	1.6	-5.1	0
4.645	-0.66708	5.74212	8.312341	16.6	0.9	-4.7	0
4.65	-0.5559	5.66364	8.12922	16.6	0.4	-4.2	0
4.655	-0.8175	5.95794	8.312341	17.1	0	-3.7	0
4.66	-0.5559	5.84676	8.057281	16.8	-0.7	-3.7	0
4.665	-0.33354	5.77482	8.20116	16.5	-0.3	-3.7	0
4.67	-0.44472	5.591701	8.2404	16.1	0.1	-4.2	0
4.675	-0.2943	5.70288	8.2404	16.6	-0.7	-4.1	0
4.68	-0.37278	5.886	8.27964	16.1	-0.4	-4.2	0
4.685	-0.33354	5.74212	8.09652	15.8	-0.1	-4.5	0
4.69	-0.2943	5.814061	8.27964	15.8	-0.4	-4.4	0
4.695	-0.37278	5.74212	8.12922	15.9	-0.2	-5.1	0
4.7	-0.22236	5.84676	8.09652	15.9	-0.4	-5.3	0
4.705	-0.18312	5.74212	8.02458	15.5	-0.4	-5.8	0
4.71	0.07194	5.48052	7.985341	15.5	0.2	-5.8	0
4.715	-1.19028	6.40266	8.312341	15.5	1.3	-5	0
4.72	-0.66708	6.1803	7.62564	14.1	0.6	-4.4	0
4.725	-0.48396	6.06912	7.985341	13.9	-2.1	-3.2	0
4.73	-0.8175	5.84676	8.02458	12.4	-0.6	-2.7	0
4.735	-0.66708	5.92524	8.02458	12.9	-0.9	-1.9	0
4.74	-0.51666	5.95794	8.02458	12.4	-1.9	-1.1	0
4.745	-0.48396	5.95794	8.057281	11.9	-1.9	-0.7	0
4.75	-0.37278	5.92524	8.02458	12.2	-1.4	-0.6	0
4.755	-0.25506	5.92524	8.09652	12.2	-1.6	-0.8	0
4.76	-0.2943	5.886	8.09652	12.3	-1.5	-0.8	0
4.765	-0.33354	5.99718	8.02458	11.6	-1.7	-1.1	0
4.77	-0.2943	6.03642	7.952641	10.9	-1.9	-1	0
4.775	-0.37278	5.886	7.985341	10.7	-1.8	-1.2	0
4.78	-0.48396	6.10836	8.057281	10.3	-1.9	-1.1	0
4.785	-0.63438	6.06912	7.87416	10.2	-1.6	-0.4	0
4.79	-0.59514	6.14106	7.87416	9.3	-1.8	0.2	0
4.795	-0.77826	6.14106	7.84146	9.6	-2.2	1	0
4.8	-0.5559	6.14106	7.985341	8.6	-2.1	1.3	0
4.805	-0.5559	6.06912	7.84146	8.1	-2.7	2.7	0
4.81	-0.48396	6.14106	7.952641	8.1	-3.3	2.5	0
4.815	-0.33354	6.14106	7.9134	7.2	-3.5	2.5	0
4.82	-0.37278	6.06912	7.952641	6.6	-3.1	2.9	0
4.825	-0.22236	6.14106	7.952641	6	-3.1	2.3	0
4.83	-0.14388	6.10836	7.9134	4.9	-3.4	2.1	0
4.835	-0.07194	6.14106	7.952641	3.7	-2.8	1.2	0
4.84	-0.11118	6.1803	7.87416	3.4	-1.9	0.8	0
4.845	-0.14388	6.1803	7.9134	3.2	-1.6	0.3	0
4.85	-0.14388	6.1803	7.9134	2.5	-1.8	-0.2	0
4.855	-0.18312	6.219541	7.84146	1.6	-1	-0.7	0
4.86	-0.18312	6.25224	7.87416	0.2	-0.8	-0.5	0
4.865	-0.22236	6.219541	7.84146	-0.4	-0.2	-0.4	0
4.87	-0.25506	6.1803	7.80222	-1.3	-0.5	-1.1	0
4.875	-0.22236	6.25224	7.76952	-3	-0.1	-0.7	0
4.88	-0.22236	6.219541	7.76952	-4.5	0.4	-0.7	0
4.885	-0.25506	6.219541	7.76952	-6	0.9	-0.9	0
4.89	-0.2943	6.1803	7.80222	-6.7	0.9	-1.1	0
4.895	-0.2943	6.25224	7.73028	-7.9	1.4	-1.3	0
4.9	-0.33354	6.25224	7.73028	-9.5	1.5	-1.1	0
4.905	-0.2943	6.25224	7.69758	-11.2	1.5	-0.8	0
4.91	-0.22236	6.291481	7.65834	-12.6	0.9	-1.6	0
4.915	-0.33354	6.33072	7.69758	-14.4	1.5	-1.1	0
4.92	-0.33354	6.25224	7.69758	-16.2	1.9	-1.2	0
4.925	-0.33354	6.291481	7.73028	-18.6	1.6	-1	0
4.93	-0.37278	6.291481	7.73028	-20.4	1.9	-1.3	0
4.935	-0.40548	6.291481	7.80222	-21.9	2.3	-1.7	0
4.94	-0.37278	6.219541	7.76952	-23.7	1.9	-1.4	0
4.945	-0.44472	6.291481	7.84146	-24.9	2.3	-2	0
4.95	-0.48396	6.33072	7.84146	-26.6	2.7	-1.7	0
4.955	-0.44472	6.36342	7.952641	-27.9	3.3	-1.6	0
4.96	-0.44472	6.36342	7.84146	-29.3	4.3	-1.5	0
4.965	-0.44472	6.62502	7.952641	-31.9	3.8	-1.4	0
4.97	-0.5559	6.65772	7.69758	-34.2	4.4	-1.7	0
4.975	-0.70632	6.84084	7.69758	-36.4	5.4	-2.3	0
4.98	-0.59514	6.7362	7.586401	-40.4	5.5	-2.7	0
4.985	-0.59514	6.88008	7.47522	-43.9	6.2	-3	0
4.99	-1.79196	6.03642	7.76952	-47.9	7.2	-3.6	0
4.995	-1.71348	4.48644	7.47522	-48.9	4.8	-2.1	0
5	-1.49112	5.66364	8.75052	-44.7	3	-0.4	0
5.005	-0.48396	4.19214	8.894401	-45.7	0.2	0.1	0
5.01	0.0327	4.19214	8.600101	-42.7	-0.5	1.5	0
5.015	0.92868	4.48644	9.14946	-34.8	0.2	1.9	0
5.02	0.63438	2.72064	9.14946	-32.1	2.1	-0.4	0
5.025	1.11834	2.83182	10.5294	-26.1	1.5	-2	0
5.03	0.96792	3.27	10.2024	-17.7	1.4	-3.9	0
5.035	0.40548	4.15944	9.947341	-10.5	2.6	-5.3	0
5.04	-0.0327	4.1202	9.659581	-3.7	1.9	-7.2	0
5.045	-0.59514	4.45374	9.47646	0.7	0.7	-7.4	0
5.05	-0.92868	4.81998	9.07752	5.8	-0.5	-5.8	0
5.055	-0.8959801	5.14698	8.894401	8.8	-2.3	-4.6	0
5.06	-0.7455601	5.44782	8.600101	10.6	-3.6	-2.5	0
5.065	-0.5559	5.519761	8.45622	11.4	-4.2	-1.2	0
5.07	-0.51666	5.519761	8.312341	12.1	-4.3	-0.2	0
5.075	-0.51666	5.63094	8.45622	13.3	-4.3	0	0
5.08	-0.2943	5.55246	8.35158	14.1	-4.6	0.1	1
5.085	-0.0327	5.55246	8.27964	14.7	-3.9	-0.6	1
5.09	-0.0327	5.74212	8.27964	14.6	-3.2	-1.5	1
5.095	-0.33354	5.814061	8.2404	14.2	-2.7	-2.1	1
5.1	-0.40548	5.84676	8.20116	13.7	-1.8	-3.2	1
5.105	-0.40548	5.66364	8.2404	12.7	-1.6	-2.3	1
5.11	-0.33354	5.70288	8.2404	12	-1.2	-2.1	1
5.115	-0.37278	5.74212	8.20116	11.8	-1.2	-2.4	1
5.12	-0.5559	5.92524	8.20116	11.3	-1.1	-2.1	1
5.125	-0.8175	6.14106	8.09652	9.8	-1.1	-1.9	1
5.13	-0.92868	6.14106	8.057281	8.2	-1.4	-1.2	1
5.135	-0.8959801	6.1803	8.09652	6.8	-3	-0.1	1
5.14	-0.8959801	6.291481	8.02458	5.1	-3.5	1.9	1
5.145	-0.8567401	6.36342	8.057281	3	-3.7	2.8	1
5.15	-0.70632	6.4746	7.9134	0.7	-3.9	3.9	1
5.155	-0.70632	6.513841	8.02458	-0.6	-4.3	4.9	1
5.16	-0.70632	6.40266	7.952641	-2.4	-4.3	5.4	1
5.165	-0.7455601	6.36342	8.02458	-4.7	-3.7	5.8	1
5.17	-0.70632	6.25224	7.9134	-7.6	-4.4	6	1
5.175	-0.70632	6.219541	7.9134	-9.5	-4.8	6.5	1
5.18	-0.63438	6.03642	7.985341	-11.3	-4.9	6.3	1
5.185	-0.22236	5.814061	8.27964	-12.8	-5.5	5.8	1
5.19	-0.25506	5.48052	8.09652	-14	-4.6	6.2	1
5.195	-0.2943	5.2974	8.20116	-14.4	-4	5.5	1
5.2	-0.07194	5.0031	8.35158	-13.7	-4	5.5	1
5.205	0.14388	4.78074	8.45622	-13	-4.1	4.7	1
5.21	0.48396	4.63686	8.600101	-11.7	-3.6	4.5	1
5.215	0.40548	4.63686	8.75052	-9.8	-2.7	4.1	1
5.22	0.59514	4.525681	8.78322	-8.1	-2.7	2.9	1
5.225	0.48396	4.74804	8.85516	-4.6	-1.1	1.9	1
5.23	0.40548	4.78074	8.82246	-3.2	-0.4	0.5	1
5.235	0.11118	4.963861	8.75052	-1.1	0	0	1
5.24	-0.22236	5.14698	8.67858	0.8	-0.2	-0.2	1
5.245	-0.22236	5.0031	8.495461	1	-0.9	-0.6	1
5.25	-0.37278	5.22546	8.600101	3.3	-0.7	0	1
5.255	-0.51666	5.36934	8.600101	4.2	-0.8	0	1
5.26	-0.48396	5.33664	8.45622	4.5	-1.6	0.9	1
5.265	-0.48396	5.33664	8.52816	5.3	-2	1	1
5.27	-0.37278	5.40858	8.495461	6.2	-2.5	1.3	1
5.275	-0.40548	5.33664	8.45622	7	-3.1	1.5	1
5.28	-0.51666	5.519761	8.42352	7.8	-3.5	1.7	1
5.285	-0.5559	5.48052	8.42352	7.9	-4.3	1.1	1
5.29	-0.63438	5.55246	8.312341	7.2	-5.2	0.4	1
5.295	-0.51666	5.63094	8.35158	7.1	-6	0.5	1
5.3	-0.51666	5.66364	8.35158	7	-6.7	-0.2	1
5.305	-0.40548	5.55246	8.27964	6.3	-7.2	-0.4	1
5.31	-0.2943	5.74212	8.27964	6	-7.4	-0.7	1
5.315	-0.18312	5.74212	8.2404	5.6	-7.6	-1	1
5.32	-0.40548	5.886	8.16846	5.1	-7.4	-0.3	1
5.325	-0.0327	5.66364	8.2404	4.4	-8.4	-0.7	1
5.33	-0.07194	5.63094	8.16846	3.5	-7.9	-1.1	1
5.335	-0.07194	5.77482	8.16846	3.5	-7	-0.9	1
5.34	-0.2943	5.99718	8.09652	3.2	-6.5	-0.6	1
5.345	-0.0327	5.814061	8.16846	1.8	-6.6	0	1
5.35	0.14388	5.77482	8.057281	0	-6.5	0.2	1
5.355	-0.0327	6.03642	7.985341	-0.7	-4.5	0.9	1
5.36	0.25506	5.814061	8.16846	-1.4	-4.6	1.4	1
5.365	0.25506	5.74212	8.057281	-2.6	-4	2.1	1
5.37	0.07194	5.99718	7.9134	-3	-2.4	2.2	1
5.375	0.07194	5.70288	8.20116	-4.2	-2.4	2.1	1
5.38	0.11118	5.44782	7.985341	-6.4	-2.2	2.6	1
5.385	0	5.33664	7.985341	-6.7	-0.8	2.3	1
5.39	0.25506	4.93116	8.35158	-7.1	-0.9	1.6	1
5.395	0.44472	4.7088	8.312341	-7.9	-1	1.4	1
5.4	0.66708	4.7088	8.2404	-6.7	0	1	1
5.405	0.5559	4.93116	8.495461	-4.2	0.5	0.6	1
5.41	0.40548	5.11428	8.45622	-2.8	0	-0.3	1
5.415	0.44472	5.11428	8.42352	-1.9	1.6	-0.7	1
5.42	0.33354	5.22546	8.312341	-1.3	2.5	-1.5	1
5.425	0.11118	5.36934	8.35158	-1	2.3	-1.4	1
5.43	-0.14388	5.36934	8.35158	-0.3	1.9	-1.4	1
5.435	-0.40548	5.44782	8.45622	0	1.4	-0.9	1
5.44	-0.59514	5.519761	8.38428	-0.7	1.1	0	1
5.445	-0.66708	5.66364	8.38428	-0.6	0.7	1.4	1
5.45	-0.66708	5.33664	8.27964	-0.2	-0.2	2.3	1
5.455	-0.33354	5.591701	8.67858	-0.4	-1.1	3.9	1
5.46	-0.51666	5.36934	8.45622	-0.2	-0.8	3.2	1
5.465	-0.18312	5.2974	8.5674	0	-2	3.9	1
5.47	-0.22236	5.2974	8.35158	0.2	-1.8	5.3	1
5.475	-0.07194	5.63094	8.75052	2.7	-2.1	5.1	1
5.48	-0.07194	5.33664	8.38428	1.8	-0.3	3.6	1
5.485	-0.0327	5.44782	8.35158	2.2	-1.6	3	1
5.49	-0.14388	5.519761	8.312341	2.4	-0.9	3.2	1
5.495	-0.11118	5.55246	8.312341	2.7	-1	2.8	1
5.5	-0.11118	5.18622	8.16846	2.5	-0.6	3.2	1
5.505	-0.11118	5.886	8.35158	2.4	-1.4	4.2	1
5.51	-0.33354	5.66364	8.27964	3.3	-1	3.2	1
5.515	-0.25506	5.55246	8.35158	2.3	-1.1	2.9	1
5.52	-0.44472	5.591701	8.312341	2.4	-1.8	3.3	1
5.525	-0.44472	5.66364	8.27964	1.7	-2.3	4	1
5.53	-0.25506	5.591701	8.27964	1.4	-2.3	3.6	1
5.535	-0.14388	5.55246	8.312341	1.4	-2.6	3.7	1
5.54	-0.14388	5.25816	8.2404	1.2	-3	3.1	1
5.545	-0.22236	5.99718	8.42352	1.1	-3.6	5	1
5.55	-0.48396	5.77482	8.38428	1.8	-3.5	4.1	1
5.555	-0.11118	5.63094	8.35158	0.8	-3.3	3.5	1
5.56	-0.14388	5.70288	8.27964	1.1	-2.8	3.5	1
5.565	-0.11118	5.63094	8.35158	0.5	-2.8	3.8	1
5.57	-0.07194	5.63094	8.35158	0.7	-3.4	4.2	1
5.575	-0.11118	5.591701	8.45622	0.9	-4.1	4.2	1
5.58	0	5.55246	8.42352	1.2	-3.8	3.4	1
5.585	0.0327	5.55246	8.42352	1.4	-3	3.7	1
5.59	0.0327	5.591701	8.27964	1.6	-2.6	3.5	1
5.595	0.0327	5.66364	8.312341	1.4	-2.9	3.3	1
5.6	0	5.66364	8.27964	1.6	-3.1	2.6	1
5.605	-0.0327	5.63094	8.312341	1.8	-2.8	2.2	1
5.61	-0.07194	5.66364	8.35158	1.4	-3.2	2.4	1
5.615	-0.0327	5.66364	8.35158	1.6	-3.6	2.5	1
5.62	-0.11118	5.74212	8.312341	1.8	-3.3	3.2	1
5.625	-0.0327	5.63094	8.42352	2	-3.2	2.5	1
5.63	0.0327	5.591701	8.45622	2.2	-3.6	2.8	1
5.635	0.0327	5.48052	8.42352	2.5	-3.5	3.5	1
5.64	-0.0327	5.55246	8.42352	3	-3	3	1
5.645	-0.0327	5.591701	8.45622	3.3	-3.2	3.4	1
5.65	0.0327	5.55246	8.38428	3.5	-3.9	3.5	1
5.655	0.07194	5.63094	8.42352	4.2	-3.6	2.9	1
5.66	-0.07194	5.66364	8.42352	4.9	-3.5	2.7	1
5.665	-0.0327	5.63094	8.38428	5.2	-3.6	2.5	1
5.67	-0.0327	5.63094	8.38428	5.5	-3.5	2.1	1
5.675	0.0327	5.519761	8.42352	5.9	-3.2	2.4	1
5.68	-0.07194	5.55246	8.45622	6.5	-3.7	2.6	1
5.685	-0.07194	5.44782	8.35158	7.6	-3.6	2.2	1
5.69	-0.07194	5.40858	8.495461	9.2	-3	2.6	1
5.695	-0.25506	5.25816	8.63934	11.9	-4.2	2.9	1
5.7	-0.5559	5.40858	8.45622	15.6	-6.3	2.5	1
5.705	-0.48396	5.74212	8.45622	19.7	-8.6	1.6	1
5.71	-0.5559	6.03642	8.495461	20.8	-10.5	0.3	1
5.715	-0.92868	6.291481	8.495461	20.5	-13.1	-1.1	1
5.72	-1.03986	6.54654	8.711281	17.5	-17	-3	1
5.725	-0.70632	6.585781	8.67858	12.9	-20	-4	1
5.73	-0.22236	6.585781	8.35158	7.3	-22.3	-4.7	1
5.735	-0.22236	6.40266	8.312341	3	-23.3	-4.9	1
5.74	-0.48396	6.43536	8.312341	-0.7	-23.8	-5.6	1
5.745	-0.77826	6.4746	8.42352	-3.8	-25.1	-6.3	1
5.75	-1.3407	6.40266	8.67858	-7.8	-27	-7.7	1
5.755	-1.3407	5.814061	8.63934	-13.7	-31.6	-10.7	1
5.76	-1.67424	5.77482	8.85516	-16	-34.3	-13.4	1
5.765	-1.90314	5.40858	9.00558	-18.6	-39.6	-17.7	1
5.77	-2.19744	5.2974	9.110221	-21.2	-44.8	-22.8	1
5.775	-2.72064	5.25816	9.293341	-23.1	-51.3	-30	1
5.78	-2.79912	5.18622	9.40452	-26	-62	-41.5	1
5.785	-3.39426	5.14698	9.36528	-27.9	-69.7	-51.1	1
5.79	-3.54468	5.0031	9.36528	-31.5	-78.8	-63.3	1
5.795	-3.91746	5.04234	9.47646	-33.8	-88.7	-76.9	1
5.8	-3.9894	5.14698	9.5484	-37.5	-99.4	-91.4	1
5.805	-3.84552	5.14698	9.659581	-42.4	-112	-111	1
5.81	-3.61662	4.85268	9.36528	-46.6	-122.4	-126.6	1
5.815	-3.32232	4.66956	9.07752	-49.4	-131.6	-142.4	1
5.82	-2.87106	4.78074	8.9271	-51.7	-139.7	-158.6	1
5.825	-2.79912	4.525681	8.2404	-53.8	-144.6	-174.3	1
5.83	-2.53752	4.55838	7.62564	-53.9	-148.9	-194.1	1
5.835	-2.45904	4.963861	7.11552	-51.1	-149.3	-210.8	1
5.84	-3.7278	4.525681	5.80752	-48.8	-143.7	-230.7	1
5.845	-5.97102	4.30332	4.89846	-43.6	-136	-254.1	1
5.85	-8.920561	4.89192	4.53876	-34	-126.4	-281.4	1
5.855	-11.75892	5.99718	5.519761	-24.7	-122.2	-309.5	1
5.86	-12.24288	8.02458	6.97164	-18.2	-128.5	-336.7	1
5.865	-10.15008	10.19586	7.985341	-18.6	-150.2	-366.9	1
5.87	-7.16784	11.03952	8.16846	-26.1	-164	-389.8	1
5.875	-4.59108	12.14478	8.38428	-34.4	-165.7	-412.2	1
5.88	-3.21114	12.10554	7.65834	-44.7	-160	-435.9	1
5.885	-5.2974	12.28866	5.9514	-50.8	-160.4	-447.5	1
5.89	-2.79912	12.28866	2.93646	-45	-175.4	-447.6	1
5.895	1.22952	9.63996	-0.72594	-42.5	-189.6	-438.6	1
5.9	4.963861	8.71782	-1.41264	-25.3	-180.8	-428.6	1
5.905	7.017421	8.757061	-1.05294	1.4	-159.6	-414.8	1
5.91	5.2974	10.22856	-0.24852	29	-126.4	-402.7	1
5.915	1.67424	11.58888	1.30146	55.3	-99.9	-383.6	1
5.92	-0.8959801	12.77262	4.10058	67.9	-99.4	-363	1
5.925	-1.56306	14.76078	7.04358	67.9	-116	-337.6	1
5.93	-1.03986	15.49326	9.14946	59.2	-135.5	-312.8	1
5.935	0.25506	14.31606	9.62034	39.9	-149.4	-290.9	1
5.94	1.3407	12.77262	9.437221	18.5	-155.2	-269.3	1
5.945	1.90314	10.52286	8.38428	4.3	-154.5	-254.2	1
5.95	2.1255	8.27964	7.2594	-5.7	-151.7	-239.4	1
5.955	2.30862	6.14106	6.46152	-10.7	-149.2	-224.7	1
5.96	2.57022	4.45374	6.20646	-12	-148.8	-209.3	1
5.965	3.4335	3.75396	6.78852	-7.4	-148.4	-190.4	1
5.97	2.9103	3.49236	7.298641	-2.7	-144.5	-176.3	1
5.975	2.87106	3.01494	7.44252	-1.2	-144.7	-161	1
5.98	3.4335	2.79258	7.73028	-0.2	-148.4	-144.5	1
5.985	5.93178	2.20398	9.875401	1.8	-150	-128.5	1
5.99	10.791	4.19214	12.63528	5.6	-141.3	-112.2	1
5.995	11.90934	5.48052	12.70722	3.9	-113.1	-102.1	1
6	12.98844	4.15944	11.28804	-7.7	-92	-88.9	1
6.005	14.93082	3.5316	10.30704	-11.5	-78.4	-70.4	1
6.01	14.93082	2.60946	8.96634	-10.5	-57.2	-50.1	1
6.015	14.44686	1.06602	7.47522	-7.4	-36.1	-28.4	1
6.02	14.5188	2.83182	7.51446	1.8	-20.3	-6.6	1
6.025	10.5294	4.19214	8.45622	17.1	11.2	11.3	1
6.03	3.21114	3.8259	7.985341	19.1	34.7	11.4	1
6.035	-1.90314	4.7088	8.52816	23.1	36.7	5.4	1
6.04	-4.7415	5.519761	8.96634	26.8	33.8	-3.5	1
6.045	-5.85984	6.40266	9.36528	25.9	28.1	-10.7	1
6.05	-4.66302	7.57986	9.80346	23.4	16.9	-11.9	1
6.055	-3.50544	8.42352	9.83616	17.9	8.7	-8.6	1
6.06	-1.71348	6.585781	8.63934	9.5	-0.2	-3.7	1
6.065	-0.48396	4.66956	7.22016	2.6	-3.7	-0.7	1
6.07	0.37278	4.89192	7.80222	5.5	-2.7	0.9	1
6.075	0.70632	5.25816	8.711281	8.1	-1.5	2	1
6.08	1.00716	4.93116	8.78322	6.9	-1	2.1	1
6.085	1.15104	4.59762	8.42352	6	-0.2	1.1	1
6.09	1.53036	4.81998	8.35158	6.8	0.7	-0.6	1
6.095	1.41264	5.55246	8.52816	8.2	2.4	-1.7	1
6.1	0.8567401	5.814061	8.52816	7.1	4.4	-2.6	1
6.105	0.0327	5.886	8.495461	4.9	5.4	-2.5	1
6.11	-0.66708	5.77482	8.52816	2.9	4.9	-2.4	1
6.115	-1.00716	5.63094	8.495461	1.1	4.2	-3	1
6.12	-1.0791	5.77482	8.52816	0.1	2.6	-2.3	1
6.125	-1.15104	5.74212	8.495461	-1.2	0.9	-0.4	1
6.13	-1.37994	5.77482	8.495461	-1.8	0	0.9	1
6.135	-1.45188	5.95794	8.45622	-3.2	-1	2.3	1
6.14	-1.3407	5.886	8.67858	-3.8	-2.2	3.1	1
6.145	-1.00716	5.74212	8.600101	-4.6	-2.8	3.3	1
6.15	-0.7455601	5.36934	8.52816	-6.7	-4.2	4.9	1
6.155	-0.51666	5.48052	8.78322	-5.9	-5.4	5.3	1
6.16	-0.66708	5.11428	8.67858	-5.6	-5.2	4.6	1
6.165	-0.70632	5.25816	8.600101	-6.5	-5.5	6	1
6.17	-0.5559	5.0031	8.67858	-4.4	-5.2	5.2	1
6.175	-0.37278	4.89192	8.600101	-4.2	-5.8	5.8	1
6.18	-0.07194	5.07504	8.96634	-1.8	-7.1	7	1
6.185	-0.2943	4.963861	8.5674	-1.4	-6.5	5.7	1
6.19	-0.0327	5.11428	8.85516	-0.2	-6.5	6.4	1
6.195	-0.2943	5.0031	8.67858	1	-6.3	4.9	1
6.2	-0.51666	5.04234	8.600101	0.4	-7	6	1
6.205	-0.5559	5.25816	8.78322	1.1	-7.7	6.6	1
6.21	-0.44472	5.0031	8.78322	1.4	-7.8	6.3	1
6.215	-0.51666	5.44782	8.495461	0.6	-8.2	8.3	1
6.22	-0.33354	5.33664	8.63934	2	-8.3	7.5	1
6.225	-0.0327	4.963861	8.5674	1.1	-7.9	7.2	1
6.23	0.07194	5.36934	8.5674	0.6	-8	8.3	1
6.235	0.0327	5.36934	8.5674	1.8	-8.1	6.7	1
6.24	0.33354	5.11428	8.63934	1.5	-8	6	1
6.245	0.2943	5.48052	8.38428	0.7	-7.3	6.6	1
6.25	0.22236	5.48052	8.45622	1.8	-6.5	5.1	1
6.255	0.14388	5.33664	8.38428	1.2	-5.3	4.6	1
6.26	0.14388	5.36934	8.42352	1.1	-4.7	4.6	1
6.265	0.14388	5.40858	8.42352	0.8	-4.6	5.1	1
6.27	0	5.36934	8.35158	-0.2	-4.2	5.3	1
6.275	-0.07194	5.48052	8.63934	0.2	-4.4	5.1	1
6.28	-0.0327	5.33664	8.38428	0.2	-4.2	3.9	1
6.285	0.11118	5.2974	8.495461	-0.2	-3.6	3.3	1
6.29	0.22236	5.18622	8.52816	-0.3	-2.5	3.5	1
6.295	-0.07194	5.07504	8.495461	-0.5	-2.8	3.5	1
6.3	0.18312	5.44782	8.75052	-1.2	-2.7	4.5	1
6.305	-0.07194	5.22546	8.45622	-0.6	-2.5	2.8	1
6.31	0.0327	5.22546	8.495461	-0.9	-2.6	2.8	1
6.315	-0.07194	5.25816	8.495461	-0.6	-1.8	2.5	1
6.32	-0.11118	5.18622	8.52816	-0.2	-1.9	2.3	1
6.325	-0.0327	5.33664	8.495461	-0.7	-2	2.7	1
6.33	0.11118	5.18622	8.52816	-0.9	-2.6	2.4	1
6.335	-0.0327	5.22546	8.5674	-0.5	-2.3	3	1
6.34	-0.11118	5.18622	8.600101	-0.7	-2.2	2.2	1
6.345	-0.0327	5.22546	8.5674	-0.7	-2.5	2.8	1
6.35	0.0327	5.22546	8.600101	-0.7	-2.4	2.6	1
6.355	0.0327	5.22546	8.495461	-0.4	-2.2	2.5	1
6.36	0.07194	5.22546	8.600101	0	-1.6	2.3	1
6.365	0	5.18622	8.5674	0.1	-1.7	2.1	1
6.37	0.07194	5.2974	8.52816	0.2	-2.1	2.5	1
6.375	0.07194	5.22546	8.600101	0.3	-2.3	2.5	1
6.38	0	5.25816	8.600101	0.4	-2.1	2.5	1
6.385	0.07194	5.18622	8.67858	0.7	-2.3	2.3	1
6.39	0.07194	5.14698	8.600101	0.7	-2.3	2.3	1
6.395	0.07194	5.07504	8.63934	1.2	-1.1	2.1	1
6.4	0	5.14698	8.63934	1.1	-0.8	1.5	1
6.405	0.0327	5.14698	8.63934	2.1	-1.4	2.1	1
6.41	0.11118	5.25816	8.63934	2.8	-1.3	1.6	1
6.415	0.14388	5.2974	8.5674	3.3	-1	1.1	1
6.42	0.07194	5.40858	8.495461	3.2	-1.6	1.6	1
6.425	0	5.33664	8.52816	2.8	-0.9	1.6	1
6.43	-0.0327	5.44782	8.42352	3.2	-0.7	1.6	1
6.435	-0.0327	5.36934	8.495461	3.4	-1	1.4	1
6.44	0.07194	5.36934	8.52816	2.8	-1.1	1.4	1
6.445	-0.0327	5.33664	8.495461	1.9	-1.1	1.6	1
6.45	-0.0327	5.2974	8.52816	1.6	-1.1	1.8	1
6.455	-0.0327	5.25816	8.495461	1.6	-0.4	1.9	1
6.46	0.07194	5.2974	8.45622	2.1	-1.1	2.3	1
6.465	-0.0327	5.2974	8.495461	2.1	-1.1	2	1
6.47	-0.0327	5.22546	8.495461	1.8	-1	2.1	1
6.475	0	5.25816	8.5674	2	-1.4	1.8	1
6.48	0	5.2974	8.52816	2	-0.9	2.1	1
6.485	-0.07194	5.2974	8.42352	2.1	-1.2	1.8	1
6.49	0	5.25816	8.52816	2	-1	2.1	1
6.495	-0.0327	5.36934	8.5674	1.8	-1.2	2.3	1
6.5	-0.07194	5.2974	8.600101	1.8	-1.1	1.9	1
6.505	-0.11118	5.2974	8.5674	1.4	-0.9	2.2	1
6.51	0	5.33664	8.5674	1.1	-1.5	2	1
6.515	-0.07194	5.33664	8.5674	1.1	-1.7	2.1	1
6.52	0.22236	5.25816	8.495461	1.1	-1.5	0.8	1
6.525	0.07194	5.2974	8.495461	1.5	-2.3	2.5	1
6.53	0.07194	5.33664	8.5674	1.6	-2.2	2.7	1
6.535	0.0327	5.2974	8.600101	1.4	-2.3	2.7	1
6.54	0.0327	5.22546	8.52816	1.7	-2.3	3	1
6.545	0	5.33664	8.52816	1.3	-3.1	3.1	1
6.55	-0.0327	5.33664	8.52816	1.6	-2.9	3.6	1
6.555	-0.07194	5.2974	8.600101	1.4	-3.9	3.8	1
6.56	0	5.2974	8.67858	1.3	-4.1	4.2	1
6.565	0.11118	5.2974	8.67858	1.8	-3.7	4.3	1
6.57	0.22236	5.25816	8.63934	2.1	-3.7	4.4	1
6.575	0.25506	5.25816	8.711281	2.7	-3.8	4.7	1
6.58	0.2943	5.2974	8.63934	3.2	-4.2	4.6	1
6.585	0.2943	5.25816	8.63934	3.6	-3.9	4.1	1
6.59	0.25506	5.2974	8.600101	3.7	-3.9	4.2	1
6.595	0.11118	5.33664	8.5674	3.7	-3.5	3.5	1
6.6	0.0327	5.2974	8.5674	3.8	-3.2	3.2	1
6.605	-0.0327	5.33664	8.52816	4.2	-3.4	3	1
6.61	-0.14388	5.2974	8.5674	4.4	-4	3.6	1
6.615	-0.11118	5.36934	8.600101	4.5	-4	3.4	1
6.62	0	5.36934	8.52816	4.7	-4.3	3.4	1
6.625	0.07194	5.40858	8.5674	4.4	-4.7	3.7	1
6.63	0.18312	5.44782	8.45622	4.1	-5.1	3.9	1
6.635	0.22236	5.44782	8.45622	4.4	-4.9	4.3	1
6.64	0.22236	5.48052	8.45622	4.9	-4.9	3.9	1
6.645	0.11118	5.55246	8.52816	4.2	-4.9	3.9	1
6.65	0.14388	5.48052	8.495461	3.5	-4.6	3.2	1
6.655	0.18312	5.48052	8.42352	3.7	-4.9	3.7	1
6.66	0.18312	5.55246	8.42352	3.7	-4.9	3.8	1
6.665	0.25506	5.519761	8.42352	3	-4.2	3.9	1
6.67	0.25506	5.44782	8.45622	2.4	-3.9	3.7	1
6.675	0.37278	5.33664	8.495461	2.6	-4	3.4	1
6.68	0.37278	5.40858	8.495461	2.3	-3.7	3.4	1
6.685	0.51666	5.25816	8.495461	3	-3.5	2.8	1
6.69	0.59514	5.25816	8.38428	2.8	-2.8	2.5	1
6.695	0.5559	5.44782	8.38428	3	-1.4	2.3	1
6.7	0.48396	5.519761	8.35158	2.6	-1.6	0.9	1
6.705	0.37278	5.591701	8.312341	2	-1.1	0.7	1
6.71	0.2943	5.63094	8.312341	1.7	-0.8	0.3	1
6.715	0.25506	5.591701	8.35158	1	-0.2	0.2	1
6.72	0.2943	5.591701	8.35158	0.2	-0.2	0	1
6.725	0.33354	5.44782	8.42352	-0.9	-0.5	0	1
6.73	0.33354	5.519761	8.42352	-1.4	-0.6	0.4	1
6.735	0.2943	5.44782	8.495461	-1.6	-0.4	-0.2	1
6.74	0.44472	5.40858	8.52816	-1.8	-0.8	-0.5	1
6.745	0.48396	5.44782	8.495461	-2.1	-0.7	-0.8	1
6.75	0.2943	5.44782	8.495461	-2.8	-0.2	-1	1
6.755	0.2943	5.2974	8.52816	-2.4	0	-1	1
6.76	0.37278	5.591701	8.67858	-2.8	-0.8	-1.5	1
6.765	0.25506	5.44782	8.38428	-3.7	-0.4	-1.5	1
6.77	0.22236	5.44782	8.38428	-4.3	-0.8	-1.3	1
6.775	0.25506	5.48052	8.42352	-4.2	-0.9	-1.8	1
6.78	0.22236	5.55246	8.42352	-4.3	0	-2.8	1
6.785	0.14388	5.44782	8.45622	-4.9	-0.3	-3.6	1
6.79	0.22236	5.591701	8.45622	-5	-0.5	-4.2	1
6.795	0.11118	5.519761	8.35158	-5.6	-1.4	-5	1
6.8	0.22236	5.40858	8.42352	-5.8	-1.6	-5.8	1
6.805	0.18312	5.40858	8.52816	-6.5	-1.7	-6.2	1
6.81	0.25506	5.40858	8.495461	-6.7	-2.1	-6.7	1
6.815	0	5.2974	8.45622	-7.2	-2.1	-7.6	1
6.82	0.11118	5.25816	8.52816	-7.2	-2.5	-8.4	1
6.825	-0.18312	5.33664	8.52816	-7.3	-3.1	-9.3	1
6.83	-0.59514	5.18622	8.495461	-8.2	-3.6	-11.4	1
6.835	-0.5559	5.2974	8.75052	-8.3	-4.9	-13	1
6.84	-0.63438	5.44782	8.894401	-7.9	-6.7	-15.4	1
6.845	-1.0791	5.04234	8.63934	-8.6	-8.2	-17.4	1
6.85	-1.71348	4.81998	8.63934	-9.3	-9.1	-20.9	1
6.855	-2.53752	4.59762	8.75052	-9.4	-11.6	-27.4	1
6.86	-3.13266	4.74804	8.96634	-8.4	-15.2	-34.1	1
6.865	-4.02864	4.78074	9.110221	-7.7	-20.4	-45.1	1
6.87	-4.7742	4.59762	9.110221	-8.4	-26.7	-55.7	1
6.875	-5.2647	4.74804	9.2214	-8.4	-34.2	-67.2	1
6.88	-5.74866	4.66956	9.18216	-8.9	-42.3	-80.5	1
6.885	-6.3438	4.63686	9.03828	-10.4	-50.8	-96.1	1
6.89	-6.75582	4.81998	9.00558	-10.7	-61.6	-115.7	1
6.895	-7.05666	4.93116	9.00558	-10.9	-70.4	-132.4	1
6.9	-7.200541	5.2974	8.894401	-11.2	-80	-149.7	1
6.905	-7.35096	5.591701	8.9271	-12.1	-90.2	-166.8	1
6.91	-7.42944	6.10836	8.9271	-13	-100	-184.1	1
6.915	-7.200541	6.513841	8.82246	-14.7	-111.7	-205.6	1
6.92	-6.19338	7.80222	9.07752	-15.4	-120.5	-220.5	1
6.925	-5.67018	9.123301	9.36528	-17.6	-126	-237	1
6.93	-5.18622	9.34566	8.894401	-24.4	-132	-250.8	1
6.935	-4.7415	9.49608	8.20116	-31	-138.5	-260.8	1
6.94	-4.40142	9.711901	7.586401	-37.6	-144.2	-271.3	1
6.945	-3.9567	9.823081	6.9324	-40.9	-147.8	-277.6	1
6.95	-3.32232	9.93426	6.53346	-43.2	-150.1	-281.9	1
6.955	-2.6487	10.11738	5.87946	-45.6	-152.5	-281.6	1
6.96	-2.16474	10.19586	5.44128	-45.8	-152.7	-281.8	1
6.965	-1.67424	10.04544	5.19276	-45.2	-152.7	-280.3	1
6.97	-0.92868	9.93426	5.08158	-44.2	-153.2	-277.4	1
6.975	-0.14388	9.823081	5.22546	-42.6	-152.6	-273.3	1
6.98	0.48396	9.6792	5.11428	-41	-150.2	-268.6	1
6.985	0.8959801	9.456841	5.08158	-38.3	-146.7	-263.6	1
6.99	1.03986	9.3849	5.11428	-34.7	-140.8	-256.7	1
6.995	0.96792	9.16254	5.11428	-31.6	-136.7	-251	1
7	0.8959801	8.979421	5.15352	-28.3	-133.7	-244.7	1
7.005	0.8959801	8.64588	5.2974	-25.9	-132	-237.6	1
7.01	0.8175	8.42352	5.55246	-23.2	-130.2	-231.7	1
7.015	0.7455601	8.12922	5.84022	-20.6	-129.4	-225.5	1
7.02	0.63438	7.87416	6.16722	-18.5	-128.7	-220.2	1
7.025	0.66708	7.87416	6.422281	-17.2	-128.8	-213.3	1
7.03	0.8175	7.76298	6.422281	-16.1	-129	-208.6	1
7.035	0.8567401	7.0305	6.06258	-14.7	-127.7	-204	1
7.04	0.8959801	6.7362	5.76828	-11.4	-127.1	-199.8	1
7.045	0.92868	6.585781	5.591701	-7.4	-127.5	-194.7	1
7.05	1.0791	6.43536	5.40858	-2.8	-125.9	-188.5	1
7.055	1.22952	6.4746	5.40858	2.3	-123.6	-185.1	1
7.06	1.3407	6.585781	5.44128	6.6	-120.4	-182	1
7.065	1.6023	6.84084	5.55246	10.9	-116.7	-179.7	1
7.07	1.97508	6.91932	5.66364	15.3	-112.5	-177.6	1
7.075	2.27592	6.91932	6.06258	20.4	-103.1	-176.6	1
7.08	2.53752	7.3248	6.46152	24.5	-93.5	-176.8	1
7.085	2.49828	7.80222	6.899701	28.6	-83.5	-177.1	1
7.09	2.3871	8.057281	7.2594	30.6	-73.1	-178	1
7.095	2.19744	8.09652	7.51446	30.1	-63.9	-178.5	1
7.1	1.93584	8.207701	7.87416	28.9	-54	-179.2	1
7.105	1.67424	8.207701	8.057281	26.6	-47.4	-179.6	1
7.11	1.49112	8.09652	8.20116	23.7	-42.9	-179.2	1
7.115	1.22952	7.83492	8.2404	20.4	-39.9	-178.1	1
7.12	1.22952	7.3575	8.09652	16.9	-38.5	-176.5	1
7.125	1.15104	6.88008	7.9134	13.5	-38.3	-174.4	1
7.13	1.3407	6.25224	7.80222	10.7	-40.3	-171.3	1
7.135	1.45188	5.70288	7.51446	8.6	-42.9	-165.6	1
7.14	1.79196	5.07504	7.298641	8.1	-45.2	-161.4	1
7.145	2.08626	4.55838	7.18746	9.4	-47.1	-156.1	1
7.15	2.42634	4.19214	7.04358	12	-49	-148.1	1
7.155	-0.96792	3.01494	7.44252	14.8	-49.2	-141.8	1
7.16	-0.14388	4.63686	7.84146	19.9	-64.4	-133.4	1
7.165	1.15104	4.45374	7.69758	22.6	-87.5	-121.7	1
7.17	1.6023	3.49236	7.62564	17.5	-96	-113.8	1
7.175	2.19744	4.23138	9.00558	20.5	-110.1	-107.1	1
7.18	5.40858	3.12612	11.61504	18.5	-123.1	-100.1	1
7.185	11.90934	5.40858	14.88504	19.1	-122	-96.7	1
7.19	12.20364	6.25224	14.8131	17.5	-92	-98.1	1
7.195	9.293341	3.12612	12.96228	-2.3	-64.1	-98.7	1
7.2	7.691041	3.38118	13.72092	-8.1	-56.5	-97	1
7.205	7.54062	2.31516	12.89034	-16.3	-54.6	-89.2	1
7.21	8.6982	1.09872	12.1644	-24	-57.1	-78.4	1
7.215	10.3005	0.7717201	11.28804	-24.8	-55.5	-70.1	1
7.22	10.75176	0.21582	9.437221	-22.5	-44.8	-61.1	1
7.225	9.59418	-0.47742	7.44252	-16.5	-28.8	-53.9	1
7.23	8.175	-0.10464	6.74928	-4.9	-16.3	-46.1	1
7.235	7.05666	1.02678	6.71658	10.2	-3.5	-35.2	1
7.24	6.19338	2.17128	7.04358	20.1	5.2	-25.7	1
7.245	5.0358	3.42042	7.952641	27.7	14.3	-15.8	1
7.25	3.4662	4.59762	8.600101	32.4	23.3	-5.7	1
7.255	1.56306	5.44782	8.711281	32.8	28	-0.1	1
7.26	-0.2943	5.63094	8.5674	31.1	29.1	3.7	1
7.265	-1.90314	5.70288	8.38428	29.7	28.4	5	1
7.27	-3.06072	5.66364	8.35158	28.5	26.1	4.2	1
7.275	-3.80628	5.591701	8.45622	27.4	20.8	2.4	1
7.28	-4.06788	5.63094	8.67858	25.9	15.3	0.7	1
7.285	-3.76704	5.591701	8.78322	24.5	7.7	-2.1	1
7.29	-2.72064	5.591701	9.00558	23.5	2.5	-3.6	1
7.295	-0.7455601	6.95202	9.731521	22.4	0	-4.6	1
7.3	0.44472	8.27964	10.2351	21.4	2.7	-6.3	1
7.305	1.41264	8.207701	9.875401	13.9	1.9	-4.4	1
7.31	1.75272	6.80814	8.75052	4	-0.4	0.6	1
7.315	1.03986	5.44782	7.985341	0.9	1.7	2.8	1
7.32	0.22236	4.85268	8.09652	2	3.6	3.4	1
7.325	-0.48396	4.93116	8.5674	4.1	4.4	2.8	1
7.33	-0.8959801	4.89192	8.96634	5.2	4.6	1.6	1
7.335	-0.8567401	4.74804	8.78322	4.8	3.2	0.4	1
7.34	-0.48396	4.48644	8.495461	4.9	1.8	0.1	1
7.345	-0.07194	4.59762	8.35158	6.3	1.1	1.3	1
7.35	0.07194	5.0031	8.45622	8.5	1.6	2.3	1
7.355	0.11118	5.40858	8.63934	9.5	2	2.5	1
7.36	0.0327	5.66364	8.711281	9.1	2.4	2.5	1
7.365	-0.2943	5.77482	8.63934	8	2.3	2.5	1
7.37	-0.59514	5.77482	8.63934	6.5	1.9	2.8	1
7.375	-0.8567401	5.74212	8.63934	5.5	0.4	3.3	1
7.38	-0.8175	5.66364	8.63934	4.2	-0.7	3.2	1
7.385	-0.59514	5.591701	8.52816	3.1	-0.9	3.9	1
7.39	-0.14388	5.44782	8.42352	1.9	-1.6	3.9	1
7.395	0.22236	5.18622	8.312341	0.8	-1.7	3.2	1
7.4	0.33354	4.963861	8.27964	0	-1.5	2.8	1
7.405	0.33354	4.85268	8.38428	0.2	-0.9	2.3	0
7.41	0.22236	4.963861	8.42352	0.4	-0.2	2.3	0
7.415	0.07194	5.22546	8.5674	0.4	0.4	1.4	0
7.42	0.07194	5.519761	8.495461	-0.7	0.8	0.4	0
7.425	0.0327	5.591701	8.38428	-2.2	1	-0.6	0
7.43	0.0327	5.519761	8.20116	-3.6	0.9	-1.1	0
7.435	0.11118	5.519761	8.20116	-4.9	1.4	-0.6	0
7.44	0.25506	5.44782	8.35158	-6.5	1.9	-1.1	0
7.445	0.18312	5.36934	8.35158	-8.4	1.6	-0.9	0
7.45	-0.0327	5.25816	8.42352	-9.6	1.6	-0.2	0
7.455	-0.37278	5.40858	8.52816	-10	1.3	0.2	0
7.46	-0.48396	5.36934	8.63934	-10.5	0.4	0	0
7.465	-0.63438	5.519761	8.45622	-11.6	0.4	1.1	0
7.47	-0.5559	5.2974	8.600101	-10	0.1	0.3	0
7.475	-0.44472	5.04234	8.52816	-11.3	-0.1	0.4	0
7.48	-0.0327	5.22546	8.75052	-11	-0.9	1.5	0
7.485	-0.0327	4.81998	8.63934	-9.8	-0.5	0.2	0
7.49	0.0327	4.93116	8.38428	-10.7	0	0.6	0
7.495	0.22236	4.81998	8.9271	-8.7	0.3	0.5	0
7.5	-0.22236	4.93116	8.45622	-9.2	1.8	0.2	0
7.505	-0.11118	4.963861	9.03828	-6.6	0.5	0.3	0
7.51	-0.66708	5.25816	8.42352	-8	1.3	0.7	0
7.515	-0.8175	5.07504	9.110221	-5.3	-0.7	1.2	0
7.52	-1.30146	5.591701	8.75052	-4.9	-2.9	2	0
7.525	-1.22952	5.22546	8.894401	-1.1	-5.8	1.1	0
7.53	-1.00716	5.33664	8.45622	-3	-6.5	2.6	0
7.535	-0.7455601	5.22546	9.03828	-0.2	-9.3	2.3	0
7.54	-0.70632	5.40858	8.5674	-2.8	-8.4	4.1	0
7.545	-0.59514	5.0031	8.67858	-1.6	-10.6	4.4	0
7.55	-0.18312	5.0031	9.07752	-2.7	-10.2	5.2	0
7.555	-0.40548	5.36934	8.75052	-0.4	-12.2	5.3	0
7.56	-0.59514	5.25816	9.03828	1.6	-14.2	4.6	0
7.565	-0.70632	5.814061	9.03828	1.3	-14	5.6	0
7.57	-0.92868	5.519761	8.9271	3.1	-15.5	5.4	0
7.575	-0.63438	5.70288	8.45622	1.1	-16.3	7	0
7.58	-0.48396	5.63094	8.85516	1.6	-17.2	7.4	0
7.585	-0.25506	5.11428	8.38428	-2.3	-16.1	7.7	0
7.59	0.18312	5.25816	8.75052	-1.9	-17.2	8.8	0
7.595	0.11118	4.63686	8.711281	-2.7	-15.6	7.9	0
7.6	0.37278	5.2974	8.63934	-3.1	-15.3	9.3	0
7.605	0.25506	5.22546	8.78322	-2	-14.9	8.6	0
7.61	0.2943	5.40858	8.78322	-2.6	-15.2	8.7	0
7.615	0.18312	5.25816	8.35158	-4	-15.1	9.8	0
7.62	0.25506	5.33664	8.63934	-3.7	-16.3	10	0
7.625	0.2943	4.89192	8.495461	-4.8	-15.8	9.1	0
7.63	0.37278	4.74804	8.600101	-4.6	-16.1	8.8	0
7.635	0.63438	5.25816	8.600101	-4.4	-14.9	9.3	0
7.64	0.40548	5.0031	8.52816	-3.6	-14	7.9	0
7.645	0.5559	4.81998	8.67858	-3.8	-12.7	7.2	0
7.65	0.44472	4.78074	8.52816	-2.8	-12.1	7.2	0
7.655	0.51666	4.81998	8.67858	-2.4	-11.2	6	0
7.66	0.48396	4.93116	8.495461	-2	-10.7	5.8	0
7.665	0.5559	4.85268	8.5674	-1.2	-10.2	5.7	0
7.67	0.59514	4.66956	8.52816	-2	-10.7	5.8	0
7.675	0.63438	4.66956	8.600101	-0.7	-8.8	4.4	0
7.68	0.63438	4.7088	8.5674	0.7	-6.5	3.9	0
7.685	0.63438	4.66956	8.63934	1.7	-5.8	3.9	0
7.69	0.51666	4.30332	8.52816	1.8	-4.6	3.9	0
7.695	0.51666	5.25816	8.894401	3.2	-3.6	5.1	0
7.7	0.11118	5.0031	8.63934	4.6	-3.3	3.8	0
7.705	0.25506	5.14698	8.711281	3.7	-3.5	3.2	0
7.71	0.2943	5.04234	8.5674	4.1	-4	3.2	0
7.715	0.25506	5.25816	8.75052	4.2	-3.5	3	0
7.72	0.18312	5.22546	8.67858	4.3	-3.2	3	0
7.725	0.22236	5.33664	8.711281	4.4	-3.5	2.6	0
7.73	0.37278	5.18622	8.63934	3.7	-3.7	2.8	0
7.735	0.33354	5.25816	8.63934	3.4	-3.1	2.6	0
7.74	0.37278	5.22546	8.5674	3.6	-3	3.1	0
7.745	0.40548	5.22546	8.63934	3.2	-3.1	3.4	0
7.75	0.37278	5.2974	8.600101	3	-3.3	3	0
7.755	0.2943	5.2974	8.67858	2.9	-3.9	3.1	0
7.76	0.2943	5.25816	8.600101	1.8	-4.1	3.2	0
7.765	0.2943	5.22546	8.63934	1.6	-4.5	3.6	0
7.77	0.25506	5.2974	8.75052	2	-4.3	4.2	0
7.775	0.18312	5.36934	8.75052	1.7	-4.8	3.7	0
7.78	0.18312	5.40858	8.67858	0.9	-5.3	3.7	0
7.785	0.25506	5.25816	8.52816	0.4	-5.8	3.5	0
7.79	0.25506	5.2974	8.5674	0.1	-6	3.9	0
7.795	0.22236	5.36934	8.711281	-0.6	-5.3	4.4	0
7.8	0.18312	5.33664	8.63934	-1.4	-5.5	4.6	0
7.805	0.22236	5.33664	8.711281	-1.5	-5.8	5.1	0
7.81	0.14388	5.40858	8.711281	-1.8	-6.7	4.2	0
7.815	0.07194	5.44782	8.82246	-2.3	-7.1	4.9	0
7.82	0.0327	5.44782	8.711281	-3.2	-7.9	5	0
7.825	0.14388	5.36934	8.67858	-3.7	-8.7	5.5	0
7.83	0.22236	5.33664	8.63934	-4.1	-9.3	5.6	0
7.835	0.2943	5.25816	8.711281	-5.1	-9.7	5.9	0
7.84	0.44472	5.14698	8.67858	-5.8	-10.5	6.3	0
7.845	0.37278	5.18622	8.711281	-5.7	-10.9	6.7	0
7.85	0.33354	5.33664	8.711281	-5.6	-10.7	7.2	0
7.855	0.37278	5.18622	8.63934	-6.5	-10.9	7.4	0
7.86	0.44472	5.18622	8.5674	-7.2	-11	7.2	0
7.865	0.5559	5.11428	8.67858	-7.2	-11.2	7.5	0
7.87	0.40548	5.2974	8.75052	-7.1	-11.9	7.1	0
7.875	0.2943	5.36934	8.711281	-7.4	-11.9	7	0
7.88	0.48396	5.22546	8.5674	-9.1	-11.8	7.2	0
7.885	0.5559	5.11428	8.52816	-9.7	-12.2	7.7	0
7.89	0.63438	5.07504	8.52816	-9.5	-12.6	7.7	0
7.895	0.70632	5.04234	8.600101	-9.2	-12.1	7.2	0
7.9	0.7455601	5.0031	8.52816	-10	-11.9	7.2	0
7.905	0.8959801	4.85268	8.495461	-9.9	-12.1	7	0
7.91	0.96792	4.93116	8.600101	-9.5	-10.9	6.9	0
7.915	0.8567401	4.963861	8.5674	-9.1	-10.5	6.9	0
7.92	0.8175	5.0031	8.711281	-9.4	-9.8	7	0
7.925	0.7455601	5.07504	8.711281	-9.5	-9.5	6.9	0
7.93	0.70632	5.14698	8.63934	-9.8	-9.8	6.2	0
7.935	0.66708	5.11428	8.63934	-10.2	-9.8	6.9	0
7.94	0.70632	5.11428	8.711281	-10.7	-9.8	6.4	0
7.945	0.59514	5.14698	8.711281	-10.8	-9.8	6.8	0
7.95	0.59514	5.07504	8.52816	-11.8	-9.5	6.7	0
7.955	0.7455601	4.81998	8.495461	-12	-10.2	6.6	0
7.96	0.92868	4.74804	8.63934	-11.2	-10.9	7	0
7.965	0.8959801	4.78074	8.67858	-10.7	-10.7	6.7	0
7.97	0.77826	4.85268	8.711281	-10.5	-9.8	6.5	0
7.975	0.8567401	4.78074	8.75052	-10	-9.3	5.6	0
7.98	0.8567401	4.74804	8.600101	-10.3	-8.6	5.2	0
7.985	1.00716	4.63686	8.52816	-9.5	-8.4	5.2	0
7.99	1.11834	4.66956	8.5674	-9.1	-7.9	4.8	0
7.995	1.00716	4.74804	8.63934	-8.1	-7.4	4.6	0
8	0.8175	5.04234	8.67858	-7.4	-6.6	4.4	0
8.005	0.59514	5.11428	8.75052	-7.7	-6	4.2	0
8.01	0.51666	5.18622	8.711281	-8.5	-6	3.9	0
8.015	0.51666	5.18622	8.75052	-9.3	-6.7	3.3	0
8.02	0.51666	5.18622	8.75052	-9.8	-6.7	3.4	0
8.025	0.40548	5.25816	8.82246	-10	-7.2	3.7	0
8.03	0.40548	5.18622	8.96634	-10.7	-7.7	4.6	0
8.035	0.37278	5.22546	8.96634	-11.2	-8.9	4.4	0
8.04	0.40548	5.18622	8.9271	-12	-9.4	4.7	0
8.045	0.48396	5.11428	8.96634	-12.5	-10.5	5	0
8.05	0.51666	5.04234	8.9271	-13.3	-10.9	5	0
8.055	0.63438	4.93116	9.00558	-13.7	-11.2	5.6	0
8.06	0.63438	4.93116	8.9271	-13.7	-12.2	5.9	0
8.065	0.7455601	4.89192	9.03828	-13.3	-12.1	6.2	0
8.07	0.77826	4.78074	8.9271	-13.2	-13.3	5.6	0
8.075	0.96792	4.66956	8.9271	-13.8	-12.6	5.9	0
8.08	1.03986	4.525681	8.894401	-13.3	-12.6	5.4	0
8.085	1.19028	4.525681	8.85516	-12.9	-12.3	5.1	0
8.09	1.22952	4.45374	8.85516	-12.3	-12	4.9	0
8.095	1.19028	4.37526	8.85516	-11.4	-11.3	4.6	0
8.1	1.11834	4.48644	8.82246	-10	-10.8	4.7	0
8.105	1.11834	4.525681	8.9271	-9.4	-10.4	4.3	0
8.11	1.03986	4.7088	8.894401	-9.6	-9.6	3.7	0
8.115	1.00716	4.89192	9.03828	-8.4	-9.4	3.7	0
8.12	0.8959801	5.07504	9.110221	-8.1	-8.9	3.7	1
8.125	0.66708	5.25816	9.14946	-8.6	-9.2	4.1	1
8.13	0.5559	5.14698	9.2214	-9.2	-9.5	3.7	1
8.135	0.48396	5.14698	9.2214	-10.7	-10.1	2.5	1
8.14	0.7455601	5.22546	9.2214	-11.9	-10.8	1.4	1
8.145	0.8567401	5.2974	9.2541	-13.2	-11.6	0.6	1
8.15	0.8175	5.25816	9.2214	-14.7	-11.9	0.1	1
8.155	0.77826	5.2974	9.2214	-16.4	-11.9	-0.9	1
8.16	0.8567401	5.33664	9.14946	-18.5	-12.4	-2.6	1
8.165	0.77826	5.44782	9.2214	-19.8	-13	-4.1	1
8.17	0.5559	5.04234	9.14946	-22	-12.5	-5.8	1
8.175	0.2943	5.44782	9.14946	-24.3	-12.7	-6.5	1
8.18	0.5559	4.81998	9.2541	-24.7	-13.5	-9.5	1
8.185	0.59514	5.14698	8.96634	-27.4	-13.5	-10.9	1
8.19	0.8959801	4.30332	8.85516	-27.6	-13.8	-14.2	1
8.195	0.8567401	4.78074	9.110221	-29.3	-14.7	-14.8	1
8.2	0.37278	4.525681	8.38428	-29.8	-14.7	-18.2	1
8.205	0.22236	4.55838	9.2214	-27.9	-16.2	-19.7	1
8.21	-0.66708	4.7088	9.00558	-29.3	-18	-23.1	1
8.215	-1.71348	4.04826	8.82246	-28.7	-20.1	-28.7	1
8.22	-2.57022	4.26408	9.47646	-28.4	-24.2	-35.4	1
8.225	-3.35502	4.19214	9.36528	-30.3	-27.9	-43.8	1
8.23	-2.94954	4.00902	10.05852	-28.8	-33.8	-52.2	1
8.235	-2.72064	4.81998	10.05852	-33.3	-38.2	-59.5	1
8.24	-3.13266	3.27	9.5484	-32.9	-40.3	-71.7	1
8.245	-3.80628	3.8259	9.659581	-37.1	-45.3	-84.2	1
8.25	-5.18622	3.5643	9.437221	-37.1	-47.1	-98.9	1
8.255	-4.81344	4.34256	10.13046	-37.4	-51	-116.6	1
8.26	-3.9894	5.70288	10.71252	-38.7	-49.4	-141.1	1
8.265	-4.06788	5.55246	10.2351	-43.5	-45.4	-160.8	1
8.27	-4.59108	4.525681	9.110221	-49.7	-44.5	-180	1
8.275	-4.88538	3.64278	8.2404	-49.4	-44.9	-199.5	1
8.28	-5.11428	3.19806	7.80222	-47	-44.9	-217.8	1
8.285	-5.14698	2.9757	7.65834	-42.2	-46.4	-235.2	1
8.29	-5.0031	3.2373	7.62564	-37.5	-48.4	-250.8	1
8.295	-4.62378	3.78666	7.80222	-30.8	-50.8	-268.6	1
8.3	-4.59108	4.4145	7.54716	-26.2	-52.6	-282.3	1
8.305	-4.85268	4.63686	7.87416	-20.9	-55.5	-294	1
8.31	-4.62378	5.40858	7.004341	-16.7	-64.1	-301.6	1
8.315	-3.4662	6.10836	7.18746	-12.1	-76	-301.6	1
8.32	-2.34786	6.7689	7.004341	-9.1	-84.5	-299.3	1
8.325	-0.70632	7.0632	7.952641	-4.7	-91.9	-295.4	1
8.33	-0.07194	7.507921	7.73028	-5.1	-95.7	-289.2	1
8.335	0.25506	7.83492	8.057281	-4.7	-97.6	-284.1	1
8.34	0.48396	8.057281	8.16846	-4.9	-100.6	-277.8	1
8.345	0.63438	8.2404	8.2404	-6.3	-103.5	-268.3	1
8.35	0.8959801	8.207701	8.20116	-8.1	-104.5	-260.9	1
8.355	1.0791	7.985341	8.27964	-10	-105.7	-254	1
8.36	1.26876	7.9134	8.35158	-11.2	-107.1	-247.5	1
8.365	1.19028	7.87416	8.495461	-12.8	-107.3	-241.9	1
8.37	1.11834	7.83492	8.495461	-14.4	-106.5	-236.5	1
8.375	1.03986	7.83492	8.52816	-16.5	-106.1	-232.2	1
8.38	0.8175	7.6191	8.38428	-18.4	-105.3	-229.5	1
8.385	0.70632	7.3575	8.2404	-19.8	-104.6	-225.9	1
8.39	0.66708	7.0632	8.057281	-21.5	-104	-222.4	1
8.395	0.59514	6.84084	7.985341	-22.6	-103.8	-219	1
8.4	0.5559	6.65772	7.73028	-22.9	-103	-216.3	1
8.405	0.51666	6.43536	7.586401	-22.6	-102	-214.3	1
8.41	0.51666	6.25224	7.33134	-21.9	-100.9	-211.8	1
8.415	0.51666	6.06912	7.11552	-20.3	-99.7	-209.5	1
8.42	0.48396	5.99718	6.86046	-17.5	-98.9	-206.9	1
8.425	0.51666	5.99718	6.677341	-14.7	-98.3	-205.3	1
8.43	0.66708	6.03642	6.46152	-11.3	-98.1	-203.8	1
8.435	0.8175	6.03642	6.31764	-7.9	-95.6	-202.7	1
8.44	1.00716	5.92524	6.572701	-4.2	-92.8	-202.1	1
8.445	1.03986	6.03642	6.9324	0	-88.8	-202.9	1
8.45	1.15104	6.62502	7.14822	5.7	-82.5	-203	1
8.455	0.8959801	6.95202	7.33134	10.4	-76	-205.1	1
8.46	0.37278	7.17438	7.51446	12.1	-71.7	-206.8	1
8.465	-0.25506	7.691041	7.84146	12.8	-69.6	-208.1	1
8.47	-0.66708	8.2404	8.12922	12.6	-69.8	-208.7	1
8.475	-0.8567401	8.57394	8.20116	10.3	-73.5	-208.9	1
8.48	-0.77826	8.57394	8.312341	6.3	-78.4	-208.6	1
8.485	-0.51666	8.27964	8.057281	2.6	-83.1	-207.6	1
8.49	0	7.83492	7.80222	-0.7	-86.7	-206.9	1
8.495	0.5559	7.285561	7.51446	-3.2	-88.6	-206	1
8.5	1.03986	6.7362	7.14822	-3.2	-88	-204.8	1
8.505	1.3407	6.25224	6.9324	-1.1	-85.7	-203.9	1
8.51	1.56306	6.06912	6.74928	1.6	-81.6	-203.2	1
8.515	1.71348	5.95794	6.78852	5.3	-76.4	-201.9	1
8.52	1.6023	6.06912	6.78852	9.4	-71.2	-200.5	1
8.525	1.49112	6.1803	7.004341	13	-66.7	-198.5	1
8.53	1.45188	6.33072	7.14822	16.5	-62	-195.5	1
8.535	1.30146	6.62502	7.37058	18.7	-59.7	-192.9	1
8.54	1.30146	6.7689	7.44252	20.2	-57.6	-189.7	1
8.545	1.45188	6.7689	7.586401	20.2	-56.7	-185.5	1
8.55	1.64154	6.84084	7.62564	20.3	-55.7	-182	1
8.555	1.8639	6.7362	7.586401	20.8	-55.4	-176.4	1
8.56	2.16474	6.62502	7.586401	21	-54.6	-173	1
8.565	2.3871	6.62502	7.62564	21	-52	-169.4	1
8.57	2.6487	6.513841	7.69758	21	-49	-166.6	1
8.575	2.6487	6.43536	7.73028	20.9	-45.7	-163.7	1
8.58	2.42634	6.36342	7.76952	21.2	-40.8	-159.7	1
8.585	2.19744	6.33072	7.952641	22.1	-37.8	-155.6	1
8.59	1.8639	6.4746	7.9134	22.2	-36.8	-150.9	1
8.595	1.6023	6.54654	8.02458	21.9	-36.8	-146.3	1
8.6	1.53036	6.62502	8.057281	21	-38.2	-141.8	1
8.605	1.64154	6.585781	8.02458	19.4	-40.6	-136.7	1
8.61	1.82466	6.36342	8.02458	17.6	-42.7	-132.1	1
8.615	2.16474	6.10836	7.952641	16.3	-43.9	-126.5	1
8.62	2.30862	5.886	7.9134	15.8	-42.8	-123.2	1
8.625	2.34786	5.66364	7.9134	15.8	-41.3	-120.1	1
8.63	2.16474	5.591701	7.87416	15.9	-37.3	-116.9	1
8.635	1.82466	5.44782	7.80222	16.5	-34.4	-114.1	1
8.64	0.33354	4.89192	8.16846	16.8	-32.4	-112.1	1
8.645	-1.64154	5.36934	7.54716	17.7	-35	-109.8	1
8.65	-0.70632	5.63094	7.952641	20.7	-50.6	-105.4	1
8.655	-0.44472	5.04234	7.62564	17.9	-61.9	-102.6	1
8.66	0.48396	5.22546	8.38428	17.9	-74.2	-101.3	1
8.665	1.79196	5.36934	8.711281	17.5	-84.6	-100.8	1
8.67	2.30862	5.18622	8.85516	16.3	-85.4	-101.7	1
8.675	2.01432	4.78074	8.85516	15.1	-81.9	-104	1
8.68	1.6023	4.7088	8.96634	14.9	-79.3	-107	1
8.685	1.26876	4.37526	8.96634	13.7	-79.9	-107.5	1
8.69	1.15104	4.08096	9.18216	12.4	-82.1	-108.2	1
8.695	1.49112	3.93708	9.36528	12.1	-84.8	-108.1	1
8.7	1.97508	3.71472	9.5484	12.2	-86.6	-107.1	1
8.705	2.08626	3.45966	9.47646	11.6	-85.7	-106.3	1
8.71	2.16474	3.34848	9.47646	11	-84.9	-104.4	1
8.715	2.34786	3.30924	9.40452	11	-83.7	-100.6	1
8.72	2.60946	3.16536	9.293341	11.4	-82.1	-96.6	1
8.725	3.02148	3.2373	9.03828	13	-82	-91.6	1
8.73	3.35502	3.19806	8.82246	14.2	-82.3	-84.9	1
8.735	3.87822	3.30924	8.75052	15.3	-81.9	-76.7	1
8.74	4.4799	3.12612	9.18216	18.3	-81.2	-65.5	1
8.745	7.23978	3.19806	10.78446	19.8	-78.7	-56.3	1
8.75	9.633421	5.74212	12.34098	24.5	-65.8	-49	1
8.755	9.70536	5.36934	11.36652	20.3	-46.4	-41.7	1
8.76	10.64058	4.63686	10.41822	12.8	-37.5	-30.6	1
8.765	10.97412	3.71472	9.07752	12.2	-22.4	-14	1
8.77	10.0389	3.19806	8.2404	15.1	-8.3	0.3	1
8.775	7.985341	2.83182	7.76952	20.7	3.1	14.2	1
8.78	5.85984	3.30924	8.20116	26.5	13.5	24.9	1
8.785	1.90314	5.33664	9.2214	33.5	24.3	27	1
8.79	-2.98224	6.69696	9.50916	35.3	36.1	18.2	1
8.795	-4.70226	7.213621	9.76422	30.4	27.8	11.5	1
8.8	-5.33664	7.3575	9.293341	24.7	20.8	4.6	1
8.805	-5.0358	7.46868	8.96634	19.6	14.9	-1.7	1
8.81	-2.75988	7.6518	9.110221	14.5	4.5	-3.3	1
8.815	-0.51666	7.42944	9.03828	8.7	-1.6	-1.2	1
8.82	0.77826	6.991261	8.67858	3.1	-3.7	2.1	1
8.825	1.22952	6.1803	8.42352	-2.6	-3.4	5.6	1
8.83	0.8175	5.33664	8.27964	-5.8	-2.3	7.7	1
8.835	0.51666	4.74804	8.27964	-6.6	-1.1	7.4	1
8.84	0.44472	4.45374	8.45622	-5.4	-0.2	5.6	1
8.845	0.8175	4.26408	8.45622	-4.6	0.2	3.5	1
8.85	1.22952	4.26408	8.45622	-3.1	1.6	0.9	1
8.855	1.67424	4.30332	8.38428	-0.6	4.1	-0.1	1
8.86	1.64154	4.525681	8.35158	0.7	6.3	-1.7	1
8.865	1.37994	4.63686	8.45622	2	8.6	-1.8	1
8.87	0.70632	4.93116	8.5674	3.5	10.2	-1.6	1
8.875	-0.14388	5.44782	8.82246	4.4	10.3	-0.8	1
8.88	-0.8959801	5.814061	8.85516	4.4	9.3	-0.8	1
8.885	-1.11834	5.814061	8.78322	2.4	7.7	-1.1	1
8.89	-1.03986	5.66364	8.711281	0.7	6.1	-0.2	1
8.895	-0.7455601	5.40858	8.600101	-0.9	3.6	0.4	1
8.9	-0.25506	5.11428	8.600101	-3.1	2	1.6	1
8.905	-0.11118	4.963861	8.5674	-3.2	1.1	2.5	1
8.91	0.0327	5.0031	8.52816	-3.3	0.3	2.9	1
8.915	0.14388	4.74804	8.67858	-2.5	0.8	2.1	1
8.92	0.22236	4.525681	8.5674	-3	1.6	2.3	1
8.925	0.63438	4.74804	8.63934	-1.4	0.9	2.5	1
8.93	0.77826	4.48644	8.600101	-0.9	2.5	1.5	1
8.935	0.77826	5.07504	8.78322	0.2	1.3	2.4	1
8.94	0.40548	5.814061	9.2541	3.6	0.2	2.4	1
8.945	-0.59514	5.84676	8.85516	1.6	1.4	2.4	1
8.95	-0.8175	6.03642	9.110221	1.3	-1.7	3.7	1
8.955	-1.15104	5.63094	8.600101	-0.8	-1.9	3.2	1
8.96	-0.77826	5.14698	8.82246	-0.8	-4.2	4	1
8.965	-0.5559	5.25816	8.35158	-2.3	-6.2	5.6	1
8.97	0	4.85268	8.67858	-1.2	-7.4	4.9	1
8.975	0.07194	4.59762	8.38428	-2.5	-6	5.6	1
8.98	0.40548	4.78074	8.85516	-0.2	-6.7	6	1
8.985	0.33354	4.59762	8.312341	-0.5	-4.9	5.1	1
8.99	0.77826	4.63686	8.96634	1.6	-5.1	5.1	1
8.995	0.5559	4.81998	8.45622	0.9	-4.2	4.9	1
9	0.48396	5.36934	9.293341	4	-5.5	4.3	1
9.005	-0.25506	5.36934	8.600101	1.6	-4.9	4.3	1
9.01	-0.37278	5.48052	8.78322	2.3	-6.6	5.5	1
9.015	-0.48396	4.7088	8.2404	0.4	-7	5.8	1
9.02	-0.0327	4.81998	8.96634	2.7	-9.8	6.5	1
9.025	-0.11118	5.04234	8.312341	1.2	-8	5.8	1
9.03	0.37278	4.78074	8.63934	2.7	-8.8	6.1	1
9.035	0.8567401	4.93116	8.67858	2.7	-8.6	6.5	1
9.04	0.8175	5.14698	8.09652	1.6	-8.1	5.6	1
9.045	0.8175	4.78074	8.82246	3.2	-7.4	6.3	1
9.05	0.5559	5.33664	8.600101	3.3	-5.8	5.6	1
9.055	0.2943	5.14698	8.96634	4.7	-6.7	5.5	1
9.06	0.18312	5.814061	9.07752	4.2	-6.6	6.1	1
9.065	-0.25506	5.63094	8.96634	5.1	-7.4	5.6	1
9.07	-0.11118	5.25816	8.495461	2.5	-8.7	6.6	1
9.075	0.25506	5.70288	8.82246	3.6	-10.9	7.8	1
9.08	-0.0327	4.74804	8.5674	2.3	-10	7.7	1
9.085	0.25506	5.519761	8.52816	1.6	-10.7	9.1	1
9.09	0.22236	5.11428	8.711281	3.1	-10.6	7.9	1
9.095	0.37278	4.78074	8.312341	0.3	-9.6	8.2	1
9.1	0.8567401	5.2974	8.9271	2.8	-10.4	8.7	1
9.105	0.59514	4.85268	8.52816	2	-8.6	7.6	1
9.11	0.63438	4.7088	8.82246	2	-7.8	6.9	1
9.115	0.59514	5.591701	8.600101	1.4	-7.7	7.7	1
9.12	0.11118	5.63094	8.96634	3.3	-8.5	7.1	1
9.125	0	5.77482	8.82246	0.5	-8.8	6.7	1
9.13	-0.0327	5.66364	8.600101	-0.4	-10.2	7.5	1
9.135	0	5.40858	8.45622	-3	-11.1	7.4	1
9.14	0.2943	5.36934	8.20116	-5.1	-11.6	8.6	1
9.145	0.48396	5.33664	8.495461	-4.7	-12.4	9.3	1
9.15	0.63438	4.963861	8.20116	-6.4	-11.6	8.6	1
9.155	0.8175	4.89192	8.35158	-5.8	-11.7	8.4	1
9.16	0.96792	4.78074	8.42352	-5.5	-10.7	7.2	1
9.165	1.03986	4.63686	8.27964	-6	-9.2	7.7	1
9.17	1.26876	4.89192	8.52816	-4	-8.6	6.3	1
9.175	1.19028	4.66956	8.27964	-4.9	-5.9	4.4	1
9.18	1.26876	4.74804	8.312341	-3.3	-5.3	3.4	1
9.185	1.11834	4.78074	8.45622	-2.7	-2.9	2.9	1
9.19	0.92868	4.89192	8.5674	-1.8	-1.8	2.5	1
9.195	0.66708	5.04234	8.63934	-1.1	-1.3	1.5	1
9.2	0.59514	5.14698	8.67858	-1.1	-1.8	1.2	1
9.205	0.66708	5.07504	8.5674	-1.8	-2.4	0.9	1
9.21	0.7455601	4.93116	8.52816	-1.6	-2.4	1.3	1
9.215	0.8567401	4.93116	8.5674	-1.5	-1.4	0.5	1
9.22	0.96792	4.89192	8.52816	-1.5	-0.6	0	1
9.225	1.0791	4.93116	8.52816	-0.7	0	-0.4	1
9.23	1.00716	4.89192	8.5674	0	1.1	-1.6	1
9.235	0.8959801	4.85268	8.63934	0.7	2.1	-1.7	1
9.24	0.92868	4.89192	8.600101	1	3.2	-2.5	1
9.245	0.8959801	5.0031	8.5674	1.4	4.2	-3.3	1
9.25	0.8175	4.89192	8.63934	1.4	5.1	-4.1	1
9.255	0.8959801	4.85268	8.63934	2.1	5.7	-4.6	1
9.26	1.00716	4.81998	8.600101	3.2	7.4	-5	1
9.265	0.8959801	4.85268	8.63934	3.1	7.9	-5.8	1
9.27	0.77826	4.963861	8.711281	3.5	8.7	-6.3	1
9.275	0.66708	4.963861	8.75052	4.3	9.6	-6.3	1
9.28	0.63438	4.93116	8.63934	4.9	9.5	-6.5	1
9.285	0.59514	4.963861	8.63934	5.6	9	-6.5	1
9.29	0.5559	5.11428	8.67858	5.4	9.6	-6.3	1
9.295	0.63438	5.0031	8.52816	5.5	9.8	-5.8	1
9.3	0.51666	4.963861	8.5674	5.6	9.7	-5.4	1
9.305	0.40548	5.04234	8.600101	6.3	9.1	-5.1	1
9.31	0.37278	5.14698	8.5674	6	9.5	-5.1	1
9.315	0.25506	5.25816	8.78322	6	9.1	-4.6	1
9.32	-0.0327	5.66364	9.110221	6.3	7.9	-3.8	1
9.325	-0.25506	5.74212	8.85516	5.3	6.4	-3.9	1
9.33	-0.07194	5.44782	8.63934	3.9	4.1	-2.7	1
9.335	0.18312	5.36934	8.600101	3.4	2.6	-1.8	1
9.34	0.25506	5.2974	8.63934	3.1	2.3	-1.1	1
9.345	0.25506	5.33664	8.63934	2.6	1.8	-1.2	1
9.35	0.25506	5.44782	8.711281	2.1	1.9	-1.2	1
9.355	0.18312	5.55246	8.67858	1.7	0.8	-0.9	1
9.36	0	5.591701	8.600101	1.1	-0.3	-0.9	1
9.365	-0.14388	5.66364	8.711281	0.8	-1.2	-0.5	1
9.37	-0.14388	5.74212	8.600101	0	-3.4	0.2	1
9.375	-0.0327	5.63094	8.67858	-1.3	-4.8	1.1	1
9.38	-0.0327	5.519761	8.600101	-2.6	-6	2.1	1
9.385	0.18312	5.33664	8.63934	-3.5	-6.9	2.9	1
9.39	0.37278	5.18622	8.67858	-3.4	-7.3	3.7	1
9.395	0.44472	5.18622	8.75052	-3.3	-7.7	3.4	1
9.4	0.59514	5.07504	8.78322	-3.9	-8.3	3.7	1
9.405	0.70632	4.93116	8.78322	-3.9	-7.7	3.5	1
9.41	0.7455601	5.07504	8.85516	-3.7	-7.2	2.8	1
9.415	0.59514	5.25816	8.894401	-2.9	-7.4	3.1	1
9.42	0.37278	5.48052	8.894401	-2.5	-7	2.9	1
9.425	0.25506	5.63094	8.9271	-2.4	-7.7	3.2	1
9.43	0.18312	5.70288	8.894401	-3.2	-9	3.3	1
9.435	0.22236	5.70288	8.78322	-4.2	-9.8	3.7	1
9.44	0.18312	5.77482	8.78322	-5.5	-11.7	4.7	1
9.445	0.0327	5.92524	8.85516	-6.7	-13	6	1
9.45	0	5.92524	8.82246	-8.5	-14.1	6.5	1
9.455	0.07194	5.70288	8.711281	-11	-15.6	7.2	1
9.46	0.33354	5.63094	8.711281	-12.1	-16.7	7.9	1
9.465	0.25506	5.591701	8.82246	-13.7	-17.4	8.1	1
9.47	0.25506	5.55246	8.96634	-14.7	-17.7	8.4	1
9.475	0.11118	5.66364	9.03828	-15.6	-18.5	9.7	1
9.48	-0.07194	5.63094	8.96634	-17.4	-19.8	10.4	1
9.485	-0.0327	5.591701	9.00558	-19.3	-21.3	11	1
9.49	0.0327	5.63094	9.00558	-20	-23.2	11.4	1
9.495	0	5.519761	8.9271	-21.2	-24.2	12.5	1
9.5	0.0327	5.48052	8.9271	-22.6	-25.2	12.6	1
9.505	0.33354	5.36934	8.82246	-24.5	-27.2	13.5	1
9.51	0.44472	4.89192	8.63934	-25.6	-27.3	14.2	1
9.515	0.66708	4.37526	8.42352	-25.4	-28.3	14.2	1
9.52	1.03986	3.96978	8.52816	-24.5	-29.1	13.8	1
9.525	1.3407	3.8259	8.42352	-22.6	-28.2	13.5	1
9.53	1.49112	3.8259	8.38428	-20	-27.3	12.9	1
9.535	1.75272	3.8586	8.312341	-17.7	-24.9	11.9	1
9.54	1.90314	3.89784	8.27964	-15.1	-22.6	10.8	1
9.545	1.90314	3.96978	8.12922	-13.4	-20	9.7	1
9.55	1.8639	4.08096	8.16846	-11.7	-17.7	8.7	1
9.555	1.8639	4.1202	8.2404	-10	-16.4	7.4	1
9.56	1.75272	4.4145	8.38428	-7.8	-14	6.9	1
9.565	1.6023	4.55838	8.52816	-6.6	-12	6.1	1
9.57	1.41264	4.7088	8.711281	-6.8	-11.6	5.7	1
9.575	1.22952	4.963861	8.894401	-6.2	-11.4	5.1	1
9.58	0.96792	5.18622	9.03828	-6.4	-10.9	4.6	1
9.585	0.8959801	5.11428	9.03828	-7.5	-11.6	4.2	1
9.59	0.92868	5.07504	8.96634	-9.4	-13.1	4.4	1
9.595	1.0791	4.93116	8.82246	-10.2	-13.9	4.9	1
9.6	1.37994	4.78074	8.78322	-11.2	-14.4	4.9	1
9.605	1.49112	4.7088	8.78322	-11	-14.3	4.8	1
9.61	1.49112	4.74804	8.75052	-10.5	-13.9	5	1
9.615	1.45188	4.7088	8.82246	-10.6	-13.8	4.9	1
9.62	1.3407	4.59762	8.78322	-10	-13.3	4.6	1
9.625	1.26876	4.59762	8.78322	-9.8	-12.3	4.2	1
9.63	1.19028	4.63686	8.85516	-9	-10.9	3.8	1
9.635	1.22952	4.81998	8.82246	-8.7	-11.1	3.8	1
9.64	1.11834	4.963861	8.78322	-9.7	-11	3.6	1
9.645	1.00716	4.963861	8.82246	-9.7	-10.9	3.3	1
9.65	1.03986	5.0031	8.894401	-10.6	-10.8	3	1
9.655	0.96792	5.07504	8.9271	-10.9	-11.3	2.9	1
9.66	1.00716	5.11428	8.85516	-11.4	-11.3	2.5	1
9.665	0.96792	5.25816	9.07752	-12.3	-12.3	2.5	1
9.67	0.92868	5.48052	9.2214	-13.3	-13.5	2	1
9.675	0.70632	5.25816	9.00558	-15.4	-13.3	1.5	1
9.68	0.7455601	5.40858	9.18216	-17.9	-14.7	1.6	1
9.685	0.77826	5.591701	9.07752	-18.7	-16.2	1.6	1
9.69	0.8567401	4.89192	9.14946	-20.7	-15.7	0	1
9.695	0.92868	5.11428	8.96634	-22.4	-17.4	0.8	1
9.7	1.19028	5.0031	9.36528	-21.2	-18.6	-0.7	1
9.705	0.8175	4.74804	8.711281	-25.2	-17.2	-2.5	1
9.71	1.11834	4.89192	9.36528	-22.5	-19.3	-3.2	1
9.715	0.7455601	4.74804	8.67858	-25.6	-17	-5.2	1
9.72	0.96792	4.48644	9.40452	-22.7	-18.9	-6	1
9.725	0.7455601	4.55838	9.03828	-24.7	-18.6	-9.8	1
9.73	0.63438	4.08096	8.9271	-22.8	-20.2	-12.5	1
9.735	0.59514	4.525681	9.33258	-23.6	-21.7	-15.3	1
9.74	-0.22236	4.15944	8.5674	-24.3	-21.7	-19.9	1
9.745	-1.15104	3.5643	9.5484	-20.3	-23.7	-26.6	1
9.75	-2.08626	3.64278	9.00558	-23.1	-25	-33.1	1
9.755	-3.02148	4.08096	10.01928	-18.4	-29.3	-42.9	1
9.76	-3.4335	3.08688	9.18216	-23	-31.9	-54.6	1
9.765	-4.66302	3.45966	9.437221	-20.7	-40.2	-64.8	1
9.77	-5.74866	3.42042	9.40452	-21.5	-42	-80	1
9.775	-6.82776	2.72064	9.692281	-20.9	-46.8	-104.5	1
9.78	-7.72374	2.943	9.36528	-21.4	-52.5	-122	1
9.785	-9.110221	2.79258	9.03828	-20.1	-58	-145.5	1
9.79	-9.70536	3.05418	9.2214	-19	-65	-180	1
9.795	-9.03174	4.525681	9.83616	-17.7	-70.5	-209.7	1
9.8	-7.9134	7.3575	11.1834	-17	-73.2	-241.9	1
9.805	-7.9134	8.685121	11.1834	-23.8	-71.1	-272.3	1
9.81	-8.02458	9.234481	10.09122	-35	-76.2	-299.6	1
9.815	-7.612561	9.273721	9.18216	-43.4	-80.7	-324.6	1
9.82	-7.27902	9.051361	8.2404	-50	-83.8	-346.1	1
9.825	-6.93894	9.16254	7.33134	-52.7	-88.6	-369.9	1
9.83	-6.677341	8.64588	7.51446	-52	-91.7	-386.3	1
9.835	-7.80222	9.49608	5.918701	-51.1	-94.3	-396.2	1
9.84	-6.45498	9.86232	4.9377	-47.4	-107.6	-399.3	1
9.845	-3.58392	9.751141	5.2647	-42.5	-127.5	-394.2	1
9.85	-0.92868	10.19586	5.19276	-39.1	-139	-384.7	1
9.855	0.77826	10.33974	5.624401	-34.4	-141.7	-376.7	1
9.86	1.37994	10.37898	5.40858	-31.8	-139.3	-368.5	1
9.865	1.6023	10.3005	5.36934	-28.2	-138.1	-358.7	1
9.87	1.71348	9.901561	5.15352	-25.6	-136.8	-347.6	1
9.875	1.93584	9.49608	5.22546	-22.9	-137.9	-336.8	1
9.88	2.08626	9.273721	5.40858	-18.7	-139.2	-325.2	1
9.885	2.08626	9.01212	5.66364	-14.7	-138.6	-312.6	1
9.89	2.05356	8.829	5.9514	-12.1	-136.8	-303.3	1
9.895	1.8639	8.5347	6.20646	-9.9	-134.8	-295.9	1
9.9	1.67424	8.27964	6.46152	-7.5	-131.4	-287.5	1
9.905	1.49112	8.09652	6.53346	-6.5	-129	-281.4	1
9.91	1.41264	7.72374	6.53346	-5.2	-124.9	-275.8	1
9.915	1.26876	7.54062	6.35034	-3.7	-120.5	-270.3	1
9.92	1.45188	7.3575	5.918701	-1.6	-115.9	-264.8	1
9.925	1.8639	7.13514	5.696341	1.9	-109.5	-258.5	1
9.93	2.30862	6.7689	5.87946	6.5	-100.8	-252	1
9.935	2.27592	6.54654	6.20646	12.9	-83.7	-244.5	1
9.94	1.90314	7.24632	6.422281	20.6	-68.6	-239.8	1
9.945	1.26876	7.691041	6.53346	26.3	-55.5	-235.5	1
9.95	0.14388	7.9134	6.71658	29.7	-46.3	-231.1	1
9.955	-0.59514	8.42352	6.9324	31.2	-42.9	-226.1	1
9.96	-1.22952	8.57394	7.004341	32	-44.3	-220.1	1
9.965	-1.3407	8.61318	7.076281	31.6	-48.4	-214.5	1
9.97	-1.3407	8.5347	6.82122	29.5	-54.9	-210.9	1
9.975	-0.96792	8.390821	6.9324	28.2	-61.8	-207.1	1
9.98	-0.70632	8.27964	6.9324	27.2	-68.4	-204.1	1
9.985	-0.33354	8.12922	6.899701	25.8	-74.4	-201.5	1
9.99	0	7.83492	6.78852	24.5	-77.4	-200	1
[truncated: 5,573 more rows]
