# Supplementary material for: Real-Time Detection of Freezing Motions in Parkinson's Patients for Adaptive Gait Phase Synchronous Cueing
Source: Front Neurol. 2021 Dec 6;12:720516. doi: 10.3389/fneur.2021.720516 (PMC8685223; doi:10.3389/fneur.2021.720516)
Supplement: Supplementary file 2 [file Data_Sheet_2.zip › data/S5/S5_right_foot_trial_2.csv]

time	acc_x	acc_y	acc_z	gyr_x	gyr_y	gyr_z	FoG
0	0.11118	5.33664	8.495461	0.2	0.7	-0.5	0
0.005	0.14388	5.33664	8.42352	0.4	0.6	-0.2	0
0.01	0.18312	5.33664	8.495461	0.1	0.5	-0.4	0
0.015	0.11118	5.33664	8.52816	-0.2	0.7	-0.7	0
0.02	0.07194	5.33664	8.45622	-0.4	0.9	-0.6	0
0.025	0.07194	5.44782	8.495461	0.2	0.6	-0.4	0
0.03	0.11118	5.2974	8.52816	0.2	0.5	-0.7	0
0.035	0.11118	5.36934	8.495461	0	0.5	-0.9	0
0.04	0.0327	5.33664	8.45622	0.2	0.8	-0.8	0
0.045	0.11118	5.33664	8.42352	-0.2	0.4	-0.8	0
0.05	0.07194	5.2974	8.45622	-0.4	0.8	-0.6	0
0.055	0.11118	5.2974	8.45622	0	0.9	-1.4	0
0.06	0.07194	5.33664	8.495461	0.2	0.4	-0.6	0
0.065	0.11118	5.33664	8.45622	0.1	0.4	-0.7	0
0.07	0.07194	5.33664	8.52816	-0.2	0.3	-0.9	0
0.075	0.14388	5.36934	8.495461	0.2	0.8	-0.7	0
0.08	0.07194	5.33664	8.52816	0.2	1	-1.1	0
0.085	0.18312	5.25816	8.495461	-0.1	0.6	-0.5	0
0.09	0.11118	5.33664	8.495461	-0.4	0.3	-0.9	0
0.095	0.11118	5.33664	8.495461	-0.1	0.5	-0.3	0
0.1	0.11118	5.33664	8.52816	0.2	1.1	-0.6	0
0.105	0.11118	5.33664	8.5674	0	1.1	-0.2	0
0.11	0.07194	5.33664	8.52816	-0.2	0.4	-0.6	0
0.115	0.14388	5.33664	8.600101	-0.2	0.2	-0.7	0
0.12	0.0327	5.33664	8.495461	0	0.4	-0.5	0
0.125	0.07194	5.2974	8.495461	-0.2	0.9	-0.2	0
0.13	0.07194	5.2974	8.495461	0	0.3	-0.8	0
0.135	0.14388	5.40858	8.495461	0	0.4	-0.9	0
0.14	0.11118	5.25816	8.52816	0	0.5	-1.1	0
0.145	0.11118	5.40858	8.45622	0	0.5	-0.5	0
0.15	0.0327	5.2974	8.495461	0.2	0.4	-0.4	0
0.155	0.07194	5.36934	8.45622	0.1	0.7	-0.2	0
0.16	0.07194	5.33664	8.52816	0.2	0.7	-0.4	0
0.165	0.11118	5.33664	8.495461	-0.2	0.3	-0.7	0
0.17	0.07194	5.2974	8.52816	-0.4	0.2	0	0
0.175	0.07194	5.40858	8.45622	0.4	0.3	-0.3	0
0.18	0.07194	5.33664	8.495461	0.4	0.1	-0.4	0
0.185	0.07194	5.36934	8.52816	0	0	-0.6	0
0.19	0.07194	5.2974	8.52816	0.1	0.6	-0.3	0
0.195	0.11118	5.33664	8.495461	0.3	0.5	-0.3	0
0.2	0.11118	5.2974	8.52816	0.3	0.1	-0.4	0
0.205	0.11118	5.2974	8.495461	0.2	0.4	-0.8	0
0.21	0.07194	5.2974	8.52816	0.4	0.4	-1.2	0
0.215	0.07194	5.2974	8.45622	0	0.4	-0.8	0
0.22	0.11118	5.33664	8.45622	0.2	0.2	-0.7	0
0.225	0.07194	5.33664	8.52816	0.4	0.4	-0.7	0
0.23	0.07194	5.33664	8.45622	0.4	0.4	-0.4	0
0.235	0.07194	5.36934	8.38428	0.2	0.2	-0.5	0
0.24	0.0327	5.2974	8.52816	0.1	0.3	-0.4	0
0.245	0	5.36934	8.45622	0.1	0.5	-0.4	0
0.25	0.11118	5.33664	8.45622	0.2	0.2	-0.3	0
0.255	0.07194	5.33664	8.45622	0.4	0.2	-0.7	0
0.26	0.11118	5.2974	8.495461	0.5	0.2	-0.4	0
0.265	0.11118	5.2974	8.495461	0.4	0.2	-0.1	0
0.27	0.14388	5.2974	8.495461	0.7	0.4	-0.8	0
0.275	0.14388	5.2974	8.495461	0.9	0.4	-0.7	0
0.28	0.11118	5.33664	8.45622	1	0	-0.5	0
0.285	0.14388	5.33664	8.495461	0.7	0.1	-1.1	0
0.29	0.14388	5.2974	8.495461	0.7	0.4	-1	0
0.295	0.11118	5.33664	8.495461	0.7	0.2	-0.8	0
0.3	0.07194	5.33664	8.52816	0.7	0.3	-0.8	0
0.305	-0.0327	5.519761	8.495461	0.9	0.3	-0.7	0
0.31	0.11118	5.40858	8.38428	0.8	0.2	-0.7	0
0.315	0.22236	5.36934	8.35158	0.3	0	-0.5	0
0.32	0.14388	5.36934	8.495461	0.7	0.7	-0.3	0
0.325	0.0327	5.36934	8.52816	0.6	0.8	0	0
0.33	0.11118	5.33664	8.45622	0.7	0.4	-0.9	0
0.335	0.14388	5.2974	8.495461	1.1	0.2	-0.9	0
0.34	0.14388	5.33664	8.495461	1.1	0.7	-1	0
0.345	0.07194	5.36934	8.52816	1	1.1	-1.1	0
0.35	0	5.33664	8.52816	0.9	1.7	-1.1	0
0.355	0	5.40858	8.495461	1.8	0.1	-0.9	0
0.36	0	5.40858	8.5674	2.1	-0.2	-0.9	0
0.365	0.0327	5.36934	8.52816	1.7	-0.1	-1.1	0
0.37	0.14388	5.36934	8.45622	2.3	-0.3	-0.8	0
0.375	0.14388	5.40858	8.495461	2.8	0	-0.9	0
0.38	0.11118	5.44782	8.42352	2.6	-0.1	-1.1	0
0.385	0.07194	5.48052	8.38428	2.5	0	-0.9	0
0.39	0.11118	5.40858	8.495461	2.4	0.2	-1.1	0
0.395	0.11118	5.44782	8.45622	2.7	0.2	-0.8	0
0.4	0.0327	5.40858	8.42352	2.6	0.4	-1.3	0
0.405	0.14388	5.44782	8.38428	2.5	0.4	-1.3	0
0.41	0.07194	5.40858	8.495461	2.7	0.8	-0.8	0
0.415	0.0327	5.40858	8.495461	2.8	1	-0.9	0
0.42	0.11118	5.33664	8.38428	2.4	0.3	-0.2	0
0.425	0.0327	5.40858	8.45622	1.8	0.3	-0.2	0
0.43	0.0327	5.44782	8.5674	2.4	0.4	0	0
0.435	-0.0327	5.48052	8.5674	2.8	-0.8	0.7	0
0.44	-0.11118	5.36934	8.52816	2.5	-0.4	0.2	0
0.445	0	5.44782	8.495461	2.5	-0.5	0.4	0
0.45	0.07194	5.44782	8.42352	2	-0.6	-0.1	0
0.455	0.25506	5.48052	8.45622	2.5	-0.9	-0.1	0
0.46	0.18312	5.40858	8.38428	1.9	-0.4	0.4	0
0.465	0.07194	5.40858	8.42352	1.3	-0.7	0.4	0
0.47	0.0327	5.40858	8.42352	1.1	-1	0	0
0.475	0.11118	5.48052	8.45622	1	-0.5	-0.3	0
0.48	0.11118	5.40858	8.35158	0.6	-0.7	0.2	0
0.485	0.18312	5.44782	8.35158	0.5	-0.5	0	0
0.49	0.18312	5.44782	8.42352	0	-0.7	0	0
0.495	0.37278	5.25816	8.312341	-0.2	-0.4	-0.4	0
0.5	0.18312	5.33664	8.42352	-0.1	0	-0.2	0
0.505	0.22236	5.36934	8.42352	-0.2	0	-0.2	0
0.51	0.14388	5.36934	8.42352	-0.5	0.1	-0.2	0
0.515	0.07194	5.2974	8.42352	-0.7	0.4	-0.5	0
0.52	0.07194	5.33664	8.45622	-1.2	0.5	-0.7	0
0.525	0.0327	5.33664	8.38428	-1.3	0.7	-0.9	0
0.53	0.11118	5.2974	8.495461	-0.5	0.7	-0.2	0
0.535	0	5.2974	8.45622	-0.1	0.1	-0.8	0
0.54	0.0327	5.22546	8.45622	-0.2	0.3	-0.7	0
0.545	0.07194	5.2974	8.495461	-0.1	0.4	-0.9	0
0.55	0.14388	5.33664	8.495461	0	0	0.1	0
0.555	0.11118	5.2974	8.42352	0	0	0.1	0
0.56	0.14388	5.2974	8.42352	0.2	0.4	0	0
0.565	0.14388	5.36934	8.42352	0.2	0.6	-0.3	0
0.57	0.18312	5.2974	8.45622	0.2	0.8	-0.2	0
0.575	0.14388	5.36934	8.45622	0.5	0.7	0.4	0
0.58	0.11118	5.33664	8.495461	1	0.9	0.2	0
0.585	0.14388	5.40858	8.45622	0.4	0.6	0.2	0
0.59	0.18312	5.36934	8.495461	0.3	0.8	0.2	0
0.595	0.18312	5.40858	8.42352	0.6	1	-0.1	0
0.6	0.22236	5.44782	8.38428	0.4	0.9	0	0
0.605	0.25506	5.44782	8.38428	0.3	1.4	-0.2	0
0.61	0.2943	5.36934	8.35158	0.4	1.8	-0.1	0
0.615	0.25506	5.40858	8.38428	0.3	2.1	-0.6	0
0.62	0.33354	5.36934	8.38428	-0.1	2.2	-1.1	0
0.625	0.2943	5.36934	8.42352	-0.1	2.2	-2	0
0.63	0.25506	5.36934	8.38428	-0.4	3.3	-1.8	0
0.635	0.22236	5.33664	8.38428	-0.7	3.2	-2.3	0
0.64	0.22236	5.40858	8.38428	-0.7	3.8	-2.8	0
0.645	0.14388	5.33664	8.45622	-0.4	4	-3.3	0
0.65	0.14388	5.36934	8.42352	-0.7	4.4	-3.7	0
0.655	0.14388	5.48052	8.35158	-1	4.6	-3.4	0
0.66	0	5.44782	8.45622	-0.9	5.3	-3.5	0
0.665	-0.0327	5.48052	8.495461	-1.3	4.9	-3.8	0
0.67	-0.0327	5.40858	8.495461	-1.4	5.1	-3.8	0
0.675	0	5.44782	8.495461	-0.9	4.9	-3.5	0
0.68	-0.0327	5.40858	8.495461	-1.1	3.9	-3.5	0
0.685	-0.07194	5.40858	8.495461	-0.9	3.3	-3.1	0
0.69	-0.11118	5.33664	8.495461	-0.9	3.5	-3.2	0
0.695	-0.0327	5.2974	8.495461	-1.1	3.5	-3.4	0
0.7	0	5.2974	8.495461	-1	3.3	-2.9	0
0.705	-0.0327	5.33664	8.52816	-0.9	3.6	-2.6	0
0.71	0.0327	5.36934	8.495461	-0.7	3.5	-2.5	0
0.715	0	5.36934	8.42352	-0.7	2.7	-2.3	0
0.72	-0.0327	5.33664	8.495461	-0.8	2.5	-2.3	0
0.725	0	5.33664	8.495461	-0.3	2.5	-2.4	0
0.73	0.0327	5.33664	8.5674	-0.2	2.1	-1.8	0
0.735	0.0327	5.40858	8.38428	-0.3	2.1	-1.8	0
0.74	0.07194	5.40858	8.38428	-0.7	2.7	-1.8	0
0.745	0.11118	5.36934	8.495461	-0.7	2.5	-2.2	0
0.75	0.0327	5.33664	8.45622	-0.8	2.5	-2.6	0
0.755	0.0327	5.36934	8.42352	-0.2	2.5	-2.5	0
0.76	0.11118	5.2974	8.495461	-0.9	2.8	-2.9	0
0.765	0.0327	5.33664	8.45622	-1	2.8	-2.2	0
0.77	0	5.36934	8.495461	-0.9	2.3	-2.3	0
0.775	0	5.36934	8.495461	-1.1	2	-1.9	0
0.78	-0.0327	5.36934	8.495461	-1.1	2.1	-1.8	0
0.785	-0.07194	5.36934	8.52816	-1.4	2.2	-2.8	0
0.79	-0.07194	5.33664	8.495461	-1	2.3	-2.3	0
0.795	-0.0327	5.36934	8.42352	-0.9	2	-2.1	0
0.8	-0.07194	5.36934	8.45622	-0.9	1.4	-1.8	0
0.805	0	5.2974	8.495461	-1.1	1.4	-1.9	0
0.81	-0.07194	5.36934	8.495461	-1.1	1.2	-2.1	0
0.815	-0.0327	5.36934	8.42352	-1.3	1.1	-1.9	0
0.82	0	5.40858	8.45622	-1.6	0.9	-2.3	0
0.825	0.0327	5.40858	8.495461	-1.6	0.8	-1.8	0
0.83	0.0327	5.33664	8.5674	-1.6	0.8	-1.6	0
0.835	0.0327	5.36934	8.495461	-1.4	0.7	-1.6	0
0.84	-0.0327	5.36934	8.495461	-1.3	1.1	-1.6	0
0.845	0.0327	5.33664	8.52816	-1.6	1.1	-1.6	0
0.85	-0.0327	5.36934	8.45622	-1.6	0.8	-2.1	0
0.855	-0.0327	5.33664	8.52816	-1.8	0.5	-2.3	0
0.86	-0.11118	5.36934	8.52816	-1.8	0.4	-1.9	0
0.865	-0.07194	5.36934	8.52816	-1.6	0.3	-1.7	0
0.87	-0.14388	5.33664	8.52816	-1.4	0.2	-1.8	0
0.875	-0.11118	5.36934	8.45622	-1.4	0.2	-1.3	0
0.88	-0.18312	5.40858	8.52816	-1.4	0.1	-1.5	0
0.885	-0.18312	5.40858	8.52816	-1.1	-0.4	-1.4	0
0.89	-0.25506	5.44782	8.63934	-1.6	-0.7	-1.6	0
0.895	-0.33354	5.48052	8.52816	-1.7	-1.2	-1.3	0
0.9	-0.22236	5.55246	8.495461	-2	-1.6	-0.9	0
0.905	-0.14388	5.55246	8.5674	-2.3	-2.1	-0.9	0
0.91	-0.14388	5.55246	8.5674	-2.8	-2.5	-0.7	0
0.915	-0.0327	5.55246	8.52816	-3.9	-3.3	-0.5	0
0.92	-0.07194	5.55246	8.495461	-4	-3.6	-0.1	0
0.925	-0.07194	5.40858	8.5674	-4.1	-3.7	-0.4	0
0.93	-0.0327	5.40858	8.5674	-4.5	-3.9	-0.2	0
0.935	0.0327	5.40858	8.495461	-4.6	-3.9	-0.3	0
0.94	0.11118	5.33664	8.52816	-5	-3.5	-0.6	0
0.945	0.11118	5.22546	8.45622	-5.1	-3.5	-0.3	0
0.95	0.18312	5.25816	8.495461	-5	-3.8	-0.1	0
0.955	0.18312	5.2974	8.52816	-4.9	-3.1	-0.2	0
0.96	0.18312	5.25816	8.45622	-4.9	-2.7	-0.6	0
0.965	0.22236	5.22546	8.45622	-5.2	-2.5	-0.8	0
0.97	0.22236	5.25816	8.45622	-4.6	-1.7	-0.9	0
0.975	0.25506	5.2974	8.52816	-4.4	-1.8	-1.3	0
0.98	0.22236	5.33664	8.5674	-4.3	-1.4	-1.7	0
0.985	0.18312	5.44782	8.495461	-4.7	-1.4	-1.4	0
0.99	0.25506	5.44782	8.495461	-4.6	-1.5	-1.3	0
0.995	0.33354	5.519761	8.42352	-5.3	-0.9	-1.4	0
1	0.37278	5.48052	8.52816	-5.3	-0.5	-2.1	0
1.005	0.37278	5.48052	8.495461	-5.7	-0.5	-3	0
1.01	0.33354	5.55246	8.5674	-6.9	-0.4	-3.7	0
1.015	0.33354	5.63094	8.600101	-7.2	0.3	-4.5	0
1.02	0.37278	5.519761	8.38428	-7.9	1	-5.3	0
1.025	0.2943	5.40858	8.42352	-9.3	1.4	-5.8	0
1.03	0.22236	5.36934	8.27964	-10.2	2.6	-6.4	0
1.035	0.33354	5.40858	8.312341	-10.9	3	-7.2	0
1.04	0.37278	5.04234	8.312341	-11.7	4.2	-7.5	0
1.045	0.51666	4.66956	8.35158	-12.5	6	-8.8	0
1.05	0.63438	4.26408	8.35158	-11.9	6.7	-9.7	0
1.055	0.63438	3.93708	8.38428	-10.2	7.4	-9.9	0
1.06	0.59514	3.67548	8.38428	-7.8	9	-10.2	0
1.065	0.48396	3.71472	8.45622	-4.8	10.2	-10	0
1.07	0.40548	3.8586	8.5674	-2.1	11.7	-10.2	0
1.075	0.2943	4.00902	8.45622	0.6	13.3	-10.3	0
1.08	0.22236	4.15944	8.42352	2.9	14	-10.5	0
1.085	0.11118	4.48644	8.42352	5.3	14.8	-11.1	0
1.09	0.07194	5.11428	8.600101	7	15.2	-10.7	0
1.095	-0.07194	5.66364	8.75052	7.6	14.9	-11.7	0
1.1	-0.18312	5.70288	8.711281	6.9	15.1	-12.5	0
1.105	-0.2943	5.55246	8.495461	5.3	14.8	-12.4	0
1.11	-0.11118	5.14698	8.312341	3.5	15.1	-12.8	0
1.115	-0.18312	5.04234	8.27964	3	15	-12.4	0
1.12	-0.11118	5.07504	8.45622	3.5	14.8	-12.3	0
1.125	-0.11118	5.14698	8.63934	3.7	15.3	-12.5	0
1.13	-0.22236	5.33664	8.711281	3.4	15.4	-12.6	0
1.135	-0.18312	5.14698	8.67858	3	15.3	-12.2	0
1.14	-0.40548	5.04234	8.52816	2	15.1	-12	0
1.145	-0.37278	4.963861	8.5674	2.5	14.6	-12.4	0
1.15	-0.5559	5.04234	8.63934	3.4	14	-11.2	0
1.155	-0.70632	5.25816	8.5674	4	13.6	-10.7	0
1.16	-0.63438	5.11428	8.495461	3.9	12.4	-11.6	0
1.165	-0.33354	5.11428	8.67858	4.6	11.2	-11.7	0
1.17	-0.48396	5.74212	8.67858	4.1	11.2	-9.3	0
1.175	-0.40548	5.70288	8.711281	3.3	11.9	-9.7	0
1.18	-0.2943	5.48052	8.5674	2.8	11.4	-11	0
1.185	-0.44472	5.55246	8.45622	2.1	10.5	-8.9	0
1.19	-0.44472	5.48052	8.38428	1.1	10.9	-8.8	0
1.195	-0.48396	5.25816	8.45622	0.7	10.5	-9.8	0
1.2	-0.59514	5.14698	8.75052	0.9	10.7	-9.8	0
1.205	-0.92868	5.44782	8.75052	0.7	10.5	-8.4	0
1.21	-1.0791	5.591701	8.63934	0.4	9.4	-7.6	0
1.215	-1.00716	5.44782	8.52816	1.1	8.3	-7.7	0
1.22	-0.92868	5.40858	8.495461	0.6	7.5	-7.6	0
1.225	-0.77826	5.48052	8.63934	0.2	6.7	-7.4	0
1.23	-0.7455601	5.36934	8.5674	0.2	6.8	-6.7	0
1.235	-0.7455601	5.18622	8.52816	-0.3	6.4	-6	0
1.24	-0.70632	5.07504	8.495461	-0.2	6.3	-4.6	0
1.245	-0.7455601	5.18622	8.495461	0.2	6	-3.9	0
1.25	-0.63438	4.85268	8.45622	0.6	5.6	-5.6	0
1.255	-0.63438	4.63686	8.495461	1.4	5.1	-6.4	0
1.26	-0.59514	4.4145	8.600101	2.6	5.5	-6.3	0
1.265	-0.59514	4.7088	8.63934	3.4	4	-3.6	0
1.27	-0.70632	5.14698	8.63934	4.7	3.7	-3.5	0
1.275	-0.59514	5.14698	8.52816	5.9	3.1	-5.3	0
1.28	-0.5559	5.11428	8.5674	6.3	2.7	-4.4	0
1.285	-0.5559	5.48052	8.45622	5.8	3.3	-3.9	0
1.29	-0.66708	5.63094	8.52816	5.6	3.1	-2.3	0
1.295	-0.66708	5.591701	8.495461	5.2	3.2	-3.2	0
1.3	-0.7455601	5.36934	8.600101	5.1	2.9	-3.2	0
1.305	-0.70632	5.44782	8.5674	4.7	2.5	-2.6	0
1.31	-0.59514	5.519761	8.5674	4.2	2.1	-3	0
1.315	-0.48396	5.40858	8.5674	3.5	2.5	-2.5	0
1.32	-0.5559	5.519761	8.495461	2.8	2	-1.4	0
1.325	-0.51666	5.48052	8.495461	2.7	2.2	-1.1	0
1.33	-0.5559	5.44782	8.45622	2.1	3	-1.6	0
1.335	-0.66708	5.48052	8.5674	2.1	3	-2	0
1.34	-0.77826	5.40858	8.52816	2.2	2.3	-1.2	0
1.345	-0.8175	5.63094	8.600101	2.5	1.2	-0.2	0
1.35	-0.8959801	5.48052	8.52816	2.1	1.3	0.4	0
1.355	-0.8175	5.55246	8.52816	1.4	0.9	0.8	0
1.36	-0.8567401	5.48052	8.45622	1.5	0.9	0.9	0
1.365	-0.7455601	5.55246	8.45622	1.4	0.4	0.9	0
1.37	-0.7455601	5.48052	8.45622	0.4	-0.2	1.1	0
1.375	-0.7455601	5.44782	8.45622	0.7	-0.4	1.8	0
1.38	-0.63438	5.40858	8.495461	0.2	-0.7	2.2	0
1.385	-0.63438	5.40858	8.52816	0	-0.8	2.3	0
1.39	-0.66708	5.33664	8.600101	-0.5	-0.5	2	0
1.395	-0.70632	5.40858	8.52816	-0.7	-1.4	2.1	0
1.4	-0.70632	5.2974	8.600101	-0.3	-1.5	2.1	0
1.405	-0.66708	5.36934	8.5674	0	0	1.1	0
1.41	-0.77826	5.25816	8.45622	0	-1.1	2	0
1.415	-0.5559	5.22546	8.711281	0	-2.5	3.2	0
1.42	-0.66708	5.22546	8.52816	-0.1	-0.8	1.9	0
1.425	-0.66708	5.36934	8.52816	-0.2	-1.3	0.9	0
1.43	-0.66708	5.33664	8.495461	-0.2	-2.1	0.9	0
1.435	-0.51666	5.36934	8.52816	0	-3.5	2.6	0
1.44	-0.51666	5.33664	8.42352	0.2	-1.8	1.4	0
1.445	-0.5559	5.33664	8.45622	-0.2	-1.6	0.9	0
1.45	-0.5559	5.2974	8.495461	-0.5	-1.6	1.4	0
1.455	-0.5559	5.40858	8.495461	-0.4	-3.2	2.7	0
1.46	-0.59514	5.33664	8.52816	-0.6	-3	2.3	0
1.465	-0.51666	5.33664	8.495461	-0.9	-1.9	1	0
1.47	-0.63438	5.2974	8.5674	-0.7	-3	1.4	0
1.475	-0.5559	5.2974	8.495461	-0.9	-3	2	0
1.48	-0.5559	5.22546	8.52816	-0.9	-2.4	0.9	0
1.485	-0.5559	5.22546	8.52816	-0.2	-3.1	1.4	0
1.49	-0.51666	5.2974	8.5674	0	-3.5	1.9	0
1.495	-0.48396	5.2974	8.495461	0.2	-3	1.5	0
1.5	-0.48396	5.25816	8.600101	0.2	-3.4	2	0
1.505	-0.48396	5.33664	8.495461	0.2	-3	2.3	0
1.51	-0.40548	5.33664	8.600101	0.1	-2.8	2	0
1.515	-0.40548	5.33664	8.495461	-0.1	-2.8	1.9	0
1.52	-0.40548	5.22546	8.5674	-0.2	-2.5	1.4	0
1.525	-0.37278	5.18622	8.52816	0.1	-2.2	1.2	0
1.53	-0.40548	5.22546	8.45622	0.7	-2.3	0.3	0
1.535	-0.48396	5.33664	8.45622	1.8	-2.9	-0.2	0
1.54	-0.5559	5.2974	8.45622	2.5	-3	-0.4	0
1.545	-0.5559	5.33664	8.45622	2.7	-2.4	-0.8	0
1.55	-0.48396	5.33664	8.495461	2.8	-2.8	-0.9	0
1.555	-0.5559	5.25816	8.38428	2.8	-2.9	-0.9	0
1.56	-0.59514	5.25816	8.42352	2.9	-3.5	-0.1	0
1.565	-0.37278	5.36934	8.67858	2.4	-3.3	0.7	0
1.57	-0.44472	5.18622	8.45622	1.7	-3	0	0
1.575	-0.2943	5.2974	8.495461	1.9	-3.8	0.3	0
1.58	-0.2943	5.22546	8.52816	1.8	-3.2	0.2	0
1.585	-0.2943	5.25816	8.52816	2	-3.8	0.4	0
1.59	-0.25506	5.2974	8.45622	2.3	-3.1	0.5	0
1.595	-0.25506	5.36934	8.38428	1.9	-2.9	0.4	0
1.6	-0.2943	5.33664	8.495461	1.8	-2.6	-0.4	0
1.605	-0.25506	5.33664	8.38428	1.8	-2.1	-0.2	0
1.61	-0.2943	5.40858	8.35158	1.3	-2.3	-0.2	0
1.615	-0.33354	5.48052	8.38428	0.8	-1.5	0	0
1.62	-0.2943	5.44782	8.38428	0.3	-1.6	-0.9	0
1.625	-0.22236	5.36934	8.38428	0.2	-1.8	-0.4	0
1.63	-0.2943	5.33664	8.52816	0.4	-2	-0.2	0
1.635	-0.2943	5.33664	8.52816	0.3	-1.7	-0.2	0
1.64	-0.37278	5.33664	8.495461	0.2	-2.2	-0.6	0
1.645	-0.48396	5.33664	8.42352	0.4	-1.6	-1.5	0
1.65	-0.48396	5.36934	8.495461	0.4	-1.8	-1.5	0
1.655	-0.48396	5.2974	8.52816	0.4	-2.4	-1.5	0
1.66	-0.5559	5.44782	8.52816	0.2	-2.6	-0.8	0
1.665	-0.5559	5.2974	8.63934	0.2	-2.5	-0.9	0
1.67	-0.5559	5.40858	8.711281	0.5	-3.2	-0.5	0
1.675	-0.63438	5.40858	8.5674	0.9	-3.5	-0.4	0
1.68	-0.63438	5.48052	8.52816	1.3	-3.9	-0.7	0
1.685	-0.59514	5.44782	8.52816	1.1	-4.4	-0.7	0
1.69	-0.48396	5.40858	8.495461	0.7	-5	-0.4	0
1.695	-0.37278	5.44782	8.45622	0.6	-5.1	-0.8	0
1.7	-0.2943	5.36934	8.5674	-0.4	-4.6	-0.4	0
1.705	-0.33354	5.33664	8.600101	-1	-4.7	-0.4	0
1.71	-0.25506	5.33664	8.52816	-0.8	-4.9	0	0
1.715	-0.2943	5.25816	8.45622	-0.9	-3.9	-0.4	0
1.72	-0.2943	5.22546	8.45622	-1.1	-3.7	-0.6	0
1.725	-0.2943	5.22546	8.35158	-1.4	-3.3	-0.8	0
1.73	-0.18312	5.18622	8.45622	-1.1	-3.2	-1.1	0
1.735	-0.22236	5.11428	8.495461	-1.4	-3.4	-0.6	0
1.74	-0.25506	5.14698	8.495461	-1.4	-3.1	-1.1	0
1.745	-0.18312	5.11428	8.45622	-1	-3.1	-1	0
1.75	-0.14388	5.18622	8.45622	-1.1	-2.2	-0.7	0
1.755	-0.14388	5.2974	8.38428	-1.7	-1.9	-0.8	0
1.76	-0.11118	5.22546	8.42352	-1.4	-1.6	-0.7	0
1.765	-0.14388	5.2974	8.38428	-1.4	-1.2	-1.1	0
1.77	-0.11118	5.18622	8.42352	-1.6	-0.9	-0.8	0
1.775	-0.11118	5.2974	8.42352	-2.2	-0.4	-0.6	0
1.78	-0.14388	5.22546	8.495461	-2.1	0.9	-0.4	0
1.785	-0.18312	5.22546	8.495461	-2.1	1	-0.4	0
1.79	-0.11118	5.2974	8.45622	-2.1	1	-0.2	0
1.795	-0.14388	5.22546	8.45622	-1.4	1.4	0.3	0
1.8	-0.14388	5.22546	8.52816	-1.6	1.1	0	0
1.805	-0.22236	5.2974	8.52816	-0.9	1.1	0.2	0
1.81	-0.33354	5.2974	8.495461	-0.9	1.2	0.2	0
1.815	-0.44472	5.2974	8.495461	-1.3	2.3	0.5	0
1.82	-0.44472	5.33664	8.5674	-1.1	1.7	0.2	0
1.825	-0.40548	5.40858	8.45622	-1	1.3	0.5	0
1.83	-0.40548	5.40858	8.42352	-1.1	1.1	1.1	0
1.835	-0.40548	5.40858	8.42352	-1.4	1.1	0.8	0
1.84	-0.40548	5.36934	8.495461	-1.6	1.4	1.4	0
1.845	-0.37278	5.33664	8.600101	-1.8	0.6	1.2	0
1.85	-0.40548	5.33664	8.63934	-2	0.4	1.4	0
1.855	-0.44472	5.33664	8.63934	-1.5	0.7	0.7	0
1.86	-0.5559	5.22546	8.495461	-1.5	0	0.4	0
1.865	-0.44472	5.22546	8.38428	-2.1	-0.4	0.8	0
1.87	-0.63438	5.25816	8.42352	-1.8	0	0.4	0
1.875	-0.8959801	5.22546	8.38428	-1.6	-0.1	-1.1	0
1.88	-0.51666	5.36934	8.63934	-1.4	-1.1	-2.3	0
1.885	-0.25506	5.2974	8.45622	-2.5	-1.4	-2.9	0
1.89	-0.18312	5.2974	8.42352	-2.7	-1.2	-2.8	0
1.895	-0.2943	5.22546	8.45622	-2.7	-0.9	-2.5	0
1.9	-0.33354	5.25816	8.5674	-1.8	-1.1	-2	0
1.905	-0.48396	5.36934	8.5674	-1.7	-1.3	-2.3	0
1.91	-0.5559	5.25816	8.63934	-1.7	-1.3	-2.5	0
1.915	-0.59514	5.25816	8.600101	-1.4	-2.3	-2.3	0
1.92	-0.59514	5.22546	8.67858	-1.1	-2.4	-3	0
1.925	-0.44472	5.11428	8.52816	-1.2	-2.8	-2.5	0
1.93	-0.37278	5.18622	8.52816	-0.6	-2.6	-3.1	0
1.935	-0.33354	5.11428	8.52816	-0.5	-3.2	-3.5	0
1.94	-0.22236	5.11428	8.52816	-0.2	-3.8	-4	0
1.945	-0.14388	5.22546	8.42352	0	-3	-4.5	0
1.95	-0.18312	5.07504	8.495461	-0.1	-2.8	-4.5	0
1.955	-0.25506	5.22546	8.45622	0	-2.7	-4.6	0
1.96	-0.33354	5.14698	8.45622	0	-2.2	-4.9	0
1.965	-0.44472	5.14698	8.42352	0.4	-2.5	-5.8	0
1.97	-0.40548	5.14698	8.52816	0.5	-2.7	-5.8	0
1.975	-0.48396	5.22546	8.52816	1.1	-2.9	-6.6	0
1.98	-0.44472	5.14698	8.5674	1.1	-2.8	-6.7	0
1.985	-0.40548	5.11428	8.495461	1.2	-2.8	-7.2	0
1.99	-0.40548	5.0031	8.52816	2	-3.3	-7.9	0
1.995	-0.37278	5.0031	8.495461	2.3	-3.3	-8.8	0
2	-0.33354	5.0031	8.5674	2.5	-3.4	-9.7	0
2.005	-0.25506	4.85268	8.45622	2.9	-4	-11.4	0
2.01	-0.14388	4.74804	8.42352	3.7	-4.4	-12.7	0
2.015	0	4.63686	8.42352	5.1	-4.2	-14	0
2.02	0.11118	4.59762	8.52816	6.2	-3.7	-14.9	0
2.025	0.11118	4.66956	8.63934	7.7	-3.9	-16.3	0
2.03	0.07194	4.66956	8.600101	8.8	-3.2	-17.5	0
2.035	0.11118	4.63686	8.495461	10.4	-3.6	-19	0
2.04	0.14388	4.59762	8.711281	12.6	-4	-20.8	0
2.045	0.33354	4.525681	8.75052	14.8	-3.6	-22.1	0
2.05	0.48396	4.48644	8.894401	17.6	-3.7	-22.8	0
2.055	0.44472	4.30332	8.96634	19.4	-4.4	-23.3	0
2.06	0.33354	4.26408	9.03828	23.5	-5.6	-25.5	0
2.065	0.22236	4.37526	9.18216	26.8	-7.6	-29.1	0
2.07	0	4.55838	9.18216	30.5	-7.9	-35.5	0
2.075	0.48396	4.81998	9.36528	34.5	-9.7	-42	0
2.08	0.8175	4.45374	9.36528	37.1	-12.8	-47.4	0
2.085	1.26876	4.08096	10.05852	43.4	-13.3	-53.2	0
2.09	2.23668	4.15944	10.01928	50.5	-10.1	-55.7	0
2.095	1.56306	4.66956	10.05852	58.1	-5.1	-56	0
2.1	0.77826	4.63686	10.16316	63.7	-5.6	-56.9	0
2.105	0.5559	5.519761	10.63404	69.5	-7.1	-58.4	0
2.11	0.25506	5.84676	10.49016	77.2	-7.4	-61.8	0
2.115	0	5.36934	10.01928	81	-7	-65.1	0
2.12	0.33354	5.11428	10.30704	88.6	-8.2	-68.6	0
2.125	0.48396	4.963861	10.16316	95.3	-8.8	-70.4	0
2.13	0.8959801	5.0031	10.13046	102.9	-8.5	-72.5	0
2.135	0.8959801	5.14698	10.45746	112	-8.3	-74.9	0
2.14	1.03986	5.18622	10.71252	119.1	-6	-77.4	0
2.145	1.19028	5.22546	10.5621	125.5	-1.4	-80.2	0
2.15	1.30146	5.0031	10.16316	130.4	3.1	-81.2	0
2.155	1.6023	5.84676	10.2351	135.6	6.3	-81.2	0
2.16	2.08626	7.0305	10.49016	140.9	9.3	-81.9	0
2.165	1.11834	7.76298	9.83616	143	17.2	-82.6	0
2.17	0.11118	7.6518	9.731521	143.7	24.9	-84.4	0
2.175	0.0327	7.39674	9.2541	143.7	30.3	-86	0
2.18	1.15104	7.80222	9.33258	146.7	37.5	-87.2	0
2.185	2.53752	7.285561	9.437221	147.4	44.1	-86.6	0
2.19	3.24384	7.285561	10.05852	147.8	53.5	-84.7	0
2.195	3.54468	7.985341	11.00028	146.5	64.8	-83.6	0
2.2	3.76704	6.991261	10.71252	141.2	77.2	-83.7	0
2.205	4.36872	5.40858	10.45746	135.1	95.2	-84	0
2.21	5.2647	6.10836	11.47116	133.9	110	-80.3	0
2.215	6.45498	5.99718	11.47116	128.2	119	-69.3	0
2.22	7.80222	5.04234	10.8891	115	129.8	-46.3	0
2.225	6.04296	7.691041	10.74522	107.5	136.6	-21.2	0
2.23	3.6951	9.823081	12.96228	94.9	126.3	8.6	0
2.235	2.08626	9.123301	13.54434	67.4	106.8	37.9	0
2.24	1.53036	7.80222	13.54434	40.9	85.4	64.2	0
2.245	2.08626	6.10836	12.96228	9.8	56.6	95.5	0
2.25	3.02148	4.00902	12.23634	-8.8	36.4	114.8	0
2.255	3.6951	1.98162	11.1834	-22.7	23.3	129.3	0
2.26	4.06788	0.2943	10.34628	-29.4	16.6	140	0
2.265	4.06788	-0.69324	9.9081	-31.8	13.8	146.3	0
2.27	3.7278	-1.13796	9.5811	-30.3	14.2	149.7	0
2.275	3.02148	-1.06602	9.47646	-27.6	15.4	150.7	0
2.28	2.1255	-0.7717201	9.659581	-25.5	15.9	148.8	0
2.285	1.19028	-0.25506	9.80346	-24.9	15.8	145.4	0
2.29	0.2943	0.21582	10.16316	-25.2	12.1	141.7	0
2.295	-0.33354	0.73248	10.5294	-28.4	5.3	136.8	0
2.3	-0.8567401	1.06602	10.8891	-33.6	-0.7	131.8	0
2.305	-1.11834	1.43226	11.07222	-39.2	-7.4	126.4	0
2.31	-1.3407	1.58268	11.2161	-46.7	-13.9	119.7	0
2.315	-1.37994	1.65462	11.28804	-53.9	-20.9	113.2	0
2.32	-1.3407	1.68732	11.25534	-61.1	-26.3	106.8	0
2.325	-1.19028	1.72656	11.2161	-68.1	-31.4	99.1	0
2.33	-1.15104	1.87698	11.1834	-75.9	-35.8	88.7	0
2.335	-1.03986	1.98162	11.03952	-81.6	-37.2	79.8	0
2.34	-1.00716	2.24322	10.92834	-87	-38.7	70.9	0
2.345	-1.03986	2.49828	10.78446	-93.3	-39.4	59.2	0
2.35	-1.15104	2.75988	10.71252	-98.2	-39.6	49.8	0
2.355	-1.15104	3.01494	10.63404	-102.4	-40.8	41.3	0
2.36	-1.26876	3.38118	10.60134	-107.1	-41.1	33	0
2.365	-1.19028	3.5643	10.41822	-112	-42.4	25.6	0
2.37	-1.15104	3.8586	10.27434	-116.8	-44.9	19.1	0
2.375	-1.15104	4.15944	10.16316	-121.2	-47.8	12.7	0
2.38	-0.92868	4.30332	9.980041	-126.5	-51.1	6.5	0
2.385	-0.70632	4.4145	9.875401	-130.2	-54.5	2.5	0
2.39	-0.40548	4.63686	9.5811	-133.7	-57.6	-1.1	0
2.395	0	4.81998	9.62034	-137.4	-59.9	-4.4	0
2.4	0.37278	5.04234	9.40452	-139.5	-61.6	-6.5	0
2.405	0.70632	5.11428	9.293341	-141.1	-62.7	-7.9	0
2.41	1.00716	5.25816	9.293341	-141.6	-63.9	-8.5	0
2.415	1.22952	5.44782	9.2214	-142.1	-64.4	-8.1	0
2.42	1.3407	5.70288	9.110221	-142.5	-64.6	-7.7	0
2.425	1.45188	5.77482	8.96634	-141.8	-65.3	-6	0
2.43	1.53036	5.92524	9.03828	-140.7	-65.8	-3	0
2.435	1.64154	6.06912	9.00558	-139.3	-66.4	-0.6	0
2.44	1.6023	6.1803	8.894401	-137.4	-66	2.4	0
2.445	1.6023	6.219541	8.82246	-135.1	-66.8	5.8	0
2.45	1.53036	6.291481	8.711281	-132.7	-67	10.5	0
2.455	1.53036	6.36342	8.5674	-129.1	-67.2	16.7	0
2.46	1.49112	6.36342	8.45622	-125.5	-68	21.7	0
2.465	1.49112	6.36342	8.38428	-121.1	-68.8	26.6	0
2.47	1.41264	6.36342	8.20116	-116.4	-68.3	32	0
2.475	1.37994	6.25224	8.20116	-110.8	-66.5	36.8	0
2.48	1.0791	6.25224	8.20116	-104.9	-64.4	42.1	0
2.485	0.77826	6.33072	8.2404	-98.4	-61.3	46.9	0
2.49	0.33354	6.80814	8.45622	-89.8	-57.6	52.1	0
2.495	-0.22236	7.507921	8.75052	-83.6	-55.3	55.7	0
2.5	-0.7455601	8.42352	9.2214	-79.3	-54.8	58.8	0
2.505	-1.15104	9.417601	9.5484	-76.9	-55.6	62.5	0
2.51	-1.6023	10.2678	9.980041	-78.1	-56.2	64.6	0
2.515	-1.8639	10.92834	10.13046	-81.4	-57	65.2	0
2.52	-1.97508	11.26188	10.16316	-86.8	-58.8	66	0
2.525	-2.05356	11.40576	10.05852	-93.7	-59.4	65.5	0
2.53	-2.05356	11.29458	9.80346	-100.3	-58.6	64	0
2.535	-1.93584	11.18994	9.50916	-105.9	-56.7	61.1	0
2.54	-1.90314	10.96758	9.110221	-112.3	-52.1	54.8	0
2.545	-1.93584	10.81716	8.600101	-116.3	-46.6	49.8	0
2.55	-2.08626	10.5948	8.12922	-119	-40.1	42.9	0
2.555	-2.30862	10.41168	7.54716	-121.1	-33	35.6	0
2.56	-2.49828	10.22856	6.9324	-121.8	-26.2	26.9	0
2.565	-2.68794	10.15662	6.35034	-121.5	-20.3	17.2	0
2.57	-2.94954	10.0062	5.918701	-120.7	-15.7	9.3	0
2.575	-3.02148	9.93426	5.44128	-119.5	-13.3	1.5	0
2.58	-2.9103	9.86232	5.00964	-117.7	-12.2	-5.2	0
2.585	-2.6487	9.79038	4.6107	-115.5	-12.1	-11.1	0
2.59	-2.3871	9.711901	4.2837	-112.8	-13	-16.8	0
2.595	-2.19744	9.711901	3.84552	-109.9	-13.6	-20.5	0
2.6	-2.05356	9.49608	3.48582	-106.1	-14.2	-24	0
2.605	-1.90314	9.273721	3.0084	-100.8	-16.1	-25.6	0
2.61	-1.8639	9.051361	2.53752	-95.9	-17.5	-25.3	0
2.615	-1.79196	8.7963	2.06664	-90.5	-18.2	-23.5	0
2.62	-1.75272	8.57394	1.62846	-83.2	-19	-21.7	0
2.625	-1.64154	8.502001	1.22952	-75.3	-19.1	-17.9	0
2.63	-1.56306	8.207701	1.05294	-66	-18.6	-13.2	0
2.635	-1.41264	8.207701	0.83058	-56.9	-17.2	-8.6	0
2.64	-1.19028	8.207701	0.6867	-44.5	-13	-1.1	0
2.645	-1.03986	8.2404	0.64746	-34.7	-8.7	4.9	0
2.65	-0.96792	8.390821	0.6867	-24.5	-2.5	11	0
2.655	-1.00716	8.71782	0.8698201	-15.1	4.4	17.4	0
2.66	-1.00716	5.74212	2.90376	-6.5	11.3	23.5	0
2.665	2.08626	3.5643	-0.90252	5.8	25.5	27.5	0
2.67	-1.64154	4.04826	-9.437221	64.3	73	11	0
2.675	-4.92462	-0.54936	-5.00964	108.9	84.8	-12.1	0
2.68	-4.62378	-7.72374	-1.41264	112	61.1	-24.8	0
2.685	-1.11834	-0.73248	9.14946	150.4	47.5	-28.8	0
2.69	4.29024	3.38118	15.35592	174.7	53.6	-39.4	0
2.695	6.010261	4.963861	16.1538	161.9	64.9	-52.1	0
2.7	5.07504	6.585781	15.7941	147.9	87.5	-69.3	0
2.705	4.17906	5.814061	12.5241	134.5	104.7	-85.6	0
2.71	2.98224	5.63094	9.293341	128.8	120.4	-99.6	0
2.715	1.19028	6.03642	8.12922	131.6	137.1	-115.9	0
2.72	-2.87106	4.7088	10.09122	135.3	147.2	-127.4	0
2.725	-8.809381	6.10836	7.76952	137.2	145.1	-126	0
2.73	-3.50544	9.273721	11.79816	147.1	90.5	-89.3	0
2.735	3.50544	9.528781	11.94204	140.7	54.2	-44.5	0
2.74	5.89908	12.69414	14.70192	139	53.4	-18.6	0
2.745	3.28308	15.45402	15.7941	133.2	58.3	-10.6	0
2.75	-1.0791	17.33754	16.33692	116.4	72.9	-20	0
2.755	-4.13982	16.30422	15.17934	93.8	75.7	-26.1	0
2.76	-4.7415	12.66144	12.23634	70.2	65.9	-22	0
2.765	-4.5126	8.7963	10.01928	54.2	56.1	-17.7	0
2.77	-3.76704	6.1803	9.2214	50.1	46.7	-14.4	0
2.775	-3.06072	5.04234	9.47646	52.3	36.1	-9.2	0
2.78	-2.45904	4.00902	9.62034	53	30.5	-6.4	0
2.785	-0.8959801	3.19806	9.659581	54.2	25.4	-4	0
2.79	1.19028	4.45374	9.659581	56	22.9	-2.5	0
2.795	0.8567401	5.63094	9.50916	60.4	34.3	-9.6	0
2.8	1.56306	4.963861	8.600101	54.4	36.1	-12.9	0
2.805	2.68794	5.25816	7.80222	51.1	35.9	-10	0
2.81	1.64154	7.10244	8.42352	54	43.4	-12.4	0
2.815	0.2943	8.502001	9.2541	52.3	49.5	-17	0
2.82	-1.56306	9.456841	9.875401	44.7	46.5	-16.1	0
2.825	-2.60946	8.61318	9.18216	31.2	41.7	-17	0
2.83	-2.23668	7.507921	8.9271	23.5	35	-14.7	0
2.835	-1.15104	6.62502	8.711281	17.9	28.4	-14.1	0
2.84	-0.70632	8.502001	10.30704	16.5	25.4	-13.5	0
2.845	-0.44472	7.10244	9.5484	11.4	20.3	-11.9	0
2.85	-0.2943	4.26408	7.87416	0.4	17.2	-12.9	0
2.855	-0.22236	4.89192	9.03828	6.3	16.1	-12.8	0
2.86	-0.44472	5.25816	9.731521	7.9	14.9	-12.1	0
2.865	-0.59514	4.93116	9.03828	6	14	-11.9	0
2.87	-0.59514	5.18622	8.85516	6.3	13.7	-11.6	0
2.875	-0.8175	5.70288	9.2214	7.6	13.2	-10.9	0
2.88	-0.8567401	5.22546	8.82246	6	11.5	-9.8	0
2.885	-0.8567401	4.89192	8.78322	5.1	10.8	-8.9	0
2.89	-0.8175	5.04234	8.85516	6.1	10.9	-8	0
2.895	-1.00716	5.11428	8.85516	6.6	10	-7.4	0
2.9	-1.00716	5.22546	8.78322	5.8	9.5	-6.8	0
2.905	-0.77826	5.22546	8.67858	4.9	9	-6.4	0
2.91	-0.70632	5.22546	8.78322	5.4	7.7	-6.5	0
2.915	-0.59514	5.25816	8.711281	4.8	7.9	-6.2	0
2.92	-0.7455601	5.22546	8.67858	4.3	7.7	-6.6	0
2.925	-0.70632	5.14698	8.600101	4.1	7.8	-6.2	0
2.93	-0.63438	5.18622	8.5674	3.8	8.1	-6.1	0
2.935	-0.7455601	5.33664	8.711281	3.3	8.2	-6.6	0
2.94	-0.66708	5.48052	8.67858	3.2	7.9	-6.3	0
2.945	-0.59514	5.48052	8.78322	2.1	7.4	-6.3	0
2.95	-0.37278	5.11428	8.600101	1.2	7.6	-5.8	0
2.955	-0.40548	5.22546	8.75052	0.7	8.5	-5.1	0
2.96	-0.40548	5.25816	8.711281	0.4	9.1	-5.4	0
2.965	-0.37278	5.18622	8.63934	-0.7	9.4	-5.7	0
2.97	-0.48396	5.07504	8.711281	-0.9	8.8	-5.8	0
2.975	-0.51666	5.04234	8.711281	-0.6	8.9	-6.2	0
2.98	-0.5559	5.07504	8.75052	-1.1	8.7	-6.2	0
2.985	-0.63438	5.0031	8.711281	-1.1	8.9	-5.4	0
2.99	-0.63438	5.07504	8.75052	-0.6	8.4	-5.1	0
2.995	-0.70632	5.11428	8.67858	-0.7	8.2	-4.6	0
3	-0.66708	5.07504	8.711281	-0.2	7.4	-4.4	0
3.005	-0.70632	5.0031	8.711281	-0.4	7.5	-3.9	0
3.01	-0.66708	5.11428	8.75052	0.6	6.5	-3	0
3.015	-0.63438	5.11428	8.600101	0.7	6.7	-3.1	0
3.02	-0.66708	5.14698	8.67858	1.1	6	-3.2	0
3.025	-0.51666	5.11428	8.67858	0.9	5.9	-2.8	0
3.03	-0.5559	5.07504	8.67858	1	5.3	-2.9	0
3.035	-0.51666	5.07504	8.711281	1	5.3	-3.2	0
3.04	-0.44472	5.14698	8.63934	1.2	4.7	-3.1	0
3.045	-0.40548	5.14698	8.600101	1.4	4.9	-2.8	0
3.05	-0.44472	5.18622	8.600101	1.4	5.3	-3.2	0
3.055	-0.40548	5.14698	8.5674	0.9	4.8	-3.5	0
3.06	-0.48396	5.14698	8.5674	0.7	5	-3.3	0
3.065	-0.48396	5.11428	8.5674	0.5	6	-3.8	0
3.07	-0.48396	5.04234	8.5674	0.9	6.3	-4.5	0
3.075	-0.5559	5.0031	8.63934	1.1	6.3	-4.6	0
3.08	-0.5559	5.07504	8.600101	1.4	6.1	-4.3	0
3.085	-0.59514	5.0031	8.600101	1.6	6.4	-4.5	0
3.09	-0.66708	5.14698	8.5674	2.3	6.1	-4.9	0
3.095	-0.66708	5.11428	8.5674	2.6	6.4	-4.7	0
3.1	-0.66708	5.14698	8.5674	2.8	6.5	-4.8	0
3.105	-0.5559	5.07504	8.5674	2.4	6.2	-4.4	0
3.11	-0.5559	5.11428	8.63934	2.8	6.5	-4.3	0
3.115	-0.59514	5.14698	8.63934	3.2	6.3	-4.5	0
3.12	-0.5559	5.11428	8.67858	3.9	5.7	-4.4	0
3.125	-0.63438	5.11428	8.63934	3.7	5.6	-4.8	0
3.13	-0.59514	5.18622	8.63934	4	6.1	-4.7	0
3.135	-0.59514	5.11428	8.52816	4.2	6.5	-4.8	0
3.14	-0.59514	5.25816	8.63934	4.6	6	-4.9	0
3.145	-0.59514	5.25816	8.600101	4.6	6.7	-4.8	0
3.15	-0.63438	5.22546	8.5674	4.3	6.5	-4.9	0
3.155	-0.70632	5.2974	8.52816	4.7	6.4	-5	0
3.16	-0.66708	5.25816	8.52816	5.2	6.1	-5.9	0
3.165	-0.7455601	5.33664	8.600101	4.5	6.4	-5.6	0
3.17	-0.7455601	5.36934	8.52816	3.5	6.9	-5.2	0
3.175	-0.77826	5.33664	8.52816	3.7	7.1	-5.4	0
3.18	-0.77826	5.40858	8.600101	3.6	7	-5.3	0
3.185	-0.77826	5.40858	8.38428	2.9	6.7	-5.3	0
3.19	-0.8567401	5.591701	8.52816	3	6.8	-5.1	0
3.195	-0.96792	5.519761	8.38428	2.6	7.3	-5.8	0
3.2	-0.8959801	5.519761	8.45622	2.4	7.6	-5.6	0
3.205	-0.96792	5.33664	8.35158	0.5	8.1	-6	0
3.21	-0.8959801	5.2974	8.35158	-0.4	8.4	-5.6	0
3.215	-0.92868	5.11428	8.42352	-0.4	7.3	-5.8	0
3.22	-0.8175	5.07504	8.42352	-1.4	7.5	-6.5	0
3.225	-0.77826	4.74804	8.495461	-1.2	8.2	-6.3	0
3.23	-0.59514	4.55838	8.495461	-1.2	8.4	-7.1	0
3.235	-0.48396	4.63686	8.67858	0.1	8.3	-6.3	0
3.24	-0.48396	4.55838	8.75052	0.3	8.1	-7	0
3.245	-0.66708	4.7088	8.711281	0.5	7.7	-9.1	0
3.25	-0.5559	4.66956	8.75052	1.6	8.1	-8.5	0
3.255	-0.63438	4.74804	8.45622	2.6	8	-8.9	0
3.26	-0.70632	4.66956	8.75052	2.7	8.1	-8.8	0
3.265	-0.8567401	4.78074	8.38428	2.8	9.1	-10	0
3.27	-0.51666	5.04234	8.894401	4.1	8.1	-8.6	0
3.275	-0.5559	4.45374	8.894401	4.2	7.7	-10.3	0
3.28	-0.22236	4.81998	8.96634	7	8.8	-10.9	0
3.285	-0.18312	4.81998	8.894401	8.9	9.1	-10.3	0
3.29	-0.63438	4.525681	9.14946	10.7	9.2	-13	0
3.295	-0.40548	4.81998	9.2541	13.3	8.6	-16.2	0
3.3	-0.51666	4.66956	9.50916	17.4	8.6	-14.4	0
3.305	-0.11118	4.08096	9.40452	20.8	9.5	-16.1	0
3.31	0.07194	4.15944	9.947341	26.4	8.8	-16.1	0
3.315	0.5559	3.96978	9.83616	30.7	10.5	-14.1	0
3.32	1.15104	3.89784	9.76422	37.3	11.9	-16.3	0
3.325	0.48396	4.19214	9.659581	43.1	18.4	-16.5	0
3.33	-0.63438	4.59762	9.659581	48.5	24.9	-15.1	0
3.335	-1.15104	5.14698	9.00558	51.8	28.9	-15.2	0
3.34	-1.82466	4.963861	9.14946	55.6	26.4	-16	0
3.345	-1.93584	4.63686	9.293341	60.4	23.4	-16.3	0
3.35	0.0327	5.63094	9.947341	65.1	15.8	-19.9	0
3.355	-0.70632	5.66364	9.07752	72.1	21.2	-24.7	0
3.36	-1.53036	4.34256	9.83616	78.1	23.3	-27	0
3.365	-2.75988	5.14698	9.947341	82.7	20.2	-27.7	0
3.37	-2.05356	4.525681	9.5484	87.9	11.8	-31	0
3.375	-0.92868	5.44782	10.2351	93.5	5.1	-30.6	0
3.38	-1.00716	4.63686	9.50916	101.9	4.9	-33	0
3.385	-1.64154	5.22546	11.03952	113.1	4.9	-31.2	0
3.39	-1.41264	4.74804	9.80346	118	1.9	-32.2	0
3.395	-0.33354	4.59762	10.96104	127.5	2	-33.1	0
3.4	-1.22952	5.07504	9.47646	134.1	1.5	-33.2	0
3.405	-0.14388	4.85268	10.81716	145.8	1.7	-33.6	0
3.41	-0.22236	5.74212	10.2351	151.2	2.3	-34.1	0
3.415	0.8175	5.77482	10.30704	158.8	2.5	-36.8	0
3.42	0.8567401	5.84676	9.9081	163.1	8.1	-38.4	0
3.425	0.8175	5.66364	9.80346	170.6	10.4	-43.4	0
3.43	0.18312	5.77482	9.293341	175.8	14	-47.6	0
3.435	0.18312	6.62502	8.75052	183.1	13.5	-54.3	0
3.44	0.22236	7.80222	9.33258	190.9	9.8	-61.2	0
3.445	0.70632	8.12922	9.18216	193.1	6.9	-66.5	0
3.45	1.64154	7.72374	8.27964	191.6	7.1	-71.6	0
3.455	1.90314	8.02458	8.057281	192.3	8.1	-77.2	0
3.46	1.8639	8.979421	8.312341	191.8	8.9	-80.9	0
3.465	1.71348	10.11738	8.96634	187.4	10.5	-84.4	0
3.47	1.82466	10.15662	8.312341	178.3	11.9	-87.6	0
3.475	1.97508	9.6792	7.298641	168.7	14	-91.3	0
3.48	1.37994	10.0062	8.52816	162.8	18.2	-96.6	0
3.485	0.96792	9.711901	8.2404	152.8	20.2	-101.1	0
3.49	0.48396	7.80222	7.69758	137.2	25.2	-108.3	0
3.495	-0.63438	6.4746	7.33134	127.9	26.6	-114.1	0
3.5	-1.6023	5.70288	8.09652	120.1	22.6	-118.2	0
3.505	-2.19744	4.19214	8.894401	106	14	-123.8	0
3.51	-2.05356	2.83182	8.495461	91.9	1.8	-127	0
3.515	-4.36872	9.16254	8.45622	87.3	-12.6	-125.1	0
3.52	-4.963861	11.85048	12.05322	74	-44.1	-118.3	0
3.525	-3.6951	8.7963	10.67328	33.9	-78.3	-103	0
3.53	-1.56306	7.46868	9.76422	6.5	-106.1	-92.2	0
3.535	0.7455601	5.84676	8.63934	-15	-126.4	-82.8	0
3.54	2.49828	4.19214	7.62564	-35.5	-138.1	-74.2	0
3.545	3.39426	3.08688	6.64464	-45.2	-139.2	-67.9	0
3.55	4.06788	2.49828	6.06258	-48.3	-133.4	-63.5	0
3.555	3.9567	2.6814	5.73558	-49.7	-125.9	-59	0
3.56	3.4662	3.27	5.80752	-50	-117.8	-53.4	0
3.565	2.6487	3.93708	6.023341	-52.3	-109.8	-45.2	0
3.57	2.05356	4.4145	6.35034	-56.2	-106.1	-37.4	0
3.575	1.56306	4.74804	6.35034	-62.1	-105.1	-28.7	0
3.58	1.19028	4.78074	6.422281	-68.6	-106.4	-18.2	0
3.585	1.00716	4.74804	6.35034	-75.5	-108.8	-8.6	0
3.59	0.8175	4.48644	6.16722	-82.3	-111.9	3.2	0
3.595	0.5559	4.19214	5.9514	-87.5	-113.2	12.6	0
3.6	0.25506	3.89784	5.66364	-91.3	-114.1	20.5	0
3.605	-0.18312	3.64278	5.48052	-93.7	-115.7	27.5	0
3.61	-0.66708	3.5643	5.2647	-94.4	-116.6	33.1	0
3.615	-1.19028	3.5643	5.19276	-94.9	-117.2	37	0
3.62	-1.75272	3.45966	5.22546	-94.6	-118	39.5	0
3.625	-2.34786	3.67548	5.2647	-93.7	-118.7	40.5	0
3.63	-3.02148	3.78666	5.40858	-92.6	-120	40.6	0
3.635	-3.58392	4.08096	5.44128	-91.5	-122	38.7	0
3.64	-4.13982	4.30332	5.591701	-91.2	-124.5	35.8	0
3.645	-4.59108	4.63686	5.84022	-90.8	-127.6	31.9	0
3.65	-5.0031	4.81998	5.99064	-90.5	-132	25.9	0
3.655	-5.37588	5.07504	6.16722	-90.5	-135	20.2	0
3.66	-5.74866	5.22546	6.35034	-90.5	-138	13.3	0
3.665	-6.04296	5.48052	6.572701	-90.3	-142.3	4.2	0
3.67	-6.12144	5.77482	6.74928	-90.6	-146.2	-4.9	0
3.675	-6.04296	6.10836	6.82122	-90.9	-148.8	-14.7	0
3.68	-5.85984	6.33072	6.9324	-91.9	-151.4	-23.5	0
3.685	-5.67018	6.585781	6.9324	-92.3	-153.7	-33.8	0
3.69	-5.40858	6.7362	6.9324	-92.3	-155.2	-43.7	0
3.695	-5.14698	6.80814	6.78852	-92.5	-156	-53.4	0
3.7	-4.963861	6.91932	6.64464	-91.4	-156	-65.3	0
3.705	-4.7415	6.84084	6.422281	-89.9	-156	-74.3	0
3.71	-4.4799	6.7689	6.2457	-87.8	-156.3	-82.9	0
3.715	-4.251	6.69696	6.023341	-84.4	-156.6	-90.7	0
3.72	-4.06788	6.585781	5.76828	-80.7	-155.5	-98.4	0
3.725	-3.80628	6.513841	5.55246	-74.4	-155.6	-106.4	0
3.73	-3.4662	6.33072	5.36934	-68.2	-156.9	-111.2	0
3.735	-3.21114	6.06912	5.15352	-62	-157.1	-115.2	0
3.74	-2.83182	5.886	4.9704	-54.5	-156.9	-118.1	0
3.745	-2.53752	5.814061	4.86576	-46	-155.9	-120.1	0
3.75	-2.34786	5.591701	4.6434	-34.7	-155.7	-121.4	0
3.755	-2.05356	5.44782	4.71534	-23.9	-155.5	-122.2	0
3.76	-1.93584	5.2974	4.6107	-13.4	-154.3	-121.2	0
3.765	-1.79196	5.44782	4.82652	-3.1	-154.8	-119	0
3.77	13.47894	13.13886	10.34628	9.1	-155.6	-118.3	0
3.775	12.9165	27.49416	17.4291	28.9	-89.5	-182.2	0
3.78	-13.77324	17.66454	15.50634	6.9	112.2	-294.9	0
3.785	-18.07002	9.456841	2.53752	-62.1	103.3	-280.4	0
3.79	-14.26374	21.9744	13.36122	-17.3	4.2	-220	0
3.795	-15.15972	13.43316	8.894401	-45.2	-43.4	-197.9	0
3.8	-12.02052	7.985341	3.91746	-90	-82.8	-188.5	1
3.805	-7.80222	11.18994	5.9514	-70.6	-120.6	-178.1	1
3.81	-2.57022	10.78446	10.2024	-68.6	-137.7	-174.5	1
3.815	-1.79196	3.45966	8.82246	-74.6	-122.2	-175.2	1
3.82	1.37994	1.06602	4.57146	-63.2	-91.9	-164.7	1
3.825	1.22952	4.963861	6.023341	-24.7	-44.8	-144.2	1
3.83	-0.11118	6.36342	11.36652	-14	-21.3	-119.9	1
3.835	0.25506	4.525681	11.28804	-23.6	-10.5	-88.6	1
3.84	-0.7455601	2.72064	9.731521	-26.4	4.2	-62.5	1
3.845	-2.87106	1.98162	9.437221	-20.5	14.4	-36.9	1
3.85	-4.02864	2.49828	9.62034	-16	11.1	-10.9	1
3.855	-5.93178	3.78666	9.40452	-11.6	2.7	8.4	1
3.86	-6.605401	3.78666	8.711281	-7.5	-8.9	15.4	1
3.865	-3.9567	5.11428	9.18216	-1.1	-19.6	14.8	1
3.87	1.11834	6.10836	9.659581	2.1	-25.4	13.4	1
3.875	3.87822	5.36934	9.14946	2	-20.9	12	1
3.88	3.9567	3.93708	8.12922	0.9	-12.8	11.5	1
3.885	2.6487	3.78666	8.312341	5.2	-7.7	11.2	1
3.89	0.33354	4.45374	8.9271	9.9	-2	9.4	1
3.895	-1.30146	4.81998	9.18216	12.8	-0.4	8.4	1
3.9	-1.82466	4.85268	8.75052	13.5	-2.1	7.5	1
3.905	-0.70632	5.11428	8.67858	16.3	-3	6.9	1
3.91	1.19028	5.48052	8.600101	19.1	-1.1	6.6	1
3.915	2.53752	5.22546	8.495461	19.9	3.7	7.2	1
3.92	2.60946	5.11428	8.312341	20.3	12.3	9	1
3.925	1.56306	5.40858	8.495461	21.7	20.7	10.7	1
3.93	0	5.40858	8.63934	21.2	26.4	12.7	1
3.935	-1.0791	5.48052	8.52816	20.7	27.6	13	1
3.94	-1.90314	5.48052	8.52816	19.9	25.3	11.4	1
3.945	-1.30146	5.66364	8.20116	19.6	18.3	7.3	1
3.95	-0.18312	6.03642	8.16846	20.1	11.3	1.3	1
3.955	1.15104	5.99718	8.02458	18.6	6.7	-4.6	1
3.96	2.01432	5.70288	8.12922	17.3	3.9	-9.6	1
3.965	2.05356	5.48052	8.27964	16	5.6	-13	1
3.97	1.11834	5.814061	8.38428	14.5	11.4	-15.3	1
3.975	-0.11118	5.886	8.2404	13	14.4	-16.5	1
3.98	-0.8567401	5.814061	7.9134	10.5	14.5	-17.8	1
3.985	-1.0791	6.03642	7.952641	8.5	11.9	-18	1
3.99	-1.19028	6.06912	7.87416	6	10.1	-17.3	1
3.995	-1.3407	5.886	7.80222	3.8	8.8	-16.2	1
4	-1.75272	6.03642	7.73028	1.8	9.4	-13.4	1
4.005	-2.30862	6.14106	7.84146	0.6	9.5	-9.6	1
4.01	-2.60946	5.95794	7.62564	-2.1	9	-6.1	1
4.015	-2.60946	5.99718	7.73028	-3.5	6.7	-1.6	1
4.02	-2.01432	6.06912	7.80222	-4.9	3	1.8	1
4.025	-1.26876	5.95794	7.9134	-6.7	0.4	3.7	1
4.03	-0.59514	5.886	7.952641	-8.7	-0.5	4.9	1
4.035	-0.07194	5.814061	7.985341	-9.8	-1.1	5.6	1
4.04	0.25506	5.70288	8.09652	-11.3	0	4.3	1
4.045	0.44472	5.70288	8.2404	-12.4	1.3	2.5	1
4.05	0.48396	5.591701	8.27964	-13.4	1.8	1.1	1
4.055	0.18312	5.519761	8.38428	-13.8	3.2	-0.4	1
4.06	-0.37278	5.07504	8.52816	-14.8	3.6	-1.2	1
4.065	-0.22236	5.14698	8.45622	-14.6	2.6	-1.3	1
4.07	-0.8567401	5.48052	8.45622	-12.6	4.4	-1.7	1
4.075	-1.0791	5.33664	8.42352	-12.4	3.9	-1.1	1
4.08	-1.11834	5.36934	8.42352	-11.4	3.4	-1.3	1
4.085	-1.03986	5.40858	8.35158	-10.7	2.8	-0.2	1
4.09	-0.8567401	5.25816	8.45622	-10.2	1.7	0.3	1
4.095	-0.66708	5.25816	8.42352	-9.4	1.1	0.8	1
4.1	-0.63438	5.18622	8.42352	-9	0.9	0.7	1
4.105	-0.48396	5.18622	8.38428	-8.3	0.2	1.1	1
4.11	-0.51666	5.25816	8.495461	-7.4	0.7	0.9	1
4.115	-0.63438	5.36934	8.42352	-6.7	0.5	1.1	1
4.12	-0.96792	5.33664	8.38428	-6.5	0.7	1.1	1
4.125	-1.11834	5.36934	8.312341	-6.6	0.5	1.6	1
4.13	-1.0791	5.40858	8.42352	-6.4	-0.2	3.2	1
4.135	-1.30146	5.48052	8.16846	-7.9	-1.6	4.9	1
4.14	-0.8959801	5.44782	8.5674	-6.3	-1.4	4.1	1
4.145	-0.40548	5.25816	8.495461	-6.3	-1.1	5.2	1
4.15	-0.25506	5.48052	8.495461	-6.5	-1.8	5.9	1
4.155	-0.11118	5.33664	8.38428	-5.6	-0.2	3.9	1
4.16	0	5.2974	8.45622	-6.2	0.4	2.8	1
4.165	-0.14388	5.18622	8.45622	-5.9	0.9	2	1
4.17	-0.33354	5.33664	8.5674	-5.6	2.3	1	1
4.175	-0.66708	5.63094	8.42352	-6.2	1.8	1.8	1
4.18	-0.59514	5.40858	8.45622	-5.3	2.5	0.2	1
4.185	-0.51666	5.2974	8.63934	-4.5	3.3	-0.8	1
4.19	-0.51666	5.22546	8.52816	-5.1	2.7	-0.4	1
4.195	-0.44472	5.2974	8.67858	-4.7	2.1	-0.2	1
4.2	-0.37278	5.22546	8.711281	-4.2	2.5	-1	1
4.205	-0.48396	5.22546	8.67858	-3	2.4	-1.3	1
4.21	-0.63438	5.18622	8.711281	-2.4	2.5	-1.9	1
4.215	-0.59514	5.14698	8.78322	-1.1	2.4	-1.5	1
4.22	-0.63438	5.22546	8.82246	-0.4	1.8	-1.6	1
4.225	-0.59514	5.14698	8.75052	0.4	1.4	-1.6	1
4.23	-0.66708	5.25816	8.67858	1.9	1.6	-1.2	1
4.235	-0.63438	5.25816	8.63934	3.6	1.6	-1.6	1
4.24	-0.7455601	5.22546	8.67858	4	1	-1.2	1
4.245	-0.77826	5.22546	8.711281	5	0	-1.5	1
4.25	-0.70632	5.18622	8.711281	5.7	-0.1	-0.9	1
4.255	-0.63438	5.33664	8.75052	6.4	-1	-0.9	1
4.26	-0.59514	5.2974	8.67858	7.4	-1.4	-0.9	1
4.265	-0.48396	5.2974	8.711281	8	-0.8	-0.8	1
4.27	-0.40548	5.33664	8.600101	8.4	-0.2	-1.4	1
4.275	-0.37278	5.36934	8.5674	8.9	-1	-1.7	1
4.28	-0.40548	5.40858	8.5674	9.5	-0.8	-2.1	1
4.285	-0.37278	5.44782	8.52816	9.6	-1	-2	1
4.29	-0.40548	5.48052	8.45622	9.9	-1	-2.3	1
4.295	-0.5559	5.48052	8.45622	10.1	-0.4	-2.9	1
4.3	-0.59514	5.48052	8.35158	10	0	-2.8	1
4.305	-0.70632	5.519761	8.38428	9.8	0	-2.7	1
4.31	-0.7455601	5.519761	8.312341	8.9	0.3	-2.4	1
4.315	-0.70632	5.55246	8.312341	8.7	0.2	-3.2	1
4.32	-0.70632	5.519761	8.312341	8.4	0.2	-2.9	1
4.325	-0.5559	5.55246	8.35158	8.8	-0.1	-2.6	1
4.33	-0.51666	5.55246	8.35158	8.1	0.6	-2.4	1
4.335	-0.51666	5.63094	8.312341	7.6	0.7	-2.1	1
4.34	-0.51666	5.66364	8.20116	7.4	0.6	-2.3	1
4.345	-0.5559	5.63094	8.20116	6.9	0.3	-2.4	1
4.35	-0.51666	5.63094	8.20116	6.4	0.3	-2.5	1
4.355	-0.59514	5.70288	8.16846	5.3	0.7	-2.5	1
4.36	-0.5559	5.66364	8.12922	4.4	1.1	-2.8	1
4.365	-0.59514	5.70288	8.09652	3.5	1.1	-3.2	1
4.37	-0.48396	5.66364	8.12922	2.5	0.8	-3	1
4.375	-0.48396	5.70288	8.12922	1.4	1.2	-3.5	1
4.38	-0.63438	5.70288	8.12922	0.6	2.2	-3.6	1
4.385	-0.63438	5.70288	8.12922	-0.4	2.3	-3.2	1
4.39	-0.63438	5.66364	8.2404	-1.9	2.7	-3.7	1
4.395	-0.66708	5.66364	8.16846	-2.8	3.4	-3.2	1
4.4	-0.59514	5.66364	8.16846	-3.7	3.4	-3.2	1
4.405	-0.5559	5.63094	8.16846	-4.6	2.6	-2.8	1
4.41	-0.51666	5.519761	8.20116	-5.4	3	-2.9	1
4.415	-0.44472	5.48052	8.312341	-6.4	3.2	-2.9	1
4.42	-0.48396	5.591701	8.2404	-7.5	3.5	-3	1
4.425	-0.63438	5.63094	8.312341	-7.5	4.2	-3.4	1
4.43	-0.8567401	5.48052	8.42352	-7.9	4.6	-4.2	1
4.435	-1.15104	5.25816	8.600101	-7.9	4.4	-3.8	1
4.44	-1.03986	5.25816	8.67858	-7.2	3.2	-3.2	1
4.445	-0.8175	5.33664	8.75052	-5.9	2.5	-1.8	1
4.45	-0.63438	5.25816	8.75052	-5.5	2.5	-1.9	1
4.455	-0.59514	5.25816	8.894401	-4.3	1.9	-2.3	1
4.46	-0.70632	5.25816	8.894401	-3.2	1	-2.8	1
4.465	-0.7455601	5.2974	8.894401	-0.7	0.2	-2.5	1
4.47	-0.7455601	5.25816	8.82246	1	0	-2.5	1
4.475	-0.70632	5.22546	8.82246	2.5	-0.7	-2.3	1
4.48	-0.8959801	5.25816	8.82246	3.9	-0.8	-2.3	1
4.485	-1.00716	5.2974	8.82246	5.3	-1.3	-2.8	1
4.49	-0.92868	5.25816	8.75052	7	-1.8	-2.3	1
4.495	-0.7455601	5.07504	8.600101	8.6	-3	-1.9	1
4.5	-0.37278	4.89192	8.711281	10.7	-3.5	-1.4	1
4.505	-0.11118	4.81998	8.85516	12.1	-3.9	-1.8	1
4.51	-0.14388	5.0031	8.63934	13.7	-2.5	-2.6	1
4.515	-0.22236	5.22546	8.35158	16.4	-0.9	-4	1
4.52	-0.48396	5.25816	8.45622	17.7	-1.5	-5.4	1
4.525	-1.00716	5.33664	8.5674	18.2	-2.3	-5.9	1
4.53	-1.30146	5.36934	8.45622	18.3	-3.5	-6.8	1
4.535	-0.63438	5.33664	8.45622	18.9	-7.8	-7.6	1
4.54	-0.7455601	5.11428	8.67858	19.8	-8.2	-6.6	1
4.545	-1.19028	5.44782	8.45622	20.3	-6	-5.6	1
4.55	-1.11834	5.55246	8.42352	22	-8.4	-4.1	1
4.555	-0.77826	5.48052	8.35158	22	-11.4	-3.8	1
4.56	-0.63438	5.591701	8.42352	22.2	-13.5	-4	1
4.565	-0.5559	5.48052	8.42352	22	-14.5	-4	1
4.57	-0.40548	5.591701	8.312341	21.7	-15.8	-4.7	1
4.575	-0.48396	5.519761	8.495461	22.3	-17.1	-5.7	1
4.58	-0.40548	5.519761	8.35158	22.8	-18.6	-7	1
4.585	-0.59514	5.519761	8.45622	25.4	-20.2	-8.4	1
4.59	-0.63438	5.591701	8.38428	27.1	-21.9	-11	1
4.595	-0.66708	5.36934	8.35158	29.4	-24.7	-14.4	1
4.6	-0.66708	5.886	8.312341	31.5	-28.7	-19.1	1
4.605	-0.66708	5.74212	8.20116	32.1	-32.5	-23.9	1
4.61	-0.63438	5.886	8.20116	32.1	-37.3	-28.6	1
4.615	-0.59514	5.814061	8.20116	31	-42.2	-34.4	1
4.62	-0.40548	5.99718	8.27964	29.4	-48.1	-41	1
4.625	-0.37278	5.92524	8.312341	27	-53.8	-50.4	1
4.63	-0.40548	5.84676	8.20116	24	-59.1	-57.6	1
4.635	-0.44472	5.886	8.27964	22.6	-64.8	-64.8	1
4.64	-0.5559	5.92524	8.35158	20.7	-70.4	-72.6	1
4.645	-0.44472	5.84676	8.38428	17.9	-76	-80.2	1
4.65	-0.7455601	6.06912	7.76952	17.7	-82.4	-90.3	1
4.655	-0.66708	5.886	8.600101	17.3	-86.6	-98.7	1
4.66	-0.70632	6.14106	7.952641	11.9	-94.9	-106.8	1
4.665	-0.8567401	6.1803	8.27964	11.4	-101	-115.4	1
4.67	-1.15104	6.03642	7.87416	6.7	-106.5	-123.6	1
4.675	-1.30146	6.219541	8.09652	4.8	-115.2	-134.8	1
4.68	-1.45188	6.14106	7.985341	1.8	-121.3	-143	1
4.685	-1.82466	6.25224	7.952641	-0.4	-127.4	-152.4	1
4.69	-2.23668	6.585781	8.057281	-3.4	-134.3	-162.3	1
4.695	-2.60946	6.65772	7.69758	-6.5	-141.1	-171.9	1
4.7	-3.02148	6.69696	7.65834	-9.7	-149.1	-181	1
4.705	-3.50544	7.39674	7.62564	-11.4	-155.9	-191.2	1
4.71	-4.2183	7.57986	7.44252	-14.7	-164.5	-204.9	1
4.715	-4.81344	7.213621	6.64464	-18.9	-171.2	-215.5	1
4.72	-5.5263	7.6191	6.20646	-19.3	-176	-228.2	1
4.725	-6.19338	8.2404	5.73558	-17.7	-178.8	-245.5	1
4.73	-6.795061	8.61318	5.2647	-16.9	-181.3	-259.4	1
4.735	-6.867	9.417601	5.04234	-15.1	-183.9	-272.9	1
4.74	-6.677341	10.89564	5.19276	-13	-185.7	-284.6	1
4.745	-5.59824	13.02768	6.38958	-12.8	-188.9	-292.3	1
4.75	-4.4799	13.61628	7.04358	-17.9	-189.4	-297.5	1
4.755	-3.54468	13.13886	6.71658	-28.2	-189.7	-299.5	1
4.76	-2.94954	12.21672	6.13452	-40.3	-189.7	-298.4	1
4.765	-2.3871	11.33382	5.73558	-46.4	-188.7	-297.2	1
4.77	-2.05356	10.52286	5.2647	-49.3	-187.8	-294.8	1
4.775	-1.75272	9.711901	4.9377	-50.1	-186.4	-291.7	1
4.78	-1.45188	9.16254	4.6107	-48.1	-184.9	-287.9	1
4.785	-1.15104	8.7963	4.57146	-44	-182.8	-282.3	1
4.79	-0.77826	8.685121	4.6434	-40.4	-180.4	-276.8	1
4.795	-0.51666	8.71782	4.78728	-36	-177.8	-271.3	1
4.8	-0.33354	8.7963	5.08158	-31.6	-174.5	-265.4	1
4.805	-0.0327	9.01212	5.2974	-28.4	-170.8	-258.7	1
4.81	0.18312	9.123301	5.591701	-25.9	-165.7	-250	1
4.815	0.33354	9.20178	5.696341	-24.5	-161.4	-243.5	1
4.82	0.51666	9.16254	5.84022	-23.7	-156.8	-236.1	1
4.825	0.66708	8.940181	5.918701	-23.2	-151.4	-229	1
4.83	0.8567401	8.71782	5.87946	-23.1	-145.3	-221.3	1
4.835	1.00716	8.35158	5.84022	-22.1	-137.2	-212.2	1
4.84	1.11834	8.057281	5.87946	-20.2	-129.8	-206.3	1
4.845	1.15104	7.83492	5.84022	-18.2	-123.3	-200.1	1
4.85	1.15104	7.507921	5.80752	-15.6	-116.6	-194.8	1
4.855	1.11834	7.285561	5.80752	-12.3	-109.2	-190.4	1
4.86	1.00716	7.13514	5.918701	-8.5	-102.6	-185.9	1
4.865	0.8959801	7.13514	6.023341	-4.9	-96.8	-182.4	1
4.87	0.77826	7.285561	6.16722	-0.1	-91	-178.7	1
4.875	0.8175	7.3248	6.2784	3.2	-86	-176.3	1
4.88	0.70632	7.3575	6.38958	6.5	-83	-174.1	1
4.885	0.77826	7.46868	6.49422	9.5	-79.7	-172.3	1
4.89	0.66708	7.507921	6.53346	11.2	-76.7	-171.5	1
4.895	0.70632	7.39674	6.49422	12.8	-75.1	-170.4	1
4.9	0.7455601	7.285561	6.572701	14.9	-73.8	-170.4	1
4.905	0.77826	7.17438	6.605401	16.2	-72.2	-170.2	1
4.91	0.8567401	6.91932	6.677341	18.2	-71.4	-170.1	1
4.915	1.03986	6.69696	6.605401	20.5	-70.6	-170.4	1
4.92	1.26876	6.43536	6.64464	24.1	-70	-170.8	1
4.925	1.67424	6.10836	6.677341	27.2	-69	-171	1
4.93	2.01432	5.92524	6.677341	30.9	-67.4	-170.8	1
4.935	2.19744	5.814061	6.78852	34.8	-65.7	-170.3	1
4.94	2.19744	5.74212	7.004341	38.2	-63.3	-169.7	1
4.945	2.16474	5.886	7.403281	41.5	-60.9	-167.7	1
4.95	2.30862	6.06912	7.9134	43.1	-60.6	-167	1
4.955	2.49828	6.4746	8.27964	42.9	-59.8	-166.1	1
4.96	2.60946	6.585781	8.67858	41.2	-59.5	-164.8	1
4.965	2.68794	6.69696	8.85516	38.4	-59.2	-162.8	1
4.97	2.57022	6.585781	8.9271	33.6	-58.3	-160.7	1
4.975	2.49828	6.1803	8.82246	29.1	-59	-158.9	1
4.98	2.42634	5.55246	8.63934	24.3	-60.4	-156.6	1
4.985	2.34786	4.85268	8.45622	20.3	-61.8	-154.1	1
4.99	2.27592	4.15944	8.12922	18.8	-64.4	-150.2	1
4.995	2.27592	3.60354	7.84146	18.6	-68	-145.3	1
5	2.27592	3.08688	7.586401	20	-71.6	-141.5	1
5.005	2.42634	2.90376	7.44252	22.8	-75.1	-137.2	1
5.01	2.53752	2.6814	7.33134	26.7	-77.4	-133.2	1
5.015	2.6487	2.6814	7.298641	30.6	-80	-128.5	1
5.02	2.68794	2.90376	7.403281	36.2	-82.3	-123.4	1
5.025	2.6487	3.05418	7.37058	40.2	-83.7	-118.7	1
5.03	0.48396	4.55838	7.51446	43.9	-85.1	-114.5	1
5.035	-7.612561	15.01584	17.93922	52.2	-86	-109.1	1
5.04	1.26876	12.21672	20.14974	17.5	-156.1	-74.3	1
5.045	8.809381	1.1772	9.9081	-55.8	-192.7	-55.5	1
5.05	7.80222	-1.98162	5.624401	-52.2	-168.6	-58.6	1
5.055	6.304561	1.13796	11.28804	-34.7	-154.7	-56	1
5.06	12.43254	3.75396	18.15504	-28.9	-148	-50.6	1
5.065	17.61876	2.60946	18.51474	-36.7	-115.6	-53.4	1
5.07	9.40452	-4.08096	9.14946	-51.3	-30	-62.2	1
5.075	2.87106	-7.0305	10.96104	-52.8	-8	-54.6	1
5.08	5.559	-3.08688	14.92428	-26.9	-19.3	-35.1	1
5.085	5.14698	0.25506	13.39392	-17.5	-6.2	-21.1	1
5.09	4.10712	2.27592	10.63404	-16.1	8.6	-9	1
5.095	0.0327	1.28184	7.62564	-10.2	14.4	1	1
5.1	-2.27592	5.25816	8.16846	3.3	14.5	-0.9	1
5.105	-3.09342	8.86824	9.659581	10	10.8	-2.6	1
5.11	-2.1255	8.35158	9.33258	0.4	4.9	-3.7	1
5.115	-1.22952	5.814061	7.80222	-8.4	0.3	-2.1	1
5.12	-0.8175	4.55838	7.985341	-8.7	-0.9	0.7	1
5.125	-0.8959801	4.66956	9.03828	-4.7	-1.7	2.9	1
5.13	-0.8567401	4.34256	9.293341	-4.3	-1.8	3.5	1
5.135	-0.5559	3.89784	9.07752	-3.6	-2.6	3.8	1
5.14	0.0327	4.00902	9.03828	-0.4	-3.5	3	1
5.145	0.2943	4.55838	9.03828	2.9	-3	3	1
5.15	0.37278	4.89192	8.894401	3.8	-2.1	2.5	1
5.155	0.2943	5.0031	8.52816	4.2	-0.6	1.4	1
5.16	0.18312	5.14698	8.38428	4.4	0.3	0.2	1
5.165	0.22236	5.25816	8.42352	4.9	0.4	-0.6	1
5.17	0.07194	5.33664	8.42352	5.4	0	-0.9	1
5.175	-0.18312	5.33664	8.42352	4.9	0.8	-0.9	1
5.18	-0.48396	5.25816	8.52816	3.6	0.8	-0.9	1
5.185	-0.77826	5.2974	8.52816	3.1	0.5	-0.4	1
5.19	-1.00716	5.25816	8.45622	1.1	-0.1	0.8	1
5.195	-0.70632	5.55246	8.63934	0.5	-1.1	1.9	1
5.2	-0.7455601	5.55246	8.42352	0	-1.5	1.1	1
5.205	-0.66708	5.2974	8.38428	-2.3	-3	2.5	1
5.21	-0.66708	5.63094	8.495461	-3	-2.9	3.7	1
5.215	-0.8567401	5.2974	8.67858	-3.6	-2.5	2.8	1
5.22	-1.22952	5.591701	8.2404	-6.5	-2.8	4.3	1
5.225	-1.03986	5.33664	8.67858	-5.2	-3.2	3.4	1
5.23	-0.77826	5.40858	8.42352	-7	-2.6	4.9	1
5.235	-0.8175	5.33664	8.35158	-7.1	-3.6	4	1
5.24	-0.22236	5.11428	8.711281	-8.4	-3.2	4.4	1
5.245	-0.18312	5.04234	8.600101	-9.2	-2.7	5.2	1
5.25	-0.40548	5.22546	8.42352	-8.6	-3.7	4.5	1
5.255	-0.11118	5.0031	8.67858	-8.2	-3.5	3.9	1
5.26	0.0327	5.04234	8.711281	-7.9	-2.9	4	1
5.265	-0.48396	5.22546	8.312341	-7.5	-3.2	4	1
5.27	0.14388	5.0031	8.9271	-5.9	-2.8	2.5	1
5.275	-0.11118	5.14698	8.42352	-7.2	-2.1	3.1	1
5.28	0.07194	4.89192	8.75052	-5.1	-2.5	2.5	1
5.285	0.37278	5.07504	8.711281	-6.4	-1.6	2.8	1
5.29	0.40548	4.81998	8.82246	-4.6	-1.6	2.1	1
5.295	0.44472	5.0031	8.495461	-5.3	-0.4	1.9	1
5.3	0.22236	5.0031	8.75052	-3.6	0	0.4	1
5.305	0.07194	4.93116	8.75052	-3.6	0.9	-0.6	1
5.31	-0.22236	5.04234	8.711281	-3.2	1.4	-0.6	1
5.315	-0.2943	5.04234	8.52816	-3.9	1.6	-0.4	1
5.32	-0.51666	5.0031	8.42352	-5.1	1.1	0	1
5.325	-0.51666	5.22546	8.75052	-4	1	0	1
5.33	-0.44472	4.89192	8.495461	-4.4	2.3	-1.4	1
5.335	-0.59514	5.18622	8.45622	-5.5	1.6	-0.5	1
5.34	-0.48396	5.04234	8.711281	-4.6	1.8	-0.7	1
5.345	-0.44472	4.963861	8.42352	-6.3	1.8	-0.1	1
5.35	-0.2943	5.22546	8.78322	-5.2	1.1	0	1
5.355	-0.44472	5.0031	8.35158	-7.2	1.2	0.2	1
5.36	-0.22236	5.07504	8.82246	-6.2	0.4	-0.3	1
5.365	-0.40548	5.0031	8.38428	-7.6	1.3	0.1	1
5.37	-0.18312	5.07504	8.82246	-6.5	0.5	-0.5	1
5.375	-0.2943	4.93116	8.495461	-7.8	2.6	-0.5	1
5.38	-0.18312	5.0031	9.03828	-6.8	2.4	-1.3	1
5.385	-0.11118	4.74804	8.78322	-7.2	2.8	-1.4	1
5.39	-0.18312	4.85268	8.894401	-6.5	2.5	-1.3	1
5.395	-0.22236	4.81998	8.9271	-5.8	2.5	-1.4	1
5.4	-0.25506	4.81998	8.894401	-4.9	1.8	-1.5	1
5.405	-0.2943	4.85268	8.96634	-4.2	1.8	-2.1	1
5.41	-0.37278	4.85268	9.00558	-3.7	1.9	-1.5	1
5.415	-0.37278	4.81998	8.96634	-3.5	1.7	-1.6	1
5.42	-0.33354	4.85268	8.96634	-2.5	1.6	-1.5	1
5.425	-0.37278	4.81998	8.85516	-2.3	1.4	-1.1	1
5.43	-0.37278	4.93116	8.96634	-1.6	1.4	-1.1	1
5.435	-0.40548	4.963861	8.894401	-1.1	1.1	-1.1	1
5.44	-0.37278	4.93116	8.9271	-0.2	1.1	-1.4	1
5.445	-0.37278	4.85268	8.9271	0.5	0.7	-1.4	1
5.45	-0.25506	4.89192	8.894401	0.7	0	-1.2	1
5.455	-0.2943	4.93116	8.85516	1.4	-0.2	-0.7	1
5.46	-0.22236	4.89192	8.78322	1.5	-0.2	-0.7	1
5.465	-0.2943	4.93116	8.82246	1.6	-0.5	-0.9	1
5.47	-0.40548	4.963861	8.75052	1.2	-0.2	-0.9	1
5.475	-0.44472	5.04234	8.75052	2	-0.4	-0.7	1
5.48	-0.48396	5.04234	8.67858	1.8	-0.4	-0.7	1
5.485	-0.40548	5.11428	8.63934	1.8	-0.5	-0.7	1
5.49	-0.37278	5.0031	8.67858	1.9	-0.6	-0.9	1
5.495	-0.2943	4.963861	8.711281	1.7	-0.5	-0.6	1
5.5	-0.37278	5.04234	8.67858	1.8	-0.9	-0.4	1
5.505	-0.37278	5.04234	8.63934	2.1	-0.8	-0.4	1
5.51	-0.33354	5.0031	8.711281	1.6	-0.6	-0.5	1
5.515	-0.40548	5.0031	8.67858	1.4	-1.1	-0.2	1
5.52	-0.37278	4.963861	8.67858	1.5	-0.9	0	1
5.525	-0.37278	5.04234	8.63934	1.1	-0.4	-0.3	1
5.53	-0.25506	5.0031	8.63934	0.9	-0.3	-0.4	1
5.535	-0.22236	5.04234	8.600101	0.7	-0.2	-0.3	1
5.54	-0.2943	5.04234	8.600101	0.3	0	0	1
5.545	-0.33354	5.04234	8.67858	0.2	-0.4	-0.2	1
5.55	-0.2943	5.04234	8.63934	-0.1	-0.7	0	1
5.555	-0.25506	5.0031	8.63934	0.1	-0.3	0	1
5.56	-0.18312	5.0031	8.711281	0	-0.7	-0.2	1
5.565	-0.22236	5.0031	8.67858	-0.6	-0.9	0	1
5.57	-0.22236	5.0031	8.711281	-0.7	-0.7	0	1
5.575	-0.22236	4.963861	8.711281	-0.7	-0.7	0	1
5.58	-0.2943	4.963861	8.75052	-0.9	-0.2	0.5	1
5.585	-0.2943	4.963861	8.711281	-0.9	-0.2	0	1
5.59	-0.33354	4.963861	8.711281	-1.4	0	0.8	1
5.595	-0.37278	5.04234	8.711281	-0.8	-0.4	0.3	1
5.6	-0.40548	4.963861	8.711281	-0.9	-0.4	0.2	1
5.605	-0.37278	5.0031	8.711281	-0.8	-0.7	0.4	1
5.61	-0.40548	4.963861	8.711281	-0.7	-1	0.3	1
5.615	-0.37278	5.04234	8.711281	-0.3	-1	0.4	1
5.62	-0.44472	5.0031	8.75052	-1	-1.4	0.2	1
5.625	-0.44472	5.07504	8.711281	-1	-0.7	0.4	1
5.63	-0.48396	5.04234	8.711281	-0.9	-1.4	0.5	1
5.635	-0.40548	5.04234	8.67858	-0.9	-1.8	1	1
5.64	-0.37278	5.04234	8.67858	-1.3	-1.8	1.1	1
5.645	-0.40548	5.11428	8.63934	-0.9	-2.5	1.1	1
5.65	-0.5559	5.14698	8.75052	-1.3	-2.4	1.6	1
5.655	-0.51666	5.18622	8.711281	-1.9	-2.2	1.1	1
5.66	-0.59514	5.22546	8.63934	-2.3	-2.3	1.5	1
5.665	-0.59514	5.22546	8.67858	-2.7	-3.3	1.4	1
5.67	-0.51666	5.14698	8.67858	-3.4	-3.6	2.4	1
5.675	-0.44472	5.11428	8.63934	-3.6	-3.5	2.6	1
5.68	-0.51666	5.04234	8.82246	-4.1	-3.5	2.8	1
5.685	-0.33354	5.0031	8.85516	-3.8	-4.5	3	1
5.69	-0.14388	4.85268	8.894401	-4.2	-4.9	2.5	1
5.695	0.0327	4.81998	8.9271	-3.5	-5.1	3	1
5.7	0.11118	4.55838	8.85516	-3.2	-4.9	3	1
5.705	0.18312	4.525681	9.00558	-2.8	-4.4	3	1
5.71	0.22236	4.30332	8.9271	-1.1	-4.3	2.9	1
5.715	0.51666	3.93708	8.9271	-0.1	-4.1	2.6	1
5.72	0.8567401	3.93708	9.110221	1.7	-3.9	2.3	1
5.725	0.7455601	4.15944	8.96634	4.4	-3.6	1.8	1
5.73	0.37278	4.59762	8.78322	5.7	-2.3	1.9	1
5.735	0.18312	4.89192	8.78322	7.2	-0.9	0.9	1
5.74	-0.18312	5.0031	8.600101	7.3	-0.2	-0.1	1
5.745	-0.25506	5.07504	8.711281	7	0	0	1
5.75	-0.25506	5.07504	8.711281	6.7	0	0.1	1
5.755	-0.22236	4.93116	8.63934	6.7	-0.7	0.4	1
5.76	-0.22236	4.89192	8.711281	7.1	-0.7	0.3	1
5.765	-0.14388	4.89192	8.78322	7.4	-0.8	0.6	1
5.77	-0.22236	4.89192	8.78322	7.7	-0.4	0	1
5.775	-0.33354	5.0031	8.85516	8.4	-1.4	0	1
5.78	-0.40548	5.04234	8.85516	8.4	-1.5	0	1
5.785	-0.51666	5.04234	8.78322	8.8	-2	-0.2	1
5.79	-0.48396	5.04234	8.85516	9.5	-2.3	0.4	1
5.795	-0.5559	5.04234	8.82246	9.8	-2.4	0.9	1
5.8	-0.66708	5.07504	8.894401	10	-3.7	1.3	1
5.805	-0.51666	5.07504	8.82246	10.5	-4.4	0.9	1
5.81	-0.37278	5.07504	8.85516	11.2	-5.3	0.9	1
5.815	-0.33354	5.04234	8.85516	11.7	-5.8	0.9	1
5.82	-0.48396	5.0031	8.9271	12.8	-6.4	0.8	1
5.825	-0.7455601	5.07504	8.96634	14.4	-7.2	0.8	1
5.83	-0.92868	5.04234	8.9271	15.5	-8.6	0.7	1
5.835	-0.8175	5.11428	8.96634	16.6	-10.5	0.1	1
5.84	-0.70632	5.04234	8.894401	17.8	-12.1	-0.1	1
5.845	-0.5559	5.07504	8.9271	19	-13.4	-0.4	1
5.85	-0.63438	4.963861	8.96634	19.7	-14.4	-1.6	1
5.855	-0.77826	5.0031	9.00558	19.3	-15.4	-4.4	1
5.86	-0.8567401	4.78074	9.03828	19.9	-16.4	-6.7	1
5.865	-1.6023	4.48644	9.18216	19.5	-18.4	-10.5	1
5.87	-2.30862	4.23138	9.40452	18.2	-24.9	-19.1	1
5.875	-3.50544	4.04826	9.731521	17.9	-31.3	-29.1	1
5.88	-4.29024	3.71472	10.05852	15.6	-43.6	-43.8	1
5.885	-4.92462	3.42042	10.2024	14	-54.5	-60.4	1
5.89	-5.40858	3.64278	10.49016	10.9	-69.3	-80.2	1
5.895	-5.67018	4.30332	10.81716	5.9	-87.7	-106.1	1
5.9	-5.78136	4.4145	10.60134	-0.9	-104.1	-126.8	1
5.905	-5.74866	4.37526	10.2024	-9.7	-121.6	-148	1
5.91	-5.5263	4.81998	10.05852	-15.5	-137.6	-168.6	1
5.915	-4.92462	5.36934	9.76422	-21.2	-152.5	-187.8	1
5.92	-4.13982	6.25224	9.659581	-28.2	-168.4	-210.2	1
5.925	-3.84552	6.54654	9.07752	-35	-177.8	-227.1	1
5.93	-3.28308	6.4746	8.63934	-41.5	-186.7	-242.7	1
5.935	-3.02148	6.54654	8.02458	-45.9	-192.6	-258.5	1
5.94	-3.1719	6.62502	7.004341	-48.5	-194.4	-272.5	1
5.945	-2.68794	6.40266	6.64464	-48.7	-195	-289.8	1
5.95	-3.28308	6.7689	5.73558	-47.8	-190.8	-304.6	1
5.955	-4.17906	7.3248	5.48052	-43.1	-185	-321.8	1
5.96	-4.85268	8.207701	5.48052	-39.9	-180	-336.7	1
5.965	-5.70942	9.93426	6.49422	-36.3	-176.3	-352.5	1
5.97	-5.78136	12.18402	7.84146	-35.7	-175.7	-363.7	1
5.975	-4.13982	12.39984	8.057281	-43	-190.6	-368.8	1
5.98	-1.8639	11.81124	7.37058	-56.2	-212.6	-368.4	1
5.985	0.14388	10.92834	6.64464	-63.2	-221.2	-367.1	1
5.99	1.53036	9.711901	5.99064	-67.2	-221.4	-365.4	1
5.995	2.23668	8.64588	5.19276	-66.9	-215.7	-361.3	1
6	2.34786	7.72374	4.68264	-62.2	-206.8	-357.4	1
6.005	1.8639	7.46868	4.35564	-54.6	-197.6	-351.4	1
6.01	1.30146	7.3248	4.38834	-46.1	-191.6	-344.1	1
6.015	1.11834	7.46868	4.53876	-37.1	-188.3	-335.5	1
6.02	0.96792	7.80222	4.78728	-29.4	-186.8	-324.9	1
6.025	1.15104	7.87416	5.11428	-23.5	-186.2	-314.2	1
6.03	1.41264	7.985341	5.36934	-18.2	-184.9	-300.3	1
6.035	1.71348	7.9134	5.519761	-14.9	-181.7	-290	1
6.04	1.71348	7.80222	5.73558	-11.9	-177.5	-280.2	1
6.045	1.8639	7.6191	5.918701	-9.1	-172.4	-271.1	1
6.05	1.93584	7.42944	6.20646	-6	-166.4	-263.4	1
6.055	1.93584	7.3575	6.46152	-1.1	-156.8	-254.8	1
6.06	1.71348	7.24632	6.605401	1.7	-148.4	-249.4	1
6.065	1.37994	7.39674	6.9324	5.2	-140.2	-244.5	1
6.07	1.03986	7.57986	7.33134	7.9	-132.8	-240.5	1
6.075	0.77826	8.057281	7.76952	9.5	-126.4	-236.6	1
6.08	0.48396	8.35158	8.16846	8.8	-119.2	-232.8	1
6.085	0.25506	8.502001	8.38428	6.8	-114.1	-230.6	1
6.09	0.0327	8.31888	8.38428	3.6	-109	-228.6	1
6.095	-0.0327	8.057281	8.42352	0.2	-105.2	-227.4	1
6.1	-0.22236	7.691041	8.12922	-2.7	-100.4	-225.6	1
6.105	-0.40548	7.17438	7.84146	-5.3	-94.9	-224.5	1
6.11	-0.40548	6.54654	7.51446	-6.3	-91.8	-223.6	1
6.115	-0.48396	6.03642	7.2594	-5.9	-88.9	-222	1
6.12	-0.40548	5.48052	7.04358	-4.5	-84.8	-220.7	1
6.125	-0.2943	5.14698	6.86046	-2	-82.5	-218.1	1
6.13	-0.07194	5.0031	6.86046	1.2	-80.2	-214.6	1
6.135	0.18312	4.81998	6.82122	4.7	-77.7	-211.2	1
6.14	0.40548	4.66956	6.71658	8.5	-73.9	-205.3	1
6.145	0.7455601	4.26408	6.53346	11.1	-70.3	-199.9	1
6.15	1.0791	3.93708	6.46152	14.9	-67.1	-193.4	1
6.155	1.45188	3.42042	6.06258	20.5	-62	-185	1
6.16	1.90314	2.83182	5.696341	25.1	-58.3	-177	1
6.165	2.30862	2.0601	5.44128	31.3	-54.3	-168.4	1
6.17	2.6487	1.58268	5.40858	38.3	-49.2	-159.3	1
6.175	2.75988	1.54344	5.519761	47.3	-44.1	-149.5	1
6.18	2.79912	2.17128	5.9514	55.6	-40.7	-138.6	1
6.185	2.83182	2.943	6.46152	61.9	-38.6	-126.2	1
6.19	3.02148	3.5316	6.86046	66.1	-37.4	-108.4	1
6.195	3.4662	3.67548	7.04358	66.3	-37.3	-92.8	1
6.2	3.91746	3.19806	6.899701	64.7	-37	-77.4	1
6.205	3.28308	2.31516	6.78852	64	-36.2	-57.9	1
6.21	-7.16784	3.08688	7.44252	67.5	-38.5	-40.1	1
6.215	11.64774	25.28364	32.35338	86.9	-97.6	-11	1
6.22	38.4225	36.69594	40.4172	62.1	-155.4	36.8	1
6.225	15.23166	2.72064	3.91746	-106.6	-14.9	47.6	1
6.23	16.95168	-18.10926	-10.27434	-166	-23.5	36.6	1
6.235	9.89502	-6.54654	3.6624	-16.9	-11.5	33.2	1
6.24	2.49828	5.55246	12.74646	31.2	53.4	8.7	1
6.245	-4.7415	16.52658	19.7181	36.6	44.8	-13.1	1
6.25	-4.66302	3.5643	10.2351	-11	8.4	-7.9	1
6.255	-4.2183	-0.9156	3.55776	-35.4	7.4	-8.7	1
6.26	-0.48396	6.585781	9.692281	3.5	10.8	-13.7	1
6.265	0	8.207701	10.74522	8.7	10.4	-7.6	1
6.27	-1.19028	5.63094	8.67858	-2.5	5.1	-1.1	1
6.275	-1.75272	4.26408	7.403281	-4.5	2.5	0.8	1
6.28	-1.6023	5.25816	8.894401	1.4	1.3	1.3	1
6.285	-0.77826	5.77482	9.47646	3.2	-0.6	2	1
6.29	0.18312	4.85268	8.96634	-0.4	-2.7	2.7	1
6.295	1.19028	4.30332	8.42352	-1.1	-3.1	2.5	1
6.3	1.79196	4.78074	8.67858	1.8	-2	1.3	1
6.305	1.79196	4.963861	8.75052	3.7	0	0.2	1
6.31	1.41264	4.93116	8.67858	3.5	1.9	-0.9	1
6.315	0.7455601	5.18622	8.600101	3.7	3.9	-2.6	1
6.32	0.25506	5.48052	8.75052	4.4	3.9	-3.1	1
6.325	-0.25506	5.519761	8.600101	3	3.8	-3.7	1
6.33	-0.63438	5.519761	8.600101	2.3	3.2	-3	1
6.335	-0.8567401	5.74212	8.52816	2.3	2.1	-2	1
6.34	-0.92868	5.77482	8.42352	1.1	1.3	-1	1
6.345	-0.92868	5.63094	8.495461	0	-0.2	0.2	1
6.35	-0.8567401	5.55246	8.52816	-1.1	-1.9	1.6	1
6.355	-0.70632	5.2974	8.63934	-2.5	-3	2.5	1
6.36	-0.59514	5.44782	8.312341	-4.1	-3.9	3.6	1
6.365	0.07194	5.04234	8.600101	-4.4	-4.4	3.7	1
6.37	0.44472	5.14698	8.312341	-5.6	-4.3	4.6	1
6.375	0.8567401	4.85268	8.63934	-4.6	-3.5	2.8	1
6.38	1.00716	4.63686	8.495461	-4.6	-3	2.9	1
6.385	1.11834	4.89192	8.75052	-2.1	-2.6	2.1	1
6.39	0.8959801	4.7088	8.5674	-1.3	-0.2	0.1	1
6.395	0.63438	4.74804	8.75052	0.2	0	-0.7	1
6.4	0.18312	4.85268	8.75052	1.4	1	-0.9	1
6.405	-0.14388	4.963861	8.75052	2.2	0.7	-1.4	1
6.41	-0.2943	5.04234	8.711281	2.8	0.8	-0.7	1
6.415	-0.22236	5.18622	8.67858	3	0	0.3	1
6.42	-0.0327	5.14698	8.67858	2.8	-0.9	0.7	1
6.425	0.22236	5.18622	8.5674	2.8	-0.9	1.4	1
6.43	0.2943	5.14698	8.600101	2.1	-1.1	1.6	1
6.435	0.44472	5.14698	8.5674	2.5	-0.6	1.6	1
6.44	0.51666	5.07504	8.5674	2.5	-0.4	0.9	1
6.445	0.63438	5.07504	8.52816	2.1	0	0	1
6.45	0.5559	5.11428	8.5674	2.2	0.9	0	1
6.455	0.59514	5.18622	8.600101	2.3	1.3	-0.2	1
6.46	0.44472	5.33664	8.5674	2.3	2.1	-0.3	1
6.465	0.37278	5.44782	8.5674	2.3	2.2	-0.6	1
6.47	0.33354	5.25816	8.495461	1.3	2.6	-0.9	1
6.475	0.25506	5.36934	8.495461	1	3.6	-1.4	1
6.48	0.22236	5.519761	8.5674	0.7	3.6	-1.2	1
6.485	0.22236	5.40858	8.45622	0.2	3.3	-1.1	1
6.49	0.18312	5.40858	8.495461	-0.4	2.3	-1.5	1
6.495	0.18312	5.2974	8.495461	-0.7	2.8	-1.8	1
6.5	0.14388	5.2974	8.495461	-0.8	3.1	-1.7	1
6.505	0.14388	5.22546	8.600101	-0.8	3	-1.4	1
6.51	0.07194	5.22546	8.63934	-0.7	2.8	-1.8	1
6.515	0.07194	5.22546	8.63934	-1.1	2.2	-2.2	1
6.52	-0.0327	5.18622	8.67858	-0.5	2.3	-1.8	1
6.525	-0.11118	5.22546	8.711281	-0.3	2.5	-1.7	1
6.53	-0.11118	5.22546	8.67858	-0.4	2.5	-1.1	1
6.535	-0.11118	5.18622	8.67858	-0.1	1.4	-0.5	1
6.54	-0.07194	5.14698	8.600101	0.5	0.8	-0.2	1
6.545	-0.11118	5.18622	8.63934	0.4	0	-0.3	1
6.55	-0.07194	5.25816	8.63934	0	-0.4	0.2	1
6.555	0.07194	5.18622	8.600101	0.2	-0.6	0.4	1
6.56	0.07194	5.22546	8.600101	0.4	-0.6	0.5	1
6.565	0.14388	5.22546	8.5674	0.4	-1.1	0.4	1
6.57	0.22236	5.22546	8.5674	0	-1.4	0.9	1
6.575	0.25506	5.22546	8.600101	0.3	-1.4	0.7	1
6.58	0.2943	5.25816	8.52816	0.5	-1.1	0.7	1
6.585	0.2943	5.22546	8.495461	0	-0.9	0.4	1
6.59	0.33354	5.18622	8.52816	-0.4	-0.4	0.6	1
6.595	0.37278	5.2974	8.52816	-0.3	-0.7	0.7	1
6.6	0.33354	5.22546	8.5674	-0.2	-0.1	0.8	1
6.605	0.33354	5.25816	8.52816	-0.4	0	0.7	1
6.61	0.40548	5.22546	8.52816	-0.7	0.4	0	1
6.615	0.25506	5.18622	8.600101	-0.7	0.1	-0.3	1
6.62	0.14388	5.14698	8.63934	-1.2	0	-0.6	1
6.625	0.14388	5.14698	8.67858	-1.3	0.2	0.5	1
6.63	0.11118	5.22546	8.63934	-1.6	0.6	0.4	1
6.635	0.11118	5.2974	8.63934	-1.5	0.5	0	1
6.64	0.0327	5.18622	8.63934	-1.5	-0.2	0.2	1
6.645	0.0327	5.14698	8.600101	-1.4	-0.3	0.1	1
6.65	0	5.07504	8.711281	-1.5	-0.6	0	1
6.655	0	5.22546	8.600101	-0.7	-0.9	0	1
6.66	0.07194	5.11428	8.67858	0	-1.4	0	1
6.665	0.0327	5.18622	8.63934	0.2	-1.6	-0.2	1
6.67	0.0327	5.18622	8.63934	0.2	-2	0.2	1
6.675	0.0327	5.14698	8.67858	0.5	-2.1	0.9	1
6.68	0.14388	5.14698	8.63934	0.4	-1.9	1.2	1
6.685	0.22236	5.11428	8.63934	1.2	-2.9	0.6	1
6.69	0.25506	5.11428	8.67858	1.7	-3.2	0.2	1
6.695	0.25506	5.22546	8.63934	2.6	-3.7	0.1	1
6.7	0.14388	5.25816	8.63934	2.6	-4	0.3	1
6.705	0.14388	5.25816	8.600101	2.7	-3.7	0.4	1
6.71	0.18312	5.22546	8.63934	2.8	-3.6	1.2	1
6.715	0.25506	5.22546	8.600101	3	-3.8	1.4	1
6.72	0.25506	5.25816	8.52816	2.7	-3.7	1.3	1
6.725	0.25506	5.25816	8.5674	2.8	-3.2	1.8	1
6.73	0.37278	5.2974	8.5674	2.3	-3.2	1.6	1
6.735	0.33354	5.25816	8.52816	2.1	-3	1.7	1
6.74	0.37278	5.2974	8.52816	1.6	-2.9	1.1	1
6.745	0.33354	5.33664	8.52816	1.4	-2.1	1	1
6.75	0.22236	5.33664	8.63934	1.2	-1.8	1.1	1
6.755	0.25506	5.25816	8.600101	1.3	-1.6	1.4	1
6.76	0.2943	5.22546	8.63934	0.7	-1.3	1.2	1
6.765	0.25506	5.18622	8.600101	0.7	-1.6	1.1	1
6.77	0.2943	5.25816	8.67858	0.2	-1.3	1.6	1
6.775	0.25506	5.25816	8.63934	0	-1.1	1.6	1
6.78	0.22236	5.25816	8.600101	0.4	-1.4	1.4	1
6.785	0.14388	5.33664	8.5674	0.8	-1	1.3	1
6.79	0.07194	5.33664	8.495461	0.1	-1.6	1.4	1
6.795	0.14388	5.40858	8.45622	-0.4	-1.2	2	1
6.8	0.14388	5.36934	8.5674	-0.8	-1.4	2	1
6.805	0.22236	5.2974	8.495461	-0.9	-1.8	2.3	1
6.81	0.2943	5.2974	8.52816	-1.6	-1.8	2.8	1
6.815	0.2943	5.22546	8.52816	-1.8	-1.6	2.6	1
6.82	0.37278	5.18622	8.52816	-2.1	-2	3.1	1
6.825	0.2943	5.22546	8.45622	-2.3	-1.6	3	1
6.83	0.33354	5.14698	8.52816	-2.3	-0.8	2.8	1
6.835	0.33354	5.22546	8.495461	-2.1	-1.7	2.3	1
6.84	0.2943	5.14698	8.495461	-2.3	-1.9	2.6	1
6.845	0.40548	5.11428	8.42352	-3.2	-1.5	2.5	1
6.85	0.37278	5.11428	8.52816	-3.2	-0.8	2.5	1
6.855	0.37278	5.14698	8.52816	-3.2	-0.9	2.4	1
6.86	0.44472	5.0031	8.52816	-3.4	-1.1	1.8	1
6.865	0.37278	5.18622	8.5674	-3.5	-0.8	2	1
6.87	0.40548	5.0031	8.495461	-3.3	-0.6	1.7	1
6.875	0.44472	4.963861	8.52816	-3.5	-1	1.4	1
6.88	0.40548	5.07504	8.600101	-2.9	-1.4	2.1	1
6.885	0.44472	5.04234	8.63934	-3.2	-0.8	1.8	1
6.89	0.33354	5.07504	8.67858	-3	-0.8	1.6	1
6.895	0.33354	5.0031	8.711281	-2.2	-0.9	1.2	1
6.9	0.44472	4.963861	8.711281	-1.6	-1.3	1.4	1
6.905	0.44472	5.0031	8.67858	-1.1	-1.2	1.8	1
6.91	0.48396	4.963861	8.67858	-1.4	-1.4	1.5	1
6.915	0.40548	4.963861	8.78322	-0.7	-0.6	1.6	1
6.92	0.2943	5.11428	8.78322	0.4	-0.4	1.6	1
6.925	0.40548	5.04234	8.711281	0.6	-0.4	1.4	1
6.93	0.44472	5.07504	8.711281	1.2	-1.2	1.1	1
6.935	0.48396	5.07504	8.600101	1.6	-1.1	0.9	1
6.94	0.33354	5.14698	8.5674	1.5	-0.3	1.1	1
6.945	0.11118	5.2974	8.600101	2.1	0.1	1.1	1
6.95	0.11118	5.33664	8.67858	1.8	0.1	1.1	1
6.955	0.25506	5.25816	8.67858	1.5	-0.9	1.2	1
6.96	0.51666	5.14698	8.78322	1.8	-1.2	2	1
6.965	0.59514	5.11428	8.78322	2.1	-1.5	2	1
6.97	0.59514	5.07504	8.711281	2.4	-1.1	1.6	1
6.975	0.5559	5.07504	8.711281	2.8	-0.7	1.5	1
6.98	0.44472	5.11428	8.711281	3.5	0.1	0.9	1
6.985	0.33354	5.22546	8.75052	4.2	0	1.1	1
6.99	0.25506	5.22546	8.67858	4.5	-0.1	0.8	1
6.995	0.18312	5.33664	8.600101	4.6	-0.1	0.7	1
7	0.14388	5.36934	8.63934	4.3	-0.3	1.1	1
7.005	0.14388	5.36934	8.5674	4.2	-0.7	1.4	1
7.01	0.14388	5.2974	8.5674	4.6	-0.9	2.1	1
7.015	0.25506	5.33664	8.52816	4.6	-0.7	2.3	1
7.02	0.2943	5.25816	8.495461	4.2	-0.7	2.4	1
7.025	0.33354	5.25816	8.5674	4.4	-1.7	1.9	1
7.03	0.37278	5.33664	8.495461	3.9	-1.3	1.4	1
7.035	0.37278	5.36934	8.52816	3.5	-1.6	0.8	1
7.04	0.33354	5.40858	8.5674	3.7	-1.1	0	1
7.045	0.2943	5.44782	8.5674	3.1	-1	-0.6	1
7.05	0.37278	5.36934	8.52816	2.5	-0.8	-0.2	1
7.055	0.33354	5.36934	8.5674	2	-1	-0.2	1
7.06	0.18312	5.40858	8.600101	1.6	-0.8	-1	1
7.065	0.18312	5.48052	8.600101	1.7	-0.6	-1.3	1
7.07	0.07194	5.55246	8.67858	1.3	-1.3	-1.4	1
7.075	0.11118	5.519761	8.67858	0.9	-1.8	-2.5	1
7.08	0.07194	5.55246	8.5674	0.7	-2.5	-3	1
7.085	0.18312	5.48052	8.63934	-0.3	-2.6	-4.4	1
7.09	0.22236	5.44782	8.600101	-1.5	-3.4	-5.3	1
7.095	0.07194	5.591701	8.75052	-2.3	-3.8	-6.5	1
7.1	0	5.48052	8.82246	-2.7	-4.4	-7	1
7.105	-0.40548	5.36934	8.75052	-4.2	-5.4	-7.9	1
7.11	-0.48396	5.07504	8.711281	-5.4	-7.2	-9.6	1
7.115	-0.59514	5.0031	8.78322	-6	-8.6	-11.8	1
7.12	-0.8959801	5.0031	8.78322	-6	-10.5	-14	1
7.125	-1.00716	5.04234	8.82246	-6	-12.6	-17.5	1
7.13	-1.75272	4.963861	8.711281	-5.9	-14.2	-21	1
7.135	-2.72064	4.66956	8.5674	-7.1	-17.3	-26.1	1
7.14	-3.54468	4.55838	8.67858	-7.5	-22.4	-34.1	1
7.145	-4.13982	4.59762	9.18216	-7.8	-28.4	-45.7	1
7.15	-4.36872	4.85268	9.18216	-8.1	-35.4	-56.2	1
7.155	-4.7415	4.66956	9.110221	-9.3	-43.5	-66.6	1
7.16	-4.92462	4.63686	9.03828	-10.7	-53.4	-81.3	1
7.165	-5.2647	4.7088	9.07752	-11	-61.3	-93.5	1
7.17	-5.59824	4.7088	9.07752	-11.2	-68.8	-107.1	1
7.175	-5.85984	4.66956	8.894401	-11.1	-77.7	-121.1	1
7.18	-6.16068	4.963861	8.78322	-10.7	-87	-136.8	1
7.185	-6.422281	5.22546	8.82246	-10.4	-98.9	-156.8	1
7.19	-6.795061	5.48052	8.67858	-9.8	-108.2	-173.2	1
7.195	-7.08936	5.70288	8.5674	-10.3	-118.4	-189.4	1
7.2	-7.1286	6.06912	8.45622	-10.9	-128.2	-205	1
7.205	-7.08936	6.62502	8.2404	-11.6	-139.1	-220.7	1
7.21	-6.795061	7.13514	8.312341	-11.8	-149.4	-235.7	1
7.215	-6.27186	7.57986	7.87416	-14.8	-160.6	-249	1
7.22	-5.559	8.09652	7.37058	-18.1	-170.3	-264.1	1
7.225	-4.7742	8.61318	7.2594	-19.3	-175.9	-275.6	1
7.23	-3.39426	9.607261	7.14822	-21.8	-180.8	-285.7	1
7.235	-2.57022	10.49016	7.04358	-23.2	-181.3	-295.9	1
7.24	-2.16474	10.45092	6.46152	-27.3	-179.4	-305.2	1
7.245	-1.79196	10.45092	5.87946	-31.4	-178.3	-313.2	1
7.25	-1.45188	10.49016	5.519761	-32.7	-176.8	-317.8	1
7.255	-1.11834	10.15662	5.33664	-32.8	-173.5	-321.3	1
7.26	-0.66708	9.86232	5.48052	-30.4	-167.2	-324.3	1
7.265	-0.22236	10.19586	5.696341	-26.3	-161.7	-325.7	1
7.27	0.11118	10.04544	5.33664	-24	-157.5	-326.2	1
7.275	0.22236	9.63996	5.15352	-22.4	-153.6	-326.4	1
7.28	0.25506	9.56802	5.15352	-19.4	-150	-325.5	1
7.285	0.25506	9.528781	5.2647	-16.5	-146.3	-322.5	1
7.29	0.33354	9.49608	5.2647	-14.2	-143.7	-319.6	1
7.295	0.51666	9.3849	5.2974	-11.1	-143.2	-315.2	1
7.3	0.7455601	9.234481	5.2647	-8.6	-142.7	-311.2	1
7.305	0.92868	9.123301	5.22546	-6	-141.5	-306.1	1
7.31	1.03986	9.01212	5.15352	-3.1	-140.7	-300.8	1
7.315	1.15104	8.829	5.15352	-0.5	-140.3	-295	1
7.32	1.19028	8.71782	5.15352	2.3	-139	-287.4	1
7.325	1.26876	8.502001	5.2647	4.9	-138.7	-281.2	1
7.33	1.30146	8.390821	5.33664	7.8	-137.9	-273.9	1
7.335	1.30146	8.390821	5.519761	10.7	-136.9	-266.2	1
7.34	1.41264	8.35158	5.66364	12.9	-136.9	-259.6	1
7.345	1.64154	8.35158	5.80752	14.4	-136.7	-252.1	1
7.35	1.82466	8.35158	6.023341	16.1	-135.4	-245.4	1
7.355	2.05356	8.390821	6.2457	17.1	-132.7	-236.9	1
7.36	2.05356	8.46276	6.38958	18.3	-129.5	-229.7	1
7.365	2.16474	8.502001	6.572701	18.2	-125.5	-222.8	1
7.37	2.19744	8.390821	6.78852	18.1	-120.1	-215	1
7.375	2.1255	8.207701	7.004341	17.8	-115.5	-209.7	1
7.38	2.1255	8.057281	7.04358	17.2	-110.1	-203.6	1
7.385	2.01432	7.985341	7.22016	16.2	-105.7	-198.1	1
7.39	1.97508	7.9134	7.22016	15.6	-100.9	-192.9	1
7.395	1.8639	7.76298	7.22016	14.7	-95.9	-188.3	1
7.4	1.79196	7.54062	7.298641	14.2	-91.1	-184.1	1
7.405	1.67424	7.46868	7.37058	12.9	-86	-178.8	1
7.41	1.53036	7.24632	7.37058	12.6	-82.4	-175.2	1
7.415	1.3407	7.17438	7.37058	12.6	-79.1	-171.7	1
7.42	1.22952	7.10244	7.403281	12.3	-75.6	-167.7	1
7.425	1.03986	6.991261	7.37058	12.3	-73.8	-164.5	1
7.43	0.96792	7.0305	7.37058	12	-73.5	-162	1
7.435	0.8959801	6.91932	7.51446	11.2	-72	-159.6	1
7.44	0.7455601	7.0305	7.44252	10.7	-70.2	-157.5	1
7.445	0.63438	6.91932	7.54716	10.6	-69.6	-156.3	1
7.45	0.51666	6.7689	7.54716	9.6	-68.8	-154.8	1
7.455	0.40548	6.54654	7.51446	8.7	-67.1	-153.9	1
7.46	0.37278	6.36342	7.44252	8.4	-66.2	-153.1	1
7.465	0.25506	6.10836	7.37058	8.3	-64.9	-152.5	1
7.47	0.18312	5.92524	7.298641	8.7	-63.6	-152.4	1
7.475	0.11118	5.77482	7.2594	9.9	-62.7	-151.6	1
7.48	0.14388	5.70288	7.22016	12	-61.2	-151.2	1
7.485	0.18312	5.74212	7.2594	13.5	-59.8	-151.2	1
7.49	0.18312	5.886	7.22016	14.6	-58.8	-151.6	1
7.495	0.25506	5.99718	7.22016	15.8	-56.8	-151.9	1
7.5	-0.5559	5.99718	7.54716	16.6	-54.9	-151.9	1
7.505	-3.61662	6.06912	7.952641	17	-54.8	-151.4	1
7.51	-2.87106	7.46868	7.9134	18.4	-69.7	-148.1	1
7.515	-1.67424	7.0632	7.22016	15.1	-96.8	-142.1	1
7.52	-1.30146	6.91932	7.18746	9.5	-112.2	-139.7	1
7.525	-0.2943	7.39674	7.952641	7.7	-132.1	-136.8	1
7.53	1.82466	7.39674	8.45622	3	-152.3	-134.1	1
7.535	3.4335	7.10244	8.78322	-1	-158.3	-133.9	1
7.54	4.36872	6.69696	8.894401	-5.3	-158.2	-135.1	1
7.545	5.11428	5.99718	9.5484	-8.6	-157.5	-135.8	1
7.55	8.24694	5.07504	11.14416	-11	-154.1	-136.9	1
7.555	11.90934	7.0305	12.8511	-9.1	-141.8	-138.4	1
7.56	10.5621	5.77482	10.63404	-12.7	-112.9	-140.4	1
7.565	10.18932	4.15944	9.437221	-22.2	-93.3	-137.9	1
7.57	10.45092	3.34848	8.16846	-18.9	-83.4	-129.2	1
7.575	10.18932	1.90968	7.11552	-14.2	-68.6	-117.5	1
7.58	9.633421	1.4715	7.18746	-3.2	-54.1	-102.2	1
7.585	8.6982	1.4715	7.952641	5.8	-42.3	-88.6	1
7.59	8.24694	2.02086	8.9271	13.3	-31.8	-72.5	1
7.595	8.84862	3.01494	10.05852	17.9	-21.9	-55.6	1
7.6	9.18216	4.26408	10.41822	19.6	-9.1	-39.5	1
7.605	9.7446	4.81998	9.80346	18.1	2.9	-21.7	1
7.61	8.28618	4.74804	8.52816	17	13.1	-2.2	1
7.615	3.32232	2.75988	6.2784	15.9	27.2	9.2	1
7.62	-2.16474	4.7088	7.403281	23	33.3	7.3	1
7.625	-6.53346	11.48424	12.05322	32.5	26.6	3.1	1
7.63	-7.462141	9.456841	11.1834	20.6	8.8	0.7	1
7.635	-5.78136	5.07504	7.54716	-0.6	-0.2	-0.7	1
7.64	-2.45904	5.07504	7.54716	2.2	-6.5	1	1
7.645	0.25506	6.1803	9.07752	6.6	-9.9	5.4	1
7.65	0.92868	5.99718	9.2541	3.6	-10	9.1	1
7.655	0.37278	5.07504	8.38428	-0.8	-9	8.9	1
7.66	-0.40548	4.81998	8.20116	-0.7	-7.9	7.2	1
7.665	-0.5559	5.25816	8.600101	1.9	-7.2	6.2	1
7.67	-0.14388	5.55246	8.85516	2.3	-7.7	4.8	1
7.675	0.37278	5.25816	8.52816	0.6	-7.2	4.1	1
7.68	0.7455601	5.04234	8.312341	-0.4	-5.8	3.8	1
7.685	0.77826	5.2974	8.312341	0.9	-4.4	2.8	1
7.69	0.44472	5.55246	8.38428	1.2	-2.4	2.2	1
7.695	0.11118	5.591701	8.35158	0.5	-1.5	1	1
7.7	-0.0327	5.591701	8.2404	-0.8	-1.1	0.4	1
7.705	-0.0327	5.40858	8.312341	-1.4	-0.1	0.4	1
7.71	0	5.40858	8.27964	-1.6	-0.1	0.1	1
7.715	-0.11118	5.33664	8.35158	-2	-0.1	0.1	1
7.72	-0.25506	5.25816	8.38428	-2.5	0.4	0	1
7.725	-0.33354	5.25816	8.45622	-2.6	0.9	0	1
7.73	-0.33354	5.2974	8.495461	-2.4	0.9	0.8	1
7.735	-0.22236	5.40858	8.495461	-2.3	0.9	0.3	1
7.74	0	5.36934	8.495461	-2.6	0.2	0.7	1
7.745	0.0327	5.33664	8.52816	-1.9	0.2	0.5	1
7.75	-0.11118	5.48052	8.5674	-1.7	0.4	0.7	1
7.755	-0.22236	5.40858	8.63934	-1.6	0	0.3	1
7.76	-0.33354	5.36934	8.5674	-1.9	0.1	0.9	1
7.765	-0.51666	5.44782	8.600101	-1.3	-0.4	1.2	1
7.77	-0.51666	5.48052	8.600101	-0.6	-0.4	1.4	1
7.775	-0.48396	5.48052	8.63934	-0.2	-1.4	1.5	1
7.78	-0.5559	5.2974	8.63934	-0.7	-1.6	2.1	1
7.785	-0.48396	5.519761	8.5674	-0.2	-2.8	3	1
7.79	-0.5559	5.48052	8.495461	0.7	-3.5	1.8	1
7.795	-0.37278	5.2974	8.5674	0.7	-3.8	2.1	1
7.8	-0.37278	5.519761	8.27964	0	-4.6	3.7	1
7.805	-0.33354	5.44782	8.67858	1.7	-5.4	3.7	1
7.81	-0.33354	5.07504	8.495461	0.9	-5.1	2.8	1
7.815	-0.22236	5.55246	8.52816	0.1	-6.2	3.5	1
7.82	-0.2943	5.40858	8.45622	1.5	-5.7	3.5	1
7.825	-0.14388	5.25816	8.35158	0	-6.2	4.5	1
7.83	-0.11118	5.44782	8.75052	1.8	-7	4.4	1
7.835	-0.33354	5.07504	8.42352	0.7	-5.3	3.5	1
7.84	-0.14388	5.519761	8.495461	0.2	-6.2	5.4	1
7.845	-0.2943	5.11428	8.5674	1.4	-6.3	5	1
7.85	0.0327	5.40858	8.35158	0.2	-7.2	5.3	1
7.855	-0.07194	5.22546	8.38428	0.9	-6.6	5.2	1
7.86	0.07194	5.44782	8.52816	0	-7.3	5.8	1
7.865	-0.14388	5.22546	8.27964	0.7	-6.7	5.4	1
7.87	0.0327	5.22546	8.75052	1.3	-7.8	5.9	1
7.875	0	5.36934	8.312341	1.7	-7.7	5.4	1
7.88	-0.14388	5.2974	8.45622	2.2	-7.9	5.3	1
7.885	0.25506	5.14698	8.82246	2.1	-7.2	4.9	1
7.89	0.0327	5.33664	8.16846	0.9	-6.3	5.1	1
7.895	0.14388	5.2974	8.894401	2.7	-6.9	5	1
7.9	0.40548	5.2974	8.16846	1.7	-6.1	4.9	1
7.905	0.2943	5.40858	8.78322	4.2	-6	5	1
7.91	0.2943	4.93116	8.38428	2.3	-4.8	4.1	1
7.915	0.22236	5.48052	8.63934	3.3	-5.2	5	1
7.92	0	5.36934	8.52816	5	-5.3	3.5	1
7.925	0.25506	5.25816	8.495461	3.5	-5.2	3.1	1
7.93	0.25506	5.2974	8.35158	3.8	-5.1	4.5	1
7.935	0.18312	5.66364	8.711281	5.1	-5.6	4.4	1
7.94	0.14388	5.40858	8.20116	4.6	-4.4	3.9	1
7.945	0.37278	5.40858	8.52816	4.4	-4.5	4.3	1
7.95	0.37278	5.36934	8.42352	4.6	-3.4	3.9	1
7.955	0.40548	5.04234	8.5674	4.4	-3.5	3.6	1
7.96	0.51666	5.591701	8.20116	3.4	-2.5	4.2	1
7.965	0.37278	5.519761	8.600101	5.4	-2.8	2.7	1
7.97	0.66708	5.18622	8.2404	2.8	-2.3	2	1
7.975	0.48396	5.36934	8.45622	3.8	-1.9	2.2	1
7.98	0.40548	5.33664	8.45622	3.8	-1.4	2.1	1
7.985	0.33354	5.33664	8.42352	4.2	-0.6	1.4	1
7.99	0.25506	5.33664	8.45622	4	-0.7	1.1	1
7.995	0.25506	5.2974	8.45622	4	-0.1	1.2	1
8	0.14388	5.40858	8.42352	4.3	0	1.3	1
8.005	0.14388	5.44782	8.38428	5	0	0.8	1
8.01	0.18312	5.48052	8.38428	4.7	0.1	1.1	1
8.015	0.11118	5.40858	8.42352	4.2	0	1	1
8.02	-0.07194	5.55246	8.35158	3.7	-0.7	0.7	1
8.025	-0.07194	5.519761	8.38428	3.9	-0.9	1	1
8.03	0	5.55246	8.312341	3.9	-0.9	1.1	1
8.035	0.0327	5.55246	8.38428	3.8	-1.6	1.7	1
8.04	0.07194	5.519761	8.42352	3.5	-1.8	1.5	1
8.045	0.11118	5.519761	8.42352	3.2	-2	1.5	1
8.05	0.18312	5.48052	8.42352	3.2	-1.4	2.1	1
8.055	0.2943	5.48052	8.42352	2.9	-1.4	2.1	1
8.06	0.2943	5.44782	8.45622	2.4	-1.4	1.9	1
8.065	0.2943	5.40858	8.38428	2.4	-1.8	1.7	1
8.07	0.40548	5.36934	8.38428	2.3	-1.8	1.4	1
8.075	0.40548	5.33664	8.38428	2.6	-0.9	1.3	1
8.08	0.44472	5.40858	8.42352	3	-1.1	0.9	1
8.085	0.33354	5.40858	8.45622	2.7	-0.7	0.9	1
8.09	0.33354	5.48052	8.38428	2.3	-0.6	0.7	1
8.095	0.25506	5.48052	8.42352	2.5	-0.1	0.6	1
8.1	0.14388	5.44782	8.35158	2.7	0	0.7	1
8.105	0.0327	5.48052	8.38428	2.5	0.2	0.3	1
8.11	0.0327	5.519761	8.42352	2.3	0.7	0.6	1
8.115	0.07194	5.519761	8.42352	2.5	0.1	0.9	1
8.12	0.18312	5.48052	8.42352	2.4	-0.1	1.1	1
8.125	0.22236	5.44782	8.38428	1.8	0	0.7	1
8.13	0.11118	5.48052	8.38428	2.3	-0.3	1.1	1
8.135	0.11118	5.48052	8.42352	2.5	-0.4	1.3	1
8.14	0.11118	5.48052	8.38428	1.8	-0.4	1.3	1
8.145	0.14388	5.55246	8.42352	1.9	-0.9	1.6	1
8.15	0.18312	5.40858	8.45622	2.3	-0.4	1.5	1
8.155	0.18312	5.36934	8.45622	2.5	-0.9	2	1
8.16	0.22236	5.40858	8.45622	2.5	-1.4	2.1	1
8.165	0.22236	5.36934	8.45622	2.4	-0.4	2	1
8.17	0.22236	5.33664	8.45622	2.7	-0.7	1.8	1
8.175	0.22236	5.25816	8.52816	3	-1.2	1.7	1
8.18	0.2943	5.14698	8.495461	3.6	-0.8	1.6	1
8.185	0.37278	5.14698	8.600101	4.5	-0.4	1.8	1
8.19	0.37278	5.14698	8.5674	5.1	-0.7	2.1	1
8.195	0.2943	5.2974	8.600101	6.4	-0.8	1.7	1
8.2	0.33354	5.25816	8.5674	7.5	-0.7	1.7	1
8.205	0.2943	5.25816	8.5674	8.4	-0.4	1.4	1
8.21	0.25506	5.44782	8.495461	8.9	-0.1	1	1
8.215	0.22236	5.36934	8.495461	9.9	-0.1	1.2	1
8.22	0.25506	5.36934	8.495461	10.2	0	1.6	1
8.225	0.14388	5.40858	8.42352	11.2	-0.1	2.2	1
8.23	0.25506	5.55246	8.42352	11.5	-0.4	1.6	1
8.235	0.22236	5.66364	8.52816	12	-0.4	1.8	1
8.24	0.25506	5.591701	8.42352	11.8	-0.5	1.8	1
8.245	0.11118	5.55246	8.312341	11.9	-0.1	1.9	1
8.25	0.22236	5.63094	8.35158	11.7	-0.7	1.9	1
8.255	0.18312	5.591701	8.35158	11.9	-0.7	1.8	1
8.26	0.2943	5.55246	8.312341	11.6	-0.6	1.9	1
8.265	0.2943	5.519761	8.27964	11.7	-0.4	2.2	1
8.27	0.25506	5.66364	8.312341	12.1	-0.4	2	1
8.275	0.25506	5.74212	8.20116	12.8	-1.1	2.1	1
8.28	0.37278	5.74212	8.27964	12.1	-1.1	1.9	1
8.285	0.22236	5.70288	8.312341	12.1	-0.7	1.2	1
8.29	0.22236	5.814061	8.27964	11.6	-1	1	1
8.295	0.22236	5.814061	8.2404	11.7	-1.1	1.4	1
8.3	0.22236	5.77482	8.27964	11.3	-1.7	1.6	1
8.305	0.14388	5.66364	8.27964	11.2	-1.6	2	1
8.31	0.18312	5.70288	8.16846	10.8	-1.3	2.5	1
8.315	0.14388	5.77482	8.27964	11.2	-2.3	2.1	1
8.32	0.25506	5.77482	8.20116	11.1	-2.7	2.3	1
8.325	0.25506	5.63094	8.27964	11.6	-2.8	2.4	1
8.33	0.22236	5.70288	8.2404	11.2	-1.6	2.3	1
8.335	0.22236	5.74212	8.27964	11.7	-2.8	2.4	1
8.34	0.22236	5.70288	8.2404	11.8	-3.7	2.1	1
8.345	0.0327	5.74212	8.2404	11.7	-3	2.8	1
8.35	0.0327	5.77482	8.2404	11.5	-3.2	2.7	1
8.355	-0.0327	5.74212	8.16846	12.1	-4.4	3	1
8.36	0.11118	5.70288	8.12922	12.6	-5.4	3.7	1
8.365	0.07194	5.77482	8.20116	12.8	-5.7	3.9	1
8.37	0.07194	5.84676	8.09652	13	-5.5	4	1
8.375	0.18312	5.99718	8.09652	13.3	-6.3	4.3	1
8.38	0.37278	5.95794	7.985341	12.3	-6.3	5.4	1
8.385	0.40548	5.92524	8.02458	11.9	-6	5	1
8.39	0.44472	5.95794	8.057281	11.2	-6.1	4.3	1
8.395	0.48396	5.92524	8.02458	10.6	-6.8	4.4	1
8.4	0.59514	5.99718	7.952641	9.2	-6.2	4.1	1
8.405	0.66708	5.95794	7.952641	9	-5.6	4	1
8.41	0.66708	5.95794	7.952641	9	-5.1	3.5	1
8.415	0.70632	5.99718	7.985341	8	-4.9	2.5	1
8.42	0.70632	5.92524	8.02458	7.3	-4.8	2.1	1
8.425	0.66708	5.92524	8.02458	6.7	-3.6	1.8	1
8.43	0.66708	5.99718	7.952641	6.4	-3.2	1.5	1
8.435	0.59514	5.95794	7.952641	5.9	-3.2	0.5	1
8.44	0.66708	5.95794	7.985341	5.4	-2.4	0.6	1
8.445	0.66708	5.95794	7.952641	4.3	-1.8	-0.2	1
8.45	0.77826	5.99718	7.87416	3	-1.1	-0.8	1
8.455	0.66708	6.06912	7.9134	2.4	-0.1	-1.7	1
8.46	0.7455601	6.03642	7.9134	1.6	0.5	-2.7	1
8.465	0.7455601	6.06912	7.87416	0.4	1.1	-3.6	1
8.47	0.77826	6.06912	7.87416	-0.8	2.1	-4.9	1
8.475	0.77826	6.03642	7.87416	-2.1	2.5	-5.4	1
8.48	0.70632	6.06912	7.87416	-3	3.5	-6.5	1
8.485	0.63438	6.06912	7.9134	-4.1	4.1	-6.8	1
8.49	0.59514	6.06912	7.952641	-5.3	3.9	-7.4	1
8.495	0.48396	6.10836	7.87416	-6.6	4.9	-7.7	1
8.5	0.40548	6.10836	7.87416	-7.9	5.1	-7.5	1
8.505	0.33354	6.14106	7.952641	-9.2	5.3	-7.2	1
8.51	0.2943	6.06912	7.9134	-9.9	5.6	-7.7	1
8.515	0.33354	6.03642	7.985341	-10.5	5.1	-7.4	1
8.52	0.33354	6.03642	8.02458	-11.8	5.2	-7.5	1
8.525	0.25506	5.92524	7.985341	-13	5.7	-7.2	1
8.53	0.2943	5.814061	8.09652	-13.3	5.9	-7.2	1
8.535	0.37278	5.74212	8.2404	-13.2	5.4	-7.4	1
8.54	0.48396	5.55246	8.2404	-13.1	6	-7.6	1
8.545	0.51666	5.70288	8.16846	-12.3	6.4	-7.1	1
8.55	0.51666	5.74212	8.2404	-11.8	6.2	-7.3	1
8.555	0.48396	5.63094	8.16846	-12.5	7.2	-7.7	1
8.56	0.40548	5.66364	8.2404	-11.9	6.8	-7.9	1
8.565	0.33354	5.66364	8.20116	-11.7	7.1	-7.8	1
8.57	0.22236	5.70288	8.16846	-12.3	7.4	-7.7	1
8.575	0	5.74212	8.20116	-12	6.8	-7.7	1
8.58	0.0327	5.74212	8.16846	-12.3	5.6	-8.1	1
8.585	0	5.74212	8.2404	-12.3	6	-7.7	1
8.59	0.11118	5.814061	8.312341	-12.3	5.1	-7.2	1
8.595	0.07194	5.74212	8.27964	-12.5	4.9	-6.4	1
8.6	0.2943	5.70288	8.35158	-12	5	-6.3	1
8.605	0.33354	5.74212	8.312341	-11.9	5	-6	1
8.61	0.25506	5.74212	8.312341	-11.9	5.8	-5.4	1
8.615	0.07194	5.77482	8.38428	-12	5.7	-5.6	1
8.62	-0.07194	5.74212	8.35158	-12	5.1	-5.6	1
8.625	-0.14388	5.84676	8.312341	-11.6	4.3	-5.4	1
8.63	-0.14388	5.92524	8.2404	-11.4	3.9	-4.3	1
8.635	-0.18312	5.92524	8.27964	-11.4	3.7	-3.4	1
8.64	-0.14388	5.886	8.27964	-11.9	3.3	-3.1	1
8.645	-0.25506	5.70288	8.27964	-12.3	3.4	-2.5	1
8.65	-0.14388	5.40858	8.2404	-12.5	2.8	-2.1	1
8.655	0.11118	4.89192	8.52816	-11.8	2	-2.1	1
8.66	0.37278	4.66956	8.711281	-10.2	1.4	-1.7	1
8.665	0.70632	5.0031	8.78322	-8.4	1.2	-1.8	1
8.67	0.5559	5.18622	8.5674	-5.9	1.8	-2	1
8.675	0.2943	5.2974	8.600101	-4.2	2.4	-2.4	1
8.68	0.07194	5.25816	8.63934	-2.8	2.3	-2	1
8.685	0.07194	5.2974	8.67858	-1.1	1.3	-2.1	1
8.69	0.07194	5.44782	8.52816	0.2	0.6	-1.5	1
8.695	0.07194	5.519761	8.52816	0.9	0.2	-0.7	1
8.7	0.07194	5.55246	8.45622	1.7	0	-0.1	1
8.705	0.11118	5.55246	8.45622	2.1	0	0	0
8.71	0	5.591701	8.38428	2.5	0.1	0.2	0
8.715	-0.11118	5.70288	8.312341	2.5	-0.1	0.5	0
8.72	-0.14388	5.70288	8.312341	2.4	-0.6	0.6	0
8.725	-0.14388	5.66364	8.38428	2.6	-0.9	0.4	0
8.73	-0.0327	5.63094	8.312341	2.5	-0.9	0.4	0
8.735	0.07194	5.591701	8.35158	2.5	-1.7	0.7	0
8.74	0.11118	5.66364	8.27964	2.7	-2.3	0.8	0
8.745	0.25506	5.63094	8.27964	2.6	-2.3	0.4	0
8.75	0.2943	5.70288	8.2404	2.8	-2.3	0.4	0
8.755	0.37278	5.63094	8.2404	2.3	-2.2	0	0
8.76	0.2943	5.66364	8.2404	2.2	-1.1	-0.7	0
8.765	0.2943	5.63094	8.20116	2.3	-0.2	-0.7	0
8.77	0.33354	5.66364	8.20116	1.9	-0.4	-1.1	0
8.775	0.14388	5.66364	8.2404	1.8	-0.5	-1.1	0
8.78	0.18312	5.74212	8.12922	1.2	-0.5	-1	0
8.785	0.33354	5.74212	8.16846	0.6	-0.4	-0.8	0
8.79	0.33354	5.70288	8.27964	0	0.3	-0.6	0
8.795	0.33354	5.66364	8.2404	-0.2	0.7	-1	0
8.8	0.51666	5.55246	8.35158	-0.7	1	-0.9	0
8.805	0.51666	5.519761	8.495461	-0.6	1.4	-1	0
8.81	0.2943	5.48052	8.495461	0.1	1.9	-1.5	0
8.815	0.11118	5.44782	8.495461	0.7	2.1	-2	0
8.82	0.07194	5.70288	8.35158	1	2	-1.9	0
8.825	0.0327	5.886	8.16846	1	1.6	-1.8	0
8.83	-0.11118	5.99718	8.12922	0.9	1.3	-2.7	0
8.835	-0.25506	6.10836	8.16846	0.2	1.4	-2.1	0
8.84	-0.14388	6.14106	8.057281	-1.1	1.8	-2.3	0
8.845	-0.0327	6.10836	8.057281	-2.8	1	-2.1	0
8.85	0.07194	6.03642	8.02458	-4.2	1.2	-2.1	0
8.855	0.07194	6.03642	8.16846	-5.5	1.5	-2.1	0
8.86	0.0327	5.92524	8.27964	-6.3	2.5	-2.2	0
8.865	0.11118	5.77482	8.27964	-7.2	2.1	-2.8	0
8.87	0.11118	5.591701	8.35158	-8.1	2.1	-2.8	0
8.875	-0.07194	5.66364	8.42352	-7.3	1.5	-2.3	0
8.88	-0.07194	5.591701	8.45622	-6.5	-0.1	-2.3	0
8.885	-0.2943	5.48052	8.5674	-4.4	-0.9	-2.1	0
8.89	-0.40548	5.48052	8.600101	-1.6	-3	-2.3	0
8.895	-0.33354	5.519761	8.75052	-0.1	-4.2	-1.9	0
8.9	-0.37278	5.44782	8.711281	0	-5.5	-2.3	0
8.905	-0.40548	5.2974	8.711281	-0.3	-6	-2	0
8.91	-0.25506	4.963861	8.78322	-0.5	-7.3	-2.3	0
8.915	-0.0327	4.59762	8.9271	-0.2	-8	-1.8	0
8.92	0	4.63686	8.85516	0.7	-7.7	-1.3	0
8.925	0.14388	4.63686	8.85516	2.2	-8.6	-0.9	0
8.93	0.11118	4.74804	8.711281	4.1	-8.9	-0.2	0
8.935	-0.14388	4.78074	8.67858	6.2	-9.3	0.5	0
8.94	-0.0327	5.07504	8.67858	7.9	-10.7	0.4	0
8.945	-0.51666	5.2974	8.711281	9.3	-11.4	-0.3	0
8.95	-0.51666	5.14698	8.75052	9.7	-13.1	-1.1	0
8.955	-1.03986	5.33664	8.894401	10.8	-15.3	-1.4	0
8.96	-1.49112	5.40858	9.14946	11.1	-19.1	-2.4	0
8.965	-2.42634	5.77482	9.40452	11.4	-24.3	-4	0
8.97	-2.6487	6.10836	9.50916	9.3	-33.3	-5.3	0
8.975	-3.21114	5.92524	9.692281	6.8	-43.1	-6.7	0
8.98	-3.39426	5.74212	9.692281	2.5	-53.2	-10.7	0
8.985	-3.50544	5.886	9.980041	0.5	-64.9	-15.9	0
8.99	-3.61662	5.886	10.01928	-3.4	-77	-21	0
8.995	-3.28308	5.63094	9.947341	-9.1	-92	-29.2	0
9	-2.23668	5.04234	9.80346	-13	-102.5	-35.7	0
9.005	-1.56306	4.7088	9.14946	-14.1	-107.6	-42.6	0
9.01	-0.33354	5.0031	8.96634	-13.5	-114.5	-49.6	0
9.015	0.44472	5.55246	8.96634	-12.4	-118.3	-54.2	0
9.02	0.8959801	5.55246	8.82246	-13.4	-120.4	-57.9	0
9.025	1.0791	5.33664	8.35158	-15.1	-121.2	-59.7	0
9.03	1.3407	5.33664	8.02458	-15.3	-121.4	-62	0
9.035	1.6023	5.25816	7.84146	-14.9	-120.6	-63.9	0
9.04	2.01432	5.40858	7.9134	-14	-118.6	-64.8	0
9.045	2.27592	5.40858	7.65834	-13.5	-116.5	-65.5	0
9.05	2.45904	5.36934	7.403281	-13.3	-114.2	-64.9	0
9.055	2.6487	5.25816	7.51446	-12.3	-111.3	-65.5	0
9.06	2.53752	5.18622	7.14822	-12.5	-105.4	-64.1	0
9.065	2.34786	5.44782	7.04358	-10.8	-101.2	-64	0
9.07	2.75988	5.2974	7.403281	-8.6	-96.1	-65.1	0
9.075	2.57022	5.44782	7.076281	-9.6	-91.3	-62.9	0
9.08	2.87106	5.519761	7.076281	-9.1	-87.3	-61.4	0
9.085	3.02148	5.33664	7.14822	-8.8	-81.3	-59.5	0
9.09	2.98224	5.04234	6.86046	-8.6	-73.2	-57.4	0
9.095	2.9103	4.78074	6.677341	-7.2	-62.3	-54	0
9.1	2.75988	4.59762	6.572701	-4.9	-52.2	-51.5	0
9.105	2.72064	4.59762	6.53346	-2.1	-41.3	-47.8	0
9.11	2.72064	4.63686	6.64464	0.4	-30.7	-43.4	0
9.115	2.6487	4.81998	6.572701	3.4	-18.9	-39.3	0
9.12	2.72064	5.25816	6.605401	6.6	-6.9	-33.3	0
9.125	2.83182	5.70288	6.677341	8.4	2.4	-27.6	0
9.13	3.13266	6.14106	6.53346	9.6	10	-22.2	0
9.135	3.4335	6.40266	6.53346	10	16.8	-16.1	0
9.14	3.80628	6.7689	6.38958	10.6	23.4	-10.5	0
9.145	4.10712	6.91932	6.20646	11.7	29.4	-4.7	0
9.15	4.44066	7.213621	6.09528	12.2	34.6	0.1	0
9.155	4.59108	7.39674	6.023341	13.7	41.1	6.2	0
9.16	4.66302	7.54062	6.023341	14.4	45.2	11.1	0
9.165	4.55184	7.39674	6.2457	15.9	49.7	15.6	0
9.17	4.2183	6.88008	6.49422	16.6	55.2	20.4	0
9.175	3.09342	6.585781	6.899701	17.1	61.8	21.4	0
9.18	1.67424	6.54654	7.51446	18.3	68.6	21.4	0
9.185	0.5559	6.36342	7.952641	17.5	72.2	20.7	0
9.19	-0.14388	6.291481	8.27964	15.5	71.2	20.1	0
9.195	-0.5559	6.291481	8.75052	12.8	68.5	19.3	0
9.2	-0.70632	6.1803	8.96634	8.8	63.4	17.1	0
9.205	-0.63438	6.14106	9.07752	3.8	55.3	14.8	0
9.21	-0.2943	6.03642	9.00558	0	47.9	12.7	0
9.215	0.07194	5.92524	8.85516	-3.5	41.1	10.4	0
9.22	0.51666	5.70288	8.711281	-7.6	34.2	6.4	0
9.225	0.96792	5.36934	8.5674	-9.5	29.1	3.4	0
9.23	1.3407	5.07504	8.45622	-10.9	26.8	0	0
9.235	1.56306	4.93116	8.35158	-11.6	25.9	-3.7	0
9.24	1.56306	4.63686	8.27964	-11	25.8	-7.4	0
9.245	1.45188	4.59762	8.2404	-10.2	25.9	-11.4	0
9.25	1.49112	4.525681	8.27964	-8.6	26.8	-15.8	0
9.255	1.37994	4.59762	8.35158	-7	26.8	-20.3	0
9.26	1.30146	4.63686	8.38428	-5.3	27.9	-23.3	0
9.265	1.22952	4.63686	8.38428	-3.5	29.2	-26	0
9.27	1.03986	4.85268	8.27964	-1.8	30.8	-28.9	0
9.275	1.00716	4.89192	8.312341	-0.2	31.1	-30.3	0
9.28	1.00716	5.07504	8.2404	1.1	31.9	-31.9	0
9.285	0.70632	5.25816	8.35158	2.8	33.3	-33.3	0
9.29	0.48396	5.48052	8.42352	3.7	33.8	-33.9	0
9.295	0.14388	5.591701	8.52816	4.4	34.3	-34.6	0
9.3	-0.14388	5.63094	8.495461	4.6	33.9	-35.4	0
9.305	-0.48396	5.77482	8.63934	4.9	31.1	-36.4	0
9.31	-0.77826	5.99718	8.78322	4.8	29	-36.6	0
9.315	-1.00716	5.99718	8.82246	3.7	26.1	-37	0
9.32	-1.11834	5.886	8.711281	2.8	22.8	-37.3	0
9.325	-1.15104	5.92524	8.78322	2.6	19.6	-37.3	0
9.33	-1.15104	5.95794	8.75052	2.1	14.6	-36.8	0
9.335	-1.15104	5.95794	8.82246	1.8	11.7	-36.3	0
9.34	-1.26876	6.10836	8.711281	1.2	9.1	-35.2	0
9.345	-1.26876	5.99718	8.75052	0.8	6.5	-34.7	0
9.35	-1.30146	6.03642	8.67858	0.7	3.4	-33.6	0
9.355	-1.30146	5.886	8.711281	0.4	0.4	-32.7	0
9.36	-1.15104	5.84676	8.600101	0	-2.1	-31.5	0
9.365	-1.0791	5.74212	8.600101	0	-5.3	-29.7	0
9.37	-0.77826	5.74212	8.600101	-0.2	-7.9	-28.9	0
9.375	-0.5559	5.74212	8.52816	0.1	-9.5	-27.4	0
9.38	-0.18312	5.74212	8.312341	0.2	-11.1	-25.2	0
9.385	0.33354	5.66364	8.35158	1.2	-11.8	-23	0
9.39	0.70632	5.74212	8.20116	2.5	-11.5	-20.8	0
9.395	0.96792	5.814061	7.985341	4.1	-10.3	-17.2	0
9.4	1.0791	6.03642	7.87416	4.7	-7.4	-13.5	0
9.405	0.8567401	6.219541	7.80222	5.7	-4.2	-9.5	0
9.41	0.44472	6.33072	7.76952	6.2	-0.8	-5.3	0
9.415	-0.44472	6.1803	7.952641	6.5	2.2	-1	0
9.42	-1.22952	6.291481	8.27964	6.7	3.1	1.4	0
9.425	-1.37994	6.219541	8.495461	5.7	1.5	3.2	0
9.43	-1.00716	6.03642	8.42352	3.8	-0.9	4.7	0
9.435	-0.33354	5.814061	8.20116	2.3	-3.7	6.3	0
9.44	0.18312	5.814061	7.985341	2.1	-4.4	8.1	0
9.445	0.37278	5.814061	7.985341	2.8	-3.2	9.7	0
9.45	0.33354	5.92524	7.952641	3.1	-1.4	11.4	0
9.455	0.18312	5.99718	8.02458	3.5	-0.2	13.3	0
9.46	0.11118	6.03642	7.985341	3.1	0.9	14.9	0
9.465	0.07194	6.10836	7.985341	2.3	1.6	16.4	0
9.47	0.2943	6.03642	7.9134	1.8	2.5	17.5	0
9.475	0.5559	5.886	7.62564	1.6	4.6	18.4	0
9.48	0.92868	5.74212	7.44252	1.8	9.3	19.8	0
9.485	1.15104	5.66364	7.44252	3.2	14.9	21	0
9.49	1.11834	5.814061	7.44252	4.9	22.9	23.4	0
9.495	0.59514	5.95794	7.76952	6.2	28.9	25.4	0
9.5	-0.25506	6.219541	8.20116	6.1	32.3	26.7	0
9.505	-0.7455601	6.14106	8.35158	4.3	33.1	27.8	0
9.51	-0.77826	6.14106	8.38428	2.2	31.8	27.7	0
9.515	-0.48396	5.886	8.35158	0	28.9	27.3	0
9.52	0.07194	5.74212	8.312341	-1.6	26.6	25.8	0
9.525	0.59514	5.70288	8.27964	-2.5	25.2	24.8	0
9.53	0.8959801	5.48052	8.20116	-3	24	23.3	0
9.535	0.96792	5.40858	8.27964	-3	24.7	22.6	0
9.54	0.63438	5.519761	8.312341	-2.8	25.4	22.1	0
9.545	0.33354	5.48052	8.312341	-2.3	24.4	20.6	0
9.55	0	5.55246	8.35158	-2.1	24	19.5	0
9.555	-0.14388	5.48052	8.35158	-2.4	22.5	18.1	0
9.56	-0.25506	5.48052	8.312341	-3	21.8	17.5	0
9.565	-0.22236	5.48052	8.27964	-2.5	21.1	16.7	0
9.57	-0.2943	5.48052	8.27964	-2.3	20.1	16.3	0
9.575	-0.37278	5.44782	8.312341	-2.7	18.5	16.3	0
9.58	-0.48396	5.48052	8.35158	-2.8	17.8	15.2	0
9.585	-0.48396	5.44782	8.38428	-3	16.3	14.3	0
9.59	-0.33354	5.40858	8.38428	-3.2	14.6	12.8	0
9.595	-0.14388	5.48052	8.45622	-2.8	12.6	11.4	0
9.6	0.0327	5.519761	8.312341	-3.2	9.9	9.5	0
9.605	0.14388	5.519761	8.42352	-3.7	7.9	6.8	0
9.61	0.22236	5.70288	8.38428	-4	6.3	5.1	0
9.615	0.25506	5.70288	8.27964	-4.3	4.8	2.5	0
9.62	0.37278	5.66364	8.312341	-5.2	2.4	0.4	0
9.625	0.59514	5.63094	8.20116	-6.5	0.8	-2	0
9.63	0.70632	5.66364	8.16846	-7.5	-0.1	-3.4	0
9.635	0.59514	5.814061	8.12922	-7.9	1.7	-5.2	0
9.64	0.40548	5.886	8.12922	-8.8	3	-7	0
9.645	0.2943	5.92524	8.02458	-10.5	4.4	-7.9	0
9.65	0.40548	5.886	8.057281	-12.8	5.1	-9	0
9.655	0.37278	5.77482	8.02458	-13.8	5.8	-10.2	0
9.66	0.48396	5.77482	8.057281	-15.2	6.5	-11.4	0
9.665	0.5559	5.63094	8.057281	-16.1	7.3	-12.6	0
9.67	0.77826	5.55246	8.12922	-17.1	7.7	-13	0
9.675	0.92868	5.40858	8.312341	-17.7	7.9	-13.3	0
9.68	0.25506	5.0031	8.38428	-18.2	8.4	-11.4	0
9.685	-0.7455601	5.18622	8.38428	-16.2	7.6	-9.4	0
9.69	-0.96792	5.84676	8.495461	-13.5	4.2	-7.9	0
9.695	-1.15104	5.886	8.312341	-14.7	3.9	-6	0
9.7	-1.00716	5.77482	8.27964	-15.4	2.4	-4.5	0
9.705	-1.03986	5.77482	8.27964	-14.2	1.7	-2.5	0
9.71	-1.11834	5.66364	8.38428	-13.7	0.7	-1.8	0
9.715	-1.03986	5.40858	8.42352	-14	-0.1	-1.3	0
9.72	-0.8567401	5.36934	8.5674	-12.7	-0.9	-1.1	0
9.725	-0.66708	5.25816	8.495461	-11.4	-1.4	0	0
9.73	-0.33354	5.18622	8.5674	-10.5	-2.1	0.7	0
9.735	-0.14388	5.14698	8.5674	-9	-2.2	0.2	0
9.74	0.11118	5.14698	8.63934	-7.7	-2.4	0.9	0
9.745	0.14388	5.18622	8.63934	-6.2	-2.4	0.4	0
9.75	0.18312	5.25816	8.600101	-4.8	-1.7	-0.1	0
9.755	0.14388	5.33664	8.600101	-3.7	-1.5	-0.2	0
9.76	0.18312	5.44782	8.45622	-3	-1.3	-0.8	0
9.765	0.14388	5.48052	8.35158	-2.6	-0.6	-1.4	0
9.77	0.14388	5.55246	8.38428	-2.1	-0.1	-1.7	0
9.775	0.07194	5.519761	8.35158	-2.4	0	-1.4	0
9.78	0	5.55246	8.312341	-2.8	1.1	-1.8	0
9.785	-0.07194	5.591701	8.27964	-2.5	1	-2.2	0
9.79	-0.07194	5.66364	8.312341	-3	1.1	-2.1	0
9.795	-0.11118	5.63094	8.38428	-3.4	1.5	-2.3	0
9.8	-0.0327	5.63094	8.312341	-3.9	1.4	-1.9	0
9.805	0.0327	5.44782	8.38428	-3.9	2.1	-2.1	0
9.81	0.07194	5.48052	8.35158	-3.9	2.3	-2.5	0
9.815	0.0327	5.36934	8.38428	-3.9	2.8	-2.5	0
9.82	0.14388	5.33664	8.38428	-3.8	3.4	-3.3	0
9.825	0.07194	5.36934	8.45622	-3.4	3.9	-4.2	0
9.83	0	5.40858	8.38428	-3.4	4.3	-4.5	0
9.835	-0.14388	5.44782	8.42352	-3	4.1	-4.4	0
9.84	-0.33354	5.44782	8.42352	-2.4	4.1	-4.2	1
9.845	-0.59514	5.48052	8.42352	-2.4	3.8	-3.4	1
9.85	-0.70632	5.55246	8.35158	-2.6	3.4	-2.3	1
9.855	-0.51666	5.55246	8.45622	-1.7	2.2	-1.6	1
9.86	-0.44472	5.36934	8.495461	-1.2	1.4	-0.2	1
9.865	-0.33354	5.36934	8.52816	-1	0.9	0.1	1
9.87	-0.14388	5.36934	8.495461	-0.7	0.7	0.1	1
9.875	-0.0327	5.33664	8.45622	0	0.7	0.2	1
9.88	0.11118	5.25816	8.45622	0.7	1	-0.1	1
9.885	0.18312	5.22546	8.5674	1.7	0.9	-0.2	1
9.89	0.14388	5.25816	8.495461	1.9	1.3	-1	1
9.895	0.11118	5.2974	8.495461	2.8	1.9	-1.6	1
9.9	0.11118	5.33664	8.45622	3.7	2.1	-2.1	1
9.905	0.14388	5.2974	8.495461	3.9	2.5	-2.7	1
9.91	-0.0327	5.40858	8.42352	3.7	3.5	-3	1
9.915	-0.11118	5.44782	8.45622	4.2	3.5	-3.3	1
9.92	-0.25506	5.44782	8.495461	4.1	3.7	-3	1
9.925	-0.25506	5.519761	8.45622	4.6	3.5	-2.8	1
9.93	-0.18312	5.55246	8.38428	4	3.7	-3.1	1
9.935	-0.18312	5.519761	8.38428	3.5	3.7	-2.3	1
9.94	-0.14388	5.55246	8.35158	3.2	3.5	-2.2	1
9.945	-0.07194	5.519761	8.35158	3	4.1	-2.5	1
9.95	-0.11118	5.55246	8.35158	3	4.6	-2.9	1
9.955	0.07194	5.55246	8.312341	3	5.1	-3	1
9.96	0.25506	5.591701	8.312341	2.5	6	-3.5	1
9.965	0.25506	5.66364	8.35158	1.6	6.8	-4	1
9.97	0.22236	5.63094	8.27964	1	7.7	-4.3	1
9.975	0.18312	5.591701	8.312341	0.4	8.4	-5.3	1
9.98	0.0327	5.63094	8.27964	-0.5	9.6	-5.7	1
9.985	0.0327	5.591701	8.312341	-1	9.7	-5.6	1
9.99	-0.0327	5.55246	8.35158	-1.4	10	-5.6	1
[truncated: 4,173 more rows]
