# Supplementary material for: Real-Time Detection of Freezing Motions in Parkinson's Patients for Adaptive Gait Phase Synchronous Cueing
Source: Front Neurol. 2021 Dec 6;12:720516. doi: 10.3389/fneur.2021.720516 (PMC8685223; doi:10.3389/fneur.2021.720516)
Supplement: Supplementary file 2 [file Data_Sheet_2.zip › data/S2/S2_left_foot_trial_1.csv]

time	acc_x	acc_y	acc_z	gyr_x	gyr_y	gyr_z	FoG
0	-2.00115590782293	5.40629738907084	7.86486036153901	0.3	-0.2	0	0
0.005	-2.00115590782293	5.43806176856009	7.97285925180247	0.2	-0.4	-0.1	0
0.01	-1.96939152833368	5.43806176856009	7.90297761692611	0.1	-0.1	-0.2	0
0.015	-2.00115590782293	5.43806176856009	7.97285925180247	0.1	-0.4	0	0
0.02	-1.96939152833368	5.43806176856009	7.93474199641537	0.4	-0.2	0	0
0.025	-1.93127427294657	5.43806176856009	7.90297761692611	0.4	-0.3	0	0
0.03	-2.00115590782293	5.40629738907084	7.97285925180247	0.2	0	0.1	0
0.035	-2.00115590782293	5.43806176856009	7.86486036153901	0	0	0.2	0
0.04	-2.00115590782293	5.40629738907084	7.93474199641537	0.2	0	0	0
0.045	-2.03927316321003	5.33006287829663	7.93474199641537	0.4	0.2	-0.1	0
0.05	-2.00115590782293	5.43806176856009	7.90297761692611	0	0	0	0
0.055	-1.96939152833368	5.40629738907084	7.93474199641537	0.1	0.2	-0.4	0
0.06	-1.96939152833368	5.43806176856009	7.86486036153901	-0.1	0	0	0
0.065	-2.03927316321003	5.43806176856009	7.93474199641537	0	-0.3	0	0
0.07	-2.03927316321003	5.47617902394719	7.93474199641537	0.2	-0.3	0.2	0
0.075	-1.96939152833368	5.40629738907084	7.97285925180247	0.5	-0.2	0.3	0
0.08	-1.96939152833368	5.47617902394719	7.97285925180247	0.1	-0.3	-0.2	0
0.085	-2.00115590782293	5.40629738907084	7.93474199641537	0.1	-0.3	0.2	0
0.09	-2.00115590782293	5.43806176856009	7.97285925180247	0	-0.3	-0.4	0
0.095	-1.93127427294657	5.40629738907084	7.93474199641537	0	0	-0.4	0
0.1	-2.00115590782293	5.40629738907084	7.97285925180247	0	0.2	0	0
0.105	-2.00115590782293	5.43806176856009	8.00462363129172	0.2	0	-0.4	0
0.11	-2.00115590782293	5.43806176856009	7.90297761692611	0.1	0	-0.3	0
0.115	-1.96939152833368	5.40629738907084	7.90297761692611	0	-0.1	0	0
0.12	-1.96939152833368	5.40629738907084	7.90297761692611	-0.1	0	0	0
0.125	-2.00115590782293	5.40629738907084	7.93474199641537	-0.1	-0.3	-0.4	0
0.13	-2.00115590782293	5.40629738907084	7.93474199641537	0	-0.1	-0.7	0
0.135	-2.00115590782293	5.43806176856009	7.90297761692611	0.1	-0.2	-0.3	0
0.14	-2.00115590782293	5.40629738907084	7.93474199641537	0.4	-0.4	0	0
0.145	-1.96939152833368	5.43806176856009	7.93474199641537	0.7	0	-0.2	0
0.15	-1.93127427294657	5.40629738907084	7.93474199641537	0.6	0	0	0
0.155	-2.00115590782293	5.40629738907084	7.90297761692611	0.4	-0.2	-0.4	0
0.16	-2.00115590782293	5.40629738907084	7.93474199641537	0.5	-0.2	-0.3	0
0.165	-2.00115590782293	5.43806176856009	7.93474199641537	0.5	0	-0.4	0
0.17	-2.00115590782293	5.40629738907084	7.90297761692611	0.1	-0.2	-0.2	0
0.175	-1.96939152833368	5.43806176856009	7.86486036153901	0	-0.4	-0.5	0
0.18	-1.96939152833368	5.33006287829663	7.97285925180247	0.2	-0.4	0	0
0.185	-1.96939152833368	5.40629738907084	7.90297761692611	0.4	-0.6	0	0
0.19	-2.00115590782293	5.40629738907084	7.93474199641537	0.1	-0.5	-0.2	0
0.195	-1.96939152833368	5.47617902394719	7.93474199641537	0.3	0	0	0
0.2	-2.00115590782293	5.40629738907084	7.86486036153901	0.4	-0.3	0	0
0.205	-1.96939152833368	5.43806176856009	7.93474199641537	0.3	0	0	0
0.21	-1.93127427294657	5.33006287829663	7.97285925180247	0.2	-0.2	-0.1	0
0.215	-2.00115590782293	5.40629738907084	7.93474199641537	0.1	-0.2	0	0
0.22	-1.96939152833368	5.40629738907084	7.93474199641537	0.1	-0.1	-0.3	0
0.225	-2.00115590782293	5.43806176856009	7.93474199641537	0	0	-0.4	0
0.23	-2.00115590782293	5.36818013368373	7.97285925180247	0.2	-0.1	0.2	0
0.235	-2.00115590782293	5.40629738907084	7.97285925180247	0.2	-0.6	0.3	0
0.24	-2.00115590782293	5.43806176856009	7.93474199641537	0.2	0	0	0
0.245	-1.96939152833368	5.40629738907084	7.93474199641537	0.3	0.2	-0.4	0
0.25	-2.00115590782293	5.43806176856009	7.97285925180247	0.1	-0.1	-0.2	0
0.255	-2.03927316321003	5.40629738907084	7.97285925180247	0.2	-0.4	0	0
0.26	-1.96939152833368	5.36818013368373	7.90297761692611	0.4	-0.2	0	0
0.265	-2.00115590782293	5.43806176856009	7.90297761692611	0.4	-0.2	0.1	0
0.27	-2.00115590782293	5.33006287829663	7.97285925180247	0.6	-0.3	-0.1	0
0.275	-1.93127427294657	5.47617902394719	7.93474199641537	0.5	0	0.3	0
0.28	-1.96939152833368	5.40629738907084	7.90297761692611	0.3	-0.2	0.8	0
0.285	-1.96939152833368	5.40629738907084	7.97285925180247	0	-0.4	0.3	0
0.29	-2.03927316321003	5.43806176856009	7.97285925180247	0.2	0	0	0
0.295	-2.03927316321003	5.43806176856009	7.93474199641537	0.6	0.2	-0.3	0
0.3	-2.00115590782293	5.40629738907084	7.93474199641537	1	0.3	0	0
0.305	-1.93127427294657	5.36818013368373	7.93474199641537	0.9	0.2	0	0
0.31	-1.96939152833368	5.36818013368373	7.97285925180247	0.6	0.2	0	0
0.315	-2.00115590782293	5.33006287829663	7.86486036153901	0.9	0.3	-0.1	0
0.32	-2.03927316321003	5.22206398803317	7.97285925180247	1.6	0.3	0	0
0.325	-2.07739041859714	5.40629738907084	8.04274088667882	2.1	0.2	0.4	0
0.33	-2.00115590782293	5.43806176856009	7.97285925180247	2.7	0	0.7	0
0.335	-1.89315701755947	5.36818013368373	7.97285925180247	2.3	0.2	0.2	0
0.34	-1.96939152833368	5.43806176856009	7.97285925180247	2.4	0.3	0.3	0
0.345	-1.93127427294657	5.43806176856009	7.93474199641537	3	0.3	0.9	0
0.35	-1.96939152833368	5.36818013368373	7.93474199641537	2.9	0.6	0.4	0
0.355	-2.03927316321003	5.47617902394719	7.97285925180247	2.4	0.7	0.2	0
0.36	-2.00115590782293	5.43806176856009	7.97285925180247	2.7	0.5	0.3	0
0.365	-1.93127427294657	5.5142962793343	7.97285925180247	2.8	0.9	0.2	0
0.37	-1.96939152833368	5.47617902394719	7.97285925180247	2.9	0.8	-0.3	0
0.375	-2.00115590782293	5.61594229369991	7.97285925180247	2.8	1	-0.4	0
0.38	-1.96939152833368	5.54606065882355	7.97285925180247	2.7	0.9	-0.7	0
0.385	-1.96939152833368	5.54606065882355	7.93474199641537	2.1	0.9	-0.4	0
0.39	-1.96939152833368	5.61594229369991	7.93474199641537	2.1	1.1	-0.9	0
0.395	-2.07739041859714	5.65405954908701	7.82674310615191	1.5	1	-0.9	0
0.4	-2.07739041859714	5.61594229369991	7.82674310615191	0.6	0.9	-1.2	0
0.405	-2.03927316321003	5.54606065882355	7.86486036153901	0.2	0.6	-1.7	0
0.41	-2.00115590782293	5.58417791421065	7.79497872666265	-0.5	0.4	-1.6	0
0.415	-2.03927316321003	5.58417791421065	7.82674310615191	-0.8	0.7	-2.3	0
0.42	-2.10915512188231	5.54606065882355	7.86486036153901	-1.1	0.9	-2.3	0
0.425	-2.07739041859714	5.58417791421065	7.82674310615191	-1.4	0.9	-2.3	0
0.43	-2.10915512188231	5.47617902394719	7.90297761692611	-2.3	0.7	-2.2	0
0.435	-2.03927316321003	5.47617902394719	7.90297761692611	-2.9	0.2	-1.9	0
0.44	-2.07739041859714	5.40629738907084	7.86486036153901	-2.8	-0.1	-2	0
0.445	-2.00115590782293	5.36818013368373	7.86486036153901	-3.3	-0.3	-1.8	0
0.45	-2.03927316321003	5.40629738907084	7.90297761692611	-3.5	0.4	-1.8	0
0.455	-1.96939152833368	5.36818013368373	7.93474199641537	-3.4	0.2	-1.6	0
0.46	-1.96939152833368	5.33006287829663	7.90297761692611	-3	0.2	-1.6	0
0.465	-2.03927316321003	5.40629738907084	7.90297761692611	-3	0	-2.2	0
0.47	-2.00115590782293	5.33006287829663	7.86486036153901	-2.6	-0.2	-2.1	0
0.475	-2.00115590782293	5.26018124342027	7.90297761692611	-2.7	-0.7	-1.9	0
0.48	-2.03927316321003	5.29829849880738	7.90297761692611	-2.1	0	-1.4	0
0.485	-2.03927316321003	5.33006287829663	7.90297761692611	-1.2	-0.1	-1.5	0
0.49	-2.03927316321003	5.26018124342027	7.90297761692611	-0.9	-0.5	-1	0
0.495	-1.93127427294657	5.22206398803317	7.90297761692611	-0.4	-0.3	-1.1	0
0.5	-1.89315701755947	5.22206398803317	7.93474199641537	-0.1	0	-1.8	0
0.505	-1.82327538268311	5.22206398803317	7.93474199641537	-0.1	-0.2	-1.6	0
0.51	-1.85504008596828	5.22206398803317	8.00462363129172	0.8	-0.1	-1.4	0
0.515	-1.89315701755947	5.26018124342027	7.93474199641537	1.8	0.2	-0.8	0
0.52	-1.89315701755947	5.22206398803317	8.00462363129172	2.5	0.3	-1.1	0
0.525	-1.93127427294657	5.19029960854392	7.97285925180247	2.8	0.5	-0.9	0
0.53	-1.93127427294657	5.29829849880738	7.97285925180247	3.4	0.5	-1.2	0
0.535	-1.96939152833368	5.26018124342027	7.93474199641537	3.7	0.6	-1.4	0
0.54	-2.00115590782293	5.33006287829663	7.86486036153901	4.4	0.4	-1.4	0
0.545	-2.03927316321003	5.36818013368373	7.86486036153901	5.1	-0.2	-1.8	0
0.55	-2.03927316321003	5.29829849880738	7.86486036153901	5.1	-0.1	-1.9	0
0.555	-2.00115590782293	5.43806176856009	7.93474199641537	5.1	-0.4	-1.6	0
0.56	-1.96939152833368	5.36818013368373	7.93474199641537	5.6	-0.7	-2.1	0
0.565	-1.93127427294657	5.36818013368373	7.93474199641537	5.8	-0.7	-2.4	0
0.57	-2.00115590782293	5.40629738907084	7.93474199641537	6.3	-0.4	-2.9	0
0.575	-2.07739041859714	5.5142962793343	7.86486036153901	6.5	-0.6	-3	0
0.58	-2.14727205347349	5.54606065882355	7.90297761692611	6.3	-1	-2.9	0
0.585	-2.1853893088606	5.54606065882355	7.97285925180247	4.8	-1.1	-2.9	0
0.59	-2.25527094373695	5.47617902394719	7.86486036153901	4.6	-1.1	-3.2	0
0.595	-2.2235065642477	5.58417791421065	7.90297761692611	5	-1.6	-3.9	0
0.6	-2.14727205347349	5.5142962793343	7.90297761692611	5.1	-2.5	-4	0
0.605	-1.96939152833368	5.47617902394719	7.90297761692611	4.7	-3.1	-4	0
0.61	-1.93127427294657	5.43806176856009	7.97285925180247	4.8	-2.8	-3.7	0
0.615	-2.00115590782293	5.5142962793343	8.00462363129172	4.6	-2.3	-3.5	0
0.62	-2.14727205347349	5.5142962793343	7.90297761692611	4.4	-2.3	-3.9	0
0.625	-2.1853893088606	5.40629738907084	7.86486036153901	4.2	-1.8	-4.2	0
0.63	-2.14727205347349	5.36818013368373	7.90297761692611	4.3	-2.3	-4.4	0
0.635	-2.2235065642477	5.43806176856009	7.75686147127555	4.6	-2.6	-3.5	0
0.64	-2.10915512188231	5.40629738907084	7.82674310615191	4.9	-2.9	-3.6	0
0.645	-2.10915512188231	5.43806176856009	7.82674310615191	4.2	-3.3	-3.3	0
0.65	-2.14727205347349	5.54606065882355	7.79497872666265	3.9	-3.3	-2.8	0
0.655	-2.14727205347349	5.5142962793343	7.79497872666265	3.5	-4	-2.9	0
0.66	-2.2235065642477	5.47617902394719	7.79497872666265	2.9	-3.7	-1.9	0
0.665	-2.29338852291997	5.5142962793343	7.7250970917863	2.3	-3.5	-1.3	0
0.67	-2.1853893088606	5.47617902394719	7.79497872666265	1.9	-3.8	-1.1	0
0.675	-2.10915512188231	5.5142962793343	7.79497872666265	1.6	-3.9	-0.7	0
0.68	-2.00115590782293	5.5142962793343	7.86486036153901	1.3	-4	-0.3	0
0.685	-2.00115590782293	5.54606065882355	7.90297761692611	1.1	-3.5	0.4	0
0.69	-2.07739041859714	5.5142962793343	7.90297761692611	0.8	-2.5	1.1	0
0.695	-2.14727205347349	5.5142962793343	7.90297761692611	0.2	-2.1	2	0
0.7	-2.10915512188231	5.54606065882355	7.86486036153901	0.1	-1.7	2.1	0
0.705	-2.03927316321003	5.47617902394719	7.90297761692611	0.4	-1.7	2.1	0
0.71	-1.96939152833368	5.36818013368373	7.97285925180247	0.7	-1.8	2.2	0
0.715	-2.00115590782293	5.47617902394719	8.04274088667882	0.9	-1.6	2.4	0
0.72	-2.03927316321003	5.47617902394719	8.04274088667882	1	-1.6	2.8	0
0.725	-2.00115590782293	5.5142962793343	7.97285925180247	1.1	-1.6	2.9	0
0.73	-2.00115590782293	5.5142962793343	7.90297761692611	1.5	-1.4	2.5	0
0.735	-2.00115590782293	5.5142962793343	7.93474199641537	1.7	-1.4	2.6	0
0.74	-2.00115590782293	5.5142962793343	7.86486036153901	1.6	-1.5	2.5	0
0.745	-1.96939152833368	5.47617902394719	7.86486036153901	1.5	-1.3	2.9	0
0.75	-1.93127427294657	5.58417791421065	7.86486036153901	1.6	-1.4	2.2	0
0.755	-1.93127427294657	5.54606065882355	7.93474199641537	1.7	-1.4	2.2	0
0.76	-1.96939152833368	5.54606065882355	7.90297761692611	1.4	-1.3	1.7	0
0.765	-2.00115590782293	5.5142962793343	7.93474199641537	1.5	-1.4	1.2	0
0.77	-1.96939152833368	5.40629738907084	7.93474199641537	1.4	-1.4	0.7	0
0.775	-1.93127427294657	5.43806176856009	7.97285925180247	1.8	-1.7	0.4	0
0.78	-1.89315701755947	5.40629738907084	7.97285925180247	2.4	-2.1	0.7	0
0.785	-1.85504008596828	5.43806176856009	8.00462363129172	2.8	-1.4	0.5	0
0.79	-1.89315701755947	5.61594229369991	8.07450526616808	3.2	-0.9	0.2	0
0.795	-1.89315701755947	5.76205843935047	8.11262252155518	3.3	-0.4	-0.4	0
0.8	-1.93127427294657	5.80017569473757	8.00462363129172	3.2	0	-0.6	0
0.805	-1.93127427294657	5.87005732961393	7.90297761692611	3.2	0.7	-1.1	0
0.81	-1.96939152833368	5.80017569473757	7.82674310615191	2.2	1	-2.2	0
0.815	-1.93127427294657	5.80017569473757	7.7250970917863	2.3	0.7	-2.6	0
0.82	-1.93127427294657	5.90817458500103	7.68697983639919	1.9	0.7	-3.9	0
0.825	-1.82327538268311	5.83194007422683	7.61709820152284	1.4	0.4	-4.9	0
0.83	-1.85504008596828	5.76205843935047	7.61709820152284	0.8	0.5	-6	0
0.835	-1.74704087190891	5.69217680447411	7.50909931125938	0	0.5	-7.1	0
0.84	-1.7089236165218	5.76205843935047	7.50909931125938	-0.5	0.4	-7	0
0.845	-1.74704087190891	5.69217680447411	7.50909931125938	-0.1	0.6	-7.4	0
0.85	-1.78515812729601	5.80017569473757	7.33757166201741	0.2	1	-9	0
0.855	-1.96939152833368	5.83194007422683	7.33757166201741	1.4	1	-9.3	0
0.86	-1.96939152833368	6.00982059936664	7.47733493177012	2	0.8	-9.3	0
0.865	-1.96939152833368	5.97805621987739	7.47733493177012	2.2	0	-9.4	0
0.87	-1.89315701755947	5.97805621987739	7.58533382203358	3	0	-9.3	0
0.875	-1.85504008596828	5.93993896449029	7.61709820152284	3.7	0	-8.8	0
0.88	-1.78515812729601	6.00982059936664	7.61709820152284	4.4	-0.1	-8.2	0
0.885	-1.67715923703255	6.1178194896301	7.68697983639919	5.4	-0.1	-7.5	0
0.89	-1.67715923703255	6.08605511014085	7.68697983639919	6	0.7	-6.9	0
0.895	-1.67715923703255	6.08605511014085	7.65521545690994	6.5	1.6	-6.1	0
0.9	-1.74704087190891	6.1178194896301	7.65521545690994	6.7	2.1	-5.4	0
0.905	-1.60092472625834	6.22581837989356	7.75686147127555	7.3	2.3	-4.6	0
0.91	-1.63904198164545	6.15593674501721	7.65521545690994	7.4	2.9	-3.7	0
0.915	-1.7089236165218	6.15593674501721	7.50909931125938	7.9	3.6	-2.8	0
0.92	-1.74704087190891	6.1178194896301	7.43921767638302	9.1	3.9	-2	0
0.925	-1.82327538268311	6.04793785475375	7.26769002714106	9.5	3.8	-0.7	0
0.93	-1.89315701755947	5.97805621987739	7.26769002714106	10.5	3.7	-0.8	0
0.935	-1.96939152833368	6.00982059936664	7.33757166201741	11.6	2.8	0.3	0
0.94	-2.03927316321003	6.08605511014085	7.29945440663031	12.6	1.9	0.8	0
0.945	-2.07739041859714	6.04793785475375	7.26769002714106	13.1	0.9	1.2	0
0.95	-2.03927316321003	5.93993896449029	7.33757166201741	14	-0.1	1.6	0
0.955	-2.00115590782293	6.00982059936664	7.29945440663031	14.9	-1.5	2.1	0
0.96	-2.00115590782293	5.90817458500103	7.36933604150667	15.6	-2.8	2.5	0
0.965	-2.03927316321003	5.93993896449029	7.43921767638302	16.1	-3.6	2.5	0
0.97	-2.03927316321003	6.00982059936664	7.58533382203358	15.7	-4.2	2.7	0
0.975	-1.96939152833368	5.90817458500103	7.54721656664648	15.7	-4.6	2.5	0
0.98	-2.07739041859714	5.87005732961393	7.54721656664648	15.8	-5.3	2.1	0
0.985	-2.03927316321003	5.93993896449029	7.61709820152284	15.8	-5.8	1.8	0
0.99	-2.14727205347349	5.76205843935047	7.54721656664648	14.9	-5.6	1.6	0
0.995	-2.1853893088606	5.76205843935047	7.54721656664648	14.7	-6	1.4	0
1	-2.25527094373695	5.65405954908701	7.50909931125938	13.9	-6.8	0.6	0
1.005	-2.29338852291997	5.58417791421065	7.54721656664648	14.2	-7.4	0.2	0
1.01	-2.29338852291997	5.54606065882355	7.58533382203358	13.5	-8.6	0	0
1.015	-2.29338852291997	5.54606065882355	7.61709820152284	13.5	-9.6	-0.3	0
1.02	-2.2235065642477	5.47617902394719	7.68697983639919	13	-10	-0.5	0
1.025	-2.25527094373695	5.54606065882355	7.75686147127555	13.2	-10.5	-1.1	0
1.03	-2.1853893088606	5.61594229369991	7.90297761692611	13	-10.6	-1.6	0
1.035	-2.10915512188231	5.65405954908701	8.04274088667882	11.8	-9.8	-2.2	0
1.04	-2.10915512188231	5.61594229369991	8.04274088667882	10.4	-8.8	-2.6	0
1.045	-2.07739041859714	5.69217680447411	8.14438690104443	9.8	-7.7	-2.9	0
1.05	-1.96939152833368	5.83194007422683	8.21426853592079	8.7	-5.9	-3.7	0
1.055	-1.85504008596828	6.1178194896301	8.36038468157135	7.3	-3.2	-4.6	0
1.06	-1.82327538268311	6.04793785475375	8.290503046695	5	-1.4	-5.7	0
1.065	-1.78515812729601	6.26393563528066	8.07450526616808	2.9	0.8	-6.7	0
1.07	-1.89315701755947	6.15593674501721	7.86486036153901	0.4	3.1	-7.9	0
1.075	-1.96939152833368	6.04793785475375	7.54721656664648	-1.5	4.9	-9.3	0
1.08	-2.25527094373695	5.83194007422683	7.36933604150667	-2.8	5.5	-9.3	0
1.085	-2.43950434477462	5.97805621987739	7.19145551636685	-3.6	5.1	-9.1	0
1.09	-2.66185500119939	6.30205289066777	7.33757166201741	-4.3	2.6	-7.2	0
1.095	-2.51573885554883	6.33381727015702	7.54721656664648	-6.1	-0.2	-6.2	0
1.1	-2.2235065642477	6.15593674501721	7.43921767638302	-7.9	-2.2	-5.7	0
1.105	-1.96939152833368	5.93993896449029	7.36933604150667	-9.6	-3.7	-5.6	0
1.11	-1.82327538268311	5.69217680447411	7.29945440663031	-10	-3.9	-5.3	0
1.115	-1.74704087190891	5.54606065882355	7.1596911368776	-9.4	-1.8	-4.9	0
1.12	-1.82327538268311	5.43806176856009	7.05169224661414	-8.3	-0.4	-4.3	0
1.125	-1.89315701755947	5.36818013368373	6.95004623224853	-6.7	0.3	-3.6	0
1.13	-1.96939152833368	5.33006287829663	6.98181061173778	-5	0.5	-2.1	0
1.135	-1.96939152833368	5.47617902394719	7.08980950200124	-3.7	0.5	-1.4	0
1.14	-1.96939152833368	5.5142962793343	7.26769002714106	-2	0.4	-0.6	0
1.145	-1.96939152833368	5.69217680447411	7.26769002714106	-1.1	0.7	0	0
1.15	-1.96939152833368	5.76205843935047	7.36933604150667	-0.9	1	0	0
1.155	-2.00115590782293	5.69217680447411	7.29945440663031	-1.1	1.5	0.2	0
1.16	-2.07739041859714	5.61594229369991	7.40745329689377	-0.7	1.9	0	0
1.165	-2.07739041859714	5.80017569473757	7.54721656664648	-0.7	2.3	-0.5	0
1.17	-2.03927316321003	5.97805621987739	7.58533382203358	-0.8	2.7	-0.8	0
1.175	-2.10915512188231	6.08605511014085	7.7250970917863	-1.6	2.9	-1.1	0
1.18	-2.14727205347349	6.19405400040431	7.75686147127555	-2.7	3	-2.1	0
1.185	-2.14727205347349	6.30205289066777	7.82674310615191	-4	3.2	-2.7	0
1.19	-2.10915512188231	6.22581837989356	7.79497872666265	-6.3	2.8	-3	0
1.195	-2.03927316321003	5.97805621987739	7.58533382203358	-7.7	2.5	-3.8	0
1.2	-1.89315701755947	5.72394118396337	7.43921767638302	-8.9	1.6	-3	0
1.205	-1.78515812729601	5.43806176856009	7.33757166201741	-8.4	0.9	-3.1	0
1.21	-1.67715923703255	5.36818013368373	7.26769002714106	-8	0.9	-2.8	0
1.215	-1.63904198164545	5.36818013368373	7.19145551636685	-6.6	1.1	-2	0
1.22	-1.60092472625834	5.43806176856009	7.26769002714106	-4.4	1.4	-1.3	0
1.225	-1.63904198164545	5.65405954908701	7.33757166201741	-2.5	1.6	-0.3	0
1.23	-1.63904198164545	5.87005732961393	7.50909931125938	-2.3	2	0.4	0
1.235	-1.74704087190891	6.04793785475375	7.61709820152284	-2.2	1.7	1.6	0
1.24	-1.82327538268311	6.15593674501721	7.7250970917863	-3.1	1.7	1.8	0
1.245	-1.74704087190891	6.22581837989356	7.79497872666265	-3.9	1.1	2.1	0
1.25	-1.67715923703255	6.22581837989356	7.90297761692611	-4.9	0.1	2.8	0
1.255	-1.60092472625834	6.22581837989356	7.86486036153901	-6.2	-0.3	3.2	0
1.26	-1.63904198164545	5.97805621987739	7.79497872666265	-7.6	0	3.5	0
1.265	-1.63904198164545	6.00982059936664	7.79497872666265	-7.9	0	3.5	0
1.27	-1.53104309138199	5.93993896449029	7.68697983639919	-8.4	0	4.2	0
1.275	-1.56280747087124	5.69217680447411	7.50909931125938	-8.7	0.4	4.7	0
1.28	-1.67715923703255	5.61594229369991	7.43921767638302	-7.5	0.1	5.7	0
1.285	-1.85504008596828	5.80017569473757	7.54721656664648	-6.4	-0.5	6.1	0
1.29	-2.03927316321003	6.08605511014085	7.82674310615191	-5.9	-0.9	7.3	0
1.295	-2.03927316321003	6.19405400040431	7.93474199641537	-6.1	-2.5	8.4	0
1.3	-2.00115590782293	6.04793785475375	7.93474199641537	-7.1	-4.3	7.7	0
1.305	-1.85504008596828	5.80017569473757	7.86486036153901	-8	-4.8	7.2	0
1.31	-1.67715923703255	5.65405954908701	7.86486036153901	-7.7	-4.5	6.2	0
1.315	-1.74704087190891	5.83194007422683	7.90297761692611	-6.5	-3.9	5.1	0
1.32	-1.85504008596828	5.72394118396337	7.97285925180247	-6	-2.5	4.8	0
1.325	-2.00115590782293	5.47617902394719	8.00462363129172	-6.6	-1.6	4.2	0
1.33	-1.96939152833368	5.65405954908701	8.07450526616808	-6.4	-1.3	4.6	0
1.335	-2.00115590782293	5.43806176856009	7.97285925180247	-7	-1.3	4.4	0
1.34	-1.93127427294657	5.29829849880738	7.93474199641537	-7.4	-1	4.2	0
1.345	-2.03927316321003	5.22206398803317	7.86486036153901	-7.2	-1.1	4.5	0
1.35	-2.03927316321003	5.29829849880738	7.97285925180247	-6.5	-1.1	4.9	0
1.355	-2.07739041859714	5.36818013368373	8.00462363129172	-5.7	-0.8	5	0
1.36	-2.14727205347349	5.33006287829663	8.07450526616808	-7	-0.7	4.9	0
1.365	-2.2235065642477	5.26018124342027	8.00462363129172	-7.8	-1.1	4.4	0
1.37	-2.1853893088606	5.33006287829663	7.97285925180247	-8	-0.8	3.7	0
1.375	-2.10915512188231	4.974301828017	7.86486036153901	-8.3	-0.8	3.9	0
1.38	-2.00115590782293	5.0124190834041	8.00462363129172	-8.8	-0.5	4.1	0
1.385	-1.96939152833368	5.04418346289336	8.00462363129172	-9.3	0	4.1	0
1.39	-2.07739041859714	5.19029960854392	8.18250415643154	-9.3	0.7	3.7	0
1.395	-2.03927316321003	4.86630293775354	8.18250415643154	-9.8	1.3	3.6	0
1.4	-2.07739041859714	4.86630293775354	8.21426853592079	-11.2	2	3	0
1.405	-2.14727205347349	5.04418346289336	8.25238579130789	-12.1	2.1	3.8	0
1.41	-2.00115590782293	4.86630293775354	8.290503046695	-13.3	2.5	3.8	0
1.415	-1.96939152833368	4.90442019314064	8.290503046695	-14.6	3	4	0
1.42	-2.07739041859714	4.82818568236644	8.32226742618425	-15.4	4.1	3.7	0
1.425	-2.2235065642477	4.75830404749008	8.25238579130789	-16.5	5.4	3.5	0
1.43	-2.36962270989826	4.72653966800083	8.21426853592079	-17.7	6.2	2.8	0
1.435	-2.1853893088606	4.51054188747391	8.21426853592079	-18.1	6.1	2.8	0
1.44	-2.33150545451116	4.58042352235026	8.21426853592079	-18.6	6.5	2.6	0
1.445	-2.10915512188231	4.25642685155988	8.32226742618425	-18.6	6.8	2.2	0
1.45	-2.40138708938752	4.51054188747391	8.50014795132407	-18.7	8.1	1.4	0
1.455	-3.79266691101679	3.97054743615661	8.8177917462166	-19.4	8.4	0.3	0
1.46	-3.53219899920492	4.22466247207063	9.06555390623277	-19.3	1.7	-0.1	0
1.465	-2.91597036090933	3.8307841664039	9.09731828572202	-19.4	0	1.1	0
1.47	-2.83973552633921	3.75454965562969	8.88767338109295	-18.8	3	-0.2	0
1.475	-3.13196781764033	3.8307841664039	9.24343443137258	-16.8	3.7	0.4	0
1.48	-3.13196781764033	4.75830404749008	9.34508044573819	-14.4	2.9	1.2	0
1.485	-2.95408729250052	4.36442574182334	8.99567227135641	-15.3	1.8	1.6	0
1.49	-2.66185500119939	4.00866469154371	8.53191233081332	-15.6	1.1	0.7	0
1.495	-2.40138708938752	4.4343073766997	8.39214906106061	-13.3	0.8	0.9	0
1.5	-2.14727205347349	4.75830404749008	8.36038468157135	-11.9	0.4	-0.1	0
1.505	-1.96939152833368	5.15218235315681	8.14438690104443	-9.6	0.3	-1.3	0
1.51	-1.7089236165218	5.08230071828046	7.90297761692611	-9.4	0.4	-1.3	0
1.515	-1.45480858060778	4.974301828017	7.82674310615191	-9.1	0.7	-1.7	0
1.52	-1.38492694573142	4.86630293775354	7.90297761692611	-8.8	1.6	-2	0
1.525	-1.49292583599488	4.79642130287718	7.86486036153901	-8.3	3	-1.9	0
1.53	-1.63904198164545	4.82818568236644	7.86486036153901	-7.5	4.2	-2.1	0
1.535	-2.03927316321003	4.79642130287718	7.82674310615191	-7.6	5.8	-2.1	0
1.54	-2.66185500119939	4.9361845726299	7.86486036153901	-7.1	6	-1.8	0
1.545	-3.02396892737687	4.9361845726299	7.75686147127555	-6.7	4.7	-0.6	0
1.55	-3.23996670790379	4.68842241261372	7.54721656664648	-7.2	1.6	-0.3	0
1.555	-3.3543184740651	4.51054188747391	7.43921767638302	-7	-0.5	0.2	0
1.56	-3.316201218678	4.86630293775354	7.68697983639919	-6	-3.1	1.4	0
1.565	-2.87785278172631	4.90442019314064	7.82674310615191	-5.6	-6.2	2.4	0
1.57	-2.47762192395764	4.72653966800083	8.00462363129172	-6.3	-8.1	3.4	0
1.575	-2.2235065642477	4.68842241261372	7.97285925180247	-7.5	-9.5	4.2	0
1.58	-2.25527094373695	4.86630293775354	8.04274088667882	-6	-11.2	5.3	0
1.585	-2.29338852291997	5.26018124342027	8.18250415643154	-4.6	-12.6	5.8	0
1.59	-2.14727205347349	5.58417791421065	8.14438690104443	-4.4	-13.3	6.1	0
1.595	-1.89315701755947	5.90817458500103	8.14438690104443	-5.1	-13.8	6.5	0
1.6	-1.74704087190891	5.72394118396337	8.07450526616808	-7.3	-14	5.7	0
1.605	-1.82327538268311	5.47617902394719	7.82674310615191	-9.5	-13.2	5.5	0
1.61	-2.00115590782293	5.54606065882355	7.65521545690994	-10.2	-12.6	5.2	0
1.615	-2.14727205347349	5.69217680447411	7.68697983639919	-10.7	-13.4	4.6	0
1.62	-2.14727205347349	5.69217680447411	7.75686147127555	-12.1	-14.1	4.8	0
1.625	-2.03927316321003	5.61594229369991	8.00462363129172	-13.1	-14.8	4.8	0
1.63	-1.78515812729601	5.47617902394719	8.21426853592079	-13.5	-15.6	4.4	0
1.635	-1.49292583599488	5.36818013368373	8.32226742618425	-14.7	-14.7	3.6	0
1.64	-1.34680969034432	5.22206398803317	8.25238579130789	-14.7	-14.3	3.4	0
1.645	-1.41669132522068	5.19029960854392	8.21426853592079	-13.8	-13.3	3.3	0
1.65	-1.63904198164545	5.15218235315681	8.18250415643154	-13.4	-12.3	2.3	0
1.655	-1.89315701755947	5.12041797366756	8.11262252155518	-13.7	-11.6	2.1	0
1.66	-2.07739041859714	5.29829849880738	8.14438690104443	-13.5	-11.6	2.3	0
1.665	-1.93127427294657	5.29829849880738	8.18250415643154	-12.6	-11.9	2.6	0
1.67	-1.67715923703255	4.9361845726299	8.290503046695	-13.1	-11.9	2.8	0
1.675	-1.45480858060778	4.90442019314064	8.21426853592079	-12.6	-11.7	2.5	0
1.68	-1.41669132522068	5.04418346289336	8.36038468157135	-10.9	-11.2	2.5	0
1.685	-1.56280747087124	5.12041797366756	8.36038468157135	-9.9	-10.1	2.1	0
1.69	-1.67715923703255	5.12041797366756	8.39214906106061	-9.4	-9.3	2	0
1.695	-1.63904198164545	5.0124190834041	8.36038468157135	-8.8	-9	2.1	0
1.7	-1.56280747087124	5.04418346289336	8.32226742618425	-8.4	-8.3	2.1	0
1.705	-1.45480858060778	4.974301828017	8.36038468157135	-7.8	-7.9	2.3	0
1.71	-1.53104309138199	5.04418346289336	8.39214906106061	-7.2	-7.2	1.8	0
1.715	-1.60092472625834	5.08230071828046	8.39214906106061	-6.2	-6.5	1.1	0
1.72	-1.67715923703255	4.974301828017	8.290503046695	-5.1	-6	1.4	0
1.725	-1.63904198164545	5.0124190834041	8.32226742618425	-4.7	-5.4	2.1	0
1.73	-1.60092472625834	5.04418346289336	8.32226742618425	-4.4	-5	1.8	0
1.735	-1.56280747087124	4.974301828017	8.43026631644771	-4.3	-4.6	0.8	0
1.74	-1.60092472625834	5.0124190834041	8.32226742618425	-3.3	-4.2	1.1	0
1.745	-1.63904198164545	5.04418346289336	8.32226742618425	-2.7	-3.6	1.5	0
1.75	-1.7089236165218	5.0124190834041	8.36038468157135	-2.4	-3.5	1.6	0
1.755	-1.67715923703255	5.19029960854392	8.32226742618425	-1.9	-2.9	1.4	0
1.76	-1.67715923703255	5.08230071828046	8.25238579130789	-1.8	-2.6	1.4	0
1.765	-1.67715923703255	5.04418346289336	8.25238579130789	-2	-2.5	1.4	0
1.77	-1.7089236165218	4.974301828017	8.290503046695	-2	-2.1	1	0
1.775	-1.7089236165218	4.974301828017	8.290503046695	-1.6	-1.8	1	0
1.78	-1.67715923703255	5.04418346289336	8.32226742618425	-1.1	-1.6	0.9	0
1.785	-1.67715923703255	4.974301828017	8.32226742618425	-1.2	-1.7	0.7	0
1.79	-1.74704087190891	4.974301828017	8.32226742618425	-0.7	-1.9	0.7	0
1.795	-1.78515812729601	5.22206398803317	8.32226742618425	-0.2	-1.4	1.1	0
1.8	-1.74704087190891	5.15218235315681	8.32226742618425	-0.7	-1.6	1.1	0
1.805	-1.67715923703255	5.15218235315681	8.290503046695	-0.9	-1.3	1.1	0
1.81	-1.78515812729601	5.0124190834041	8.21426853592079	-1.1	-1.2	1.4	0
1.815	-1.74704087190891	5.04418346289336	8.25238579130789	-1.6	-1.1	0.4	0
1.82	-1.74704087190891	5.08230071828046	8.32226742618425	-1.1	-0.9	0.1	0
1.825	-1.74704087190891	4.9361845726299	8.290503046695	-1.3	-0.9	0.2	0
1.83	-1.60092472625834	4.974301828017	8.36038468157135	-0.9	-0.8	0.5	0
1.835	-1.63904198164545	5.08230071828046	8.36038468157135	-0.7	-0.9	0.9	0
1.84	-1.60092472625834	5.15218235315681	8.39214906106061	-0.6	-0.4	0.4	0
1.845	-1.60092472625834	5.08230071828046	8.290503046695	-0.8	-0.2	0.2	0
1.85	-1.53104309138199	5.19029960854392	8.18250415643154	-1.6	0	0.1	0
1.855	-1.56280747087124	5.12041797366756	8.290503046695	-1.8	0.7	-0.5	0
1.86	-1.60092472625834	5.08230071828046	8.290503046695	-1.5	0.8	-1.2	0
1.865	-1.60092472625834	5.12041797366756	8.290503046695	-1.8	0.9	-1.4	0
1.87	-1.67715923703255	5.19029960854392	8.36038468157135	-1.9	1.2	-1.3	0
1.875	-1.60092472625834	5.12041797366756	8.21426853592079	-2.4	1.7	-1.7	0
1.88	-1.60092472625834	5.04418346289336	8.32226742618425	-2.6	2.1	-1.6	0
1.885	-1.67715923703255	5.15218235315681	8.36038468157135	-3	2.4	-2	0
1.89	-1.7089236165218	5.0124190834041	8.39214906106061	-3.1	3.1	-2.1	0
1.895	-1.63904198164545	4.974301828017	8.32226742618425	-3.1	3.3	-2	0
1.9	-1.67715923703255	4.9361845726299	8.32226742618425	-2.8	3.1	-2.7	0
1.905	-1.7089236165218	5.0124190834041	8.290503046695	-3.1	3.7	-2.6	0
1.91	-1.78515812729601	5.0124190834041	8.32226742618425	-2.9	3.9	-3	0
1.915	-1.74704087190891	5.0124190834041	8.32226742618425	-2.7	3.9	-3	0
1.92	-1.67715923703255	4.82818568236644	8.290503046695	-2.7	4.1	-2.9	0
1.925	-1.67715923703255	4.90442019314064	8.290503046695	-2.1	3.9	-3	0
1.93	-1.63904198164545	4.82818568236644	8.18250415643154	-1.7	4.2	-3	0
1.935	-1.53104309138199	4.65030515722662	8.18250415643154	-1.5	4.6	-3.2	0
1.94	-1.53104309138199	4.58042352235026	8.18250415643154	-0.9	4.8	-3.5	0
1.945	-1.63904198164545	4.4724246320868	8.11262252155518	-1.5	4.6	-3.2	0
1.95	-1.78515812729601	4.25642685155988	8.07450526616808	1.8	4.6	-3.1	0
1.955	-1.60092472625834	4.18654521668353	8.14438690104443	4.2	4.2	-2.4	0
1.96	-1.60092472625834	4.07854632642007	8.14438690104443	6.2	3.3	-1.8	0
1.965	-1.74704087190891	4.22466247207063	8.07450526616808	9.5	2.3	-1	0
1.97	-1.60092472625834	4.18654521668353	8.18250415643154	12.4	1.1	-0.2	0
1.975	-1.63904198164545	4.58042352235026	8.32226742618425	15.6	-0.5	1.1	0
1.98	-1.74704087190891	4.82818568236644	8.39214906106061	17	-0.9	1.4	0
1.985	-2.03927316321003	5.40629738907084	8.36038468157135	17.5	-0.7	1.4	0
1.99	-2.10915512188231	5.40629738907084	8.290503046695	17.5	-0.2	1.9	0
1.995	-1.96939152833368	5.33006287829663	8.25238579130789	16.7	-0.5	1.2	0
2	-1.89315701755947	5.19029960854392	8.32226742618425	15.8	-0.2	1.2	0
2.005	-2.00115590782293	5.26018124342027	8.36038468157135	15.9	0.1	1.5	0
2.01	-2.1853893088606	5.36818013368373	8.32226742618425	15.8	0.5	1.4	0
2.015	-2.14727205347349	5.29829849880738	8.290503046695	15.2	0.6	2.3	0
2.02	-1.93127427294657	5.15218235315681	8.32226742618425	14.8	0.9	1.6	0
2.025	-1.78515812729601	5.22206398803317	8.290503046695	15.1	1.4	2.4	0
2.03	-1.89315701755947	5.26018124342027	8.25238579130789	14.8	1.8	2.1	0
2.035	-2.00115590782293	5.36818013368373	8.25238579130789	15.1	2.4	2.1	0
2.04	-2.03927316321003	5.33006287829663	8.18250415643154	14.7	2.5	2.2	0
2.045	-2.00115590782293	5.40629738907084	8.290503046695	14.4	2.7	2.1	0
2.05	-1.96939152833368	5.40629738907084	8.290503046695	14.3	3.2	2.1	0
2.055	-2.03927316321003	5.40629738907084	8.14438690104443	13.5	4	2.1	0
2.06	-2.14727205347349	5.40629738907084	8.04274088667882	13	4.5	2.1	0
2.065	-2.07739041859714	5.40629738907084	8.07450526616808	12.4	3.9	1.8	0
2.07	-2.03927316321003	5.36818013368373	8.04274088667882	12	4.2	2.3	0
2.075	-2.03927316321003	5.33006287829663	7.97285925180247	11	4.3	2.1	0
2.08	-2.00115590782293	5.26018124342027	7.86486036153901	10.5	3.6	2.1	0
2.085	-2.03927316321003	5.22206398803317	7.79497872666265	9.8	2.3	2.1	0
2.09	-2.03927316321003	5.22206398803317	7.7250970917863	8.8	1.4	2.3	0
2.095	-1.93127427294657	5.36818013368373	7.65521545690994	7.8	0.3	2.6	0
2.1	-1.74704087190891	5.33006287829663	7.54721656664648	5.9	-0.7	2.5	0
2.105	-1.60092472625834	5.26018124342027	7.68697983639919	3.7	-1	1.9	0
2.11	-1.63904198164545	5.12041797366756	7.93474199641537	2.9	-1.9	2.2	0
2.115	-1.67715923703255	5.04418346289336	7.93474199641537	2.3	-2.1	1.7	0
2.12	-1.74704087190891	5.0124190834041	7.93474199641537	2.6	-2.8	1.8	0
2.125	-1.74704087190891	5.12041797366756	8.00462363129172	2.9	-3	2.3	0
2.13	-1.7089236165218	5.15218235315681	8.04274088667882	3.1	-3.8	2.1	0
2.135	-1.82327538268311	5.15218235315681	8.07450526616808	3.7	-3.5	1.5	0
2.14	-1.56280747087124	5.26018124342027	8.14438690104443	4.6	-3.7	1.7	0
2.145	-1.60092472625834	5.22206398803317	8.21426853592079	4	-2.6	1.2	0
2.15	-1.45480858060778	5.33006287829663	8.21426853592079	5.2	-1.9	0.8	0
2.155	-1.45480858060778	5.33006287829663	8.21426853592079	5.3	-1.5	1.1	0
2.16	-1.49292583599488	5.22206398803317	8.07450526616808	5.4	-0.9	0.7	0
2.165	-1.49292583599488	5.40629738907084	8.11262252155518	5.6	-0.6	0.2	0
2.17	-1.53104309138199	5.40629738907084	8.14438690104443	6.2	-0.8	0	0
2.175	-1.63904198164545	5.36818013368373	8.07450526616808	5.5	-0.2	-0.5	0
2.18	-1.74704087190891	5.26018124342027	8.07450526616808	5.1	0.2	-0.3	0
2.185	-1.85504008596828	5.15218235315681	8.14438690104443	5.2	0.2	-0.5	0
2.19	-1.93127427294657	5.15218235315681	8.18250415643154	5.8	0.7	0	0
2.195	-1.93127427294657	5.15218235315681	8.25238579130789	6.5	0.7	0.6	0
2.2	-1.93127427294657	5.22206398803317	8.290503046695	7.4	1.1	0.5	0
2.205	-1.85504008596828	5.36818013368373	8.21426853592079	8.5	1.4	0.8	0
2.21	-1.93127427294657	5.29829849880738	8.18250415643154	9	1.6	1	0
2.215	-1.85504008596828	5.33006287829663	8.11262252155518	9.2	1.7	1.4	0
2.22	-1.89315701755947	5.36818013368373	8.07450526616808	9.8	1.7	2.1	0
2.225	-1.96939152833368	5.36818013368373	8.04274088667882	9.3	2.2	1.8	0
2.23	-1.96939152833368	5.40629738907084	7.97285925180247	8.8	1.8	1.8	0
2.235	-1.96939152833368	5.40629738907084	7.90297761692611	7.9	1.3	1.8	0
2.24	-1.89315701755947	5.40629738907084	7.79497872666265	7.5	0.9	1.7	0
2.245	-1.82327538268311	5.43806176856009	7.75686147127555	6.4	0.1	1.8	0
2.25	-1.7089236165218	5.58417791421065	7.7250970917863	5	-0.9	1.9	0
2.255	-1.53104309138199	5.72394118396337	7.7250970917863	3	-1.8	1.4	0
2.26	-1.53104309138199	5.65405954908701	7.79497872666265	1.4	-1.4	0.4	0
2.265	-1.53104309138199	5.47617902394719	7.79497872666265	0	-1.2	0.1	0
2.27	-1.60092472625834	5.22206398803317	7.97285925180247	-0.5	-1.1	-1	0
2.275	-1.82327538268311	5.19029960854392	8.04274088667882	-0.6	-1.3	-1.2	0
2.28	-1.89315701755947	5.22206398803317	8.07450526616808	0.1	-1.2	-1.1	0
2.285	-1.96939152833368	5.12041797366756	8.18250415643154	0.9	-0.9	-0.4	0
2.29	-1.96939152833368	5.0124190834041	8.18250415643154	2.4	-0.6	-0.2	0
2.295	-1.96939152833368	5.08230071828046	8.290503046695	4.4	-0.7	0.2	0
2.3	-1.93127427294657	5.15218235315681	8.290503046695	5.7	0	0.9	0
2.305	-1.89315701755947	5.22206398803317	8.18250415643154	7	0	1.6	0
2.31	-1.96939152833368	5.36818013368373	8.21426853592079	8.1	0.1	2.1	0
2.315	-1.85504008596828	5.40629738907084	8.18250415643154	9.3	0.3	2.4	0
2.32	-1.89315701755947	5.43806176856009	8.18250415643154	9.8	0.2	2.5	0
2.325	-1.89315701755947	5.47617902394719	8.21426853592079	10.5	0.3	3.6	0
2.33	-1.93127427294657	5.33006287829663	8.290503046695	10.8	0.9	3.9	0
2.335	-2.00115590782293	5.26018124342027	8.39214906106061	11.1	1.2	4.2	0
2.34	-1.96939152833368	5.19029960854392	8.50014795132407	12.1	1.4	4.9	0
2.345	-2.00115590782293	5.40629738907084	8.63991122107678	13.7	2.3	5.5	0
2.35	-2.07739041859714	5.36818013368373	8.60814684158753	15.3	4.3	6.4	0
2.355	-2.51573885554883	5.36818013368373	8.67802847646388	16.3	6.2	6.7	0
2.36	-2.69361938068864	5.72394118396337	8.57002958620042	18.7	7.7	8.6	0
2.365	-2.547503558834	6.00982059936664	8.43026631644771	19.9	9.8	10.5	0
2.37	-2.58562049042518	5.87005732961393	8.36038468157135	19.8	12.6	12.3	0
2.375	-3.42420010894146	5.65405954908701	8.32226742618425	18.8	16.1	14.9	0
2.38	-3.82443129050605	5.04418346289336	8.07450526616808	18.9	14.4	16	0
2.385	-3.2780839632909	5.19029960854392	8.11262252155518	21.3	9.3	19.6	0
2.39	-2.2235065642477	4.974301828017	8.39214906106061	23.2	4.4	23.8	0
2.395	-1.41669132522068	4.4724246320868	8.32226742618425	23.5	2.3	26.6	0
2.4	-0.838579618516276	4.51054188747391	8.00462363129172	25	2.1	29.5	0
2.405	-0.139763269752713	5.0124190834041	7.82674310615191	25.5	1.6	31.1	0
2.41	-0.431995561053839	5.19029960854392	7.54721656664648	21.9	5.3	31.9	0
2.415	-1.12445903391955	5.58417791421065	6.84204734198507	17.1	10	32.9	0
2.42	-1.38492694573142	6.22581837989356	6.38464027733983	11.5	12.7	33.8	0
2.425	-1.01646014365609	6.58793230607104	5.99711484757094	0.8	14.4	32.7	0
2.43	-0.946578508779735	6.51169779529684	5.5015905275386	-9.2	16.3	31	0
2.435	-0.724227852354965	6.72769557582376	5.39359163727514	-19.6	17.7	28.4	0
2.44	-0.984695764166839	7.05169224661414	5.43170889266224	-29.7	18.6	25.6	0
2.445	-1.16257628930665	7.33757166201741	5.21571111213532	-39.5	17.9	22.1	0
2.45	-0.762345107742069	7.62345107742069	5.39359163727514	-47.1	15.1	18.3	0
2.455	0.285879447782868	7.62345107742069	6.13687811732365	-53.6	12	13.7	0
2.46	0.431995561053839	7.19145551636685	6.91192897686142	-59.3	12.1	5.1	0
2.465	-0.10799889026346	5.87005732961393	8.14438690104443	-61.5	8.2	-4.9	0
2.47	1.56280747087124	4.4724246320868	9.59284260575436	-55.7	-5.6	-13.3	0
2.475	0.616228962091506	4.54230626696316	9.73260587550708	-48	-8.9	-19.6	0
2.48	-1.27057517957011	4.65030515722662	9.70084149601782	-39.9	-1.5	-20.6	0
2.485	-2.25527094373695	4.4343073766997	9.73260587550708	-29.6	3.3	-20.7	0
2.49	-2.47762192395764	4.11666358180717	9.77072313089418	-20.7	4.9	-17.5	0
2.495	-3.09385056225323	4.11666358180717	9.52296097087801	-12.9	7.1	-14.8	0
2.5	-3.09385056225323	4.11666358180717	9.16719992059838	-5.8	7.9	-11.6	0
2.505	-2.83973552633921	4.22466247207063	8.92579063648006	1.3	7.6	-8	0
2.51	-2.73173695987166	4.54230626696316	8.77967449082949	7.1	7.1	-4.6	0
2.515	-2.58562049042518	4.86630293775354	8.32226742618425	11.2	6.5	-1.6	0
2.52	-2.10915512188231	4.974301828017	8.18250415643154	14.6	5.7	0.7	0
2.525	-1.93127427294657	5.04418346289336	8.00462363129172	16.1	5.3	2.1	0
2.53	-2.00115590782293	5.22206398803317	7.97285925180247	17.2	4.5	2.8	0
2.535	-2.10915512188231	5.47617902394719	7.93474199641537	18.1	3.5	3	0
2.54	-2.14727205347349	5.47617902394719	7.93474199641537	18.3	3.4	3.9	0
2.545	-2.1853893088606	5.47617902394719	7.93474199641537	17.9	2.6	4.4	0
2.55	-2.25527094373695	5.47617902394719	7.90297761692611	17.7	2.1	4.5	0
2.555	-2.36962270989826	5.69217680447411	7.82674310615191	16.6	1.4	4.8	0
2.56	-2.36962270989826	5.61594229369991	7.79497872666265	15.4	0.5	4.7	0
2.565	-2.33150545451116	5.58417791421065	7.61709820152284	14.2	-0.1	5.1	0
2.57	-2.1853893088606	5.76205843935047	7.65521545690994	12.6	-1.1	4.5	0
2.575	-2.00115590782293	5.87005732961393	7.61709820152284	11.4	-1.8	5	0
2.58	-1.89315701755947	5.93993896449029	7.65521545690994	9.3	-2.5	4.2	0
2.585	-1.78515812729601	5.76205843935047	7.61709820152284	7.3	-3.5	3.6	0
2.59	-1.82327538268311	5.72394118396337	7.54721656664648	5.3	-3.7	2.8	0
2.595	-1.82327538268311	5.72394118396337	7.58533382203358	3.6	-3.9	2.3	0
2.6	-1.7089236165218	5.83194007422683	7.61709820152284	2.1	-4.6	1.9	0
2.605	-1.60092472625834	5.83194007422683	7.7250970917863	0.5	-5.2	1.4	0
2.61	-1.56280747087124	5.76205843935047	7.82674310615191	-0.9	-5.3	1.3	0
2.615	-1.49292583599488	5.69217680447411	7.93474199641537	-1.8	-5.1	0.7	0
2.62	-1.45480858060778	5.69217680447411	7.97285925180247	-2.3	-4.9	0.2	0
2.625	-1.53104309138199	5.61594229369991	7.97285925180247	-2.8	-4.1	-0.2	0
2.63	-1.60092472625834	5.58417791421065	8.00462363129172	-2.5	-3.5	-0.8	0
2.635	-1.7089236165218	5.40629738907084	8.04274088667882	-2.7	-3.2	-1	0
2.64	-1.85504008596828	5.5142962793343	8.04274088667882	-2.3	-2.2	-1.2	0
2.645	-1.85504008596828	5.47617902394719	8.07450526616808	-1.8	-2.4	-1.4	0
2.65	-1.93127427294657	5.36818013368373	8.14438690104443	-1.4	-2	-1	0
2.655	-1.96939152833368	5.36818013368373	8.18250415643154	-0.2	-1.6	-0.5	0
2.66	-1.89315701755947	5.40629738907084	8.18250415643154	0.8	-1.1	0	0
2.665	-1.93127427294657	5.36818013368373	8.21426853592079	2.1	-0.9	0.5	0
2.67	-1.93127427294657	5.36818013368373	8.21426853592079	3.2	-0.4	0.6	0
2.675	-1.85504008596828	5.43806176856009	8.36038468157135	4.7	0.1	1.4	0
2.68	-1.93127427294657	5.33006287829663	8.39214906106061	5.8	1.1	1.6	0
2.685	-1.96939152833368	5.47617902394719	8.39214906106061	7	2.1	2.4	0
2.69	-1.85504008596828	5.54606065882355	8.57002958620042	9.6	3.2	2.9	0
2.695	-2.03927316321003	5.54606065882355	8.60814684158753	11.2	5	3.1	0
2.7	-2.2235065642477	5.61594229369991	8.39214906106061	13.4	7	4	0
2.705	-2.1853893088606	5.76205843935047	8.39214906106061	15.1	8.1	4	0
2.71	-2.29338852291997	5.69217680447411	8.36038468157135	15.5	9.3	4.9	0
2.715	-2.43950434477462	5.65405954908701	8.39214906106061	16.8	10.1	6.2	0
2.72	-2.83973552633921	5.76205843935047	8.46203069593696	17.6	9.7	6.7	0
2.725	-2.87785278172631	5.36818013368373	8.53191233081332	18.3	8.1	7.2	0
2.73	-3.17008539682335	5.26018124342027	8.43026631644771	19.3	6.6	9.3	0
2.735	-2.87785278172631	5.5142962793343	8.67802847646388	21.9	4.9	11.9	0
2.74	-2.80797114684995	5.04418346289336	8.63991122107678	24.3	2.3	14.6	0
2.745	-2.51573885554883	5.0124190834041	8.43026631644771	27.1	-0.2	16.3	0
2.75	-1.49292583599488	5.61594229369991	8.53191233081332	34.1	-4.9	18.7	0
2.755	-0.724227852354965	5.72394118396337	8.63991122107678	36.6	-4.3	21.4	0
2.76	-0.254115068293615	5.61594229369991	8.60814684158753	37.1	-0.9	22.9	0
2.765	-0.654346217478609	5.80017569473757	8.43026631644771	38.7	3.3	25.4	0
2.77	-1.96939152833368	6.19405400040431	7.7250970917863	37.8	6.6	26.8	0
2.775	-2.47762192395764	6.47993341580758	7.58533382203358	36.3	6.6	29.4	0
2.78	-4.00866469154371	7.55356944254433	7.33757166201741	31.9	6.4	33	0
2.785	-5.10135934597401	7.90933049282396	6.98181061173778	24.5	3.6	38.6	0
2.79	-5.32371000239878	6.98181061173778	6.5942851819689	14.6	-2.3	42.7	0
2.795	-5.20935823623747	6.33381727015702	7.08980950200124	5.7	-8.8	44.6	0
2.8	-6.30840576656562	5.5142962793343	8.07450526616808	-6	-15.5	44.3	0
2.805	-7.90933049282396	4.9361845726299	7.90297761692611	-20.6	-19.9	39.7	0
2.81	-9.70084149601782	6.47993341580758	7.54721656664648	-31.9	-24.4	29.7	0
2.815	-9.04014240264137	7.8013316025605	7.58533382203358	-39.8	-29.1	18.3	0
2.82	-7.03898649481844	7.69333271229704	7.36933604150667	-46.5	-28.8	-1.2	0
2.825	-6.6705196927431	6.37193452554413	6.84204734198507	-50.3	-17.9	-28.6	0
2.83	-7.1469853850819	3.39878860535006	5.39359163727514	-54.1	-7.2	-44.5	0
2.835	-6.7086369481302	2.46491584836602	4.82818568236644	-51.7	-2.8	-54.2	0
2.84	-5.68582392857626	2.03927316321003	4.58042352235026	-47.3	-2.1	-59.1	0
2.845	-4.4088958731083	0.603523210295804	3.41784723304361	-44	-0.5	-63.2	0
2.85	-3.17008539682335	-1.78515812729601	2.28703532322621	-37.8	3	-64.2	0
2.855	-2.25527094373695	-2.54115068293615	2.57291473862948	-24.7	8.8	-61.5	0
2.86	-2.03927316321003	-0.533641575419448	4.44066025259755	0.4	22	-57.3	0
2.865	-2.87785278172631	1.71527649241965	6.13687811732365	14	36.1	-56.9	0
2.87	-3.82443129050605	1.93127427294657	6.41640465682908	14.7	47.6	-60.4	0
2.875	-4.15478083719427	0.393878305666736	5.29194562290953	10.3	53.9	-63.5	0
2.88	-3.86254854589315	-1.28328093136582	4.26277972745774	9.6	52.9	-63.1	0
2.885	-3.02396892737687	-0.857638246209827	4.37077861772119	17.7	47.8	-60.1	0
2.89	-7.50909931125938	13.4236267721583	11.4605881197224	31	39.4	-47.6	0
2.895	-1.85504008596828	26.4597281145476	21.3075457613908	34.4	-10.6	20.7	0
2.9	20.7866099377671	6.26393563528066	15.6280747087124	-55.3	-77.3	57	0
2.905	26.1865544509401	-0.177880525139816	9.06555390623277	-101.1	-66.7	35.7	0
2.91	19.0014518104711	11.8481135494913	12.0259940746311	-47.5	-7.5	56.2	0
2.915	15.0626687538037	13.1758646121421	6.5942851819689	-25.8	19.1	89	0
2.92	2.03927316321003	19.0840391971431	5.92723321269458	-22.3	11.6	82.4	0
2.925	-4.77736267518363	14.6751433240348	3.66560939305978	-28.2	5.6	46.9	0
2.93	2.62373774581229	4.974301828017	8.57002958620042	-44.6	-9.4	8.3	0
2.935	6.7086369481302	1.32139818675292	12.2419918551581	-34.6	-7.9	-12.3	0
2.94	2.98585199578569	2.07103754269929	11.6384686448622	-11.7	6.5	-12.8	0
2.945	-2.62373774581229	3.72278527614044	9.73260587550708	7.2	14.9	-10.5	0
2.95	-4.80912705467288	4.974301828017	8.11262252155518	16.7	13.3	-7.9	0
2.955	-4.77736267518363	6.37193452554413	7.65521545690994	20	9.4	-5.8	0
2.96	-4.26277972745774	6.47993341580758	7.82674310615191	17.9	7.1	-5.6	0
2.965	-3.64655076536623	5.58417791421065	7.82674310615191	12.3	4.4	-4.9	0
2.97	-2.91597036090933	5.08230071828046	7.86486036153901	9.9	1.4	-2.1	0
2.975	-2.29338852291997	5.47617902394719	7.7250970917863	10.6	0.2	-0.3	0
2.98	-1.74704087190891	5.97805621987739	7.79497872666265	10.7	-0.3	0.5	0
2.985	-1.27057517957011	6.15593674501721	7.75686147127555	8.6	-0.9	-0.6	0
2.99	-1.20069354469376	6.00982059936664	7.65521545690994	6.2	0	-1.9	0
2.995	-1.49292583599488	6.00982059936664	7.65521545690994	3.8	1.1	-3.3	0
3	-2.1853893088606	5.97805621987739	7.65521545690994	2.6	1.7	-4.6	0
3.005	-2.80797114684995	5.90817458500103	7.50909931125938	0.4	1.8	-5.1	0
3.01	-3.02396892737687	5.83194007422683	7.54721656664648	-1.8	0.9	-4.6	0
3.015	-2.83973552633921	5.61594229369991	7.58533382203358	-4	-0.9	-4.1	0
3.02	-2.66185500119939	5.43806176856009	7.79497872666265	-5.4	-2.9	-2.9	0
3.025	-2.25527094373695	5.47617902394719	7.97285925180247	-6	-3.9	-2.3	0
3.03	-2.00115590782293	5.43806176856009	8.00462363129172	-6.2	-4.9	-1.8	0
3.035	-1.82327538268311	5.47617902394719	8.07450526616808	-6.2	-5.3	-1.9	0
3.04	-1.82327538268311	5.40629738907084	8.14438690104443	-6.2	-4.9	-2.2	0
3.045	-1.78515812729601	5.40629738907084	8.11262252155518	-4.8	-4.2	-2	0
3.05	-1.78515812729601	5.40629738907084	8.25238579130789	-3.9	-2.9	-1.9	0
3.055	-1.74704087190891	5.47617902394719	8.18250415643154	-3	-2.1	-1.8	0
3.06	-1.78515812729601	5.47617902394719	8.14438690104443	-2.5	-2.1	-1.8	0
3.065	-1.85504008596828	5.47617902394719	8.11262252155518	-1.7	-1.6	-1.6	0
3.07	-1.85504008596828	5.47617902394719	8.11262252155518	-1.4	-1.1	-1.3	0
3.075	-1.78515812729601	5.5142962793343	8.11262252155518	-0.9	-0.7	-1	0
3.08	-1.67715923703255	5.47617902394719	8.11262252155518	-0.2	-0.3	-1.1	0
3.085	-1.56280747087124	5.43806176856009	8.07450526616808	0.5	-0.2	-1.4	0
3.09	-1.63904198164545	5.47617902394719	8.11262252155518	0.3	0.4	-1.3	0
3.095	-1.74704087190891	5.43806176856009	8.04274088667882	1	0.7	-1.4	0
3.1	-1.89315701755947	5.5142962793343	8.00462363129172	1.4	1.1	-1.5	0
3.105	-2.00115590782293	5.36818013368373	8.00462363129172	1.6	1.8	-1.4	0
3.11	-2.00115590782293	5.36818013368373	8.00462363129172	2.3	1.8	-0.9	0
3.115	-1.96939152833368	5.43806176856009	8.07450526616808	2.8	1.6	-0.2	0
3.12	-1.89315701755947	5.43806176856009	8.00462363129172	2.9	1.8	0	0
3.125	-1.85504008596828	5.47617902394719	8.00462363129172	3.2	1.4	0	0
3.13	-1.85504008596828	5.47617902394719	8.00462363129172	3	1.6	0	0
3.135	-1.89315701755947	5.5142962793343	8.00462363129172	2.9	1.8	-0.1	0
3.14	-1.85504008596828	5.54606065882355	7.97285925180247	3	1.5	0.2	0
3.145	-1.82327538268311	5.47617902394719	8.04274088667882	2.9	1.3	0	0
3.15	-1.85504008596828	5.40629738907084	8.00462363129172	3.5	1.2	0.2	0
3.155	-1.89315701755947	5.40629738907084	8.00462363129172	3.5	1.8	0.6	0
3.16	-1.89315701755947	5.40629738907084	7.97285925180247	4.1	1.8	0.7	0
3.165	-1.93127427294657	5.47617902394719	7.97285925180247	4.1	1.8	1.1	0
3.17	-1.89315701755947	5.43806176856009	7.97285925180247	3.9	2.1	1.2	0
3.175	-1.89315701755947	5.47617902394719	7.97285925180247	3.7	2.1	1.1	0
3.18	-1.89315701755947	5.43806176856009	8.00462363129172	4.4	1.8	0.9	0
3.185	-1.93127427294657	5.43806176856009	8.00462363129172	4.7	1.8	1.4	0
3.19	-2.00115590782293	5.40629738907084	8.00462363129172	5.1	2.1	1.6	0
3.195	-2.07739041859714	5.43806176856009	7.97285925180247	5.8	2.1	2	0
3.2	-2.10915512188231	5.5142962793343	7.86486036153901	6.3	1.5	2.5	0
3.205	-1.96939152833368	5.61594229369991	7.82674310615191	6	1.1	2.5	0
3.21	-1.82327538268311	5.54606065882355	7.86486036153901	5.5	0.9	2.5	0
3.215	-1.82327538268311	5.54606065882355	7.90297761692611	5.1	0.7	2.3	0
3.22	-1.89315701755947	5.5142962793343	7.97285925180247	4.9	0.8	2.2	0
3.225	-1.89315701755947	5.58417791421065	7.90297761692611	4.6	0.9	2.7	0
3.23	-1.93127427294657	5.5142962793343	8.00462363129172	4.8	0.9	2.1	0
3.235	-1.89315701755947	5.43806176856009	7.93474199641537	5.1	1	2.7	0
3.24	-1.93127427294657	5.40629738907084	8.07450526616808	5.2	1.1	2.8	0
3.245	-1.93127427294657	5.43806176856009	8.00462363129172	6.5	1	3.3	0
3.25	-1.89315701755947	5.43806176856009	8.07450526616808	7.4	1	3.7	0
3.255	-1.82327538268311	5.40629738907084	8.07450526616808	8.2	1.1	3.6	0
3.26	-1.89315701755947	5.47617902394719	8.11262252155518	9.3	1.6	3.9	0
3.265	-1.93127427294657	5.43806176856009	8.14438690104443	10.1	2	4.5	0
3.27	-2.03927316321003	5.47617902394719	8.21426853592079	11.7	2.1	4.7	0
3.275	-2.07739041859714	5.58417791421065	8.25238579130789	13	2.1	4.6	0
3.28	-2.14727205347349	5.47617902394719	8.39214906106061	13.3	2.4	4	0
3.285	-2.25527094373695	5.40629738907084	8.36038468157135	14.7	3	4.6	0
3.29	-2.29338852291997	5.5142962793343	8.46203069593696	16.5	2.9	5.5	0
3.295	-2.07739041859714	5.72394118396337	8.63991122107678	17.4	2.5	6.3	0
3.3	-2.14727205347349	5.87005732961393	8.53191233081332	17.9	2.5	5.7	0
3.305	-2.2235065642477	5.90817458500103	8.43026631644771	18.2	2.3	5.7	0
3.31	-2.25527094373695	5.97805621987739	8.290503046695	18.6	1.6	6.4	0
3.315	-2.95408729250052	5.33006287829663	8.77967449082949	18.7	0.8	7	0
3.32	-2.66185500119939	4.33266136233409	8.50014795132407	19.4	0	7.9	0
3.325	-2.98585199578569	5.72394118396337	8.18250415643154	27.7	1.6	12.5	0
3.33	-3.46231736432856	6.04793785475375	8.21426853592079	32.2	-0.2	16.1	0
3.335	-2.66185500119939	5.08230071828046	8.00462363129172	30.5	-7.1	18.6	0
3.34	-1.96939152833368	5.29829849880738	8.07450526616808	33.8	-9.2	21	0
3.345	-1.53104309138199	5.47617902394719	8.14438690104443	36.4	-8.8	23	0
3.35	-0.984695764166839	5.43806176856009	8.00462363129172	36.4	-9.5	23.3	0
3.355	-0.362113926177483	5.72394118396337	8.00462363129172	37.9	-10.2	23.3	0
3.36	-1.23881080008086	6.19405400040431	7.93474199641537	38.3	-8.8	22.6	0
3.365	-2.03927316321003	5.93993896449029	7.29945440663031	36.5	-7.7	22.4	0
3.37	-2.29338852291997	6.15593674501721	7.12157388149049	32.9	-9.3	21.8	0
3.375	-2.547503558834	6.30205289066777	7.33757166201741	31	-11.2	21.9	0
3.38	-3.17008539682335	6.51169779529684	7.58533382203358	25.2	-12.6	23.8	0
3.385	-3.67831514485548	5.54606065882355	8.00462363129172	17	-15.3	25.7	0
3.39	-4.08489920231792	4.00866469154371	8.18250415643154	4.2	-18.4	25.5	0
3.395	-3.93878305666736	3.39878860535006	8.60814684158753	-7.7	-22.4	25.4	0
3.4	-4.22466247207063	3.25267245969949	8.99567227135641	-15.3	-24.9	25	0
3.405	-4.77736267518363	3.00491029968332	9.06555390623277	-25.4	-25.3	24.2	0
3.41	-5.72394118396337	3.61478638587698	9.16719992059838	-34.9	-25.9	24	0
3.415	-6.19405400040431	3.2907897150866	8.84955612570585	-47	-28.2	23.2	0
3.42	-6.0542907306516	2.85879447782868	8.46203069593696	-58.8	-30.8	20.2	0
3.425	-5.68582392857626	3.00491029968332	8.53191233081332	-63.9	-32.4	15.4	0
3.43	-5.43170889266224	2.96679304429622	8.25238579130789	-68.1	-28.7	4.4	0
3.435	-4.70112816440942	4.14842796129642	8.57002958620042	-66.9	-21.9	-7.3	0
3.44	-4.92347882083419	4.11666358180717	8.36038468157135	-66.4	-11.4	-22.6	0
3.445	-5.79382281883972	3.00491029968332	7.40745329689377	-68.5	-0.9	-38.6	0
3.45	-6.30840576656562	2.07103754269929	6.27664138707637	-67.9	4.6	-50.3	0
3.455	-6.08605511014085	1.03551877134964	4.974301828017	-64.7	5.3	-60.6	0
3.46	-5.35547438188803	0.247762192395764	4.33901423823194	-57	4.4	-66	0
3.465	-4.37077861772119	0.749639355946368	4.54865914286101	-43.6	4.2	-70.2	0
3.47	-3.79266691101679	1.25151655187656	4.9361845726299	-30.3	7.2	-75.3	0
3.475	-3.67831514485548	1.18163491700021	4.86630293775354	-18.9	14.1	-81.6	0
3.48	-3.67831514485548	-0.031764382727212	4.33901423823194	-10	20	-88.7	0
3.485	-3.46231736432856	-0.31764382727212	3.98325318795231	1	23.2	-92.2	0
3.49	3.42420010894146	8.66532272466818	11.2890604704805	35.3	30.8	-95.7	0
3.495	-1.38492694573142	20.0877935890035	15.2723136584328	70.6	55	-101.9	0
3.5	-11.3017662222762	16.4666543272287	8.25238579130789	32.6	28.2	-83.7	0
3.505	13.09327722547	8.44932494414126	5.71123543216767	-0.9	-74.1	-37.3	0
3.51	19.9099130638637	8.843203249808	7.40745329689377	-2.8	-83.5	-23.8	0
3.515	21.3710745203693	16.6508877282664	7.65521545690994	32.9	-56.9	-6.1	0
3.52	20.278379865939	18.1184020606698	8.74791011134024	38.2	-22.9	15.8	0
3.525	10.6855372601847	12.6739874162119	7.33757166201741	26.1	6.1	21.8	0
3.53	-4.30089698284484	9.73895875140493	5.46347327215149	21.2	20.7	12.3	0
3.535	-8.13168114924873	7.55356944254433	5.99711484757094	20.7	17.2	-0.1	0
3.54	-3.57031625459202	4.33266136233409	7.82674310615191	9.1	5.6	-6.1	0
3.545	0.177880525139816	3.57666913048987	8.74791011134024	11	0.8	-4.5	0
3.55	0.400231181564586	4.51054188747391	8.74791011134024	18.3	2.1	-2.7	0
3.555	-1.12445903391955	5.69217680447411	8.25238579130789	23	4	-2.8	0
3.56	-3.13196781764033	6.72769557582376	7.50909931125938	23.1	4.7	-3.1	1
3.565	-4.08489920231792	6.98181061173778	7.08980950200124	18.4	3.5	-3.2	1
3.57	-3.75454965562969	6.37193452554413	7.19145551636685	13.1	1.8	-2.3	1
3.575	-2.95408729250052	5.87005732961393	7.29945440663031	9	0.8	-0.8	1
3.58	-2.29338852291997	5.80017569473757	7.43921767638302	7.5	-0.1	0.6	1
3.585	-2.03927316321003	5.87005732961393	7.50909931125938	6.7	-0.9	1	1
3.59	-2.25527094373695	5.83194007422683	7.50909931125938	4.5	-1.7	1.4	1
3.595	-2.33150545451116	5.80017569473757	7.47733493177012	2.3	-2.6	1.3	1
3.6	-2.29338852291997	5.87005732961393	7.40745329689377	0.4	-3.9	1	1
3.605	-2.10915512188231	6.00982059936664	7.43921767638302	-0.8	-4.9	0.9	1
3.61	-1.74704087190891	6.00982059936664	7.7250970917863	-2.3	-5	0.7	1
3.615	-1.7089236165218	5.83194007422683	7.7250970917863	-3.7	-5.3	0.4	1
3.62	-1.78515812729601	5.69217680447411	7.79497872666265	-5.6	-4.8	0	1
3.625	-1.78515812729601	5.65405954908701	7.7250970917863	-5.8	-4.6	-0.6	1
3.63	-1.82327538268311	5.54606065882355	7.86486036153901	-6.3	-4.6	-0.7	1
3.635	-1.7089236165218	5.54606065882355	7.97285925180247	-6.5	-4.2	-0.9	1
3.64	-1.56280747087124	5.40629738907084	8.07450526616808	-6.4	-3.9	-1.6	1
3.645	-1.60092472625834	5.54606065882355	8.00462363129172	-5.7	-3.7	-1.6	1
3.65	-1.60092472625834	5.65405954908701	8.04274088667882	-4.6	-3.2	-1.7	1
3.655	-1.67715923703255	5.76205843935047	7.97285925180247	-4.1	-2.5	-2.4	1
3.66	-1.63904198164545	5.58417791421065	7.97285925180247	-3.9	-1.7	-3.1	1
3.665	-1.78515812729601	5.54606065882355	8.04274088667882	-4.4	-0.8	-3.5	1
3.67	-1.93127427294657	5.43806176856009	8.11262252155518	-3.2	-0.7	-3.5	1
3.675	-1.93127427294657	5.5142962793343	8.11262252155518	-2.1	-0.4	-2.5	1
3.68	-2.03927316321003	5.54606065882355	8.07450526616808	-1	-0.4	-1.8	1
3.685	-2.07739041859714	5.5142962793343	8.00462363129172	-0.7	-0.2	-1.8	1
3.69	-1.96939152833368	5.54606065882355	8.00462363129172	0.2	-0.3	-1.4	1
3.695	-1.78515812729601	5.65405954908701	8.00462363129172	1.4	0	-1	1
3.7	-1.74704087190891	5.54606065882355	8.07450526616808	1.1	-0.4	-0.9	1
3.705	-1.74704087190891	5.54606065882355	8.00462363129172	1.1	0	-1.2	1
3.71	-1.78515812729601	5.61594229369991	7.93474199641537	1.3	0.4	-1.2	1
3.715	-1.82327538268311	5.58417791421065	7.97285925180247	1.4	1	-0.7	1
3.72	-1.82327538268311	5.5142962793343	8.00462363129172	1.8	1	-1.3	1
3.725	-1.82327538268311	5.54606065882355	7.97285925180247	2.6	1.1	-1.1	1
3.73	-1.89315701755947	5.58417791421065	7.97285925180247	2.7	1	-0.9	1
3.735	-1.85504008596828	5.54606065882355	7.97285925180247	3.4	1	-0.7	1
3.74	-1.89315701755947	5.5142962793343	7.97285925180247	3.8	1.4	0	1
3.745	-1.82327538268311	5.58417791421065	7.93474199641537	4.2	1.4	0.1	1
3.75	-1.89315701755947	5.54606065882355	7.93474199641537	4.2	1.6	0.1	1
3.755	-1.85504008596828	5.69217680447411	7.86486036153901	3.9	1.6	-0.5	1
3.76	-1.85504008596828	5.72394118396337	7.82674310615191	4.1	1.2	-0.4	1
3.765	-1.85504008596828	5.65405954908701	7.82674310615191	3.9	1	0	1
3.77	-1.85504008596828	5.61594229369991	7.82674310615191	3.2	1	0	1
3.775	-1.93127427294657	5.65405954908701	7.79497872666265	3	0.7	-0.1	1
3.78	-1.93127427294657	5.65405954908701	7.82674310615191	2.8	0.9	-0.4	1
3.785	-1.93127427294657	5.65405954908701	7.86486036153901	2.3	1	-0.4	1
3.79	-1.89315701755947	5.69217680447411	7.82674310615191	1.4	0.6	-0.2	1
3.795	-1.89315701755947	5.69217680447411	7.79497872666265	1.3	0.2	-0.5	1
3.8	-1.89315701755947	5.65405954908701	7.79497872666265	0.4	0.2	-0.6	1
3.805	-1.89315701755947	5.69217680447411	7.7250970917863	-0.2	0	-0.7	1
3.81	-1.82327538268311	5.72394118396337	7.75686147127555	-0.7	-0.4	-0.3	1
3.815	-1.74704087190891	5.65405954908701	7.79497872666265	-1.5	-0.7	-0.5	1
3.82	-1.74704087190891	5.65405954908701	7.90297761692611	-1.9	-0.9	-1.1	1
3.825	-1.67715923703255	5.69217680447411	7.86486036153901	-2	-0.1	-1.1	1
3.83	-1.74704087190891	5.61594229369991	7.90297761692611	-2.7	-0.5	-1.3	1
3.835	-1.74704087190891	5.65405954908701	7.90297761692611	-2.8	-0.5	-1.1	1
3.84	-1.78515812729601	5.65405954908701	7.82674310615191	-3.1	-0.4	-1.5	1
3.845	-1.82327538268311	5.58417791421065	7.90297761692611	-3.1	-0.7	-2	1
3.85	-1.74704087190891	5.58417791421065	7.93474199641537	-3.2	-0.2	-2.1	1
3.855	-1.82327538268311	5.61594229369991	7.90297761692611	-3.4	-0.4	-2.1	1
3.86	-1.85504008596828	5.58417791421065	7.86486036153901	-3.5	-0.2	-2.1	1
3.865	-1.85504008596828	5.54606065882355	7.90297761692611	-3.5	0	-2.3	1
3.87	-1.89315701755947	5.61594229369991	7.86486036153901	-3.5	-0.1	-1.7	1
3.875	-1.85504008596828	5.61594229369991	7.86486036153901	-3.6	-0.1	-2.1	1
3.88	-1.78515812729601	5.61594229369991	7.79497872666265	-3.7	0	-2.4	1
3.885	-1.85504008596828	5.54606065882355	7.82674310615191	-3.8	0	-1.8	1
3.89	-1.85504008596828	5.65405954908701	7.82674310615191	-4.1	-0.2	-2.9	1
3.895	-1.82327538268311	5.58417791421065	7.90297761692611	-4.2	0	-2.5	1
3.9	-1.85504008596828	5.58417791421065	7.86486036153901	-4.2	-0.2	-2.1	1
3.905	-1.89315701755947	5.58417791421065	7.79497872666265	-4.8	-0.1	-2.1	1
3.91	-2.03927316321003	5.40629738907084	7.82674310615191	-4.7	-0.2	-2.1	1
3.915	-2.00115590782293	5.33006287829663	7.97285925180247	-4.5	-0.3	-1.8	1
3.92	-1.93127427294657	5.36818013368373	8.04274088667882	-3.9	-0.2	-1.6	1
3.925	-1.89315701755947	5.47617902394719	7.93474199641537	-3.6	-0.1	-1.6	1
3.93	-1.96939152833368	5.40629738907084	7.93474199641537	-2.7	-0.2	-1.1	1
3.935	-1.93127427294657	5.5142962793343	7.93474199641537	-2.1	-0.2	-1.1	1
3.94	-1.85504008596828	5.43806176856009	7.97285925180247	-2	-0.3	-0.6	1
3.945	-1.82327538268311	5.5142962793343	7.90297761692611	-1.7	-0.2	-1	1
3.95	-1.78515812729601	5.54606065882355	7.93474199641537	-1.6	-0.2	-0.9	1
3.955	-1.74704087190891	5.54606065882355	7.93474199641537	-1.8	-0.1	-1.1	1
3.96	-1.74704087190891	5.5142962793343	8.00462363129172	-2	0	-1	1
3.965	-1.74704087190891	5.47617902394719	7.90297761692611	-2.5	0	-0.8	1
3.97	-1.74704087190891	5.47617902394719	7.90297761692611	-2.4	0	-1.3	1
3.975	-1.82327538268311	5.43806176856009	7.90297761692611	-2.1	0.1	-1.2	1
3.98	-1.74704087190891	5.47617902394719	7.97285925180247	-1.8	0.4	-0.7	1
3.985	-1.78515812729601	5.43806176856009	7.93474199641537	-1.3	0.5	-1.1	1
3.99	-1.78515812729601	5.40629738907084	8.00462363129172	-0.9	0.4	-1.1	1
3.995	-1.89315701755947	5.36818013368373	7.97285925180247	-0.7	0.6	-1.2	1
4	-1.89315701755947	5.43806176856009	7.93474199641537	0	0.8	-0.7	1
4.005	-1.93127427294657	5.40629738907084	7.90297761692611	0	0.7	-0.2	1
4.01	-1.89315701755947	5.36818013368373	7.97285925180247	0	0.6	0	1
4.015	-1.96939152833368	5.47617902394719	7.93474199641537	0.7	0.7	-0.1	1
4.02	-1.93127427294657	5.43806176856009	7.86486036153901	0.9	0.4	-0.3	1
4.025	-1.96939152833368	5.47617902394719	7.90297761692611	0.9	0.2	0	1
4.03	-1.93127427294657	5.5142962793343	7.82674310615191	1.1	0.2	0	1
4.035	-1.93127427294657	5.54606065882355	7.86486036153901	0.7	-0.2	0.3	1
4.04	-1.85504008596828	5.5142962793343	7.90297761692611	0.4	-0.5	0.5	1
4.045	-1.85504008596828	5.54606065882355	7.86486036153901	0	-0.2	0.2	1
4.05	-1.82327538268311	5.47617902394719	7.86486036153901	0.1	-0.4	0.4	1
4.055	-1.89315701755947	5.5142962793343	7.90297761692611	0.2	-0.9	0.4	1
4.06	-1.85504008596828	5.54606065882355	7.86486036153901	0	-0.4	0.1	1
4.065	-1.85504008596828	5.43806176856009	7.90297761692611	-0.2	-0.2	-0.1	1
4.07	-1.82327538268311	5.5142962793343	7.90297761692611	0.1	0	-0.1	1
4.075	-1.85504008596828	5.54606065882355	7.93474199641537	0.1	-0.1	0.3	1
4.08	-1.85504008596828	5.47617902394719	7.93474199641537	0.1	0.1	0	1
4.085	-1.85504008596828	5.47617902394719	7.93474199641537	0	0.2	0.1	1
4.09	-1.82327538268311	5.54606065882355	7.93474199641537	0.2	0.2	-0.2	1
4.095	-1.85504008596828	5.5142962793343	7.90297761692611	-0.2	0.4	-0.4	1
4.1	-1.89315701755947	5.5142962793343	7.93474199641537	0	0.4	0	1
4.105	-1.82327538268311	5.43806176856009	7.93474199641537	0.2	0.1	0	1
4.11	-1.85504008596828	5.5142962793343	7.93474199641537	0.1	0.3	0.1	1
4.115	-1.85504008596828	5.47617902394719	7.93474199641537	0	0.3	0.1	1
4.12	-1.89315701755947	5.58417791421065	7.90297761692611	0.4	0.2	0.2	1
4.125	-1.82327538268311	5.5142962793343	7.82674310615191	-0.3	0.1	0.2	1
4.13	-1.82327538268311	5.58417791421065	7.79497872666265	-0.7	0	0	1
4.135	-1.82327538268311	5.54606065882355	7.82674310615191	-1.1	0.4	-0.4	1
4.14	-1.82327538268311	5.47617902394719	7.86486036153901	-0.9	0.2	-0.6	1
4.145	-1.82327538268311	5.5142962793343	7.97285925180247	-0.7	0.2	-0.7	1
4.15	-1.89315701755947	5.43806176856009	7.93474199641537	-0.7	0.3	-0.7	1
4.155	-1.93127427294657	5.47617902394719	7.93474199641537	-0.5	0.2	-0.9	1
4.16	-1.85504008596828	5.47617902394719	7.86486036153901	0	0.5	-1.1	1
4.165	-1.89315701755947	5.40629738907084	7.97285925180247	-0.2	0.6	-1.1	1
4.17	-1.85504008596828	5.47617902394719	7.93474199641537	0	0.7	-0.7	1
4.175	-1.85504008596828	5.47617902394719	7.90297761692611	0.2	0.9	-0.9	1
4.18	-1.89315701755947	5.5142962793343	7.93474199641537	0.7	0.8	-0.4	1
4.185	-1.85504008596828	5.5142962793343	7.93474199641537	0.7	0.7	-0.5	1
4.19	-1.89315701755947	5.5142962793343	7.90297761692611	0.8	0.9	-0.6	1
4.195	-1.89315701755947	5.5142962793343	7.90297761692611	0.4	0.8	-0.4	1
4.2	-1.93127427294657	5.40629738907084	7.90297761692611	0.7	0.9	0	1
4.205	-1.89315701755947	5.47617902394719	7.90297761692611	0.5	0.9	-0.2	1
4.21	-1.89315701755947	5.5142962793343	7.90297761692611	0.3	0.5	-0.1	1
4.215	-1.89315701755947	5.54606065882355	7.86486036153901	0.4	0.5	-0.4	1
4.22	-1.85504008596828	5.43806176856009	7.90297761692611	0.7	0.6	-0.3	1
4.225	-1.89315701755947	5.47617902394719	7.93474199641537	0.7	0.4	-0.3	1
4.23	-1.89315701755947	5.5142962793343	7.86486036153901	0.7	0.4	0	1
4.235	-1.89315701755947	5.5142962793343	7.82674310615191	0.8	0.3	0	1
4.24	-1.89315701755947	5.5142962793343	7.86486036153901	0.5	0.1	-0.1	1
4.245	-1.89315701755947	5.5142962793343	7.86486036153901	0.2	-0.1	0	1
4.25	-1.93127427294657	5.43806176856009	7.90297761692611	0.2	0.2	0	1
4.255	-1.85504008596828	5.43806176856009	7.90297761692611	0.2	0	-0.2	1
4.26	-1.85504008596828	5.40629738907084	7.93474199641537	0.6	0.2	-0.1	1
4.265	-1.85504008596828	5.47617902394719	7.90297761692611	1	0	0	1
4.27	-1.89315701755947	5.47617902394719	7.93474199641537	1.1	-0.3	0.4	1
4.275	-1.85504008596828	5.47617902394719	7.90297761692611	1.2	0.1	0.4	1
4.28	-1.85504008596828	5.47617902394719	7.93474199641537	1.1	0.1	0.6	1
4.285	-1.85504008596828	5.5142962793343	7.90297761692611	1.5	0.1	0.7	1
4.29	-1.89315701755947	5.54606065882355	7.86486036153901	1.6	0.2	0.4	1
4.295	-1.85504008596828	5.5142962793343	7.93474199641537	1.7	0.2	-0.4	1
4.3	-1.85504008596828	5.5142962793343	7.90297761692611	1.4	0.7	-0.1	1
4.305	-1.93127427294657	5.5142962793343	7.82674310615191	1.5	0.2	0.2	1
4.31	-1.93127427294657	5.54606065882355	7.90297761692611	0.9	0	0.2	1
4.315	-1.89315701755947	5.58417791421065	7.82674310615191	0.7	-0.2	0.1	1
4.32	-1.82327538268311	5.61594229369991	7.82674310615191	0.4	-0.6	0.2	1
4.325	-1.78515812729601	5.65405954908701	7.82674310615191	0	-0.4	0	1
4.33	-1.74704087190891	5.58417791421065	7.86486036153901	-0.7	-0.4	-0.3	1
4.335	-1.82327538268311	5.58417791421065	7.86486036153901	-1.4	-0.7	-0.3	1
4.34	-1.85504008596828	5.54606065882355	7.86486036153901	-1.1	-0.5	-0.4	1
4.345	-1.85504008596828	5.5142962793343	7.86486036153901	-1.8	-0.5	-0.4	1
4.35	-1.93127427294657	5.43806176856009	8.00462363129172	-2.1	-0.7	-0.6	1
4.355	-1.89315701755947	5.43806176856009	7.90297761692611	-1.7	-0.7	-0.2	1
4.36	-1.93127427294657	5.47617902394719	7.90297761692611	-1.1	-0.6	-0.2	1
4.365	-1.93127427294657	5.43806176856009	7.93474199641537	-1.1	-0.4	-0.3	1
4.37	-1.93127427294657	5.47617902394719	7.97285925180247	-0.6	-0.2	-0.4	1
4.375	-1.85504008596828	5.47617902394719	7.93474199641537	-0.7	-0.2	-0.2	1
4.38	-1.85504008596828	5.47617902394719	7.97285925180247	-0.4	-0.3	-0.2	1
4.385	-1.82327538268311	5.5142962793343	7.97285925180247	-0.2	0	0	1
4.39	-1.89315701755947	5.43806176856009	7.97285925180247	-0.4	0.2	-0.4	1
4.395	-1.89315701755947	5.47617902394719	7.97285925180247	0	0	-0.6	1
4.4	-1.85504008596828	5.43806176856009	8.00462363129172	0	0.2	0.1	1
4.405	-1.93127427294657	5.5142962793343	7.97285925180247	0.4	0.4	-0.1	1
4.41	-1.96939152833368	5.5142962793343	7.93474199641537	0.4	0.4	-0.3	1
4.415	-1.89315701755947	5.54606065882355	7.86486036153901	0.3	0.4	-0.1	1
4.42	-1.89315701755947	5.54606065882355	7.93474199641537	0.2	0.4	0.1	1
4.425	-1.82327538268311	5.54606065882355	7.86486036153901	-0.2	0.3	0	1
4.43	-1.85504008596828	5.54606065882355	7.86486036153901	-0.6	0.2	0	1
4.435	-1.85504008596828	5.43806176856009	7.86486036153901	-1	0.2	-0.8	1
4.44	-1.96939152833368	5.43806176856009	7.79497872666265	-0.8	0.3	-0.7	1
4.445	-1.93127427294657	5.47617902394719	7.90297761692611	-0.9	0.1	-0.1	1
4.45	-1.89315701755947	5.43806176856009	7.86486036153901	-0.9	0.2	-0.1	1
4.455	-1.85504008596828	5.40629738907084	7.90297761692611	0	0.2	-0.3	1
4.46	-1.89315701755947	5.43806176856009	7.86486036153901	0.3	0.1	-0.1	1
4.465	-1.93127427294657	5.43806176856009	7.97285925180247	0	0	0.2	1
4.47	-1.89315701755947	5.40629738907084	7.86486036153901	0.5	-0.5	0.3	1
4.475	-1.96939152833368	5.47617902394719	7.86486036153901	0.7	-0.1	0.3	1
4.48	-1.89315701755947	5.5142962793343	7.90297761692611	1	0	0	1
4.485	-1.93127427294657	5.47617902394719	7.97285925180247	0.7	0	0.1	1
4.49	-1.85504008596828	5.5142962793343	7.93474199641537	0.6	-0.1	0.3	1
4.495	-1.85504008596828	5.47617902394719	7.93474199641537	0.5	-0.2	0.3	1
4.5	-1.85504008596828	5.47617902394719	7.97285925180247	0.7	-0.2	0.4	1
4.505	-1.89315701755947	5.47617902394719	7.93474199641537	0.7	-0.2	0.2	1
4.51	-1.85504008596828	5.5142962793343	7.93474199641537	0.9	-0.1	0.2	1
4.515	-1.85504008596828	5.5142962793343	7.93474199641537	0.8	0.1	0.4	1
4.52	-1.85504008596828	5.47617902394719	7.93474199641537	0.8	0.2	0	1
4.525	-1.89315701755947	5.47617902394719	7.97285925180247	1.1	0.1	0.2	1
4.53	-1.89315701755947	5.47617902394719	7.93474199641537	1.6	0	0.4	1
4.535	-1.93127427294657	5.5142962793343	7.90297761692611	1.6	0.2	0.1	1
4.54	-1.93127427294657	5.5142962793343	7.86486036153901	1.3	0.1	0.5	1
4.545	-1.93127427294657	5.47617902394719	7.90297761692611	1.7	0.1	0.1	1
4.55	-1.89315701755947	5.54606065882355	7.93474199641537	1.3	0.3	0.3	1
4.555	-1.93127427294657	5.54606065882355	7.90297761692611	0.9	0.2	0.3	1
4.56	-1.93127427294657	5.54606065882355	7.90297761692611	0.9	0	0.5	1
4.565	-1.93127427294657	5.54606065882355	7.93474199641537	1.1	0	0.9	1
4.57	-1.85504008596828	5.5142962793343	7.90297761692611	0.7	0	0.4	1
4.575	-1.85504008596828	5.54606065882355	7.90297761692611	0.4	0	0.9	1
4.58	-1.85504008596828	5.61594229369991	7.86486036153901	0.6	0	0.4	1
4.585	-1.82327538268311	5.58417791421065	7.90297761692611	0.6	0	0.2	1
4.59	-1.74704087190891	5.61594229369991	7.90297761692611	-0.2	0	0	1
4.595	-1.78515812729601	5.69217680447411	7.79497872666265	-1.1	-0.1	-0.5	1
4.6	-1.7089236165218	5.80017569473757	7.82674310615191	-1.6	-0.4	-0.7	1
4.605	-1.67715923703255	5.80017569473757	7.86486036153901	-2.6	-0.2	-0.9	1
4.61	-1.67715923703255	5.80017569473757	7.90297761692611	-3.7	0	-1.1	1
4.615	-1.7089236165218	5.72394118396337	7.82674310615191	-5.1	0	-1.6	1
4.62	-1.74704087190891	5.65405954908701	7.79497872666265	-6.5	0	-2.1	1
4.625	-1.74704087190891	5.61594229369991	7.82674310615191	-7.1	0	-1.9	1
4.63	-1.74704087190891	5.58417791421065	7.82674310615191	-7.7	0.4	-2.9	1
4.635	-1.82327538268311	5.33006287829663	7.82674310615191	-7.9	0.2	-2.8	1
4.64	-1.96939152833368	5.15218235315681	7.82674310615191	-8.6	0.6	-2.5	1
4.645	-2.03927316321003	5.04418346289336	7.90297761692611	-7.9	0	-2.5	1
4.65	-2.14727205347349	4.90442019314064	7.90297761692611	-6.7	-0.1	-2.1	1
4.655	-2.1853893088606	5.08230071828046	7.97285925180247	-5.3	0	-1.6	1
4.66	-2.03927316321003	5.08230071828046	8.07450526616808	-3.8	-0.2	-0.9	1
4.665	-1.82327538268311	5.19029960854392	8.11262252155518	-2.4	-0.7	-0.4	1
4.67	-1.74704087190891	5.29829849880738	8.07450526616808	-1.1	-0.7	0.2	1
4.675	-1.78515812729601	5.40629738907084	7.97285925180247	-0.5	-0.7	-0.1	1
4.68	-1.85504008596828	5.47617902394719	7.97285925180247	0.1	-0.2	-0.1	1
4.685	-1.85504008596828	5.47617902394719	7.97285925180247	0	0	-0.1	1
4.69	-1.89315701755947	5.43806176856009	7.97285925180247	-0.2	0	-0.4	1
4.695	-1.89315701755947	5.43806176856009	7.97285925180247	-0.4	-0.1	0	1
4.7	-1.85504008596828	5.40629738907084	7.90297761692611	-0.2	-0.5	-0.4	1
4.705	-1.85504008596828	5.47617902394719	7.90297761692611	-0.3	-0.4	0	1
4.71	-1.89315701755947	5.40629738907084	8.00462363129172	-0.6	-0.3	0	1
4.715	-1.93127427294657	5.5142962793343	7.90297761692611	-0.3	-0.2	-0.2	1
4.72	-1.93127427294657	5.43806176856009	7.90297761692611	-0.4	-0.6	0.2	1
4.725	-1.89315701755947	5.47617902394719	7.90297761692611	-0.9	-0.9	0	1
4.73	-1.89315701755947	5.5142962793343	7.90297761692611	-1.1	-1.4	0.1	1
4.735	-1.89315701755947	5.5142962793343	7.90297761692611	-0.7	-1.1	-0.2	1
4.74	-1.82327538268311	5.40629738907084	7.97285925180247	-1	-0.9	0	1
4.745	-1.85504008596828	5.36818013368373	7.90297761692611	-1.4	-0.7	0.6	1
4.75	-1.96939152833368	5.36818013368373	8.00462363129172	-0.7	-0.8	0.1	1
4.755	-1.93127427294657	5.36818013368373	7.90297761692611	-1.1	-1	0	1
4.76	-1.82327538268311	5.40629738907084	8.00462363129172	-0.7	-1.1	0.1	1
4.765	-1.78515812729601	5.40629738907084	7.93474199641537	-0.4	-0.7	0.1	1
4.77	-1.78515812729601	5.43806176856009	7.86486036153901	0	-0.7	0.2	1
4.775	-1.85504008596828	5.47617902394719	7.82674310615191	0	-0.7	0	1
4.78	-1.85504008596828	5.47617902394719	7.90297761692611	-0.3	-0.3	-0.2	1
4.785	-1.85504008596828	5.54606065882355	7.90297761692611	-0.4	-0.1	0	1
4.79	-1.89315701755947	5.5142962793343	7.86486036153901	-0.7	-0.2	-0.6	1
4.795	-1.93127427294657	5.47617902394719	7.86486036153901	-1.1	-0.7	-0.9	1
4.8	-1.89315701755947	5.54606065882355	7.86486036153901	-1.6	-0.7	-0.7	1
4.805	-1.93127427294657	5.58417791421065	7.82674310615191	-2.1	-0.9	-0.7	1
4.81	-1.93127427294657	5.47617902394719	7.82674310615191	-2.8	-0.9	-1.1	1
4.815	-1.93127427294657	5.29829849880738	7.79497872666265	-3.1	-0.8	-1.1	1
4.82	-2.00115590782293	5.26018124342027	7.90297761692611	-3.2	-1.1	-1.4	1
4.825	-1.96939152833368	5.40629738907084	7.86486036153901	-3.1	-1.3	-1	1
4.83	-1.96939152833368	5.40629738907084	7.90297761692611	-2.6	-1.4	-0.9	1
4.835	-1.82327538268311	5.43806176856009	7.93474199641537	-2.5	-1.9	-1.1	1
4.84	-1.7089236165218	5.47617902394719	7.97285925180247	-3.2	-1.9	-1.3	1
4.845	-1.63904198164545	5.36818013368373	7.93474199641537	-3.5	-1.9	-1.3	1
4.85	-1.78515812729601	5.36818013368373	7.97285925180247	-3.3	-2.3	-1.7	1
4.855	-1.89315701755947	5.33006287829663	7.97285925180247	-3	-1.9	-2.1	1
4.86	-1.85504008596828	5.40629738907084	7.93474199641537	-2.8	-1.6	-1.8	1
4.865	-1.85504008596828	5.40629738907084	7.93474199641537	-2.3	-1.3	-1.6	1
4.87	-1.85504008596828	5.36818013368373	7.93474199641537	-2.7	-1.4	-2.1	1
4.875	-1.82327538268311	5.33006287829663	7.97285925180247	-2.7	-1.4	-1.8	1
4.88	-1.74704087190891	5.33006287829663	7.97285925180247	-2.8	-1.3	-2.3	1
4.885	-1.85504008596828	5.33006287829663	7.97285925180247	-3	-1.1	-2.1	1
4.89	-1.85504008596828	5.33006287829663	7.97285925180247	-2.4	-1	-1.8	1
4.895	-1.82327538268311	5.36818013368373	8.04274088667882	-2.1	-0.9	-1.8	1
4.9	-1.74704087190891	5.36818013368373	8.04274088667882	-1.7	-0.7	-1.1	1
4.905	-1.89315701755947	5.36818013368373	8.04274088667882	-1.3	-0.4	-1.9	1
4.91	-1.93127427294657	5.33006287829663	8.04274088667882	-0.8	-0.4	-1.8	1
4.915	-1.89315701755947	5.29829849880738	8.00462363129172	-0.4	0	-2.1	1
4.92	-1.93127427294657	5.26018124342027	8.11262252155518	-0.2	0.1	-1.6	1
4.925	-2.00115590782293	5.26018124342027	8.14438690104443	0.4	0.1	-0.7	1
4.93	-1.93127427294657	5.33006287829663	8.04274088667882	0.7	0.2	-1.1	1
4.935	-1.96939152833368	5.40629738907084	8.07450526616808	1.6	0.3	-0.7	1
4.94	-1.96939152833368	5.40629738907084	8.07450526616808	2.1	0.4	-0.1	1
4.945	-1.93127427294657	5.36818013368373	8.07450526616808	2.4	0.4	-0.2	1
4.95	-1.93127427294657	5.40629738907084	8.11262252155518	2.8	0.4	-0.1	1
4.955	-1.93127427294657	5.40629738907084	8.04274088667882	2.7	0.4	-0.2	1
4.96	-1.96939152833368	5.36818013368373	8.04274088667882	3	0.7	0	1
4.965	-1.96939152833368	5.36818013368373	8.00462363129172	3	0.8	0.1	1
4.97	-1.96939152833368	5.40629738907084	8.00462363129172	3.5	0.6	0.6	1
4.975	-2.00115590782293	5.33006287829663	8.00462363129172	4	0.8	0.7	1
4.98	-2.00115590782293	5.33006287829663	8.00462363129172	4.3	0.9	1.2	1
4.985	-2.00115590782293	5.33006287829663	8.04274088667882	4.1	1	1.4	1
4.99	-1.96939152833368	5.40629738907084	8.00462363129172	4.5	1.2	1	1
4.995	-2.03927316321003	5.40629738907084	8.00462363129172	5.3	0.9	1.6	1
5	-2.00115590782293	5.36818013368373	8.00462363129172	6	1	1.8	1
5.005	-2.03927316321003	5.40629738907084	7.97285925180247	6	0.9	2.1	1
5.01	-2.03927316321003	5.33006287829663	7.97285925180247	6.3	1.2	2.3	1
5.015	-2.14727205347349	5.29829849880738	8.00462363129172	6.7	0.9	2.3	1
5.02	-2.07739041859714	5.40629738907084	7.93474199641537	7.4	0.7	2.8	1
5.025	-1.96939152833368	5.47617902394719	7.97285925180247	8.1	0.4	3.2	1
5.03	-1.89315701755947	5.43806176856009	8.00462363129172	7.7	0.6	3.4	1
5.035	-1.85504008596828	5.43806176856009	7.97285925180247	7.4	0.2	3.3	1
5.04	-1.93127427294657	5.47617902394719	7.97285925180247	7.4	0.5	3.3	1
5.045	-1.96939152833368	5.5142962793343	7.93474199641537	8	0.6	3.2	1
5.05	-1.96939152833368	5.5142962793343	7.97285925180247	8.1	0.3	3.9	1
5.055	-2.00115590782293	5.58417791421065	7.97285925180247	7.9	0.2	4.1	1
5.06	-1.96939152833368	5.47617902394719	7.93474199641537	7.8	0.2	4	1
5.065	-1.85504008596828	5.54606065882355	7.90297761692611	8.1	0	4.4	1
5.07	-1.82327538268311	5.54606065882355	7.97285925180247	8.4	0	4.6	1
5.075	-1.85504008596828	5.54606065882355	7.97285925180247	7.7	0.2	4.1	1
5.08	-1.78515812729601	5.58417791421065	7.97285925180247	7.7	0.3	3.9	1
5.085	-1.78515812729601	5.58417791421065	8.00462363129172	7.9	0.4	3.9	1
5.09	-1.82327538268311	5.58417791421065	8.00462363129172	8.6	0.8	3.9	1
5.095	-1.89315701755947	5.5142962793343	8.07450526616808	9.1	1.1	3.5	1
5.1	-1.85504008596828	5.58417791421065	8.18250415643154	9.5	1.6	3.8	1
5.105	-1.89315701755947	5.58417791421065	8.18250415643154	9.7	2.3	3.9	1
5.11	-2.03927316321003	5.47617902394719	8.11262252155518	9.9	2.5	3.5	1
5.115	-2.03927316321003	5.54606065882355	8.290503046695	10.4	2.8	3.6	1
5.12	-2.03927316321003	5.5142962793343	8.32226742618425	11.6	3.8	4	1
5.125	-2.10915512188231	5.58417791421065	8.21426853592079	11.9	4.7	4	1
5.13	-2.07739041859714	5.61594229369991	8.11262252155518	12.1	4.9	3.7	1
5.135	-1.93127427294657	5.58417791421065	8.14438690104443	12.8	4.9	3.9	1
5.14	-2.00115590782293	5.43806176856009	8.14438690104443	13.1	4.9	3.7	1
5.145	-2.10915512188231	5.58417791421065	8.14438690104443	13.9	4.6	3.7	1
5.15	-1.85504008596828	5.58417791421065	8.290503046695	14.5	3.2	3.6	1
5.155	-1.74704087190891	5.69217680447411	8.21426853592079	15.4	1.2	2	1
5.16	-1.78515812729601	5.83194007422683	8.18250415643154	16.6	0	1.4	1
5.165	-1.7089236165218	5.76205843935047	8.32226742618425	16.9	-1.1	1.3	1
5.17	-1.53104309138199	5.61594229369991	8.70979285595314	17.6	-1.6	1.3	1
5.175	-1.74704087190891	4.86630293775354	8.95755501596931	17.8	0	2.3	1
5.18	-2.73173695987166	4.90442019314064	8.04274088667882	21.7	3.9	4.1	1
5.185	-2.47762192395764	5.93993896449029	8.04274088667882	29.1	3	5.5	1
5.19	-2.07739041859714	5.80017569473757	8.21426853592079	30.3	-0.4	6.3	1
5.195	-1.82327538268311	5.47617902394719	7.93474199641537	29.6	-2.6	6.1	1
5.2	-1.78515812729601	5.54606065882355	7.97285925180247	30.6	-3.9	6.3	1
5.205	-2.00115590782293	5.65405954908701	7.79497872666265	31.2	-4.8	6	1
5.21	-2.43950434477462	5.72394118396337	7.54721656664648	31.1	-5.6	5	1
5.215	-2.62373774581229	5.76205843935047	7.40745329689377	29.8	-7.9	3.3	1
5.22	-2.69361938068864	5.69217680447411	7.58533382203358	27.3	-10.7	1.8	1
5.225	-2.73173695987166	5.5142962793343	7.40745329689377	23.1	-13.7	0.6	1
5.23	-3.06208618276398	5.0124190834041	7.93474199641537	20.2	-17.2	-1.5	1
5.235	-3.3543184740651	4.4724246320868	8.39214906106061	13.1	-20.3	-3.9	1
5.24	-3.13196781764033	3.36067134996295	8.99567227135641	3.5	-23.3	-5.6	1
5.245	-2.83973552633921	1.35951544214002	8.18250415643154	-11.1	-24.9	-6.9	1
5.25	-2.547503558834	0.393878305666736	7.65521545690994	-21.9	-21.5	-9.3	1
5.255	-2.66185500119939	1.1435176616131	8.25238579130789	-21.7	-15.5	-11.3	1
5.26	-3.13196781764033	1.42939707701638	8.25238579130789	-23	-8.5	-14	1
5.265	-2.98585199578569	1.49927871189274	7.58533382203358	-27.4	-3.7	-17.4	1
5.27	-2.51573885554883	2.89691140941986	7.47733493177012	-29.8	-0.8	-20.7	1
5.275	-2.2235065642477	4.4343073766997	7.65521545690994	-30.3	2.3	-23.3	1
5.28	-1.89315701755947	4.974301828017	7.29945440663031	-32.6	2.8	-24.3	1
5.285	-0.762345107742069	5.83194007422683	6.5942851819689	-35	-0.4	-24.9	1
5.29	0.616228962091506	8.01732938308742	6.09876086193655	-32.8	-3.9	-24.2	1
5.295	1.0926946544303	9.55472535036726	5.43170889266224	-31.4	-6	-22.2	1
5.3	1.01646014365609	11.7083502797386	4.54865914286101	-30.3	-10	-18.1	1
5.305	4.26277972745774	13.9255039680885	4.02137044333941	-27.6	-15.8	-12.9	1
5.31	1.30869243495722	14.9991399948252	2.96044016839837	-18.8	-6.7	-8.1	1
5.315	2.73173695987166	13.4617440275454	3.98325318795231	-14.2	-10.6	-6.8	1
5.32	-0.724227852354965	9.59284260575436	8.67802847646388	-20.5	-6.4	-10	1
5.325	-1.23881080008086	0.533641575419448	7.93474199641537	-47	4.1	-20.3	1
5.33	-1.67715923703255	3.25267245969949	9.45307933600165	-27.4	4	-15.1	1
5.335	-3.75454965562969	4.51054188747391	8.88767338109295	-8.7	2.5	-8.5	1
5.34	-3.93878305666736	4.54230626696316	8.67802847646388	-8.4	0.3	-7.1	1
5.345	-2.87785278172631	5.43806176856009	8.88767338109295	-1.4	-4.1	-2.7	1
5.35	-2.47762192395764	5.33006287829663	9.09731828572202	1.4	-5.3	-0.4	1
5.355	-2.2235065642477	4.79642130287718	9.06555390623277	2.4	-4.6	0.1	1
5.36	-2.29338852291997	4.75830404749008	8.67802847646388	8	-3.7	1.6	1
5.365	-2.40138708938752	5.36818013368373	8.25238579130789	12.5	-3	3.1	1
5.37	-1.93127427294657	5.93993896449029	8.07450526616808	14.7	-2.8	4	1
5.375	-1.45480858060778	5.93993896449029	8.07450526616808	14.4	-1.9	3.7	1
5.38	-1.45480858060778	5.87005732961393	7.97285925180247	13.7	-1	3	1
5.385	-1.60092472625834	5.93993896449029	7.82674310615191	13.5	0	1.8	1
5.39	-1.74704087190891	6.15593674501721	7.61709820152284	12.7	0.6	1.4	1
5.395	-1.82327538268311	6.04793785475375	7.58533382203358	10.8	1.2	0.8	1
5.4	-1.89315701755947	5.83194007422683	7.61709820152284	8.5	1.6	0.4	1
5.405	-1.89315701755947	5.76205843935047	7.65521545690994	7.2	1.1	0.1	1
5.41	-2.00115590782293	5.76205843935047	7.65521545690994	6.5	0.8	-0.7	1
5.415	-2.14727205347349	5.80017569473757	7.61709820152284	5	0.6	-0.4	1
5.42	-2.14727205347349	5.69217680447411	7.65521545690994	3.4	-0.2	-0.2	1
5.425	-2.07739041859714	5.76205843935047	7.68697983639919	2.5	-0.9	-0.1	1
5.43	-2.07739041859714	5.76205843935047	7.7250970917863	1.5	-1.5	-0.4	1
5.435	-2.07739041859714	5.72394118396337	7.7250970917863	0.4	-1.8	-0.5	1
5.44	-2.03927316321003	5.65405954908701	7.82674310615191	-0.2	-1.7	-0.2	1
5.445	-2.00115590782293	5.69217680447411	7.86486036153901	-0.5	-1.9	-0.7	1
5.45	-1.96939152833368	5.61594229369991	7.86486036153901	-0.9	-2.1	0	1
5.455	-1.89315701755947	5.58417791421065	7.93474199641537	-1.2	-2.3	-0.4	1
5.46	-1.82327538268311	5.54606065882355	7.97285925180247	-0.9	-1.9	0	1
5.465	-1.85504008596828	5.61594229369991	7.93474199641537	-0.4	-1.6	0	1
5.47	-1.85504008596828	5.5142962793343	7.93474199641537	0.2	-1.6	0	1
5.475	-1.93127427294657	5.54606065882355	7.93474199641537	0.4	-1.2	0	1
5.48	-1.82327538268311	5.58417791421065	7.97285925180247	1.1	-1.1	0	1
5.485	-1.89315701755947	5.61594229369991	7.97285925180247	1.1	-0.9	0	1
5.49	-1.89315701755947	5.58417791421065	7.93474199641537	1.7	-0.5	0.2	1
5.495	-1.89315701755947	5.61594229369991	7.93474199641537	2.1	-0.1	0.3	1
5.5	-1.78515812729601	5.65405954908701	7.93474199641537	1.9	-0.1	0.4	1
5.505	-1.85504008596828	5.65405954908701	7.93474199641537	1.8	0	0.6	1
5.51	-1.85504008596828	5.54606065882355	7.93474199641537	1.8	0.2	0.6	1
5.515	-1.89315701755947	5.54606065882355	7.93474199641537	1.4	0.3	0.5	1
5.52	-1.89315701755947	5.58417791421065	7.97285925180247	1.8	0.1	0.9	1
5.525	-1.93127427294657	5.54606065882355	7.93474199641537	2.1	0.4	0.4	1
5.53	-1.93127427294657	5.54606065882355	7.93474199641537	2.5	0	0.3	1
5.535	-1.85504008596828	5.61594229369991	7.90297761692611	3.1	0.2	1	1
5.54	-1.85504008596828	5.58417791421065	7.90297761692611	3.3	0.4	1.2	1
5.545	-1.85504008596828	5.61594229369991	7.90297761692611	2.9	0.5	1.4	1
5.55	-1.89315701755947	5.58417791421065	7.90297761692611	3.2	0.6	1.2	1
5.555	-1.93127427294657	5.54606065882355	7.90297761692611	3.9	0.6	1.5	1
5.56	-1.96939152833368	5.58417791421065	7.93474199641537	4.2	0.7	1.4	1
5.565	-1.93127427294657	5.58417791421065	7.97285925180247	4.7	1.1	1.7	1
5.57	-1.93127427294657	5.58417791421065	7.97285925180247	5	1.1	2.1	1
5.575	-1.93127427294657	5.58417791421065	7.93474199641537	5.3	1.4	2.1	1
5.58	-2.00115590782293	5.65405954908701	8.04274088667882	6.4	1.4	1.7	1
5.585	-2.00115590782293	5.69217680447411	8.11262252155518	7.2	1.6	2.5	1
5.59	-2.00115590782293	5.69217680447411	8.290503046695	7.2	2	2.7	1
5.595	-2.10915512188231	5.43806176856009	8.32226742618425	7.4	3	3	1
5.6	-2.33150545451116	5.69217680447411	8.32226742618425	9.1	4.1	3.5	1
5.605	-2.07739041859714	5.72394118396337	8.46203069593696	11.4	4.2	4.6	1
5.61	-1.85504008596828	5.80017569473757	8.43026631644771	12.2	4.8	4.6	1
5.615	-2.14727205347349	5.72394118396337	8.53191233081332	13.5	5.8	5.1	1
5.62	-2.58562049042518	5.43806176856009	8.63991122107678	15.1	6.1	5.3	1
5.625	-2.07739041859714	5.08230071828046	8.77967449082949	16.9	4.2	5.8	1
5.63	-1.85504008596828	5.5142962793343	8.77967449082949	21	6.3	8.6	1
5.635	-2.547503558834	5.76205843935047	8.46203069593696	24	8.4	9.7	1
5.64	-2.58562049042518	5.5142962793343	8.21426853592079	25.2	5.3	10.2	1
5.645	-2.25527094373695	5.54606065882355	8.21426853592079	28.1	1.6	12.5	1
5.65	-1.93127427294657	5.47617902394719	8.07450526616808	30.5	-0.6	14.5	1
5.655	-1.67715923703255	5.65405954908701	8.00462363129172	31.7	-2.3	15.4	1
5.66	-1.41669132522068	5.72394118396337	7.93474199641537	33.2	-2.8	15.8	1
5.665	-0.908461253392632	5.80017569473757	8.04274088667882	33.8	-2.9	16.3	1
5.67	-0.254115068293615	5.72394118396337	8.11262252155518	33.1	-1.7	16.3	1
5.675	-0.578111706704402	5.61594229369991	8.21426853592079	30.9	3	17.9	1
5.68	-1.49292583599488	5.65405954908701	7.79497872666265	27	7.9	19.1	1
5.685	-2.29338852291997	5.61594229369991	7.68697983639919	23.7	11.2	21	1
5.69	-2.73173695987166	4.90442019314064	8.07450526616808	17.9	13.5	22.9	1
5.695	-3.60843350997913	4.54230626696316	8.77967449082949	8.8	14.7	25.8	1
5.7	-4.55501201875886	3.93878305666736	9.48484371549091	-3	12.8	29.1	1
5.705	-4.33901423823194	2.17903643296275	9.80248751038343	-20.3	5.8	32.2	1
5.71	-3.71643240024259	1.57551322266694	9.66272424063072	-37.9	-3	36.2	1
5.715	-3.71643240024259	2.75714813966715	10.1900129401523	-44.8	-6.7	40.2	1
5.72	-4.30089698284484	3.90066580128025	10.2662474509265	-54.3	-7.3	42.4	1
5.725	-5.17759385674822	5.04418346289336	10.4377751001685	-64.8	-6.9	43	1
5.73	-5.03147771109765	5.0124190834041	10.1582485606631	-78.6	-6.5	40.9	1
5.735	-5.13947660136111	4.68842241261372	9.45307933600165	-89.3	-2.9	29.6	1
5.74	-6.37828740144198	2.82702977454351	7.36933604150667	-96.1	3.6	15.1	1
5.745	-7.25498427534535	1.46751433240348	5.32371000239878	-96.2	7.2	1.5	1
5.75	-7.40110042099592	0.819520990822724	3.91337155307595	-89.6	7	-9.2	1
5.755	-6.96275198404423	0.787756611333471	3.45596448843071	-77.7	4.9	-19.6	1
5.76	-6.12417236552795	0.927519881086184	3.17008539682335	-62.7	4.9	-31.7	1
5.765	-5.5015905275386	0.641640465682908	2.85244160193082	-47.4	8.2	-45.2	1
5.77	-5.17759385674822	0.711522100559264	3.17008539682335	-26.7	15.4	-60.9	1
5.775	-4.88536156544709	0.819520990822724	3.34796559816725	-10	21.1	-71	1
5.78	-4.70112816440942	-0.247762192395764	2.92232323680718	1.8	25.2	-78.7	1
5.785	-4.48513038388251	-1.03551877134964	2.96044016839837	17	26.1	-85.7	1
5.79	-2.2235065642477	3.54490475100062	5.81923432243112	34.5	24.2	-89.3	1
5.795	-9.4086092047167	25.9959681740045	17.1781764277879	86.1	16.2	-83	1
5.8	7.29310153073246	28.8611152039352	12.3817551249108	87.7	-62	-26.4	1
5.805	23.2642315379288	3.54490475100062	8.88767338109295	-34.8	-87.9	-25.6	1
5.81	23.8486961205311	6.30205289066777	1.34045681444647	-40.1	-68.3	-45.5	1
5.815	25.8943221596389	23.7407004682268	7.08980950200124	41.3	-48.5	5.4	1
5.82	11.4859996233138	24.4204549513376	10.4060107206792	40.5	-8.4	17.7	1
5.825	-8.93214351237791	8.76696873903379	4.26277972745774	-21.3	29.6	-17.2	1
5.83	-10.6093027494105	0.0698816348763563	4.19289809258138	-48.3	30.1	-33	1
5.835	-4.30089698284484	2.93502866480697	7.86486036153901	-26.8	7.7	-22.1	1
5.84	-2.03927316321003	4.51054188747391	8.39214906106061	-9.1	-2.3	-10.5	1
5.845	-3.2780839632909	5.80017569473757	8.25238579130789	-4.5	-1.4	-8.3	1
5.85	-3.90066580128025	7.01357499122703	8.99567227135641	-2.4	-1.7	-5.9	1
5.855	-3.3543184740651	5.61594229369991	9.06555390623277	-10.2	-5.3	-6	1
5.86	-3.02396892737687	4.04042907103296	8.63991122107678	-13.7	-8	-5.8	1
5.865	-2.25527094373695	4.54230626696316	8.32226742618425	-7	-9.3	-2.8	1
5.87	-1.23881080008086	5.65405954908701	8.43026631644771	0.7	-8.4	0.1	1
5.875	-0.946578508779735	5.93993896449029	8.50014795132407	2.8	-5.6	-0.7	1
5.88	-1.63904198164545	5.61594229369991	8.290503046695	0.4	-2.3	-3.2	1
5.885	-2.36962270989826	5.43806176856009	8.04274088667882	-0.5	-1.4	-4.2	1
5.89	-2.47762192395764	5.54606065882355	7.97285925180247	0	-0.9	-3.7	1
5.895	-2.25527094373695	5.65405954908701	7.97285925180247	0	-0.6	-3.4	1
5.9	-2.29338852291997	5.54606065882355	7.93474199641537	-0.7	-1.2	-3.2	1
5.905	-2.36962270989826	5.43806176856009	7.86486036153901	-2.1	-1.8	-2.5	1
5.91	-2.25527094373695	5.36818013368373	7.97285925180247	-3.4	-2.5	-1.9	1
5.915	-1.96939152833368	5.47617902394719	8.07450526616808	-3.2	-2.8	-1.6	1
5.92	-1.82327538268311	5.43806176856009	8.11262252155518	-3	-3.1	-1.5	1
5.925	-1.74704087190891	5.47617902394719	8.11262252155518	-2.7	-2.3	-1.6	1
5.93	-1.78515812729601	5.36818013368373	8.14438690104443	-2.4	-1.4	-1.4	1
5.935	-1.93127427294657	5.33006287829663	8.18250415643154	-2	-0.9	-1.9	1
5.94	-1.96939152833368	5.29829849880738	8.14438690104443	-1.5	-0.4	-1.5	1
5.945	-2.03927316321003	5.36818013368373	8.00462363129172	-0.9	0	-1.4	1
5.95	-2.07739041859714	5.43806176856009	8.04274088667882	-0.4	0	-1.2	1
5.955	-2.07739041859714	5.43806176856009	8.04274088667882	-0.4	0	-1.2	1
5.96	-2.03927316321003	5.33006287829663	8.00462363129172	-0.3	0	-0.9	1
5.965	-1.96939152833368	5.33006287829663	8.04274088667882	-0.2	-0.2	-0.2	1
5.97	-2.00115590782293	5.36818013368373	8.07450526616808	0.3	-0.2	-0.1	1
5.975	-2.00115590782293	5.36818013368373	8.04274088667882	0.5	-0.3	-0.3	1
5.98	-2.00115590782293	5.26018124342027	8.14438690104443	0.7	-0.2	0.1	1
5.985	-1.96939152833368	5.36818013368373	8.07450526616808	1.4	-0.2	0	1
5.99	-1.93127427294657	5.36818013368373	8.00462363129172	1.8	0	0.3	1
5.995	-2.00115590782293	5.33006287829663	8.04274088667882	1.8	0.1	0.6	1
6	-1.96939152833368	5.36818013368373	8.04274088667882	2.1	0.4	0.7	1
6.005	-1.96939152833368	5.40629738907084	8.04274088667882	2.1	0.6	0.8	1
6.01	-1.96939152833368	5.36818013368373	8.07450526616808	2.6	0.8	1.3	1
6.015	-1.93127427294657	5.36818013368373	8.07450526616808	2.9	0.9	1.4	1
6.02	-1.89315701755947	5.36818013368373	8.07450526616808	3.2	1	0.8	1
6.025	-1.96939152833368	5.29829849880738	8.07450526616808	4.2	1.4	0.9	1
6.03	-2.00115590782293	5.26018124342027	8.18250415643154	4.7	1.4	0.8	1
6.035	-2.07739041859714	5.29829849880738	8.290503046695	5.5	2.1	1.6	1
6.04	-2.07739041859714	5.29829849880738	8.32226742618425	6.3	2.6	1.7	1
6.045	-2.14727205347349	5.22206398803317	8.290503046695	7	3.7	1.9	1
6.05	-2.10915512188231	5.33006287829663	8.290503046695	8.1	4.3	3	1
6.055	-2.1853893088606	5.29829849880738	8.14438690104443	9.5	5.1	3.5	1
6.06	-2.07739041859714	5.33006287829663	8.18250415643154	10.3	5.5	4.1	1
6.065	-2.03927316321003	5.33006287829663	8.21426853592079	11.1	5.9	4.7	1
6.07	-2.03927316321003	5.40629738907084	8.32226742618425	12	6.4	4.6	1
6.075	-2.14727205347349	5.40629738907084	8.32226742618425	13.3	7.3	5.3	1
6.08	-2.1853893088606	5.5142962793343	8.36038468157135	13.9	8.3	5.6	1
6.085	-2.29338852291997	5.40629738907084	8.39214906106061	14.5	8.4	6.2	1
6.09	-2.36962270989826	5.40629738907084	8.36038468157135	15.9	8.1	6.5	1
6.095	-2.36962270989826	5.54606065882355	8.290503046695	17.3	8.1	7.4	1
6.1	-2.40138708938752	5.54606065882355	8.36038468157135	18.7	7.3	8.2	1
6.105	-2.25527094373695	5.43806176856009	8.50014795132407	19	5.5	7.9	1
6.11	-2.2235065642477	5.15218235315681	8.74791011134024	20.3	3.2	8	1
6.115	-2.25527094373695	4.75830404749008	8.84955612570585	22	0.4	7.4	1
6.12	-2.10915512188231	5.04418346289336	8.70979285595314	25.3	-3.5	7.7	1
6.125	-1.82327538268311	5.5142962793343	8.77967449082949	29.9	-6.9	9.1	1
6.13	-1.89315701755947	5.61594229369991	9.34508044573819	33.2	-8.8	9.5	1
6.135	-2.07739041859714	3.57666913048987	10.3678934652921	36.5	-10.1	11.3	1
6.14	-3.57031625459202	2.39503421348967	9.13543554110912	43.6	-5.3	14.8	1
6.145	-3.17008539682335	4.72653966800083	9.02743665084567	62.5	-10.4	20.8	1
6.15	-2.00115590782293	5.12041797366756	9.84060476577054	71.5	-20.1	23.1	1
6.155	-2.14727205347349	4.33266136233409	9.63095986114147	71.6	-22.1	22.3	1
6.16	-3.53219899920492	4.4343073766997	9.16719992059838	77.9	-19.9	25.9	1
6.165	-4.92347882083419	4.40254299721045	9.09731828572202	82.9	-22	28.9	1
6.17	-5.87005732961393	4.4343073766997	9.48484371549091	83.2	-30.5	30.6	1
6.175	-5.79382281883972	3.64655076536623	11.0412983104643	79.5	-41.9	34.2	1
6.18	-4.70112816440942	1.57551322266694	12.0958757095075	65.9	-52.2	38.6	1
6.185	-4.11666358180717	-0.177880525139816	12.6295172849269	49.9	-56.9	43.6	1
6.19	-4.30089698284484	-0.533641575419448	12.6993989198033	40.6	-53.1	46.9	1
6.195	-5.39359163727514	0.927519881086184	13.1949232398356	32.6	-47.9	52.6	1
6.2	-5.97805621987739	2.28703532322621	14.0398557342498	19.6	-46.1	60	1
6.205	-4.70112816440942	3.07479193455968	14.6370260686477	1.2	-46.5	65.4	1
6.21	-3.23996670790379	4.61854077773737	15.520075818449	-12.6	-41.4	61.3	1
6.215	-4.4088958731083	1.75339374780676	13.5443314142174	-30.6	-26.7	49.4	1
6.22	-5.79382281883972	-1.35951544214002	10.8253005299374	-49.9	-8.5	38.7	1
6.225	-6.41640465682908	-2.07103754269929	9.24343443137258	-53.4	-1.8	35.8	1
6.23	-6.41640465682908	-1.35951544214002	8.77967449082949	-51.3	-0.5	34.7	1
6.235	-6.27028851117852	-0.101646014365609	9.02743665084567	-48.7	0.4	32.4	1
6.24	-6.19405400040431	0.787756611333471	9.16719992059838	-48.7	2.9	28.2	1
6.245	-6.27028851117852	1.105400406226	8.95755501596931	-51.5	7.4	19.8	1
6.25	-6.34017014605487	0.99740151596254	8.53191233081332	-55.3	10.6	13.5	1
6.255	-6.30840576656562	0.749639355946368	8.04274088667882	-57.8	12.6	7.3	1
6.26	-6.01617347526449	0.857638246209827	7.82674310615191	-58.6	13.6	1.8	1
6.265	-5.68582392857626	1.39127982162928	7.79497872666265	-58.3	15.1	-3.5	1
6.27	-5.43170889266224	2.00115590782293	7.97285925180247	-56.8	17.4	-8.5	1
6.275	-5.32371000239878	2.57291473862948	8.11262252155518	-56.8	21	-14.7	1
6.28	-5.5015905275386	3.15102644533388	8.14438690104443	-58.6	26.1	-22.7	1
6.285	-5.79382281883972	3.54490475100062	8.04274088667882	-60.6	28.7	-29.7	1
6.29	-5.90817458500103	3.79266691101679	7.86486036153901	-63.2	30.8	-37	1
6.295	-5.79382281883972	3.93878305666736	7.40745329689377	-65.6	31.6	-44.8	1
6.3	-5.43170889266224	3.97054743615661	6.84204734198507	-67.2	32	-53.3	1
6.305	-4.73924541979653	3.86254854589315	6.38464027733983	-67.2	32.4	-63.2	1
6.31	-4.08489920231792	3.8307841664039	5.99711484757094	-64.7	34	-71.6	1
6.315	-3.42420010894146	4.00866469154371	5.67947105267841	-61.1	36.5	-79.5	1
6.32	-2.91597036090933	4.29454410694699	5.5015905275386	-56.6	39.1	-85.7	1
6.325	-2.29338852291997	4.61854077773737	5.64135379729131	-52.1	42.1	-90.5	1
6.33	-1.53104309138199	5.08230071828046	5.88911595730748	-47.9	45.1	-94.9	1
6.335	-0.800462363129172	5.65405954908701	6.0669964824473	-45.3	47.8	-97.5	1
6.34	-0.0698816348763563	5.76205843935047	6.02887922706019	-45.3	50.8	-98	1
6.345	0.800462363129172	5.5142962793343	5.71123543216767	-46	53.2	-97.1	1
6.35	2.29338852291997	4.68842241261372	5.25382836752242	-47.6	54.5	-93.9	1
6.355	4.19289809258138	3.64655076536623	4.974301828017	-46.8	56.3	-87.6	1
6.36	5.43170889266224	3.04302787886634	4.89806731724279	-42.5	60.6	-80	1
6.365	5.97805621987739	3.50678749561352	5.43170889266224	-36.7	66.7	-71.4	1
6.37	6.01617347526449	4.75830404749008	6.45452191221618	-30.8	73	-61.6	1
6.375	-5.83194007422683	5.08230071828046	6.48628629170543	-29.8	76.6	-55.1	1
6.38	0.470112816440942	8.16344552873799	-1.19434066879591	-25.2	6	-53.9	1
6.385	9.26249305906614	18.9760403068797	-4.33901423823194	13	-57.8	16.8	1
6.39	22.5400036855738	32.3679026995487	-5.07594784238261	72.5	-75.7	59.1	1
6.395	32.4568494380369	30.5382744409677	-7.97285925180247	98.7	-83.5	70.3	1
6.4	27.1712534530661	19.6939152833368	-10.755418895061	103.6	-54.5	79.1	1
6.405	16.1934806636211	28.9309968388115	15.7678379784651	166.6	-38.1	108.1	1
6.41	-8.57002958620042	53.8914591933031	31.1481505271614	227.5	-28.7	115.2	1
6.415	-4.11666358180717	43.9364832336162	19.2619197222829	50.8	12.8	34	1
6.42	-3.71643240024259	-7.1596911368776	-0.705169224661414	-243.7	69.5	-107.2	1
6.425	-14.878435352766	-30.2523950255644	-6.34652302195272	-259	57.4	-129.6	1
6.43	-16.7017107354492	-8.05544663847453	3.34796559816725	-46.6	-11.6	-14.1	1
6.435	-6.56252080247964	14.9991399948252	12.6612816644162	102.7	-46.7	63.1	1
6.44	3.50043461971567	11.3144719740719	14.3193822737552	60.7	-44.5	50.6	1
6.445	4.15478083719427	1.39127982162928	11.606704265373	-23	-33.8	5	1
6.45	2.47762192395764	5.43806176856009	10.9332994202008	-1.8	-18.6	2.7	1
6.455	-1.49292583599488	6.15593674501721	8.77967449082949	12.4	-7.9	5.6	1
6.46	-4.77736267518363	4.51054188747391	7.50909931125938	3.7	-5.9	1.9	1
6.465	-4.63124652953307	5.0124190834041	7.43921767638302	5.8	-8.8	3.6	1
6.47	-2.66185500119939	5.40629738907084	7.90297761692611	8.1	-13	6.4	1
6.475	-0.838579618516276	5.76205843935047	8.25238579130789	7.1	-14.6	6	1
6.48	-0.177880525139816	6.33381727015702	8.50014795132407	6.7	-12.1	5.2	1
6.485	-0.800462363129172	6.33381727015702	8.25238579130789	4.3	-8.8	2.2	1
6.49	-1.85504008596828	5.90817458500103	7.97285925180247	0	-5.7	0	1
6.495	-2.25527094373695	5.5142962793343	8.00462363129172	-2.3	-4.6	-0.5	1
6.5	-2.33150545451116	5.22206398803317	8.14438690104443	-3	-4.8	-0.7	1
6.505	-2.1853893088606	5.08230071828046	8.14438690104443	-2.6	-5.3	-0.2	1
6.51	-1.96939152833368	5.15218235315681	8.21426853592079	-1.8	-5.8	0.2	1
6.515	-1.63904198164545	5.36818013368373	8.32226742618425	-0.8	-5.9	0.9	1
6.52	-1.45480858060778	5.29829849880738	8.32226742618425	-1.1	-4.6	0.8	1
6.525	-1.53104309138199	5.26018124342027	8.39214906106061	-1	-3	-0.2	1
6.53	-1.63904198164545	5.26018124342027	8.32226742618425	-0.4	-1.6	-0.3	1
6.535	-1.63904198164545	5.26018124342027	8.290503046695	0.4	-0.2	-0.7	1
6.54	-1.78515812729601	5.19029960854392	8.32226742618425	0.4	0.7	-1.1	1
6.545	-2.00115590782293	5.19029960854392	8.18250415643154	1.2	1.1	-1.3	1
6.55	-2.07739041859714	5.12041797366756	8.18250415643154	1.7	1.5	-0.8	1
6.555	-2.10915512188231	5.19029960854392	8.14438690104443	2.2	1.6	-0.4	1
6.56	-2.10915512188231	5.19029960854392	8.14438690104443	3	1.6	0	1
6.565	-2.10915512188231	5.12041797366756	8.11262252155518	3.2	1.6	0	1
6.57	-2.10915512188231	5.22206398803317	8.11262252155518	3.3	1.5	0	1
6.575	-2.03927316321003	5.29829849880738	8.07450526616808	3.7	1	0.6	1
6.58	-2.03927316321003	5.29829849880738	8.04274088667882	3.3	1	0.2	1
6.585	-2.00115590782293	5.33006287829663	8.04274088667882	3	1.4	0.2	1
6.59	-2.10915512188231	5.33006287829663	8.00462363129172	2.9	1.4	0.2	1
6.595	-2.10915512188231	5.29829849880738	7.97285925180247	2.5	1	-0.2	1
6.6	-2.1853893088606	5.33006287829663	8.00462363129172	2.1	0.6	0.3	1
6.605	-2.2235065642477	5.22206398803317	7.97285925180247	1.6	0.6	0.1	1
6.61	-2.2235065642477	5.12041797366756	7.97285925180247	1.6	0.2	0.3	1
6.615	-2.1853893088606	5.15218235315681	8.04274088667882	1.6	0.2	0.3	1
6.62	-2.10915512188231	5.15218235315681	8.04274088667882	1.8	-0.6	0.6	1
6.625	-2.03927316321003	5.26018124342027	8.04274088667882	1.6	-0.5	1.1	1
6.63	-2.00115590782293	5.22206398803317	8.04274088667882	1.6	-0.8	1	1
6.635	-2.00115590782293	5.22206398803317	7.97285925180247	1.7	-1.2	1.2	1
6.64	-2.03927316321003	5.29829849880738	7.97285925180247	1.5	-0.9	1.1	1
6.645	-2.03927316321003	5.29829849880738	8.04274088667882	1.6	-0.8	1.4	1
6.65	-2.00115590782293	5.22206398803317	8.04274088667882	1.5	-0.7	1.4	1
6.655	-2.00115590782293	5.19029960854392	8.00462363129172	1.6	-1.3	1.4	1
6.66	-2.03927316321003	5.15218235315681	7.97285925180247	1.3	-1.4	1.4	1
6.665	-2.10915512188231	5.12041797366756	8.00462363129172	1.3	-1.5	1.2	1
6.67	-2.03927316321003	5.12041797366756	8.00462363129172	1.1	-1.5	1.1	1
6.675	-1.96939152833368	5.19029960854392	7.97285925180247	1.4	-2	1.7	1
6.68	-2.00115590782293	5.22206398803317	7.93474199641537	1.6	-1.8	2.1	1
6.685	-1.96939152833368	5.19029960854392	7.97285925180247	1.7	-2.3	1.6	1
6.69	-2.03927316321003	5.08230071828046	7.97285925180247	1.6	-2.4	1.8	1
6.695	-2.00115590782293	5.19029960854392	7.93474199641537	1.8	-2.1	2	1
6.7	-2.00115590782293	5.15218235315681	7.97285925180247	1.7	-3	2.1	1
6.705	-2.00115590782293	5.15218235315681	8.04274088667882	1.6	-3.4	2.5	1
6.71	-2.03927316321003	5.04418346289336	8.00462363129172	1.9	-3.2	2.4	1
6.715	-2.07739041859714	5.12041797366756	7.97285925180247	2.6	-3.9	2.1	1
6.72	-2.07739041859714	5.15218235315681	8.00462363129172	3	-4.3	3.1	1
6.725	-2.00115590782293	5.19029960854392	8.00462363129172	3.2	-4.8	3.6	1
6.73	-2.00115590782293	5.26018124342027	7.97285925180247	3.9	-4.5	3.7	1
6.735	-1.96939152833368	5.26018124342027	8.00462363129172	4	-4.1	3.9	1
6.74	-1.93127427294657	5.15218235315681	8.00462363129172	3.9	-4.6	3.9	1
6.745	-1.85504008596828	5.26018124342027	8.00462363129172	4.4	-4.5	4.2	1
6.75	-1.96939152833368	5.22206398803317	7.97285925180247	4.6	-4.4	3.7	1
6.755	-2.07739041859714	5.15218235315681	8.04274088667882	4.5	-3.8	4.3	1
6.76	-2.14727205347349	4.90442019314064	8.04274088667882	5.5	-4.2	4.2	1
6.765	-2.03927316321003	5.04418346289336	8.07450526616808	6.8	-4.4	4.8	1
6.77	-2.00115590782293	5.19029960854392	8.11262252155518	8.2	-4.2	5.3	1
6.775	-1.96939152833368	5.12041797366756	8.21426853592079	8.6	-4.1	5.6	1
6.78	-1.96939152833368	5.08230071828046	8.18250415643154	9.1	-3.6	6.3	1
6.785	-1.89315701755947	5.12041797366756	8.18250415643154	10.4	-3.7	6.5	1
6.79	-2.03927316321003	5.19029960854392	8.290503046695	12.3	-2.9	7.2	1
6.795	-2.07739041859714	5.0124190834041	8.32226742618425	13.3	-2.5	7.9	1
6.8	-2.10915512188231	4.974301828017	8.32226742618425	14.7	-2.3	8.6	1
6.805	-2.14727205347349	5.04418346289336	8.36038468157135	16.6	-2.1	10.1	1
6.81	-2.07739041859714	5.08230071828046	8.53191233081332	18.3	-1.4	10.5	1
6.815	-2.25527094373695	4.9361845726299	8.63991122107678	20.1	-0.7	11.6	1
6.82	-2.51573885554883	4.86630293775354	8.8177917462166	22.2	0.2	13.3	1
6.825	-2.76985389146285	4.9361845726299	8.77967449082949	26.1	0.7	14.9	1
6.83	-2.91597036090933	5.19029960854392	8.92579063648006	30.5	0.9	16.5	1
6.835	-3.09385056225323	5.40629738907084	8.95755501596931	34.1	1	17.6	1
6.84	-3.42420010894146	5.26018124342027	9.13543554110912	36.4	1.6	19	1
6.845	-3.02396892737687	5.22206398803317	9.34508044573819	37.7	2.5	20.5	1
6.85	-3.09385056225323	5.93993896449029	9.77072313089418	42.4	5.8	25.2	1
6.855	-5.5778250383128	4.36442574182334	10.755418895061	43.4	11.6	29.3	1
6.86	-4.11666358180717	1.71527649241965	12.0259940746311	49.9	7.8	31.9	1
6.865	-3.97054743615661	3.18279082482314	12.0958757095075	73.5	5.9	44.3	1
6.87	-3.60843350997913	3.07479193455968	12.6612816644162	96.2	-0.7	54.3	1
6.875	-2.47762192395764	2.36327015779633	12.2737562346473	116.7	-11.2	63.9	1
6.88	-1.96939152833368	2.75714813966715	12.4516367597871	142.1	-9.5	79.5	1
6.885	-1.96939152833368	2.25527094373695	13.1186887290614	164.2	-6	94.7	1
6.89	-1.63904198164545	1.1435176616131	12.9789254593087	184.2	-10	107.7	1
6.895	-1.89315701755947	0.857638246209827	11.8862308048784	209.5	-15.6	119.7	1
6.9	-3.50043461971567	1.67715923703255	11.1429443248299	236.8	-16.5	132.6	1
6.905	-5.64770667318916	2.78891284295232	10.9714166755879	260.1	-18.6	148.5	1
6.91	-7.69333271229704	3.72278527614044	10.0502496703996	284	-38	174.4	1
6.915	-8.45567782003911	4.72653966800083	9.56107822626511	297.1	-61.3	192.8	1
6.92	-6.7086369481302	5.5142962793343	9.13543554110912	306	-88.6	206.5	1
6.925	-5.32371000239878	9.09096540982417	9.66272424063072	317.6	-107.8	214.2	1
6.93	-5.20935823623747	12.9217495762281	10.2281301955394	321	-115.9	219.1	1
6.935	-5.17759385674822	17.5085259744762	13.3664508890776	316.8	-120.9	219.2	1
6.94	-5.72394118396337	21.9491862270737	16.752533742632	305.6	-117.6	203.8	1
6.945	-10.2789532027222	18.0421675498956	17.1464120482987	264.3	-107.5	176.9	1
6.95	-11.778231914615	11.3462363535611	18.9061586720033	208.8	-109.9	162	1
6.955	-9.84695764166839	8.41120768875416	18.6583965119871	157.9	-116.4	153	1
6.96	-9.87872202115764	2.75714813966715	15.094433133293	95	-108.1	129.7	1
6.965	-11.1937673320127	-5.97805621987739	12.6993989198033	43.1	-96.3	106.6	1
6.97	-9.18625854829193	-11.4224708643353	10.2281301955394	14.4	-84.7	81.2	1
6.975	-6.0542907306516	-3.07479193455968	11.2509432150934	16.7	-73	62	1
6.98	-7.61709820152284	4.22466247207063	14.2876178942659	27.7	-45.5	41.2	1
6.985	-10.3933049688835	0.101646014365609	11.7083502797386	7.1	-5.1	-4.8	1
6.99	-12.6866931680076	-3.1129095137427	9.41496208061455	-5.3	9.1	-32.9	1
6.995	-13.0551599700829	-2.85879447782868	9.16719992059838	-14.4	2.5	-44.6	1
7	-11.4859996233138	-0.99740151596254	10.2281301955394	-22.4	-12.9	-52.1	1
7.005	-9.11637691341557	-0.031764382727212	11.1429443248299	-35.1	-24	-60.9	1
7.01	-7.29310153073246	0.139763269752713	11.3907064848461	-50.3	-25.6	-69.9	1
7.015	-6.16228962091506	-0.247762192395764	10.9714166755879	-67.1	-20.8	-78.8	1
7.02	-5.35547438188803	-0.927519881086184	10.120131305276	-85.2	-10.2	-86.8	1
7.025	-4.84724431005999	-1.1435176616131	9.3831977011253	-96.3	-0.8	-90.3	1
7.03	-4.37077861772119	-0.99740151596254	8.92579063648006	-103.3	6.7	-90.7	1
7.035	-4.00866469154371	-0.495524320032345	8.57002958620042	-108.9	13.7	-91.3	1
7.04	-3.64655076536623	-0.031764382727212	8.43026631644771	-113.4	19.7	-92.3	1
7.045	-3.2780839632909	0.463759940543092	8.25238579130789	-118.9	25.6	-93	1
7.05	-2.95408729250052	1.03551877134964	8.21426853592079	-122.3	29.1	-93.1	1
7.055	-2.62373774581229	1.57551322266694	8.21426853592079	-126.9	31.9	-92.8	1
7.06	-2.29338852291997	2.00115590782293	8.21426853592079	-130.9	35.1	-92.6	1
7.065	-2.03927316321003	2.32515257861331	8.32226742618425	-134.7	38.1	-91.7	1
7.07	-1.93127427294657	2.68091362889294	8.46203069593696	-138.3	42.2	-90.5	1
7.075	-1.85504008596828	2.96679304429622	8.46203069593696	-141.1	45.5	-89.4	1
7.08	-1.78515812729601	3.15102644533388	8.43026631644771	-144.4	47.4	-89.1	1
7.085	-1.7089236165218	3.22090808021024	8.39214906106061	-146.7	49.2	-89.6	1
7.09	-1.63904198164545	3.2907897150866	8.36038468157135	-147.2	50.8	-89.8	1
7.095	-1.56280747087124	3.50678749561352	8.290503046695	-146.6	52	-91.2	1
7.1	-1.53104309138199	3.72278527614044	8.18250415643154	-145.1	52.7	-92.4	1
7.105	-1.45480858060778	3.97054743615661	8.04274088667882	-141.9	52.9	-94	1
7.11	-1.34680969034432	4.11666358180717	7.90297761692611	-138.8	52.2	-95.4	1
7.115	-1.20069354469376	4.33266136233409	7.75686147127555	-134.8	51.5	-95.8	1
7.12	-1.0926946544303	4.86630293775354	8.07450526616808	-129.9	50.3	-95.7	1
7.125	-0.984695764166839	5.93993896449029	8.77967449082949	-124	49.7	-93.8	1
7.13	-0.946578508779735	7.51545218715723	9.84060476577054	-118.4	49.9	-91.4	1
7.135	-1.0926946544303	9.37684482522745	10.9015350407116	-118	51.7	-91.4	1
7.14	-1.56280747087124	11.098474193545	11.5368226304966	-123.3	54.7	-93.1	1
7.145	-2.14727205347349	12.0641113300182	11.3589421053568	-132	56.8	-96.6	1
7.15	-2.51573885554883	11.9561124397548	10.5838912458191	-142.5	57.1	-101.7	1
7.155	-2.62373774581229	11.4542352438246	9.45307933600165	-153.3	53.6	-109.4	1
7.16	-2.25527094373695	10.6347142530019	8.14438690104443	-156	49.2	-116.2	1
7.165	-1.27057517957011	9.87872202115764	7.05169224661414	-152.9	45	-122.5	1
7.17	0.285879447782868	9.48484371549091	6.45452191221618	-144.3	42.4	-128.3	1
7.175	1.45480858060778	9.52296097087801	6.09876086193655	-131.9	41.3	-132.5	1
7.18	2.25527094373695	9.9867209114211	5.85099870192038	-118.6	42.6	-134.9	1
7.185	2.83973552633921	10.7744775227546	5.64135379729131	-106.1	44.1	-135.7	1
7.19	3.57031625459202	11.4224708643353	5.64135379729131	-92.1	42.2	-133	1
7.195	4.22466247207063	12.2801091105452	5.57147216241495	-82.5	38.6	-130.2	1
7.2	4.63124652953307	13.391862392669	5.53335490702785	-74.6	33.2	-126.2	1
7.205	5.24747549162457	14.6052616891585	5.36182725778588	-68.3	26	-121.8	1
7.21	5.83194007422683	15.9330127518092	5.04418346289336	-64.5	16	-115.8	1
7.215	6.0542907306516	16.9367671436696	4.47877750798465	-63.3	3.9	-109.2	1
7.22	6.81663583839367	17.7245237550031	4.05313482282867	-63.7	-6.8	-103.8	1
7.225	7.17874976457115	18.4360458555624	3.38608285355436	-65.8	-16.6	-97.2	1
7.23	7.36298316560881	18.8299241612291	2.68091362889294	-68.5	-24.6	-89.6	1
7.235	7.47098205587227	18.7600425263527	1.72798224421536	-71.1	-30.3	-82.3	1
7.24	7.43921767638302	18.1184020606698	0.844932494414126	-74	-35	-76	1
7.245	7.25498427534535	17.8642870247558	0.0698816348763563	-74.6	-37.5	-68.1	1
7.25	7.1469853850819	18.1501664401591	-0.349408174381782	-71.3	-36.4	-57.9	1
7.255	6.6705196927431	18.2962825858096	-0.844932494414126	-69	-32.7	-51.1	1
7.26	6.16228962091506	17.9722859150193	-1.19434066879591	-68.3	-27.3	-45.1	1
7.265	5.79382281883972	17.5402903539654	-1.51198446368844	-66.9	-21.3	-39.7	1
7.27	5.5778250383128	17.1146476688094	-1.79786387909171	-64.6	-15.1	-34.2	1
7.275	5.06959496648476	16.2570094225996	-2.07739041859714	-61.3	-7	-27.7	1
7.28	0	13.0297484664915	-3.316201218678	-58.5	-6.8	-23.1	1
7.285	4.70112816440942	15.3612539210027	-7.7250970917863	-30.5	-34.3	3.6	1
7.29	6.56252080247964	21.6950711911597	-9.52296097087801	26.8	-50.8	53.4	1
7.295	11.3017662222762	19.8717958084766	-7.47733493177012	35.9	-56.4	78.2	1
7.3	9.22437580367903	4.22466247207063	-0.527288699521598	17.9	-36.7	88.3	1
7.305	6.12417236552795	-6.6196966855603	-2.46491584836602	14.2	-1.1	63.9	1
7.31	-3.90066580128025	6.51169779529684	5.00606620750625	103.5	38.1	50.7	1
7.315	-13.6015072972981	11.4542352438246	11.4605881197224	148.9	50.2	36.8	1
7.32	-17.9024042801429	12.6739874162119	16.4031255682502	143.2	29.2	28.7	1
7.325	-14.7704364625026	11.9561124397548	15.7678379784651	130.7	-11.4	25.8	1
7.33	-8.63991122107678	9.73895875140493	13.1949232398356	117	-36	26.1	1
7.335	-2.1853893088606	7.94744774821107	11.5685870099859	114.4	-63.9	44.1	1
7.34	8.09356389386163	11.5241168787009	17.5339374780676	127.8	-79.8	73.1	1
7.345	9.47849083959306	25.1319770518969	19.1539208320195	153	-67.7	70	1
7.35	10.5394211145341	21.6950711911597	14.922905484051	100.8	-32.7	37.3	1
7.355	-0.215997812906511	4.51054188747391	6.632402437356	2	3.7	-4.2	1
7.36	-9.80884038628128	0.139763269752713	3.45596448843071	-7.7	11.2	-9.8	1
7.365	-11.8862308048784	6.83569446608722	5.36182725778588	32	-4.4	12.7	1
7.37	-6.19405400040431	8.44932494414126	7.93474199641537	31.5	-21.9	19.1	1
7.375	0.470112816440942	6.58793230607104	8.99567227135641	14.2	-29.4	14.1	1
7.38	2.62373774581229	6.26393563528066	9.52296097087801	9.1	-25.9	10.7	1
7.385	0.254115068293615	6.51169779529684	8.77967449082949	9.5	-13.8	7.5	1
7.39	-2.36962270989826	6.51169779529684	7.7250970917863	8.8	-7.2	5.8	1
7.395	-3.3543184740651	6.44181616042048	7.29945440663031	6	-6.1	4.4	1
7.4	-2.62373774581229	6.19405400040431	7.75686147127555	3.6	-8.3	3.9	1
7.405	-1.41669132522068	5.93993896449029	8.21426853592079	1.4	-8.5	3.4	1
7.41	-1.0545773990432	5.80017569473757	8.39214906106061	0.1	-7.4	2	1
7.415	-1.53104309138199	5.72394118396337	8.14438690104443	0.3	-5	1.5	1
7.42	-2.14727205347349	5.40629738907084	7.97285925180247	-0.2	-3.5	0.2	1
7.425	-2.33150545451116	5.19029960854392	7.97285925180247	-0.2	-2.5	0.2	1
7.43	-2.03927316321003	5.26018124342027	8.11262252155518	0.6	-2.8	0.4	1
7.435	-1.74704087190891	5.5142962793343	8.290503046695	1.6	-2.8	0.8	1
7.44	-1.74704087190891	5.40629738907084	8.36038468157135	1.7	-2.1	0.7	1
7.445	-1.7089236165218	5.36818013368373	8.290503046695	2.1	-0.9	0	1
7.45	-1.67715923703255	5.36818013368373	8.290503046695	3.2	0	0	1
7.455	-1.74704087190891	5.36818013368373	8.14438690104443	3.7	0.8	-0.1	1
7.46	-1.82327538268311	5.19029960854392	8.11262252155518	3.8	1.4	-0.7	1
7.465	-1.89315701755947	5.15218235315681	8.04274088667882	4.9	1.6	-0.2	1
7.47	-2.03927316321003	5.22206398803317	7.97285925180247	6.3	1.4	0.1	1
7.475	-2.14727205347349	5.26018124342027	7.79497872666265	7.2	1.3	0.4	1
7.48	-2.2235065642477	5.33006287829663	7.79497872666265	6.8	0.4	0.6	1
7.485	-2.1853893088606	5.40629738907084	7.82674310615191	7.2	-0.2	1.8	1
7.49	-2.1853893088606	5.36818013368373	7.86486036153901	7	-0.7	2	1
7.495	-2.1853893088606	5.5142962793343	7.82674310615191	5.8	-1.6	2.5	1
7.5	-2.1853893088606	5.54606065882355	7.86486036153901	5.1	-1.6	2.6	1
7.505	-2.14727205347349	5.5142962793343	7.97285925180247	4.5	-2.6	1.6	1
7.51	-2.03927316321003	5.43806176856009	7.97285925180247	4.4	-2.5	2.1	1
7.515	-2.00115590782293	5.47617902394719	7.93474199641537	3.9	-2.3	2.2	1
7.52	-2.03927316321003	5.40629738907084	7.97285925180247	3.3	-2.3	2.4	1
7.525	-2.00115590782293	5.40629738907084	7.97285925180247	2.8	-2.5	2.3	1
7.53	-1.96939152833368	5.36818013368373	7.97285925180247	2.5	-2.5	2.5	1
7.535	-1.96939152833368	5.36818013368373	8.00462363129172	2.5	-2.4	2.5	1
7.54	-1.89315701755947	5.40629738907084	8.00462363129172	2.5	-2.1	1.9	1
7.545	-2.00115590782293	5.36818013368373	8.04274088667882	3	-1.8	2	1
7.55	-2.03927316321003	5.40629738907084	7.93474199641537	3.2	-1.8	2.3	1
7.555	-2.00115590782293	5.40629738907084	7.97285925180247	3.2	-1.9	2	1
7.56	-1.96939152833368	5.47617902394719	8.00462363129172	3.7	-1.6	2	1
7.565	-2.00115590782293	5.40629738907084	7.93474199641537	3.1	-1.1	1.8	1
7.57	-2.03927316321003	5.33006287829663	7.86486036153901	3.2	-1.3	1.6	1
7.575	-2.07739041859714	5.33006287829663	7.93474199641537	3	-1.4	1.8	1
7.58	-1.96939152833368	5.29829849880738	7.90297761692611	3.1	-1.3	2.3	1
7.585	-2.00115590782293	5.40629738907084	7.90297761692611	3.4	-1	2.3	1
7.59	-2.07739041859714	5.40629738907084	7.90297761692611	4.1	-0.9	2.3	1
7.595	-2.00115590782293	5.36818013368373	7.90297761692611	4.2	-1.4	2.3	1
7.6	-2.00115590782293	5.40629738907084	7.90297761692611	4	-1.5	2.4	1
7.605	-1.93127427294657	5.47617902394719	7.90297761692611	3.8	-1.3	2.4	1
7.61	-1.93127427294657	5.47617902394719	7.97285925180247	3.9	-1.3	1.8	1
7.615	-1.89315701755947	5.47617902394719	7.90297761692611	3.8	-1.8	2.1	1
7.62	-1.93127427294657	5.47617902394719	7.86486036153901	3.7	-1.7	2.6	1
7.625	-1.93127427294657	5.43806176856009	7.93474199641537	3.4	-1.6	2.3	1
7.63	-1.96939152833368	5.40629738907084	7.90297761692611	3.6	-1.6	2.1	1
7.635	-1.96939152833368	5.47617902394719	7.90297761692611	3.8	-1.6	2.1	1
7.64	-1.89315701755947	5.47617902394719	7.90297761692611	3.7	-1.6	3	1
7.645	-1.96939152833368	5.47617902394719	7.93474199641537	3.7	-2.1	3	1
7.65	-1.93127427294657	5.47617902394719	7.97285925180247	3.3	-2.1	2.5	1
7.655	-1.89315701755947	5.5142962793343	7.93474199641537	3.2	-1.7	2.3	1
7.66	-1.93127427294657	5.58417791421065	7.93474199641537	3.5	-1.7	2.5	1
7.665	-1.85504008596828	5.5142962793343	7.97285925180247	3	-1.7	2.8	1
7.67	-1.89315701755947	5.54606065882355	7.90297761692611	2.6	-1.6	2.8	1
7.675	-1.93127427294657	5.5142962793343	7.93474199641537	2.2	-2.2	2.5	1
7.68	-2.00115590782293	5.47617902394719	7.86486036153901	2.1	-1.6	2.5	1
7.685	-2.10915512188231	5.33006287829663	7.82674310615191	2.1	-1.8	2.3	1
7.69	-2.2235065642477	5.22206398803317	7.82674310615191	1.8	-2.4	2.5	1
7.695	-2.1853893088606	5.19029960854392	7.90297761692611	2.5	-3.4	3.1	1
7.7	-2.03927316321003	5.33006287829663	7.90297761692611	3.9	-3.7	3.7	1
7.705	-1.93127427294657	5.40629738907084	8.00462363129172	4.8	-3.6	3.9	1
7.71	-2.00115590782293	5.36818013368373	7.97285925180247	4.8	-3.7	4.2	1
7.715	-1.96939152833368	5.40629738907084	7.93474199641537	4.6	-3.7	4.4	1
7.72	-1.82327538268311	5.43806176856009	8.04274088667882	5.6	-3.8	3.9	1
7.725	-1.78515812729601	5.40629738907084	8.04274088667882	6	-3.1	4.4	1
7.73	-1.82327538268311	5.40629738907084	7.97285925180247	6.4	-2.7	4.3	1
7.735	-1.82327538268311	5.5142962793343	8.11262252155518	7	-1.7	4.2	1
7.74	-1.74704087190891	5.43806176856009	8.18250415643154	8.1	-1.4	4.4	1
7.745	-1.74704087190891	5.47617902394719	8.18250415643154	9.1	-0.5	4.7	1
7.75	-1.93127427294657	5.29829849880738	8.32226742618425	10.4	0.7	5	1
7.755	-2.10915512188231	5.15218235315681	8.39214906106061	12.1	1.7	5.3	1
7.76	-2.29338852291997	4.974301828017	8.50014795132407	14.6	3.1	5.5	1
7.765	-2.51573885554883	4.82818568236644	8.53191233081332	17.5	4	6.1	1
7.77	-2.73173695987166	5.12041797366756	8.70979285595314	21.9	4.3	7.1	1
7.775	-2.47762192395764	5.19029960854392	8.77967449082949	25.9	4.3	8.4	1
7.78	-2.40138708938752	5.15218235315681	8.84955612570585	28.4	4.7	9.1	1
7.785	-2.58562049042518	5.08230071828046	8.88767338109295	31.3	5.3	9.8	1
7.79	-2.43950434477462	5.08230071828046	8.99567227135641	33.6	4.8	9.4	1
7.795	-2.40138708938752	5.40629738907084	8.99567227135641	35.9	3.8	10.5	1
7.8	-2.69361938068864	5.5142962793343	8.88767338109295	37.8	2.8	12.1	1
7.805	-2.25527094373695	6.04793785475375	8.8177917462166	39.9	1.5	13.5	1
7.81	-1.01646014365609	6.37193452554413	9.34508044573819	43.3	-0.8	15	1
7.815	-0.654346217478609	5.12041797366756	10.6156556253083	45.3	0.8	17.2	1
7.82	-3.82443129050605	2.75714813966715	9.70084149601782	54	17.2	20.1	1
7.825	-3.67831514485548	4.00866469154371	9.16719992059838	70.8	14	20.7	1
7.83	-1.78515812729601	5.61594229369991	9.80248751038343	88.2	0.9	27.6	1
7.835	-1.89315701755947	4.75830404749008	10.0883669257867	93.8	-2.3	32.2	1
7.84	-2.36962270989826	4.00866469154371	9.27519881086184	98	-0.6	35.4	1
7.845	-2.10915512188231	4.58042352235026	9.27519881086184	110.3	-3.2	40.1	1
7.85	-1.38492694573142	5.22206398803317	9.45307933600165	118	-7	42.4	1
7.855	-1.16257628930665	5.47617902394719	9.27519881086184	122.9	-8.1	44.1	1
7.86	-1.38492694573142	5.22206398803317	8.88767338109295	125	-7.7	46.4	1
7.865	-1.45480858060778	5.33006287829663	8.74791011134024	124.3	-9.1	47.6	1
7.87	-1.96939152833368	5.26018124342027	9.73260587550708	123.7	-9.8	46.2	1
7.875	-2.73173695987166	3.2907897150866	10.7935361504481	114.4	-9.9	39.8	1
7.88	-2.58562049042518	2.93502866480697	12.8010449341689	100.8	-13.4	35.3	1
7.885	-3.75454965562969	2.50303310375313	14.1796190040025	86.4	-17.1	34.6	1
7.89	-4.22466247207063	-0.209644904629069	13.7222119393572	56.9	-24.5	36.8	1
7.895	-3.82443129050605	1.18163491700021	14.5353800542821	28.1	-35.9	41.6	1
7.9	-2.98585199578569	2.32515257861331	14.9927871189274	7.3	-40.3	40.9	1
7.905	-5.03147771109765	4.4724246320868	13.436332523954	-16.3	-36.4	32.2	1
7.91	-7.7632143471734	5.40629738907084	13.264804874712	-38.5	-34.7	24.9	1
7.915	-8.97026076776501	1.07363602673675	10.6855372601847	-67.3	-41.9	13.9	1
7.92	-9.33237469394249	-1.42939707701638	8.32226742618425	-84.3	-51.3	-0.4	1
7.925	-9.51660809498016	-1.21339929648946	6.91192897686142	-87.2	-60.4	-16.8	1
7.93	-9.4086092047167	0.139763269752713	6.38464027733983	-81.3	-67.6	-43.1	1
7.935	-9.33237469394249	1.28328093136582	6.09876086193655	-75.8	-70.2	-68.9	1
7.94	-9.47849083959306	1.86139263807022	5.64135379729131	-71.6	-70.7	-97	1
7.945	-9.51660809498016	1.78515812729601	4.75830404749008	-68.3	-71.5	-125.8	1
7.95	-8.97026076776501	1.1435176616131	3.77360828332324	-64.6	-73.9	-152.1	1
7.955	-8.09356389386163	0.749639355946368	3.06843905866183	-55.5	-78	-180.3	1
7.96	-7.10886812969479	0.965637136473287	2.96044016839837	-44.8	-79.9	-199.3	1
7.965	-5.93993896449029	1.6453948575433	3.38608285355436	-33.1	-79.8	-214.4	1
7.97	-5.03147771109765	2.28703532322621	3.95148880846306	-23	-78.2	-227.7	1
7.975	-4.33901423823194	2.14727205347349	3.91337155307595	-16.3	-75.1	-238.4	1
7.98	-4.00866469154371	1.53739596727984	3.316201218678	-10.8	-72.5	-246	1
7.985	-3.82443129050605	0.965637136473287	2.7507952637693	-3.8	-72.4	-249.9	1
7.99	-3.57031625459202	0.819520990822724	2.64279637350584	8.4	-77	-249	1
7.995	-2.83973552633921	1.25151655187656	3.03032180327472	19.3	-82.2	-245.4	1
8	-1.89315701755947	1.21339929648946	2.96044016839837	28.8	-86.2	-241.7	1
8.005	-1.0545773990432	0.463759940543092	2.46491584836602	36.8	-88.1	-238	1
8.01	-0.323996670790379	-0.463759940543092	1.93762714884442	46.9	-87.3	-231.7	1
8.015	0.177880525139816	-1.07363602673675	1.86774551396807	62.7	-85.6	-220.8	1
8.02	-2.547503558834	7.51545218715723	-0.241409284118322	80.5	-83.5	-207.5	1
8.025	-28.9564115803621	46.1917541773532	17.4640558431912	138.8	-137.8	-99.6	1
8.03	18.8553356648205	42.2148603412171	35.8810560228967	106.7	-299.3	44.3	1
8.035	30.449337416357	6.15593674501721	18.3089883376054	-96.2	-302.2	-117.4	1
8.04	21.5489550455091	-5.93993896449029	2.28703532322621	-203.9	-142.8	-230.5	1
8.045	14.9483169876424	16.326891057476	-8.99567227135641	-80	-43.3	-132.5	1
8.05	14.2939707701638	38.3141880640185	-5.39359163727514	63.9	-15.5	11.7	1
8.055	5.93993896449029	50.378305869955	-10.1900129401523	55.9	-2.5	55.7	1
8.06	-9.00837802315211	44.076265931124	-14.2876178942659	7.6	31.2	49.8	1
8.065	-23.1562326476653	22.3049472773534	-10.120131305276	-77.9	47.1	-4.2	1
8.07	-17.2861753180514	3.39878860535006	0.55905307901085	-99.4	18.5	-35.2	1
8.075	4.99336045571055	-3.86254854589315	12.0641113300182	-91.2	-23.4	-22.4	1
8.08	7.03898649481844	1.53739596727984	11.7083502797386	-42.1	-32.5	-2.8	1
8.085	-1.63904198164545	6.76581283121086	7.12157388149049	-8.1	-18.5	3.4	1
8.09	-3.50043461971567	8.19520990822724	8.32226742618425	-6.5	-12.1	2	1
8.095	-1.27057517957011	6.58793230607104	10.2662474509265	-15.8	-13.2	-0.6	1
8.1	-1.41669132522068	3.68466802075333	9.24343443137258	-27.6	-9.2	-7.4	1
8.105	-2.73173695987166	3.8307841664039	7.68697983639919	-18.8	-5.1	-7.2	1
8.11	-2.43950434477462	6.1178194896301	8.11262252155518	-3	-5.3	-0.9	1
8.115	-1.41669132522068	6.19405400040431	8.39214906106061	-0.2	-5.6	0.8	1
8.12	-1.23881080008086	5.47617902394719	8.25238579130789	-4.6	-3.3	-0.9	1
8.125	-1.89315701755947	5.58417791421065	7.93474199641537	-3.8	-1.6	-2.1	1
8.13	-2.43950434477462	5.80017569473757	7.82674310615191	-2.5	-2	-1.8	1
8.135	-2.2235065642477	5.83194007422683	7.82674310615191	-2.7	-2.3	-2	1
8.14	-1.93127427294657	5.87005732961393	7.93474199641537	-3.2	-3	-1.8	1
8.145	-1.67715923703255	5.83194007422683	7.97285925180247	-3.6	-2.3	-1.4	1
8.15	-1.74704087190891	5.65405954908701	8.07450526616808	-3.9	-1.6	-2	1
8.155	-1.85504008596828	5.43806176856009	8.04274088667882	-4.3	-0.7	-2.4	1
8.16	-1.93127427294657	5.43806176856009	8.04274088667882	-3	-0.3	-2.3	1
8.165	-1.96939152833368	5.5142962793343	8.04274088667882	-1.5	0	-1.6	1
8.17	-1.93127427294657	5.54606065882355	8.04274088667882	-0.5	0.4	-1.4	1
8.175	-1.93127427294657	5.61594229369991	8.00462363129172	-0.5	0.6	-1.4	1
8.18	-1.89315701755947	5.65405954908701	7.97285925180247	0	0.4	-1.2	1
8.185	-1.96939152833368	5.65405954908701	7.90297761692611	0.5	0.4	-1.1	1
8.19	-2.00115590782293	5.65405954908701	7.93474199641537	-0.3	0.7	-0.8	1
8.195	-2.07739041859714	5.69217680447411	7.90297761692611	-0.3	0.4	-0.4	1
8.2	-2.07739041859714	5.61594229369991	7.90297761692611	0	0.2	-0.7	1
8.205	-2.10915512188231	5.54606065882355	7.93474199641537	-1.4	0.2	-0.7	0
8.21	-2.00115590782293	5.54606065882355	7.93474199641537	-0.3	0.1	-0.3	0
8.215	-1.96939152833368	5.58417791421065	8.00462363129172	-0.2	0	0.2	0
8.22	-1.89315701755947	5.5142962793343	7.93474199641537	0	0.4	0.2	0
8.225	-1.93127427294657	5.5142962793343	8.00462363129172	0.2	0.7	0.4	0
8.23	-1.93127427294657	5.47617902394719	8.00462363129172	0.6	0.7	0.5	0
8.235	-1.78515812729601	5.58417791421065	8.07450526616808	1.6	1.1	0.3	0
8.24	-1.7089236165218	5.58417791421065	8.07450526616808	2.3	1.6	0.4	0
8.245	-1.74704087190891	5.54606065882355	8.00462363129172	3	2.4	0.8	0
8.25	-1.78515812729601	5.54606065882355	8.07450526616808	3.2	3	0.4	0
8.255	-1.74704087190891	5.54606065882355	8.11262252155518	4	3.9	0.4	0
8.26	-1.7089236165218	5.61594229369991	8.290503046695	4	4.9	0.3	0
8.265	-1.7089236165218	5.76205843935047	8.60814684158753	4.9	6.5	0.2	0
8.27	-1.89315701755947	5.76205843935047	8.46203069593696	5.9	9.8	0.1	0
8.275	-2.40138708938752	5.72394118396337	8.18250415643154	6.1	11.8	0.1	0
8.28	-2.47762192395764	5.61594229369991	8.07450526616808	6.5	12.2	0.8	0
8.285	-2.51573885554883	5.61594229369991	8.07450526616808	7.2	12.5	1.3	0
8.29	-2.47762192395764	5.54606065882355	8.07450526616808	7.4	12.6	2.2	0
8.295	-2.51573885554883	5.5142962793343	8.07450526616808	7.8	11.5	3.1	0
8.3	-2.62373774581229	5.65405954908701	7.97285925180247	9	10.8	3.6	0
8.305	-2.76985389146285	5.58417791421065	7.90297761692611	9.5	10	3.9	0
8.31	-2.87785278172631	5.43806176856009	7.82674310615191	8.8	7.9	4.2	0
8.315	-2.80797114684995	5.5142962793343	7.86486036153901	9.6	6.1	5.3	0
8.32	-2.66185500119939	5.36818013368373	8.04274088667882	10.6	4.3	6	0
8.325	-2.80797114684995	5.26018124342027	8.07450526616808	11.1	1.9	5.7	0
8.33	-2.43950434477462	5.29829849880738	8.11262252155518	13.5	-2.7	4.4	0
8.335	-2.14727205347349	5.47617902394719	8.46203069593696	15.2	-6.3	3.6	0
8.34	-2.33150545451116	5.19029960854392	8.57002958620042	16	-9.5	1.7	0
8.345	-2.80797114684995	4.51054188747391	8.46203069593696	16.4	-14.3	-1.9	0
8.35	-2.29338852291997	3.75454965562969	8.84955612570585	17.7	-25.2	-10	0
8.355	-1.0545773990432	3.2907897150866	9.73260587550708	21.8	-39.4	-22.8	0
8.36	-1.27057517957011	3.18279082482314	10.6855372601847	25.6	-48.5	-35	0
8.365	-3.3543184740651	2.28703532322621	11.0730626899535	26.4	-56	-44.6	0
8.37	-4.84724431005999	1.89315701755947	9.52296097087801	28	-62.6	-48	0
8.375	-6.08605511014085	2.68091362889294	8.99567227135641	32.9	-72.1	-52.2	0
8.38	-6.92463472865713	2.64914924940369	9.31331606624894	33.6	-84	-61.5	0
8.385	-7.00086923943133	2.03927316321003	9.59284260575436	29.4	-95.7	-71.4	0
8.39	-7.21686701995825	1.49927871189274	9.27519881086184	22.8	-104.4	-86.4	0
8.395	-7.94744774821107	1.42939707701638	8.77967449082949	19.4	-108	-100.8	0
8.4	-8.38579618516276	1.46751433240348	8.32226742618425	18.2	-110.1	-118	0
8.405	-8.16979840463584	1.1435176616131	7.93474199641537	17.3	-112.1	-136.7	0
8.41	-7.50909931125938	0.749639355946368	7.54721656664648	17.1	-112.2	-156.1	0
8.415	-6.45452191221618	0.749639355946368	7.68697983639919	18.2	-109.2	-177.4	0
8.42	-5.93993896449029	0.571758830806552	7.75686147127555	19.4	-104.3	-192.4	0
8.425	-5.79382281883972	-0.139763269752713	7.50909931125938	17.7	-99.3	-203.6	0
8.43	-5.32371000239878	-0.857638246209827	7.29945440663031	14.8	-96.4	-210.3	0
8.435	-4.55501201875886	-2.00115590782293	6.84204734198507	10.5	-95.3	-213.6	0
8.44	-3.17008539682335	-2.89691140941986	6.84204734198507	7.4	-92.4	-214.3	0
8.445	2.547503558834	1.18163491700021	10.0502496703996	13.7	-82.1	-211.8	0
8.45	-4.48513038388251	6.94369335635068	6.70228407223235	39.2	-54.6	-205.8	0
8.455	-4.33901423823194	14.1415017486154	3.77360828332324	66.2	-73.7	-175.2	0
8.46	7.65521545690994	15.2151377753521	7.29945440663031	52.9	-112	-129.9	0
8.465	13.9636212234756	17.1146476688094	4.05313482282867	37.3	-103.1	-91	0
8.47	12.7248104233947	22.7687072178965	-0.844932494414126	42.7	-73.8	-69.3	0
8.475	10.9396522960987	26.9234912930499	0.527288699521598	49.6	-51.3	-38.5	0
8.48	7.17874976457115	22.3049472773534	0.736933604150666	28.9	-32.9	-17.2	0
8.485	1.78515812729601	15.7170149712823	1.02281301955394	8.6	-16.1	-8.6	0
8.49	-2.73173695987166	10.4504808519642	4.12301645770502	-1.9	-7.7	-4.8	0
8.495	-2.43950434477462	5.72394118396337	6.45452191221618	-16.5	-6.8	-6.1	0
8.5	-0.654346217478609	3.68466802075333	7.19145551636685	-24.8	-11.9	-7.1	0
8.505	-0.400231181564586	5.76205843935047	7.86486036153901	-15.1	-13.7	-4.9	0
8.51	-1.20069354469376	6.94369335635068	8.53191233081332	-10.4	-11.7	-4.6	0
8.515	-2.14727205347349	6.00982059936664	8.95755501596931	-14.7	-7.9	-7.9	0
8.52	-2.83973552633921	4.75830404749008	9.20531717598548	-17.1	-3.9	-10.5	0
8.525	-3.09385056225323	4.4724246320868	9.02743665084567	-11.9	-2.1	-9.3	0
8.53	-2.66185500119939	4.79642130287718	8.84955612570585	-3.7	-2.8	-6.2	0
8.535	-1.89315701755947	5.22206398803317	8.67802847646388	2.2	-2.3	-3.9	0
8.54	-1.96939152833368	5.36818013368373	8.50014795132407	5	-0.4	-2.6	0
8.545	-2.58562049042518	5.5142962793343	8.11262252155518	5.7	1.2	-3.2	0
8.55	-2.80797114684995	5.61594229369991	7.93474199641537	6.3	1.8	-2.5	0
8.555	-2.547503558834	5.76205843935047	7.97285925180247	6.3	1.1	-1.8	0
8.56	-2.29338852291997	5.72394118396337	8.04274088667882	5.7	0.7	-1.3	0
8.565	-2.2235065642477	5.65405954908701	7.97285925180247	5.1	0.6	-0.9	0
8.57	-2.1853893088606	5.58417791421065	7.93474199641537	5.2	0.4	-0.4	0
8.575	-2.25527094373695	5.5142962793343	7.90297761692611	5.2	0.4	0	0
8.58	-2.2235065642477	5.5142962793343	7.93474199641537	5.6	0.8	0	0
8.585	-2.29338852291997	5.61594229369991	7.86486036153901	5.6	0.4	0.2	0
8.59	-2.25527094373695	5.61594229369991	7.86486036153901	5.4	0	0.7	0
8.595	-2.07739041859714	5.72394118396337	7.93474199641537	5.4	-0.2	0.4	0
8.6	-2.10915512188231	5.65405954908701	8.00462363129172	4.6	-0.2	1.1	0
8.605	-2.07739041859714	5.54606065882355	8.07450526616808	4.4	-0.2	1.1	0
8.61	-1.96939152833368	5.5142962793343	8.18250415643154	5.1	0.2	1.5	0
8.615	-1.96939152833368	5.54606065882355	8.25238579130789	6	0.9	2.1	0
8.62	-2.07739041859714	5.5142962793343	8.32226742618425	7.1	2.3	2.8	0
8.625	-2.25527094373695	5.43806176856009	8.32226742618425	8.4	3.2	3.7	0
8.63	-2.00115590782293	5.58417791421065	8.36038468157135	10	4.6	3.5	0
8.635	-1.93127427294657	5.58417791421065	8.36038468157135	12.1	6.8	3.9	0
8.64	-2.14727205347349	5.65405954908701	8.36038468157135	12.8	8.2	4	0
8.645	-2.2235065642477	5.76205843935047	8.290503046695	14	9.3	4.3	0
8.65	-2.1853893088606	5.76205843935047	8.25238579130789	14.9	10.1	4.8	0
8.655	-2.33150545451116	5.69217680447411	8.07450526616808	15.6	11.2	4.6	0
8.66	-2.547503558834	5.54606065882355	8.04274088667882	15.9	11.3	4.8	0
8.665	-2.69361938068864	5.54606065882355	8.04274088667882	16.8	10.5	5.3	0
8.67	-2.47762192395764	5.54606065882355	8.21426853592079	17.8	8.4	6.3	0
8.675	-2.10915512188231	5.40629738907084	8.57002958620042	18.5	7	6.4	0
8.68	-1.60092472625834	5.26018124342027	8.95755501596931	20.3	3.6	4.2	0
8.685	-1.34680969034432	4.68842241261372	9.3831977011253	23.1	-1.2	0.6	0
8.69	-0.800462363129172	4.22466247207063	9.66272424063072	27.2	-11.3	-3.6	0
8.695	-1.56280747087124	4.04042907103296	9.87872202115764	33.7	-24.1	-10.5	0
8.7	-2.91597036090933	3.07479193455968	9.24343443137258	36.1	-36.6	-24.1	0
8.705	-2.73173695987166	2.54115068293615	9.66272424063072	40.5	-53.6	-41.7	0
8.71	-2.47762192395764	1.25151655187656	9.02743665084567	43.6	-70.2	-60.9	0
8.715	-1.82327538268311	1.82327538268311	7.75686147127555	47.7	-85.7	-80	0
8.72	-0.323996670790379	3.64655076536623	7.97285925180247	52.5	-102.7	-95.6	0
8.725	0.508230071828046	3.72278527614044	7.36933604150667	47.5	-110.2	-109.6	0
8.73	0.616228962091506	4.75830404749008	6.73404845172161	38.7	-107.9	-119.6	0
8.735	0.692463472865712	6.6578139409474	5.81923432243112	33	-104.6	-123.7	0
8.74	1.27057517957011	8.48108932363052	5.21571111213532	25.5	-101.8	-126.8	0
8.745	2.10915512188231	9.55472535036726	4.61854077773737	17	-97.7	-128.7	0
8.75	3.75454965562969	10.3805992170878	4.82818568236644	9.8	-87.5	-128.1	0
8.755	0.838579618516276	10.8443591576309	4.54865914286101	4.7	-59	-118.7	0
8.76	-2.69361938068864	10.4187164724749	2.53479748324238	2.7	-42.7	-104.2	0
8.765	-3.97054743615661	11.9179951843677	4.82818568236644	2.4	-34.6	-86.5	0
8.77	-6.12417236552795	7.26769002714106	5.04418346289336	-18.3	-13.5	-71.3	0
8.775	-7.98556500359817	5.15218235315681	6.41640465682908	-29.1	1.3	-53.3	0
8.78	-9.37049194932959	4.11666358180717	7.26769002714106	-28.9	7.2	-30.5	0
8.785	-6.89287034916787	4.14842796129642	8.25238579130789	-27.4	1.2	-14.4	0
8.79	-3.53219899920492	4.4343073766997	8.95755501596931	-22.6	-11.9	-1.9	0
8.795	-1.56280747087124	4.68842241261372	9.41496208061455	-18.4	-17.6	1.8	0
8.8	-0.431995561053839	4.75830404749008	9.87872202115764	-13	-17.4	3.4	0
8.805	0.0698816348763563	4.51054188747391	10.0883669257867	-5	-12.9	3.8	0
8.81	0.10799889026346	4.4343073766997	9.80248751038343	2.9	-8.2	3.5	0
8.815	-0.323996670790379	4.974301828017	9.09731828572202	11.2	-3	3.5	0
8.82	-1.23881080008086	5.69217680447411	8.36038468157135	16.3	1.5	3.5	0
8.825	-1.45480858060778	5.80017569473757	7.97285925180247	18.4	3.7	3	0
8.83	-1.53104309138199	5.72394118396337	7.86486036153901	18.2	5.2	2.2	0
8.835	-1.74704087190891	5.87005732961393	7.65521545690994	18.2	6	1.1	0
8.84	-2.00115590782293	6.08605511014085	7.36933604150667	17.7	6.2	1	0
8.845	-2.2235065642477	6.22581837989356	7.26769002714106	16.2	6	0.2	0
8.85	-2.29338852291997	6.22581837989356	7.26769002714106	13.3	4.6	0.2	0
8.855	-2.40138708938752	6.08605511014085	7.1596911368776	10.5	3.4	-0.2	0
8.86	-2.547503558834	6.08605511014085	7.08980950200124	7.9	2.3	-0.2	0
8.865	-2.547503558834	6.19405400040431	7.05169224661414	4.8	0.3	0.4	0
8.87	-2.47762192395764	6.04793785475375	7.22957277175395	1.8	-1.1	0.6	0
8.875	-2.33150545451116	5.93993896449029	7.33757166201741	-0.4	-2.5	1.1	0
8.88	-2.1853893088606	5.87005732961393	7.43921767638302	-2.3	-3.9	0.9	0
8.885	-2.00115590782293	5.87005732961393	7.68697983639919	-3.6	-4.9	1	0
8.89	-1.93127427294657	5.80017569473757	7.97285925180247	-3.5	-4.8	0.4	0
8.895	-1.85504008596828	5.80017569473757	8.14438690104443	-3.2	-4.2	0.8	0
8.9	-1.78515812729601	5.54606065882355	8.25238579130789	-2.6	-2.8	0.5	0
8.905	-2.00115590782293	5.69217680447411	8.18250415643154	-1.3	-1.4	0.1	0
8.91	-2.00115590782293	5.76205843935047	8.18250415643154	0	-0.5	1.1	0
8.915	-2.00115590782293	5.72394118396337	8.11262252155518	0.5	0.4	1.2	0
8.92	-1.93127427294657	5.65405954908701	8.07450526616808	1	0.9	1.1	0
8.925	-1.78515812729601	5.58417791421065	8.00462363129172	1.8	1.6	1.4	0
8.93	-1.78515812729601	5.36818013368373	8.11262252155518	2.4	1.8	1.2	0
8.935	-1.7089236165218	5.43806176856009	7.97285925180247	3.8	1.8	1.4	0
8.94	-1.53104309138199	5.54606065882355	7.90297761692611	5.3	1.6	1.6	0
8.945	-1.56280747087124	5.76205843935047	7.75686147127555	6	1.8	1.6	0
8.95	-1.53104309138199	5.69217680447411	7.50909931125938	5.6	1.7	1.4	0
8.955	-1.56280747087124	5.80017569473757	7.19145551636685	4.7	1.3	0.9	0
8.96	-1.60092472625834	5.90817458500103	7.08980950200124	3.5	0.9	0.4	0
8.965	-1.56280747087124	6.04793785475375	6.98181061173778	1.4	0.6	0	0
8.97	-1.63904198164545	6.1178194896301	7.01992786712488	-0.9	0.2	-1	0
8.975	-1.67715923703255	6.08605511014085	7.12157388149049	-4.3	-0.4	-1.4	0
8.98	-1.74704087190891	5.87005732961393	7.19145551636685	-6.5	-1	-2.4	0
8.985	-1.89315701755947	5.80017569473757	7.22957277175395	-8.1	-1.4	-2.7	0
8.99	-1.96939152833368	5.65405954908701	7.43921767638302	-9.4	-1.9	-3.2	0
8.995	-2.00115590782293	5.69217680447411	7.58533382203358	-10.3	-3.1	-2.8	0
9	-1.96939152833368	5.54606065882355	7.7250970917863	-10.2	-3.9	-2.9	0
9.005	-1.93127427294657	5.5142962793343	7.86486036153901	-10	-4.4	-2.9	0
9.01	-1.96939152833368	5.43806176856009	7.97285925180247	-9.3	-4.6	-2.8	0
9.015	-2.03927316321003	5.29829849880738	7.97285925180247	-8.5	-5	-2.1	0
9.02	-2.07739041859714	5.40629738907084	7.97285925180247	-6.5	-5.2	-0.8	0
9.025	-1.89315701755947	5.5142962793343	7.93474199641537	-5.1	-5.3	-0.4	0
9.03	-1.85504008596828	5.54606065882355	7.97285925180247	-3.9	-5.2	-0.2	0
9.035	-1.82327538268311	5.5142962793343	8.07450526616808	-3	-4.9	0	0
9.04	-1.93127427294657	5.58417791421065	8.21426853592079	-2.5	-4.5	-0.2	0
9.045	-1.82327538268311	5.61594229369991	8.18250415643154	-1.2	-3.6	0.2	0
9.05	-1.78515812729601	5.61594229369991	8.21426853592079	0.3	-1.8	0.4	0
9.055	-1.74704087190891	5.65405954908701	8.290503046695	1.4	-0.9	0.4	0
9.06	-1.85504008596828	5.54606065882355	8.43026631644771	2.9	0.2	0.1	0
9.065	-2.00115590782293	5.54606065882355	8.25238579130789	4.7	2.4	0.5	0
9.07	-1.96939152833368	5.61594229369991	8.18250415643154	7	3.5	1.2	0
9.075	-2.03927316321003	5.54606065882355	8.14438690104443	7.9	4.2	1.9	0
9.08	-2.00115590782293	5.61594229369991	8.21426853592079	9.4	5.1	2.4	0
9.085	-2.07739041859714	5.61594229369991	8.21426853592079	10.6	5.8	2.5	0
9.09	-2.10915512188231	5.76205843935047	8.25238579130789	12.1	6.3	3.1	0
9.095	-2.07739041859714	5.72394118396337	8.290503046695	13.6	7	3.5	0
9.1	-2.00115590782293	5.83194007422683	8.39214906106061	14.4	7.4	3.9	0
9.105	-1.89315701755947	5.87005732961393	8.36038468157135	15.8	7.7	4.2	0
9.11	-1.85504008596828	5.80017569473757	8.46203069593696	16.8	8.6	4.2	0
9.115	-1.78515812729601	5.33006287829663	8.60814684158753	16.7	8.2	4.2	0
9.12	-1.85504008596828	4.82818568236644	8.77967449082949	17.7	5.3	4	0
9.125	-1.74704087190891	4.51054188747391	8.77967449082949	20.3	1.1	4.1	0
9.13	-1.78515812729601	4.36442574182334	8.36038468157135	25.4	0	6.3	0
9.135	-2.62373774581229	4.86630293775354	7.22957277175395	30.7	1.6	6.7	0
9.14	-1.53104309138199	6.00982059936664	7.12157388149049	34.5	-5.8	3.6	0
9.145	-1.16257628930665	6.37193452554413	6.77216570710871	32.6	-12.3	-1.1	0
9.15	-1.63904198164545	6.33381727015702	6.0669964824473	26.6	-14.7	-6	0
9.155	-1.38492694573142	6.54981505068394	5.60958941780206	19.6	-18.7	-12	0
9.16	-0.431995561053839	6.90557610096357	5.46347327215149	13.7	-21.6	-16.2	0
9.165	-0.285879447782868	7.44557055228087	5.07594784238261	5.6	-20.7	-19.8	0
9.17	-0.431995561053839	7.55356944254433	5.14582947725896	-3.3	-16.8	-22.8	0
9.175	-0.616228962091506	7.55356944254433	5.25382836752242	-13.5	-12.8	-23.6	0
9.18	-1.34680969034432	7.66156833280779	5.46347327215149	-23.7	-9.2	-24.3	0
9.185	-1.93127427294657	7.19145551636685	5.88911595730748	-31.6	-9.2	-22.8	0
9.19	-1.89315701755947	5.29829849880738	8.04274088667882	-37.3	-9.5	-21.9	0
9.195	-3.23996670790379	4.72653966800083	6.02887922706019	-39.4	-5.2	-19.4	0
9.2	-2.98585199578569	7.05169224661414	7.58533382203358	-32.7	-1.3	-15.1	0
9.205	-3.13196781764033	5.04418346289336	7.86486036153901	-40.8	-4.4	-14.5	0
9.21	-2.87785278172631	5.08230071828046	8.46203069593696	-38.5	-6.9	-11.8	0
9.215	-2.10915512188231	5.0124190834041	9.3831977011253	-33.3	-11	-8.7	0
9.22	-1.78515812729601	4.68842241261372	9.63095986114147	-29.5	-10.9	-7.9	0
9.225	-1.27057517957011	4.33266136233409	9.98036803552325	-24	-9	-6.7	0
9.23	-1.30869243495722	4.25642685155988	9.98036803552325	-15.7	-6.4	-5.1	0
9.235	-1.78515812729601	4.36442574182334	9.56107822626511	-6.3	-3.2	-2.8	0
9.24	-1.74704087190891	4.68842241261372	9.16719992059838	2.7	0	-0.7	0
9.245	-1.7089236165218	5.12041797366756	8.70979285595314	9	1.9	0.4	0
9.25	-1.89315701755947	5.36818013368373	8.36038468157135	13.2	3.9	1.4	0
9.255	-1.93127427294657	5.58417791421065	8.290503046695	15.9	5.7	1.8	0
9.26	-1.93127427294657	5.54606065882355	8.18250415643154	17.5	6.2	2.4	0
9.265	-2.2235065642477	5.58417791421065	7.97285925180247	18.2	7.2	2.5	0
9.27	-2.51573885554883	5.58417791421065	7.86486036153901	18.6	7.5	3.2	0
9.275	-2.47762192395764	5.72394118396337	7.58533382203358	19.1	6.4	3.7	0
9.28	-2.43950434477462	5.87005732961393	7.36933604150667	18.6	5.1	4.9	1
9.285	-2.29338852291997	6.08605511014085	7.1596911368776	17.6	4	4.8	1
9.29	-2.10915512188231	6.19405400040431	7.12157388149049	15.6	2.5	4.4	1
9.295	-1.89315701755947	6.22581837989356	7.08980950200124	13.1	1.2	4.4	1
9.3	-1.67715923703255	6.15593674501721	7.19145551636685	9.7	0.7	3.2	1
9.305	-1.63904198164545	6.15593674501721	7.19145551636685	7	0.5	2.8	1
9.31	-1.67715923703255	6.04793785475375	7.26769002714106	4	0.2	1.6	1
9.315	-1.7089236165218	5.97805621987739	7.29945440663031	1.9	0	0.5	1
9.32	-1.78515812729601	5.97805621987739	7.33757166201741	0.7	-0.7	0.4	1
9.325	-1.78515812729601	5.93993896449029	7.43921767638302	-1.3	-1.3	-0.3	1
9.33	-1.82327538268311	5.90817458500103	7.54721656664648	-2.5	-1.8	-0.5	1
9.335	-1.78515812729601	5.83194007422683	7.61709820152284	-2.6	-1.8	-1.2	1
9.34	-1.85504008596828	5.76205843935047	7.75686147127555	-2.9	-1.8	-1.4	1
9.345	-1.93127427294657	5.72394118396337	7.68697983639919	-3.1	-1.6	-1.6	1
9.35	-2.00115590782293	5.69217680447411	7.7250970917863	-3.6	-1.6	-1.4	1
9.355	-1.96939152833368	5.65405954908701	7.79497872666265	-3.5	-1.8	-0.8	1
9.36	-1.89315701755947	5.65405954908701	7.90297761692611	-2.5	-1.4	-0.7	1
9.365	-1.82327538268311	5.65405954908701	7.93474199641537	-2.2	-1.4	-0.5	1
9.37	-1.74704087190891	5.65405954908701	7.97285925180247	-1.8	-1.5	-0.2	1
9.375	-1.67715923703255	5.65405954908701	8.04274088667882	-0.9	-0.9	-0.2	1
9.38	-1.7089236165218	5.65405954908701	8.00462363129172	-0.2	-0.2	0.2	1
9.385	-1.85504008596828	5.58417791421065	7.97285925180247	0.1	0.2	0.1	1
9.39	-1.93127427294657	5.65405954908701	7.97285925180247	1.1	0.4	0	1
9.395	-1.89315701755947	5.69217680447411	7.97285925180247	1.8	0.8	0	1
9.4	-1.89315701755947	5.76205843935047	7.90297761692611	2.5	1.2	0.2	1
9.405	-2.00115590782293	5.69217680447411	7.79497872666265	2.9	1.6	0.8	1
9.41	-1.96939152833368	5.69217680447411	7.7250970917863	3.1	1.6	0.9	1
9.415	-2.00115590782293	5.61594229369991	7.75686147127555	3.2	1.4	1.5	1
9.42	-1.93127427294657	5.65405954908701	7.68697983639919	3.5	1.2	1.7	1
9.425	-1.85504008596828	5.80017569473757	7.58533382203358	3.6	1.1	2.1	1
9.43	-1.85504008596828	5.83194007422683	7.50909931125938	3	1	1.6	1
9.435	-1.82327538268311	5.83194007422683	7.47733493177012	2	0.2	1.1	1
9.44	-1.74704087190891	5.83194007422683	7.47733493177012	1	0.2	0.9	1
9.445	-1.7089236165218	5.93993896449029	7.40745329689377	-0.2	-0.4	0.2	1
9.45	-1.67715923703255	5.93993896449029	7.43921767638302	-1.1	-1	0	1
9.455	-1.74704087190891	5.90817458500103	7.54721656664648	-2.3	-1.3	-0.2	1
9.46	-1.7089236165218	5.83194007422683	7.61709820152284	-3	-1.6	-0.4	1
9.465	-1.74704087190891	5.76205843935047	7.68697983639919	-3.5	-1.6	-0.6	1
9.47	-1.82327538268311	5.76205843935047	7.68697983639919	-3.9	-1.8	-0.9	1
9.475	-1.63904198164545	5.76205843935047	7.82674310615191	-3.7	-2.2	-0.5	1
9.48	-1.67715923703255	5.69217680447411	7.90297761692611	-3.7	-1.1	-1.5	1
9.485	-1.7089236165218	5.65405954908701	7.97285925180247	-3	-0.4	-1.1	1
9.49	-1.82327538268311	5.61594229369991	8.00462363129172	-1.7	0	-1.4	1
9.495	-1.96939152833368	5.54606065882355	8.04274088667882	-0.3	0.6	-0.9	1
9.5	-2.07739041859714	5.65405954908701	8.07450526616808	0.7	0.9	-0.6	1
9.505	-2.03927316321003	5.61594229369991	8.25238579130789	1.9	1.6	-0.4	1
9.51	-2.03927316321003	5.65405954908701	8.11262252155518	3.3	2	0.3	1
9.515	-2.03927316321003	5.80017569473757	8.00462363129172	4.2	3	0.2	1
9.52	-1.85504008596828	5.69217680447411	7.90297761692611	4.4	3.5	0.8	1
9.525	-1.74704087190891	5.65405954908701	7.90297761692611	4.5	3.6	0.5	1
9.53	-1.74704087190891	5.72394118396337	7.75686147127555	5.6	3.4	0.6	1
9.535	-1.82327538268311	5.72394118396337	7.7250970917863	5.4	3.5	0.8	1
9.54	-1.82327538268311	5.72394118396337	7.65521545690994	5	3.1	0.4	1
9.545	-1.78515812729601	5.72394118396337	7.54721656664648	4.6	2.9	0.5	1
9.55	-1.85504008596828	5.87005732961393	7.40745329689377	4.2	2.5	0.2	1
9.555	-1.85504008596828	6.00982059936664	7.26769002714106	3.7	1.6	-0.4	1
9.56	-1.78515812729601	5.93993896449029	7.22957277175395	2	1.1	-0.6	1
9.565	-1.74704087190891	5.93993896449029	7.19145551636685	0.4	0.7	-1.3	1
9.57	-2.00115590782293	5.93993896449029	7.1596911368776	-0.9	0.6	-0.9	1
9.575	-2.03927316321003	5.90817458500103	7.26769002714106	-2.6	0	-0.9	1
9.58	-1.89315701755947	5.87005732961393	7.40745329689377	-4.4	-0.9	-1.3	1
9.585	-1.85504008596828	5.83194007422683	7.47733493177012	-5.2	-1.6	-1.8	1
9.59	-1.85504008596828	5.72394118396337	7.61709820152284	-5.9	-1.5	-1.4	1
9.595	-1.89315701755947	5.72394118396337	7.65521545690994	-6.7	-1.6	-1.7	1
9.6	-1.93127427294657	5.76205843935047	7.68697983639919	-6.6	-2	-2	1
9.605	-1.93127427294657	5.72394118396337	7.7250970917863	-6.7	-2.1	-1.8	1
9.61	-1.96939152833368	5.65405954908701	7.75686147127555	-6.9	-2.3	-1.8	1
9.615	-2.00115590782293	5.65405954908701	7.82674310615191	-6.5	-2.8	-1.7	1
9.62	-2.00115590782293	5.65405954908701	7.86486036153901	-5.8	-2.7	-1.7	1
9.625	-1.89315701755947	5.58417791421065	7.93474199641537	-5.1	-2.3	-1.3	1
9.63	-1.93127427294657	5.54606065882355	7.93474199641537	-3.8	-2.4	-0.8	1
9.635	-1.89315701755947	5.61594229369991	7.97285925180247	-3	-2.5	-0.6	1
9.64	-1.82327538268311	5.58417791421065	7.93474199641537	-2.4	-2.4	-0.7	1
9.645	-1.82327538268311	5.61594229369991	7.90297761692611	-1.6	-2.2	-0.6	1
9.65	-1.85504008596828	5.65405954908701	7.93474199641537	-0.8	-1.7	-0.3	1
9.655	-1.82327538268311	5.65405954908701	7.93474199641537	0.1	-1.4	-0.5	1
9.66	-1.85504008596828	5.65405954908701	7.93474199641537	1.1	-0.9	-0.4	1
9.665	-1.85504008596828	5.72394118396337	7.82674310615191	1.5	-0.6	0	1
9.67	-1.85504008596828	5.69217680447411	7.86486036153901	1.9	-0.2	-0.3	1
9.675	-1.85504008596828	5.72394118396337	7.75686147127555	2.3	-0.4	-0.2	1
9.68	-1.89315701755947	5.76205843935047	7.7250970917863	2.1	-0.2	0	1
9.685	-1.82327538268311	5.83194007422683	7.54721656664648	1.1	0	0	1
9.69	-1.74704087190891	5.87005732961393	7.58533382203358	0	-0.3	0	1
9.695	-1.7089236165218	5.90817458500103	7.58533382203358	-0.7	-0.4	-0.9	1
9.7	-1.74704087190891	5.83194007422683	7.61709820152284	-1.5	-1.1	-0.9	1
9.705	-1.78515812729601	5.87005732961393	7.61709820152284	-2.3	-1.1	-1.4	1
9.71	-1.78515812729601	5.83194007422683	7.68697983639919	-3.5	-1.3	-1.5	1
9.715	-1.78515812729601	5.80017569473757	7.65521545690994	-4.5	-1.3	-1.6	1
9.72	-1.78515812729601	5.83194007422683	7.61709820152284	-5	-1.4	-2.1	1
9.725	-1.93127427294657	5.80017569473757	7.68697983639919	-5.2	-2	-1.8	1
9.73	-1.93127427294657	5.61594229369991	7.79497872666265	-5.8	-1.9	-2	1
9.735	-1.93127427294657	5.61594229369991	7.82674310615191	-6.1	-1.6	-2	1
9.74	-1.96939152833368	5.61594229369991	7.79497872666265	-6.2	-1.8	-1.9	1
9.745	-1.93127427294657	5.58417791421065	7.86486036153901	-5.6	-2.1	-1.8	1
9.75	-1.96939152833368	5.5142962793343	7.90297761692611	-4.7	-1.6	-1.7	1
9.755	-2.00115590782293	5.58417791421065	7.90297761692611	-4.5	-1.2	-1.6	1
9.76	-1.93127427294657	5.58417791421065	7.86486036153901	-3.8	-1.5	-1.3	1
9.765	-1.93127427294657	5.69217680447411	7.75686147127555	-3.5	-1.8	-0.7	1
9.77	-1.89315701755947	5.69217680447411	7.79497872666265	-3.2	-1.6	-0.9	1
9.775	-1.85504008596828	5.61594229369991	7.86486036153901	-3.5	-1.6	-0.5	1
9.78	-1.85504008596828	5.58417791421065	7.93474199641537	-3.4	-1.6	-1	1
9.785	-1.82327538268311	5.54606065882355	7.79497872666265	-2.7	-1.6	-1.1	1
9.79	-1.89315701755947	5.54606065882355	7.79497872666265	-2.5	-1.5	-1.4	1
9.795	-1.89315701755947	5.72394118396337	7.7250970917863	-2.1	-1.6	-0.9	1
9.8	-1.67715923703255	5.72394118396337	7.68697983639919	-2.4	-1.6	-0.5	1
9.805	-1.63904198164545	5.69217680447411	7.7250970917863	-3	-1.6	-0.7	1
9.81	-1.67715923703255	5.72394118396337	7.7250970917863	-3.5	-1.7	-0.8	1
9.815	-1.74704087190891	5.65405954908701	7.68697983639919	-4.2	-1.6	-1.5	1
9.82	-1.74704087190891	5.72394118396337	7.68697983639919	-4.4	-1.6	-1.8	1
9.825	-1.74704087190891	5.69217680447411	7.75686147127555	-4.5	-1.5	-1.8	1
9.83	-1.78515812729601	5.72394118396337	7.75686147127555	-5.2	-1.8	-2.3	1
9.835	-1.74704087190891	5.69217680447411	7.79497872666265	-5.8	-1.8	-2.4	1
9.84	-1.74704087190891	5.65405954908701	7.86486036153901	-5.5	-1.8	-2.6	1
9.845	-1.74704087190891	5.61594229369991	7.90297761692611	-5.5	-1.6	-2.5	1
9.85	-1.89315701755947	5.58417791421065	7.90297761692611	-5.2	-1.4	-2.7	1
9.855	-1.96939152833368	5.58417791421065	7.90297761692611	-5	-1.1	-2.6	1
9.86	-1.96939152833368	5.54606065882355	7.97285925180247	-4.5	-0.7	-2.5	1
9.865	-2.03927316321003	5.5142962793343	7.97285925180247	-3.7	-0.8	-2.5	1
9.87	-2.10915512188231	5.47617902394719	8.04274088667882	-2.7	-0.4	-1.8	1
9.875	-2.03927316321003	5.43806176856009	8.11262252155518	-2	0.1	-1.6	1
9.88	-2.07739041859714	5.43806176856009	8.14438690104443	-1	0.7	-0.9	1
9.885	-2.00115590782293	5.43806176856009	8.36038468157135	0.6	1.1	-0.4	1
9.89	-1.93127427294657	5.43806176856009	8.32226742618425	2.5	2.5	0.2	1
9.895	-2.03927316321003	5.65405954908701	8.07450526616808	4.6	4.2	1.3	1
9.9	-1.96939152833368	5.72394118396337	8.11262252155518	5.1	5.2	0.9	1
9.905	-1.78515812729601	5.65405954908701	8.11262252155518	5.7	6.6	0.2	1
9.91	-1.96939152833368	5.61594229369991	8.00462363129172	6	7.5	0.2	1
9.915	-1.93127427294657	5.69217680447411	7.90297761692611	7	8.1	0.8	1
9.92	-1.89315701755947	5.69217680447411	7.79497872666265	7	8.4	0.7	1
9.925	-1.96939152833368	5.65405954908701	7.7250970917863	7.3	8.4	0.7	1
9.93	-1.89315701755947	5.58417791421065	7.79497872666265	7.2	7.7	0.7	1
9.935	-1.85504008596828	5.5142962793343	7.82674310615191	7.1	7.4	0	1
9.94	-2.03927316321003	5.36818013368373	7.79497872666265	7	6.8	0.4	1
9.945	-2.25527094373695	5.40629738907084	7.47733493177012	7.2	5.5	0.7	1
9.95	-2.25527094373695	5.65405954908701	7.29945440663031	7.2	4.2	1.2	1
9.955	-2.00115590782293	5.93993896449029	7.26769002714106	6.4	2.3	1.6	1
9.96	-1.78515812729601	5.97805621987739	7.22957277175395	4.5	1.3	1.5	1
9.965	-1.63904198164545	6.00982059936664	7.29945440663031	2.1	0.6	1.4	1
9.97	-1.67715923703255	5.97805621987739	7.29945440663031	0	0	0.1	1
9.975	-1.78515812729601	6.00982059936664	7.29945440663031	-1.8	-0.8	-0.5	1
9.98	-1.74704087190891	5.93993896449029	7.36933604150667	-4.7	-1.4	-0.9	1
9.985	-1.82327538268311	5.83194007422683	7.40745329689377	-6.9	-1.7	-1.8	1
9.99	-1.85504008596828	5.69217680447411	7.58533382203358	-8.1	-2.3	-2.3	1
[truncated: 30,168 more rows]
