# Supplementary material for: Real-Time Detection of Freezing Motions in Parkinson's Patients for Adaptive Gait Phase Synchronous Cueing
Source: Front Neurol. 2021 Dec 6;12:720516. doi: 10.3389/fneur.2021.720516 (PMC8685223; doi:10.3389/fneur.2021.720516)
Supplement: Supplementary file 2 [file Data_Sheet_2.zip › data/S2/S2_left_foot_trial_2.csv]

time	acc_x	acc_y	acc_z	gyr_x	gyr_y	gyr_z	FoG
0	-1.99931463500782	5.47114036627537	7.8576238671101	0.3	0	0	0
0.005	-1.96757948207119	5.54095770273596	7.8576238671101	0.4	-0.2	0	0
0.01	-1.96757948207119	5.54095770273596	7.8576238671101	0.6	0	0	0
0.015	-1.99931463500782	5.54095770273596	7.89570605063406	0.2	0	0	0
0.02	-1.99931463500782	5.43305818275141	7.89570605063406	0.1	0	0.2	0
0.025	-1.96757948207119	5.50922254979933	7.89570605063406	0.2	0.1	0.1	0
0.03	-1.99931463500782	5.47114036627537	7.8576238671101	0.3	0.2	-0.1	0
0.035	-2.03739681853178	5.50922254979933	7.8576238671101	0.7	0	-0.2	0
0.04	-2.03739681853178	5.43305818275141	7.81954168358614	0.2	0.1	-0.2	0
0.045	-2.03739681853178	5.50922254979933	7.78780653064951	0.3	0.1	0	0
0.05	-1.99931463500782	5.47114036627537	7.8576238671101	0.4	0	-0.2	0
0.055	-1.99931463500782	5.50922254979933	7.8576238671101	0.2	0	-0.4	0
0.06	-1.99931463500782	5.54095770273596	7.81954168358614	0.4	0	-0.2	0
0.065	-1.99931463500782	5.54095770273596	7.8576238671101	0.4	0	-0.2	0
0.07	-2.03739681853178	5.47114036627537	7.89570605063406	0	-0.2	0.7	0
0.075	-1.99931463500782	5.43305818275141	7.8576238671101	-0.3	-0.1	0.4	0
0.08	-1.99931463500782	5.47114036627537	7.8576238671101	-0.4	0	0.2	0
0.085	-2.03739681853178	5.50922254979933	7.8576238671101	0	0	0	0
0.09	-1.96757948207119	5.57903988625992	7.78780653064951	0	-0.4	0	0
0.095	-2.03739681853178	5.54095770273596	7.81954168358614	0	-0.2	0	0
0.1	-1.96757948207119	5.50922254979933	7.89570605063406	0.4	0	-0.2	0
0.105	-1.99931463500782	5.47114036627537	7.81954168358614	0.2	0.1	0.1	0
0.11	-1.96757948207119	5.43305818275141	7.8576238671101	-0.2	0.1	0	0
0.115	-1.99931463500782	5.50922254979933	7.89570605063406	0	0	0	0
0.12	-1.99931463500782	5.50922254979933	7.8576238671101	0.2	-0.3	0	0
0.125	-1.99931463500782	5.50922254979933	7.81954168358614	0.2	0	-0.2	0
0.13	-1.96757948207119	5.50922254979933	7.8576238671101	0.2	0	-0.3	0
0.135	-1.99931463500782	5.50922254979933	7.8576238671101	0.2	0	0	0
0.14	-1.99931463500782	5.47114036627537	7.81954168358614	0.7	0	0	0
0.145	-1.99931463500782	5.47114036627537	7.8576238671101	0.3	0	-0.2	0
0.15	-2.03739681853178	5.54095770273596	7.81954168358614	0.5	0.2	-0.2	0
0.155	-1.99931463500782	5.50922254979933	7.8576238671101	0.7	0.3	-0.1	0
0.16	-1.92949729854723	5.47114036627537	7.78780653064951	0.7	0.1	0	0
0.165	-1.99931463500782	5.50922254979933	7.8576238671101	0.6	0	0	0
0.17	-1.99931463500782	5.50922254979933	7.89570605063406	0.8	0	-0.4	0
0.175	-1.99931463500782	5.50922254979933	7.8576238671101	0.4	-0.1	-0.1	0
0.18	-1.99931463500782	5.54095770273596	7.8576238671101	0.5	-0.2	0	0
0.185	-1.99931463500782	5.43305818275141	7.81954168358614	0.6	0	-0.4	0
0.19	-1.96757948207119	5.43305818275141	7.81954168358614	0.3	0	-0.2	0
0.195	-2.03739681853178	5.50922254979933	7.92744120357069	0.5	0	0	0
0.2	-2.03739681853178	5.50922254979933	7.81954168358614	1	0.2	0.1	0
0.205	-1.96757948207119	5.47114036627537	7.89570605063406	0.9	0	0	0
0.21	-1.96757948207119	5.50922254979933	7.78780653064951	1.1	0	0.1	0
0.215	-1.99931463500782	5.50922254979933	7.81954168358614	1.1	0.2	0	0
0.22	-2.03739681853178	5.50922254979933	7.81954168358614	0.7	0.4	-0.3	0
0.225	-2.03739681853178	5.47114036627537	7.89570605063406	0.5	0.1	0	0
0.23	-2.03739681853178	5.47114036627537	7.8576238671101	0.9	0	0.2	0
0.235	-1.96757948207119	5.47114036627537	7.89570605063406	1.6	-0.1	0.4	0
0.24	-1.96757948207119	5.47114036627537	7.89570605063406	1.6	0.1	0.2	0
0.245	-1.99931463500782	5.43305818275141	7.92744120357069	1.6	0.1	0	0
0.25	-1.99931463500782	5.43305818275141	7.92744120357069	2.2	0	0.1	0
0.255	-2.07547900205574	5.50922254979933	7.8576238671101	2	0	0.3	0
0.26	-2.07547900205574	5.54095770273596	7.89570605063406	2.6	0	0.8	0
0.265	-2.03739681853178	5.50922254979933	7.92744120357069	2.8	0.1	0.2	0
0.27	-1.99931463500782	5.50922254979933	7.8576238671101	3	0	0.5	0
0.275	-2.07547900205574	5.43305818275141	7.89570605063406	3.1	0	0.4	0
0.28	-2.03739681853178	5.54095770273596	7.89570605063406	3.7	0.1	0.5	0
0.285	-2.03739681853178	5.47114036627537	7.89570605063406	3.8	0.2	0.3	0
0.29	-2.03739681853178	5.47114036627537	7.8576238671101	3.7	0	0.6	0
0.295	-2.07547900205574	5.43305818275141	7.92744120357069	4	0.2	0.9	0
0.3	-2.07547900205574	5.54095770273596	7.89570605063406	4.5	0.4	1.4	0
0.305	-1.99931463500782	5.50922254979933	7.96552338709465	4.9	0.3	1.5	0
0.31	-1.99931463500782	5.50922254979933	8.03534072355524	5.4	0.4	1.4	0
0.315	-2.10721447849036	5.43305818275141	8.06707587649187	6	0.7	1.3	0
0.32	-2.10721447849036	5.47114036627537	7.92744120357069	6.4	0.7	1.8	0
0.325	-2.07547900205574	5.47114036627537	7.92744120357069	7.1	0.4	0.9	0
0.33	-2.07547900205574	5.50922254979933	7.96552338709465	7.7	0.2	1.4	0
0.335	-1.99931463500782	5.54095770273596	7.92744120357069	7.7	0.3	1.7	0
0.34	-2.03739681853178	5.54095770273596	7.89570605063406	8.2	0.6	1.4	0
0.345	-2.07547900205574	5.57903988625992	7.74972434712555	8.3	0.4	2.2	0
0.35	-1.96757948207119	5.61077503919655	7.67990701066496	8	0.3	2	0
0.355	-1.89141511502327	5.64885722272051	7.74972434712555	8.2	0.4	2.1	0
0.36	-1.92949729854723	5.68693940624447	7.74972434712555	8	0.4	1.6	0
0.365	-1.8533332549973	5.64885722272051	7.74972434712555	7.6	0.6	1.6	0
0.37	-1.82159777856268	5.64885722272051	7.71798919418892	7.5	0.8	1.4	0
0.375	-1.82159777856268	5.61077503919655	7.74972434712555	7	0.8	0.3	0
0.38	-1.92949729854723	5.64885722272051	7.74972434712555	6.7	0.9	0.2	0
0.385	-1.92949729854723	5.64885722272051	7.67990701066496	6.5	1	0	0
0.39	-1.89141511502327	5.61077503919655	7.71798919418892	6.7	0.6	0	0
0.395	-1.92949729854723	5.64885722272051	7.71798919418892	6.3	0.6	-0.2	0
0.4	-1.92949729854723	5.64885722272051	7.74972434712555	6.5	0.6	-0.6	0
0.405	-2.07547900205574	5.68693940624447	7.67990701066496	5.7	0.8	-0.6	0
0.41	-2.10721447849036	5.50922254979933	7.64817185772833	5.5	0.7	-0.7	0
0.415	-2.14529633851633	5.57903988625992	7.61008967420437	5.3	0.5	0	0
0.42	-2.14529633851633	5.61077503919655	7.61008967420437	5.3	0.1	0.5	0
0.425	-2.14529633851633	5.54095770273596	7.61008967420437	5.2	0.2	0.7	0
0.43	-2.14529633851633	5.61077503919655	7.67990701066496	4.7	0	1.6	0
0.435	-2.10721447849036	5.54095770273596	7.71798919418892	4.6	-0.2	1.9	0
0.44	-2.07547900205574	5.54095770273596	7.71798919418892	4.7	0	2.6	0
0.445	-1.99931463500782	5.57903988625992	7.74972434712555	5.1	-0.5	3.1	0
0.45	-1.99931463500782	5.57903988625992	7.71798919418892	5.2	-0.6	3.2	0
0.455	-1.96757948207119	5.57903988625992	7.81954168358614	5.6	-1.1	3.4	0
0.46	-1.8533332549973	5.61077503919655	7.89570605063406	6	-0.8	2.8	0
0.465	-1.92949729854723	5.61077503919655	7.92744120357069	6.4	-0.5	2.9	0
0.47	-1.96757948207119	5.57903988625992	7.89570605063406	7.1	-0.7	2.6	0
0.475	-1.96757948207119	5.57903988625992	7.89570605063406	7.5	-1.1	2.3	0
0.48	-1.8533332549973	5.61077503919655	7.96552338709465	9.1	-0.9	1.4	0
0.485	-1.8533332549973	5.64885722272051	7.99725854003128	9.7	-1.1	1.4	0
0.49	-1.78351559503872	5.75675674270505	8.20671054941305	10.6	-0.9	1.2	0
0.495	-1.63753389153021	5.90273844621356	8.17497539647642	10.9	0	0.9	0
0.5	-1.7073512279908	5.75675674270505	8.10515806001583	11.4	0.7	0.1	0
0.505	-1.82159777856268	5.68693940624447	7.96552338709465	11.4	1.5	-0.7	0
0.51	-1.89141511502327	5.7186745591811	7.8576238671101	12.1	2.5	-0.6	0
0.515	-1.96757948207119	5.75675674270505	7.89570605063406	13	2.9	-1.1	0
0.52	-1.96757948207119	5.68693940624447	7.78780653064951	13.7	3	-1.7	0
0.525	-1.99931463500782	5.68693940624447	7.71798919418892	13.5	3.4	-1.7	0
0.53	-1.99931463500782	5.61077503919655	7.67990701066496	13.7	3.3	-1.8	0
0.535	-2.03739681853178	5.68693940624447	7.64817185772833	14	3.2	-1.3	0
0.54	-1.99931463500782	5.61077503919655	7.61008967420437	13.5	3.5	-1.7	0
0.545	-2.07547900205574	5.7186745591811	7.54027233774378	13.6	3.2	-1.4	0
0.55	-2.10721447849036	5.7186745591811	7.43237281775923	14.1	2.8	-0.9	0
0.555	-2.07547900205574	5.75675674270505	7.43237281775923	13.9	2.6	-1	0
0.56	-2.07547900205574	5.79483892622901	7.43237281775923	13.3	2.1	-0.2	0
0.565	-2.10721447849036	5.82657407916565	7.4006376648226	12.8	1.6	-0.2	0
0.57	-2.10721447849036	5.79483892622901	7.4006376648226	12.4	1.4	0	0
0.575	-1.99931463500782	5.79483892622901	7.36255548129864	12.3	0.9	0.3	0
0.58	-2.10721447849036	5.79483892622901	7.36255548129864	11.9	0.7	0.2	0
0.585	-2.14529633851633	5.79483892622901	7.29273814483805	11.3	0.8	0.2	0
0.59	-2.18337852204029	5.8646562626896	7.33082032836201	10.9	0.2	0.3	0
0.595	-2.18337852204029	5.90273844621356	7.33082032836201	10.5	-0.6	0.7	0
0.6	-2.14529633851633	5.79483892622901	7.36255548129864	10.3	-0.9	1.3	0
0.605	-2.14529633851633	5.75675674270505	7.36255548129864	10	-1.3	2.1	0
0.61	-2.14529633851633	5.79483892622901	7.57835452126774	9.7	-1.8	2.6	0
0.615	-2.10721447849036	5.79483892622901	7.64817185772833	9.9	-2.4	2.6	0
0.62	-2.07547900205574	5.75675674270505	7.74972434712555	10.4	-2.4	3.4	0
0.625	-2.10721447849036	5.75675674270505	7.64817185772833	10.3	-2.5	3.5	0
0.63	-2.14529633851633	5.7186745591811	7.64817185772833	10.2	-2.3	4.3	0
0.635	-2.10721447849036	5.79483892622901	7.64817185772833	10.7	-2.3	4.5	0
0.64	-2.14529633851633	5.79483892622901	7.74972434712555	11.7	-2.1	4.5	0
0.645	-2.10721447849036	5.79483892622901	7.67990701066496	12.3	-2.3	5.2	0
0.65	-2.03739681853178	5.79483892622901	7.74972434712555	12.8	-2.5	5.3	0
0.655	-1.99931463500782	5.82657407916565	7.74972434712555	13.2	-2.4	6	0
0.66	-1.96757948207119	5.8646562626896	7.74972434712555	13.9	-2.1	5.7	0
0.665	-1.92949729854723	5.8646562626896	7.71798919418892	14.8	-1.8	6	0
0.67	-1.96757948207119	5.8646562626896	7.64817185772833	15.9	-2	6	0
0.675	-1.92949729854723	5.8646562626896	7.71798919418892	16.5	-2.1	5.6	0
0.68	-1.96757948207119	5.90273844621356	7.64817185772833	17.2	-2.6	6.3	0
0.685	-1.92949729854723	5.90273844621356	7.57835452126774	17.8	-2.7	6.3	0
0.69	-1.92949729854723	5.90273844621356	7.61008967420437	18.4	-2.8	5.8	0
0.695	-1.96757948207119	5.93447359915019	7.67990701066496	19.1	-3	5.9	0
0.7	-1.92949729854723	6.00429093561079	7.71798919418892	19.8	-3.5	5.9	0
0.705	-1.8533332549973	6.0804553026587	7.74972434712555	20.5	-3.7	5.6	0
0.71	-1.82159777856268	6.18835482264325	7.74972434712555	21.2	-3.7	5.2	0
0.715	-1.78351559503872	6.11219045559533	7.71798919418892	21.4	-3	5.1	0
0.72	-1.78351559503872	6.11219045559533	7.61008967420437	21.9	-2.9	4.2	0
0.725	-1.82159777856268	6.0804553026587	7.57835452126774	23.1	-2.9	4.1	0
0.73	-1.82159777856268	6.18835482264325	7.54027233774378	23.6	-2.9	3.7	0
0.735	-1.8533332549973	6.2962543426278	7.50219015421982	23.7	-3.1	3.2	0
0.74	-1.82159777856268	6.2962543426278	7.47045500128319	23.6	-3	2.7	0
0.745	-1.8533332549973	6.36607167908839	7.50219015421982	23.7	-3.4	1.7	0
0.75	-1.96757948207119	6.36607167908839	7.43237281775923	23.4	-3	1.4	0
0.755	-1.96757948207119	6.32798949556443	7.4006376648226	23	-3.4	0.4	0
0.76	-1.99931463500782	6.36607167908839	7.36255548129864	22.8	-3	-1.2	0
0.765	-1.92949729854723	6.36607167908839	7.36255548129864	21.8	-2.6	-2.8	0
0.77	-1.96757948207119	6.36607167908839	7.33082032836201	21.3	-2.3	-4.6	0
0.775	-1.99931463500782	6.32798949556443	7.29273814483805	20.7	-1.6	-6.6	0
0.78	-2.07547900205574	6.2962543426278	7.22292080837746	20.8	-0.3	-8.6	0
0.785	-2.22146070556424	6.43588901554898	7.08328613545628	20.5	0.4	-10	0
0.79	-2.14529633851633	6.39780683202502	7.08328613545628	20.1	0.5	-11.1	0
0.795	-2.22146070556424	6.36607167908839	7.04520395193232	19.4	0.4	-14	0
0.8	-2.36744240907275	6.39780683202502	6.97538661547173	19.1	0.8	-15.8	0
0.805	-2.51342411258126	6.54378853553353	6.94365146253509	18.6	1.1	-17.3	0
0.81	-2.32936022554879	6.2962543426278	6.86748709548718	17.9	1.1	-17.9	0
0.815	-2.03739681853178	6.15027263911929	6.83575194255055	17.5	1	-20	0
0.82	-2.39917756200938	6.43588901554898	6.79766975902659	18.3	2.4	-21.7	0
0.825	-2.43725974553334	6.50570635200957	6.86748709548718	18.1	3.1	-21.5	0
0.83	-2.29127836552283	6.58187071905749	6.90556927901114	17.5	2.6	-21.5	0
0.835	-2.29127836552283	6.61360587199412	7.01346879899569	17.1	1.7	-21.4	0
0.84	-2.32936022554879	6.75958757550263	7.08328613545628	16.4	1.1	-20.7	0
0.845	-2.22146070556424	6.75958757550263	7.11502128839291	15.3	0.8	-19.3	0
0.85	-2.10721447849036	6.86748709548718	7.22292080837746	13.5	-0.3	-17.7	0
0.855	-1.89141511502327	6.86748709548718	7.33082032836201	11.1	-1.1	-16	0
0.86	-1.82159777856268	6.86748709548718	7.43237281775923	9.2	-1.1	-14.7	0
0.865	-1.7073512279908	6.93730443194777	7.54027233774378	6.7	-0.2	-12.8	0
0.87	-1.67561607505417	7.04520395193232	7.61008967420437	5.5	0.7	-11.2	0
0.875	-1.67561607505417	7.08328613545628	7.67990701066496	3.9	2.1	-10.5	0
0.88	-1.78351559503872	7.00712176840836	7.67990701066496	1.3	3.4	-9.1	0
0.885	-1.78351559503872	7.04520395193232	7.64817185772833	-0.7	4.2	-7.7	0
0.89	-1.8533332549973	6.97538661547173	7.54027233774378	-2.4	4.3	-6.8	0
0.895	-1.92949729854723	6.86748709548718	7.54027233774378	-4.3	4.6	-5.7	0
0.9	-1.96757948207119	6.79132272843926	7.4006376648226	-5.3	4.4	-4.6	0
0.905	-1.99931463500782	6.75958757550263	7.4006376648226	-6.2	3.7	-3.9	0
0.91	-1.99931463500782	6.79132272843926	7.36255548129864	-6.7	3	-3.7	0
0.915	-2.03739681853178	6.82940491196322	7.36255548129864	-6.5	2.9	-2.4	0
0.92	-2.03739681853178	6.79132272843926	7.33082032836201	-6.7	2.9	-2.5	0
0.925	-2.14529633851633	6.82940491196322	7.29273814483805	-7.4	2.8	-2.9	0
0.93	-2.18337852204029	6.86748709548718	7.33082032836201	-7.7	2.5	-3	0
0.935	-2.25319585850088	6.82940491196322	7.29273814483805	-7.7	1.8	-3.4	0
0.94	-2.32936022554879	6.82940491196322	7.29273814483805	-7.6	0.9	-3.7	0
0.945	-2.39917756200938	6.75958757550263	7.33082032836201	-8.5	0.7	-4.1	0
0.95	-2.36744240907275	6.75958757550263	7.26100299190141	-8.7	-0.1	-4.2	0
0.955	-2.32936022554879	6.68977023904204	7.15310347191687	-9.1	-0.8	-4.5	0
0.96	-2.32936022554879	6.61360587199412	7.1848386248535	-8.6	-1.3	-4.8	0
0.965	-2.32936022554879	6.54378853553353	7.15310347191687	-8.5	-1.9	-4.6	0
0.97	-2.25319585850088	6.58187071905749	7.11502128839291	-9	-2	-4.6	0
0.975	-2.29127836552283	6.58187071905749	7.11502128839291	-8.9	-2.2	-5.2	0
0.98	-2.29127836552283	6.50570635200957	7.11502128839291	-9.2	-2.4	-5.3	0
0.985	-2.32936022554879	6.58187071905749	7.04520395193232	-9.5	-2.3	-5.3	0
0.99	-2.36744240907275	6.58187071905749	7.04520395193232	-10	-2.1	-5.4	0
0.995	-2.39917756200938	6.61360587199412	7.11502128839291	-10.4	-2.6	-5.3	0
1	-2.47534225255529	6.61360587199412	7.08328613545628	-10.9	-2.8	-5.4	0
1.005	-2.47534225255529	6.61360587199412	7.11502128839291	-11.9	-3.1	-6.2	0
1.01	-2.43725974553334	6.58187071905749	7.01346879899569	-13.2	-3.6	-6.4	0
1.015	-2.36744240907275	6.54378853553353	7.01346879899569	-14.4	-3.8	-6.1	0
1.02	-2.32936022554879	6.50570635200957	6.94365146253509	-15.2	-3.5	-6.7	0
1.025	-2.25319585850088	6.47397119907294	6.97538661547173	-17	-3.1	-7.1	0
1.03	-2.29127836552283	6.39780683202502	6.94365146253509	-18.4	-2.8	-7.9	0
1.035	-2.25319585850088	6.32798949556443	6.90556927901114	-19.1	-2.6	-8	0
1.04	-2.22146070556424	6.18835482264325	6.727852422566	-19.8	-2.5	-8.1	0
1.045	-2.18337852204029	6.0804553026587	6.727852422566	-20	-1.9	-8.7	0
1.05	-2.22146070556424	5.97255578267415	6.62629993316877	-20.6	-1.9	-8.4	0
1.055	-2.22146070556424	5.97255578267415	6.55013556612086	-20.5	-2.4	-8.4	0
1.06	-2.10721447849036	5.97255578267415	6.48031822966027	-20.3	-2.8	-8.1	0
1.065	-2.14529633851633	5.79483892622901	6.48031822966027	-20.3	-2.2	-8.4	0
1.07	-2.14529633851633	5.82657407916565	6.34068355673909	-20.3	-1.6	-8.6	0
1.075	-2.14529633851633	5.57903988625992	6.30894840380245	-19.8	-1.2	-8.6	0
1.08	-2.14529633851633	5.47114036627537	6.16296670029395	-19.2	-1.1	-8.6	0
1.085	-2.14529633851633	5.40132302981478	6.2010488838179	-17.3	-0.4	-8.3	0
1.09	-2.07547900205574	5.47114036627537	6.16296670029395	-16.3	0	-8.4	0
1.095	-2.07547900205574	5.57903988625992	6.30894840380245	-14.6	0	-7.7	0
1.1	-2.03739681853178	5.68693940624447	6.27086622027849	-13.5	0.4	-7.6	0
1.105	-2.07547900205574	5.64885722272051	6.37876574026304	-13.1	0.7	-7.3	0
1.11	-2.03739681853178	5.61077503919655	6.34068355673909	-12.6	0.7	-6.9	0
1.115	-2.03739681853178	5.54095770273596	6.37876574026304	-12.2	0.9	-7	0
1.12	-1.96757948207119	5.57903988625992	6.37876574026304	-11.4	1.3	-6.5	0
1.125	-2.03739681853178	5.50922254979933	6.44858307672363	-10.6	1.8	-6.4	0
1.13	-1.96757948207119	5.68693940624447	6.51840041318423	-10.5	2.4	-5.8	0
1.135	-1.99931463500782	5.7186745591811	6.62629993316877	-10.1	2.1	-5.6	0
1.14	-1.99931463500782	5.75675674270505	6.62629993316877	-10	3.1	-5.7	0
1.145	-1.99931463500782	5.75675674270505	6.65803508610541	-9.9	3.5	-5.6	0
1.15	-1.99931463500782	5.7186745591811	6.727852422566	-10.1	3.8	-5.8	0
1.155	-2.07547900205574	5.68693940624447	6.69611726962937	-10	3.9	-6.6	0
1.16	-2.07547900205574	5.68693940624447	6.62629993316877	-10	3.9	-7	0
1.165	-1.96757948207119	5.57903988625992	6.58821774964482	-10.1	3.7	-7	0
1.17	-1.92949729854723	5.54095770273596	6.55013556612086	-10	3.4	-6.7	0
1.175	-1.89141511502327	5.47114036627537	6.62629993316877	-9.5	3.7	-7.3	0
1.18	-1.89141511502327	5.47114036627537	6.65803508610541	-8.2	3.7	-6.9	0
1.185	-1.8533332549973	5.40132302981478	6.69611726962937	-7.2	3.9	-7	0
1.19	-1.8533332549973	5.50922254979933	6.76593460608996	-6.4	3.8	-6.9	0
1.195	-1.89141511502327	5.54095770273596	6.86748709548718	-5.8	3.5	-6.5	0
1.2	-1.8533332549973	5.61077503919655	6.94365146253509	-5.3	3.7	-6.3	0
1.205	-1.8533332549973	5.68693940624447	6.97538661547173	-5	3.5	-6	0
1.21	-1.82159777856268	5.61077503919655	7.04520395193232	-4.4	3.5	-6.3	0
1.215	-1.89141511502327	5.68693940624447	7.11502128839291	-4.6	3.4	-6	0
1.22	-1.78351559503872	5.68693940624447	7.15310347191687	-4.4	2.8	-6	0
1.225	-1.82159777856268	5.68693940624447	7.1848386248535	-4.2	3	-6.1	0
1.23	-1.82159777856268	5.75675674270505	7.26100299190141	-4.1	2.9	-5.2	0
1.235	-1.8533332549973	5.82657407916565	7.4006376648226	-4.4	3	-4.5	0
1.24	-1.8533332549973	5.90273844621356	7.50219015421982	-5.3	2.8	-4.2	0
1.245	-1.8533332549973	5.82657407916565	7.54027233774378	-6.4	2.7	-4.2	0
1.25	-1.82159777856268	5.79483892622901	7.47045500128319	-6.7	2.6	-3.5	0
1.255	-1.78351559503872	5.64885722272051	7.57835452126774	-6.7	2.2	-2.8	0
1.26	-1.82159777856268	5.61077503919655	7.47045500128319	-7	1.9	-2.7	0
1.265	-1.82159777856268	5.54095770273596	7.47045500128319	-6.7	1.6	-2.2	0
1.27	-1.82159777856268	5.57903988625992	7.47045500128319	-6.7	1.1	-1.6	0
1.275	-1.82159777856268	5.61077503919655	7.50219015421982	-6	0.7	-0.3	0
1.28	-1.78351559503872	5.75675674270505	7.64817185772833	-4.9	0.2	0.1	0
1.285	-1.82159777856268	5.93447359915019	7.78780653064951	-4.4	0	0.4	0
1.29	-1.89141511502327	5.93447359915019	7.78780653064951	-4.8	-1	1	0
1.295	-1.92949729854723	5.90273844621356	7.74972434712555	-5.5	-1.4	0.6	0
1.3	-1.92949729854723	5.79483892622901	7.64817185772833	-6	-2	1.4	0
1.305	-1.92949729854723	5.64885722272051	7.64817185772833	-6	-2.6	1.7	0
1.31	-1.92949729854723	5.57903988625992	7.57835452126774	-5.6	-3.6	2.3	0
1.315	-1.89141511502327	5.64885722272051	7.57835452126774	-4.3	-4.9	2.8	0
1.32	-1.96757948207119	5.79483892622901	7.71798919418892	-3.9	-5.8	2.8	0
1.325	-1.99931463500782	5.8646562626896	7.78780653064951	-3.9	-6	3.2	0
1.33	-2.07547900205574	5.97255578267415	7.8576238671101	-4.3	-7	2.7	0
1.335	-2.14529633851633	5.97255578267415	7.89570605063406	-4.1	-7.6	2.3	0
1.34	-2.07547900205574	5.97255578267415	7.89570605063406	-5.2	-8.2	1.6	0
1.345	-2.14529633851633	5.97255578267415	7.96552338709465	-6.5	-9.1	0.8	0
1.35	-2.10721447849036	5.90273844621356	7.89570605063406	-7.3	-9.1	0.6	0
1.355	-2.07547900205574	5.97255578267415	7.92744120357069	-8.1	-9.8	-0.1	0
1.36	-2.07547900205574	5.93447359915019	7.8576238671101	-8.2	-9.8	-0.2	0
1.365	-2.14529633851633	5.79483892622901	7.8576238671101	-8.6	-9.8	-0.9	0
1.37	-2.18337852204029	5.64885722272051	7.64817185772833	-9.2	-10.2	-1.5	0
1.375	-2.22146070556424	5.61077503919655	7.61008967420437	-10	-11.2	-1.7	0
1.38	-2.18337852204029	5.57903988625992	7.61008967420437	-9.8	-11.8	-1.9	0
1.385	-2.14529633851633	5.64885722272051	7.61008967420437	-9.4	-12.6	-1.7	0
1.39	-2.14529633851633	5.68693940624447	7.54027233774378	-8.9	-13.8	-1.4	0
1.395	-2.14529633851633	5.75675674270505	7.54027233774378	-9.1	-13.7	-1.6	0
1.4	-2.14529633851633	5.68693940624447	7.57835452126774	-9.2	-13.7	-1.6	0
1.405	-2.10721447849036	5.61077503919655	7.50219015421982	-9.5	-14.2	-1.5	0
1.41	-2.14529633851633	5.54095770273596	7.43237281775923	-9.5	-14.2	-1.6	0
1.415	-2.14529633851633	5.47114036627537	7.4006376648226	-9.3	-14.8	-1.3	0
1.42	-2.10721447849036	5.32515866276686	7.4006376648226	-9.3	-15.1	-1.1	0
1.425	-1.99931463500782	5.54095770273596	7.50219015421982	-7.9	-15.3	-0.3	0
1.43	-1.96757948207119	5.61077503919655	7.57835452126774	-7.7	-15.3	-0.7	0
1.435	-1.96757948207119	5.68693940624447	7.71798919418892	-8.2	-15.1	-0.7	0
1.44	-1.99931463500782	5.7186745591811	7.81954168358614	-8.7	-15.1	-1.2	0
1.445	-1.89141511502327	5.79483892622901	7.81954168358614	-9.3	-14.8	-1.4	0
1.45	-2.43725974553334	6.15027263911929	8.10515806001583	-11.4	-14	-2.5	0
1.455	-4.9506838581146	8.90488391401896	10.2885365820561	-14.7	-18.2	-0.9	0
1.46	-4.15095800411147	9.26031762690923	11.627760035982	-27.1	-28.2	-1.6	0
1.465	-2.39917756200938	5.75675674270505	9.62209837038684	-43.3	-30.2	-13	0
1.47	-1.82159777856268	2.39283053142206	7.54027233774378	-49.4	-23.7	-21.5	0
1.475	-2.14529633851633	2.60862989488915	7.92744120357069	-42.2	-17	-23.1	0
1.48	-3.09100389602796	4.3984921970172	9.4443815139417	-31.6	-11.6	-21.5	0
1.485	-4.48100359465245	5.29342350983023	10.5741529584858	-28.5	-8.4	-22.2	0
1.49	-4.98876604163856	4.57620905346234	9.76173304330802	-32.4	-10.8	-24	0
1.495	-2.72922347604835	3.07196280426598	9.4443815139417	-30.5	-15.8	-17.5	0
1.5	-4.22077534057206	2.67844690785175	8.94931312813024	-27.4	-5	-12.1	0
1.505	-4.588903114637	5.03954228633717	9.19684732103597	-16.7	-0.2	-5.1	0
1.51	-4.55082093111304	4.93164276635262	8.60022644582729	-13.7	-3.4	2.3	0
1.515	-3.64319555712536	4.3984921970172	7.89570605063406	-12.8	-7	4.9	0
1.52	-2.62132363256581	4.79200809343144	7.8576238671101	-8.8	-10.1	7.7	0
1.525	-1.49155218802171	5.61077503919655	8.24479273293701	-5.1	-12.1	10.4	0
1.53	-0.65374415049462	5.68693940624447	8.28287491646097	-5.4	-10.9	9.4	0
1.535	-0.507762446986113	5.40132302981478	7.99725854003128	-7.4	-8.9	7.2	0
1.54	-0.799725854003128	5.07762446986113	7.74972434712555	-8.8	-6.7	5.1	0
1.545	-1.30748830098924	5.21725914278231	7.74972434712555	-9.5	-3.6	2	0
1.55	-1.82159777856268	5.25534132630627	7.81954168358614	-10.2	-2.8	0.2	0
1.555	-2.25319585850088	4.86182542989203	7.67990701066496	-11.5	-2.3	-0.8	0
1.56	-2.51342411258126	4.79200809343144	7.61008967420437	-12.3	-2.6	-1	0
1.565	-2.76730533607432	4.86182542989203	7.71798919418892	-12.6	-3.7	0.2	0
1.57	-2.80538751959827	5.00780713340054	7.67990701066496	-12.9	-5.8	0.9	0
1.575	-2.76730533607432	5.07762446986113	7.64817185772833	-13.4	-7.7	2.5	0
1.58	-2.65940581608977	5.36324084629082	7.78780653064951	-13.5	-9.8	3.7	0
1.585	-2.39917756200938	5.64885722272051	7.89570605063406	-13.6	-11.9	4	0
1.59	-1.92949729854723	5.61077503919655	8.06707587649187	-13.4	-12.3	4.6	0
1.595	-1.5613695244823	5.36324084629082	8.10515806001583	-13.7	-12.3	4.4	0
1.6	-1.30748830098924	5.21725914278231	8.17497539647642	-13.7	-11.6	3.8	0
1.605	-1.3455704845132	5.11570665338509	8.24479273293701	-12.8	-10.8	3.4	0
1.61	-1.49155218802171	5.07762446986113	8.17497539647642	-12.1	-9.7	2.5	0
1.615	-1.96757948207119	5.00780713340054	8.17497539647642	-10.7	-8.9	2.2	0
1.62	-2.25319585850088	5.00780713340054	8.10515806001583	-9.5	-8.8	2.5	0
1.625	-2.39917756200938	5.18552398984568	8.03534072355524	-9.5	-8.8	3.7	0
1.63	-2.36744240907275	5.25534132630627	8.03534072355524	-9.1	-9.1	3.9	0
1.635	-2.22146070556424	5.29342350983023	8.03534072355524	-9.1	-10	4.3	0
1.64	-1.99931463500782	5.32515866276686	8.03534072355524	-9.1	-10.9	4.3	0
1.645	-1.89141511502327	5.36324084629082	8.03534072355524	-8.7	-11.2	3.7	0
1.65	-1.7073512279908	5.36324084629082	8.10515806001583	-8.5	-11.4	3.7	0
1.655	-1.7073512279908	5.36324084629082	8.13689321295246	-9	-10.9	3.9	0
1.66	-1.67561607505417	5.29342350983023	8.03534072355524	-9.5	-10	3.6	0
1.665	-1.67561607505417	5.21725914278231	8.13689321295246	-9.5	-9.9	3.4	0
1.67	-1.7073512279908	5.25534132630627	8.17497539647642	-9.3	-9.5	3.4	0
1.675	-1.78351559503872	5.18552398984568	8.10515806001583	-8.9	-8.9	2.8	0
1.68	-1.78351559503872	5.14744180632172	8.17497539647642	-8.6	-8.5	2.4	0
1.685	-1.82159777856268	5.14744180632172	8.20671054941305	-8.7	-8.3	2.5	0
1.69	-1.78351559503872	5.11570665338509	8.20671054941305	-8.6	-8.2	2.5	0
1.695	-1.78351559503872	5.14744180632172	8.20671054941305	-8.1	-7.8	2.4	0
1.7	-1.74543341151476	5.11570665338509	8.24479273293701	-7.3	-7.6	2.8	0
1.705	-1.59945170800626	5.03954228633717	8.24479273293701	-7.1	-7.2	2.5	0
1.71	-1.63753389153021	5.11570665338509	8.20671054941305	-6.8	-7.1	2.4	0
1.715	-1.7073512279908	5.11570665338509	8.28287491646097	-6.1	-6.6	2.1	0
1.72	-1.74543341151476	5.21725914278231	8.20671054941305	-6	-5.8	2.1	0
1.725	-1.7073512279908	5.14744180632172	8.20671054941305	-5.5	-5.3	1.3	0
1.73	-1.74543341151476	5.11570665338509	8.20671054941305	-4.9	-5.4	1.3	0
1.735	-1.7073512279908	5.11570665338509	8.28287491646097	-5.3	-4.9	1.1	0
1.74	-1.7073512279908	5.18552398984568	8.28287491646097	-4.9	-4.5	1.1	0
1.745	-1.7073512279908	5.18552398984568	8.28287491646097	-4.8	-3.9	1.1	0
1.75	-1.67561607505417	5.07762446986113	8.28287491646097	-4.6	-3.4	0.7	0
1.755	-1.7073512279908	5.03954228633717	8.24479273293701	-4.3	-3.7	1.2	0
1.76	-1.74543341151476	5.07762446986113	8.24479273293701	-4.2	-3	1.2	0
1.765	-1.78351559503872	5.00780713340054	8.24479273293701	-4	-2.8	0.4	0
1.77	-1.78351559503872	5.07762446986113	8.17497539647642	-3.8	-2.5	0.5	0
1.775	-1.78351559503872	5.18552398984568	8.28287491646097	-3.9	-2.3	0.7	0
1.78	-1.74543341151476	5.18552398984568	8.24479273293701	-3.7	-2.3	0.7	0
1.785	-1.7073512279908	5.11570665338509	8.28287491646097	-3.3	-2.5	0.5	0
1.79	-1.63753389153021	5.11570665338509	8.28287491646097	-3.2	-1.7	0.4	0
1.795	-1.67561607505417	5.14744180632172	8.24479273293701	-2.6	-1.4	0	0
1.8	-1.74543341151476	5.11570665338509	8.24479273293701	-2.5	-1.6	-0.2	0
1.805	-1.7073512279908	5.11570665338509	8.24479273293701	-2.9	-1.5	0	0
1.81	-1.7073512279908	5.11570665338509	8.24479273293701	-3.4	-1.2	-0.2	0
1.815	-1.7073512279908	4.96972494987658	8.28287491646097	-3.4	-0.7	-0.7	0
1.82	-1.7073512279908	5.07762446986113	8.24479273293701	-3.2	-0.2	-0.4	0
1.825	-1.67561607505417	5.11570665338509	8.28287491646097	-2.6	-0.4	-0.4	0
1.83	-1.67561607505417	5.07762446986113	8.17497539647642	-2.3	-0.1	-0.3	0
1.835	-1.67561607505417	4.96972494987658	8.20671054941305	-2.7	0.2	-0.9	0
1.84	-1.74543341151476	5.03954228633717	8.13689321295246	-2.8	0.3	-0.8	0
1.845	-1.82159777856268	5.00780713340054	8.06707587649187	-2.5	0.2	-0.2	0
1.85	-1.8533332549973	5.11570665338509	8.13689321295246	-2.3	0.1	-0.4	0
1.855	-1.82159777856268	5.07762446986113	8.20671054941305	-2.3	-0.2	-0.6	0
1.86	-1.78351559503872	5.03954228633717	8.17497539647642	-3	0	-1.3	0
1.865	-1.7073512279908	5.00780713340054	8.20671054941305	-3.2	0.2	-0.7	0
1.87	-1.67561607505417	4.96972494987658	8.20671054941305	-2.9	0.2	-0.4	0
1.875	-1.67561607505417	5.11570665338509	8.24479273293701	-3	0.1	-0.5	0
1.88	-1.74543341151476	5.07762446986113	8.20671054941305	-2.5	0.3	-0.7	0
1.885	-1.78351559503872	5.00780713340054	8.24479273293701	-2.8	0.5	-0.9	0
1.89	-1.78351559503872	4.96972494987658	8.20671054941305	-2.6	0.4	-1.4	0
1.895	-1.82159777856268	4.93164276635262	8.24479273293701	-2.4	0.4	-1.8	0
1.9	-1.78351559503872	4.93164276635262	8.20671054941305	-1.9	0.7	-1.4	0
1.905	-1.82159777856268	5.03954228633717	8.20671054941305	-2.1	0.4	-1.3	0
1.91	-1.74543341151476	5.07762446986113	8.20671054941305	-2.5	0.6	-1	0
1.915	-1.82159777856268	5.11570665338509	8.24479273293701	-2.5	0.2	-1.1	0
1.92	-1.78351559503872	5.03954228633717	8.17497539647642	-2.8	0.7	-1.2	0
1.925	-1.82159777856268	4.93164276635262	8.17497539647642	-2.8	0.9	-1.4	0
1.93	-1.82159777856268	5.03954228633717	8.10515806001583	-2.6	0.4	-1.1	0
1.935	-1.82159777856268	4.89990761341599	8.20671054941305	-3	0.3	-1	0
1.94	-1.78351559503872	4.89990761341599	8.20671054941305	-3.4	0.1	-1.1	0
1.945	-1.78351559503872	4.93164276635262	8.24479273293701	-2.8	0	-1	0
1.95	-1.82159777856268	4.96972494987658	8.24479273293701	-2.2	-0.3	-0.8	0
1.955	-1.82159777856268	5.03954228633717	8.20671054941305	-2.4	-0.2	-0.9	0
1.96	-1.78351559503872	5.07762446986113	8.13689321295246	-3	0	-0.7	0
1.965	-1.82159777856268	5.14744180632172	8.20671054941305	-3.5	-0.2	-1.5	0
1.97	-1.78351559503872	5.11570665338509	8.20671054941305	-4	-0.2	-1.6	0
1.975	-1.89141511502327	5.11570665338509	8.24479273293701	-4.2	-0.6	-1.6	0
1.98	-1.92949729854723	5.03954228633717	8.20671054941305	-4.4	-1.1	-1.5	0
1.985	-1.96757948207119	5.03954228633717	8.24479273293701	-4.7	-1.3	-1.1	0
1.99	-1.96757948207119	5.00780713340054	8.13689321295246	-5.2	-1.1	-1.3	0
1.995	-1.89141511502327	4.96972494987658	8.10515806001583	-5.3	-1.6	-1.1	0
2	-1.78351559503872	4.86182542989203	8.20671054941305	-5.2	-2.3	-0.9	0
2.005	-1.7073512279908	4.89990761341599	8.28287491646097	-5.4	-2.3	-0.7	0
2.01	-1.74543341151476	4.89990761341599	8.28287491646097	-5.3	-2.4	-0.7	0
2.015	-1.74543341151476	4.96972494987658	8.3146100693976	-5.2	-1.8	-1.3	0
2.02	-1.74543341151476	4.89990761341599	8.3146100693976	-5.6	-1.7	-1.6	0
2.025	-1.82159777856268	4.93164276635262	8.3146100693976	-5.4	-1.6	-1.4	0
2.03	-1.89141511502327	4.93164276635262	8.28287491646097	-5.2	-1.6	-1.1	0
2.035	-1.92949729854723	5.03954228633717	8.28287491646097	-5.2	-1.8	-1.2	0
2.04	-1.96757948207119	4.93164276635262	8.20671054941305	-5.9	-1.9	-1.4	0
2.045	-1.82159777856268	4.93164276635262	8.17497539647642	-5.7	-2.8	-1.1	0
2.05	-1.82159777856268	5.00780713340054	8.24479273293701	-6	-3	-1	0
2.055	-1.8533332549973	4.96972494987658	8.35269225292156	-6.3	-2.6	-1.1	0
2.06	-1.78351559503872	4.86182542989203	8.24479273293701	-6.7	-2.5	-1.2	0
2.065	-1.74543341151476	4.93164276635262	8.24479273293701	-6.7	-2.7	-1.1	0
2.07	-1.7073512279908	5.03954228633717	8.35269225292156	-6.5	-2.7	-1.2	0
2.075	-1.74543341151476	5.03954228633717	8.35269225292156	-6.3	-2.6	-1.3	0
2.08	-1.78351559503872	5.00780713340054	8.24479273293701	-6.5	-1.9	-1.6	0
2.085	-1.74543341151476	4.93164276635262	8.20671054941305	-6.4	-1.8	-1.8	0
2.09	-1.82159777856268	5.03954228633717	8.35269225292156	-6.9	-2.1	-1.9	0
2.095	-1.78351559503872	5.07762446986113	8.28287491646097	-7.4	-2.5	-1.6	0
2.1	-1.82159777856268	4.96972494987658	8.28287491646097	-7.9	-2.3	-1.9	0
2.105	-1.78351559503872	4.89990761341599	8.38442740585819	-8.2	-2.5	-1.8	0
2.11	-1.7073512279908	4.82374324636807	8.38442740585819	-8.2	-2.8	-2.2	0
2.115	-1.67561607505417	4.68410857344689	8.35269225292156	-8	-2.8	-2	0
2.12	-1.63753389153021	4.68410857344689	8.3146100693976	-7.8	-2.5	-2.1	0
2.125	-1.63753389153021	4.79200809343144	8.38442740585819	-7.3	-1.9	-2.1	0
2.13	-1.5613695244823	4.79200809343144	8.3146100693976	-7.2	-1.9	-1.9	0
2.135	-1.5613695244823	4.79200809343144	8.35269225292156	-7.1	-1.4	-2.1	0
2.14	-1.52963437154567	4.75392590990748	8.38442740585819	-6.5	-1	-2.5	0
2.145	-1.59945170800626	4.82374324636807	8.35269225292156	-6.3	-0.9	-2.7	0
2.15	-1.7073512279908	4.75392590990748	8.38442740585819	-5.6	-0.2	-2.8	0
2.155	-1.67561607505417	4.68410857344689	8.28287491646097	-5.8	-0.5	-2.7	0
2.16	-1.59945170800626	4.68410857344689	8.35269225292156	-5.8	0	-2.3	0
2.165	-1.52963437154567	4.6142912369863	8.38442740585819	-4.7	0.2	-2.5	0
2.17	-1.59945170800626	4.57620905346234	8.42250958938215	-4.1	0.4	-2.1	0
2.175	-1.5613695244823	4.68410857344689	8.42250958938215	-3.4	0.7	-2.3	0
2.18	-1.5613695244823	4.53812686993838	8.42250958938215	-3.1	1.1	-2.6	0
2.185	-1.49155218802171	4.36041001349324	8.35269225292156	-2.1	1.6	-2.8	0
2.19	-1.49155218802171	4.2525104935087	8.38442740585819	-0.3	2.1	-2.3	0
2.195	-1.52963437154567	4.18269315704811	8.3146100693976	1.1	1.9	-2.6	0
2.2	-1.49155218802171	3.96689411707901	8.35269225292156	2.7	2.3	-2.2	0
2.205	-1.45347000449775	4.11287582058752	8.70177893522451	5	2.5	-1.8	0
2.21	-1.74543341151476	5.29342350983023	8.87949579166965	8.5	4	-1.6	0
2.215	-2.10721447849036	5.68693940624447	8.49232692584274	9.1	5.3	-2.2	0
2.22	-2.14529633851633	5.32515866276686	8.20671054941305	6.1	5	-3	0
2.225	-1.82159777856268	4.89990761341599	8.35269225292156	3.8	4.6	-3.3	0
2.23	-1.49155218802171	4.72219075697085	8.45424474231878	3.2	4.6	-3.6	0
2.235	-1.5613695244823	4.68410857344689	8.42250958938215	3.7	4.9	-3.7	0
2.24	-1.7073512279908	4.57620905346234	8.35269225292156	4.6	5.2	-3.7	0
2.245	-1.67561607505417	4.46830953347779	8.20671054941305	5.8	5.8	-3.5	0
2.25	-1.63753389153021	4.32867486055661	8.20671054941305	6.7	5.8	-3.2	0
2.255	-1.52963437154567	4.18269315704811	8.13689321295246	8.6	5.8	-2.5	0
2.26	-1.49155218802171	3.89707678061842	7.99725854003128	10.3	4.6	-1.9	0
2.265	-1.26940611746528	3.54164306772814	7.8576238671101	12.5	3.4	-1.5	0
2.27	-1.30748830098924	3.43374354774359	7.8576238671101	16	1.6	-0.2	0
2.275	-1.41538782097379	3.71935992417328	8.24479273293701	19.7	-0.1	1.5	0
2.28	-1.74543341151476	4.72219075697085	8.63196159876392	23.5	-1.4	3	0
2.285	-2.22146070556424	5.50922254979933	8.56214426230333	25	-1.4	3.4	0
2.29	-2.43725974553334	5.68693940624447	8.38442740585819	23.7	-1.1	3	0
2.295	-2.25319585850088	5.50922254979933	8.3146100693976	20.7	-1.2	2.1	0
2.3	-2.10721447849036	5.40132302981478	8.28287491646097	19	-0.7	1.4	0
2.305	-1.89141511502327	5.18552398984568	8.35269225292156	18.4	-0.6	1.1	0
2.31	-2.10721447849036	5.14744180632172	8.28287491646097	18.2	-0.2	1.3	0
2.315	-2.47534225255529	5.36324084629082	8.24479273293701	18.3	-0.1	1.4	0
2.32	-2.47534225255529	5.11570665338509	8.20671054941305	17.7	0	2.8	0
2.325	-2.36744240907275	5.07762446986113	8.20671054941305	17.2	0	2.6	0
2.33	-2.10721447849036	5.03954228633717	8.35269225292156	17.2	-0.7	3.7	0
2.335	-2.25319585850088	5.43305818275141	8.42250958938215	17.8	-0.3	4.6	0
2.34	-2.25319585850088	5.25534132630627	8.28287491646097	17.5	-0.1	5	0
2.345	-2.18337852204029	5.07762446986113	8.3146100693976	16.8	0	4.6	0
2.35	-1.96757948207119	5.18552398984568	8.38442740585819	17.4	0.4	4.6	0
2.355	-1.96757948207119	5.18552398984568	8.42250958938215	17.5	0.8	5.3	0
2.36	-1.99931463500782	5.47114036627537	8.63196159876392	17.8	1.9	5.3	0
2.365	-2.03739681853178	5.7186745591811	8.67004378228788	17.9	3.5	5.2	0
2.37	-2.07547900205574	5.36324084629082	8.38442740585819	17.3	4.9	4.9	0
2.375	-2.07547900205574	5.47114036627537	8.3146100693976	17.5	6.5	4.9	0
2.38	-2.14529633851633	5.54095770273596	8.3146100693976	17.2	7	4.9	0
2.385	-2.10721447849036	5.57903988625992	8.42250958938215	16.7	8	4.4	0
2.39	-2.10721447849036	5.54095770273596	8.38442740585819	16.9	8.6	4.9	0
2.395	-2.03739681853178	5.54095770273596	8.42250958938215	16.3	8.5	4.7	0
2.4	-1.99931463500782	5.54095770273596	8.28287491646097	16.2	8.9	4.4	0
2.405	-2.10721447849036	5.57903988625992	8.20671054941305	15.9	9.5	3.7	0
2.41	-2.29127836552283	5.79483892622901	8.10515806001583	15.1	9.9	3.2	0
2.415	-2.47534225255529	5.68693940624447	7.8576238671101	12.8	9.8	3.1	0
2.42	-2.91328736308081	5.79483892622901	7.78780653064951	10.1	9.1	2.3	0
2.425	-3.05926874309133	6.00429093561079	7.71798919418892	8.4	7.7	3.9	0
2.43	-2.91328736308081	5.68693940624447	7.64817185772833	5	5.5	5	0
2.435	-2.80538751959827	5.57903988625992	7.81954168358614	2.5	2.8	6.6	0
2.44	-2.29127836552283	5.57903988625992	8.03534072355524	1.6	-0.3	9	0
2.445	-1.49155218802171	5.00780713340054	8.24479273293701	0.1	-1.4	11.3	0
2.45	-1.5613695244823	4.68410857344689	8.56214426230333	-0.7	0.3	14.2	0
2.455	-2.51342411258126	4.32867486055661	8.56214426230333	-0.7	1.5	16.5	0
2.46	-2.9831046995414	4.68410857344689	8.28287491646097	0.4	-0.1	21.8	0
2.465	-3.49721385361685	4.96972494987658	8.10515806001583	1.4	-1	27.6	0
2.47	-4.15095800411147	4.75392590990748	8.24479273293701	-1.3	-0.5	32.2	0
2.475	-4.588903114637	4.2525104935087	8.49232692584274	-6	-0.7	37.9	0
2.48	-5.20456508160766	3.78917726063387	8.24479273293701	-9.2	-1	41.1	0
2.485	-5.7186745591811	4.0367114535396	8.06707587649187	-10.6	-2.8	43.1	0
2.49	-5.82657407916565	3.75109507710991	8.06707587649187	-12.4	-3.6	43.7	0
2.495	-6.11853748618266	3.35757918069567	7.92744120357069	-14.9	-1.6	41	0
2.5	-6.62629993316877	3.17986232425053	7.50219015421982	-16.1	1.8	37.2	0
2.505	-7.24830893072676	3.11004531128793	7.36255548129864	-15.4	6.9	30.8	0
2.51	-7.57835452126774	3.21794450777449	7.22292080837746	-13.7	11.7	21.4	0
2.515	-7.57835452126774	3.24967966071112	7.11502128839291	-12.3	14.8	12.5	0
2.52	-7.35620845071131	3.35757918069567	7.11502128839291	-11.6	17.9	2.3	0
2.525	-6.66438211669273	3.61146040418873	7.22292080837746	-10.3	21	-8.3	0
2.53	-5.90273844621356	3.75109507710991	7.4006376648226	-7.9	26.1	-19.3	0
2.535	-5.57269285567259	3.68127774064932	7.33082032836201	-6.3	32.5	-31	0
2.54	-5.20456508160766	3.89707678061842	7.33082032836201	-5.8	37	-38.7	0
2.545	-4.88086652165401	4.43022734995384	7.50219015421982	-5.1	38.9	-45.3	0
2.55	-4.55082093111304	4.82374324636807	7.4006376648226	-4.9	38.5	-51.5	0
2.555	-4.7348848181455	5.11570665338509	7.4006376648226	-4.1	34.5	-57.6	0
2.56	-6.15661966970662	5.61077503919655	6.27086622027849	-3	22.4	-62.7	0
2.565	-2.07547900205574	7.72433622477624	6.16296670029395	1.2	-9.1	-62.2	0
2.57	2.36744240907275	8.15593430471444	7.92744120357069	3.4	-34.9	-58.3	0
2.575	5.75675674270505	8.36538631409621	8.20671054941305	5.3	-40.1	-60.4	0
2.58	6.04872014972207	7.94013526474534	7.4006376648226	7.4	-34.3	-63	0
2.585	6.66438211669273	7.72433622477624	7.1848386248535	12.3	-33.1	-60.5	0
2.59	8.33999819174691	8.04803478472989	7.47045500128319	15.2	-39.4	-50.1	0
2.595	10.8915044878521	7.47680203187051	8.35269225292156	15.6	-45.1	-38.5	0
2.6	12.5290383793823	6.68977023904204	8.63196159876392	13.5	-45.2	-28.2	0
2.605	15.0488095225509	6.0804553026587	10.0410023891504	12.8	-42.7	-14	0
2.61	17.5939687880688	3.39566136421963	12.6178968076049	5.8	-29.9	2.4	0
2.615	9.65383352332347	4.43022734995384	11.3104085066157	5.3	-3	4.5	0
2.62	-2.91328736308081	4.89990761341599	7.04520395193232	10.4	23.1	-9.9	1
2.625	-9.21588841279795	6.04237311913474	5.42671115216408	10.8	20.1	-8.5	1
2.63	-13.4049286004334	9.97753208327712	5.42671115216408	11.9	5.6	-4.6	1
2.635	-10.7836049678676	8.36538631409621	6.34068355673909	2.2	-11.5	0.4	1
2.64	-4.65872045109759	3.57337822066477	7.8576238671101	-18.9	-23.7	-2	1
2.645	0.837808037527086	3.00214546780539	10.2187192455955	-16	-30.1	2.1	1
2.65	1.7073512279908	4.0367114535396	10.8153401208042	-4.7	-24.8	5.3	1
2.655	-0.907625373987677	4.6142912369863	9.30474684102052	0.4	-15.1	4	1
2.66	-2.76730533607432	5.43305818275141	8.60022644582729	4.4	-9.1	2.6	1
2.665	-2.6911409690264	5.64885722272051	8.45424474231878	6.6	-7.7	1.6	1
2.67	-1.89141511502327	5.29342350983023	8.45424474231878	5.6	-6.3	1	1
2.675	-1.38365266803716	5.43305818275141	8.38442740585819	5.8	-5.3	0.5	1
2.68	-1.5613695244823	6.04237311913474	8.28287491646097	7.2	-3.2	0	1
2.685	-2.03739681853178	5.90273844621356	8.10515806001583	5.6	-1.6	-1.8	1
2.69	-2.36744240907275	5.47114036627537	8.10515806001583	2.5	-0.9	-2.8	1
2.695	-2.32936022554879	5.25534132630627	7.99725854003128	1.4	-0.3	-2.6	1
2.7	-2.18337852204029	5.29342350983023	8.03534072355524	1.4	-0.7	-2.1	1
2.705	-2.18337852204029	5.14744180632172	8.13689321295246	1.3	-0.9	-2.1	1
2.71	-2.18337852204029	5.11570665338509	8.17497539647642	0.7	-1.1	-2.1	1
2.715	-2.14529633851633	5.14744180632172	8.28287491646097	1.2	-0.9	-1.8	1
2.72	-2.07547900205574	5.11570665338509	8.35269225292156	2.3	-1	-1.2	1
2.725	-1.89141511502327	5.18552398984568	8.24479273293701	2.9	-0.7	-0.9	1
2.73	-1.92949729854723	5.14744180632172	8.28287491646097	3.5	-0.4	-1.1	1
2.735	-2.03739681853178	5.14744180632172	8.20671054941305	4.1	-0.2	-0.9	1
2.74	-2.10721447849036	5.21725914278231	8.20671054941305	4.3	-0.4	-0.2	1
2.745	-2.03739681853178	5.25534132630627	8.17497539647642	4.1	-0.4	0	1
2.75	-1.96757948207119	5.18552398984568	8.28287491646097	4.6	-0.4	0.7	1
2.755	-1.8533332549973	5.25534132630627	8.24479273293701	4.6	-0.2	0.4	1
2.76	-1.78351559503872	5.25534132630627	8.28287491646097	5.3	0.2	0	1
2.765	-1.8533332549973	5.25534132630627	8.17497539647642	5.6	0.6	0.2	1
2.77	-1.82159777856268	5.25534132630627	8.24479273293701	5.8	0.7	0	1
2.775	-1.82159777856268	5.29342350983023	8.17497539647642	5.6	1.2	0.2	1
2.78	-1.82159777856268	5.21725914278231	8.17497539647642	5.8	1.4	0	1
2.785	-1.8533332549973	5.25534132630627	8.10515806001583	6	1.4	0.1	1
2.79	-1.92949729854723	5.18552398984568	8.20671054941305	5.9	1.9	0.2	1
2.795	-1.99931463500782	5.18552398984568	8.10515806001583	5.6	2.1	0.2	1
2.8	-1.96757948207119	5.18552398984568	8.17497539647642	6.5	2.1	0.9	1
2.805	-1.96757948207119	5.14744180632172	8.06707587649187	6.9	2	0.9	1
2.81	-1.99931463500782	5.14744180632172	8.03534072355524	7.1	2.2	1.6	1
2.815	-1.96757948207119	5.14744180632172	8.10515806001583	7	1.6	1.6	1
2.82	-1.96757948207119	5.14744180632172	8.24479273293701	7.4	1.9	1.8	1
2.825	-1.92949729854723	5.25534132630627	8.13689321295246	8	2.2	1.8	1
2.83	-1.96757948207119	5.21725914278231	8.13689321295246	7.7	2.3	1.8	1
2.835	-1.92949729854723	5.21725914278231	8.10515806001583	8.4	2.4	2.6	1
2.84	-1.99931463500782	5.18552398984568	8.13689321295246	8.4	2.3	2.2	1
2.845	-2.03739681853178	5.18552398984568	8.10515806001583	8.7	2.2	2.5	1
2.85	-2.07547900205574	5.11570665338509	8.10515806001583	9.3	2.2	3	1
2.855	-2.22146070556424	5.07762446986113	8.06707587649187	9.6	2.1	3.4	1
2.86	-2.22146070556424	5.25534132630627	7.99725854003128	10.2	1.4	3.7	1
2.865	-2.14529633851633	5.32515866276686	8.03534072355524	10.3	1.4	3.7	1
2.87	-2.14529633851633	5.25534132630627	8.03534072355524	10	0.9	3.9	1
2.875	-2.07547900205574	5.32515866276686	8.03534072355524	10.1	0.5	5.1	1
2.88	-2.07547900205574	5.32515866276686	8.03534072355524	10.5	0.2	5.3	1
2.885	-2.10721447849036	5.25534132630627	8.06707587649187	10.5	0.2	5.4	1
2.89	-2.10721447849036	5.29342350983023	8.10515806001583	10.7	0.3	5.8	1
2.895	-2.14529633851633	5.25534132630627	8.20671054941305	11.2	0.2	5.9	1
2.9	-2.18337852204029	5.25534132630627	8.3146100693976	11.1	0.3	5.8	1
2.905	-2.07547900205574	5.36324084629082	8.45424474231878	12.1	0.6	6.4	1
2.91	-2.07547900205574	5.36324084629082	8.35269225292156	13.5	1.4	6.6	1
2.915	-2.25319585850088	5.36324084629082	8.28287491646097	14	2.3	7	1
2.92	-2.29127836552283	5.43305818275141	8.3146100693976	15.1	3.2	7.4	1
2.925	-2.03739681853178	5.61077503919655	8.45424474231878	15.7	3.8	7.2	1
2.93	-2.07547900205574	5.47114036627537	8.3146100693976	15.7	4.7	7	1
2.935	-2.25319585850088	5.50922254979933	8.24479273293701	16.3	5.6	6.3	1
2.94	-2.22146070556424	5.50922254979933	8.24479273293701	17	5.2	6	1
2.945	-2.18337852204029	5.25534132630627	8.35269225292156	16.3	4.4	6.1	1
2.95	-2.10721447849036	5.18552398984568	8.28287491646097	16.6	3.4	6	1
2.955	-2.14529633851633	5.36324084629082	8.3146100693976	17.7	2.5	7.2	1
2.96	-1.99931463500782	5.50922254979933	8.13689321295246	17.8	2.1	7.5	1
2.965	-1.8533332549973	5.50922254979933	7.99725854003128	18.3	2.1	8.1	1
2.97	-1.78351559503872	5.40132302981478	7.99725854003128	18.6	1.4	9.4	1
2.975	-2.36744240907275	5.03954228633717	7.89570605063406	17.8	0.9	10	1
2.98	-2.83712267253491	4.43022734995384	7.74972434712555	17.5	-2	10	1
2.985	-1.92949729854723	5.21725914278231	7.50219015421982	20.1	-8.4	10.6	1
2.99	-0.907625373987677	5.93447359915019	7.4006376648226	21.3	-11.4	11.4	1
2.995	-0.507762446986113	5.97255578267415	6.86748709548718	16.8	-11.1	8.1	1
3	-0.65374415049462	5.93447359915019	6.44858307672363	12.8	-10.8	5.3	1
3.005	-1.16150659748073	6.15027263911929	6.44858307672363	8.3	-9.1	3.5	1
3.01	-0.983789741035594	6.25817215910384	6.27086622027849	3.4	-8.2	1.7	1
3.015	-0.691826334018579	6.72150539197867	6.41050089319968	-0.4	-6.7	0.3	1
3.02	-0.723561486955211	6.68977023904204	6.55013556612086	-6	-4.2	-0.5	1
3.025	-0.983789741035594	6.50570635200957	6.58821774964482	-11.2	-1.9	-1.1	1
3.03	-0.399862927001564	6.11219045559533	7.15310347191687	-15.6	-0.4	-2.6	1
3.035	-0.545844630510071	5.68693940624447	7.57835452126774	-19.6	2.8	-4.1	1
3.04	-1.45347000449775	5.54095770273596	7.54027233774378	-21.8	5.1	-6.1	1
3.045	-2.47534225255529	5.50922254979933	7.57835452126774	-23.5	3.6	-6.8	1
3.05	-2.18337852204029	4.57620905346234	8.06707587649187	-24.7	-1.1	-7.6	1
3.055	-1.67561607505417	5.79483892622901	7.89570605063406	-21.4	-5.4	-7.6	1
3.06	-1.67561607505417	5.18552398984568	8.38442740585819	-20.1	-4.9	-7.2	1
3.065	-1.3455704845132	4.75392590990748	8.49232692584274	-21.7	-4.2	-7.7	1
3.07	-1.52963437154567	5.03954228633717	8.73986111874847	-16.5	-3.1	-7	1
3.075	-1.82159777856268	4.79200809343144	8.67004378228788	-14.1	-1.9	-6.1	1
3.08	-1.89141511502327	4.79200809343144	8.7715962716851	-9.5	-1.2	-5.4	1
3.085	-1.96757948207119	4.79200809343144	8.73986111874847	-5.1	-0.8	-3.8	1
3.09	-2.07547900205574	4.86182542989203	8.70177893522451	-1.7	-0.5	-3.1	1
3.095	-2.29127836552283	4.96972494987658	8.60022644582729	1.8	-0.2	-2.1	1
3.1	-2.39917756200938	5.14744180632172	8.42250958938215	4.8	0	-0.9	1
3.105	-2.32936022554879	5.25534132630627	8.28287491646097	7.2	-0.2	0	1
3.11	-2.22146070556424	5.32515866276686	8.13689321295246	8.5	0	1.1	1
3.115	-2.07547900205574	5.43305818275141	8.03534072355524	9.5	0	1.6	1
3.12	-1.92949729854723	5.54095770273596	8.03534072355524	10	0	2.3	1
3.125	-1.89141511502327	5.61077503919655	7.96552338709465	9.8	0.2	2.2	1
3.13	-1.8533332549973	5.68693940624447	7.92744120357069	9.3	0.3	2	1
3.135	-1.89141511502327	5.64885722272051	7.89570605063406	8.6	0.4	2	1
3.14	-1.8533332549973	5.61077503919655	7.89570605063406	7.9	0.4	1.3	1
3.145	-1.89141511502327	5.7186745591811	7.92744120357069	7.6	0.4	1.2	1
3.15	-1.92949729854723	5.61077503919655	7.89570605063406	6.9	0.3	1.1	1
3.155	-2.03739681853178	5.57903988625992	7.81954168358614	6.3	0.1	0.6	1
3.16	-1.96757948207119	5.61077503919655	7.8576238671101	5.3	0.1	0.6	1
3.165	-2.03739681853178	5.54095770273596	7.8576238671101	5	0	0.5	1
3.17	-2.03739681853178	5.57903988625992	7.92744120357069	4.8	-0.3	0.8	1
3.175	-2.03739681853178	5.50922254979933	7.92744120357069	4.1	-0.3	0.8	1
3.18	-2.03739681853178	5.50922254979933	7.89570605063406	3.8	-0.3	1	1
3.185	-2.03739681853178	5.43305818275141	7.96552338709465	3.5	-0.7	1.1	1
3.19	-2.07547900205574	5.43305818275141	7.99725854003128	3.2	-1	0.9	1
3.195	-2.03739681853178	5.50922254979933	7.96552338709465	3.5	-0.7	1.6	1
3.2	-1.99931463500782	5.50922254979933	8.03534072355524	4	-1.1	1.8	1
3.205	-2.03739681853178	5.57903988625992	8.03534072355524	4.7	-0.9	2.4	1
3.21	-2.03739681853178	5.57903988625992	8.03534072355524	4.9	-0.8	2.6	1
3.215	-1.99931463500782	5.54095770273596	8.03534072355524	5.2	-0.3	2.9	1
3.22	-2.03739681853178	5.54095770273596	8.03534072355524	5.5	0.1	3.2	1
3.225	-2.07547900205574	5.47114036627537	8.06707587649187	6	0.1	3.6	1
3.23	-1.99931463500782	5.54095770273596	8.06707587649187	6.3	0.3	4.6	1
3.235	-1.99931463500782	5.50922254979933	8.13689321295246	7	0.6	4.7	1
3.24	-2.18337852204029	5.36324084629082	8.20671054941305	7.9	0.9	5.4	1
3.245	-2.39917756200938	5.07762446986113	8.35269225292156	8.9	0.4	5.5	1
3.25	-2.22146070556424	5.36324084629082	8.3146100693976	12.2	-0.7	6.7	1
3.255	-2.25319585850088	5.43305818275141	8.45424474231878	14.6	-0.2	8.4	1
3.26	-2.72922347604835	5.07762446986113	8.52406207877937	15.2	0	8.9	1
3.265	-2.47534225255529	5.18552398984568	8.60022644582729	18.1	-1.9	11	1
3.27	-1.92949729854723	5.18552398984568	8.9873953116542	21.3	-3.5	12.9	1
3.275	-2.14529633851633	4.96972494987658	9.01913046459083	25.3	-1.7	15.2	1
3.28	-2.25319585850088	5.03954228633717	8.91757797519361	30.5	-2.2	17	1
3.285	-2.10721447849036	5.21725914278231	8.91757797519361	35.1	-3.5	19.8	1
3.29	-1.96757948207119	5.32515866276686	8.87949579166965	38.2	-2.9	21.9	1
3.295	-1.8533332549973	5.29342350983023	8.67004378228788	41.2	-2.6	23.8	1
3.3	-1.78351559503872	5.18552398984568	8.52406207877937	45	-2.5	26.3	1
3.305	-1.41538782097379	5.25534132630627	8.63196159876392	49.2	-2.5	28.5	1
3.31	-1.3455704845132	5.36324084629082	8.7715962716851	53.2	-2.5	30.8	1
3.315	-1.63753389153021	5.47114036627537	8.67004378228788	55.2	-2.2	32	1
3.32	-1.99931463500782	5.57903988625992	8.3146100693976	56.8	-2.4	32.9	1
3.325	-1.92949729854723	5.54095770273596	7.99725854003128	58.5	-3.6	34.4	1
3.33	-1.8533332549973	5.68693940624447	7.81954168358614	58.9	-4.2	36.4	1
3.335	-2.18337852204029	6.22008997557988	7.89570605063406	58.8	-3.3	38.7	1
3.34	-2.83712267253491	6.68977023904204	7.74972434712555	57.2	-3	41.7	1
3.345	-3.45913167009289	6.75958757550263	7.54027233774378	53.5	-4.3	43.5	1
3.35	-3.49721385361685	6.72150539197867	7.47045500128319	49.2	-8.5	46.3	1
3.355	-3.20525044659984	6.47397119907294	7.54027233774378	44.3	-13.1	48	1
3.36	-2.95136922310678	6.0804553026587	7.78780653064951	40.3	-16	50.5	1
3.365	-3.45913167009289	4.93164276635262	8.7715962716851	34.3	-16.1	51.9	1
3.37	-4.33502189114394	3.46547870068022	9.08894780105142	21.3	-15.8	51.7	1
3.375	-5.17282992867103	3.46547870068022	9.40629933041774	13.3	-19	52.4	1
3.38	-5.97255578267415	3.78917726063387	9.55228103392625	5.8	-24.3	52.5	1
3.385	-6.77228163667728	4.6142912369863	9.93944989975316	-2.3	-30.1	53.2	1
3.39	-6.62629993316877	3.64319555712536	9.72365085978406	-14.3	-37.7	52.5	1
3.395	-4.51273874758908	4.75392590990748	9.76173304330802	-23.9	-45.2	47.1	1
3.4	-2.54515958901588	8.07976993766652	11.8054768924271	-21.5	-42.6	36.1	1
3.405	-3.05926874309133	6.97538661547173	11.627760035982	-29.4	-28	16.8	1
3.41	-4.22077534057206	3.93515896414238	10.0790845726743	-41.7	-9.6	-1.9	1
3.415	-5.06493040868648	2.32301319496147	8.49232692584274	-47.1	1.9	-13.2	1
3.42	-5.28072944865557	1.85967996208664	7.67990701066496	-46.4	5.3	-18.2	1
3.425	-5.02684822516252	2.17703149145296	7.54027233774378	-43.1	4.5	-18.8	1
3.43	-4.44292141112849	2.7165290913757	7.81954168358614	-39.9	1.9	-19	1
3.435	-3.78917726063387	3.17986232425053	8.10515806001583	-37.9	1	-19.8	1
3.44	-3.38296730304498	3.39566136421963	8.45424474231878	-37.3	2.5	-21.7	1
3.445	-3.12908607955192	3.50356088420418	8.56214426230333	-39.2	7.4	-23.4	1
3.45	-3.02118655956737	3.32584402775904	8.52406207877937	-41.4	12.5	-24.8	1
3.455	-2.91328736308081	3.28776184423508	8.28287491646097	-42.7	16.5	-25.6	1
3.46	-2.6911409690264	3.24967966071112	8.28287491646097	-43.1	20.4	-25.8	1
3.465	-2.80538751959827	3.35757918069567	7.99725854003128	-44.2	23.4	-25.6	1
3.47	-2.83712267253491	3.28776184423508	7.92744120357069	-45.2	25.4	-24.9	1
3.475	-2.65940581608977	3.32584402775904	7.8576238671101	-45.8	26.2	-25	1
3.48	-2.47534225255529	3.32584402775904	7.89570605063406	-46	26.6	-24.7	1
3.485	-2.22146070556424	3.46547870068022	7.92744120357069	-46.3	27.6	-24.6	1
3.49	-2.10721447849036	3.46547870068022	7.89570605063406	-46.1	28.7	-25.7	1
3.495	-2.03739681853178	3.61146040418873	7.74972434712555	-46.3	29.7	-26	1
3.5	-2.03739681853178	3.57337822066477	7.64817185772833	-45.8	30.9	-27	1
3.505	-1.99931463500782	3.61146040418873	7.50219015421982	-45.3	31	-28.2	1
3.51	-1.89141511502327	3.71935992417328	7.61008967420437	-44	30.1	-29.4	1
3.515	-1.74543341151476	4.00497630060297	7.71798919418892	-42.5	30.1	-29.8	1
3.52	-1.67561607505417	4.32867486055661	8.03534072355524	-41.7	29.9	-31.2	1
3.525	-1.59945170800626	4.68410857344689	8.13689321295246	-41.7	31	-33.8	1
3.53	-1.5613695244823	4.82374324636807	8.17497539647642	-42.3	31.7	-36.4	1
3.535	-1.52963437154567	4.96972494987658	7.96552338709465	-43.8	31.8	-39.9	1
3.54	-1.30748830098924	4.75392590990748	7.67990701066496	-45.2	31.5	-42.9	1
3.545	-1.01552489397223	4.6142912369863	7.47045500128319	-45.4	30.6	-45.3	1
3.55	-0.723561486955211	4.46830953347779	7.15310347191687	-43.8	29.8	-47.6	1
3.555	-0.285616408779488	4.53812686993838	6.94365146253509	-42.3	28.7	-49.4	1
3.56	0.17771685644514	4.6142912369863	6.83575194255055	-39.4	27.8	-50.7	1
3.565	0.545844630510071	4.86182542989203	6.97538661547173	-35.2	27.5	-51.9	1
3.57	0.907625373987677	5.21725914278231	7.1848386248535	-32.5	28.3	-52.7	1
3.575	1.09168926102014	5.57903988625992	7.22292080837746	-30.8	29.1	-53	1
3.58	1.23767096452865	5.79483892622901	7.1848386248535	-30.1	29.8	-53.9	1
3.585	1.41538782097379	5.82657407916565	6.97538661547173	-29.9	28.9	-53.2	1
3.59	1.63753389153021	5.7186745591811	6.76593460608996	-30.5	27.5	-51.9	1
3.595	2.03739681853178	5.64885722272051	6.51840041318423	-30.8	25.4	-50.3	1
3.6	2.25319585850088	5.54095770273596	6.23278403675454	-30.3	23.3	-47.6	1
3.605	2.39917756200938	5.47114036627537	6.02333202737277	-29.6	21.1	-44.9	1
3.61	2.43725974553334	5.47114036627537	5.88369735445158	-28	19.3	-41.8	1
3.615	2.43725974553334	5.7186745591811	6.2010488838179	-26.3	18.2	-38.7	1
3.62	2.29127836552283	6.11219045559533	6.48031822966027	-26.1	17.2	-37.1	1
3.625	1.49155218802171	6.2962543426278	6.727852422566	-27.7	16.2	-36.9	1
3.63	-7.72433622477624	5.11570665338509	4.68410857344689	-30.6	5.6	-40	1
3.635	4.44292141112849	11.1199975889959	-1.05360707749618	-16.3	-54.3	-18.6	1
3.64	10.8915044878521	20.4628266135404	-0.101552489397223	28.4	-63.2	36.5	1
3.645	15.4105902660285	18.4571649479452	-1.68831013622883	46.3	-45.9	31.2	1
3.65	8.77794330227243	7.87031792828475	-2.67844690785175	53.4	-3.9	24.2	1
3.655	-1.5613695244823	10.0156142668011	2.25319585850088	77.4	18.7	19.5	1
3.66	-12.4592210429217	33.3726997680819	20.4057033382544	129.6	-14.6	61.4	1
3.665	-12.9352483369712	47.5392590990748	25.8324144904185	136.4	-49.7	81.6	1
3.67	-3.89707678061842	13.4810929674813	10.110819725611	-51.8	-22.1	-3.9	1
3.675	-1.8533332549973	-21.9289906792128	-1.61849279976824	-203.5	-2.1	-80.9	1
3.68	-0.691826334018579	-19.0283977008046	3.0275335901547	-90.7	-28.4	-33.9	1
3.685	1.30748830098924	7.47680203187051	14.4141064638183	68.8	-45.1	35.3	1
3.69	3.02118655956737	15.632736336585	16.9846538516855	81.6	-29.8	39.2	1
3.695	-0.945707557511635	7.33082032836201	9.79346819624465	17.9	-4.4	8.1	1
3.7	-4.18904018763543	3.35757918069567	6.34068355673909	-6.4	3.1	-4.2	1
3.705	-4.51273874758908	5.68693940624447	7.1848386248535	5.3	-3.5	1.8	1
3.71	-2.6911409690264	6.50570635200957	8.49232692584274	10.7	-9.7	5.6	1
3.715	-1.09168926102014	5.00780713340054	8.38442740585819	3.6	-9.1	2.3	1
3.72	-1.09168926102014	4.68410857344689	8.13689321295246	3.2	-7.2	1.2	1
3.725	-1.7073512279908	5.54095770273596	8.17497539647642	7.6	-5.5	2	1
3.73	-2.18337852204029	5.7186745591811	8.17497539647642	7.8	-4.6	1.3	1
3.735	-2.32936022554879	5.47114036627537	8.10515806001583	4.7	-3.9	0.2	1
3.74	-2.43725974553334	5.40132302981478	7.99725854003128	3.7	-3.7	-0.6	1
3.745	-2.47534225255529	5.40132302981478	8.03534072355524	3.2	-3.8	0	1
3.75	-2.32936022554879	5.29342350983023	8.13689321295246	2.1	-4.5	0	1
3.755	-2.14529633851633	5.14744180632172	8.28287491646097	1.9	-5.3	0.2	1
3.76	-2.10721447849036	5.03954228633717	8.3146100693976	2.5	-4.9	0.3	1
3.765	-2.07547900205574	5.11570665338509	8.3146100693976	3.1	-4.4	0.6	1
3.77	-2.10721447849036	5.11570665338509	8.28287491646097	3	-3.9	1.2	1
3.775	-1.99931463500782	5.14744180632172	8.28287491646097	3.5	-3.9	0.9	1
3.78	-1.8533332549973	5.11570665338509	8.38442740585819	4.4	-3.5	1	1
3.785	-1.8533332549973	5.29342350983023	8.3146100693976	5.4	-2.6	0.4	1
3.79	-1.89141511502327	5.25534132630627	8.35269225292156	5.4	-1.6	0.4	1
3.795	-1.92949729854723	5.18552398984568	8.28287491646097	5.1	-0.9	0.4	1
3.8	-2.03739681853178	5.21725914278231	8.24479273293701	5.3	-0.6	0.7	1
3.805	-2.03739681853178	5.18552398984568	8.20671054941305	5.3	0	0.5	1
3.81	-1.99931463500782	5.21725914278231	8.20671054941305	5.3	0.3	0.8	1
3.815	-1.96757948207119	5.25534132630627	8.20671054941305	5.5	0.1	0.8	1
3.82	-1.96757948207119	5.25534132630627	8.20671054941305	4.9	0.3	0.3	1
3.825	-1.92949729854723	5.21725914278231	8.13689321295246	4.6	0.8	0.1	1
3.83	-1.99931463500782	5.14744180632172	8.13689321295246	4.1	0.9	-0.2	1
3.835	-1.92949729854723	5.14744180632172	8.13689321295246	4	1.1	-0.3	1
3.84	-1.99931463500782	5.29342350983023	8.13689321295246	4	1.4	0	1
3.845	-2.14529633851633	5.14744180632172	8.06707587649187	3.7	2	0	1
3.85	-2.18337852204029	5.11570665338509	8.13689321295246	3.5	2.1	0	1
3.855	-2.14529633851633	5.07762446986113	8.10515806001583	4.1	1.9	0.2	1
3.86	-2.07547900205574	5.07762446986113	8.10515806001583	4.4	1.7	0.5	1
3.865	-2.10721447849036	5.18552398984568	8.06707587649187	4.5	2.1	0.2	1
3.87	-2.10721447849036	5.11570665338509	8.10515806001583	4.4	2.1	0.3	1
3.875	-2.03739681853178	5.07762446986113	8.13689321295246	4.2	2.2	0.4	1
3.88	-2.03739681853178	5.11570665338509	8.10515806001583	4.6	1.8	0	1
3.885	-2.14529633851633	5.14744180632172	8.03534072355524	5.2	1.6	0.4	1
3.89	-2.18337852204029	5.14744180632172	8.03534072355524	4.9	1.6	0.2	1
3.895	-2.14529633851633	5.21725914278231	7.96552338709465	4.6	1.2	0.4	1
3.9	-2.10721447849036	5.18552398984568	7.99725854003128	4	1.1	0.9	1
3.905	-2.10721447849036	5.18552398984568	7.96552338709465	3.9	1.3	0.9	1
3.91	-2.14529633851633	5.18552398984568	8.03534072355524	3.3	1.1	0.7	1
3.915	-2.22146070556424	5.21725914278231	8.03534072355524	3.3	0.7	1.2	1
3.92	-2.14529633851633	5.21725914278231	8.03534072355524	3.2	0.1	1.2	1
3.925	-2.10721447849036	5.25534132630627	7.99725854003128	2.5	0.2	0.9	1
3.93	-2.10721447849036	5.25534132630627	7.96552338709465	2.1	-0.1	1.1	1
3.935	-2.14529633851633	5.14744180632172	7.96552338709465	1.8	-0.6	1	1
3.94	-2.18337852204029	5.18552398984568	7.96552338709465	1.4	-1	1.1	1
3.945	-2.22146070556424	5.18552398984568	7.96552338709465	1.4	-1.4	1.3	1
3.95	-2.18337852204029	5.11570665338509	7.99725854003128	1.4	-1.5	1.5	1
3.955	-2.18337852204029	5.14744180632172	7.92744120357069	1.2	-1.9	1.5	1
3.96	-2.14529633851633	5.14744180632172	7.92744120357069	0.9	-2.3	2.2	1
3.965	-2.18337852204029	5.14744180632172	7.96552338709465	0.8	-2.3	1.8	1
3.97	-2.10721447849036	5.11570665338509	7.96552338709465	1.3	-2.8	1.8	1
3.975	-2.10721447849036	5.18552398984568	8.03534072355524	1.5	-3	2.2	1
3.98	-2.03739681853178	5.25534132630627	7.96552338709465	1.7	-3	1.6	1
3.985	-1.99931463500782	5.21725914278231	7.99725854003128	1.5	-3.1	1.8	1
3.99	-1.99931463500782	5.25534132630627	7.99725854003128	1.3	-3.2	1.7	1
3.995	-1.96757948207119	5.18552398984568	7.99725854003128	1.1	-3.3	2.1	1
4	-1.92949729854723	5.21725914278231	8.03534072355524	0.8	-3.1	1.8	1
4.005	-1.99931463500782	5.18552398984568	8.06707587649187	0.7	-3.2	1.4	1
4.01	-1.96757948207119	5.14744180632172	7.99725854003128	1.4	-2.8	1.6	1
4.015	-2.03739681853178	5.11570665338509	7.96552338709465	1.4	-2.7	1.1	1
4.02	-2.10721447849036	5.07762446986113	8.03534072355524	1.6	-2.7	1.4	1
4.025	-2.07547900205574	5.14744180632172	8.06707587649187	2.1	-2.8	2	1
4.03	-1.99931463500782	5.14744180632172	8.03534072355524	2.3	-3.2	2.4	1
4.035	-1.99931463500782	5.14744180632172	8.03534072355524	2.9	-2.7	2.8	1
4.04	-1.99931463500782	5.18552398984568	8.06707587649187	3.2	-2.5	2.3	1
4.045	-1.99931463500782	5.21725914278231	8.06707587649187	2.9	-2.8	2.3	1
4.05	-1.99931463500782	5.21725914278231	8.03534072355524	3.3	-2.8	2.4	1
4.055	-1.99931463500782	5.21725914278231	7.99725854003128	3.7	-2.6	2.8	1
4.06	-1.96757948207119	5.21725914278231	7.99725854003128	3.8	-2.7	2.8	1
4.065	-1.99931463500782	5.21725914278231	8.03534072355524	3.9	-2.3	2.8	1
4.07	-1.92949729854723	5.21725914278231	8.03534072355524	3.7	-2.4	2.6	1
4.075	-1.99931463500782	5.14744180632172	8.06707587649187	3.8	-2.3	2.4	1
4.08	-2.07547900205574	5.11570665338509	7.96552338709465	3.9	-1.8	2.5	1
4.085	-2.10721447849036	5.07762446986113	8.03534072355524	4.7	-2.4	2.2	1
4.09	-2.14529633851633	5.07762446986113	8.06707587649187	5.9	-2.7	3.5	1
4.095	-2.10721447849036	5.11570665338509	8.06707587649187	6	-2.5	4.3	1
4.1	-2.10721447849036	5.11570665338509	8.10515806001583	6	-2.4	4.4	1
4.105	-2.18337852204029	5.11570665338509	8.13689321295246	7.4	-2.5	4.9	1
4.11	-2.07547900205574	5.18552398984568	8.10515806001583	8.1	-3	5.2	1
4.115	-2.07547900205574	5.18552398984568	8.13689321295246	8.6	-2.8	5.7	1
4.12	-2.03739681853178	5.11570665338509	8.13689321295246	9.2	-2.5	5.9	1
4.125	-2.03739681853178	5.14744180632172	8.17497539647642	9.8	-2.7	6.5	1
4.13	-2.07547900205574	5.07762446986113	8.24479273293701	10.5	-2.5	7.3	1
4.135	-2.10721447849036	5.07762446986113	8.28287491646097	12	-2.1	7.9	1
4.14	-2.07547900205574	5.14744180632172	8.35269225292156	13.6	-1.6	8.6	1
4.145	-2.07547900205574	5.00780713340054	8.42250958938215	15	-1.2	8.8	1
4.15	-2.29127836552283	4.72219075697085	8.49232692584274	16.4	-1.1	9.5	1
4.155	-2.43725974553334	4.79200809343144	8.52406207877937	18.7	-0.4	10.8	1
4.16	-2.54515958901588	4.86182542989203	8.73986111874847	23.3	0	12.8	1
4.165	-2.72922347604835	4.93164276635262	8.73986111874847	26.8	0.4	14	1
4.17	-2.95136922310678	5.18552398984568	8.73986111874847	29.4	0.9	15.2	1
4.175	-2.91328736308081	5.54095770273596	8.84141360814569	32.9	1	16.9	1
4.18	-3.12908607955192	5.29342350983023	9.08894780105142	34.5	1	17.9	1
4.185	-2.72922347604835	5.07762446986113	9.37456417748111	37.1	1.1	18.8	1
4.19	-2.25319585850088	5.82657407916565	9.47611666687833	41.6	2.1	21.2	1
4.195	-3.6051133736014	5.32515866276686	10.3583539185167	43.6	5.3	23.5	1
4.2	-3.71301289358595	1.89141511502327	11.8435590759511	44.3	6.7	23.3	1
4.205	-3.89707678061842	2.17703149145296	11.6975773724426	64.1	8.8	30.6	1
4.21	-3.42104948656894	3.50356088420418	11.5960248830454	91.8	5.1	41.5	1
4.215	-3.12908607955192	3.17986232425053	11.9831937488723	107	-3.5	47	1
4.22	-2.22146070556424	2.82442861136025	11.4500431795368	126.8	-4.6	60.2	1
4.225	-2.18337852204029	2.7165290913757	11.9133764124117	146	-3.8	72.1	1
4.23	-1.49155218802171	1.96757948207119	12.2624630947146	164.5	-10	81.1	1
4.235	-1.67561607505417	1.82159777856268	12.3322804311752	185.2	-14.4	90.7	1
4.24	-2.9831046995414	1.82159777856268	11.627760035982	207.2	-17.9	102.2	1
4.245	-4.18904018763543	1.75178044210209	10.2568014291195	232.3	-24	117.1	1
4.25	-5.17282992867103	3.00214546780539	9.79346819624465	253.3	-32.1	129.4	1
4.255	-6.22643700616721	5.64885722272051	9.33648199395715	272.3	-44.9	141.8	1
4.26	-6.99442770723371	8.58118535406531	9.83155037976861	282.8	-61.3	154.4	1
4.265	-6.11853748618266	9.65383352332347	10.3964361020407	282.8	-78.3	162.9	1
4.27	-5.64251019213318	10.9105455796141	10.4979885914379	275.5	-90.7	166.1	1
4.275	-6.01063796619811	16.0579873859358	12.8273488169867	276	-99.5	167.5	1
4.28	-8.27018085528631	17.9557495315464	15.1186268590115	261.2	-104.1	152.7	1
4.285	-9.54593400333892	13.0177597346065	15.613695244823	224.3	-107.9	131.6	1
4.29	-8.30191600822295	7.04520395193232	17.0227360352094	176.6	-119.9	120	1
4.295	-7.39429063423527	4.96972494987658	16.3880329764768	133.9	-126.7	116.7	1
4.3	-7.24830893072676	0.49506838581146	14.3062069438337	94.7	-120.6	109	1
4.305	-6.74054648374065	-5.03954228633717	12.1545635747301	46.5	-104.7	96.8	1
4.31	-3.23698559953647	-3.93515896414238	10.4979885914379	29.4	-87.5	87.1	1
4.315	-3.96689411707901	3.75109507710991	13.0368008263685	30.9	-64.6	75.7	1
4.32	-7.24830893072676	2.43091271494602	12.3005452782386	16.1	-34.7	52	1
4.325	-9.76173304330802	-1.92949729854723	9.01913046459083	-2.5	-11.4	27	1
4.33	-11.0374861913606	-3.07196280426598	7.50219015421982	-9.8	-4.8	14.5	1
4.335	-10.5297237443745	-1.75178044210209	7.8576238671101	-13.2	-12.3	7.4	1
4.34	-9.03182452576548	-0.031735156171612	9.05721264811479	-17.7	-21.5	-2.8	1
4.345	-7.83223574476079	0.748949609304517	9.9013677162292	-26.8	-22.4	-13.9	1
4.35	-7.2102267472028	0.641050089319968	9.9013677162292	-39.6	-16.8	-25.6	1
4.355	-6.81036382020124	0.17771685644514	9.4443815139417	-55.9	-6.7	-38.7	1
4.36	-6.48031822966027	0	9.05721264811479	-68.2	0	-47.3	1
4.365	-6.04872014972207	0.285616408779488	8.7715962716851	-77.9	4.6	-53.2	1
4.37	-5.57269285567259	0.710867425780558	8.67004378228788	-87.5	8.1	-58.1	1
4.375	-4.98876604163856	1.1043833221948	8.52406207877937	-98.1	11	-61.3	1
4.38	-4.40483922760453	1.2503650257033	8.3146100693976	-109.3	14.1	-63.2	1
4.385	-3.78917726063387	1.28210017863994	8.17497539647642	-120.4	18.2	-64.8	1
4.39	-3.35123215010835	1.38999969862448	7.92744120357069	-132	24.6	-65	1
4.395	-2.91328736308081	1.42808188214844	7.81954168358614	-140	30.5	-65.3	1
4.4	-2.76730533607432	1.4661640656724	7.64817185772833	-146.6	36.3	-64.9	1
4.405	-2.58324144904185	1.60579873859358	7.61008967420437	-153.2	43.8	-64.8	1
4.41	-2.51342411258126	1.82159777856268	7.57835452126774	-157.4	49.4	-65.2	1
4.415	-2.54515958901588	2.10721447849036	7.61008967420437	-161.3	54.3	-65.5	1
4.42	-2.65940581608977	2.39283053142206	7.61008967420437	-165.3	58.9	-66.5	1
4.425	-2.83712267253491	2.64671175491511	7.57835452126774	-168.5	62.7	-67.4	1
4.43	-3.31314996658439	3.21794450777449	7.50219015421982	-170.1	66	-69.8	1
4.435	-3.89707678061842	4.0367114535396	7.29273814483805	-170.9	67.8	-72.8	1
4.44	-4.44292141112849	4.68410857344689	6.94365146253509	-171.9	68.5	-77.7	1
4.445	-4.91894870517797	5.25534132630627	6.23278403675454	-172.6	67.3	-85.5	1
4.45	-5.09666556162311	5.75675674270505	5.42671115216408	-170.2	63.1	-98	1
4.455	-4.9506838581146	6.25817215910384	4.93164276635262	-165.2	58.2	-109.5	1
4.46	-4.44292141112849	6.82940491196322	4.75392590990748	-156.1	54.7	-122.5	1
4.465	-3.75109507710991	7.50853718480715	4.96972494987658	-145.1	53	-136	1
4.47	-2.80538751959827	8.33365116115958	5.24899429571894	-133	54.9	-150.2	1
4.475	-1.8533332549973	9.15241810692469	5.5282636415613	-117.9	59.8	-166.2	1
4.48	-0.723561486955211	9.90771474681653	5.84561517092763	-108	65.3	-175.3	1
4.485	0.285616408779488	10.8026460596296	6.16296670029395	-99.9	70.1	-179.7	1
4.49	1.26940611746528	11.589677852458	6.30894840380245	-93.6	73.6	-179.6	1
4.495	2.22146070556424	12.268810125302	6.23278403675454	-90.1	74.9	-175.3	1
4.5	3.45913167009289	12.7321433581768	6.13123154735731	-87.9	73.6	-167	1
4.505	4.77296700166946	13.3033761110362	5.88369735445158	-85.9	71.1	-156.1	1
4.51	6.0804553026587	13.9825083838801	5.88369735445158	-82.8	68.8	-140.7	1
4.515	6.95634552370975	14.6299055037874	5.70598049800644	-80.2	67.4	-129.5	1
4.52	7.39429063423527	14.953604063741	5.0712774392738	-78.9	66.8	-118.6	1
4.525	7.68625404125229	14.8076223602325	4.22712237115939	-77.9	65.4	-108.2	1
4.53	7.79415356123683	14.9155218802171	3.63050149595071	-74.4	62.1	-96.9	1
4.535	7.79415356123683	15.3090377766313	3.09735125011328	-67.4	57.4	-82.9	1
4.54	-3.75109507710991	15.0551565531382	1.19324175041737	-61.8	48	-73	1
4.545	0.399862927001564	18.1334663879916	-5.35689381570349	-46.9	-31.4	-50.6	1
4.55	5.90273844621356	23.3253406434045	-5.00146010281321	-7.9	-105.1	27.6	1
4.555	15.302690746044	22.4621412485482	-2.84981705720755	-6.1	-148	58.5	1
4.56	32.3190797506661	21.0657945193364	-6.65803508610541	-7	-148	82.6	1
4.565	32.3190797506661	27.9015464618869	-10.4979885914379	66.9	-71.8	95.8	1
4.57	19.9677582277289	26.289400692706	-15.9627819271259	117.8	-36.8	69.3	1
4.575	14.2110014850238	25.9720491633397	5.42671115216408	152.6	-65.4	97.3	1
4.58	-5.90273844621356	50.6937527108555	29.9262524542239	220.6	-95.4	144.2	1
4.585	1.12342441395678	52.5851484159993	25.5150629610522	122	-50.5	66	1
4.59	1.19958878100469	5.18552398984568	8.20671054941305	-213.7	33.3	-84.4	1
4.595	-10.5614588973111	-35.3085440972165	-1.16150659748073	-317.1	40	-152.4	1
4.6	-10.675705447883	-20.3168449100318	4.36675704408057	-116.2	-15.6	-52.2	1
4.605	-1.26940611746528	13.9825083838801	14.058672750928	126.2	-42	65.6	1
4.61	2.91328736308081	13.8428737109589	13.6397687321645	106.8	-34.4	60.2	1
4.615	2.51342411258126	3.54164306772814	10.5741529584858	5.2	-17.9	8.1	1
4.62	1.89141511502327	5.90273844621356	9.76173304330802	14	-5.2	2.1	1
4.625	-1.12342441395678	5.79483892622901	8.45424474231878	21.3	0.8	2.5	1
4.63	-3.67493071006199	5.29342350983023	6.97538661547173	17.2	2.7	1.3	1
4.635	-4.00497630060297	6.68977023904204	6.58821774964482	20	1.4	2.3	1
4.64	-2.76730533607432	7.57835452126774	7.15310347191687	18.6	-1.4	2.4	1
4.645	-1.23767096452865	6.65168805551808	7.99725854003128	8	-2.2	0	1
4.65	-0.691826334018579	5.50922254979933	8.3146100693976	1.6	-1.4	-2.1	1
4.655	-1.52963437154567	5.61077503919655	7.99725854003128	2.5	0.2	-1.9	1
4.66	-2.91328736308081	5.75675674270505	7.67990701066496	3.1	1.4	-1.6	1
4.665	-3.52894900655349	5.47114036627537	7.67990701066496	1.1	0.7	-1.3	1
4.67	-2.80538751959827	5.25534132630627	7.92744120357069	-0.4	-1.1	-0.7	1
4.675	-1.96757948207119	5.29342350983023	8.13689321295246	-0.4	-2.6	0.2	1
4.68	-1.59945170800626	5.36324084629082	8.3146100693976	0	-2.9	0.7	1
4.685	-1.67561607505417	5.40132302981478	8.35269225292156	0.4	-1.6	0.5	1
4.69	-1.74543341151476	5.25534132630627	8.3146100693976	0.7	-0.6	0.2	1
4.695	-1.92949729854723	5.21725914278231	8.28287491646097	1.4	-0.2	0	1
4.7	-2.03739681853178	5.25534132630627	8.17497539647642	1.9	0.6	0	1
4.705	-2.03739681853178	5.32515866276686	8.13689321295246	3.3	0.9	0.2	1
4.71	-2.03739681853178	5.40132302981478	8.06707587649187	3.9	1.3	0.5	1
4.715	-2.07547900205574	5.40132302981478	8.03534072355524	3.9	1.4	0.1	1
4.72	-2.14529633851633	5.40132302981478	7.96552338709465	3.6	1.6	-0.2	1
4.725	-2.10721447849036	5.36324084629082	7.99725854003128	3	1.6	0	1
4.73	-2.03739681853178	5.32515866276686	7.99725854003128	2.8	1.4	0.3	1
4.735	-2.03739681853178	5.32515866276686	8.03534072355524	2.8	1.4	0	1
4.74	-2.07547900205574	5.32515866276686	7.99725854003128	2.4	1.4	0.1	1
4.745	-2.07547900205574	5.29342350983023	7.99725854003128	2.1	1.7	0.2	1
4.75	-2.10721447849036	5.36324084629082	7.99725854003128	2.1	1.4	0.2	1
4.755	-2.14529633851633	5.40132302981478	7.99725854003128	1.6	1.1	0	1
4.76	-2.07547900205574	5.36324084629082	7.96552338709465	1.4	1.1	0	1
4.765	-2.14529633851633	5.40132302981478	7.99725854003128	1.4	0.9	0	1
4.77	-2.10721447849036	5.36324084629082	7.96552338709465	0.7	0.7	0.3	1
4.775	-2.03739681853178	5.32515866276686	7.99725854003128	0.6	0.6	0.2	1
4.78	-2.03739681853178	5.32515866276686	7.99725854003128	0.2	0.4	0.3	1
4.785	-2.03739681853178	5.29342350983023	7.99725854003128	-0.1	0.7	0	1
4.79	-2.07547900205574	5.29342350983023	7.99725854003128	-0.2	0.6	-0.1	1
4.795	-2.07547900205574	5.25534132630627	8.03534072355524	0.2	0.4	0.1	1
4.8	-2.10721447849036	5.21725914278231	7.99725854003128	0.2	0.4	0.4	1
4.805	-2.10721447849036	5.21725914278231	8.06707587649187	0.6	0.4	0.2	1
4.81	-2.07547900205574	5.29342350983023	7.96552338709465	0.5	0.3	0.6	1
4.815	-2.07547900205574	5.29342350983023	7.99725854003128	0.9	0.1	0	1
4.82	-2.14529633851633	5.29342350983023	7.99725854003128	0.7	0	0.4	1
4.825	-2.10721447849036	5.32515866276686	7.89570605063406	0.4	0	0.5	1
4.83	-2.10721447849036	5.32515866276686	7.96552338709465	-0.5	-0.4	0.5	1
4.835	-2.03739681853178	5.25534132630627	7.92744120357069	-0.1	-0.5	0.4	1
4.84	-2.03739681853178	5.25534132630627	7.92744120357069	-0.2	-0.3	0.4	1
4.845	-2.03739681853178	5.29342350983023	7.89570605063406	-0.6	-0.5	0.7	1
4.85	-2.07547900205574	5.25534132630627	7.96552338709465	-0.3	-0.9	0.6	1
4.855	-2.07547900205574	5.32515866276686	7.96552338709465	-0.2	-0.8	0.6	1
4.86	-2.03739681853178	5.25534132630627	7.96552338709465	-0.7	-0.9	0.7	1
4.865	-2.03739681853178	5.29342350983023	7.96552338709465	-0.5	-1.4	0.2	1
4.87	-2.03739681853178	5.25534132630627	7.96552338709465	-0.7	-1.4	0.6	1
4.875	-1.99931463500782	5.29342350983023	7.96552338709465	-0.7	-1.6	1	1
4.88	-2.03739681853178	5.29342350983023	7.92744120357069	-1	-1.8	1.1	1
4.885	-1.96757948207119	5.25534132630627	7.89570605063406	-1.4	-2.1	1.2	1
4.89	-1.96757948207119	5.29342350983023	7.96552338709465	-1.4	-2	0.9	1
4.895	-1.96757948207119	5.21725914278231	7.99725854003128	-1.4	-2	1.2	1
4.9	-1.96757948207119	5.21725914278231	7.99725854003128	-1.3	-2.1	1.2	1
4.905	-1.96757948207119	5.18552398984568	7.99725854003128	-1.3	-2.5	1.1	1
4.91	-1.96757948207119	5.21725914278231	7.96552338709465	-1.6	-2.3	1.1	1
4.915	-2.03739681853178	5.21725914278231	7.99725854003128	-1.5	-2.3	0.6	1
4.92	-2.07547900205574	5.18552398984568	7.99725854003128	-0.7	-2.1	1.2	1
4.925	-2.03739681853178	5.21725914278231	7.96552338709465	-0.5	-2.4	1.4	1
4.93	-2.14529633851633	5.18552398984568	7.96552338709465	-0.4	-2.4	1.6	1
4.935	-2.14529633851633	5.14744180632172	7.99725854003128	-0.1	-2.7	1.4	1
4.94	-2.14529633851633	5.18552398984568	7.99725854003128	0.6	-3	2.8	1
4.945	-2.14529633851633	5.21725914278231	7.96552338709465	0.9	-3.3	2.9	1
4.95	-2.14529633851633	5.18552398984568	7.96552338709465	1.2	-3.2	2.8	1
4.955	-2.10721447849036	5.21725914278231	7.96552338709465	1.4	-3.6	3.2	1
4.96	-2.07547900205574	5.25534132630627	8.06707587649187	1.9	-3.9	3.5	1
4.965	-2.10721447849036	5.18552398984568	8.03534072355524	2.1	-3.7	3.3	1
4.97	-2.10721447849036	5.14744180632172	7.96552338709465	2.4	-3.9	3.7	1
4.975	-2.14529633851633	5.18552398984568	7.96552338709465	2.4	-3.9	4.2	1
4.98	-2.10721447849036	5.14744180632172	8.03534072355524	3.5	-4.1	4.8	1
4.985	-2.07547900205574	5.18552398984568	8.03534072355524	4.8	-4.2	4.8	1
4.99	-2.14529633851633	5.11570665338509	8.10515806001583	5.1	-4.4	5.3	1
4.995	-1.99931463500782	5.18552398984568	8.06707587649187	5.6	-4	5.3	1
5	-2.03739681853178	5.11570665338509	8.17497539647642	6.8	-4	5.1	1
5.005	-2.07547900205574	5.11570665338509	8.24479273293701	8	-3.7	5.8	1
5.01	-2.10721447849036	5.03954228633717	8.3146100693976	9.4	-2.9	6.3	1
5.015	-2.25319585850088	4.89990761341599	8.35269225292156	10.9	-2.5	7.3	1
5.02	-2.39917756200938	4.82374324636807	8.52406207877937	13.7	-1.9	8.1	1
5.025	-2.51342411258126	4.82374324636807	8.52406207877937	16.2	-2	9.5	1
5.03	-2.43725974553334	4.82374324636807	8.67004378228788	19	-1.4	11	1
5.035	-2.72922347604835	5.07762446986113	8.7715962716851	21.8	-0.7	12.5	1
5.04	-2.95136922310678	5.14744180632172	8.80967845520906	24.5	-0.7	13.7	1
5.045	-3.05926874309133	5.14744180632172	8.70177893522451	27.5	-0.9	14.7	1
5.05	-3.09100389602796	5.36324084629082	8.63196159876392	30.4	-1.2	16.3	1
5.055	-3.09100389602796	5.29342350983023	8.9873953116542	32.7	-1.6	16.9	1
5.06	-2.54515958901588	4.6142912369863	8.9873953116542	32.2	-2.3	16.8	1
5.065	-2.6911409690264	5.8646562626896	8.91757797519361	36.1	-1.6	19.3	1
5.07	-2.54515958901588	6.22008997557988	8.84141360814569	39.4	1.4	23.5	1
5.075	-4.33502189114394	4.93164276635262	9.79346819624465	38.2	6.5	27.7	1
5.08	-3.35123215010835	2.25319585850088	10.8153401208042	43.2	4.4	28.4	1
5.085	-2.76730533607432	3.39566136421963	10.6439702949464	63	1.6	36.7	1
5.09	-2.03739681853178	4.2525104935087	10.9613218243127	81.9	-2.3	44.8	1
5.095	-0.761643670479169	3.57337822066477	10.8915044878521	92	-7.9	48.6	1
5.1	-1.01552489397223	3.82725944415783	11.1009564972339	105.7	-4	56.4	1
5.105	-1.74543341151476	3.39566136421963	11.1009564972339	121.6	-0.7	65.8	1
5.11	-3.02118655956737	3.28776184423508	10.5741529584858	135.2	-3	71.6	1
5.115	-2.76730533607432	3.32584402775904	10.1489019091349	150.9	-10.2	80.3	1
5.12	-2.22146070556424	3.57337822066477	10.0092672362138	165.4	-15.6	88.7	1
5.125	-2.58324144904185	4.3984921970172	9.62209837038684	178.9	-15.7	98	1
5.13	-4.62698529816095	6.22008997557988	9.30474684102052	191.1	-16.2	109.6	1
5.135	-5.93447359915019	7.08328613545628	9.15876513751201	196.2	-24.5	120.1	1
5.14	-5.42671115216408	6.75958757550263	8.9873953116542	194.5	-39.9	125.4	1
5.145	-4.40483922760453	7.22292080837746	8.94931312813024	193.7	-53.6	128.2	1
5.15	-4.22077534057206	8.54945020112868	9.30474684102052	193.4	-61.3	131.1	1
5.155	-4.36675704408057	10.7645638761056	10.5360707749618	188.7	-66.5	134.6	1
5.16	-4.7348848181455	10.3710479796914	14.6235584732001	193.4	-61.3	131.1	1
5.165	-5.7186745591811	6.25817215910384	14.8012753296452	153.5	-57.7	119.2	1
5.17	-7.50219015421982	4.68410857344689	14.096754934452	101.5	-47.1	105.9	1
5.175	-7.9782174482693	2.46264786788265	13.3541523557348	66.2	-52	104.5	1
5.18	-6.51840041318423	-0.139634672921181	11.9451115653483	32.2	-58.1	104.3	1
5.185	-4.04305848412692	-0.602967905796009	10.5360707749618	8.4	-59.2	104.9	1
5.19	-1.5613695244823	3.71935992417328	11.278673353679	-1.7	-53.2	103.5	1
5.195	-2.65940581608977	4.57620905346234	12.0149289018089	-10.3	-26.8	83	1
5.2	-4.80470215460609	0.42525104935087	9.40629933041774	-27.9	0	58.9	1
5.205	-6.66438211669273	-0.926666465749656	7.43237281775923	-35.6	16.4	46.4	1
5.21	-7.54027233774378	-0.393515896414238	6.86748709548718	-38.9	22.2	39.8	1
5.215	-7.24830893072676	0.748949609304517	7.1848386248535	-42.2	18.6	34.9	1
5.22	-6.62629993316877	1.64388092211754	7.78780653064951	-48.4	14.7	27.1	1
5.225	-6.22643700616721	1.96757948207119	7.99725854003128	-55.7	13.6	18.2	1
5.23	-5.82657407916565	1.64388092211754	7.81954168358614	-64.8	14.4	8.1	1
5.235	-5.57269285567259	1.32018236216389	7.4006376648226	-72.8	15.9	-1.1	1
5.24	-5.38862896864012	1.18054768924271	7.1848386248535	-79.1	17.5	-9.8	1
5.245	-5.13474774514707	1.28210017863994	7.04520395193232	-84.2	19.4	-19.7	1
5.25	-4.88086652165401	1.49789921860903	7.08328613545628	-87.5	20.1	-27.7	1
5.255	-4.55082093111304	1.64388092211754	7.1848386248535	-91.2	20.9	-34.5	1
5.26	-4.25885752409602	1.78351559503872	7.22292080837746	-95	22.1	-42	1
5.265	-3.93515896414238	1.71369825857813	7.36255548129864	-98.9	22.9	-48.5	1
5.27	-3.67493071006199	1.60579873859358	7.43237281775923	-103.1	24.8	-55.7	1
5.275	-3.38296730304498	1.49789921860903	7.50219015421982	-106.2	26.8	-60.6	1
5.28	-3.16716858657387	1.64388092211754	7.57835452126774	-108.7	28.7	-64.8	1
5.285	-2.91328736308081	1.75178044210209	7.89570605063406	-110.8	31.1	-68.5	1
5.29	-2.91328736308081	2.03739681853178	8.10515806001583	-113.2	33.1	-71.5	1
5.295	-3.02118655956737	2.64671175491511	8.35269225292156	-116.3	35.8	-74.6	1
5.3	-3.35123215010835	3.1481271713139	8.38442740585819	-119.5	37.9	-78.1	1
5.305	-3.93515896414238	3.61146040418873	8.20671054941305	-125.1	38.7	-84.3	1
5.31	-4.69680263462154	3.96689411707901	7.8576238671101	-128.5	37.1	-90.3	1
5.315	-5.20456508160766	4.32867486055661	7.36255548129864	-130.4	32.6	-98	1
5.32	-5.57269285567259	4.64602638992293	6.90556927901114	-129.9	26.3	-107.4	1
5.325	-5.57269285567259	5.03954228633717	6.48031822966027	-127.1	19.6	-120.7	1
5.33	-5.31881163217953	5.43305818275141	6.13123154735731	-120.7	12.6	-138.3	1
5.335	-4.88086652165401	5.79483892622901	5.84561517092763	-113.6	7.7	-154.6	1
5.34	-4.36675704408057	6.00429093561079	5.77579783446703	-104.1	4.6	-170.5	1
5.345	-3.93515896414238	6.25817215910384	5.7440626815304	-93.8	2.8	-185.5	1
5.35	-3.49721385361685	6.50570635200957	5.63616316154585	-83.4	1.1	-198.5	1
5.355	-3.05926874309133	6.97538661547173	5.67424534506981	-72.2	-1.4	-207.9	1
5.36	-2.54515958901588	7.33082032836201	5.67424534506981	-62	-5.6	-211.9	1
5.365	-1.96757948207119	7.7624184083002	5.63616316154585	-50.7	-12.9	-212.3	1
5.37	-0.945707557511635	8.15593430471444	5.7440626815304	-42.5	-20.3	-209	1
5.375	0.799725854003128	8.51136801760472	5.63616316154585	-34.8	-25.4	-202.3	1
5.38	3.71301289358595	8.40346849762017	5.7440626815304	-24.7	-27	-192.8	1
5.385	6.55648259670818	8.29556897763562	5.84561517092763	-15	-20.7	-184.7	1
5.39	6.04872014972207	8.54945020112868	5.35689381570349	-2.4	-7.1	-175.2	1
5.395	2.58324144904185	9.2285824739726	3.55433712890279	15.7	-14.8	-164.2	1
5.4	9.36187011630646	19.8852468300936	-5.03954228633717	89	-45.9	-96	1
5.405	14.2427366379605	26.289400692706	-4.40483922760453	148.1	-58.8	-45	1
5.41	23.0968475422607	24.6074375870645	-4.1573050346988	120.8	-75.2	-30.8	1
5.415	18.7618224161369	43.5342892684317	13.0368008263685	200	-85.4	47.7	1
5.42	21.1673470087336	50.725455513993	12.5099972876204	196.6	-84.2	97.2	1
5.425	24.1187162318404	41.1731744800668	6.69611726962937	32.4	-26	58.6	1
5.43	15.0805446754876	26.543285151179	-2.84981705720755	-54.8	33.7	23.5	1
5.435	4.55082093111304	14.5918233202634	-8.7715962716851	-68.8	51.6	13.2	1
5.44	-8.96200718930489	13.2716409580995	-3.52260197596616	-26.1	33.1	13.3	1
5.445	-15.8104531930301	13.0558419181304	2.64036472432779	-8.4	15.3	-0.7	1
5.45	-9.61575133979951	6.18835482264325	6.48031822966027	-35	1.4	-14.7	1
5.455	-0.399862927001564	-1.32018236216389	8.56214426230333	-55.3	-14.8	-17.2	1
5.46	2.9831046995414	-0.031735156171612	10.5360707749618	-35	-22.7	-6.5	1
5.465	2.39917756200938	4.6142912369863	11.1707738336945	0.2	-20.3	6.8	1
5.47	-0.399862927001564	5.61077503919655	9.58401618686288	9.8	-10.7	6.5	1
5.475	-2.80538751959827	6.2962543426278	8.24479273293701	7.5	-3.2	0.7	1
5.48	-3.49721385361685	6.93730443194777	7.92744120357069	6.1	-3	0	1
5.485	-2.91328736308081	6.00429093561079	8.03534072355524	0.9	-3.7	-0.9	1
5.49	-2.03739681853178	4.93164276635262	7.96552338709465	-2.7	-3.5	-2	1
5.495	-1.45347000449775	5.18552398984568	7.96552338709465	0.4	-3.7	-1.4	1
5.5	-1.05360707749618	6.00429093561079	7.92744120357069	4.8	-2.8	-0.4	1
5.505	-1.05360707749618	6.65168805551808	8.06707587649187	5	-1.7	-0.9	1
5.51	-1.23767096452865	6.22008997557988	8.03534072355524	1.1	-0.2	-3.2	1
5.515	-1.82159777856268	5.54095770273596	7.96552338709465	-1.9	1.5	-5.4	1
5.52	-2.29127836552283	5.25534132630627	7.99725854003128	-1.5	2.3	-5.8	1
5.525	-2.58324144904185	5.43305818275141	7.92744120357069	0.2	2	-4.8	1
5.53	-2.65940581608977	5.68693940624447	7.78780653064951	1.2	1.4	-3.2	1
5.535	-2.39917756200938	5.68693940624447	7.96552338709465	0.4	0.2	-2.8	1
5.54	-2.03739681853178	5.47114036627537	8.03534072355524	-0.4	-0.3	-2.3	1
5.545	-1.89141511502327	5.40132302981478	7.99725854003128	-0.3	-0.4	-1.1	1
5.55	-1.96757948207119	5.50922254979933	7.89570605063406	0	-0.2	-1	1
5.555	-2.14529633851633	5.57903988625992	7.89570605063406	1	-0.2	-1.2	1
5.56	-2.14529633851633	5.57903988625992	7.92744120357069	1	-0.4	-1.6	1
5.565	-2.10721447849036	5.43305818275141	7.96552338709465	0.9	-1	-0.9	1
5.57	-2.07547900205574	5.43305818275141	7.96552338709465	0.5	-0.9	-1.1	1
5.575	-1.99931463500782	5.50922254979933	7.99725854003128	0.7	-0.8	-0.7	1
5.58	-1.89141511502327	5.50922254979933	7.99725854003128	1.1	-1	-0.7	1
5.585	-1.89141511502327	5.43305818275141	7.96552338709465	0.9	-0.9	-0.9	1
5.59	-1.89141511502327	5.43305818275141	7.96552338709465	1.1	-1	-0.4	1
5.595	-1.8533332549973	5.54095770273596	7.99725854003128	1.4	-0.7	-0.7	1
5.6	-1.82159777856268	5.57903988625992	7.96552338709465	1.4	-0.4	-0.5	1
5.605	-1.82159777856268	5.57903988625992	7.96552338709465	1.2	0	-1	1
5.61	-1.8533332549973	5.57903988625992	7.92744120357069	0.7	0.2	-0.7	1
5.615	-1.8533332549973	5.47114036627537	7.92744120357069	0.1	0.4	-0.7	1
5.62	-1.99931463500782	5.43305818275141	7.92744120357069	0.2	0.6	-1.3	1
5.625	-1.99931463500782	5.32515866276686	7.96552338709465	0.9	0.7	-0.7	1
5.63	-1.92949729854723	5.43305818275141	7.96552338709465	1.6	0.9	-0.9	1
5.635	-1.96757948207119	5.47114036627537	7.96552338709465	2	0.9	-0.2	1
5.64	-1.89141511502327	5.43305818275141	7.92744120357069	2.1	0.9	-0.4	1
5.645	-1.92949729854723	5.47114036627537	7.96552338709465	2.2	1	-0.2	1
5.65	-1.96757948207119	5.47114036627537	7.92744120357069	2.1	0.7	0	1
5.655	-1.92949729854723	5.43305818275141	7.89570605063406	2.1	0.8	-0.2	1
5.66	-1.96757948207119	5.50922254979933	7.96552338709465	2.5	0.7	0.5	1
5.665	-1.99931463500782	5.47114036627537	7.92744120357069	2.6	0.9	0.3	1
5.67	-1.92949729854723	5.47114036627537	7.92744120357069	2.5	0.7	0	1
5.675	-1.99931463500782	5.47114036627537	7.92744120357069	2.3	0.7	0.5	1
5.68	-2.03739681853178	5.50922254979933	7.92744120357069	2.3	0.6	0.5	1
5.685	-2.03739681853178	5.47114036627537	7.89570605063406	2	0.7	0.7	1
5.69	-2.03739681853178	5.54095770273596	7.8576238671101	1.6	0.2	0.4	1
5.695	-1.99931463500782	5.54095770273596	7.8576238671101	1.4	0.1	1	1
5.7	-1.99931463500782	5.54095770273596	7.89570605063406	1.1	-0.4	0.6	1
5.705	-2.03739681853178	5.50922254979933	7.89570605063406	1.1	-0.5	0.8	1
5.71	-2.10721447849036	5.47114036627537	7.89570605063406	0.9	-0.7	0.6	1
5.715	-2.10721447849036	5.40132302981478	7.96552338709465	0.6	-0.7	0.9	1
5.72	-2.07547900205574	5.40132302981478	7.92744120357069	1.1	-0.8	1.4	1
5.725	-2.14529633851633	5.40132302981478	7.96552338709465	1.7	-0.9	1.8	1
5.73	-2.18337852204029	5.43305818275141	7.89570605063406	2.1	-1.1	2.1	1
5.735	-2.07547900205574	5.50922254979933	7.81954168358614	2.4	-1.4	2.5	1
5.74	-1.92949729854723	5.61077503919655	7.78780653064951	2	-1.6	2.3	1
5.745	-1.8533332549973	5.50922254979933	7.92744120357069	1.6	-1.6	1.9	1
5.75	-1.89141511502327	5.54095770273596	7.92744120357069	1.1	-1.4	1.6	1
5.755	-1.92949729854723	5.50922254979933	7.99725854003128	0.9	-1.5	2	1
5.76	-1.99931463500782	5.47114036627537	7.96552338709465	1.1	-1.4	1.7	1
5.765	-1.99931463500782	5.43305818275141	7.89570605063406	1.5	-1.4	1.7	1
5.77	-1.99931463500782	5.43305818275141	7.96552338709465	1.8	-1.4	2.6	1
5.775	-1.92949729854723	5.50922254979933	7.92744120357069	2.1	-1.4	2.3	1
5.78	-1.82159777856268	5.50922254979933	7.92744120357069	2.5	-1.2	1.8	1
5.785	-1.78351559503872	5.50922254979933	7.92744120357069	2.1	-0.7	1.9	1
5.79	-1.78351559503872	5.50922254979933	7.96552338709465	2.3	-0.2	2.2	1
5.795	-1.89141511502327	5.47114036627537	7.96552338709465	2.5	-0.2	2.5	1
5.8	-1.89141511502327	5.47114036627537	7.92744120357069	2.4	0	2.3	1
5.805	-1.92949729854723	5.47114036627537	7.96552338709465	3	0	2.2	1
5.81	-1.89141511502327	5.47114036627537	7.96552338709465	3.6	0.4	2.1	1
5.815	-1.89141511502327	5.47114036627537	7.99725854003128	3.9	0.4	2	1
5.82	-1.92949729854723	5.50922254979933	7.99725854003128	3.9	0.4	2.2	1
5.825	-1.96757948207119	5.54095770273596	7.99725854003128	4.2	0.6	2.5	1
5.83	-1.96757948207119	5.54095770273596	7.92744120357069	4.9	0.7	2.7	1
5.835	-2.10721447849036	5.36324084629082	7.89570605063406	4.8	0.8	2.5	1
5.84	-2.18337852204029	5.36324084629082	7.8576238671101	4.6	0.4	2.5	1
5.845	-2.14529633851633	5.40132302981478	7.89570605063406	5.3	0.1	3	1
5.85	-1.99931463500782	5.43305818275141	7.81954168358614	5.3	-0.3	3.2	1
5.855	-1.92949729854723	5.29342350983023	7.89570605063406	5.3	-0.6	3.3	1
5.86	-2.03739681853178	5.29342350983023	7.8576238671101	5.1	-0.7	3.6	1
5.865	-2.03739681853178	5.32515866276686	7.67990701066496	5.6	-0.9	4	1
5.87	-1.96757948207119	5.64885722272051	7.61008967420437	5.9	-2	4.3	1
5.875	-1.78351559503872	5.75675674270505	7.67990701066496	4.9	-2.1	4	1
5.88	-1.74543341151476	5.68693940624447	7.74972434712555	3.7	-2.3	3.7	1
5.885	-1.67561607505417	5.64885722272051	7.74972434712555	2.9	-2.4	3.6	1
5.89	-1.63753389153021	5.68693940624447	7.71798919418892	2.4	-2.7	3.5	1
5.895	-1.63753389153021	5.82657407916565	7.67990701066496	1.6	-2.3	2.6	1
5.9	-1.67561607505417	5.75675674270505	7.71798919418892	0.6	-2.3	2.3	1
5.905	-1.63753389153021	5.61077503919655	7.71798919418892	-0.5	-2	1.3	1
5.91	-1.67561607505417	5.57903988625992	7.8576238671101	-1	-1.7	1.1	1
5.915	-1.82159777856268	5.57903988625992	7.81954168358614	-1.7	-1.6	0.6	1
5.92	-1.8533332549973	5.57903988625992	7.89570605063406	-1.8	-1.8	0.5	1
5.925	-1.82159777856268	5.57903988625992	7.92744120357069	-1.8	-1.8	0.7	1
5.93	-1.8533332549973	5.54095770273596	7.89570605063406	-1.4	-1.8	0.5	1
5.935	-1.78351559503872	5.47114036627537	7.89570605063406	-0.7	-1.4	0.7	1
5.94	-1.78351559503872	5.43305818275141	7.99725854003128	-0.7	-1.3	1.1	1
5.945	-1.8533332549973	5.54095770273596	7.92744120357069	-0.2	-1.1	0.9	1
5.95	-1.82159777856268	5.50922254979933	8.03534072355524	0.3	-0.7	1.2	1
5.955	-1.82159777856268	5.50922254979933	7.99725854003128	0.3	-0.5	0.8	1
5.96	-1.78351559503872	5.43305818275141	7.99725854003128	1.1	-0.1	0.8	1
5.965	-1.89141511502327	5.40132302981478	7.99725854003128	1.4	0	0.8	1
5.97	-1.92949729854723	5.43305818275141	7.92744120357069	1.8	0.1	1.2	1
5.975	-1.92949729854723	5.47114036627537	7.96552338709465	2.6	-0.4	1.3	1
5.98	-1.89141511502327	5.43305818275141	7.89570605063406	2.7	-0.2	1.4	1
5.985	-1.8533332549973	5.61077503919655	7.92744120357069	2.6	0.1	1.6	1
5.99	-1.8533332549973	5.57903988625992	7.89570605063406	2.8	-0.4	1.8	1
5.995	-1.82159777856268	5.64885722272051	7.92744120357069	2.8	-0.7	1.2	1
6	-1.82159777856268	5.57903988625992	7.89570605063406	3.1	-0.7	1.4	1
6.005	-1.78351559503872	5.61077503919655	7.81954168358614	2.9	-0.3	1.4	1
6.01	-1.78351559503872	5.64885722272051	7.78780653064951	2.8	-0.4	1.4	1
6.015	-1.74543341151476	5.57903988625992	7.89570605063406	2.8	0.1	1.3	1
6.02	-1.74543341151476	5.54095770273596	7.81954168358614	2.6	0.2	0.9	1
6.025	-1.74543341151476	5.57903988625992	7.8576238671101	2.4	0.1	1.2	1
6.03	-1.82159777856268	5.54095770273596	7.92744120357069	2.1	0	1.3	1
6.035	-1.78351559503872	5.61077503919655	7.74972434712555	1.7	0.2	1.1	1
6.04	-1.78351559503872	5.57903988625992	7.74972434712555	1.5	0	0.5	1
6.045	-1.74543341151476	5.64885722272051	7.71798919418892	1	0	0.3	1
6.05	-1.78351559503872	5.57903988625992	7.71798919418892	0.9	0	0.1	1
6.055	-1.7073512279908	5.61077503919655	7.71798919418892	0.2	0	0	1
6.06	-1.7073512279908	5.64885722272051	7.64817185772833	-0.1	-0.2	0.1	1
6.065	-1.7073512279908	5.61077503919655	7.71798919418892	-1.1	-0.2	0.1	1
6.07	-1.74543341151476	5.61077503919655	7.74972434712555	-1.7	0.3	-0.3	1
6.075	-1.78351559503872	5.54095770273596	7.78780653064951	-1.4	0	-0.7	1
6.08	-1.78351559503872	5.54095770273596	7.74972434712555	-1.8	0	-0.6	1
6.085	-1.82159777856268	5.54095770273596	7.81954168358614	-2.2	-0.1	-0.5	1
6.09	-1.78351559503872	5.54095770273596	7.81954168358614	-2.2	-0.2	-0.9	1
6.095	-1.8533332549973	5.54095770273596	7.8576238671101	-2.3	-0.1	-0.6	1
6.1	-1.82159777856268	5.47114036627537	7.8576238671101	-2.5	-0.2	-1.1	1
6.105	-1.8533332549973	5.50922254979933	7.89570605063406	-2.2	-0.4	-0.8	1
6.11	-1.89141511502327	5.47114036627537	7.89570605063406	-1.7	-0.4	-1.1	1
6.115	-1.8533332549973	5.54095770273596	7.78780653064951	-1.2	-0.8	-0.2	1
6.12	-1.8533332549973	5.54095770273596	7.74972434712555	-1	-0.9	-0.4	1
6.125	-1.89141511502327	5.57903988625992	7.81954168358614	-1.6	-0.8	-0.6	1
6.13	-1.89141511502327	5.54095770273596	7.81954168358614	-1.8	-0.9	-0.6	1
6.135	-1.82159777856268	5.47114036627537	7.8576238671101	-1.5	-0.9	-0.2	1
6.14	-1.78351559503872	5.47114036627537	7.89570605063406	-1.1	-0.9	0.4	1
6.145	-1.78351559503872	5.50922254979933	7.89570605063406	-1.3	-0.8	0	1
6.15	-1.8533332549973	5.43305818275141	7.89570605063406	-0.7	-0.7	0	1
6.155	-1.89141511502327	5.54095770273596	7.89570605063406	-0.6	-0.4	-0.2	1
6.16	-1.89141511502327	5.50922254979933	7.92744120357069	0	-0.4	-0.2	1
6.165	-1.8533332549973	5.47114036627537	7.89570605063406	0	-0.7	0.4	1
6.17	-1.8533332549973	5.54095770273596	7.89570605063406	0.5	-1.1	0.5	1
6.175	-1.8533332549973	5.61077503919655	7.89570605063406	0.6	-1	0.3	1
6.18	-1.8533332549973	5.57903988625992	7.8576238671101	0.7	-0.4	0.2	1
6.185	-1.8533332549973	5.54095770273596	7.8576238671101	0.9	-0.5	0.1	1
6.19	-1.8533332549973	5.54095770273596	7.8576238671101	0.7	-0.7	0	1
6.195	-1.89141511502327	5.54095770273596	7.8576238671101	0.7	-0.9	0.2	1
6.2	-1.89141511502327	5.57903988625992	7.81954168358614	0.6	-0.8	0.6	1
6.205	-1.89141511502327	5.57903988625992	7.89570605063406	0.9	-0.9	0.6	1
6.21	-1.8533332549973	5.54095770273596	7.92744120357069	0.9	-0.5	0.4	1
6.215	-1.78351559503872	5.57903988625992	7.89570605063406	0.5	-0.7	0.3	1
6.22	-1.82159777856268	5.57903988625992	7.81954168358614	0.4	-0.7	-0.1	1
6.225	-1.89141511502327	5.61077503919655	7.8576238671101	0.7	-0.4	0.2	1
6.23	-1.78351559503872	5.64885722272051	7.81954168358614	0.7	-0.6	0.3	1
6.235	-1.78351559503872	5.57903988625992	7.89570605063406	0.4	-0.3	0.1	1
6.24	-1.82159777856268	5.54095770273596	7.89570605063406	0	-0.4	0	1
6.245	-1.89141511502327	5.54095770273596	7.89570605063406	0.4	-0.7	0.2	1
6.25	-1.82159777856268	5.57903988625992	7.8576238671101	0.2	-0.5	0.2	1
6.255	-1.8533332549973	5.61077503919655	7.78780653064951	-0.2	-0.7	0.1	1
6.26	-1.82159777856268	5.61077503919655	7.78780653064951	-0.2	-1.1	0	1
6.265	-1.89141511502327	5.50922254979933	7.89570605063406	-0.4	-0.8	0	1
6.27	-1.82159777856268	5.54095770273596	7.81954168358614	-0.3	-0.6	0	1
6.275	-1.82159777856268	5.47114036627537	7.8576238671101	-0.1	-1.2	0.1	1
6.28	-1.74543341151476	5.54095770273596	7.96552338709465	0.4	-1.4	-0.2	1
6.285	-1.78351559503872	5.54095770273596	7.96552338709465	0.4	-1.1	0	1
6.29	-1.78351559503872	5.64885722272051	7.89570605063406	0.7	-0.7	0	1
6.295	-1.82159777856268	5.61077503919655	7.92744120357069	0.3	-0.6	0.1	1
6.3	-1.78351559503872	5.57903988625992	7.89570605063406	0.7	-0.7	0	1
6.305	-1.82159777856268	5.54095770273596	7.89570605063406	0.4	-0.3	0.2	1
6.31	-1.8533332549973	5.54095770273596	7.89570605063406	0.1	0	-0.5	1
6.315	-1.89141511502327	5.57903988625992	7.92744120357069	0.1	-0.2	-0.7	1
6.32	-1.78351559503872	5.68693940624447	7.81954168358614	-0.2	-0.5	-0.2	1
6.325	-1.74543341151476	5.7186745591811	7.8576238671101	-0.4	-0.2	-0.3	1
6.33	-1.74543341151476	5.57903988625992	7.8576238671101	-0.6	-0.3	-0.5	1
6.335	-1.7073512279908	5.61077503919655	7.8576238671101	-0.3	-0.2	-0.4	1
6.34	-1.74543341151476	5.50922254979933	7.89570605063406	-0.2	0	-0.8	1
6.345	-1.78351559503872	5.54095770273596	7.92744120357069	-0.9	0	-0.9	1
6.35	-1.82159777856268	5.57903988625992	7.8576238671101	-1	0.1	-1.3	1
6.355	-1.8533332549973	5.54095770273596	7.92744120357069	-0.7	0	-1.1	1
6.36	-1.8533332549973	5.57903988625992	7.8576238671101	-0.7	0	-1.6	1
6.365	-1.8533332549973	5.50922254979933	7.92744120357069	-0.7	0.1	-1.8	1
6.37	-1.8533332549973	5.47114036627537	7.8576238671101	-0.9	0.3	-1.4	1
6.375	-1.8533332549973	5.57903988625992	7.92744120357069	-0.7	0.3	-1.4	1
6.38	-1.8533332549973	5.61077503919655	7.89570605063406	-0.4	0.2	-1.4	1
6.385	-1.8533332549973	5.54095770273596	7.92744120357069	-0.3	0.2	-0.9	1
6.39	-1.8533332549973	5.54095770273596	7.89570605063406	0	0.2	-0.6	1
6.395	-1.89141511502327	5.57903988625992	7.89570605063406	0	0.2	-1	1
6.4	-1.92949729854723	5.61077503919655	7.89570605063406	0.1	0.1	-1.1	1
6.405	-1.8533332549973	5.54095770273596	7.81954168358614	0	0.4	-0.8	1
6.41	-1.82159777856268	5.54095770273596	7.89570605063406	0	0.4	-0.5	1
6.415	-1.8533332549973	5.50922254979933	7.89570605063406	-0.1	0.2	-0.4	1
6.42	-1.82159777856268	5.61077503919655	7.89570605063406	-0.3	0.2	-0.9	1
6.425	-1.82159777856268	5.61077503919655	7.8576238671101	-0.7	0.4	-0.9	1
6.43	-1.82159777856268	5.61077503919655	7.8576238671101	-1	0.3	-0.9	1
6.435	-1.8533332549973	5.54095770273596	7.8576238671101	-0.9	0	-0.8	1
6.44	-1.8533332549973	5.57903988625992	7.89570605063406	-1.1	0.3	-0.9	1
6.445	-1.78351559503872	5.54095770273596	7.89570605063406	-0.9	0	-1.2	1
6.45	-1.82159777856268	5.54095770273596	7.89570605063406	-1.1	0	-1.4	1
6.455	-1.8533332549973	5.54095770273596	7.8576238671101	-0.7	0	-1.3	1
6.46	-1.82159777856268	5.54095770273596	7.92744120357069	-0.9	-0.1	-1.2	1
6.465	-1.8533332549973	5.54095770273596	7.89570605063406	-0.5	0	-1.1	1
6.47	-1.82159777856268	5.54095770273596	7.92744120357069	-0.3	0.2	-1.4	1
6.475	-1.82159777856268	5.50922254979933	7.89570605063406	-0.3	0.4	-1.1	1
6.48	-1.82159777856268	5.54095770273596	7.89570605063406	-0.3	0.5	-1.1	1
6.485	-1.8533332549973	5.54095770273596	7.89570605063406	-0.7	0.3	-0.8	1
6.49	-1.82159777856268	5.61077503919655	7.8576238671101	-0.6	0.3	-0.9	1
6.495	-1.89141511502327	5.57903988625992	7.89570605063406	-1.1	0.4	-1.2	1
6.5	-1.82159777856268	5.61077503919655	7.81954168358614	-1.1	0.4	-0.9	1
6.505	-1.92949729854723	5.43305818275141	7.81954168358614	-1.4	0	-0.9	1
6.51	-1.96757948207119	5.43305818275141	7.8576238671101	-1.4	0	-0.8	1
6.515	-1.89141511502327	5.47114036627537	7.8576238671101	-1.4	0.1	-0.9	1
6.52	-1.89141511502327	5.43305818275141	7.92744120357069	-1.3	0.2	-0.7	1
6.525	-1.92949729854723	5.43305818275141	7.92744120357069	-1.1	0.2	-0.7	1
6.53	-1.92949729854723	5.43305818275141	7.92744120357069	-0.6	-0.2	-0.7	1
6.535	-1.8533332549973	5.47114036627537	7.89570605063406	-0.9	0	-0.8	1
6.54	-1.8533332549973	5.47114036627537	7.89570605063406	-0.2	-0.2	-0.7	1
6.545	-1.8533332549973	5.43305818275141	7.92744120357069	-0.1	0	0	1
6.55	-1.8533332549973	5.40132302981478	7.89570605063406	-0.3	0	0	1
6.555	-1.8533332549973	5.50922254979933	7.8576238671101	0	-0.5	0	1
6.56	-1.8533332549973	5.54095770273596	7.89570605063406	0.2	-0.2	0	1
6.565	-1.8533332549973	5.54095770273596	7.92744120357069	0	-0.3	-0.4	1
6.57	-1.8533332549973	5.47114036627537	7.96552338709465	-0.4	-0.6	-0.2	1
6.575	-1.82159777856268	5.50922254979933	7.89570605063406	-0.2	-0.2	0	1
6.58	-1.78351559503872	5.54095770273596	7.89570605063406	-0.3	0.1	-0.3	1
6.585	-1.82159777856268	5.50922254979933	7.96552338709465	-0.7	0	-0.4	1
6.59	-1.78351559503872	5.54095770273596	7.89570605063406	-0.2	0	-0.6	1
6.595	-1.82159777856268	5.54095770273596	7.96552338709465	0	0	0	1
6.6	-1.78351559503872	5.47114036627537	7.92744120357069	0	0.1	-0.4	1
6.605	-1.8533332549973	5.50922254979933	7.96552338709465	-0.2	0.2	-0.9	1
6.61	-1.82159777856268	5.57903988625992	7.8576238671101	0	0.2	-0.5	1
6.615	-1.8533332549973	5.54095770273596	7.89570605063406	-0.4	0.3	-0.2	1
6.62	-1.8533332549973	5.61077503919655	7.92744120357069	-0.5	0	0	1
6.625	-1.8533332549973	5.50922254979933	7.89570605063406	-0.7	0	-0.3	1
6.63	-1.8533332549973	5.50922254979933	7.89570605063406	-1	0	-0.6	1
6.635	-1.8533332549973	5.50922254979933	7.92744120357069	-1.1	0.1	-0.9	1
6.64	-1.82159777856268	5.57903988625992	7.81954168358614	-1.1	0	-0.4	1
6.645	-1.8533332549973	5.57903988625992	7.8576238671101	-1.6	0	-0.7	1
6.65	-1.8533332549973	5.47114036627537	7.8576238671101	-2	0	-1.5	1
6.655	-1.92949729854723	5.40132302981478	7.89570605063406	-1.4	0.1	-0.9	1
6.66	-1.89141511502327	5.43305818275141	7.89570605063406	-1	0	-0.4	1
6.665	-1.92949729854723	5.50922254979933	7.89570605063406	-0.7	-0.1	-0.7	1
6.67	-1.8533332549973	5.43305818275141	7.89570605063406	-0.9	0	-0.7	1
6.675	-1.82159777856268	5.47114036627537	7.89570605063406	-0.9	0.2	-0.4	1
6.68	-1.78351559503872	5.47114036627537	7.92744120357069	-0.3	0	-0.4	1
6.685	-1.82159777856268	5.43305818275141	7.96552338709465	-0.6	0.1	-0.5	1
6.69	-1.82159777856268	5.43305818275141	7.92744120357069	-0.5	0.2	-0.2	1
6.695	-1.8533332549973	5.40132302981478	7.96552338709465	-0.3	0.4	-0.2	1
6.7	-1.89141511502327	5.47114036627537	7.89570605063406	-0.4	0.4	-0.4	1
6.705	-1.82159777856268	5.50922254979933	7.8576238671101	-0.3	0.4	-0.8	1
6.71	-1.82159777856268	5.43305818275141	7.92744120357069	-0.4	0.2	-0.7	1
6.715	-1.8533332549973	5.47114036627537	7.89570605063406	-0.1	0.2	-0.5	1
6.72	-1.89141511502327	5.43305818275141	7.8576238671101	-0.2	0.3	-0.9	1
6.725	-1.89141511502327	5.43305818275141	7.92744120357069	-0.7	0.2	-0.4	1
6.73	-1.92949729854723	5.43305818275141	7.81954168358614	-0.4	0.2	-0.7	1
6.735	-1.92949729854723	5.43305818275141	7.92744120357069	-0.3	0.1	-0.2	1
6.74	-1.8533332549973	5.43305818275141	7.92744120357069	0	0.2	0.2	1
6.745	-1.8533332549973	5.50922254979933	7.92744120357069	0	0	0	1
6.75	-1.8533332549973	5.43305818275141	7.92744120357069	0.4	0	0	1
6.755	-1.8533332549973	5.50922254979933	7.92744120357069	0.2	0	0	1
6.76	-1.8533332549973	5.47114036627537	7.96552338709465	0.2	0.1	0	1
6.765	-1.8533332549973	5.47114036627537	7.92744120357069	0.4	0.2	-0.1	1
6.77	-1.8533332549973	5.54095770273596	7.89570605063406	0.7	0	0	1
6.775	-1.8533332549973	5.47114036627537	7.8576238671101	0.3	0	0.2	1
6.78	-1.82159777856268	5.47114036627537	7.81954168358614	0.6	0.1	-0.1	1
6.785	-1.82159777856268	5.54095770273596	7.92744120357069	0.4	0.2	0.2	1
6.79	-1.8533332549973	5.50922254979933	7.89570605063406	0.2	0	-0.3	1
6.795	-1.8533332549973	5.50922254979933	7.89570605063406	0.1	0	-0.3	1
6.8	-1.92949729854723	5.47114036627537	7.89570605063406	0.2	0.4	-0.5	1
6.805	-1.92949729854723	5.47114036627537	7.89570605063406	-0.1	0	-0.4	1
6.81	-1.89141511502327	5.43305818275141	7.89570605063406	0.4	0	-0.2	1
6.815	-1.92949729854723	5.43305818275141	7.92744120357069	0.4	0	-0.4	1
6.82	-1.89141511502327	5.47114036627537	7.8576238671101	0.2	0	-0.4	1
6.825	-1.8533332549973	5.43305818275141	7.89570605063406	0.6	-0.3	-0.4	1
6.83	-1.89141511502327	5.43305818275141	7.92744120357069	0.3	-0.4	-0.3	1
6.835	-1.8533332549973	5.54095770273596	7.89570605063406	0.6	0	0	1
6.84	-1.89141511502327	5.54095770273596	7.89570605063406	0.1	0.1	-0.3	1
6.845	-1.82159777856268	5.50922254979933	7.89570605063406	0.4	0	-0.2	1
6.85	-1.82159777856268	5.47114036627537	7.89570605063406	0.4	0.4	0	1
6.855	-1.82159777856268	5.54095770273596	7.92744120357069	0.2	0	-0.2	1
6.86	-1.8533332549973	5.50922254979933	7.89570605063406	-0.1	0	-0.4	1
6.865	-1.8533332549973	5.50922254979933	7.92744120357069	-0.7	-0.1	-0.6	1
6.87	-1.8533332549973	5.50922254979933	7.92744120357069	0	0.1	-0.2	1
6.875	-1.8533332549973	5.47114036627537	7.96552338709465	0	0	-0.3	1
6.88	-1.89141511502327	5.50922254979933	7.89570605063406	0	-0.1	-0.2	1
6.885	-1.89141511502327	5.57903988625992	7.89570605063406	-0.4	0	0	1
6.89	-1.8533332549973	5.50922254979933	7.92744120357069	-0.4	0	0	1
6.895	-1.92949729854723	5.50922254979933	7.89570605063406	-0.4	0.1	-0.4	1
6.9	-1.89141511502327	5.47114036627537	7.92744120357069	0	0.1	-0.1	1
6.905	-1.8533332549973	5.47114036627537	7.92744120357069	-0.2	-0.1	-0.3	1
6.91	-1.92949729854723	5.50922254979933	7.89570605063406	0	-0.3	-0.1	1
6.915	-1.92949729854723	5.50922254979933	7.92744120357069	-0.2	-0.4	-0.4	1
6.92	-1.89141511502327	5.50922254979933	7.89570605063406	-0.3	-0.6	0	1
6.925	-1.89141511502327	5.43305818275141	7.89570605063406	0	-0.3	0	1
6.93	-1.8533332549973	5.50922254979933	7.92744120357069	-0.3	-0.1	-0.2	1
6.935	-1.8533332549973	5.50922254979933	7.92744120357069	-0.7	-0.6	-0.1	1
6.94	-1.89141511502327	5.50922254979933	7.8576238671101	-0.2	-0.4	0	1
6.945	-1.8533332549973	5.50922254979933	7.92744120357069	-0.4	-0.2	-0.4	1
6.95	-1.89141511502327	5.50922254979933	7.92744120357069	-0.9	-0.1	-0.2	1
6.955	-1.8533332549973	5.54095770273596	7.89570605063406	-0.7	-0.1	0	1
6.96	-1.89141511502327	5.54095770273596	7.92744120357069	-0.7	0	-0.1	1
6.965	-1.8533332549973	5.54095770273596	7.8576238671101	-0.7	-0.2	-0.2	1
6.97	-1.8533332549973	5.43305818275141	7.89570605063406	-0.7	-0.2	0	1
6.975	-1.92949729854723	5.36324084629082	7.8576238671101	-0.8	0	-0.2	1
6.98	-1.99931463500782	5.43305818275141	7.96552338709465	-0.5	0	-0.1	1
6.985	-1.92949729854723	5.47114036627537	7.96552338709465	-0.2	-0.1	0.2	1
6.99	-1.78351559503872	5.47114036627537	7.89570605063406	-0.1	-0.2	0	1
6.995	-1.82159777856268	5.50922254979933	7.8576238671101	0	-0.5	-0.2	1
7	-1.89141511502327	5.47114036627537	7.89570605063406	-0.2	-0.4	0	1
7.005	-1.89141511502327	5.50922254979933	7.89570605063406	0.3	-0.4	0.1	1
7.01	-1.92949729854723	5.47114036627537	7.89570605063406	0.2	-0.4	0	1
7.015	-1.89141511502327	5.50922254979933	7.89570605063406	0.4	-0.3	0	1
7.02	-1.8533332549973	5.54095770273596	7.92744120357069	0.1	-0.4	0	1
7.025	-1.82159777856268	5.47114036627537	7.89570605063406	-0.1	0	0.2	1
7.03	-1.8533332549973	5.50922254979933	7.8576238671101	0	-0.4	0.2	1
7.035	-1.8533332549973	5.50922254979933	7.92744120357069	0	-0.3	-0.2	1
7.04	-1.82159777856268	5.47114036627537	7.92744120357069	0	0	0	1
7.045	-1.8533332549973	5.43305818275141	7.89570605063406	-0.3	-0.2	-0.2	1
7.05	-1.8533332549973	5.47114036627537	7.81954168358614	-0.1	0	0	1
7.055	-1.82159777856268	5.43305818275141	7.96552338709465	0.5	0	-0.3	1
7.06	-1.8533332549973	5.50922254979933	7.8576238671101	0	-0.2	-0.4	1
7.065	-1.82159777856268	5.43305818275141	7.92744120357069	-0.2	-0.3	0	1
7.07	-1.92949729854723	5.40132302981478	7.92744120357069	-0.1	-0.1	-0.3	1
7.075	-1.8533332549973	5.43305818275141	7.92744120357069	0	-0.2	-0.2	1
7.08	-1.8533332549973	5.50922254979933	7.89570605063406	0.2	-0.4	-0.1	1
7.085	-1.8533332549973	5.54095770273596	7.89570605063406	0	0	0.2	1
7.09	-1.89141511502327	5.47114036627537	7.92744120357069	-0.1	-0.2	-0.1	1
7.095	-1.82159777856268	5.43305818275141	7.92744120357069	-0.2	-0.2	-0.2	1
7.1	-1.82159777856268	5.47114036627537	7.92744120357069	-0.4	0	-0.1	1
7.105	-1.8533332549973	5.50922254979933	7.92744120357069	-0.2	0	-0.3	1
7.11	-1.82159777856268	5.47114036627537	7.89570605063406	0	-0.1	-0.1	1
7.115	-1.89141511502327	5.47114036627537	7.8576238671101	-0.3	-0.2	-0.1	1
7.12	-1.8533332549973	5.47114036627537	7.89570605063406	-0.3	0.2	-0.4	1
7.125	-1.8533332549973	5.40132302981478	7.89570605063406	-0.2	0.2	-0.4	1
7.13	-1.8533332549973	5.47114036627537	7.89570605063406	-0.3	-0.2	-0.6	1
7.135	-1.89141511502327	5.43305818275141	7.89570605063406	-0.4	-0.2	-0.3	1
7.14	-1.89141511502327	5.47114036627537	7.89570605063406	-0.4	-0.4	-0.1	1
7.145	-1.8533332549973	5.43305818275141	7.89570605063406	0	-0.6	-0.3	1
7.15	-1.82159777856268	5.50922254979933	7.89570605063406	0	-0.1	-0.4	1
7.155	-1.8533332549973	5.43305818275141	7.92744120357069	0	-0.1	-0.2	1
7.16	-1.82159777856268	5.47114036627537	7.89570605063406	0.4	-0.4	-0.2	1
7.165	-1.82159777856268	5.43305818275141	7.8576238671101	0	-0.2	-0.4	1
7.17	-1.8533332549973	5.47114036627537	7.92744120357069	-0.2	-0.4	-0.2	1
7.175	-1.89141511502327	5.47114036627537	7.8576238671101	-0.2	-0.1	0	1
7.18	-1.89141511502327	5.47114036627537	7.89570605063406	-0.2	-0.2	0	1
7.185	-1.89141511502327	5.40132302981478	7.89570605063406	-0.2	-0.7	0	1
7.19	-1.89141511502327	5.40132302981478	7.96552338709465	-0.4	-0.6	0	1
7.195	-1.89141511502327	5.43305818275141	7.89570605063406	-0.4	-0.7	-0.4	1
7.2	-1.8533332549973	5.43305818275141	7.89570605063406	0	-0.7	-0.1	1
7.205	-1.8533332549973	5.47114036627537	7.89570605063406	-0.1	-0.4	0.2	1
7.21	-1.82159777856268	5.47114036627537	7.92744120357069	-0.1	-0.5	-0.2	1
7.215	-1.82159777856268	5.47114036627537	7.92744120357069	0	-0.8	0	1
7.22	-1.82159777856268	5.43305818275141	7.89570605063406	0	-0.7	-0.2	1
7.225	-1.89141511502327	5.47114036627537	7.89570605063406	0.1	-0.3	-0.3	1
7.23	-1.82159777856268	5.50922254979933	7.96552338709465	0.2	-0.5	0	1
7.235	-1.82159777856268	5.43305818275141	7.96552338709465	0.2	-0.9	-0.6	1
7.24	-1.8533332549973	5.43305818275141	7.92744120357069	0.1	-0.9	-0.3	1
7.245	-1.89141511502327	5.54095770273596	7.92744120357069	0.4	-0.3	0	1
7.25	-1.8533332549973	5.50922254979933	7.89570605063406	0.4	0	0.1	1
7.255	-1.89141511502327	5.54095770273596	7.89570605063406	0.4	-0.2	0.1	1
7.26	-1.82159777856268	5.54095770273596	7.89570605063406	0.1	-0.2	-0.5	1
7.265	-1.89141511502327	5.50922254979933	7.96552338709465	0.1	0	0.1	1
7.27	-1.8533332549973	5.47114036627537	7.92744120357069	0.4	-0.2	0.2	1
7.275	-1.89141511502327	5.47114036627537	7.96552338709465	0.6	0	0.2	1
7.28	-1.89141511502327	5.47114036627537	7.89570605063406	0.4	0	0	1
7.285	-1.82159777856268	5.47114036627537	7.96552338709465	0.2	0	-0.2	1
7.29	-1.8533332549973	5.43305818275141	7.92744120357069	0.6	-0.2	0	1
7.295	-1.8533332549973	5.50922254979933	7.96552338709465	0.8	0	0	1
7.3	-1.89141511502327	5.50922254979933	7.89570605063406	0.7	0.4	0	1
7.305	-1.89141511502327	5.43305818275141	7.96552338709465	1	0.3	-0.3	1
7.31	-1.8533332549973	5.47114036627537	7.96552338709465	0.7	0.4	-0.2	1
7.315	-1.92949729854723	5.43305818275141	7.89570605063406	0.9	0.2	0.1	1
7.32	-1.89141511502327	5.54095770273596	7.89570605063406	1.1	0	-0.1	1
7.325	-1.8533332549973	5.57903988625992	7.8576238671101	0.9	0	0.5	1
7.33	-1.82159777856268	5.54095770273596	7.89570605063406	0.8	0	0.3	1
7.335	-1.89141511502327	5.50922254979933	7.92744120357069	1.1	-0.2	0	1
7.34	-1.89141511502327	5.54095770273596	7.89570605063406	0.9	-0.6	0	1
7.345	-1.89141511502327	5.50922254979933	7.89570605063406	0.6	-0.6	0	1
7.35	-1.89141511502327	5.43305818275141	7.92744120357069	0.7	-0.4	0	1
7.355	-1.89141511502327	5.50922254979933	7.96552338709465	0.3	0	-0.2	1
7.36	-1.8533332549973	5.50922254979933	7.89570605063406	0.2	0	0	1
7.365	-1.92949729854723	5.43305818275141	7.96552338709465	0.6	-0.3	0.4	1
7.37	-1.89141511502327	5.43305818275141	7.92744120357069	0.5	-0.4	0.7	1
7.375	-1.89141511502327	5.47114036627537	7.92744120357069	0.5	-0.3	0.5	1
7.38	-1.8533332549973	5.50922254979933	7.92744120357069	0.4	0	0.2	1
7.385	-1.82159777856268	5.43305818275141	7.89570605063406	0.8	-0.4	0.4	1
7.39	-1.82159777856268	5.50922254979933	7.92744120357069	0.6	-0.3	0.2	1
7.395	-1.82159777856268	5.50922254979933	7.96552338709465	0.4	-0.2	0.2	1
7.4	-1.78351559503872	5.54095770273596	7.89570605063406	0.7	-0.2	0.4	1
7.405	-1.82159777856268	5.50922254979933	7.92744120357069	0.7	0	0.3	1
7.41	-1.8533332549973	5.47114036627537	7.96552338709465	0.8	0	0.3	1
7.415	-1.82159777856268	5.47114036627537	7.96552338709465	0.5	0	-0.1	1
7.42	-1.89141511502327	5.54095770273596	7.89570605063406	0.5	-0.2	0	1
7.425	-1.89141511502327	5.50922254979933	7.92744120357069	0.3	0	-0.1	1
7.43	-1.8533332549973	5.50922254979933	7.8576238671101	0	0	-0.3	1
7.435	-1.8533332549973	5.54095770273596	7.92744120357069	0.2	-0.2	0.2	1
7.44	-1.8533332549973	5.47114036627537	7.89570605063406	0	0	-0.1	1
7.445	-1.89141511502327	5.43305818275141	7.89570605063406	0.3	0.2	0	1
7.45	-1.92949729854723	5.47114036627537	7.89570605063406	0	0	-0.1	1
7.455	-1.89141511502327	5.47114036627537	7.92744120357069	-0.1	0	-0.3	1
7.46	-1.8533332549973	5.43305818275141	7.92744120357069	0.5	0.1	0.3	1
7.465	-1.89141511502327	5.43305818275141	7.92744120357069	0.7	0.1	0.1	1
7.47	-1.8533332549973	5.47114036627537	7.92744120357069	0.5	0	0	1
7.475	-1.82159777856268	5.50922254979933	7.96552338709465	0.3	-0.1	-0.1	1
7.48	-1.78351559503872	5.43305818275141	7.92744120357069	0.3	0.3	0.1	1
7.485	-1.82159777856268	5.47114036627537	7.92744120357069	0.4	0.1	0	1
7.49	-1.8533332549973	5.47114036627537	7.89570605063406	0.3	0.2	0	1
7.495	-1.82159777856268	5.50922254979933	7.96552338709465	0.1	0	0.3	1
7.5	-1.8533332549973	5.47114036627537	7.89570605063406	-0.2	0.2	0	1
7.505	-1.8533332549973	5.50922254979933	7.92744120357069	-0.2	0	0	1
7.51	-1.89141511502327	5.43305818275141	7.92744120357069	0	0	-0.5	1
7.515	-1.8533332549973	5.43305818275141	7.92744120357069	0	0	-0.3	1
7.52	-1.8533332549973	5.47114036627537	7.96552338709465	0.3	0.2	0	1
7.525	-1.8533332549973	5.54095770273596	7.92744120357069	0.3	0.2	0	1
7.53	-1.8533332549973	5.43305818275141	7.92744120357069	0.2	-0.1	-0.2	1
7.535	-1.82159777856268	5.50922254979933	7.92744120357069	0.4	0	0	1
7.54	-1.89141511502327	5.47114036627537	7.92744120357069	0.1	0	-0.3	1
7.545	-1.8533332549973	5.50922254979933	7.89570605063406	0	0.2	-0.2	1
7.55	-1.8533332549973	5.50922254979933	7.92744120357069	0.2	0.2	-0.2	1
7.555	-1.89141511502327	5.47114036627537	7.89570605063406	0.6	0.2	-0.2	1
7.56	-1.89141511502327	5.50922254979933	7.96552338709465	0.2	0.4	-0.4	1
7.565	-1.8533332549973	5.43305818275141	7.8576238671101	0.4	0.4	0	1
7.57	-1.8533332549973	5.47114036627537	7.8576238671101	0.1	0.4	-0.3	1
7.575	-1.92949729854723	5.43305818275141	7.89570605063406	0.1	0	-0.4	1
7.58	-1.92949729854723	5.40132302981478	7.92744120357069	0.1	0.2	0	1
7.585	-1.92949729854723	5.43305818275141	7.92744120357069	0	0	-0.1	1
7.59	-1.89141511502327	5.40132302981478	7.92744120357069	0.2	0	0.4	1
7.595	-1.8533332549973	5.43305818275141	7.92744120357069	0.7	-0.1	0	1
7.6	-1.82159777856268	5.50922254979933	7.89570605063406	0.7	-0.2	0.6	1
7.605	-1.82159777856268	5.47114036627537	7.92744120357069	0.2	0	0.3	1
7.61	-1.8533332549973	5.50922254979933	7.8576238671101	0.3	0.1	-0.2	1
7.615	-1.82159777856268	5.50922254979933	7.96552338709465	0.7	0	-0.1	1
7.62	-1.8533332549973	5.50922254979933	7.96552338709465	0.2	-0.2	-0.4	1
7.625	-1.82159777856268	5.47114036627537	7.8576238671101	0.5	0	-0.4	1
7.63	-1.82159777856268	5.47114036627537	7.89570605063406	0.4	0	-0.3	1
7.635	-1.8533332549973	5.57903988625992	7.92744120357069	0	0	-0.7	1
7.64	-1.8533332549973	5.47114036627537	7.92744120357069	0	-0.2	-0.4	1
7.645	-1.8533332549973	5.47114036627537	7.92744120357069	-0.3	-0.1	-0.4	1
7.65	-1.8533332549973	5.43305818275141	7.89570605063406	-0.2	0	-0.2	1
7.655	-1.89141511502327	5.50922254979933	7.8576238671101	-0.1	-0.4	-0.3	1
7.66	-1.89141511502327	5.40132302981478	7.92744120357069	0	-0.5	0	1
7.665	-1.89141511502327	5.50922254979933	7.92744120357069	0	0	0	1
7.67	-1.8533332549973	5.43305818275141	7.96552338709465	-0.2	-0.2	0	1
7.675	-1.8533332549973	5.43305818275141	7.92744120357069	-0.2	-0.2	-0.4	1
7.68	-1.8533332549973	5.43305818275141	7.89570605063406	0	-0.5	-0.4	1
7.685	-1.89141511502327	5.47114036627537	7.92744120357069	0.2	-0.2	-0.1	1
7.69	-1.89141511502327	5.47114036627537	7.89570605063406	0.5	0	-0.4	1
7.695	-1.82159777856268	5.43305818275141	7.89570605063406	0.7	0	-0.2	1
7.7	-1.8533332549973	5.50922254979933	7.89570605063406	0.6	0	0.1	1
7.705	-1.8533332549973	5.54095770273596	7.92744120357069	0.7	0.1	-0.4	1
7.71	-1.89141511502327	5.54095770273596	7.89570605063406	0.7	0	-0.2	1
7.715	-1.82159777856268	5.50922254979933	7.89570605063406	0.3	-0.3	0	1
7.72	-1.82159777856268	5.47114036627537	7.89570605063406	0.2	-0.1	0.3	1
7.725	-1.8533332549973	5.47114036627537	7.92744120357069	0.2	0	-0.2	1
7.73	-1.8533332549973	5.47114036627537	7.8576238671101	-0.2	-0.1	0.3	1
7.735	-1.89141511502327	5.40132302981478	7.89570605063406	-0.2	-0.2	0	1
7.74	-1.92949729854723	5.43305818275141	7.92744120357069	0	0	0	1
7.745	-1.8533332549973	5.43305818275141	7.92744120357069	0.4	-0.2	-0.1	1
7.75	-1.82159777856268	5.40132302981478	7.92744120357069	0.5	-0.7	0	1
7.755	-1.8533332549973	5.47114036627537	7.96552338709465	0.4	0	0.4	1
7.76	-1.8533332549973	5.47114036627537	7.92744120357069	0.1	-0.2	0.2	1
7.765	-1.89141511502327	5.57903988625992	7.92744120357069	0.7	-0.2	0.3	1
7.77	-1.8533332549973	5.47114036627537	7.89570605063406	0.9	-0.2	0.4	1
7.775	-1.8533332549973	5.47114036627537	7.96552338709465	0.9	-0.4	-0.2	1
7.78	-1.8533332549973	5.50922254979933	7.96552338709465	0.6	-0.2	0	1
7.785	-1.89141511502327	5.54095770273596	7.92744120357069	0.8	0	-0.4	1
7.79	-1.8533332549973	5.57903988625992	7.89570605063406	1.1	0	0.1	1
7.795	-1.8533332549973	5.50922254979933	7.92744120357069	0.4	-0.2	0.3	1
7.8	-1.8533332549973	5.54095770273596	7.92744120357069	-0.1	0	0	1
7.805	-1.89141511502327	5.54095770273596	7.92744120357069	0	0	-0.1	1
7.81	-1.8533332549973	5.54095770273596	7.92744120357069	0.4	-0.2	0	1
7.815	-1.8533332549973	5.50922254979933	7.92744120357069	0.2	-0.1	-0.1	1
7.82	-1.82159777856268	5.54095770273596	7.8576238671101	0.4	0.1	-0.5	1
7.825	-1.8533332549973	5.54095770273596	7.89570605063406	0.6	0.2	-0.4	1
7.83	-1.8533332549973	5.47114036627537	7.92744120357069	0.4	0	-0.4	1
7.835	-1.8533332549973	5.50922254979933	7.92744120357069	0.4	0.2	-0.1	1
7.84	-1.89141511502327	5.43305818275141	7.92744120357069	0	0	-0.2	1
7.845	-1.89141511502327	5.47114036627537	7.89570605063406	0.4	-0.3	-0.4	1
7.85	-1.8533332549973	5.54095770273596	7.8576238671101	0	-0.4	-0.3	1
7.855	-1.8533332549973	5.50922254979933	7.92744120357069	-0.1	0.2	-0.6	1
7.86	-1.8533332549973	5.54095770273596	7.8576238671101	-0.1	0.2	-0.4	1
7.865	-1.8533332549973	5.50922254979933	7.89570605063406	-0.1	0	-0.4	1
7.87	-1.82159777856268	5.47114036627537	7.92744120357069	-0.2	-0.4	-0.3	1
7.875	-1.8533332549973	5.47114036627537	7.92744120357069	0	0.1	-0.2	1
7.88	-1.8533332549973	5.47114036627537	7.8576238671101	-0.5	0.1	-0.6	1
7.885	-1.8533332549973	5.47114036627537	7.92744120357069	-0.3	0.2	-0.7	1
7.89	-1.89141511502327	5.47114036627537	7.89570605063406	-0.7	0.3	-0.4	1
7.895	-1.89141511502327	5.47114036627537	7.92744120357069	-0.2	0.2	-0.3	1
7.9	-1.96757948207119	5.47114036627537	7.92744120357069	0	-0.1	-0.4	1
7.905	-1.8533332549973	5.43305818275141	7.92744120357069	-0.2	-0.3	-0.2	1
7.91	-1.89141511502327	5.50922254979933	7.8576238671101	-0.3	-0.3	-0.2	1
7.915	-1.8533332549973	5.47114036627537	7.89570605063406	-0.6	-0.3	-0.1	1
7.92	-1.89141511502327	5.50922254979933	7.92744120357069	-0.9	0	-0.3	1
7.925	-1.89141511502327	5.47114036627537	7.92744120357069	-0.9	0.2	-0.2	1
7.93	-1.89141511502327	5.40132302981478	7.92744120357069	-0.7	0.3	-0.4	1
7.935	-1.89141511502327	5.40132302981478	7.92744120357069	-0.4	0	0	1
7.94	-1.89141511502327	5.43305818275141	7.89570605063406	0	-0.3	0.1	1
7.945	-1.89141511502327	5.47114036627537	7.96552338709465	-0.3	-0.1	-0.4	1
7.95	-1.92949729854723	5.47114036627537	7.89570605063406	-0.7	-0.5	-0.4	1
7.955	-1.89141511502327	5.43305818275141	7.92744120357069	-0.2	-0.4	-0.2	1
7.96	-1.82159777856268	5.50922254979933	7.92744120357069	0.1	-0.4	0	1
7.965	-1.89141511502327	5.50922254979933	7.92744120357069	0.3	-0.2	-0.2	1
7.97	-1.8533332549973	5.47114036627537	7.8576238671101	0.2	0	0	1
7.975	-1.89141511502327	5.43305818275141	7.96552338709465	0	0	0.2	1
7.98	-1.8533332549973	5.50922254979933	7.92744120357069	0	0	0	1
7.985	-1.8533332549973	5.50922254979933	7.92744120357069	0.2	-0.3	0.3	1
7.99	-1.82159777856268	5.47114036627537	7.89570605063406	0.1	-0.7	0	1
7.995	-1.82159777856268	5.50922254979933	7.92744120357069	0.1	-0.4	0	1
8	-1.8533332549973	5.50922254979933	7.92744120357069	0.2	-0.3	0.1	1
8.005	-1.8533332549973	5.50922254979933	7.92744120357069	0	-0.1	-0.4	1
8.01	-1.82159777856268	5.43305818275141	7.92744120357069	0	0.2	0	1
8.015	-1.89141511502327	5.50922254979933	7.96552338709465	0	0	-0.2	1
8.02	-1.89141511502327	5.47114036627537	7.89570605063406	-0.1	0	-0.2	1
8.025	-1.92949729854723	5.43305818275141	7.92744120357069	0	-0.1	0	1
8.03	-1.8533332549973	5.40132302981478	7.92744120357069	0.3	-0.1	0.2	1
8.035	-1.8533332549973	5.43305818275141	7.96552338709465	0.4	0	0.1	1
8.04	-1.89141511502327	5.43305818275141	7.92744120357069	0.4	0	0	1
8.045	-1.89141511502327	5.50922254979933	7.92744120357069	0.7	0	0.2	1
8.05	-1.8533332549973	5.47114036627537	7.92744120357069	0.6	-0.2	-0.1	1
8.055	-1.89141511502327	5.47114036627537	7.89570605063406	0.9	-0.2	0.4	1
8.06	-1.8533332549973	5.47114036627537	7.96552338709465	1.4	0.1	0.2	1
8.065	-1.8533332549973	5.47114036627537	7.89570605063406	1.1	0	0.2	1
8.07	-1.8533332549973	5.50922254979933	7.89570605063406	0.7	0.4	0.3	1
8.075	-1.89141511502327	5.40132302981478	7.92744120357069	0.9	0	-0.1	1
8.08	-1.82159777856268	5.43305818275141	7.92744120357069	0.7	0	0	1
8.085	-1.8533332549973	5.50922254979933	7.92744120357069	0.7	0	0	1
8.09	-1.82159777856268	5.50922254979933	7.92744120357069	0.6	-0.2	0.2	1
8.095	-1.89141511502327	5.47114036627537	7.96552338709465	0.7	-0.2	0	1
8.1	-1.8533332549973	5.43305818275141	7.92744120357069	0.8	0	-0.4	1
8.105	-1.8533332549973	5.40132302981478	7.89570605063406	0.9	-0.1	0.2	1
8.11	-1.8533332549973	5.50922254979933	7.92744120357069	0.6	-0.1	0.1	1
8.115	-1.8533332549973	5.47114036627537	7.92744120357069	0.7	0	0.2	1
8.12	-1.8533332549973	5.54095770273596	7.92744120357069	0.5	0.2	0.2	1
8.125	-1.89141511502327	5.47114036627537	7.96552338709465	0.6	0.2	0.2	1
8.13	-1.92949729854723	5.47114036627537	7.92744120357069	0.9	0	0.1	1
8.135	-1.8533332549973	5.50922254979933	7.92744120357069	1.4	0	0.2	1
8.14	-1.82159777856268	5.50922254979933	7.89570605063406	0.8	0.1	0.2	1
8.145	-1.8533332549973	5.47114036627537	7.96552338709465	0.1	-0.2	0	1
8.15	-1.82159777856268	5.54095770273596	7.89570605063406	0.4	-0.4	0	1
8.155	-1.8533332549973	5.50922254979933	7.92744120357069	0.6	-0.2	0.2	1
8.16	-1.8533332549973	5.57903988625992	7.8576238671101	0.4	-0.1	0	1
8.165	-1.89141511502327	5.47114036627537	7.89570605063406	0	0	0	1
8.17	-1.89141511502327	5.40132302981478	7.92744120357069	0	0.2	-0.3	1
8.175	-1.8533332549973	5.47114036627537	7.92744120357069	-0.2	0.2	-0.4	1
8.18	-1.92949729854723	5.47114036627537	7.92744120357069	0.4	0	-0.4	1
8.185	-1.8533332549973	5.50922254979933	7.96552338709465	0	-0.5	-0.2	1
8.19	-1.8533332549973	5.40132302981478	7.96552338709465	-0.2	0	-0.6	1
8.195	-1.8533332549973	5.43305818275141	7.92744120357069	0	0.2	-0.7	1
8.2	-1.89141511502327	5.36324084629082	7.92744120357069	0.2	0	-0.2	1
8.205	-1.89141511502327	5.43305818275141	7.89570605063406	0.2	0.2	0	1
8.21	-1.89141511502327	5.47114036627537	7.8576238671101	0	0.1	0	1
8.215	-1.8533332549973	5.43305818275141	7.89570605063406	0.1	0	-0.1	1
8.22	-1.89141511502327	5.50922254979933	7.89570605063406	0.3	0	-0.1	1
8.225	-1.8533332549973	5.47114036627537	7.8576238671101	0.1	-0.4	0	1
8.23	-1.8533332549973	5.43305818275141	7.89570605063406	0.1	-0.2	0	1
8.235	-1.89141511502327	5.47114036627537	7.92744120357069	0	-0.1	0	1
8.24	-1.82159777856268	5.47114036627537	7.89570605063406	0	0	-0.1	1
8.245	-1.8533332549973	5.43305818275141	7.92744120357069	0.3	-0.1	-0.1	1
8.25	-1.8533332549973	5.47114036627537	7.89570605063406	0.5	-0.4	0	1
8.255	-1.89141511502327	5.47114036627537	7.92744120357069	0.1	-0.2	0	1
8.26	-1.8533332549973	5.47114036627537	7.92744120357069	0.2	-0.2	-0.2	1
8.265	-1.8533332549973	5.50922254979933	7.96552338709465	0.2	0	-0.1	1
8.27	-1.8533332549973	5.47114036627537	7.92744120357069	0.4	-0.1	0	1
8.275	-1.89141511502327	5.47114036627537	7.89570605063406	0.7	0	0	1
8.28	-1.92949729854723	5.43305818275141	7.92744120357069	0.7	0	0	1
8.285	-1.8533332549973	5.50922254979933	7.89570605063406	0.4	-0.1	-0.4	1
8.29	-1.8533332549973	5.50922254979933	7.8576238671101	0	0	-0.3	1
8.295	-1.89141511502327	5.40132302981478	7.92744120357069	0.4	0	0	1
8.3	-1.8533332549973	5.43305818275141	7.89570605063406	0.4	-0.6	0	1
8.305	-1.89141511502327	5.47114036627537	7.92744120357069	0.3	-0.1	-0.1	1
8.31	-1.82159777856268	5.50922254979933	7.96552338709465	0.5	0	-0.2	1
8.315	-1.82159777856268	5.47114036627537	7.92744120357069	0	-0.3	-0.4	1
8.32	-1.8533332549973	5.47114036627537	7.89570605063406	-0.4	-0.3	-0.3	1
8.325	-1.8533332549973	5.54095770273596	7.78780653064951	-0.3	0	-0.2	1
8.33	-1.8533332549973	5.47114036627537	7.8576238671101	-0.3	0	0	1
8.335	-1.82159777856268	5.43305818275141	7.92744120357069	-0.5	-0.4	0	1
8.34	-1.8533332549973	5.32515866276686	7.89570605063406	-0.3	-0.6	0.1	1
8.345	-1.89141511502327	5.47114036627537	7.89570605063406	-0.4	-0.4	0	1
8.35	-1.89141511502327	5.40132302981478	7.89570605063406	-0.5	-0.6	0	1
8.355	-1.92949729854723	5.40132302981478	7.89570605063406	-0.1	-0.6	0.1	1
8.36	-1.92949729854723	5.40132302981478	7.8576238671101	0	-0.4	-0.2	1
8.365	-1.89141511502327	5.36324084629082	7.99725854003128	-0.1	-0.4	-0.2	1
8.37	-1.89141511502327	5.43305818275141	7.92744120357069	0.5	0	0.4	1
8.375	-1.89141511502327	5.43305818275141	7.89570605063406	0.8	-0.1	0.4	1
8.38	-1.8533332549973	5.54095770273596	7.96552338709465	1.4	-0.4	0.7	1
8.385	-1.8533332549973	5.50922254979933	7.96552338709465	1.4	0	0.4	1
8.39	-1.82159777856268	5.47114036627537	7.92744120357069	1.4	0.1	0.2	1
8.395	-1.82159777856268	5.50922254979933	7.92744120357069	1.6	0	0.4	1
8.4	-1.82159777856268	5.43305818275141	7.96552338709465	1.4	-0.1	0.2	1
8.405	-1.89141511502327	5.50922254979933	7.92744120357069	1.4	0	0	1
8.41	-1.8533332549973	5.47114036627537	7.92744120357069	1.6	0	0	1
8.415	-1.82159777856268	5.47114036627537	7.96552338709465	1.1	0.1	0.7	1
8.42	-1.8533332549973	5.47114036627537	7.89570605063406	1.2	0.4	0	1
8.425	-1.82159777856268	5.50922254979933	7.92744120357069	1.3	0.2	0	1
8.43	-1.8533332549973	5.43305818275141	7.96552338709465	1	0	0	1
8.435	-1.89141511502327	5.47114036627537	7.92744120357069	1.4	0	0.2	1
8.44	-1.89141511502327	5.47114036627537	7.89570605063406	0.8	0.2	0.7	1
8.445	-1.8533332549973	5.47114036627537	7.89570605063406	0.8	0.3	0.2	1
8.45	-1.89141511502327	5.50922254979933	7.92744120357069	0.9	0	0.1	1
8.455	-1.8533332549973	5.50922254979933	7.89570605063406	1.2	0	0.4	1
8.46	-1.82159777856268	5.50922254979933	7.89570605063406	0.9	0.1	0.7	1
8.465	-1.8533332549973	5.50922254979933	7.92744120357069	1.1	0.1	0.5	1
8.47	-1.8533332549973	5.50922254979933	7.96552338709465	1.4	0	0	1
8.475	-1.8533332549973	5.47114036627537	7.89570605063406	1.3	0	0.1	1
8.48	-1.8533332549973	5.47114036627537	7.89570605063406	0.7	0	-0.2	1
8.485	-1.8533332549973	5.57903988625992	7.89570605063406	1.1	0	-0.2	1
8.49	-1.89141511502327	5.54095770273596	7.89570605063406	1.4	0.2	0	1
8.495	-1.82159777856268	5.50922254979933	7.92744120357069	1	0.2	0.4	1
8.5	-1.89141511502327	5.54095770273596	7.89570605063406	0.9	0.1	0.5	1
8.505	-1.8533332549973	5.43305818275141	7.92744120357069	0.7	0.1	-0.2	1
8.51	-1.8533332549973	5.54095770273596	7.89570605063406	0.6	0.2	0	1
8.515	-1.8533332549973	5.43305818275141	7.92744120357069	0.6	0.2	-0.2	1
8.52	-1.8533332549973	5.47114036627537	7.8576238671101	0.2	0.2	0	1
8.525	-1.8533332549973	5.50922254979933	7.89570605063406	0.2	0	0	1
8.53	-1.82159777856268	5.50922254979933	7.92744120357069	0.3	-0.1	-0.2	1
8.535	-1.82159777856268	5.50922254979933	7.92744120357069	0.3	0	-0.3	1
8.54	-1.78351559503872	5.47114036627537	7.92744120357069	0.3	-0.2	0	1
8.545	-1.8533332549973	5.43305818275141	7.96552338709465	0	-0.2	-0.7	1
8.55	-1.8533332549973	5.50922254979933	7.89570605063406	0.1	0	-0.4	1
8.555	-1.89141511502327	5.54095770273596	7.89570605063406	0	0	-0.4	1
8.56	-1.8533332549973	5.54095770273596	7.89570605063406	-0.1	0.1	-0.3	1
8.565	-1.82159777856268	5.47114036627537	7.89570605063406	-0.1	0	-0.3	1
8.57	-1.8533332549973	5.47114036627537	7.92744120357069	-0.4	-0.4	-0.1	1
8.575	-1.82159777856268	5.47114036627537	7.92744120357069	-0.2	0	-0.2	1
8.58	-1.82159777856268	5.43305818275141	7.92744120357069	-0.4	0.1	-0.4	1
8.585	-1.82159777856268	5.43305818275141	7.89570605063406	-0.2	0	-0.4	1
8.59	-1.82159777856268	5.43305818275141	7.92744120357069	-0.3	0.3	-0.6	1
8.595	-1.8533332549973	5.50922254979933	7.96552338709465	-0.4	0.2	-0.5	1
8.6	-1.89141511502327	5.47114036627537	7.89570605063406	-0.2	0.2	-0.7	1
8.605	-1.89141511502327	5.47114036627537	7.89570605063406	0.1	0	-0.4	1
8.61	-1.89141511502327	5.50922254979933	7.92744120357069	0.1	0.2	0	1
8.615	-1.89141511502327	5.50922254979933	7.99725854003128	0.4	0.5	-0.4	1
8.62	-1.78351559503872	5.64885722272051	8.17497539647642	0.9	0.5	-0.4	1
8.625	-1.78351559503872	5.75675674270505	8.17497539647642	0	1.1	-1	1
8.63	-1.96757948207119	5.68693940624447	8.13689321295246	-0.8	1.2	-1.1	1
8.635	-1.82159777856268	5.64885722272051	7.96552338709465	-1.4	2	-1.4	1
8.64	-1.67561607505417	5.64885722272051	7.99725854003128	-2.1	2.8	-2	1
8.645	-1.7073512279908	5.54095770273596	7.99725854003128	-2.8	3.6	-2.3	1
8.65	-1.74543341151476	5.61077503919655	7.92744120357069	-2.9	4.4	-2.7	1
8.655	-1.8533332549973	5.64885722272051	7.96552338709465	-2.8	4.4	-2.5	1
8.66	-1.8533332549973	5.61077503919655	7.89570605063406	-3.4	4.6	-3	1
8.665	-1.78351559503872	5.61077503919655	7.96552338709465	-3.9	5.3	-3.4	1
8.67	-1.78351559503872	5.57903988625992	7.99725854003128	-4.9	5.3	-2.9	1
8.675	-2.03739681853178	5.50922254979933	7.81954168358614	-5.3	5.1	-2.6	1
8.68	-1.82159777856268	5.29342350983023	7.92744120357069	-5.7	4.6	-2.8	1
8.685	-1.99931463500782	5.21725914278231	7.92744120357069	-5.6	4.6	-2.3	1
8.69	-2.25319585850088	5.25534132630627	7.78780653064951	-4.8	4.1	-1.8	1
8.695	-2.07547900205574	5.29342350983023	7.78780653064951	-4.3	3.1	-1.2	1
8.7	-1.78351559503872	5.25534132630627	7.8576238671101	-4.6	2.4	-0.8	1
8.705	-1.78351559503872	5.21725914278231	7.81954168358614	-3.9	2	-0.9	1
8.71	-1.99931463500782	5.18552398984568	7.67990701066496	-3.9	1.8	-0.9	1
8.715	-2.25319585850088	5.21725914278231	7.71798919418892	-3.7	1.5	-0.7	1
8.72	-2.25319585850088	5.18552398984568	7.71798919418892	-3	0.7	-0.2	1
8.725	-2.10721447849036	5.21725914278231	7.67990701066496	-2	-0.1	0	1
8.73	-1.99931463500782	5.18552398984568	7.74972434712555	-1.7	-0.3	0.3	1
8.735	-2.14529633851633	5.14744180632172	7.81954168358614	-1.1	-0.7	0.2	1
8.74	-2.22146070556424	5.14744180632172	7.89570605063406	-0.2	-1.4	0.7	1
8.745	-2.07547900205574	5.21725914278231	7.8576238671101	0.2	-2.1	1.1	1
8.75	-1.89141511502327	5.36324084629082	7.92744120357069	1.6	-2.4	1.9	1
8.755	-1.89141511502327	5.36324084629082	7.96552338709465	1.8	-2.6	2	1
8.76	-1.92949729854723	5.32515866276686	7.8576238671101	1.8	-2.8	2.1	1
8.765	-1.96757948207119	5.36324084629082	7.92744120357069	1.7	-2.8	2.3	1
8.77	-1.89141511502327	5.47114036627537	7.89570605063406	2.1	-3.2	2.3	1
8.775	-1.89141511502327	5.47114036627537	7.92744120357069	2.3	-3.3	2.1	1
8.78	-1.89141511502327	5.50922254979933	7.92744120357069	2.5	-3.5	1.7	1
8.785	-1.89141511502327	5.47114036627537	7.92744120357069	2.9	-3.5	1.6	1
8.79	-1.82159777856268	5.50922254979933	7.92744120357069	2.7	-3.1	1.8	1
8.795	-1.8533332549973	5.47114036627537	7.96552338709465	2.7	-2.9	1.8	1
8.8	-1.8533332549973	5.43305818275141	7.99725854003128	2.8	-2.5	0.9	1
8.805	-1.8533332549973	5.57903988625992	7.92744120357069	2.4	-2.5	0.4	1
8.81	-1.82159777856268	5.50922254979933	7.92744120357069	2.2	-2.3	1.1	1
8.815	-1.8533332549973	5.47114036627537	7.96552338709465	2.1	-2.1	1.1	1
8.82	-1.78351559503872	5.57903988625992	7.92744120357069	1.8	-2.1	0.9	1
8.825	-1.82159777856268	5.50922254979933	7.92744120357069	1.1	-1.6	0.7	1
8.83	-1.82159777856268	5.47114036627537	7.92744120357069	1.1	-1.5	0.2	1
8.835	-1.82159777856268	5.43305818275141	7.92744120357069	1.6	-1.4	0	1
8.84	-1.92949729854723	5.40132302981478	7.92744120357069	1.7	-1.1	-0.3	1
8.845	-1.89141511502327	5.40132302981478	8.03534072355524	1.7	-1.2	0.2	1
8.85	-1.89141511502327	5.43305818275141	7.99725854003128	1.9	-0.8	0.2	1
8.855	-1.82159777856268	5.47114036627537	7.99725854003128	2.1	-0.9	0	1
8.86	-1.8533332549973	5.47114036627537	7.96552338709465	2.2	-0.9	0.4	1
8.865	-1.82159777856268	5.50922254979933	7.96552338709465	2.3	-0.7	0.4	1
8.87	-1.78351559503872	5.50922254979933	7.96552338709465	2.3	-0.5	0.2	1
8.875	-1.78351559503872	5.50922254979933	7.92744120357069	1.8	-0.2	-0.1	1
8.88	-1.74543341151476	5.50922254979933	7.92744120357069	1.6	0.1	0	1
8.885	-1.82159777856268	5.54095770273596	7.96552338709465	1.7	0.1	-0.2	1
8.89	-1.8533332549973	5.54095770273596	7.92744120357069	1.5	0	-0.5	1
8.895	-1.89141511502327	5.50922254979933	7.89570605063406	1.5	0	-0.3	1
8.9	-1.8533332549973	5.57903988625992	7.89570605063406	1.1	0.1	-0.7	1
8.905	-1.92949729854723	5.47114036627537	7.92744120357069	0.7	0.2	-1	1
8.91	-1.8533332549973	5.50922254979933	7.96552338709465	0.6	0.2	-0.7	1
8.915	-1.89141511502327	5.47114036627537	7.89570605063406	0.8	0.2	-0.6	1
8.92	-1.8533332549973	5.50922254979933	7.89570605063406	0.6	0.2	-0.4	1
8.925	-1.89141511502327	5.54095770273596	7.92744120357069	1	0	-0.4	1
8.93	-1.89141511502327	5.47114036627537	7.92744120357069	0.8	0.1	-0.1	1
8.935	-1.92949729854723	5.47114036627537	7.92744120357069	0.2	0	-0.5	1
8.94	-1.99931463500782	5.43305818275141	7.89570605063406	0.3	0.2	-0.4	1
8.945	-1.92949729854723	5.50922254979933	7.92744120357069	0.5	0.3	-0.2	1
8.95	-1.92949729854723	5.47114036627537	7.89570605063406	0	0	-0.2	1
8.955	-1.8533332549973	5.50922254979933	7.92744120357069	0	0	-0.2	1
8.96	-1.89141511502327	5.50922254979933	7.96552338709465	-0.1	-0.2	-0.7	1
8.965	-1.8533332549973	5.43305818275141	7.8576238671101	-0.2	0	-0.7	1
8.97	-1.82159777856268	5.43305818275141	7.89570605063406	-0.2	0	-0.7	1
8.975	-1.89141511502327	5.43305818275141	7.89570605063406	-0.2	0	-0.6	1
8.98	-1.89141511502327	5.47114036627537	7.89570605063406	-0.3	-0.2	-0.4	1
8.985	-1.96757948207119	5.43305818275141	7.8576238671101	-0.4	-0.4	-0.8	1
8.99	-1.96757948207119	5.40132302981478	7.89570605063406	-0.1	0	-0.5	1
8.995	-1.92949729854723	5.40132302981478	7.92744120357069	0.1	0.2	-0.7	1
9	-1.89141511502327	5.32515866276686	7.92744120357069	0.2	0	0	1
9.005	-1.92949729854723	5.40132302981478	7.92744120357069	0.4	0	-0.5	1
9.01	-1.89141511502327	5.40132302981478	7.92744120357069	0.8	-0.4	-0.2	1
9.015	-1.92949729854723	5.43305818275141	7.96552338709465	1.3	-0.4	0	1
9.02	-1.89141511502327	5.43305818275141	7.89570605063406	1.3	-0.2	-0.1	1
9.025	-1.89141511502327	5.50922254979933	7.92744120357069	0.5	-0.4	-0.2	1
9.03	-1.8533332549973	5.50922254979933	7.92744120357069	0.2	-0.2	-0.2	1
9.035	-1.8533332549973	5.43305818275141	7.92744120357069	0.8	0	-0.1	1
9.04	-1.89141511502327	5.47114036627537	7.92744120357069	0.9	0	0.1	1
9.045	-1.89141511502327	5.43305818275141	7.96552338709465	0.8	0.1	-0.4	1
9.05	-1.89141511502327	5.43305818275141	7.92744120357069	0.7	0	-0.3	1
9.055	-1.89141511502327	5.40132302981478	7.96552338709465	0.6	0.2	-0.2	1
9.06	-1.8533332549973	5.40132302981478	7.92744120357069	0.7	0.2	-0.1	1
9.065	-1.8533332549973	5.43305818275141	7.96552338709465	0.9	0.1	0.2	1
9.07	-1.92949729854723	5.50922254979933	7.89570605063406	1.1	0.1	-0.4	1
9.075	-1.89141511502327	5.47114036627537	7.92744120357069	0.4	0	0	1
9.08	-1.92949729854723	5.47114036627537	7.8576238671101	0.4	0.3	0.2	1
9.085	-1.8533332549973	5.50922254979933	7.89570605063406	0.7	0.1	0.1	1
9.09	-1.89141511502327	5.50922254979933	7.8576238671101	0.3	0	0	1
9.095	-1.89141511502327	5.47114036627537	7.92744120357069	0.7	-0.1	0.1	1
9.1	-1.89141511502327	5.43305818275141	7.99725854003128	0.4	-0.1	0.2	1
9.105	-1.89141511502327	5.47114036627537	7.89570605063406	0.4	-0.2	-0.1	1
9.11	-1.82159777856268	5.43305818275141	7.96552338709465	0.7	-0.4	0.2	1
9.115	-1.89141511502327	5.50922254979933	7.92744120357069	1.3	-0.3	0.2	1
9.12	-1.8533332549973	5.47114036627537	7.92744120357069	0.9	0	0.2	1
9.125	-1.82159777856268	5.47114036627537	7.92744120357069	0.7	0.4	0	1
9.13	-1.8533332549973	5.54095770273596	7.92744120357069	0.4	0.3	0	1
9.135	-1.8533332549973	5.54095770273596	7.96552338709465	0.7	0.4	0	1
9.14	-1.8533332549973	5.54095770273596	7.92744120357069	0.8	0	-0.1	1
9.145	-1.8533332549973	5.57903988625992	7.92744120357069	0.2	0.2	-0.4	1
9.15	-1.82159777856268	5.50922254979933	7.92744120357069	0.1	0.3	-0.7	1
9.155	-1.8533332549973	5.50922254979933	7.89570605063406	-0.4	0	-0.7	1
9.16	-1.89141511502327	5.40132302981478	7.89570605063406	-0.2	-0.2	-0.5	1
9.165	-1.92949729854723	5.32515866276686	7.81954168358614	-0.7	0.2	-0.7	1
9.17	-1.99931463500782	5.29342350983023	7.89570605063406	-0.2	-0.1	-0.3	1
9.175	-1.99931463500782	5.40132302981478	7.89570605063406	0.3	0	-0.1	1
9.18	-1.92949729854723	5.40132302981478	7.89570605063406	0.9	0	0.4	1
9.185	-1.82159777856268	5.43305818275141	7.96552338709465	0.5	-0.4	0.3	1
9.19	-1.89141511502327	5.47114036627537	7.89570605063406	0.8	-0.2	0	1
9.195	-1.8533332549973	5.50922254979933	7.92744120357069	0.9	-0.2	0.1	1
9.2	-1.89141511502327	5.47114036627537	7.96552338709465	0.9	0.2	0	1
9.205	-1.8533332549973	5.47114036627537	7.96552338709465	0.7	0	-0.3	1
9.21	-1.8533332549973	5.47114036627537	7.89570605063406	0.5	-0.1	-0.2	1
9.215	-1.8533332549973	5.50922254979933	7.92744120357069	0	-0.1	0	1
9.22	-1.92949729854723	5.50922254979933	7.92744120357069	0.2	0	-0.2	1
9.225	-1.92949729854723	5.47114036627537	7.89570605063406	0.4	-0.1	-0.2	1
9.23	-1.92949729854723	5.47114036627537	7.92744120357069	0.5	-0.4	-0.2	1
9.235	-1.89141511502327	5.47114036627537	7.89570605063406	0.2	0	0	1
9.24	-1.89141511502327	5.47114036627537	7.92744120357069	0	0	-0.2	1
9.245	-1.8533332549973	5.54095770273596	7.92744120357069	0.4	0	-0.2	1
9.25	-1.8533332549973	5.43305818275141	7.89570605063406	0.3	0	-0.4	1
9.255	-1.8533332549973	5.40132302981478	7.89570605063406	0	0	0.2	1
9.26	-1.89141511502327	5.50922254979933	7.89570605063406	-0.2	-0.6	0.4	1
9.265	-1.92949729854723	5.47114036627537	7.89570605063406	0	-0.3	0.1	1
9.27	-1.89141511502327	5.43305818275141	7.92744120357069	0	-0.2	-0.5	1
9.275	-1.96757948207119	5.36324084629082	7.92744120357069	0	-0.1	0	1
9.28	-1.92949729854723	5.36324084629082	7.96552338709465	0.4	-0.3	0	1
9.285	-1.92949729854723	5.29342350983023	7.92744120357069	0.9	0	0.1	1
9.29	-1.92949729854723	5.36324084629082	7.92744120357069	1.5	-0.3	0.3	1
9.295	-1.89141511502327	5.40132302981478	7.92744120357069	2.1	-0.5	0.9	1
9.3	-1.8533332549973	5.43305818275141	7.92744120357069	2.1	-0.2	1.1	1
9.305	-1.82159777856268	5.43305818275141	7.92744120357069	2.4	-0.1	0.9	1
9.31	-1.8533332549973	5.50922254979933	7.89570605063406	2.3	-0.2	1.1	1
9.315	-1.8533332549973	5.50922254979933	7.89570605063406	2.1	0	1.2	1
9.32	-1.8533332549973	5.47114036627537	7.8576238671101	2.1	0	0.8	1
9.325	-1.89141511502327	5.50922254979933	7.89570605063406	2.3	0	0.4	1
9.33	-1.89141511502327	5.54095770273596	7.89570605063406	2.3	-0.4	0.2	1
9.335	-1.89141511502327	5.50922254979933	7.89570605063406	1.6	-0.2	0	1
9.34	-1.8533332549973	5.57903988625992	7.96552338709465	1.7	-0.2	0.2	1
9.345	-1.89141511502327	5.47114036627537	7.96552338709465	1.5	-0.2	0.1	1
9.35	-1.89141511502327	5.54095770273596	7.89570605063406	1.3	0	0.1	1
9.355	-1.89141511502327	5.50922254979933	7.8576238671101	1.3	-0.3	0.2	1
9.36	-1.8533332549973	5.54095770273596	7.89570605063406	1	-0.7	0.5	1
9.365	-1.8533332549973	5.50922254979933	7.89570605063406	0.8	-0.4	0.5	1
9.37	-1.8533332549973	5.43305818275141	7.92744120357069	1	-0.3	0.2	1
9.375	-1.89141511502327	5.50922254979933	7.96552338709465	1.1	0	0	1
9.38	-1.89141511502327	5.54095770273596	7.8576238671101	0.8	-0.3	0	1
9.385	-1.89141511502327	5.50922254979933	7.89570605063406	0.9	-0.6	0.2	1
9.39	-1.92949729854723	5.54095770273596	7.92744120357069	0.9	-0.5	0	1
9.395	-1.89141511502327	5.50922254979933	7.96552338709465	0.8	-0.5	0.4	1
9.4	-1.8533332549973	5.47114036627537	7.89570605063406	0.8	0	0.5	1
9.405	-1.89141511502327	5.47114036627537	7.96552338709465	0.7	-0.2	0.2	1
9.41	-1.8533332549973	5.47114036627537	7.92744120357069	0.7	-0.3	0.2	1
9.415	-1.92949729854723	5.47114036627537	7.89570605063406	0.6	-0.1	-0.5	1
9.42	-1.89141511502327	5.50922254979933	7.89570605063406	1.1	-0.4	0.1	1
9.425	-1.92949729854723	5.50922254979933	7.92744120357069	0.8	-0.7	0.5	1
9.43	-1.92949729854723	5.50922254979933	7.8576238671101	0.3	-0.6	0.2	1
9.435	-1.92949729854723	5.50922254979933	7.89570605063406	0.4	-0.5	0	1
9.44	-1.89141511502327	5.47114036627537	7.89570605063406	0.6	-0.6	0.2	1
9.445	-1.89141511502327	5.50922254979933	7.89570605063406	0.7	-0.3	0.4	1
9.45	-1.82159777856268	5.50922254979933	7.92744120357069	0.9	-0.5	0.4	1
9.455	-1.8533332549973	5.50922254979933	7.92744120357069	1.1	-0.4	0	1
9.46	-1.8533332549973	5.50922254979933	7.92744120357069	0.8	-0.5	0.4	1
9.465	-1.8533332549973	5.47114036627537	7.92744120357069	0.7	-0.4	0.5	1
9.47	-1.8533332549973	5.47114036627537	7.89570605063406	1.1	-0.2	0.7	1
9.475	-1.82159777856268	5.54095770273596	7.92744120357069	1.1	-0.2	0.2	1
9.48	-1.8533332549973	5.54095770273596	7.89570605063406	1.2	0	0.9	1
9.485	-1.8533332549973	5.54095770273596	7.92744120357069	1	0	0.6	1
9.49	-1.8533332549973	5.61077503919655	7.89570605063406	0.9	-0.2	0.4	1
9.495	-1.8533332549973	5.47114036627537	7.92744120357069	0.4	-0.4	0.2	1
9.5	-1.8533332549973	5.54095770273596	7.92744120357069	0.5	0	-0.1	1
9.505	-1.92949729854723	5.54095770273596	7.92744120357069	0.4	0	0	1
9.51	-1.89141511502327	5.57903988625992	7.89570605063406	0.5	-0.2	0	1
9.515	-1.89141511502327	5.47114036627537	7.89570605063406	0.4	-0.2	0.4	1
9.52	-1.89141511502327	5.54095770273596	7.89570605063406	0.2	0	0.1	1
9.525	-1.89141511502327	5.54095770273596	7.96552338709465	0.7	0	0	1
9.53	-1.89141511502327	5.54095770273596	7.89570605063406	0.9	0.2	0.4	1
9.535	-1.89141511502327	5.54095770273596	7.92744120357069	1	0	0	1
9.54	-1.89141511502327	5.54095770273596	7.96552338709465	1.4	-0.1	0.1	1
9.545	-1.89141511502327	5.47114036627537	7.96552338709465	1.3	-0.2	0.1	1
9.55	-1.89141511502327	5.54095770273596	7.92744120357069	1.2	0.1	0.2	1
9.555	-1.92949729854723	5.54095770273596	7.96552338709465	1.2	0	0.6	1
9.56	-1.8533332549973	5.57903988625992	7.89570605063406	1.1	0.1	0	1
9.565	-1.8533332549973	5.61077503919655	7.89570605063406	0.5	0.3	0.2	1
9.57	-1.8533332549973	5.61077503919655	7.96552338709465	0.2	0.5	-0.1	1
9.575	-1.74543341151476	5.68693940624447	7.96552338709465	-0.4	0.4	-0.2	1
9.58	-1.59945170800626	5.68693940624447	7.92744120357069	-0.8	0.5	-0.2	1
9.585	-1.67561607505417	5.54095770273596	7.92744120357069	-1	0.6	-0.5	1
9.59	-1.74543341151476	5.57903988625992	7.8576238671101	-1.3	0.6	-0.8	1
9.595	-1.78351559503872	5.54095770273596	7.81954168358614	-1.6	0.9	-1.6	1
9.6	-1.74543341151476	5.47114036627537	7.81954168358614	-1.7	1.1	-1.5	1
9.605	-1.89141511502327	5.25534132630627	7.71798919418892	-2.5	1.1	-1.7	1
9.61	-2.10721447849036	5.21725914278231	7.78780653064951	-2.4	0.9	-1.6	1
9.615	-2.10721447849036	5.25534132630627	7.8576238671101	-1.5	0.2	-0.7	1
9.62	-1.96757948207119	5.29342350983023	7.78780653064951	-1.1	0	-0.8	1
9.625	-2.03739681853178	5.29342350983023	7.81954168358614	-0.9	-0.1	0	1
9.63	-1.99931463500782	5.29342350983023	7.92744120357069	-0.4	-0.4	0.1	1
9.635	-1.8533332549973	5.29342350983023	7.96552338709465	0.4	-0.5	0.3	1
9.64	-1.78351559503872	5.47114036627537	7.89570605063406	1	-0.7	0.6	1
9.645	-1.8533332549973	5.47114036627537	7.89570605063406	1.4	-0.3	0.7	1
9.65	-1.8533332549973	5.43305818275141	7.92744120357069	1.4	0	0.6	1
9.655	-1.82159777856268	5.50922254979933	7.96552338709465	1.4	-0.5	0.4	1
9.66	-1.74543341151476	5.54095770273596	7.92744120357069	1.2	0	0.4	1
9.665	-1.8533332549973	5.57903988625992	7.89570605063406	0.7	0	0.1	1
9.67	-1.8533332549973	5.57903988625992	7.89570605063406	0.4	0	0.2	1
9.675	-1.89141511502327	5.47114036627537	7.92744120357069	0.5	-0.2	0.2	1
9.68	-1.89141511502327	5.57903988625992	7.81954168358614	0.9	-0.4	0.2	1
9.685	-1.89141511502327	5.50922254979933	7.92744120357069	0.6	0	0.1	1
9.69	-1.89141511502327	5.47114036627537	7.92744120357069	1	-0.4	-0.5	1
9.695	-1.8533332549973	5.47114036627537	7.89570605063406	0.4	-0.7	0	1
9.7	-1.89141511502327	5.47114036627537	7.92744120357069	-0.1	-0.7	0.2	1
9.705	-1.89141511502327	5.43305818275141	7.92744120357069	0.1	-0.2	0.2	1
9.71	-1.8533332549973	5.43305818275141	7.96552338709465	0.4	-0.4	0.8	1
9.715	-1.8533332549973	5.43305818275141	7.89570605063406	0.4	-0.6	0.3	1
9.72	-1.8533332549973	5.47114036627537	7.92744120357069	0.7	-0.4	0.6	1
9.725	-1.89141511502327	5.47114036627537	7.92744120357069	1.4	0	0.4	1
9.73	-1.8533332549973	5.47114036627537	7.96552338709465	1.6	0.3	0.6	1
9.735	-1.89141511502327	5.50922254979933	7.89570605063406	1.9	0.2	0.6	1
9.74	-1.78351559503872	5.50922254979933	7.99725854003128	1.6	0.2	0.2	1
9.745	-1.8533332549973	5.54095770273596	7.92744120357069	1.5	0.1	0.3	1
9.75	-1.8533332549973	5.50922254979933	7.92744120357069	1.4	0.2	0	1
9.755	-1.82159777856268	5.50922254979933	7.89570605063406	1.4	0.4	0.6	1
9.76	-1.82159777856268	5.50922254979933	7.92744120357069	1.3	0.4	0.5	1
9.765	-1.89141511502327	5.54095770273596	7.89570605063406	1.1	0.4	0	1
9.77	-1.8533332549973	5.50922254979933	7.8576238671101	1.1	0.7	0	1
9.775	-1.8533332549973	5.57903988625992	7.8576238671101	1.3	0.4	0	1
9.78	-1.89141511502327	5.54095770273596	7.8576238671101	0.9	0.3	0	1
9.785	-1.8533332549973	5.61077503919655	7.8576238671101	0.1	0.4	-0.1	1
9.79	-1.82159777856268	5.50922254979933	7.89570605063406	0	0.6	-0.2	1
9.795	-1.92949729854723	5.50922254979933	7.8576238671101	-0.2	0.5	-0.4	1
9.8	-1.89141511502327	5.47114036627537	7.89570605063406	0	0.2	-0.4	1
9.805	-1.96757948207119	5.50922254979933	7.81954168358614	-0.4	0.3	-0.5	1
9.81	-1.92949729854723	5.47114036627537	7.89570605063406	-0.4	0	-0.3	1
9.815	-1.89141511502327	5.43305818275141	7.92744120357069	-0.9	-0.5	-0.4	1
9.82	-1.89141511502327	5.47114036627537	7.8576238671101	-0.9	-0.2	-0.8	1
9.825	-1.96757948207119	5.47114036627537	7.89570605063406	-0.5	-0.2	-0.2	1
9.83	-1.96757948207119	5.47114036627537	7.92744120357069	-0.5	-0.5	-0.2	1
9.835	-1.92949729854723	5.43305818275141	7.92744120357069	-0.3	-0.4	0	1
9.84	-1.89141511502327	5.47114036627537	7.8576238671101	-0.2	0	-0.5	1
9.845	-1.89141511502327	5.43305818275141	7.89570605063406	0	0	-0.4	1
9.85	-1.8533332549973	5.40132302981478	7.89570605063406	-0.1	-0.4	0	1
9.855	-1.89141511502327	5.43305818275141	7.92744120357069	0	-0.2	0.2	1
9.86	-1.92949729854723	5.40132302981478	7.92744120357069	0	-0.4	0.3	1
9.865	-1.89141511502327	5.47114036627537	7.92744120357069	0.2	-0.8	0.3	1
9.87	-1.8533332549973	5.47114036627537	7.96552338709465	0.5	-0.9	0	1
9.875	-1.8533332549973	5.54095770273596	7.92744120357069	0.4	-0.8	0.2	1
9.88	-1.82159777856268	5.50922254979933	7.89570605063406	0.7	-0.4	-0.2	1
9.885	-1.82159777856268	5.54095770273596	7.92744120357069	0.6	-0.2	0	1
9.89	-1.89141511502327	5.54095770273596	7.89570605063406	0.4	-0.1	0.2	1
9.895	-1.89141511502327	5.54095770273596	7.92744120357069	0.5	-0.4	0	1
9.9	-1.89141511502327	5.50922254979933	7.8576238671101	0.2	-0.3	0.4	1
9.905	-1.89141511502327	5.54095770273596	7.89570605063406	0.4	-0.3	0	1
9.91	-1.89141511502327	5.50922254979933	7.81954168358614	0.3	-0.2	-0.1	1
9.915	-1.92949729854723	5.50922254979933	7.89570605063406	0.6	-0.3	-0.1	1
9.92	-1.89141511502327	5.50922254979933	7.8576238671101	0.5	-0.5	0	1
9.925	-1.89141511502327	5.50922254979933	7.8576238671101	0.1	-0.3	0.4	1
9.93	-1.89141511502327	5.47114036627537	7.92744120357069	0	-0.7	0.1	1
9.935	-1.78351559503872	5.54095770273596	7.89570605063406	0.4	-0.5	0.2	1
9.94	-1.89141511502327	5.47114036627537	7.92744120357069	0.7	-0.1	0	1
9.945	-1.8533332549973	5.54095770273596	7.8576238671101	0.7	-0.7	0.1	1
9.95	-1.8533332549973	5.47114036627537	7.89570605063406	0.3	-0.4	0	1
9.955	-1.8533332549973	5.50922254979933	7.96552338709465	0.5	-0.2	0	1
9.96	-1.89141511502327	5.50922254979933	7.92744120357069	0.2	-0.1	0	1
9.965	-1.8533332549973	5.50922254979933	7.92744120357069	0.4	-0.5	0	1
9.97	-1.8533332549973	5.47114036627537	7.96552338709465	-0.2	-0.3	0.2	1
9.975	-1.8533332549973	5.50922254979933	7.92744120357069	0	-0.2	0.2	1
9.98	-1.89141511502327	5.54095770273596	7.92744120357069	0.1	0	0	1
9.985	-1.92949729854723	5.50922254979933	7.92744120357069	0.4	-0.1	0.2	1
9.99	-1.8533332549973	5.50922254979933	7.8576238671101	-0.1	0	-0.2	1
[truncated: 24,803 more rows]
