# Supplementary material for: Real-Time Detection of Freezing Motions in Parkinson's Patients for Adaptive Gait Phase Synchronous Cueing
Source: Front Neurol. 2021 Dec 6;12:720516. doi: 10.3389/fneur.2021.720516 (PMC8685223; doi:10.3389/fneur.2021.720516)
Supplement: Supplementary file 2 [file Data_Sheet_2.zip › data/S2/S2_right_foot_trial_2.csv]

time	acc_x	acc_y	acc_z	gyr_x	gyr_y	gyr_z	FoG
0	1.1691148597279	4.87559438754658	8.3765152587098	0.6	0.7	-0.7	0
0.005	1.1691148597279	4.91413663566947	8.3765152587098	0.3	0.3	-0.7	0
0.01	1.2076571078508	4.91413663566947	8.41505750683269	0	0.2	-0.5	0
0.015	1.2461993559737	4.91413663566947	8.48571829505801	-0.4	0.5	-0.1	0
0.02	1.130572611605	5.02333967201768	8.41505750683269	-0.4	0.2	-0.4	0
0.025	1.2076571078508	4.84347584744416	8.44717604693511	-0.2	0.4	-0.7	0
0.03	1.2076571078508	4.95267888379237	8.34439671860738	-0.2	0.4	-1	0
0.035	1.2461993559737	4.91413663566947	8.48571829505801	0	0.8	-0.4	0
0.04	1.2076571078508	4.95267888379237	8.41505750683269	0.1	0.3	-0.5	0
0.045	1.2461993559737	4.87559438754658	8.44717604693511	0.2	0.7	-0.6	0
0.05	1.1691148597279	4.91413663566947	8.41505750683269	0	1.1	-0.9	0
0.055	1.2076571078508	4.95267888379237	8.3765152587098	0.1	0.9	-0.7	0
0.06	1.1691148597279	4.91413663566947	8.41505750683269	0.2	0.7	-0.7	0
0.065	1.1691148597279	4.87559438754658	8.41505750683269	0.1	0.6	-0.5	0
0.07	1.1691148597279	4.95267888379237	8.44717604693511	0.2	0.1	-0.4	0
0.075	1.2076571078508	4.87559438754658	8.3765152587098	0.4	0.7	-0.4	0
0.08	1.2076571078508	4.95267888379237	8.34439671860738	0	0.2	-0.7	0
0.085	1.1691148597279	4.87559438754658	8.41505750683269	0.2	0.2	-0.9	0
0.09	1.2076571078508	4.87559438754658	8.3765152587098	0.2	0	-0.9	0
0.095	1.2076571078508	4.91413663566947	8.41505750683269	0.1	0.4	-0.3	0
0.1	1.1691148597279	4.95267888379237	8.34439671860738	-0.1	0.8	0.1	0
0.105	1.1691148597279	4.91413663566947	8.3765152587098	-0.1	0.4	-0.5	0
0.11	1.2461993559737	4.84347584744416	8.44717604693511	-0.1	0.6	-0.3	0
0.115	1.2076571078508	4.87559438754658	8.44717604693511	0.1	0.8	-0.5	0
0.12	1.2076571078508	4.95267888379237	8.3765152587098	0.2	0.2	-0.9	0
0.125	1.1691148597279	4.87559438754658	8.3765152587098	0	0.1	-0.9	0
0.13	1.2076571078508	4.87559438754658	8.3765152587098	0	-0.1	-0.8	0
0.135	1.1691148597279	4.87559438754658	8.3765152587098	0	0.8	-0.8	0
0.14	1.1691148597279	4.91413663566947	8.3765152587098	0.3	0.7	-0.4	0
0.145	1.09845407150259	4.95267888379237	8.41505750683269	0.3	0.8	-0.2	0
0.15	1.130572611605	4.95267888379237	8.44717604693511	0.7	0.9	-1	0
0.155	1.1691148597279	4.87559438754658	8.41505750683269	0	0.8	-0.7	0
0.16	1.2076571078508	4.95267888379237	8.3765152587098	0.2	0.7	-0.3	0
0.165	1.2461993559737	4.87559438754658	8.3765152587098	0	0.4	-0.7	0
0.17	1.1691148597279	4.87559438754658	8.41505750683269	0.2	0.2	-0.6	0
0.175	1.2076571078508	4.87559438754658	8.41505750683269	0.7	0.2	-0.1	0
0.18	1.1691148597279	4.91413663566947	8.41505750683269	0.1	0	-0.2	0
0.185	1.1691148597279	4.91413663566947	8.41505750683269	0	0.2	-0.7	0
0.19	1.130572611605	5.02333967201768	8.41505750683269	-0.1	0	-0.7	0
0.195	1.2076571078508	4.87559438754658	8.34439671860738	0.2	0	-0.6	0
0.2	1.130572611605	4.91413663566947	8.34439671860738	0.5	0.1	-0.7	0
0.205	1.2076571078508	4.87559438754658	8.3765152587098	0.4	0.3	-0.5	0
0.21	1.2461993559737	4.87559438754658	8.44717604693511	0.5	0.2	-0.2	0
0.215	1.2076571078508	4.95267888379237	8.3765152587098	0.3	0.3	-0.4	0
0.22	1.1691148597279	4.87559438754658	8.34439671860738	0.4	0.7	-0.9	0
0.225	1.1691148597279	4.87559438754658	8.3765152587098	0.5	0.7	-0.7	0
0.23	1.1691148597279	4.84347584744416	8.34439671860738	0.4	0.9	-0.9	0
0.235	1.1691148597279	4.87559438754658	8.44717604693511	0.6	0.4	-0.9	0
0.24	1.1691148597279	4.87559438754658	8.41505750683269	0.9	0.1	-1	0
0.245	1.1691148597279	4.84347584744416	8.48571829505801	0.9	0.2	-0.7	0
0.25	1.1691148597279	4.84347584744416	8.44717604693511	1	0	-0.6	0
0.255	1.2461993559737	4.84347584744416	8.44717604693511	0.9	0.4	-0.9	0
0.26	1.2076571078508	4.84347584744416	8.44717604693511	0.7	0.1	-1	0
0.265	1.1691148597279	4.87559438754658	8.44717604693511	1.1	-0.3	-0.5	0
0.27	1.2461993559737	4.87559438754658	8.3765152587098	1.4	-0.6	-0.5	0
0.275	1.2076571078508	4.91413663566947	8.44717604693511	1.4	-0.2	-0.7	0
0.28	1.2076571078508	4.91413663566947	8.44717604693511	1.3	0.4	-0.3	0
0.285	1.27831789607611	4.91413663566947	8.44717604693511	1.4	0.7	-0.7	0
0.29	1.2076571078508	4.91413663566947	8.34439671860738	1.5	0.6	-0.4	0
0.295	1.2076571078508	4.91413663566947	8.3765152587098	2.1	0.6	-0.9	0
0.3	1.2076571078508	4.91413663566947	8.41505750683269	2.2	0.2	-0.8	0
0.305	1.1691148597279	4.87559438754658	8.34439671860738	2.2	0.2	-0.9	0
0.31	1.2461993559737	4.91413663566947	8.3765152587098	2.5	0	-0.9	0
0.315	1.2076571078508	4.95267888379237	8.3765152587098	2.2	0.2	-1	0
0.32	1.2076571078508	5.02333967201768	8.30585447048448	2.1	0.1	-1.2	0
0.325	1.1691148597279	4.91413663566947	8.3765152587098	2.2	0.5	-1.1	0
0.33	1.1691148597279	4.87559438754658	8.41505750683269	1.9	0.9	-0.9	0
0.335	1.1691148597279	4.95267888379237	8.5242605431809	1.6	0.7	-1.2	0
0.34	1.2076571078508	4.91413663566947	8.41505750683269	1.6	0.7	-1.5	0
0.345	1.2076571078508	4.95267888379237	8.3765152587098	1.9	0.2	-0.9	0
0.35	1.1691148597279	5.02333967201768	8.30585447048448	1.8	-0.2	-0.5	0
0.355	1.2461993559737	4.95267888379237	8.41505750683269	1.6	0	-1.1	0
0.36	1.1691148597279	4.98479742389479	8.41505750683269	1.4	0.7	-0.8	0
0.365	1.2076571078508	4.87559438754658	8.3765152587098	1.4	0.7	-1.3	0
0.37	1.2076571078508	4.91413663566947	8.3765152587098	1.4	0.6	-1.8	0
0.375	1.1691148597279	4.87559438754658	8.3765152587098	1.2	0.2	-1.4	0
0.38	1.27831789607611	4.95267888379237	8.41505750683269	1	-0.2	-1.8	0
0.385	1.2076571078508	4.87559438754658	8.41505750683269	1	0.4	-1.1	0
0.39	1.130572611605	4.91413663566947	8.34439671860738	1.4	0	-1.6	0
0.395	1.05991182337969	4.87559438754658	8.44717604693511	1.4	-0.4	-1.7	0
0.4	1.130572611605	4.91413663566947	8.41505750683269	1.6	-0.4	-1.4	0
0.405	1.2076571078508	4.95267888379237	8.41505750683269	1.8	0	-1.3	0
0.41	1.1691148597279	4.98479742389479	8.34439671860738	1.8	-0.3	-1.2	0
0.415	1.2076571078508	4.98479742389479	8.3765152587098	1.6	0	-1.8	0
0.42	1.2076571078508	4.95267888379237	8.3765152587098	1.5	-0.1	-1.7	0
0.425	1.1691148597279	4.95267888379237	8.41505750683269	1.7	0	-1.7	0
0.43	1.09845407150259	4.98479742389479	8.44717604693511	2.2	0	-1.7	0
0.435	1.1691148597279	4.95267888379237	8.3765152587098	1.6	-0.1	-1.6	0
0.44	1.09845407150259	4.98479742389479	8.34439671860738	0.9	0.1	-1.6	0
0.445	1.130572611605	4.95267888379237	8.3765152587098	0.9	0	-1.3	0
0.45	1.09845407150259	4.98479742389479	8.30585447048448	1	0.5	-1.2	0
0.455	1.130572611605	5.02333967201768	8.30585447048448	0.9	0.6	-0.9	0
0.46	1.2076571078508	5.02333967201768	8.41505750683269	0.9	0.2	0	0
0.465	1.1691148597279	5.02333967201768	8.30585447048448	0.4	0	0	0
0.47	1.2076571078508	4.95267888379237	8.27373593038207	0	0	-0.2	0
0.475	1.2076571078508	4.95267888379237	8.3765152587098	0.2	0.1	-0.4	0
0.48	1.2076571078508	4.98479742389479	8.34439671860738	0	0	-0.7	0
0.485	1.2461993559737	4.91413663566947	8.44717604693511	-0.3	0.2	-0.7	0
0.49	1.2076571078508	4.91413663566947	8.48571829505801	-0.2	0	-0.4	0
0.495	1.2461993559737	4.84347584744416	8.48571829505801	0.2	0	-0.2	0
0.5	1.1691148597279	4.80493359932126	8.44717604693511	0.7	-0.4	-0.5	0
0.505	1.2076571078508	4.76639135119837	8.5242605431809	1	-0.4	-0.2	0
0.51	1.2076571078508	4.76639135119837	8.48571829505801	1.7	-0.1	-0.4	0
0.515	1.1691148597279	4.80493359932126	8.44717604693511	2.8	0	-0.2	0
0.52	1.2076571078508	4.84347584744416	8.48571829505801	3.6	0	-0.7	0
0.525	1.2461993559737	4.76639135119837	8.5242605431809	4	0.2	-1	0
0.53	1.1691148597279	4.84347584744416	8.41505750683269	4.9	0.7	-0.9	0
0.535	1.130572611605	4.84347584744416	8.5242605431809	5.1	0.2	-1.1	0
0.54	1.2461993559737	4.87559438754658	8.44717604693511	6.3	0	-0.9	0
0.545	1.2461993559737	4.84347584744416	8.5242605431809	6.8	0	-0.9	0
0.55	1.27831789607611	4.91413663566947	8.44717604693511	7.2	-0.2	-1	0
0.555	1.2461993559737	4.91413663566947	8.44717604693511	7.4	-0.1	-1.1	0
0.56	1.2461993559737	4.95267888379237	8.44717604693511	7.4	0	-1.1	0
0.565	1.2461993559737	4.91413663566947	8.34439671860738	7.8	0.4	-0.9	0
0.57	1.2076571078508	5.0554582121201	8.30585447048448	8.5	0.4	-1.1	0
0.575	1.09845407150259	5.02333967201768	8.30585447048448	9	0.5	-1.1	0
0.58	1.27831789607611	4.87559438754658	8.30585447048448	8.7	0.4	-1.1	0
0.585	1.35540239232191	5.0554582121201	8.44717604693511	8.6	0.1	-1.1	0
0.59	1.27831789607611	5.02333967201768	8.3765152587098	8.5	1.3	-1.1	0
0.595	1.1691148597279	5.094000460243	8.27373593038207	8.6	1.4	-1.4	0
0.6	1.1691148597279	5.0554582121201	8.34439671860738	8.8	1.4	-0.7	0
0.605	1.2076571078508	5.0554582121201	8.30585447048448	8.3	1.4	-1.1	0
0.61	1.27831789607611	5.094000460243	8.27373593038207	8.1	0.8	-1.1	0
0.615	1.2461993559737	5.02333967201768	8.34439671860738	8.3	1.3	-1.1	0
0.62	1.130572611605	5.02333967201768	8.34439671860738	8.4	1.5	-1.2	0
0.625	1.09845407150259	5.02333967201768	8.3765152587098	8.7	1.5	-1.6	0
0.63	1.1691148597279	5.094000460243	8.3765152587098	8.6	0.7	-1.9	0
0.635	1.2076571078508	5.02333967201768	8.41505750683269	9.2	1.1	-1.6	0
0.64	1.2461993559737	5.02333967201768	8.3765152587098	9.5	1	-1.4	0
0.645	1.1691148597279	5.02333967201768	8.41505750683269	10	1.1	-1.8	0
0.65	1.130572611605	5.02333967201768	8.30585447048448	10.2	1.4	-2	0
0.655	1.2076571078508	4.95267888379237	8.3765152587098	11	1.1	-2.2	0
0.66	1.2076571078508	5.02333967201768	8.3765152587098	11.5	0.7	-1.8	0
0.665	1.1691148597279	5.02333967201768	8.41505750683269	12.1	0.9	-2.2	0
0.67	1.2076571078508	5.02333967201768	8.41505750683269	12.4	0.6	-2.5	0
0.675	1.1691148597279	5.0554582121201	8.41505750683269	13	0.9	-2	0
0.68	1.1691148597279	5.16466124846831	8.30585447048448	13.7	1	-1.8	0
0.685	1.130572611605	5.16466124846831	8.34439671860738	14.3	1.1	-1.7	0
0.69	1.1691148597279	5.094000460243	8.3765152587098	14.2	1.1	-1.6	0
0.695	1.1691148597279	5.1325427083659	8.30585447048448	14.4	1.1	-1.6	0
0.7	1.130572611605	5.1325427083659	8.3765152587098	14.9	0.7	-1.6	0
0.705	1.27831789607611	5.1325427083659	8.3765152587098	15.7	0.4	-1.8	0
0.71	1.2076571078508	5.1325427083659	8.41505750683269	16.1	0.6	-1.2	0
0.715	1.2461993559737	5.1325427083659	8.34439671860738	16.2	1.1	-1.7	0
0.72	1.2076571078508	5.16466124846831	8.3765152587098	16.7	1.4	-1.6	0
0.725	1.09845407150259	5.16466124846831	8.3765152587098	17.9	1.2	-1.2	0
0.73	1.130572611605	5.1325427083659	8.41505750683269	18.1	1.2	-1.1	0
0.735	1.130572611605	5.20320349659121	8.30585447048448	18.8	1.8	-0.7	0
0.74	1.1691148597279	5.20320349659121	8.34439671860738	19.1	2.1	-0.5	0
0.745	1.130572611605	5.24174574471411	8.34439671860738	20.1	1.8	0.2	0
0.75	1.09845407150259	5.27386428481652	8.34439671860738	20.4	1.4	0.5	0
0.755	1.05991182337969	5.27386428481652	8.27373593038207	20.8	1.3	1.1	0
0.76	1.09845407150259	5.35094878106232	8.30585447048448	21.5	1.6	1.5	0
0.765	1.1691148597279	5.35094878106232	8.30585447048448	22	1.6	1.6	0
0.77	1.130572611605	5.45372810939004	8.27373593038207	21.7	1.6	2.1	0
0.775	0.95070878703148	5.53081260563584	8.23519368225917	21.8	1.6	1.8	0
0.78	0.989251035154378	5.56293114573825	8.20307514215676	21.3	1.6	2.3	0
0.785	1.05991182337969	5.49227035751294	8.09387210580855	21	1.3	2.5	0
0.79	1.2076571078508	5.56293114573825	8.13241435393144	21.3	0.7	2.5	0
0.795	1.27831789607611	5.56293114573825	8.09387210580855	21.2	0.1	2.4	0
0.8	1.27831789607611	5.67213418208646	8.13241435393144	21.2	0.6	2.3	0
0.805	1.35540239232191	5.67213418208646	8.13241435393144	20.6	1.1	2.8	0
0.81	1.31686014419901	5.64001564198405	8.02321131758323	19.6	1.8	3	0
0.815	1.31686014419901	5.67213418208646	7.95255052935792	19.6	1.9	2.8	0
0.82	1.38752093242432	5.64001564198405	7.91400828123502	19.6	2.3	2.8	0
0.825	1.35540239232191	5.71067643020936	7.91400828123502	19.4	3.5	3	0
0.83	1.27831789607611	5.71067643020936	8.02321131758323	18.9	3.6	3.3	0
0.835	1.2461993559737	5.67213418208646	7.98466906946034	18.4	3.9	3.7	0
0.84	1.38752093242432	5.64001564198405	8.05532985768565	18.2	3.2	4.3	0
0.845	1.35540239232191	5.81987946655757	8.05532985768565	17.5	3	5	0
0.85	1.31686014419901	5.9612010430082	8.13241435393144	16.5	2.1	6.3	0
0.855	1.50314767679302	5.89054025478289	8.09387210580855	15.2	0.6	8.4	0
0.86	1.68301150136654	5.85199800665999	7.98466906946034	14	-1.7	11.4	0
0.865	1.86929903396054	5.71067643020936	7.91400828123502	13.2	-2.6	13.7	0
0.87	2.01704431843165	5.78133721843468	7.84334749300971	13	-3.9	15.1	0
0.875	2.19690847041129	5.74279497031178	7.84334749300971	13	-3.8	17.1	0
0.88	2.34465342747629	5.85199800665999	7.81122895290729	13.6	-3.6	18.7	0
0.885	2.34465342747629	5.9997432911311	7.81122895290729	14.4	-1.6	20.4	0
0.89	2.3831960030053	6.25026790392993	8.05532985768565	15	0	20.8	0
0.895	2.34465342747629	6.39801318840104	8.27373593038207	13.7	2.8	20.6	0
0.9	2.04916285853407	6.39801318840104	8.5242605431809	11.8	5.8	20	0
0.905	1.79221453771475	6.39801318840104	8.48571829505801	9.5	7.2	19.8	0
0.91	1.57380846501833	6.32092869215525	8.44717604693511	6.8	7.9	19.4	0
0.915	1.38752093242432	6.21814936382752	8.41505750683269	4.9	7.4	18.8	0
0.92	1.31686014419901	6.10894632747931	8.27373593038207	3	6.5	18.2	0
0.925	1.38752093242432	5.92908250290578	8.34439671860738	1.7	4.9	18.2	0
0.93	1.35540239232191	6.03186183123351	8.27373593038207	0.9	3.5	17.5	0
0.935	1.42606318054722	5.9612010430082	8.30585447048448	0	2.8	16.7	0
0.94	1.35540239232191	5.9997432911311	8.27373593038207	-0.6	1.7	15.4	0
0.945	1.35540239232191	6.03186183123351	8.3765152587098	-0.9	1.5	13.3	0
0.95	1.35540239232191	6.07040407935641	8.34439671860738	-1.7	1.1	11.7	0
0.955	1.38752093242432	6.10894632747931	8.27373593038207	-3.5	1.1	10.3	0
0.96	1.35540239232191	6.14106486758172	8.30585447048448	-4.6	0.6	8.4	0
0.965	1.31686014419901	6.03186183123351	8.34439671860738	-6	0.4	6.2	0
0.97	1.31686014419901	6.03186183123351	8.13241435393144	-6.9	-0.1	5.1	0
0.975	1.35540239232191	6.07040407935641	8.09387210580855	-7.5	-0.4	3.9	0
0.98	1.50314767679302	6.10894632747931	8.05532985768565	-8.6	-0.7	3.5	0
0.985	1.57380846501833	6.10894632747931	8.09387210580855	-9.4	-0.7	3.5	0
0.99	1.64446925324364	5.9997432911311	8.02321131758323	-9.5	-1.2	3	0
0.995	1.64446925324364	6.03186183123351	8.02321131758323	-10.2	-0.7	3.1	0
1	1.68301150136654	6.03186183123351	8.02321131758323	-10.6	0.4	3.2	0
1.005	1.53526621689543	6.10894632747931	7.98466906946034	-11.6	-0.1	3.6	0
1.01	1.57380846501833	6.14106486758172	7.95255052935792	-12.4	-0.1	4.1	0
1.015	1.61235071314123	6.14106486758172	7.95255052935792	-13.5	-0.4	4.1	0
1.02	1.64446925324364	6.03186183123351	7.95255052935792	-15.1	-0.4	3.7	0
1.025	1.64446925324364	5.9997432911311	7.88188974113261	-15.9	-1.1	4.1	0
1.03	1.57380846501833	5.92908250290578	7.7341444566615	-16.1	-1.6	4.6	0
1.035	1.61235071314123	5.78133721843468	7.63136512833377	-16.3	-1.9	4.6	0
1.04	1.64446925324364	5.64001564198405	7.52216209198556	-15.9	-2.1	4.7	0
1.045	1.57380846501833	5.60147339386115	7.41295905563735	-15.6	-2.3	5.3	0
1.05	1.53526621689543	5.53081260563584	7.31017972730962	-14.9	-3.2	5.6	0
1.055	1.57380846501833	5.49227035751294	7.27163747918673	-14.2	-3.6	5.6	0
1.06	1.61235071314123	5.49227035751294	7.23951893908431	-13.5	-3.7	5.6	0
1.065	1.50314767679302	5.49227035751294	7.23951893908431	-12.8	-4.1	6	0
1.07	1.50314767679302	5.42160956928763	7.23951893908431	-11.6	-4.7	6.3	0
1.075	1.42606318054722	5.42160956928763	7.20097669096141	-11.4	-5.2	7	0
1.08	1.42606318054722	5.38306732116473	7.1303159027361	-11.1	-6	6.8	0
1.085	1.31686014419901	5.35094878106232	7.05965511451079	-10.2	-6.3	7.3	0
1.09	1.2461993559737	5.35094878106232	7.05965511451079	-10	-6.5	7.8	0
1.095	1.130572611605	5.42160956928763	7.0917736546132	-8.6	-7	7.9	0
1.1	1.02136957525679	5.53081260563584	7.168858150859	-8	-7.6	8.1	0
1.105	1.02136957525679	5.56293114573825	7.34229826741204	-7.8	-8.4	6.9	0
1.11	0.912166538908582	5.71067643020936	7.31017972730962	-8.5	-9.1	5.8	0
1.115	0.880047998806167	5.67213418208646	7.38084051553494	-9.3	-9.1	4.7	0
1.12	0.732302714335059	5.64001564198405	7.34229826741204	-10.2	-8.6	3.4	0
1.125	0.655218218089263	5.53081260563584	7.31017972730962	-11.2	-8.9	2.1	0
1.13	0.546015181741053	5.45372810939004	7.0917736546132	-11.5	-9.1	0.7	0
1.135	0.623099677986848	5.31240653293942	7.0917736546132	-11.4	-9.3	-0.4	0
1.14	0.546015181741053	5.38306732116473	6.91833353806016	-10.7	-9.2	-1	0
1.145	0.655218218089263	5.35094878106232	6.91833353806016	-9.5	-9.3	-2.3	0
1.15	0.764421254437474	5.27386428481652	6.84767274983485	-8.4	-8.9	-3.3	0
1.155	0.764421254437474	5.31240653293942	6.87979128993726	-7.4	-8.4	-3.7	0
1.16	0.764421254437474	5.31240653293942	6.87979128993726	-6.1	-7.5	-4.2	0
1.165	0.841505750683269	5.35094878106232	6.91833353806016	-5	-6.7	-4.6	0
1.17	0.880047998806167	5.38306732116473	6.95045207816258	-3.6	-6.7	-4.2	0
1.175	0.95070878703148	5.49227035751294	7.05965511451079	-2.3	-5.8	-4.2	0
1.18	1.09845407150259	5.64001564198405	7.20097669096141	-2.1	-5.1	-3.7	0
1.185	1.1691148597279	5.60147339386115	7.27163747918673	-1.9	-4.4	-2.7	0
1.19	1.130572611605	5.64001564198405	7.31017972730962	-1.6	-2.9	-2.6	0
1.195	1.2076571078508	5.60147339386115	7.34229826741204	-1.8	-1.5	-2.2	0
1.2	1.27831789607611	5.60147339386115	7.41295905563735	-2.1	-0.4	-1.1	0
1.205	1.2461993559737	5.56293114573825	7.41295905563735	-1.8	1.2	0.4	0
1.21	1.1691148597279	5.53081260563584	7.38084051553494	-1.8	2.4	1.6	0
1.215	1.2461993559737	5.45372810939004	7.38084051553494	-1.8	3.2	2.3	0
1.22	1.2076571078508	5.45372810939004	7.41295905563735	-1.2	3.2	3.1	0
1.225	1.27831789607611	5.42160956928763	7.41295905563735	-0.9	4.1	3.9	0
1.23	1.27831789607611	5.56293114573825	7.59282288021087	-0.7	5	3.9	0
1.235	1.31686014419901	5.49227035751294	7.66348366843619	-0.7	5.5	4.9	0
1.24	1.31686014419901	5.60147339386115	7.7726867047844	-1.1	5.8	5.5	0
1.245	1.35540239232191	5.56293114573825	7.7726867047844	-2	5.8	6.7	0
1.25	1.27831789607611	5.53081260563584	7.84334749300971	-2.7	5.9	7	0
1.255	1.31686014419901	5.38306732116473	7.81122895290729	-3.7	6.5	7.1	0
1.26	1.2461993559737	5.24174574471411	7.66348366843619	-4.3	7	7.4	0
1.265	1.1691148597279	5.0554582121201	7.49004355188315	-3.3	6.5	7.4	0
1.27	1.130572611605	4.87559438754658	7.41295905563735	-2.8	6.9	8	0
1.275	1.02136957525679	4.91413663566947	7.27163747918673	-2	6.4	7.2	0
1.28	0.989251035154378	4.95267888379237	7.34229826741204	-0.4	6	6.7	0
1.285	0.880047998806167	4.95267888379237	7.45150130376025	1.3	6	5.4	0
1.29	0.841505750683269	5.094000460243	7.49004355188315	2.6	5.2	4.6	0
1.295	0.802963502560372	5.24174574471411	7.7341444566615	3.6	4.8	3.9	0
1.3	0.802963502560372	5.35094878106232	7.81122895290729	4.1	4.4	2.6	0
1.305	0.841505750683269	5.38306732116473	7.91400828123502	3.5	3.6	0.9	0
1.31	0.880047998806167	5.35094878106232	7.98466906946034	3	3.9	-0.8	0
1.315	0.880047998806167	5.38306732116473	7.98466906946034	2.3	4.1	-2.9	0
1.32	0.802963502560372	5.42160956928763	8.02321131758323	1.3	3.3	-4.6	0
1.325	0.880047998806167	5.42160956928763	7.98466906946034	0.7	3.2	-6.3	0
1.33	0.912166538908582	5.42160956928763	7.95255052935792	-0.2	3.5	-7.8	0
1.335	0.95070878703148	5.42160956928763	7.98466906946034	-0.4	3.2	-9.4	0
1.34	1.02136957525679	5.31240653293942	7.84334749300971	-1.3	2.9	-10.2	0
1.345	1.130572611605	5.16466124846831	7.7341444566615	-1.9	3.2	-10.7	0
1.35	1.2076571078508	5.20320349659121	7.70202591655908	-2.5	3.2	-11.1	0
1.355	1.2461993559737	5.20320349659121	7.7341444566615	-2.3	3.5	-11.2	0
1.36	1.31686014419901	5.1325427083659	7.63136512833377	-2.3	3.6	-11.6	0
1.365	1.38752093242432	5.094000460243	7.59282288021087	-2	3.8	-11.2	0
1.37	1.46460542867012	5.0554582121201	7.49004355188315	-2.1	4.2	-10.9	0
1.375	1.50314767679302	5.02333967201768	7.45150130376025	-1.4	4.4	-9.5	0
1.38	1.61235071314123	5.0554582121201	7.56070434010846	-0.5	5.3	-9.2	0
1.385	1.61235071314123	5.20320349659121	7.70202591655908	0.7	5.7	-8.5	0
1.39	1.68301150136654	5.38306732116473	7.88188974113261	0.9	6.7	-7.5	0
1.395	1.68301150136654	5.42160956928763	8.02321131758323	0.2	7.4	-6.7	0
1.4	1.68301150136654	5.49227035751294	8.09387210580855	-0.2	8.5	-5.8	0
1.405	1.68301150136654	5.45372810939004	8.09387210580855	-1.6	9.5	-4.9	0
1.41	1.68301150136654	5.31240653293942	8.05532985768565	-3.5	11.2	-4.2	0
1.415	1.68301150136654	5.27386428481652	7.98466906946034	-4.6	11.3	-2.4	0
1.42	1.72155374948944	5.1325427083659	7.91400828123502	-5.1	11.6	-1.1	0
1.425	1.86929903396054	5.02333967201768	7.88188974113261	-5.3	13	0.2	0
1.43	1.90141757406296	4.98479742389479	7.63136512833377	-5.3	13.8	1.5	0
1.435	2.04916285853407	4.84347584744416	7.63136512833377	-4.5	15.6	4.2	0
1.44	2.12624735477986	4.87559438754658	7.63136512833377	-3.4	17.8	7.5	0
1.445	2.23545039112807	4.95267888379237	7.7726867047844	-2	19.6	10.9	0
1.45	3.37244671075356	5.56293114573825	8.20307514215676	-1.2	21.1	14.6	0
1.455	7.81122895290729	9.53920641041721	13.8366670761203	0	23.3	14.2	0
1.46	4.68930685495257	11.5305558967669	17.5110280638366	-8.8	49	11.4	0
1.465	0.623099677986848	5.094000460243	11.5883692689513	-51.4	65.5	22.6	0
1.47	-0.764421254437474	-0.757997546416991	5.84557429863951	-80	52.5	36.4	0
1.475	-0.032118543376476	0.391846189249461	6.98899432628547	-54.8	35.5	39.2	0
1.48	0.693760466212161	4.00839380478137	11.517708480726	-31.6	28	35.4	0
1.485	-0.250524645539448	5.60147339386115	14.2670555134927	-34.7	24.5	35.2	0
1.49	1.130572611605	2.85212636109444	10.8046768904524	-55.9	13.3	38	0
1.495	0.764421254437474	0.391846189249461	8.13241435393144	-58.2	14	33.6	0
1.5	1.42606318054722	2.56305950017271	9.44927449813045	-39	13.9	28.3	0
1.505	2.4538564638245	4.80493359932126	10.7661346423295	-24.9	11.3	24.7	0
1.51	2.78146557286913	4.26534212560069	9.98244226383054	-26.6	11.3	20.3	0
1.515	1.86929903396054	2.02346802645214	9.59059607458108	-29.4	11.8	15.5	0
1.52	2.64014432382462	3.57800536740902	8.41505750683269	-24	7.7	8.7	0
1.525	2.01704431843165	5.67213418208646	9.59059607458108	-7	10.2	2.9	0
1.53	2.64014432382462	4.87559438754658	9.48781674625335	-9.5	7	-2.8	0
1.535	1.97850207030876	3.75786919198254	8.23519368225917	-11.6	9.1	-4.4	0
1.54	1.64446925324364	4.44520595017422	8.41505750683269	-5.8	11.6	-5.5	0
1.545	1.130572611605	4.98479742389479	8.87756448430747	-3	11.9	-6.5	0
1.55	0.912166538908582	4.47732449027663	8.59492133140622	-7.1	11.6	-6.2	0
1.555	0.841505750683269	4.2267998774778	8.3765152587098	-9	11.9	-5.8	0
1.56	1.02136957525679	3.97627526467896	8.5242605431809	-9.9	12.5	-5.4	0
1.565	1.38752093242432	3.97627526467896	8.5242605431809	-12.2	12.4	-5.2	0
1.57	1.68301150136654	4.29746066570311	8.41505750683269	-14.1	12.5	-4.8	0
1.575	1.61235071314123	4.51586673839953	8.20307514215676	-15.8	14	-5.1	0
1.58	1.61235071314123	4.98479742389479	8.23519368225917	-16.3	15.1	-5.1	0
1.585	1.2076571078508	5.24174574471411	8.20307514215676	-16.4	17.2	-6	0
1.59	0.880047998806167	5.45372810939004	8.23519368225917	-16.1	18.7	-6.2	0
1.595	0.623099677986848	5.49227035751294	8.41505750683269	-15	17.1	-6.1	0
1.6	0.47535439351574	5.16466124846831	8.3765152587098	-14.6	15.6	-6.4	0
1.605	0.546015181741053	4.98479742389479	8.34439671860738	-13.9	14.2	-5.4	0
1.61	0.693760466212161	5.0554582121201	8.55637908328332	-13.1	12.7	-5.2	0
1.615	0.841505750683269	4.80493359932126	8.55637908328332	-12.8	12.3	-4.3	0
1.62	1.02136957525679	4.66361202287064	8.5242605431809	-12.8	11.8	-4.3	0
1.625	1.130572611605	4.66361202287064	8.66558211963153	-11.3	10.9	-4.4	0
1.63	1.2076571078508	4.66361202287064	8.66558211963153	-10.2	10.2	-4.4	0
1.635	1.1691148597279	4.66361202287064	8.55637908328332	-10.5	11.1	-4.4	0
1.64	0.989251035154378	4.66361202287064	8.55637908328332	-10	11.6	-4.4	0
1.645	0.732302714335059	4.76639135119837	8.55637908328332	-10.2	11.6	-5.2	0
1.65	0.655218218089263	4.84347584744416	8.62703987150863	-9.2	10.2	-4.4	0
1.655	0.764421254437474	4.76639135119837	8.55637908328332	-9.4	9.6	-3.9	0
1.66	0.693760466212161	4.84347584744416	8.55637908328332	-9.2	9.3	-4	0
1.665	0.764421254437474	4.76639135119837	8.62703987150863	-8.8	8.8	-4.2	0
1.67	0.802963502560372	4.76639135119837	8.55637908328332	-8.4	8.4	-3.8	0
1.675	0.732302714335059	4.62506977474774	8.55637908328332	-8.8	7.7	-3.3	0
1.68	0.732302714335059	4.62506977474774	8.5242605431809	-8.7	7.7	-3.3	0
1.685	0.732302714335059	4.73427281109595	8.66558211963153	-7.7	7.5	-3.5	0
1.69	0.693760466212161	4.66361202287064	8.66558211963153	-7.6	6.7	-3.2	0
1.695	0.693760466212161	4.66361202287064	8.59492133140622	-7.6	6.3	-3	0
1.7	0.764421254437474	4.69573056297305	8.66558211963153	-6.9	5.8	-2.7	0
1.705	0.841505750683269	4.66361202287064	8.62703987150863	-6.7	4.8	-2.3	0
1.71	0.764421254437474	4.69573056297305	8.62703987150863	-6	3.8	-2.2	0
1.715	0.841505750683269	4.66361202287064	8.66558211963153	-5.8	4.6	-2.4	0
1.72	0.802963502560372	4.66361202287064	8.59492133140622	-5.8	4.2	-2.3	0
1.725	0.764421254437474	4.58652752662484	8.59492133140622	-6	4.1	-1.7	0
1.73	0.802963502560372	4.69573056297305	8.59492133140622	-6	3.3	-1.8	0
1.735	0.802963502560372	4.73427281109595	8.59492133140622	-5.4	3.5	-1.9	0
1.74	0.95070878703148	4.69573056297305	8.69770065973395	-5.2	3.4	-1.5	0
1.745	0.880047998806167	4.69573056297305	8.69770065973395	-5.7	3	-1.4	0
1.75	0.880047998806167	4.66361202287064	8.66558211963153	-5.6	3.9	-1.1	0
1.755	0.912166538908582	4.58652752662484	8.73624290785684	-5.5	3.2	-1.1	0
1.76	0.880047998806167	4.58652752662484	8.69770065973395	-5.3	2.4	-0.9	0
1.765	0.912166538908582	4.51586673839953	8.69770065973395	-5.3	2	-0.9	0
1.77	0.912166538908582	4.55440898652243	8.62703987150863	-5.1	1.7	-0.9	0
1.775	0.95070878703148	4.55440898652243	8.69770065973395	-5.1	1.6	-0.9	0
1.78	0.912166538908582	4.62506977474774	8.62703987150863	-4.9	1.9	-0.8	0
1.785	0.880047998806167	4.62506977474774	8.62703987150863	-4.9	1.5	-0.7	0
1.79	0.880047998806167	4.55440898652243	8.66558211963153	-5.3	1.1	-0.5	0
1.795	0.841505750683269	4.62506977474774	8.62703987150863	-5.5	1.4	-0.7	0
1.8	0.841505750683269	4.58652752662484	8.69770065973395	-5.5	1.4	-0.9	0
1.805	0.841505750683269	4.51586673839953	8.69770065973395	-5.4	1.5	-0.9	0
1.81	0.802963502560372	4.55440898652243	8.62703987150863	-5.1	0.9	-0.4	0
1.815	0.802963502560372	4.44520595017422	8.73624290785684	-4.8	1	-0.2	0
1.82	0.764421254437474	4.51586673839953	8.66558211963153	-4.9	0.7	-0.6	0
1.825	0.912166538908582	4.51586673839953	8.66558211963153	-4.5	0	-0.9	0
1.83	0.841505750683269	4.51586673839953	8.66558211963153	-4.3	0.1	0	0
1.835	0.841505750683269	4.51586673839953	8.69770065973395	-4.2	0.7	-0.4	0
1.84	0.841505750683269	4.51586673839953	8.69770065973395	-4.4	0.4	-0.4	0
1.845	0.841505750683269	4.47732449027663	8.73624290785684	-3.8	0.2	-0.3	0
1.85	0.912166538908582	4.55440898652243	8.66558211963153	-3.9	0	-0.4	0
1.855	0.912166538908582	4.51586673839953	8.73624290785684	-3.5	0	0	0
1.86	0.880047998806167	4.47732449027663	8.73624290785684	-3.2	0	-0.3	0
1.865	0.802963502560372	4.47732449027663	8.73624290785684	-3.7	0.1	0.2	0
1.87	0.841505750683269	4.44520595017422	8.66558211963153	-3.5	0.2	0	0
1.875	0.912166538908582	4.44520595017422	8.69770065973395	-3.2	-0.2	-0.1	0
1.88	0.95070878703148	4.51586673839953	8.73624290785684	-3.2	-0.3	0.1	0
1.885	1.02136957525679	4.58652752662484	8.69770065973395	-2.8	-0.1	0	0
1.89	0.989251035154378	4.55440898652243	8.69770065973395	-3.4	0	0	0
1.895	0.989251035154378	4.55440898652243	8.66558211963153	-4.2	0.7	-0.4	0
1.9	0.880047998806167	4.47732449027663	8.69770065973395	-4	0.2	0	0
1.905	0.841505750683269	4.51586673839953	8.66558211963153	-4.2	0.2	-0.4	0
1.91	0.880047998806167	4.47732449027663	8.69770065973395	-4.2	0.4	-0.6	0
1.915	0.880047998806167	4.40666370205132	8.66558211963153	-4.3	0.5	-0.5	0
1.92	0.880047998806167	4.47732449027663	8.62703987150863	-4.4	1.1	-0.5	0
1.925	0.912166538908582	4.47732449027663	8.66558211963153	-4.4	0.4	-0.2	0
1.93	0.880047998806167	4.62506977474774	8.69770065973395	-4.3	0.2	-0.2	0
1.935	0.880047998806167	4.55440898652243	8.62703987150863	-4.4	0.5	-0.2	0
1.94	0.912166538908582	4.58652752662484	8.69770065973395	-5	-0.2	0	0
1.945	0.95070878703148	4.51586673839953	8.73624290785684	-5.2	0.5	-0.2	0
1.95	0.880047998806167	4.44520595017422	8.66558211963153	-5.9	0.9	-0.1	0
1.955	0.841505750683269	4.47732449027663	8.66558211963153	-5.8	0.8	-0.3	0
1.96	0.880047998806167	4.44520595017422	8.73624290785684	-5.8	1.4	-0.2	0
1.965	0.912166538908582	4.33600291382601	8.69770065973395	-6.5	0.9	-0.5	0
1.97	0.880047998806167	4.33600291382601	8.66558211963153	-6.5	1.7	-0.6	0
1.975	0.802963502560372	4.3745451619489	8.69770065973395	-5.6	1.3	-0.2	0
1.98	0.802963502560372	4.40666370205132	8.73624290785684	-6	0.7	-0.3	0
1.985	0.764421254437474	4.3745451619489	8.76836144795926	-5.6	0.8	-0.4	0
1.99	0.880047998806167	4.40666370205132	8.66558211963153	-5.9	0.2	-0.2	0
1.995	0.912166538908582	4.40666370205132	8.66558211963153	-5.8	0.1	0.1	0
2	0.880047998806167	4.47732449027663	8.59492133140622	-6	0.3	0	0
2.005	1.02136957525679	4.47732449027663	8.66558211963153	-6.3	0.5	-0.2	0
2.01	0.989251035154378	4.40666370205132	8.73624290785684	-7	0.9	0	0
2.015	1.05991182337969	4.44520595017422	8.80690369608216	-7.4	1	0	0
2.02	0.95070878703148	4.3745451619489	8.76836144795926	-7.7	0.7	-0.2	0
2.025	0.912166538908582	4.2267998774778	8.80690369608216	-8	-0.1	-0.2	0
2.03	0.95070878703148	4.29746066570311	8.69770065973395	-8	0.5	-0.2	0
2.035	0.95070878703148	4.26534212560069	8.76836144795926	-7.8	0.8	-0.3	0
2.04	0.912166538908582	4.26534212560069	8.80690369608216	-7.5	1.6	-0.4	0
2.045	0.841505750683269	4.26534212560069	8.80690369608216	-6.9	1.4	-0.2	0
2.05	0.880047998806167	4.26534212560069	8.73624290785684	-6.8	1.1	0	0
2.055	0.95070878703148	4.2267998774778	8.73624290785684	-6.9	1.4	-0.5	0
2.06	1.02136957525679	4.3745451619489	8.76836144795926	-7	1.1	-0.4	0
2.065	1.02136957525679	4.44520595017422	8.80690369608216	-7	1.3	-0.2	0
2.07	1.02136957525679	4.44520595017422	8.87756448430747	-7.2	1.4	0.1	0
2.075	0.912166538908582	4.33600291382601	8.80690369608216	-7.4	1.8	-0.6	0
2.08	0.841505750683269	4.3745451619489	8.69770065973395	-7.4	2.1	-0.2	0
2.085	0.802963502560372	4.26534212560069	8.69770065973395	-7.6	1.7	-0.2	0
2.09	0.802963502560372	4.33600291382601	8.73624290785684	-7.6	1.2	-0.4	0
2.095	0.912166538908582	4.40666370205132	8.84544594420505	-7.3	0.8	0.2	0
2.1	0.912166538908582	4.3745451619489	8.80690369608216	-7.4	1.3	0.1	0
2.105	0.880047998806167	4.29746066570311	8.73624290785684	-7.9	1.1	0.6	0
2.11	0.912166538908582	4.26534212560069	8.69770065973395	-8.1	1.2	0.5	0
2.115	0.95070878703148	4.26534212560069	8.76836144795926	-7.7	1.6	0.4	0
2.12	0.989251035154378	4.29746066570311	8.91610673243037	-7.8	1.3	0.4	0
2.125	0.912166538908582	4.33600291382601	8.84544594420505	-7.5	1.3	0.6	0
2.13	0.95070878703148	4.29746066570311	8.84544594420505	-7.4	1.1	0.3	0
2.135	0.95070878703148	4.29746066570311	8.84544594420505	-7.4	1.4	0.2	0
2.14	0.841505750683269	4.3745451619489	8.80690369608216	-7.6	2	0.1	0
2.145	0.732302714335059	4.29746066570311	8.87756448430747	-8	1.8	0.2	0
2.15	0.732302714335059	4.1882576293549	8.80690369608216	-7.9	1.6	0.7	0
2.155	0.764421254437474	4.15613908925248	8.84544594420505	-7.9	0.4	1.4	0
2.16	0.732302714335059	4.15613908925248	8.94822527253278	-7.8	0.3	1.5	0
2.165	0.732302714335059	4.2267998774778	8.98676752065568	-7	0.4	0.9	0
2.17	0.841505750683269	4.26534212560069	8.94822527253278	-6	0.2	0.6	0
2.175	0.912166538908582	4.11759684112959	8.91610673243037	-6	-1.3	1	0
2.18	0.880047998806167	3.93773301655606	8.62703987150863	-6.9	-1.5	1.5	0
2.185	0.802963502560372	3.75786919198254	8.59492133140622	-6	-0.9	1.8	0
2.19	0.732302714335059	3.82852998020785	8.69770065973395	-4.4	-0.5	1.5	0
2.195	0.732302714335059	4.04693605290427	8.94822527253278	-2.6	-1.1	1.4	0
2.2	0.802963502560372	4.26534212560069	8.94822527253278	-1.4	-1.6	2	0
2.205	0.95070878703148	4.1882576293549	8.98676752065568	-1.6	-1.2	1.6	0
2.21	0.989251035154378	4.29746066570311	8.94822527253278	-1.6	-1.7	1.6	0
2.215	1.1691148597279	4.55440898652243	9.05742830888099	-1.7	-2.1	1.6	0
2.22	1.2461993559737	4.95267888379237	9.23729213345452	-2.5	-1.6	1.4	0
2.225	1.130572611605	4.84347584744416	9.23729213345452	-4.1	-0.7	1.8	0
2.23	1.05991182337969	4.62506977474774	9.05742830888099	-6.8	0.2	1.8	0
2.235	0.912166538908582	4.26534212560069	8.84544594420505	-8.6	0	1.6	0
2.24	0.841505750683269	4.11759684112959	8.76836144795926	-8.6	0.4	1.2	0
2.245	0.802963502560372	3.97627526467896	8.69770065973395	-8.5	-0.1	1.4	0
2.25	0.841505750683269	3.82852998020785	8.5242605431809	-7.9	0	1.4	0
2.255	0.880047998806167	3.68720840375723	8.55637908328332	-7.4	0.3	1.4	0
2.26	1.02136957525679	3.68720840375723	8.69770065973395	-6.2	0.4	1.6	0
2.265	1.05991182337969	4.08547830102717	9.01888606075809	-4	0.6	0.9	0
2.27	1.09845407150259	4.40666370205132	9.1666313452292	-3.7	0.4	1.4	0
2.275	0.95070878703148	4.33600291382601	9.01888606075809	-4.5	0.9	0.9	0
2.28	0.95070878703148	4.08547830102717	8.73624290785684	-6.3	1.6	0.8	0
2.285	0.880047998806167	3.82852998020785	8.62703987150863	-6	1.3	1.3	0
2.29	0.841505750683269	3.93773301655606	8.59492133140622	-5.1	1.7	1.1	0
2.295	0.764421254437474	3.82852998020785	8.59492133140622	-4.9	1.6	1.3	0
2.3	0.546015181741053	3.57800536740902	8.44717604693511	-4.8	1.4	1	0
2.305	0.507472933618155	3.3210570465897	8.23519368225917	-3.9	1.2	1.2	0
2.31	0.47535439351574	3.10907468191376	8.09387210580855	-2.1	1.1	1.1	0
2.315	0.327609109044632	2.82000814839814	7.88188974113261	0.8	1.1	1.3	0
2.32	0.109203036348211	2.31253488737387	7.59282288021087	3	0.9	1.4	0
2.325	-0.218406105437033	1.87572306938715	7.38084051553494	7	0.2	1.8	0
2.33	-0.507472933618155	1.87572306938715	7.63136512833377	12.7	-0.7	2.3	0
2.335	-0.436812145392842	3.2118543376476	8.76836144795926	20.6	-3.1	2.7	0
2.34	-0.141321576450625	4.73427281109595	9.66125686280639	25.7	-5.9	3.5	0
2.345	0.880047998806167	5.1325427083659	9.41073225000756	23.2	-6.5	3.2	0
2.35	1.90141757406296	4.40666370205132	8.87756448430747	17.7	-4.9	2.3	0
2.355	1.97850207030876	4.3745451619489	9.05742830888099	16.3	-0.9	1.7	0
2.36	1.83075678583765	5.9997432911311	10.0531030520559	20.3	0.9	1.8	0
2.365	0.989251035154378	6.25026790392993	9.62913832270397	14.8	2.3	2.2	0
2.37	0.47535439351574	5.1325427083659	8.94822527253278	4.6	0.5	2.1	0
2.375	0.109203036348211	4.08547830102717	8.69770065973395	1	-0.9	2.7	0
2.38	0.109203036348211	3.86707222833075	8.55637908328332	1.8	-1.5	3.8	0
2.385	0.623099677986848	4.11759684112959	8.84544594420505	4.2	-3.1	3.7	0
2.39	1.2076571078508	4.11759684112959	8.87756448430747	4.6	-5.3	3.8	0
2.395	1.35540239232191	3.86707222833075	8.59492133140622	4.2	-4.2	3.2	0
2.4	1.35540239232191	3.64866615563433	8.48571829505801	5.5	-2.4	3.1	0
2.405	0.989251035154378	3.50092087116322	8.55637908328332	7.6	0.1	2.4	0
2.41	0.912166538908582	3.53946311928612	8.48571829505801	9.1	1.8	1.6	0
2.415	0.95070878703148	3.75786919198254	8.76836144795926	11.3	3.7	1.1	0
2.42	1.53526621689543	5.27386428481652	9.69979911092929	15.1	3	0.4	0
2.425	2.01704431843165	6.07040407935641	9.55847753447866	15.6	2.3	0.9	0
2.43	1.76009599761233	4.95267888379237	8.66558211963153	6.3	2.1	1.1	0
2.435	1.130572611605	4.29746066570311	8.59492133140622	2.3	2.1	0.7	0
2.44	0.507472933618155	4.3745451619489	8.66558211963153	4.3	4	1.2	0
2.445	0.655218218089263	4.3745451619489	8.76836144795926	4.6	2.6	1.5	0
2.45	1.130572611605	4.3745451619489	8.84544594420505	4.6	0.9	1.1	0
2.455	1.53526621689543	4.08547830102717	8.80690369608216	4	1	1	0
2.46	1.35540239232191	4.04693605290427	8.62703987150863	4.6	3.3	0.4	0
2.465	1.1691148597279	3.97627526467896	8.69770065973395	5.3	5.8	-0.2	0
2.47	1.09845407150259	3.97627526467896	8.62703987150863	5.8	6.2	-0.9	0
2.475	0.912166538908582	3.97627526467896	8.62703987150863	7.1	7.9	-0.9	0
2.48	1.130572611605	3.86707222833075	8.62703987150863	7.8	8.6	-1.9	0
2.485	1.2461993559737	3.78998773208495	8.59492133140622	8.9	10.7	-2.6	0
2.49	1.35540239232191	3.93773301655606	8.59492133140622	10.2	12.8	-3.2	0
2.495	1.130572611605	4.51586673839953	8.98676752065568	12.6	14.2	-3.4	0
2.5	0.95070878703148	4.66361202287064	8.87756448430747	13.3	13.9	-3.9	0
2.505	0.764421254437474	4.76639135119837	8.94822527253278	11.6	12.1	-3.7	0
2.51	0.802963502560372	4.87559438754658	8.80690369608216	11.5	11.4	-3.2	0
2.515	0.841505750683269	4.84347584744416	8.84544594420505	9.8	10.3	-2	0
2.52	0.841505750683269	4.73427281109595	8.87756448430747	8.8	9.5	-1.6	0
2.525	0.764421254437474	4.51586673839953	8.84544594420505	8.4	7.4	-1.8	0
2.53	0.802963502560372	4.51586673839953	8.73624290785684	7.9	6.5	-1.4	0
2.535	0.841505750683269	4.51586673839953	8.73624290785684	7.9	6.2	-1.1	0
2.54	0.880047998806167	4.47732449027663	8.80690369608216	7.9	5.3	-0.5	0
2.545	0.802963502560372	4.44520595017422	8.76836144795926	7.8	4.8	-0.5	0
2.55	0.732302714335059	4.62506977474774	8.84544594420505	8.4	4.9	-0.2	0
2.555	0.693760466212161	4.55440898652243	8.80690369608216	8.3	4.4	-0.4	0
2.56	0.693760466212161	4.62506977474774	8.76836144795926	7.9	3.2	-0.2	0
2.565	0.764421254437474	4.51586673839953	8.84544594420505	7.6	2.2	-0.4	0
2.57	0.764421254437474	4.58652752662484	8.76836144795926	7.7	2.1	-0.4	0
2.575	0.880047998806167	4.51586673839953	8.76836144795926	8.1	1.7	-0.6	0
2.58	0.95070878703148	4.51586673839953	8.69770065973395	8.4	1.4	-0.6	0
2.585	0.95070878703148	4.58652752662484	8.84544594420505	8.1	0.5	-0.7	0
2.59	0.912166538908582	4.55440898652243	8.84544594420505	7.6	0.5	-0.9	0
2.595	0.880047998806167	4.55440898652243	8.84544594420505	7.6	0.4	-0.7	0
2.6	0.841505750683269	4.47732449027663	8.76836144795926	7.7	0.1	-1.4	0
2.605	0.880047998806167	4.40666370205132	8.80690369608216	8.7	0.2	-1.3	0
2.61	0.802963502560372	4.44520595017422	8.76836144795926	10	-0.3	-1.6	0
2.615	0.880047998806167	4.3745451619489	8.94822527253278	10.2	-0.2	-1.1	0
2.62	0.841505750683269	4.3745451619489	8.91610673243037	10.7	-0.5	-1.4	1
2.625	0.880047998806167	4.3745451619489	8.94822527253278	11.6	-0.7	-2	1
2.63	0.912166538908582	4.33600291382601	8.98676752065568	12.6	-0.7	-2.2	1
2.635	1.02136957525679	4.3745451619489	9.08954684898341	14.3	-1.8	-2.1	1
2.64	1.02136957525679	4.3745451619489	9.1280890971063	15.8	-2.8	-2.9	1
2.645	1.09845407150259	4.29746066570311	9.1280890971063	16.8	-3.9	-3.7	1
2.65	1.2461993559737	4.29746066570311	9.1280890971063	18.1	-4.7	-4.1	1
2.655	1.2076571078508	4.47732449027663	9.30795292167983	20.8	-6.2	-5.1	1
2.66	1.130572611605	4.62506977474774	9.08954684898341	22.5	-8.4	-5.4	1
2.665	1.27831789607611	4.62506977474774	8.94822527253278	23.4	-10.3	-6.1	1
2.67	1.42606318054722	4.80493359932126	8.91610673243037	24.7	-11.2	-6.7	1
2.675	1.46460542867012	4.76639135119837	8.94822527253278	24.5	-12.4	-7	1
2.68	1.50314767679302	4.55440898652243	8.84544594420505	23.3	-12.6	-7.7	1
2.685	1.79221453771475	4.3745451619489	8.84544594420505	23.3	-12.4	-9	1
2.69	1.83075678583765	4.40666370205132	8.80690369608216	23.2	-10.4	-9.3	1
2.695	1.72155374948944	4.40666370205132	8.76836144795926	23.6	-9.3	-10.6	1
2.7	1.68301150136654	4.73427281109595	8.5242605431809	22.9	-9.1	-12.3	1
2.705	1.68301150136654	5.16466124846831	8.55637908328332	25	-9.7	-15.6	1
2.71	1.57380846501833	5.27386428481652	8.59492133140622	24.9	-13.1	-20.6	1
2.715	2.19690847041129	4.26534212560069	9.30795292167983	23.6	-19.5	-26.6	1
2.72	2.71080478464381	3.2118543376476	9.44927449813045	21.7	-18.5	-31.5	1
2.725	2.52451725204981	4.11759684112959	9.26941067355693	29.2	-9.3	-36.3	1
2.73	1.72155374948944	4.55440898652243	9.48781674625335	36.5	-5.7	-43.8	1
2.735	1.27831789607611	4.04693605290427	9.23729213345452	32.6	-13.7	-54.3	1
2.74	2.34465342747629	3.71932694385964	9.51993528635577	31.3	-24.5	-62.4	1
2.745	3.07695646921746	3.71932694385964	9.41073225000756	33.1	-24.2	-66.6	1
2.75	3.26324400181147	3.57800536740902	9.34007146178224	33.7	-21	-70.1	1
2.755	4.29103695768263	2.31253488737387	9.7704598991546	28.4	-24.5	-69.7	1
2.76	6.16033599164317	1.18838598378935	9.55847753447866	19.3	-29.1	-62.8	1
2.765	8.10029581382903	0.53959147372057	9.84112068737991	15.4	-29.1	-51.1	1
2.77	9.46212191417142	-0.0706607882253127	9.62913832270397	10	-25.6	-35.5	1
2.775	10.2265431686089	-0.289066893662346	9.48781674625335	4.9	-21.9	-17	1
2.78	10.3421699129776	-0.32118543376476	9.44927449813045	1.6	-19.2	3.2	1
2.785	10.1558823803836	-0.250524645539448	9.62913832270397	-3	-18.9	23.8	1
2.79	8.61419245546767	-0.102779328327728	9.91178147560523	-7.9	-17.2	41.9	1
2.795	6.4494028525649	-0.359727649147046	9.95032372372812	-17.9	-16.5	61.3	1
2.8	4.79850989130078	-1.22692823191225	8.94822527253278	-29	-19.8	72.5	1
2.805	2.67226253652092	-1.00852215921583	8.20307514215676	-35.2	-23.6	73.9	1
2.81	0.436812145392842	0.719455298294093	9.51993528635577	-30.9	-24.7	66.2	1
2.815	-2.04916285853407	1.40679205648577	9.80257843925702	-33.8	-22.4	51.2	1
2.82	-5.02333967201768	2.20333185102566	9.41073225000756	-39.9	-18.4	31.1	1
2.825	-6.93118095410113	3.68720840375723	9.1666313452292	-40	-14.4	9	1
2.83	-9.46212191417142	5.74279497031178	8.5242605431809	-38.2	-9.4	-14.3	1
2.835	-6.34019981621669	7.7726867047844	8.41505750683269	-31.4	-11	-35.9	1
2.84	-8.02963502560372	11.3828106122958	3.66793727969578	-22.6	-2.7	-50.5	1
2.845	-10.9652695909644	18.3974997706632	4.92056034368996	7.1	33.9	-63.4	1
2.85	-10.4128307012029	20.2411039725418	4.81135730734175	2.6	18.8	-67.5	1
2.855	-9.1666313452292	19.1940395652031	0.783692378498923	-14.4	12.4	-64.1	1
2.86	-7.88188974113261	18.1084329097415	2.06843431000163	-7.5	8	-57	1
2.865	-6.19245453174559	15.5774919496712	4.67003573089112	-1.6	11	-43.6	1
2.87	-4.50944303037905	8.20307514215676	6.4879451006878	-18.2	8.4	-17	1
2.875	-3.8092588561464	2.82000814839814	7.7341444566615	-28.4	2.8	3.1	1
2.88	-1.79221453771475	2.74292332474623	8.55637908328332	-17.3	-2.3	11.6	1
2.885	1.130572611605	4.69573056297305	9.23729213345452	-1.6	-4.2	13.8	1
2.89	3.29536221450776	5.094000460243	9.37861370990514	0.7	-6.8	11.7	1
2.895	3.44310749897887	4.84347584744416	8.73624290785684	-5.4	-2.5	8.1	1
2.9	2.64014432382462	5.0554582121201	8.69770065973395	-3.6	2.1	7.3	1
2.905	2.30611117935339	4.80493359932126	8.76836144795926	-5.7	3.7	6.8	1
2.91	1.90141757406296	4.40666370205132	8.80690369608216	-7.4	4.5	4.7	1
2.915	1.42606318054722	4.3745451619489	8.69770065973395	-6.9	5.8	4.4	1
2.92	1.2461993559737	4.87559438754658	8.69770065973395	-3.9	6	4.2	1
2.925	1.2461993559737	5.1325427083659	8.62703987150863	-3	7.1	4.5	1
2.93	1.2461993559737	4.98479742389479	8.59492133140622	-5.6	7.4	4.1	1
2.935	1.2076571078508	4.69573056297305	8.5242605431809	-7.2	7	3	1
2.94	1.130572611605	4.51586673839953	8.76836144795926	-6.7	6.6	3.1	1
2.945	1.1691148597279	4.47732449027663	8.76836144795926	-6.2	5.6	2.3	1
2.95	1.27831789607611	4.55440898652243	8.66558211963153	-5.1	5.7	2.3	1
2.955	1.50314767679302	4.51586673839953	8.59492133140622	-3.7	6.1	1.6	1
2.96	1.57380846501833	4.51586673839953	8.69770065973395	-3.1	7	0.3	1
2.965	1.31686014419901	4.40666370205132	8.80690369608216	-2.3	7.4	0.6	1
2.97	1.09845407150259	4.40666370205132	8.76836144795926	-0.9	6.9	-0.2	1
2.975	1.05991182337969	4.44520595017422	8.87756448430747	0.7	6	-0.9	1
2.98	1.1691148597279	4.62506977474774	8.76836144795926	2.1	5.6	-1	1
2.985	1.2076571078508	4.73427281109595	8.84544594420505	2.7	5.4	-1.1	1
2.99	1.1691148597279	4.76639135119837	8.69770065973395	2.5	6	-1.3	1
2.995	1.05991182337969	4.73427281109595	8.69770065973395	3.2	6.5	-1.6	1
3	0.912166538908582	4.76639135119837	8.69770065973395	4.3	5.1	-1.7	1
3.005	0.732302714335059	4.84347584744416	8.69770065973395	4.9	4.4	-1.6	1
3.01	0.584557429863951	4.84347584744416	8.73624290785684	5.1	4	-1.8	1
3.015	0.584557429863951	4.73427281109595	8.73624290785684	6	3	-2.2	1
3.02	0.623099677986848	4.76639135119837	8.69770065973395	7	1.2	-1.6	1
3.025	0.764421254437474	4.73427281109595	8.80690369608216	7.9	-0.1	-1.1	1
3.03	0.841505750683269	4.66361202287064	8.84544594420505	8	-0.5	-0.8	1
3.035	0.95070878703148	4.66361202287064	8.69770065973395	9.3	-0.9	-1.4	1
3.04	1.1691148597279	4.69573056297305	8.76836144795926	10.5	-1.8	-1.8	1
3.045	1.1691148597279	4.73427281109595	8.69770065973395	10.9	-1.5	-2.3	1
3.05	1.35540239232191	4.69573056297305	8.66558211963153	10.6	-1.4	-2.1	1
3.055	1.50314767679302	4.73427281109595	8.62703987150863	10.7	-1.3	-3.1	1
3.06	1.46460542867012	4.76639135119837	8.62703987150863	10.8	-0.1	-3.5	1
3.065	1.42606318054722	4.76639135119837	8.59492133140622	10.8	-0.1	-3.9	1
3.07	1.31686014419901	4.80493359932126	8.62703987150863	10.7	0.9	-4.4	1
3.075	1.31686014419901	4.84347584744416	8.5242605431809	10.5	1.8	-4.3	1
3.08	1.2461993559737	4.95267888379237	8.55637908328332	10.4	2.9	-5.1	1
3.085	0.912166538908582	4.98479742389479	8.48571829505801	9.5	3.5	-5.3	1
3.09	0.507472933618155	5.16466124846831	8.34439671860738	8.8	4.2	-5.3	1
3.095	0.366151357167529	5.24174574471411	8.41505750683269	7.8	3.4	-4.4	1
3.1	0.250524645539448	5.27386428481652	8.16453289403386	6.6	2.9	-3.6	1
3.105	0.398269897269944	5.20320349659121	8.34439671860738	5.6	1.6	-2.7	1
3.11	0.436812145392842	5.094000460243	8.34439671860738	4.4	0.9	-2.2	1
3.115	0.507472933618155	5.16466124846831	8.30585447048448	2.8	0.4	-1.9	1
3.12	0.623099677986848	5.16466124846831	8.30585447048448	2	-0.1	-0.7	1
3.125	0.623099677986848	5.1325427083659	8.27373593038207	1.2	-0.3	-0.5	1
3.13	0.693760466212161	5.0554582121201	8.34439671860738	-0.2	-0.4	-0.3	1
3.135	0.655218218089263	4.98479742389479	8.41505750683269	-0.7	-1.1	-0.5	1
3.14	0.693760466212161	5.0554582121201	8.41505750683269	-0.9	-0.9	0	1
3.145	0.693760466212161	5.094000460243	8.41505750683269	-2.5	-0.4	0.7	1
3.15	0.732302714335059	5.02333967201768	8.3765152587098	-3.4	-0.5	0.5	1
3.155	0.732302714335059	4.98479742389479	8.48571829505801	-4.2	-0.7	0.4	1
3.16	0.764421254437474	4.98479742389479	8.41505750683269	-4.7	-0.7	0.9	1
3.165	0.880047998806167	4.87559438754658	8.3765152587098	-5.7	-0.9	1.1	1
3.17	1.02136957525679	4.58652752662484	8.41505750683269	-6	-0.7	0.7	1
3.175	1.09845407150259	4.51586673839953	8.5242605431809	-6	-0.3	0.9	1
3.18	0.989251035154378	4.62506977474774	8.55637908328332	-5.4	0.6	1.1	1
3.185	0.95070878703148	4.62506977474774	8.48571829505801	-4.3	1.4	0.2	1
3.19	0.841505750683269	4.66361202287064	8.5242605431809	-4.6	1.4	0.4	1
3.195	0.802963502560372	4.69573056297305	8.5242605431809	-3.7	1.6	0	1
3.2	0.764421254437474	4.84347584744416	8.41505750683269	-2.7	1.5	-0.7	1
3.205	0.880047998806167	4.76639135119837	8.48571829505801	-2.7	0.9	-0.2	1
3.21	0.802963502560372	4.73427281109595	8.48571829505801	-2.8	0.7	0	1
3.215	0.880047998806167	4.73427281109595	8.5242605431809	-2	0.7	0	1
3.22	0.912166538908582	4.87559438754658	8.44717604693511	-1.7	0.4	0.1	1
3.225	0.912166538908582	4.80493359932126	8.41505750683269	-2.6	1.1	0.7	1
3.23	0.912166538908582	4.87559438754658	8.44717604693511	-3	1.4	0.9	1
3.235	0.841505750683269	4.95267888379237	8.48571829505801	-3.5	1.6	0.7	1
3.24	0.841505750683269	4.95267888379237	8.34439671860738	-4.6	1.4	1	1
3.245	0.912166538908582	4.95267888379237	8.41505750683269	-5.1	1.6	1	1
3.25	0.880047998806167	4.91413663566947	8.44717604693511	-5.2	1.5	0.9	1
3.255	0.841505750683269	4.76639135119837	8.44717604693511	-5.8	1.7	1.2	1
3.26	0.841505750683269	4.80493359932126	8.48571829505801	-6.2	1.2	1.5	1
3.265	0.841505750683269	4.80493359932126	8.44717604693511	-6.6	1.4	1.8	1
3.27	0.841505750683269	4.84347584744416	8.48571829505801	-7	2.1	1.6	1
3.275	0.802963502560372	4.73427281109595	8.55637908328332	-7.1	1.8	1.8	1
3.28	0.732302714335059	4.80493359932126	8.55637908328332	-7.2	2.4	1.7	1
3.285	0.841505750683269	4.62506977474774	8.62703987150863	-7.8	1.8	1.7	1
3.29	0.764421254437474	4.66361202287064	8.62703987150863	-7.9	2.1	2	1
3.295	0.764421254437474	4.58652752662484	8.69770065973395	-7	1.6	1.8	1
3.3	0.802963502560372	4.76639135119837	8.62703987150863	-5.9	1.8	1.9	1
3.305	0.802963502560372	4.73427281109595	8.55637908328332	-5.8	1.5	1.8	1
3.31	0.841505750683269	4.76639135119837	8.5242605431809	-5.8	0.7	1.9	1
3.315	0.802963502560372	4.84347584744416	8.66558211963153	-5.6	0.4	1.8	1
3.32	0.841505750683269	4.76639135119837	8.59492133140622	-6	0.4	1.8	1
3.325	0.912166538908582	4.76639135119837	8.59492133140622	-6.5	0	1.8	1
3.33	0.95070878703148	4.76639135119837	8.62703987150863	-6.4	-0.6	1.6	1
3.335	1.02136957525679	4.73427281109595	8.66558211963153	-6.1	-0.1	2.2	1
3.34	0.95070878703148	4.76639135119837	8.59492133140622	-6.5	-0.3	1.5	1
3.345	0.912166538908582	4.76639135119837	8.55637908328332	-6.7	0.2	1.1	1
3.35	0.912166538908582	4.80493359932126	8.59492133140622	-7	0.2	1.1	1
3.355	0.841505750683269	4.80493359932126	8.62703987150863	-6.7	-0.1	1.6	1
3.36	0.841505750683269	4.84347584744416	8.59492133140622	-7.3	0	1.6	1
3.365	0.841505750683269	4.69573056297305	8.62703987150863	-7.3	0	1.8	1
3.37	0.732302714335059	4.84347584744416	8.62703987150863	-6.8	-0.2	2.1	1
3.375	0.764421254437474	4.80493359932126	8.59492133140622	-8	-0.7	1.8	1
3.38	0.732302714335059	4.76639135119837	8.69770065973395	-8.4	-1.1	1.8	1
3.385	0.732302714335059	4.76639135119837	8.69770065973395	-8.3	-1.7	2	1
3.39	0.764421254437474	4.76639135119837	8.69770065973395	-8.6	-2.8	1.9	1
3.395	0.880047998806167	4.62506977474774	8.76836144795926	-9	-3	2.4	1
3.4	0.880047998806167	4.69573056297305	8.62703987150863	-8.6	-3.2	2.3	1
3.405	0.880047998806167	4.58652752662484	8.69770065973395	-8.8	-3.8	2.3	1
3.41	0.912166538908582	4.62506977474774	8.55637908328332	-8.6	-3.9	2.3	1
3.415	1.02136957525679	4.55440898652243	8.66558211963153	-8.2	-3.6	1.8	1
3.42	0.989251035154378	4.55440898652243	8.62703987150863	-8.4	-3.4	1.8	1
3.425	0.989251035154378	4.51586673839953	8.69770065973395	-7.9	-3.2	1.9	1
3.43	0.95070878703148	4.58652752662484	8.66558211963153	-8.3	-2.5	2.1	1
3.435	1.05991182337969	4.58652752662484	8.73624290785684	-8.4	-2.5	1.8	1
3.44	1.05991182337969	4.51586673839953	8.62703987150863	-7.9	-2.7	1.7	1
3.445	1.130572611605	4.51586673839953	8.66558211963153	-8	-2.3	1.1	1
3.45	1.02136957525679	4.55440898652243	8.62703987150863	-8	-2.3	0.9	1
3.455	1.09845407150259	4.44520595017422	8.59492133140622	-7.6	-1.8	0.9	1
3.46	1.05991182337969	4.51586673839953	8.62703987150863	-7.2	-1.1	0.9	1
3.465	1.02136957525679	4.47732449027663	8.59492133140622	-7	-0.4	1.4	1
3.47	1.02136957525679	4.47732449027663	8.59492133140622	-6.5	-0.8	0.9	1
3.475	1.02136957525679	4.51586673839953	8.66558211963153	-6.5	-0.7	0.6	1
3.48	0.95070878703148	4.44520595017422	8.66558211963153	-6.3	-0.6	0.5	1
3.485	0.912166538908582	4.47732449027663	8.66558211963153	-6	-1.1	0.7	1
3.49	0.95070878703148	4.40666370205132	8.66558211963153	-5.4	-0.9	1.1	1
3.495	0.989251035154378	4.33600291382601	8.69770065973395	-5.4	-0.3	0.8	1
3.5	0.989251035154378	4.40666370205132	8.62703987150863	-4.8	0	0.7	1
3.505	0.95070878703148	4.40666370205132	8.62703987150863	-4.4	0	0.7	1
3.51	0.912166538908582	4.40666370205132	8.59492133140622	-4.1	0	0.2	1
3.515	0.989251035154378	4.3745451619489	8.69770065973395	-4.2	0.1	0.1	1
3.52	0.880047998806167	4.40666370205132	8.62703987150863	-3.7	0.6	0.4	1
3.525	0.912166538908582	4.47732449027663	8.66558211963153	-3.2	0.2	0.4	1
3.53	0.880047998806167	4.44520595017422	8.69770065973395	-3	0.1	0	1
3.535	0.880047998806167	4.47732449027663	8.69770065973395	-2.7	-0.1	-0.1	1
3.54	0.880047998806167	4.44520595017422	8.62703987150863	-2.5	0	0.1	1
3.545	0.912166538908582	4.40666370205132	8.59492133140622	-2.8	-0.1	0.4	1
3.55	0.95070878703148	4.44520595017422	8.59492133140622	-2.5	0.2	0.2	1
3.555	0.989251035154378	4.40666370205132	8.5242605431809	-2.3	0.1	0	1
3.56	1.02136957525679	4.40666370205132	8.59492133140622	-1.9	0.8	0	1
3.565	0.912166538908582	4.29746066570311	8.59492133140622	-1.4	0.9	-0.2	1
3.57	0.989251035154378	4.44520595017422	8.55637908328332	-0.9	1.2	-0.2	1
3.575	0.989251035154378	4.40666370205132	8.66558211963153	-0.5	2.1	-0.2	1
3.58	0.95070878703148	4.3745451619489	8.59492133140622	-0.4	2.1	0	1
3.585	1.02136957525679	4.33600291382601	8.62703987150863	-0.5	3	-0.4	1
3.59	1.09845407150259	4.33600291382601	8.55637908328332	0.1	4	-0.6	1
3.595	1.09845407150259	4.29746066570311	8.66558211963153	0.5	4.6	-0.8	1
3.6	1.02136957525679	4.40666370205132	8.69770065973395	0.8	5.4	-1.5	1
3.605	1.02136957525679	4.40666370205132	8.62703987150863	1.1	5.1	-1.6	1
3.61	1.02136957525679	4.51586673839953	8.62703987150863	1	5.3	-1.8	1
3.615	0.989251035154378	4.44520595017422	8.69770065973395	1.5	6	-2.3	1
3.62	0.95070878703148	4.47732449027663	8.59492133140622	1.6	6.7	-1.8	1
3.625	0.989251035154378	4.47732449027663	8.59492133140622	1.6	6.4	-2.1	1
3.63	0.989251035154378	4.3745451619489	8.59492133140622	1.8	6.3	-2.1	1
3.635	1.02136957525679	4.2267998774778	8.62703987150863	2.6	6.5	-2.4	1
3.64	0.989251035154378	4.15613908925248	8.59492133140622	3.4	6.3	-2.5	1
3.645	0.95070878703148	4.2267998774778	8.73624290785684	4.7	6.9	-2.9	1
3.65	0.912166538908582	4.2267998774778	8.87756448430747	6.8	6.7	-3.5	1
3.655	0.95070878703148	4.2267998774778	8.91610673243037	8.4	5.8	-3.7	1
3.66	1.05991182337969	4.26534212560069	8.91610673243037	11.2	4.5	-3.7	1
3.665	1.27831789607611	4.1882576293549	9.01888606075809	13.5	3.5	-4	1
3.67	1.27831789607611	4.29746066570311	8.98676752065568	15	3.6	-4.4	1
3.675	1.2076571078508	4.3745451619489	9.05742830888099	17.6	3.5	-5.4	1
3.68	1.31686014419901	4.33600291382601	8.94822527253278	19.1	3.5	-5.5	1
3.685	1.46460542867012	4.26534212560069	9.05742830888099	20.3	2.7	-6.7	1
3.69	1.61235071314123	4.26534212560069	9.08954684898341	22.5	2.8	-6.9	1
3.695	1.57380846501833	4.29746066570311	9.19874988533162	24	2.6	-7.9	1
3.7	1.61235071314123	4.2267998774778	9.19874988533162	24.9	2.8	-9.3	1
3.705	1.68301150136654	4.2267998774778	9.1666313452292	25.4	1.8	-10.9	1
3.71	1.68301150136654	4.40666370205132	9.1666313452292	28.6	1.1	-12.8	1
3.715	1.50314767679302	4.66361202287064	9.1280890971063	30.2	1.4	-13.4	1
3.72	1.42606318054722	4.58652752662484	9.1666313452292	30.3	0.5	-15.1	1
3.725	1.53526621689543	4.62506977474774	9.1280890971063	31.6	0	-16.3	1
3.73	1.42606318054722	4.66361202287064	9.1666313452292	33.5	0	-16.5	1
3.735	1.130572611605	4.47732449027663	9.26941067355693	34.4	-0.1	-17.5	1
3.74	0.764421254437474	4.73427281109595	9.1666313452292	35.5	-1.8	-18.6	1
3.745	1.68301150136654	4.76639135119837	9.98244226383054	39.2	-8.8	-23.8	1
3.75	3.52019199522467	2.52451725204981	11.0166592551283	37.2	-14.8	-26.8	1
3.755	2.04916285853407	2.27399263925097	9.95032372372812	47.5	3.5	-27.7	1
3.76	-0.623099677986848	3.75786919198254	10.1623060884041	76.7	17.5	-32.2	1
3.765	1.09845407150259	4.15613908925248	10.4128307012029	80.9	1.9	-38.3	1
3.77	2.12624735477986	3.97627526467896	10.8432191385753	87.2	-0.3	-42.2	1
3.775	0.880047998806167	4.2267998774778	10.200848336527	99.5	10.7	-46.6	1
3.78	0.507472933618155	4.69573056297305	10.5541522776535	111.7	11.2	-52.9	1
3.785	1.57380846501833	4.62506977474774	10.5541522776535	116.2	6.5	-59.4	1
3.79	2.01704431843165	4.40666370205132	10.3036276648547	121.5	7.6	-64.4	1
3.795	2.15836589488228	4.69573056297305	10.3036276648547	129.5	14.2	-68.3	1
3.8	2.74934703276671	5.16466124846831	10.9138799268006	136.1	18.8	-70.8	1
3.805	3.11549838993424	4.95267888379237	10.7661346423295	138.2	25.7	-73.2	1
3.81	3.40456525085598	4.87559438754658	10.6954738541041	139.6	32.5	-74.6	1
3.815	4.03408863686331	5.53081260563584	11.5562507288489	146.1	38.6	-76.5	1
3.82	4.87559438754658	4.51586673839953	12.8024500848226	145.1	47.6	-77.3	1
3.825	7.29733231126866	2.99987164556555	13.4769394269733	129.7	52.1	-77.2	1
3.83	8.80047998806167	1.11772519556404	14.0871916889192	115.2	63	-75.6	1
3.835	8.72339549181588	-0.102779328327728	13.5154816750962	100.2	77.9	-71.1	1
3.84	8.58207391536525	-0.359727649147046	13.766006287895	92.4	86	-64	1
3.845	8.58207391536525	-0.937861370990514	13.3741600986455	78.8	85.4	-54.3	1
3.85	7.7726867047844	-0.790116086519406	13.0144324494985	67.1	81.1	-44.8	1
3.855	6.16033599164317	0.430388437372359	12.7639078366997	57.1	73.2	-30.5	1
3.86	3.59085278344998	3.10907468191376	13.5154816750962	48.3	62.7	-10.9	1
3.865	3.8092588561464	2.3831960030053	14.2285132653698	29.8	37.1	10.1	1
3.87	5.20320349659121	-0.53959147372057	12.8024500848226	-2.1	4	30.6	1
3.875	6.01259070717206	-1.98492577832924	11.6590300571766	-14.9	-9.1	38.3	1
3.88	6.30808127611428	-1.98492577832924	11.0166592551283	-19.7	-12.8	43.7	1
3.885	5.97404845904916	-1.58665588105929	10.8432191385753	-23	-13	45.6	1
3.89	5.24174574471411	-1.11772519556404	10.8753376786777	-27.4	-11.2	46.6	1
3.895	4.17541021331393	-0.64879451006878	11.0873200433536	-32	-10.1	48.7	1
3.9	3.07695646921746	-0.32118543376476	11.1965230797018	-39	-10.8	48.6	1
3.905	2.19690847041129	-0.141321576450625	11.0552015032512	-49.4	-14.6	48.5	1
3.91	1.57380846501833	-0.032118543376476	10.8046768904524	-57.8	-20	48.5	1
3.915	1.35540239232191	0.032118543376476	10.5220337375511	-66	-27.7	47.6	1
3.92	1.27831789607611	0.102779328327728	10.2715091247523	-74.9	-36.4	45.9	1
3.925	1.2076571078508	0.211982364675938	10.0916453001787	-80.2	-40.9	44.1	1
3.93	1.02136957525679	0.468930685495257	9.98244226383054	-84.7	-42.7	41.8	1
3.935	0.764421254437474	0.790116086519406	9.95032372372812	-88.9	-43.1	39.3	1
3.94	0.47535439351574	1.00852215921583	9.66125686280639	-93.1	-44.2	36.4	1
3.945	0.179863824573523	1.15626744368693	9.55847753447866	-96.6	-45.9	34.1	1
3.95	-0.109203036348211	1.29758902013756	9.44927449813045	-100.8	-47.6	31.3	1
3.955	-0.250524645539448	1.36824980836287	9.34007146178224	-103.9	-49.7	28.4	1
3.96	-0.398269897269944	1.62519812918219	9.30795292167983	-106	-51.5	26.1	1
3.965	-0.366151357167529	1.76651970563282	9.19874988533162	-107.8	-53.6	24.4	1
3.97	-0.327609109044632	1.91426499010393	9.01888606075809	-109.6	-55.4	22.1	1
3.975	-0.0706607882253127	1.98492577832924	8.87756448430747	-110.6	-56.4	20.2	1
3.98	0.327609109044632	2.05558656655455	8.5242605431809	-110	-56.9	17.9	1
3.985	0.802963502560372	2.34465342747629	8.3765152587098	-108.8	-56.4	15.4	1
3.99	1.38752093242432	2.6016017482956	8.27373593038207	-106.7	-54.6	15.4	1
3.995	1.72155374948944	2.99987164556555	8.16453289403386	-104.5	-51.2	16.8	1
4	1.90141757406296	3.39814154283549	7.95255052935792	-102.9	-48.5	19.4	1
4.005	1.57380846501833	3.82852998020785	7.84334749300971	-99.4	-45.5	24.8	1
4.01	1.1691148597279	4.33600291382601	7.66348366843619	-96.1	-43.9	30.3	1
4.015	0.880047998806167	4.98479742389479	7.7341444566615	-92.6	-43.3	36.4	1
4.02	0.623099677986848	5.71067643020936	7.84334749300971	-88.9	-42.6	41.5	1
4.025	0.289066893662346	6.46867397662635	7.88188974113261	-86.8	-40.9	45.4	1
4.03	-0.250524645539448	7.19455298294093	7.88188974113261	-84.2	-39.2	48.5	1
4.035	-0.880047998806167	8.02321131758323	8.05532985768565	-81.4	-38.9	50.4	1
4.04	-1.57380846501833	9.07027572492196	8.09387210580855	-79.7	-38.8	51.4	1
4.045	-2.34465342747629	9.93747630768716	7.91400828123502	-79.5	-40.3	52	1
4.05	-3.03841389368845	10.5926945257764	7.34229826741204	-80.9	-43.8	53.1	1
4.055	-3.59085278344998	10.9524221749235	6.59714813703601	-82.2	-47	53.5	1
4.06	-3.8863433523922	11.4598951085416	5.81345575853709	-81.6	-51.1	53.2	1
4.065	-3.8092588561464	12.0380288303851	5.31240653293942	-77.7	-55.4	52.9	1
4.07	-3.70005581979819	12.6161625522286	4.74069651911643	-73.2	-57.2	53.1	1
4.075	-3.55231053532708	13.194296274072	4.27818954164166	-68.8	-56.7	53.7	1
4.08	-3.29536221450776	13.8109722440384	3.63581873959336	-63.7	-55.2	54.3	1
4.085	-3.03841389368845	14.2413606814108	3.17331176211859	-59.1	-51.8	55.7	1
4.09	-2.74934703276671	14.4212245059843	2.38961971102578	-54.6	-47.7	56.7	1
4.095	-2.49239871194739	14.2799029295336	1.63804554522316	-49.2	-42.4	57.4	1
4.1	-2.34465342747629	14.2028184332879	0.957132495051963	-42.5	-36.9	58.1	1
4.105	-2.01704431843165	14.350563717759	0.815810918601338	-34.2	-30.9	57.8	1
4.11	-1.79221453771475	14.6396305786807	1.27831789607611	-25.4	-24.7	56.9	1
4.115	4.65718831485016	13.8816330322637	2.99344793754507	-18.4	-13.6	57.1	1
4.12	0.623099677986848	14.4212245059843	0.0706607882253127	-7.8	25.7	58.1	1
4.125	1.09845407150259	17.3889776114474	-3.77714031604399	35.2	84.7	37.4	1
4.13	-2.01704431843165	17.8193660488198	-3.0255668050536	47.1	103.6	22.1	1
4.135	-7.51573838396508	17.8579082969427	-4.06620717696572	45.9	115.4	5.1	1
4.14	-12.7253655885768	15.7252372341423	-3.0255668050536	61.5	104.7	-8.5	1
4.145	-14.8901551914795	2.13267139020646	-3.31463333856921	50.7	68.6	-2.3	1
4.15	-9.23729213345452	1.29758902013756	-2.20975555904614	44.8	16.6	4.4	1
4.155	-5.42803327730811	8.6013450394267	11.1644045395994	126.2	3.7	-2.8	1
4.16	-3.33390446263066	10.9138799268006	17.9735350413114	129.7	17.7	-16.4	1
4.165	4.17541021331393	10.014560803933	23.966854624422	95.2	18.2	-31.1	1
4.17	9.34649516980272	10.0466793440354	23.2152807860255	86.6	52.1	-58.7	1
4.175	11.1065911674151	19.2647003534284	23.5364661870496	114.6	85.6	-70.2	1
4.18	3.77714031604399	17.7872475087173	17.1191818745871	107.8	85.6	-43.5	1
4.185	-1.42606318054722	1.36824980836287	3.8863433523922	-16.5	53.2	-21.7	1
4.19	-5.02333967201768	-1.58665588105929	4.63149348276822	-22.6	52.1	-21.4	1
4.195	-6.78343566963002	9.25013954949548	14.2285132653698	69.4	47.1	-17.5	1
4.2	-4.29103695768263	10.5541522776535	12.834568624925	59.6	28.4	-6	1
4.205	1.35540239232191	4.15613908925248	8.48571829505801	0	6.5	0.7	1
4.21	4.91413663566947	2.6016017482956	7.0917736546132	-5.8	-1.2	-4.6	1
4.215	4.36169774590794	4.87559438754658	8.48571829505801	22.4	11.9	-6	1
4.22	1.57380846501833	6.39801318840104	8.73624290785684	29.6	24.5	-2.4	1
4.225	0.289066893662346	5.92908250290578	8.34439671860738	15.1	21.8	-3.8	1
4.23	1.09845407150259	4.95267888379237	8.27373593038207	2.7	13.1	-5.3	1
4.235	1.86929903396054	4.84347584744416	8.23519368225917	2.6	13.5	-3.2	1
4.24	2.12624735477986	5.64001564198405	8.84544594420505	8.1	17	-2.8	1
4.245	1.72155374948944	5.78133721843468	9.01888606075809	5.1	19.6	-4.8	1
4.25	1.27831789607611	5.0554582121201	8.41505750683269	-1.6	20.1	-4.7	1
4.255	1.05991182337969	4.87559438754658	8.3765152587098	-2.8	18.8	-3.7	1
4.26	0.95070878703148	5.02333967201768	8.69770065973395	-1.7	16.1	-4	1
4.265	0.841505750683269	4.80493359932126	8.91610673243037	-2.8	14.2	-3.5	1
4.27	0.584557429863951	4.76639135119837	8.84544594420505	-3.7	14.6	-3.5	1
4.275	0.546015181741053	4.69573056297305	8.94822527253278	-2.3	13.3	-3.3	1
4.28	0.507472933618155	4.58652752662484	8.73624290785684	-1.9	11.8	-2.5	1
4.285	0.693760466212161	4.44520595017422	8.76836144795926	-0.7	9.1	-2.2	1
4.29	0.693760466212161	4.47732449027663	8.84544594420505	0.8	6.6	-2	1
4.295	0.693760466212161	4.47732449027663	8.87756448430747	2	4.9	-1.7	1
4.3	0.693760466212161	4.62506977474774	8.76836144795926	3.8	3.7	-1.1	1
4.305	0.764421254437474	4.62506977474774	8.66558211963153	4.9	3.2	-1.6	1
4.31	0.95070878703148	4.66361202287064	8.55637908328332	5.9	3	-2	1
4.315	1.09845407150259	4.69573056297305	8.59492133140622	5.6	2.3	-1.6	1
4.32	1.09845407150259	4.73427281109595	8.55637908328332	5.1	1.9	-1.8	1
4.325	1.02136957525679	4.69573056297305	8.66558211963153	5.3	1.8	-1.5	1
4.33	1.02136957525679	4.80493359932126	8.59492133140622	5.3	2.2	-1.8	1
4.335	1.02136957525679	4.84347584744416	8.59492133140622	5.2	2.2	-2	1
4.34	1.130572611605	4.76639135119837	8.5242605431809	5.6	1.4	-1.8	1
4.345	1.130572611605	4.76639135119837	8.5242605431809	4.8	1.7	-1.8	1
4.35	1.130572611605	4.73427281109595	8.55637908328332	4.2	1.8	-1.6	1
4.355	1.09845407150259	4.62506977474774	8.62703987150863	4.4	2.3	-2.5	1
4.36	1.130572611605	4.66361202287064	8.62703987150863	4.2	2.8	-2.1	1
4.365	1.05991182337969	4.62506977474774	8.62703987150863	4.4	3.3	-1.9	1
4.37	1.130572611605	4.62506977474774	8.44717604693511	4.2	3.6	-2.4	1
4.375	1.1691148597279	4.66361202287064	8.62703987150863	4.2	3.1	-2.5	1
4.38	0.989251035154378	4.66361202287064	8.55637908328332	4.4	3	-2.4	1
4.385	0.989251035154378	4.62506977474774	8.59492133140622	4.9	3.4	-2.5	1
4.39	1.02136957525679	4.66361202287064	8.55637908328332	4.8	3.8	-2.9	1
4.395	1.05991182337969	4.66361202287064	8.59492133140622	5	3.9	-2.5	1
4.4	0.989251035154378	4.62506977474774	8.5242605431809	5.3	3.3	-2.3	1
4.405	0.912166538908582	4.66361202287064	8.55637908328332	5.1	3	-3	1
4.41	0.95070878703148	4.69573056297305	8.59492133140622	5.5	3.2	-3	1
4.415	0.95070878703148	4.66361202287064	8.44717604693511	5.3	2.9	-2.9	1
4.42	0.989251035154378	4.66361202287064	8.48571829505801	5.3	2.8	-2.5	1
4.425	1.02136957525679	4.69573056297305	8.5242605431809	5.6	3.4	-3.1	1
4.43	1.05991182337969	4.69573056297305	8.44717604693511	5.6	3.5	-3	1
4.435	0.989251035154378	4.69573056297305	8.48571829505801	5.4	4.4	-3	1
4.44	0.989251035154378	4.69573056297305	8.48571829505801	5.4	4.4	-3.7	1
4.445	0.912166538908582	4.73427281109595	8.55637908328332	5.3	4.4	-3.4	1
4.45	0.95070878703148	4.80493359932126	8.48571829505801	4.9	4.9	-3.7	1
4.455	1.02136957525679	4.69573056297305	8.48571829505801	4.2	5.1	-3.4	1
4.46	1.02136957525679	4.73427281109595	8.5242605431809	3.9	5.3	-3.5	1
4.465	0.95070878703148	4.73427281109595	8.48571829505801	3.9	5.6	-3.7	1
4.47	0.912166538908582	4.73427281109595	8.5242605431809	4.3	5.6	-3.6	1
4.475	0.802963502560372	4.76639135119837	8.55637908328332	3.7	5.5	-3.7	1
4.48	0.880047998806167	4.76639135119837	8.44717604693511	3	6.1	-3.7	1
4.485	0.841505750683269	4.73427281109595	8.5242605431809	3.4	5.8	-3.4	1
4.49	0.912166538908582	4.69573056297305	8.59492133140622	3.6	5.3	-3.7	1
4.495	0.95070878703148	4.69573056297305	8.5242605431809	3.3	5.3	-3.3	1
4.5	0.912166538908582	4.73427281109595	8.5242605431809	3.2	5.9	-3.5	1
4.505	0.841505750683269	4.69573056297305	8.55637908328332	2.8	5.1	-3.4	1
4.51	0.841505750683269	4.69573056297305	8.5242605431809	2.9	4.7	-3.6	1
4.515	0.912166538908582	4.66361202287064	8.55637908328332	3.1	5.4	-3.4	1
4.52	0.95070878703148	4.69573056297305	8.5242605431809	4.1	6	-3.8	1
4.525	0.95070878703148	4.62506977474774	8.5242605431809	4.4	6	-4	1
4.53	0.989251035154378	4.66361202287064	8.5242605431809	4.2	5.9	-3.9	1
4.535	0.989251035154378	4.66361202287064	8.55637908328332	5.4	5	-4.3	1
4.54	0.989251035154378	4.66361202287064	8.62703987150863	5.6	5.3	-3.9	1
4.545	0.989251035154378	4.58652752662484	8.59492133140622	6.2	5.6	-4.9	1
4.55	0.95070878703148	4.76639135119837	8.59492133140622	7.2	5.6	-5	1
4.555	0.880047998806167	4.73427281109595	8.69770065973395	8.2	5	-5	1
4.56	0.841505750683269	4.80493359932126	8.69770065973395	9.7	3.8	-4.9	1
4.565	0.841505750683269	4.80493359932126	8.73624290785684	11.2	3.4	-4.5	1
4.57	0.880047998806167	4.58652752662484	8.76836144795926	11.5	2.4	-4.2	1
4.575	0.989251035154378	4.33600291382601	8.94822527253278	12.8	0.3	-4.6	1
4.58	1.2076571078508	4.33600291382601	9.08954684898341	15.6	-0.1	-5.3	1
4.585	1.27831789607611	4.29746066570311	9.30795292167983	19.1	-0.9	-6.4	1
4.59	1.46460542867012	4.33600291382601	9.30795292167983	22.2	-1.5	-6.7	1
4.595	1.38752093242432	4.3745451619489	9.34007146178224	26.7	-2.8	-8.4	1
4.6	1.38752093242432	4.40666370205132	9.44927449813045	30.2	-4.1	-10.4	1
4.605	1.27831789607611	4.62506977474774	9.51993528635577	33.2	-7.3	-12.3	1
4.61	1.02136957525679	5.02333967201768	9.69979911092929	37.8	-12.6	-16.6	1
4.615	1.83075678583765	4.84347584744416	10.1623060884041	39.8	-22.4	-21.6	1
4.62	3.11549838993424	2.78146557286913	11.4791662326031	41.1	-28.4	-23.4	1
4.625	1.50314767679302	2.27399263925097	10.2329668766294	49.2	-16	-20.6	1
4.63	0.584557429863951	3.39814154283549	10.9845407150259	74.2	-13.5	-23.1	1
4.635	2.15836589488228	3.03199018566796	11.6590300571766	87.3	-25.6	-28.4	1
4.64	2.08770510665697	1.91426499010393	11.1644045395994	96.2	-26.4	-32.7	1
4.645	1.42606318054722	2.05558656655455	10.5926945257764	121.8	-18.4	-37.4	1
4.65	0.436812145392842	2.92278714931975	11.0166592551283	149.2	-13.4	-44.1	1
4.655	0.109203036348211	2.82000814839814	11.1965230797018	164	-15.6	-52.5	1
4.66	0.289066893662346	2.74292332474623	10.4128307012029	175.6	-19.8	-59.7	1
4.665	-0.289066893662346	2.96132972484877	10.8753376786777	196.2	-19.8	-67.3	1
4.67	-0.218406105437033	3.39814154283549	10.6248130658788	218.2	-18.7	-77.1	1
4.675	1.79221453771475	4.26534212560069	10.1237638402812	231.9	-22.7	-84.6	1
4.68	3.8092588561464	5.094000460243	10.4834914894282	243	-26.6	-91	1
4.685	3.62939503157288	5.49227035751294	10.1623060884041	251.3	-14.4	-98.2	1
4.69	3.00629535358603	6.53933476485167	10.8432191385753	261.6	1	-103.6	1
4.695	2.19690847041129	6.9054861220192	11.7682330935248	267.6	11.3	-104.7	1
4.7	2.34465342747629	6.75774083754809	11.0166592551283	263	14	-104	1
4.705	3.33390446263066	8.67200582765201	10.6954738541041	261.5	16.8	-107.8	1
4.71	3.66151357167529	12.7574841286792	14.0871916889192	269.7	18.3	-109.9	1
4.715	3.8092588561464	13.1557540259491	15.3333910448929	251.2	19.7	-105.4	1
4.72	5.0554582121201	8.20307514215676	15.5839156576917	204.9	13.9	-100.3	1
4.725	6.81555420973243	4.95267888379237	15.7637794822652	165.7	12	-102.5	1
4.73	6.4494028525649	5.35094878106232	15.4040518331182	144.4	26.3	-105	1
4.735	5.67855789010695	3.39814154283549	14.7616810310699	121.3	38.7	-107.4	1
4.74	4.94625517577189	-1.36824980836287	12.5904677201466	85.6	40.8	-114.2	1
4.745	4.47090078225615	-5.16466124846831	12.1600792827743	56.7	36.1	-118.6	1
4.75	4.58010381860436	-6.8284016257734	11.4085054443778	41.4	30.3	-116.2	1
4.755	5.20320349659121	-5.38306732116473	10.7661346423295	33.3	20.9	-109.2	1
4.76	5.0554582121201	0.867200582765201	11.1258622914765	31.9	11.1	-100.5	1
4.765	5.42803327730811	6.39801318840104	14.4083770899433	26.5	-5.8	-80.6	1
4.77	7.62494142031329	3.61012390751143	15.0122056438687	-20.3	-32.6	-52.5	1
4.775	8.87114077628699	-0.899319122867616	12.8024500848226	-61.8	-40.6	-33.6	1
4.78	8.80047998806167	-1.84360420187861	11.2671838679271	-78.5	-33.9	-18.9	1
4.785	8.20949885017724	-1.11772519556404	10.6633553140017	-86.3	-25.3	-5.1	1
4.79	7.44507759573976	-0.719455298294093	10.0531030520559	-97.3	-20.8	8	1
4.795	6.34019981621669	-0.828658334642303	9.37861370990514	-108	-19.3	21.7	1
4.8	4.98479742389479	-0.867200582765201	8.87756448430747	-115.9	-17.7	35.2	1
4.805	3.66151357167529	-0.680913050171195	8.62703987150863	-122.8	-18.9	47.6	1
4.81	2.67226253652092	-0.64879451006878	8.16453289403386	-128.8	-22.6	55.7	1
4.815	1.76009599761233	-0.53959147372057	7.7726867047844	-133	-28.4	62	1
4.82	1.31686014419901	-0.179863824573523	7.70202591655908	-136.1	-37.8	68	1
4.825	0.95070878703148	0.141321576450625	7.81122895290729	-139.1	-45.7	70.4	1
4.83	0.655218218089263	0.719455298294093	8.05532985768565	-141.8	-51.6	70.9	1
4.835	0.436812145392842	1.22692823191225	8.34439671860738	-144.6	-54.7	69.9	1
4.84	0.250524645539448	1.87572306938715	8.55637908328332	-148.8	-56.3	66.9	1
4.845	0.250524645539448	2.27399263925097	8.66558211963153	-153.2	-56.9	63	1
4.85	0.250524645539448	2.67226253652092	8.69770065973395	-157.6	-58.3	59.1	1
4.855	0.546015181741053	2.89066893662345	8.55637908328332	-162.6	-59.5	55.3	1
4.86	0.912166538908582	3.10907468191376	8.23519368225917	-165.4	-60.4	54	1
4.865	1.50314767679302	3.2118543376476	7.95255052935792	-166.9	-59.7	54.1	1
4.87	2.04916285853407	3.43026008293791	7.56070434010846	-166	-58.8	57.2	1
4.875	2.52451725204981	3.71932694385964	7.41295905563735	-162.6	-55.9	64.6	1
4.88	2.64014432382462	4.44520595017422	7.34229826741204	-156.2	-52.5	77	1
4.885	2.4153142157016	5.1325427083659	7.49004355188315	-150.2	-50.1	91.1	1
4.89	1.76009599761233	5.92908250290578	7.56070434010846	-144.4	-48.2	105.7	1
4.895	0.841505750683269	6.64853780119988	7.7726867047844	-139.3	-46.7	119.6	1
4.9	-0.141321576450625	7.48361984386266	8.09387210580855	-134.7	-45.5	133	1
4.905	-1.02136957525679	8.53068425120139	8.62703987150863	-130.2	-44.8	145.4	1
4.91	-1.68301150136654	9.68695169488832	9.19874988533162	-128.4	-42.7	151.1	1
4.915	-2.4538564638245	10.6633553140017	9.55847753447866	-129	-37.3	150.4	1
4.92	-3.44310749897887	11.5305558967669	9.48781674625335	-131.2	-31.1	144.8	1
4.925	-4.79850989130078	12.2564349030815	9.19874988533162	-134.1	-24.1	133.9	1
4.93	-6.05113295529496	12.834568624925	8.5242605431809	-138.3	-18	117.7	1
4.935	-7.11104477867465	13.2649570622973	7.66348366843619	-140.9	-16.7	104	1
4.94	-7.84334749300971	13.8816330322637	6.59714813703601	-141.6	-18.3	90.1	1
4.945	-8.24804109830014	14.350563717759	5.56293114573825	-139.6	-22.5	76.7	1
4.95	-8.10029581382903	14.9672396877253	4.59937494266581	-135.8	-27.9	63.9	1
4.955	-7.32945085137107	15.468288913323	3.63581873959336	-127.6	-33.3	50.8	1
4.96	-6.23099677986848	15.8344402704905	2.74292332474623	-120.6	-35.2	41.3	1
4.965	-5.280287992837	16.1941679196376	1.77936712167378	-111.3	-33.8	33	1
4.97	-4.25249470955973	16.5924378169075	0.957132495051963	-101	-31	25.2	1
4.975	-3.40456525085598	16.9521654660546	0.494625517577189	-89.4	-26.9	18.3	1
4.98	0.584557429863951	16.8429624297064	0.423964729351876	-76.2	-21.7	12.6	1
4.985	3.91846189249461	15.8344402704905	1.38752093242432	-64.1	0.4	11	1
4.99	1.79221453771475	17.5688414360209	-8.02321131758323	-16.1	80.8	-15.1	1
4.995	0.366151357167529	20.2089854324394	-6.62926667713843	30.5	93.3	-32.4	1
5	-5.75564238635274	19.9520371116201	-8.02321131758323	33.3	91.1	-42.5	1
5.005	-9.23729213345452	21.8341868356828	-11.517708480726	56.2	77.1	-48	1
5.01	-6.81555420973243	21.1853890515528	-11.1258622914765	99.9	30.7	-27.1	1
5.015	-5.56935485375874	7.80480524488681	-9.7704598991546	101.2	-3.5	13.6	1
5.02	5.97404845904916	6.25026790392993	-4.56083269454291	101.4	-22.7	17.7	1
5.025	14.2606318054722	26.786862445414	19.4702590100839	234.2	38.6	-59.3	1
5.03	9.86039181144136	54.1582757725696	51.184118603453	353.3	132.4	-121.5	1
5.035	-12.648281092331	41.8311735331404	36.8078469573674	122.5	129.5	-28.4	1
5.04	-14.5561223744144	-5.56293114573825	0.423964729351876	-381.3	23.3	20.3	1
5.045	0.507472933618155	-38.5037124228973	-8.3765152587098	-401.9	-37.1	23.3	1
5.05	6.78343566963002	-14.6010883305578	-4.09832571706814	-46.9	41.9	-13.5	1
5.055	3.29536221450776	19.990579359743	21.1147282633275	274.8	57.4	-9.9	1
5.06	-2.67226253652092	20.9669829788564	17.6523496402872	189.6	60.4	6	1
5.065	-1.38752093242432	4.91413663566947	6.4879451006878	-51.3	19.4	-1.8	1
5.07	0.623099677986848	1.22692823191225	5.49227035751294	-49.5	2.4	-8.6	1
5.075	1.35540239232191	2.89066893662345	9.01888606075809	5.1	3.6	-4.9	1
5.08	1.2076571078508	3.64866615563433	8.44717604693511	14.1	9.6	2.4	1
5.085	2.23545039112807	7.91400828123502	9.05742830888099	28	13.8	3.9	1
5.09	2.82000814839814	7.6956022085386	9.26941067355693	17.7	10.4	-3.1	1
5.095	1.64446925324364	4.29746066570311	7.88188974113261	-8.4	12.2	-4.3	1
5.1	0.623099677986848	4.55440898652243	8.27373593038207	-2	15.6	-1.4	1
5.105	1.130572611605	5.35094878106232	8.76836144795926	5.6	13.8	-1.1	1
5.11	1.90141757406296	5.20320349659121	8.59492133140622	1.4	10	-2.8	1
5.115	1.64446925324364	5.02333967201768	8.66558211963153	-0.2	11.1	-3.1	1
5.12	0.989251035154378	5.02333967201768	8.80690369608216	0	14	-3	1
5.125	0.802963502560372	4.98479742389479	8.69770065973395	-0.4	14.7	-3	1
5.13	0.802963502560372	4.84347584744416	8.62703987150863	-1.2	13.2	-3.2	1
5.135	0.732302714335059	4.84347584744416	8.66558211963153	0	11.3	-2.8	1
5.14	0.623099677986848	4.87559438754658	8.69770065973395	1.2	8.4	-2.6	1
5.145	0.546015181741053	4.84347584744416	8.76836144795926	2	7.2	-2.3	1
5.15	0.655218218089263	4.91413663566947	8.66558211963153	2.4	6.7	-1.8	1
5.155	0.732302714335059	4.84347584744416	8.66558211963153	2.8	5.5	-2.1	1
5.16	0.841505750683269	4.76639135119837	8.59492133140622	3.2	4.2	-1.3	1
5.165	0.802963502560372	4.84347584744416	8.69770065973395	3.5	3.6	-1.2	1
5.17	0.912166538908582	4.80493359932126	8.55637908328332	3.2	4.2	-1.3	1
5.175	1.02136957525679	4.84347584744416	8.62703987150863	4	2.5	-1.1	1
5.18	0.912166538908582	4.76639135119837	8.62703987150863	4.4	0.8	-0.8	1
5.185	0.989251035154378	4.80493359932126	8.55637908328332	4.4	0.9	-1.1	1
5.19	1.02136957525679	4.80493359932126	8.55637908328332	4.5	0.7	-1.4	1
5.195	0.989251035154378	4.84347584744416	8.59492133140622	4.6	0.4	-0.6	1
5.2	0.989251035154378	4.87559438754658	8.5242605431809	4.1	0.7	-1.4	1
5.205	0.989251035154378	4.76639135119837	8.59492133140622	3.8	0.9	-1.6	1
5.21	0.95070878703148	4.80493359932126	8.59492133140622	3.5	0.9	-1.4	1
5.215	1.02136957525679	4.73427281109595	8.55637908328332	4.1	0.6	-1.6	1
5.22	1.05991182337969	4.87559438754658	8.41505750683269	4.1	0.4	-1.1	1
5.225	1.130572611605	4.73427281109595	8.62703987150863	4.1	0.3	-1.6	1
5.23	1.05991182337969	4.69573056297305	8.5242605431809	4	0.2	-1.4	1
5.235	1.02136957525679	4.80493359932126	8.55637908328332	4.5	0.9	-1.2	1
5.24	1.02136957525679	4.76639135119837	8.48571829505801	4.6	0.9	-1.4	1
5.245	1.09845407150259	4.76639135119837	8.5242605431809	4.4	0.9	-1.8	1
5.25	1.09845407150259	4.80493359932126	8.48571829505801	4.5	0.7	-2.1	1
5.255	1.09845407150259	4.80493359932126	8.41505750683269	4.5	0.9	-2.1	1
5.26	1.05991182337969	4.80493359932126	8.44717604693511	3.9	1.6	-2.1	1
5.265	1.05991182337969	4.84347584744416	8.55637908328332	3.6	1.7	-2.3	1
5.27	1.02136957525679	4.80493359932126	8.44717604693511	3.9	2.1	-2.3	1
5.275	1.09845407150259	4.80493359932126	8.48571829505801	3.8	1.7	-2.5	1
5.28	1.09845407150259	4.80493359932126	8.48571829505801	3.6	2.1	-2	1
5.285	1.02136957525679	4.76639135119837	8.44717604693511	3.7	2.4	-2.4	1
5.29	0.989251035154378	4.91413663566947	8.41505750683269	3.5	2.5	-2.8	1
5.295	0.95070878703148	4.87559438754658	8.41505750683269	2.8	2.8	-2.4	1
5.3	1.02136957525679	4.87559438754658	8.44717604693511	2.3	3	-2.3	1
5.305	1.05991182337969	4.76639135119837	8.5242605431809	2.1	3.2	-2.3	1
5.31	0.912166538908582	4.80493359932126	8.48571829505801	2.2	2.6	-2.5	1
5.315	1.05991182337969	4.76639135119837	8.48571829505801	2.2	2.1	-1.8	1
5.32	0.95070878703148	4.84347584744416	8.44717604693511	1.6	2.4	-2	1
5.325	1.02136957525679	4.76639135119837	8.48571829505801	1.4	2.8	-2.4	1
5.33	1.02136957525679	4.80493359932126	8.44717604693511	1.1	3.2	-2.3	1
5.335	0.989251035154378	4.84347584744416	8.44717604693511	1.4	3.5	-2.5	1
5.34	0.95070878703148	4.84347584744416	8.41505750683269	1.6	3.7	-2.5	1
5.345	0.989251035154378	4.84347584744416	8.41505750683269	1.2	3.5	-2.8	1
5.35	0.95070878703148	4.84347584744416	8.41505750683269	1.1	3.6	-2.1	1
5.355	0.912166538908582	4.84347584744416	8.41505750683269	1.1	3.7	-2.4	1
5.36	0.95070878703148	4.84347584744416	8.44717604693511	1.4	3.9	-2.5	1
5.365	0.912166538908582	4.76639135119837	8.48571829505801	1.8	4.2	-2.3	1
5.37	0.95070878703148	4.84347584744416	8.44717604693511	1.7	4.3	-2.1	1
5.375	1.02136957525679	4.80493359932126	8.48571829505801	1.4	3.9	-2	1
5.38	0.912166538908582	4.84347584744416	8.5242605431809	1.2	4.2	-2.6	1
5.385	0.912166538908582	4.76639135119837	8.48571829505801	1.7	4.5	-2.5	1
5.39	0.880047998806167	4.87559438754658	8.48571829505801	1.6	4	-2.9	1
5.395	0.880047998806167	4.87559438754658	8.5242605431809	1.8	3.7	-2.7	1
5.4	0.912166538908582	4.80493359932126	8.5242605431809	1.4	4	-2.6	1
5.405	0.841505750683269	4.84347584744416	8.5242605431809	1.3	3.7	-2.3	1
5.41	0.912166538908582	4.84347584744416	8.5242605431809	2.1	3.9	-2.3	1
5.415	0.989251035154378	4.76639135119837	8.59492133140622	2	3.7	-2.5	1
5.42	0.989251035154378	4.76639135119837	8.59492133140622	2.3	3.5	-2.5	1
5.425	1.05991182337969	4.76639135119837	8.62703987150863	3.2	2.5	-3.1	1
5.43	1.2076571078508	4.73427281109595	8.59492133140622	4.1	2	-3.3	1
5.435	1.2461993559737	4.80493359932126	8.48571829505801	4.9	2.8	-2.7	1
5.44	1.27831789607611	4.87559438754658	8.41505750683269	5	3	-3.8	1
5.445	1.02136957525679	4.91413663566947	8.41505750683269	5.5	2.8	-3.5	1
5.45	0.880047998806167	4.91413663566947	8.44717604693511	5.3	2.6	-2.5	1
5.455	0.880047998806167	4.84347584744416	8.59492133140622	5.2	2.1	-2.8	1
5.46	0.912166538908582	4.69573056297305	8.73624290785684	5.6	1.9	-3.3	1
5.465	0.912166538908582	4.69573056297305	8.73624290785684	7.2	1.2	-3.6	1
5.47	0.764421254437474	4.76639135119837	8.76836144795926	8.5	0.9	-3	1
5.475	0.764421254437474	4.73427281109595	8.76836144795926	9.6	-0.3	-3.4	1
5.48	0.802963502560372	4.73427281109595	8.80690369608216	11.1	-2	-3.5	1
5.485	0.802963502560372	4.73427281109595	8.84544594420505	13.3	-2.5	-3.6	1
5.49	0.802963502560372	4.80493359932126	8.84544594420505	14.7	-3.8	-3.4	1
5.495	0.802963502560372	4.80493359932126	8.84544594420505	16.3	-5	-2.8	1
5.5	0.912166538908582	4.91413663566947	8.80690369608216	17.9	-6.1	-3.1	1
5.505	0.95070878703148	4.84347584744416	8.91610673243037	18.9	-7.2	-3.8	1
5.51	0.912166538908582	4.84347584744416	8.91610673243037	20.1	-7.7	-4	1
5.515	1.02136957525679	4.76639135119837	9.08954684898341	20.7	-9.2	-4.2	1
5.52	0.989251035154378	4.84347584744416	9.08954684898341	22.2	-10.8	-4.8	1
5.525	1.05991182337969	5.02333967201768	8.87756448430747	23.5	-12.5	-5.6	1
5.53	1.1691148597279	5.20320349659121	8.87756448430747	25.1	-15.4	-6.4	1
5.535	1.09845407150259	5.35094878106232	8.87756448430747	25.9	-17.5	-8.2	1
5.54	0.989251035154378	5.49227035751294	8.91610673243037	26.5	-21.3	-9.6	1
5.545	2.15836589488228	4.73427281109595	9.37861370990514	25.6	-27.3	-11.6	1
5.55	2.15836589488228	3.35959929471259	9.55847753447866	24	-26.2	-11.2	1
5.555	0.179863824573523	3.86707222833075	8.94822527253278	32.8	-15.8	-10.5	1
5.56	0.507472933618155	5.24174574471411	9.1666313452292	45.9	-20.4	-13.1	1
5.565	1.02136957525679	5.31240653293942	9.34007146178224	45.4	-24.1	-13.9	1
5.57	0.546015181741053	4.47732449027663	9.01888606075809	43.5	-21.4	-14.9	1
5.575	0.47535439351574	4.47732449027663	8.73624290785684	47.1	-21.1	-16.3	1
5.58	0.366151357167529	4.73427281109595	9.05742830888099	51.6	-21.9	-17.2	1
5.585	-0.250524645539448	4.66361202287064	8.76836144795926	51.2	-20.7	-19.4	1
5.59	-0.250524645539448	4.55440898652243	8.59492133140622	50.5	-22.1	-22.5	1
5.595	0.250524645539448	4.69573056297305	8.5242605431809	50.5	-28	-26.1	1
5.6	0.732302714335059	4.62506977474774	8.69770065973395	49.4	-32.8	-28.9	1
5.605	1.05991182337969	4.3745451619489	8.62703987150863	44.1	-36.2	-33.3	1
5.61	1.68301150136654	3.86707222833075	8.91610673243037	36.9	-40.3	-38.7	1
5.615	3.18615917815955	2.23545039112807	10.1237638402812	26.8	-42.2	-41.7	1
5.62	4.50944303037905	0.757997546416991	10.6954738541041	10.2	-39.6	-42.2	1
5.625	4.43235853413325	-0.141321576450625	11.2671838679271	-2.1	-26.4	-40.1	1
5.63	4.50944303037905	-0.937861370990514	11.0873200433536	-15.4	-13	-36.8	1
5.635	4.40023999403084	-1.11772519556404	11.5562507288489	-26.1	-4.2	-31.9	1
5.64	3.91846189249461	-1.47745284471108	11.2350653278247	-37.3	1.5	-25.2	1
5.645	3.70005581979819	-0.937861370990514	11.1258622914765	-51.9	0	-12.3	1
5.65	3.95700414061751	-0.102779328327728	11.1258622914765	-62.5	-5.3	0.1	1
5.655	4.58010381860436	0.937861370990514	10.5541522776535	-74.9	-12.6	10.7	1
5.66	4.79850989130078	2.42173792372208	10.5220337375511	-84.2	-18.7	18.9	1
5.665	3.99554638874041	1.11772519556404	8.76836144795926	-98.2	-18.6	23.2	1
5.67	2.89709264464394	-2.02346802645214	6.23742048788897	-113	-19.3	24	1
5.675	1.46460542867012	-2.63372061580414	5.59504968584067	-103.9	-20.2	23.2	1
5.68	0.507472933618155	-0.828658334642303	6.59714813703601	-88.4	-25.7	21.9	1
5.685	0.327609109044632	1.7344011655304	7.31017972730962	-78.4	-35.3	20.7	1
5.69	2.56305950017271	6.21814936382752	9.66125686280639	-72.8	-44.5	14.2	1
5.695	1.35540239232191	9.4685456221919	12.3014008592249	-65.5	-38.8	-2.6	1
5.7	0.989251035154378	9.17947876127017	11.30572611605	-71.4	-17.2	-23.3	1
5.705	-5.35094878106232	13.0144324494985	-6.02543812321303	-46.6	23.5	-33.3	1
5.71	-8.20949885017724	23.4593816908038	-2.42173792372208	0.5	31	-29.4	1
5.715	-10.9652695909644	25.5213919653789	-0.462506977474774	41.9	40.3	-44.5	1
5.72	-11.145133415538	26.8254079675981	-1.99134948634972	23.8	32.2	-49.9	1
5.725	-2.30611117935339	25.9582041107717	5.84557429863951	31.4	11.9	-32.9	1
5.73	1.79221453771475	11.9288257940369	8.3765152587098	-22.4	9.1	-3.9	1
5.735	1.50314767679302	1.15626744368693	7.59282288021087	-68	-2.6	8.8	1
5.74	0.0706607882253127	-1.36824980836287	7.49004355188315	-56.2	9.5	7.7	1
5.745	0.032118543376476	1.51599509283398	9.59059607458108	-18.9	15.6	7.1	1
5.75	1.64446925324364	4.15613908925248	9.7704598991546	10.5	11	8.9	1
5.755	3.00629535358603	4.11759684112959	9.59059607458108	10.1	-1.9	4.4	1
5.76	3.62939503157288	3.82852998020785	9.26941067355693	4.1	-0.9	0	1
5.765	2.78146557286913	5.094000460243	9.41073225000756	11.6	7.8	-1.2	1
5.77	1.46460542867012	5.71067643020936	9.08954684898341	14.4	14.7	-1.8	1
5.775	0.732302714335059	5.0554582121201	8.62703987150863	7.2	14.1	-3.9	1
5.78	0.366151357167529	4.51586673839953	8.20307514215676	2.6	10.7	-3.1	1
5.785	0.507472933618155	4.73427281109595	8.05532985768565	4.7	8.5	-1.6	1
5.79	0.802963502560372	5.24174574471411	8.3765152587098	8.1	7	-0.4	1
5.795	0.912166538908582	5.49227035751294	8.44717604693511	7.7	6.5	0	1
5.8	1.35540239232191	5.31240653293942	8.34439671860738	4.7	6.7	0.4	1
5.805	1.53526621689543	5.20320349659121	8.3765152587098	2.1	5.7	1.1	1
5.81	1.50314767679302	5.094000460243	8.3765152587098	0	5.3	0.7	1
5.815	1.35540239232191	4.87559438754658	8.5242605431809	-0.4	5.1	0.7	1
5.82	1.2461993559737	4.95267888379237	8.48571829505801	-0.4	5.2	0.6	1
5.825	1.27831789607611	4.84347584744416	8.62703987150863	-1.1	6.2	0.7	1
5.83	1.35540239232191	4.87559438754658	8.41505750683269	-1.8	7.7	0.1	1
5.835	1.05991182337969	4.95267888379237	8.48571829505801	-2.1	8	-0.1	1
5.84	0.880047998806167	5.02333967201768	8.48571829505801	-2.4	7	0.4	1
5.845	0.732302714335059	4.98479742389479	8.55637908328332	-3.6	6	0.8	1
5.85	0.764421254437474	4.76639135119837	8.5242605431809	-4.1	5.2	1	1
5.855	0.95070878703148	4.73427281109595	8.55637908328332	-3.6	4.3	1.3	1
5.86	0.989251035154378	4.73427281109595	8.55637908328332	-3	3.9	1	1
5.865	1.130572611605	4.66361202287064	8.59492133140622	-2.3	3.5	0.9	1
5.87	1.2076571078508	4.66361202287064	8.59492133140622	-1.9	2.6	1.1	1
5.875	1.2461993559737	4.66361202287064	8.69770065973395	-1.8	3	1	1
5.88	1.02136957525679	4.66361202287064	8.76836144795926	-0.6	2.9	0.5	1
5.885	0.989251035154378	4.73427281109595	8.66558211963153	0.6	2.7	0.4	1
5.89	1.02136957525679	4.80493359932126	8.59492133140622	1.1	2.8	0.2	1
5.895	1.05991182337969	4.87559438754658	8.59492133140622	1.8	2.3	-0.1	1
5.9	1.05991182337969	4.91413663566947	8.66558211963153	2.3	2.3	-0.2	1
5.905	1.05991182337969	4.80493359932126	8.59492133140622	2.5	1.9	0	1
5.91	1.09845407150259	4.84347584744416	8.55637908328332	2.5	1.8	0	1
5.915	1.09845407150259	4.87559438754658	8.59492133140622	2.3	1.6	0	1
5.92	1.130572611605	4.84347584744416	8.55637908328332	2.5	1.7	-0.2	1
5.925	1.1691148597279	4.69573056297305	8.48571829505801	2.1	2.2	-0.7	1
5.93	1.130572611605	4.76639135119837	8.48571829505801	1.6	2.3	-0.9	1
5.935	1.05991182337969	4.80493359932126	8.44717604693511	2.2	2.4	-1.1	1
5.94	1.02136957525679	4.84347584744416	8.5242605431809	2.8	2.9	-1.1	1
5.945	0.989251035154378	4.80493359932126	8.59492133140622	2.8	2.8	-1.1	1
5.95	0.95070878703148	4.98479742389479	8.41505750683269	2.8	3	-1	1
5.955	0.989251035154378	4.87559438754658	8.55637908328332	3	2.2	-1.1	1
5.96	0.880047998806167	4.98479742389479	8.48571829505801	2.7	2.5	-1	1
5.965	0.880047998806167	4.91413663566947	8.48571829505801	2.4	2.1	-1	1
5.97	0.912166538908582	4.87559438754658	8.48571829505801	2.3	1.6	-0.7	1
5.975	0.912166538908582	4.87559438754658	8.5242605431809	1.8	1.6	-0.9	1
5.98	0.912166538908582	4.87559438754658	8.44717604693511	1.7	1.5	-0.9	1
5.985	0.95070878703148	4.84347584744416	8.48571829505801	2	1.2	-0.7	1
5.99	0.912166538908582	4.87559438754658	8.55637908328332	2.3	0.9	-1.4	1
5.995	0.989251035154378	4.84347584744416	8.5242605431809	2.3	0.4	-0.5	1
6	0.912166538908582	4.91413663566947	8.3765152587098	2.4	0.7	-0.5	1
6.005	0.95070878703148	4.87559438754658	8.44717604693511	2.1	1.1	-0.7	1
6.01	0.95070878703148	4.87559438754658	8.44717604693511	2.2	0.3	-0.4	1
6.015	0.912166538908582	4.95267888379237	8.48571829505801	1.8	0.4	-0.7	1
6.02	0.912166538908582	4.91413663566947	8.48571829505801	1.9	0.2	-0.6	1
6.025	0.912166538908582	4.87559438754658	8.5242605431809	1.6	-0.2	-0.5	1
6.03	0.95070878703148	4.84347584744416	8.48571829505801	1.8	0	-0.4	1
6.035	0.989251035154378	4.84347584744416	8.48571829505801	2	0.3	-0.4	1
6.04	0.989251035154378	4.87559438754658	8.5242605431809	1.6	0	-0.9	1
6.045	0.95070878703148	4.84347584744416	8.5242605431809	2.2	0.1	-1	1
6.05	1.02136957525679	4.87559438754658	8.44717604693511	2.1	0.4	-0.4	1
6.055	0.989251035154378	4.91413663566947	8.5242605431809	1.6	0.5	-0.5	1
6.06	0.95070878703148	4.91413663566947	8.48571829505801	1.6	0.7	-1.1	1
6.065	0.912166538908582	4.91413663566947	8.55637908328332	1.8	0.9	-0.8	1
6.07	1.02136957525679	4.87559438754658	8.44717604693511	2	0.9	-1.1	1
6.075	0.989251035154378	4.84347584744416	8.5242605431809	1.8	0.5	-1.4	1
6.08	0.989251035154378	4.84347584744416	8.48571829505801	2	0.7	-1.6	1
6.085	0.989251035154378	4.84347584744416	8.48571829505801	2.5	0.8	-1.3	1
6.09	1.05991182337969	4.91413663566947	8.3765152587098	2.3	0.9	-1	1
6.095	0.989251035154378	4.80493359932126	8.41505750683269	2.3	0.7	-1.1	1
6.1	1.02136957525679	4.87559438754658	8.44717604693511	1.7	0.9	-1.1	1
6.105	0.989251035154378	4.87559438754658	8.44717604693511	2.3	1.1	-1.6	1
6.11	1.02136957525679	4.91413663566947	8.48571829505801	2.5	0.8	-1.8	1
6.115	0.989251035154378	4.87559438754658	8.48571829505801	2.5	1.2	-1.3	1
6.12	0.95070878703148	4.87559438754658	8.5242605431809	1.9	1.1	-1.5	1
6.125	0.989251035154378	4.91413663566947	8.5242605431809	2.5	1.7	-1.6	1
6.13	0.989251035154378	4.87559438754658	8.44717604693511	2.5	1.2	-1.5	1
6.135	0.95070878703148	4.91413663566947	8.48571829505801	2.3	1	-1.6	1
6.14	0.95070878703148	4.95267888379237	8.41505750683269	2.1	0.6	-1.4	1
6.145	0.912166538908582	4.98479742389479	8.44717604693511	2.3	0.8	-1.8	1
6.15	0.912166538908582	5.02333967201768	8.3765152587098	2	1.1	-1.8	1
6.155	0.880047998806167	4.95267888379237	8.41505750683269	1.9	1.4	-1.9	1
6.16	0.880047998806167	4.98479742389479	8.44717604693511	1.7	1.1	-1.5	1
6.165	0.880047998806167	4.91413663566947	8.48571829505801	1.5	1.3	-1.4	1
6.17	0.880047998806167	4.95267888379237	8.41505750683269	1.4	1.1	-2.1	1
6.175	0.912166538908582	4.91413663566947	8.44717604693511	0.8	1.7	-1.4	1
6.18	0.912166538908582	4.95267888379237	8.41505750683269	0.7	0.8	-1.4	1
6.185	0.989251035154378	4.91413663566947	8.44717604693511	0.7	1.3	-1.5	1
6.19	0.989251035154378	4.87559438754658	8.41505750683269	0.5	1.9	-1.3	1
6.195	0.95070878703148	4.84347584744416	8.41505750683269	0.4	1.8	-1.3	1
6.2	0.95070878703148	4.87559438754658	8.3765152587098	0.7	1.3	-1.1	1
6.205	0.95070878703148	4.80493359932126	8.44717604693511	0.9	1.6	-1.2	1
6.21	0.880047998806167	4.95267888379237	8.34439671860738	0.9	1.8	-1.1	1
6.215	0.912166538908582	4.91413663566947	8.41505750683269	0.9	1.1	-1.4	1
6.22	0.880047998806167	4.95267888379237	8.3765152587098	1.4	1	-1.2	1
6.225	0.912166538908582	4.91413663566947	8.44717604693511	0.9	0.2	-0.9	1
6.23	0.880047998806167	4.87559438754658	8.48571829505801	1	0	-0.9	1
6.235	0.880047998806167	4.95267888379237	8.44717604693511	0.9	0.7	-0.9	1
6.24	0.912166538908582	4.91413663566947	8.41505750683269	0.7	0.8	-1	1
6.245	0.880047998806167	4.91413663566947	8.41505750683269	0.5	0.1	-0.5	1
6.25	0.880047998806167	4.95267888379237	8.3765152587098	0.7	0.4	-1.1	1
6.255	0.880047998806167	4.91413663566947	8.44717604693511	0.6	0.1	-0.7	1
6.26	0.912166538908582	4.95267888379237	8.41505750683269	0.3	0.1	-0.4	1
6.265	0.880047998806167	4.91413663566947	8.48571829505801	0.7	0	-0.4	1
6.27	0.989251035154378	4.87559438754658	8.44717604693511	0.7	0.2	0	1
6.275	0.989251035154378	4.87559438754658	8.48571829505801	0.7	-0.1	-0.4	1
6.28	0.989251035154378	4.91413663566947	8.41505750683269	0.2	0	-0.2	1
6.285	1.05991182337969	4.91413663566947	8.44717604693511	0.4	-0.2	-0.8	1
6.29	1.02136957525679	4.95267888379237	8.44717604693511	0.4	-0.4	-0.5	1
6.295	1.02136957525679	4.95267888379237	8.41505750683269	0.9	-0.2	-0.6	1
6.3	1.02136957525679	4.95267888379237	8.41505750683269	0.7	-0.2	-0.7	1
6.305	0.95070878703148	4.91413663566947	8.48571829505801	0.4	0.1	-0.5	1
6.31	0.989251035154378	4.98479742389479	8.44717604693511	0.1	0	-0.4	1
6.315	0.989251035154378	4.87559438754658	8.48571829505801	0.6	0.1	-0.7	1
6.32	0.989251035154378	4.98479742389479	8.44717604693511	0.4	0.2	-0.7	1
6.325	0.95070878703148	4.91413663566947	8.44717604693511	-0.1	0.1	-0.3	1
6.33	0.912166538908582	4.91413663566947	8.44717604693511	-0.2	0.2	-0.3	1
6.335	0.912166538908582	4.98479742389479	8.44717604693511	-0.4	0.1	-0.4	1
6.34	0.880047998806167	4.98479742389479	8.44717604693511	-0.7	0	-0.6	1
6.345	0.912166538908582	4.95267888379237	8.44717604693511	-0.4	-0.2	-0.1	1
6.35	0.912166538908582	4.95267888379237	8.3765152587098	-0.2	0.2	-0.5	1
6.355	0.880047998806167	4.91413663566947	8.30585447048448	-0.6	-0.1	-0.5	1
6.36	0.989251035154378	4.87559438754658	8.27373593038207	-0.9	0	-0.8	1
6.365	0.989251035154378	4.80493359932126	8.34439671860738	-0.8	-0.1	-0.5	1
6.37	0.95070878703148	4.87559438754658	8.41505750683269	-0.4	-0.1	-0.9	1
6.375	0.989251035154378	4.84347584744416	8.44717604693511	0	0	-0.7	1
6.38	0.95070878703148	4.91413663566947	8.3765152587098	-0.5	0.2	-0.5	1
6.385	0.880047998806167	4.95267888379237	8.34439671860738	-0.2	0.4	-0.4	1
6.39	0.95070878703148	4.91413663566947	8.3765152587098	-0.1	0.1	-0.7	1
6.395	0.880047998806167	4.95267888379237	8.34439671860738	-0.4	0.1	-0.6	1
6.4	0.912166538908582	4.91413663566947	8.3765152587098	-0.7	0.2	-0.2	1
6.405	0.880047998806167	4.91413663566947	8.3765152587098	-0.7	0.2	-0.6	1
6.41	0.841505750683269	4.95267888379237	8.34439671860738	-0.7	0	-0.1	1
6.415	0.880047998806167	4.91413663566947	8.41505750683269	-1.1	0.4	-0.8	1
6.42	0.912166538908582	4.91413663566947	8.41505750683269	-1.3	0.3	-1.1	1
6.425	0.912166538908582	4.84347584744416	8.41505750683269	-0.9	0.4	-0.6	1
6.43	0.95070878703148	4.95267888379237	8.3765152587098	-0.9	0.7	-0.5	1
6.435	0.880047998806167	4.98479742389479	8.34439671860738	-0.9	0.3	-0.4	1
6.44	0.912166538908582	4.91413663566947	8.3765152587098	-1.1	0.5	-0.2	1
6.445	0.912166538908582	4.87559438754658	8.41505750683269	-1.3	0.8	0.2	1
6.45	0.912166538908582	4.95267888379237	8.44717604693511	-1.1	0.5	-0.1	1
6.455	0.95070878703148	4.87559438754658	8.5242605431809	-1.5	0.1	-0.7	1
6.46	0.95070878703148	4.84347584744416	8.41505750683269	-1.1	0.4	-0.3	1
6.465	0.95070878703148	4.91413663566947	8.3765152587098	-1.3	0.5	0	1
6.47	0.95070878703148	4.91413663566947	8.34439671860738	-0.7	0.9	0.2	1
6.475	0.880047998806167	4.91413663566947	8.44717604693511	-0.5	0.7	-0.2	1
6.48	0.880047998806167	4.91413663566947	8.41505750683269	-1.2	0.7	-0.1	1
6.485	0.912166538908582	4.91413663566947	8.41505750683269	-1.3	0.8	0.3	1
6.49	0.912166538908582	4.91413663566947	8.41505750683269	-1.2	0.9	0	1
6.495	0.912166538908582	4.91413663566947	8.44717604693511	-1.3	0.3	0.2	1
6.5	0.880047998806167	4.87559438754658	8.48571829505801	-1.4	0.4	-0.4	1
6.505	0.841505750683269	4.84347584744416	8.44717604693511	-1.3	0.1	-0.2	1
6.51	0.95070878703148	4.87559438754658	8.44717604693511	-1.4	0.4	-0.1	1
6.515	0.912166538908582	4.84347584744416	8.5242605431809	-1.4	1	-0.4	1
6.52	0.912166538908582	4.87559438754658	8.44717604693511	-1.3	1	-0.2	1
6.525	1.02136957525679	4.87559438754658	8.44717604693511	-0.6	0.4	-0.5	1
6.53	0.95070878703148	4.84347584744416	8.44717604693511	-0.2	0.2	-0.2	1
6.535	0.880047998806167	4.91413663566947	8.48571829505801	-0.4	0.6	-0.3	1
6.54	1.02136957525679	4.87559438754658	8.41505750683269	-0.9	0.2	-0.4	1
6.545	0.95070878703148	4.95267888379237	8.41505750683269	-0.7	0.4	-0.7	1
6.55	0.989251035154378	4.87559438754658	8.3765152587098	-0.6	0.7	-0.8	1
6.555	0.95070878703148	4.95267888379237	8.3765152587098	-1	0.7	-0.4	1
6.56	0.880047998806167	4.87559438754658	8.41505750683269	-1.4	0	0	1
6.565	0.912166538908582	4.87559438754658	8.3765152587098	-1.5	0.4	-0.3	1
6.57	0.880047998806167	4.98479742389479	8.44717604693511	-1.4	0.5	-0.2	1
6.575	0.989251035154378	4.87559438754658	8.44717604693511	-1.5	0.5	-0.5	1
6.58	0.912166538908582	4.87559438754658	8.48571829505801	-1.8	0.7	-0.1	1
6.585	0.912166538908582	4.84347584744416	8.55637908328332	-1.6	0.9	-0.3	1
6.59	0.880047998806167	4.84347584744416	8.5242605431809	-1.8	0.4	-0.1	1
6.595	0.95070878703148	4.84347584744416	8.44717604693511	-1.2	0.4	-0.2	1
6.6	1.02136957525679	4.84347584744416	8.41505750683269	-1.6	0.1	0	1
6.605	0.912166538908582	4.91413663566947	8.5242605431809	-1.4	0.1	0.3	1
6.61	0.95070878703148	4.87559438754658	8.5242605431809	-1.1	0.2	-0.4	1
6.615	0.880047998806167	4.87559438754658	8.44717604693511	-1	-0.1	-0.5	1
6.62	0.912166538908582	4.91413663566947	8.41505750683269	-1.4	-0.2	0.2	1
6.625	0.989251035154378	4.84347584744416	8.41505750683269	-1.1	0.1	0	1
6.63	0.912166538908582	4.98479742389479	8.3765152587098	-1.1	0.2	0.2	1
6.635	0.880047998806167	4.91413663566947	8.48571829505801	-1.3	0	-0.2	1
6.64	0.912166538908582	4.87559438754658	8.41505750683269	-1.4	0.1	0.1	1
6.645	0.95070878703148	4.84347584744416	8.48571829505801	-1.3	-0.1	0	1
6.65	0.912166538908582	4.84347584744416	8.41505750683269	-1.6	0.3	0	1
6.655	0.95070878703148	4.80493359932126	8.48571829505801	-1.5	0.4	0	1
6.66	0.989251035154378	4.84347584744416	8.48571829505801	-1.2	0	-0.6	1
6.665	0.912166538908582	4.84347584744416	8.44717604693511	-0.7	0.2	-0.4	1
6.67	0.912166538908582	4.84347584744416	8.44717604693511	-0.7	0.2	-0.2	1
6.675	0.95070878703148	4.80493359932126	8.48571829505801	-0.7	-0.1	-0.2	1
6.68	0.912166538908582	4.80493359932126	8.44717604693511	-0.6	0.2	-0.2	1
6.685	0.95070878703148	4.84347584744416	8.48571829505801	-1.5	-0.1	-0.2	1
6.69	0.880047998806167	4.84347584744416	8.48571829505801	-1	-0.1	0.3	1
6.695	0.95070878703148	4.84347584744416	8.48571829505801	-0.5	-0.2	0.3	1
6.7	0.95070878703148	4.91413663566947	8.44717604693511	-0.7	-0.3	0	1
6.705	0.95070878703148	4.87559438754658	8.48571829505801	-0.3	-0.3	-0.1	1
6.71	0.912166538908582	4.91413663566947	8.44717604693511	-0.1	-0.7	-0.4	1
6.715	0.880047998806167	4.84347584744416	8.44717604693511	-0.3	-0.2	-0.2	1
6.72	0.95070878703148	4.91413663566947	8.44717604693511	-0.5	0	0	1
6.725	0.95070878703148	4.87559438754658	8.48571829505801	-0.2	0.2	0	1
6.73	0.95070878703148	4.87559438754658	8.48571829505801	0	-0.8	-0.1	1
6.735	0.95070878703148	4.80493359932126	8.48571829505801	-0.3	0	-0.2	1
6.74	0.912166538908582	4.84347584744416	8.41505750683269	-0.3	0.4	-0.4	1
6.745	0.989251035154378	4.84347584744416	8.48571829505801	-0.1	0.2	-0.8	1
6.75	0.95070878703148	4.84347584744416	8.48571829505801	0	0	-1.1	1
6.755	0.989251035154378	4.87559438754658	8.5242605431809	0.2	-0.1	-1	1
6.76	0.95070878703148	4.84347584744416	8.44717604693511	0	0.2	-0.1	1
6.765	0.95070878703148	4.87559438754658	8.48571829505801	0	0.2	-0.6	1
6.77	0.989251035154378	4.84347584744416	8.48571829505801	0	0.2	-0.7	1
6.775	0.95070878703148	4.80493359932126	8.5242605431809	0	0.7	-0.9	1
6.78	0.989251035154378	4.91413663566947	8.48571829505801	0	0.4	-0.7	1
6.785	0.989251035154378	4.87559438754658	8.5242605431809	0.3	0	-0.4	1
6.79	0.989251035154378	4.87559438754658	8.41505750683269	0.1	0	-0.6	1
6.795	1.02136957525679	4.84347584744416	8.44717604693511	0	0.2	-0.7	1
6.8	0.989251035154378	4.87559438754658	8.44717604693511	0.2	0.1	-0.7	1
6.805	0.95070878703148	4.91413663566947	8.5242605431809	0.3	0.4	-0.5	1
6.81	0.95070878703148	4.91413663566947	8.44717604693511	0.6	0.7	-0.7	1
6.815	0.989251035154378	4.87559438754658	8.48571829505801	0.2	0.1	-0.7	1
6.82	0.95070878703148	4.87559438754658	8.48571829505801	0.1	0.3	-0.2	1
6.825	1.02136957525679	4.84347584744416	8.44717604693511	0.8	0.1	-0.4	1
6.83	0.95070878703148	4.84347584744416	8.44717604693511	0.7	-0.2	-0.4	1
6.835	0.989251035154378	4.87559438754658	8.44717604693511	0.4	0.4	-0.8	1
6.84	1.02136957525679	4.87559438754658	8.44717604693511	0.1	0.2	-0.6	1
6.845	0.989251035154378	4.84347584744416	8.41505750683269	0.4	0.2	-0.5	1
6.85	1.02136957525679	4.91413663566947	8.41505750683269	0.4	0.2	-1.1	1
6.855	1.02136957525679	4.87559438754658	8.48571829505801	0.3	0.1	-1	1
6.86	0.989251035154378	4.91413663566947	8.41505750683269	0.4	0.4	-0.7	1
6.865	0.989251035154378	4.87559438754658	8.48571829505801	0.4	0.5	-0.4	1
6.87	0.95070878703148	4.91413663566947	8.41505750683269	0.2	1	-0.4	1
6.875	0.989251035154378	4.91413663566947	8.5242605431809	0.2	0.9	-0.6	1
6.88	0.989251035154378	4.91413663566947	8.5242605431809	-0.1	0.4	-0.2	1
6.885	0.95070878703148	4.84347584744416	8.44717604693511	0	0.3	-0.2	1
6.89	0.912166538908582	4.87559438754658	8.44717604693511	-0.2	1.1	-0.4	1
6.895	0.989251035154378	4.84347584744416	8.44717604693511	0	0.6	-0.7	1
6.9	0.989251035154378	4.87559438754658	8.41505750683269	-0.1	0.8	-0.4	1
6.905	0.989251035154378	4.84347584744416	8.44717604693511	-0.4	0.7	-0.7	1
6.91	0.989251035154378	4.87559438754658	8.3765152587098	0	0.9	-0.9	1
6.915	0.95070878703148	4.91413663566947	8.41505750683269	0	1.1	-0.5	1
6.92	0.912166538908582	4.87559438754658	8.41505750683269	0	1.4	-0.2	1
6.925	0.912166538908582	4.87559438754658	8.44717604693511	-0.2	1.1	-0.4	1
6.93	0.989251035154378	4.84347584744416	8.44717604693511	-0.2	0.2	-0.3	1
6.935	0.912166538908582	4.87559438754658	8.44717604693511	-0.4	0.2	-0.5	1
6.94	0.95070878703148	4.91413663566947	8.44717604693511	-0.7	0.4	-0.5	1
6.945	0.880047998806167	4.87559438754658	8.48571829505801	-0.2	0.5	-0.5	1
6.95	0.912166538908582	4.87559438754658	8.41505750683269	-0.7	0.4	-0.5	1
6.955	0.95070878703148	4.84347584744416	8.44717604693511	-0.7	0.4	-0.7	1
6.96	0.95070878703148	4.87559438754658	8.3765152587098	-0.6	0.6	-0.7	1
6.965	0.912166538908582	4.76639135119837	8.48571829505801	-0.2	0.1	-0.4	1
6.97	0.95070878703148	4.80493359932126	8.44717604693511	-0.3	0	-0.5	1
6.975	0.989251035154378	4.76639135119837	8.41505750683269	-0.2	0.1	-0.7	1
6.98	0.95070878703148	4.87559438754658	8.44717604693511	0	0.6	-0.7	1
6.985	0.95070878703148	4.76639135119837	8.44717604693511	0	0.6	-0.6	1
6.99	0.989251035154378	4.80493359932126	8.44717604693511	0.4	0.2	-0.5	1
6.995	0.95070878703148	4.84347584744416	8.44717604693511	0.9	0.3	-0.9	1
7	0.989251035154378	4.87559438754658	8.41505750683269	0.9	0.6	-0.7	1
7.005	0.989251035154378	4.84347584744416	8.55637908328332	0.7	-0.2	-0.5	1
7.01	0.912166538908582	4.95267888379237	8.41505750683269	0.8	0.3	-0.7	1
7.015	0.989251035154378	4.87559438754658	8.48571829505801	0.4	0.2	-0.7	1
7.02	1.02136957525679	4.95267888379237	8.44717604693511	0.4	0	-0.8	1
7.025	0.95070878703148	4.87559438754658	8.41505750683269	0.4	0.7	-0.9	1
7.03	0.912166538908582	4.87559438754658	8.48571829505801	0.6	0.4	-0.2	1
7.035	0.95070878703148	4.87559438754658	8.48571829505801	0.4	0.4	-0.1	1
7.04	0.912166538908582	4.84347584744416	8.44717604693511	0.3	0.4	-0.7	1
7.045	0.95070878703148	4.84347584744416	8.48571829505801	0.7	0.2	-0.9	1
7.05	0.989251035154378	4.87559438754658	8.41505750683269	0.8	0.9	-0.3	1
7.055	1.02136957525679	4.80493359932126	8.44717604693511	0.7	1.2	-0.6	1
7.06	0.989251035154378	4.87559438754658	8.41505750683269	0.2	0.3	-0.7	1
7.065	0.95070878703148	4.84347584744416	8.55637908328332	0.1	-0.2	-0.9	1
7.07	0.95070878703148	4.91413663566947	8.48571829505801	0.1	0.3	-0.5	1
7.075	0.989251035154378	4.84347584744416	8.48571829505801	0.2	0.9	-0.5	1
7.08	0.989251035154378	4.84347584744416	8.5242605431809	0	1.1	-0.7	1
7.085	0.95070878703148	4.87559438754658	8.44717604693511	0	0.6	-0.7	1
7.09	0.95070878703148	4.91413663566947	8.48571829505801	0.1	0.2	-1.1	1
7.095	0.95070878703148	4.95267888379237	8.48571829505801	0.2	0.2	-0.8	1
7.1	0.880047998806167	4.91413663566947	8.41505750683269	0.6	0	-0.7	1
7.105	0.912166538908582	4.91413663566947	8.48571829505801	0.2	0.4	-0.3	1
7.11	0.912166538908582	4.95267888379237	8.5242605431809	0	0.8	-0.9	1
7.115	0.95070878703148	4.87559438754658	8.48571829505801	0	1.2	-1.1	1
7.12	0.880047998806167	4.91413663566947	8.44717604693511	-0.2	0.7	-0.3	1
7.125	0.95070878703148	4.84347584744416	8.3765152587098	0.2	0.3	-0.7	1
7.13	0.841505750683269	4.91413663566947	8.41505750683269	0.3	0.2	-0.8	1
7.135	0.989251035154378	4.84347584744416	8.48571829505801	0	0.7	-0.6	1
7.14	0.989251035154378	4.84347584744416	8.5242605431809	-0.2	0.4	-0.4	1
7.145	0.912166538908582	4.84347584744416	8.44717604693511	0.3	0.4	-0.3	1
7.15	0.989251035154378	4.84347584744416	8.48571829505801	0.5	0.6	-0.3	1
7.155	0.95070878703148	4.87559438754658	8.48571829505801	0.3	0.4	-0.6	1
7.16	0.95070878703148	4.87559438754658	8.48571829505801	0.5	0.7	-0.9	1
7.165	0.912166538908582	4.84347584744416	8.48571829505801	0.4	0.5	-0.7	1
7.17	0.912166538908582	4.91413663566947	8.48571829505801	0.3	0.2	-0.7	1
7.175	0.989251035154378	4.87559438754658	8.44717604693511	0.2	0.9	-1.1	1
7.18	0.95070878703148	4.91413663566947	8.41505750683269	0.6	0.7	-0.8	1
7.185	0.912166538908582	4.91413663566947	8.44717604693511	0.6	0.6	-0.6	1
7.19	0.95070878703148	4.87559438754658	8.44717604693511	0.2	0.7	-0.9	1
7.195	0.880047998806167	4.91413663566947	8.5242605431809	0.2	0.5	-1.1	1
7.2	0.95070878703148	4.95267888379237	8.48571829505801	-0.2	0.7	-1.1	1
7.205	0.912166538908582	4.91413663566947	8.41505750683269	-0.1	0.1	-1	1
7.21	1.02136957525679	4.87559438754658	8.44717604693511	0	-0.1	-0.8	1
7.215	0.989251035154378	4.84347584744416	8.48571829505801	0	0.4	-0.8	1
7.22	1.05991182337969	4.84347584744416	8.41505750683269	0	0.9	-0.9	1
7.225	1.02136957525679	4.84347584744416	8.41505750683269	0.1	1.1	-1.1	1
7.23	1.02136957525679	4.84347584744416	8.44717604693511	0.2	1	-0.9	1
7.235	1.02136957525679	4.84347584744416	8.48571829505801	0.2	1.3	-0.9	1
7.24	0.95070878703148	4.76639135119837	8.44717604693511	0.4	1	-1.1	1
7.245	0.912166538908582	4.87559438754658	8.41505750683269	0.7	0.5	-1.4	1
7.25	0.880047998806167	4.91413663566947	8.41505750683269	0.2	0.9	-1.1	1
7.255	0.880047998806167	4.87559438754658	8.44717604693511	0.3	1	-1	1
7.26	0.912166538908582	4.98479742389479	8.41505750683269	0.4	1.1	-1	1
7.265	0.880047998806167	4.91413663566947	8.3765152587098	0	0.9	-0.7	1
7.27	0.841505750683269	4.91413663566947	8.34439671860738	0.1	1	-0.9	1
7.275	0.912166538908582	4.80493359932126	8.44717604693511	0.4	0.7	-1	1
7.28	0.912166538908582	4.80493359932126	8.48571829505801	0.3	0.2	-1.1	1
7.285	0.912166538908582	4.84347584744416	8.41505750683269	0.1	0	-0.6	1
7.29	0.912166538908582	4.87559438754658	8.44717604693511	0.7	-0.3	-0.3	1
7.295	0.912166538908582	4.87559438754658	8.48571829505801	0.4	0	-0.4	1
7.3	0.912166538908582	4.87559438754658	8.41505750683269	0.2	0	-0.2	1
7.305	1.02136957525679	4.87559438754658	8.44717604693511	0.1	0.4	-0.3	1
7.31	1.02136957525679	4.87559438754658	8.3765152587098	0.2	0.3	-0.4	1
7.315	0.912166538908582	4.91413663566947	8.3765152587098	0.2	0	-1	1
7.32	0.912166538908582	4.95267888379237	8.3765152587098	0.2	0	-0.6	1
7.325	0.912166538908582	4.87559438754658	8.44717604693511	0.1	-0.1	-0.5	1
7.33	0.95070878703148	4.87559438754658	8.44717604693511	-0.4	0	-0.9	1
7.335	0.989251035154378	4.80493359932126	8.5242605431809	-0.5	0	-0.2	1
7.34	0.95070878703148	4.84347584744416	8.44717604693511	0	0	-0.4	1
7.345	0.95070878703148	4.80493359932126	8.48571829505801	-0.4	0.2	-0.4	1
7.35	0.989251035154378	4.84347584744416	8.44717604693511	0	0.2	-0.8	1
7.355	0.95070878703148	4.84347584744416	8.41505750683269	0	0.4	-0.4	1
7.36	0.95070878703148	4.87559438754658	8.3765152587098	-0.4	0.2	-0.7	1
7.365	0.912166538908582	4.87559438754658	8.44717604693511	-0.4	0.4	-0.6	1
7.37	0.912166538908582	4.91413663566947	8.44717604693511	-0.7	0.6	-0.4	1
7.375	0.989251035154378	4.84347584744416	8.41505750683269	-0.4	0.2	-0.2	1
7.38	0.989251035154378	4.91413663566947	8.44717604693511	-0.3	0.7	-0.3	1
7.385	0.912166538908582	4.87559438754658	8.44717604693511	-0.5	0.7	-0.4	1
7.39	0.95070878703148	4.87559438754658	8.44717604693511	-0.3	0.8	-0.7	1
7.395	0.95070878703148	4.91413663566947	8.48571829505801	-0.2	0.8	-0.4	1
7.4	1.02136957525679	4.87559438754658	8.44717604693511	-0.1	0.9	-0.5	1
7.405	0.989251035154378	4.80493359932126	8.44717604693511	-0.5	1.1	-0.4	1
7.41	0.95070878703148	4.95267888379237	8.48571829505801	-0.4	0.8	-0.2	1
7.415	0.95070878703148	4.91413663566947	8.48571829505801	0	0.7	-0.2	1
7.42	0.95070878703148	4.87559438754658	8.44717604693511	0	0.1	-0.5	1
7.425	0.95070878703148	4.87559438754658	8.44717604693511	-0.4	0	-0.4	1
7.43	0.95070878703148	4.95267888379237	8.41505750683269	-0.5	0.4	-0.2	1
7.435	0.912166538908582	4.84347584744416	8.44717604693511	-0.2	0.9	-0.3	1
7.44	0.95070878703148	4.84347584744416	8.44717604693511	-0.5	0.6	0	1
7.445	0.95070878703148	4.84347584744416	8.48571829505801	-0.7	0.6	-0.3	1
7.45	0.95070878703148	4.84347584744416	8.48571829505801	-0.6	0.7	-0.4	1
7.455	0.95070878703148	4.84347584744416	8.48571829505801	-0.4	0.3	-0.7	1
7.46	0.95070878703148	4.80493359932126	8.48571829505801	-0.7	0.4	-0.5	1
7.465	0.95070878703148	4.84347584744416	8.48571829505801	-0.2	0.4	-0.3	1
7.47	0.912166538908582	4.87559438754658	8.41505750683269	-0.2	0.4	-0.1	1
7.475	0.912166538908582	4.84347584744416	8.44717604693511	0	0.6	0.1	1
7.48	0.95070878703148	4.87559438754658	8.41505750683269	0	0.7	-0.3	1
7.485	0.95070878703148	4.87559438754658	8.48571829505801	0.2	0.7	-1.1	1
7.49	0.95070878703148	4.91413663566947	8.48571829505801	0	0.7	-0.7	1
7.495	0.912166538908582	4.87559438754658	8.44717604693511	0	0.3	-0.4	1
7.5	0.912166538908582	4.84347584744416	8.48571829505801	0	0	-0.4	1
7.505	0.95070878703148	4.80493359932126	8.44717604693511	-0.2	0	-0.4	1
7.51	0.989251035154378	4.84347584744416	8.41505750683269	-0.1	0.2	-0.7	1
7.515	0.95070878703148	4.84347584744416	8.48571829505801	-0.2	0.5	-0.8	1
7.52	0.880047998806167	4.84347584744416	8.48571829505801	0	0.2	-0.4	1
7.525	0.95070878703148	4.87559438754658	8.44717604693511	0.2	0.2	-0.4	1
7.53	0.880047998806167	4.80493359932126	8.48571829505801	0.2	0	-0.2	1
7.535	0.989251035154378	4.80493359932126	8.41505750683269	0.4	0	-0.1	1
7.54	0.989251035154378	4.87559438754658	8.44717604693511	0.3	0	-0.2	1
7.545	0.95070878703148	4.87559438754658	8.48571829505801	0.2	0	0	1
7.55	0.95070878703148	4.84347584744416	8.44717604693511	0.4	0.2	-0.2	1
7.555	0.989251035154378	4.87559438754658	8.48571829505801	-0.1	0.2	-0.2	1
7.56	0.95070878703148	4.87559438754658	8.48571829505801	0	0.2	-0.2	1
7.565	0.989251035154378	4.87559438754658	8.44717604693511	0	0	-0.4	1
7.57	0.95070878703148	4.87559438754658	8.44717604693511	0	0	-0.3	1
7.575	0.989251035154378	4.80493359932126	8.5242605431809	0.2	0.2	-0.4	1
7.58	0.912166538908582	4.84347584744416	8.3765152587098	0	0.7	-0.4	1
7.585	0.95070878703148	4.84347584744416	8.44717604693511	-0.2	0.4	0	1
7.59	0.912166538908582	4.84347584744416	8.44717604693511	-0.1	0.3	0	1
7.595	1.02136957525679	4.80493359932126	8.48571829505801	-0.3	0.4	-0.4	1
7.6	0.912166538908582	4.84347584744416	8.44717604693511	0	-0.1	-0.7	1
7.605	0.989251035154378	4.87559438754658	8.48571829505801	0	0	0	1
7.61	0.989251035154378	4.87559438754658	8.44717604693511	0	0.9	-0.1	1
7.615	0.989251035154378	4.87559438754658	8.41505750683269	0.1	0.7	-0.4	1
7.62	0.95070878703148	4.87559438754658	8.41505750683269	0	0.4	-0.2	1
7.625	0.95070878703148	4.84347584744416	8.44717604693511	0.3	0.4	-0.4	1
7.63	0.989251035154378	4.91413663566947	8.41505750683269	0.5	-0.1	-0.3	1
7.635	0.989251035154378	4.87559438754658	8.44717604693511	0.1	0.2	-0.8	1
7.64	0.989251035154378	4.84347584744416	8.44717604693511	-0.1	0.4	-0.7	1
7.645	0.95070878703148	4.87559438754658	8.44717604693511	0	0.4	-1.1	1
7.65	0.95070878703148	4.84347584744416	8.41505750683269	0	0.4	-0.8	1
7.655	0.95070878703148	4.84347584744416	8.48571829505801	0.4	0.9	-0.6	1
7.66	0.95070878703148	4.80493359932126	8.48571829505801	0.1	0.6	-0.6	1
7.665	1.02136957525679	4.76639135119837	8.48571829505801	-0.2	0.6	-0.2	1
7.67	0.989251035154378	4.84347584744416	8.41505750683269	-0.1	1.1	-0.5	1
7.675	0.95070878703148	4.80493359932126	8.44717604693511	0.2	0.4	-0.8	1
7.68	0.95070878703148	4.87559438754658	8.44717604693511	0.1	0.3	-0.9	1
7.685	0.95070878703148	4.84347584744416	8.5242605431809	0.2	0.2	-0.4	1
7.69	0.989251035154378	4.87559438754658	8.48571829505801	0.8	0.3	-0.2	1
7.695	0.912166538908582	4.84347584744416	8.48571829505801	0.4	0.6	-0.7	1
7.7	0.912166538908582	4.95267888379237	8.44717604693511	0.9	0.6	-0.7	1
7.705	0.989251035154378	4.87559438754658	8.48571829505801	0.8	0	-0.8	1
7.71	0.95070878703148	4.91413663566947	8.41505750683269	0.7	-0.1	-1	1
7.715	0.95070878703148	4.91413663566947	8.41505750683269	0.9	0.3	-0.4	1
7.72	0.912166538908582	4.95267888379237	8.41505750683269	0.7	0.4	-0.9	1
7.725	1.02136957525679	4.87559438754658	8.48571829505801	0.7	0.2	-0.7	1
7.73	0.912166538908582	4.91413663566947	8.44717604693511	0.2	-0.2	-0.4	1
7.735	0.95070878703148	4.87559438754658	8.48571829505801	0.9	0	-0.8	1
7.74	0.95070878703148	4.91413663566947	8.3765152587098	0.4	0.2	-0.7	1
7.745	0.989251035154378	4.84347584744416	8.48571829505801	0	-0.3	-0.9	1
7.75	0.95070878703148	4.87559438754658	8.44717604693511	-0.1	-0.1	-0.5	1
7.755	0.989251035154378	4.84347584744416	8.48571829505801	-0.1	0.4	-0.4	1
7.76	0.989251035154378	4.84347584744416	8.48571829505801	0.4	0	-0.3	1
7.765	0.95070878703148	4.80493359932126	8.48571829505801	0.1	0.4	-0.7	1
7.77	0.95070878703148	4.91413663566947	8.41505750683269	0.6	0	-0.7	1
7.775	0.95070878703148	4.91413663566947	8.44717604693511	0.4	0	-0.4	1
7.78	0.95070878703148	4.91413663566947	8.41505750683269	0.4	0	-0.7	1
7.785	0.989251035154378	4.84347584744416	8.48571829505801	0.4	0.2	-0.9	1
7.79	0.95070878703148	4.91413663566947	8.41505750683269	0.3	0.1	-0.8	1
7.795	0.95070878703148	4.84347584744416	8.48571829505801	0.1	0.4	-0.7	1
7.8	0.95070878703148	4.91413663566947	8.44717604693511	-0.1	0.5	-0.5	1
7.805	0.912166538908582	4.91413663566947	8.48571829505801	0.3	0.7	-0.7	1
7.81	0.912166538908582	4.95267888379237	8.3765152587098	-0.2	0.7	-0.2	1
7.815	0.95070878703148	4.87559438754658	8.3765152587098	-0.4	0.1	-0.2	1
7.82	0.989251035154378	4.95267888379237	8.44717604693511	-0.5	0.1	-0.7	1
7.825	0.95070878703148	4.91413663566947	8.48571829505801	-0.4	0.3	-0.7	1
7.83	1.02136957525679	4.84347584744416	8.3765152587098	-0.2	0.1	-0.1	1
7.835	0.912166538908582	4.87559438754658	8.5242605431809	0	0.4	-0.2	1
7.84	0.989251035154378	4.87559438754658	8.41505750683269	-0.4	0.4	-0.5	1
7.845	0.912166538908582	4.84347584744416	8.5242605431809	0.2	0.5	-0.3	1
7.85	0.912166538908582	4.87559438754658	8.55637908328332	0	0.1	-0.4	1
7.855	0.912166538908582	4.87559438754658	8.55637908328332	-0.3	0.2	-0.5	1
7.86	0.912166538908582	4.95267888379237	8.44717604693511	0.2	0.4	-0.3	1
7.865	0.989251035154378	4.87559438754658	8.44717604693511	-0.2	0.5	-0.7	1
7.87	0.912166538908582	4.84347584744416	8.48571829505801	-0.2	0.7	-1.1	1
7.875	0.989251035154378	4.84347584744416	8.41505750683269	0.1	0.4	-0.9	1
7.88	0.95070878703148	4.87559438754658	8.44717604693511	-0.5	0.6	-0.1	1
7.885	0.912166538908582	4.87559438754658	8.44717604693511	-0.4	0.7	0	1
7.89	0.912166538908582	4.91413663566947	8.44717604693511	0	0.4	-0.4	1
7.895	0.912166538908582	4.87559438754658	8.48571829505801	0.2	0.4	-0.1	1
7.9	0.880047998806167	4.95267888379237	8.41505750683269	-0.2	0.2	-0.7	1
7.905	0.841505750683269	4.87559438754658	8.41505750683269	0	0.6	-0.7	1
7.91	0.95070878703148	4.87559438754658	8.41505750683269	0	0.2	-0.2	1
7.915	0.95070878703148	4.87559438754658	8.48571829505801	-0.3	0.3	0	1
7.92	0.912166538908582	4.87559438754658	8.41505750683269	-0.6	0.5	-0.2	1
7.925	0.912166538908582	4.91413663566947	8.3765152587098	-0.6	0.3	-0.8	1
7.93	0.880047998806167	4.95267888379237	8.48571829505801	-0.4	0.9	-0.7	1
7.935	0.95070878703148	4.84347584744416	8.48571829505801	-0.2	0.3	-0.6	1
7.94	0.912166538908582	4.84347584744416	8.41505750683269	-0.1	0.1	0	1
7.945	1.02136957525679	4.87559438754658	8.44717604693511	0	0.2	-0.4	1
7.95	0.95070878703148	4.84347584744416	8.48571829505801	0	0.4	-0.6	1
7.955	0.912166538908582	4.84347584744416	8.48571829505801	0.3	0.2	-0.4	1
7.96	0.989251035154378	4.84347584744416	8.44717604693511	0.2	0.3	-0.9	1
7.965	0.95070878703148	4.87559438754658	8.48571829505801	0.2	0.3	-0.6	1
7.97	0.912166538908582	4.91413663566947	8.48571829505801	0.1	0.7	-0.1	1
7.975	0.95070878703148	4.91413663566947	8.44717604693511	0	0.1	-0.4	1
7.98	0.912166538908582	4.87559438754658	8.44717604693511	0	-0.2	-0.2	1
7.985	0.880047998806167	4.91413663566947	8.44717604693511	0	0.4	-0.2	1
7.99	0.95070878703148	4.87559438754658	8.41505750683269	-0.1	0.2	0	1
7.995	0.95070878703148	4.87559438754658	8.41505750683269	0.1	0.5	-0.3	1
8	0.989251035154378	4.84347584744416	8.48571829505801	0.2	0.4	-0.4	1
8.005	0.989251035154378	4.80493359932126	8.5242605431809	0.2	0.5	-0.1	1
8.01	1.02136957525679	4.80493359932126	8.41505750683269	0.3	0.3	-0.4	1
8.015	1.02136957525679	4.80493359932126	8.41505750683269	0.1	0.4	-0.1	1
8.02	0.95070878703148	4.87559438754658	8.41505750683269	0.2	0.7	-0.4	1
8.025	0.95070878703148	4.87559438754658	8.5242605431809	0.5	0.2	-0.5	1
8.03	0.95070878703148	4.84347584744416	8.41505750683269	0.4	0.7	-0.7	1
8.035	0.95070878703148	4.87559438754658	8.41505750683269	0.7	0.3	-0.9	1
8.04	0.912166538908582	4.91413663566947	8.41505750683269	0.5	0.8	-0.6	1
8.045	0.912166538908582	4.91413663566947	8.3765152587098	0.4	0.9	-1	1
8.05	0.989251035154378	4.84347584744416	8.3765152587098	0.2	0.5	-0.4	1
8.055	1.02136957525679	4.91413663566947	8.48571829505801	0.4	0.4	-0.7	1
8.06	0.989251035154378	4.87559438754658	8.48571829505801	0.3	0.6	-0.9	1
8.065	0.95070878703148	4.84347584744416	8.48571829505801	0	0.7	-0.7	1
8.07	0.989251035154378	4.84347584744416	8.41505750683269	-0.1	0	-0.8	1
8.075	0.912166538908582	4.91413663566947	8.44717604693511	0	0.7	-0.5	1
8.08	0.912166538908582	4.84347584744416	8.41505750683269	-0.2	1.5	-0.5	1
8.085	0.95070878703148	4.80493359932126	8.44717604693511	-0.3	0.7	-0.6	1
8.09	0.912166538908582	4.84347584744416	8.3765152587098	-0.2	0	-1.1	1
8.095	0.95070878703148	4.84347584744416	8.44717604693511	0	0	-0.8	1
8.1	0.880047998806167	4.91413663566947	8.44717604693511	0	0.3	-0.7	1
8.105	0.912166538908582	4.84347584744416	8.48571829505801	0	0	-0.8	1
8.11	0.912166538908582	4.87559438754658	8.5242605431809	0.1	0	0	1
8.115	0.95070878703148	4.84347584744416	8.41505750683269	0.3	0.5	-0.2	1
8.12	0.95070878703148	4.91413663566947	8.41505750683269	0.2	0.2	0	1
8.125	0.880047998806167	4.91413663566947	8.48571829505801	0.1	0.2	-0.4	1
8.13	0.912166538908582	4.91413663566947	8.48571829505801	0.4	0.2	-0.2	1
8.135	0.95070878703148	4.91413663566947	8.48571829505801	0	0.4	-0.4	1
8.14	0.989251035154378	4.84347584744416	8.5242605431809	-0.1	0.7	-0.4	1
8.145	0.95070878703148	4.87559438754658	8.44717604693511	0	0.7	-0.5	1
8.15	0.95070878703148	4.87559438754658	8.44717604693511	0	0.4	-0.9	1
8.155	0.880047998806167	4.84347584744416	8.48571829505801	0.1	0.4	-0.6	1
8.16	0.95070878703148	4.91413663566947	8.44717604693511	-0.3	0.4	-0.2	1
8.165	0.912166538908582	4.84347584744416	8.48571829505801	-0.1	0.9	-0.2	1
8.17	0.95070878703148	4.80493359932126	8.44717604693511	-0.3	0.2	-0.7	1
8.175	0.989251035154378	4.84347584744416	8.44717604693511	0	0.3	-0.7	1
8.18	1.02136957525679	4.91413663566947	8.41505750683269	-0.3	1	-0.4	1
8.185	0.95070878703148	4.87559438754658	8.41505750683269	-0.2	0.4	-0.4	1
8.19	1.02136957525679	4.87559438754658	8.5242605431809	-0.1	0.1	0	1
8.195	0.95070878703148	4.84347584744416	8.44717604693511	0	0.8	-0.4	1
8.2	0.95070878703148	4.80493359932126	8.41505750683269	-0.2	1.1	-0.7	1
8.205	0.989251035154378	4.76639135119837	8.48571829505801	0.3	0.5	-0.1	1
8.21	0.95070878703148	4.84347584744416	8.41505750683269	0.7	0.4	-0.4	1
8.215	0.989251035154378	4.84347584744416	8.48571829505801	0.7	0.6	-0.3	1
8.22	0.912166538908582	4.91413663566947	8.44717604693511	0.5	0.2	-0.4	1
8.225	0.989251035154378	4.84347584744416	8.44717604693511	0.8	0	-0.4	1
8.23	0.95070878703148	4.87559438754658	8.44717604693511	0.7	-0.1	-0.7	1
8.235	0.989251035154378	4.84347584744416	8.5242605431809	0.7	0	-1.1	1
8.24	0.912166538908582	4.91413663566947	8.48571829505801	0.6	0.4	-1.1	1
8.245	0.95070878703148	4.87559438754658	8.48571829505801	0.4	0.7	-1	1
8.25	0.989251035154378	4.87559438754658	8.3765152587098	0.4	0.4	-0.7	1
8.255	0.95070878703148	4.95267888379237	8.3765152587098	4	0.2	-0.9	1
8.26	0.989251035154378	4.87559438754658	8.44717604693511	0.4	0.4	-0.9	1
8.265	0.989251035154378	4.87559438754658	8.5242605431809	0.2	0.5	-1.1	1
8.27	0.912166538908582	4.91413663566947	8.44717604693511	-0.2	0.4	-0.8	1
8.275	0.912166538908582	4.87559438754658	8.48571829505801	-0.3	0.6	-0.4	1
8.28	0.95070878703148	4.91413663566947	8.41505750683269	-0.2	0.3	-0.7	1
8.285	0.912166538908582	4.91413663566947	8.41505750683269	-0.2	0.5	-0.7	1
8.29	0.989251035154378	4.87559438754658	8.44717604693511	0	0.5	-0.2	1
8.295	0.95070878703148	4.91413663566947	8.41505750683269	-0.4	0.4	-0.8	1
8.3	0.989251035154378	4.84347584744416	8.5242605431809	-0.1	0.5	-0.5	1
8.305	0.989251035154378	4.84347584744416	8.48571829505801	0.2	0.7	-0.7	1
8.31	0.95070878703148	4.84347584744416	8.48571829505801	0	0.5	-0.5	1
8.315	0.912166538908582	4.91413663566947	8.41505750683269	-0.6	0.9	-0.9	1
8.32	0.880047998806167	4.91413663566947	8.5242605431809	-0.1	0.6	-0.7	1
8.325	0.912166538908582	4.80493359932126	8.44717604693511	0.2	0.5	-0.6	1
8.33	0.95070878703148	4.87559438754658	8.48571829505801	0.3	0.7	-0.5	1
8.335	0.95070878703148	4.87559438754658	8.55637908328332	0.2	0.3	-0.5	1
8.34	0.989251035154378	4.91413663566947	8.3765152587098	0.3	-0.2	-1	1
8.345	0.989251035154378	4.87559438754658	8.41505750683269	0	-0.1	-0.9	1
8.35	0.989251035154378	4.84347584744416	8.44717604693511	-0.7	0	-0.8	1
8.355	0.912166538908582	4.87559438754658	8.48571829505801	0	0.1	-0.2	1
8.36	0.95070878703148	4.87559438754658	8.44717604693511	0.3	0.4	-0.7	1
8.365	0.95070878703148	4.87559438754658	8.41505750683269	0.2	0.4	-0.4	1
8.37	0.95070878703148	4.87559438754658	8.3765152587098	0	0.7	-0.5	1
8.375	0.95070878703148	4.84347584744416	8.44717604693511	0.1	0.8	-0.7	1
8.38	0.95070878703148	4.91413663566947	8.48571829505801	0.4	0.4	-0.7	1
8.385	0.95070878703148	4.84347584744416	8.48571829505801	0.4	0.2	-0.7	1
8.39	0.95070878703148	4.84347584744416	8.44717604693511	0.1	0.2	-1	1
8.395	0.912166538908582	4.87559438754658	8.48571829505801	0.3	0.2	-0.7	1
8.4	0.95070878703148	4.84347584744416	8.48571829505801	0.5	0.6	-0.9	1
8.405	0.95070878703148	4.87559438754658	8.48571829505801	0.5	0.2	-0.7	1
8.41	0.989251035154378	4.84347584744416	8.48571829505801	0.5	0.5	-0.6	1
8.415	0.95070878703148	4.87559438754658	8.41505750683269	0.4	0.7	-0.9	1
8.42	0.912166538908582	4.95267888379237	8.41505750683269	0.3	0.5	-0.9	1
8.425	0.95070878703148	4.87559438754658	8.41505750683269	-0.2	0.3	-0.7	1
8.43	1.02136957525679	4.80493359932126	8.48571829505801	0.4	0.7	-0.8	1
8.435	0.989251035154378	4.84347584744416	8.48571829505801	0.3	0.9	-1.2	1
8.44	0.95070878703148	4.87559438754658	8.3765152587098	0.2	1.1	-0.4	1
8.445	0.989251035154378	4.87559438754658	8.5242605431809	0.2	0.7	-0.4	1
8.45	0.989251035154378	4.80493359932126	8.48571829505801	0.4	0.9	-0.9	1
8.455	0.95070878703148	4.87559438754658	8.44717604693511	0.6	0.4	-0.8	1
8.46	0.880047998806167	4.87559438754658	8.48571829505801	0.4	0.4	-0.7	1
8.465	0.912166538908582	4.87559438754658	8.41505750683269	0.5	0.9	-0.7	1
8.47	0.912166538908582	4.91413663566947	8.44717604693511	0	0.7	-0.8	1
8.475	0.95070878703148	4.84347584744416	8.48571829505801	0.4	0.5	-1	1
8.48	0.95070878703148	4.87559438754658	8.41505750683269	0.4	0.7	-0.6	1
8.485	0.989251035154378	4.87559438754658	8.44717604693511	0.6	0.7	-0.7	1
8.49	0.912166538908582	4.87559438754658	8.44717604693511	0.5	0.9	-0.8	1
8.495	0.95070878703148	4.91413663566947	8.48571829505801	0.1	0.6	-0.7	1
8.5	0.912166538908582	4.87559438754658	8.44717604693511	0.2	0.2	-0.6	1
8.505	0.880047998806167	4.87559438754658	8.44717604693511	0.4	0.4	-0.7	1
8.51	0.880047998806167	4.87559438754658	8.44717604693511	0.5	0.2	-0.6	1
8.515	0.95070878703148	4.84347584744416	8.48571829505801	0.4	0.3	-0.4	1
8.52	0.95070878703148	4.76639135119837	8.55637908328332	0	0.2	-0.7	1
8.525	0.912166538908582	4.87559438754658	8.44717604693511	0.2	0.2	-0.4	1
8.53	0.912166538908582	4.91413663566947	8.44717604693511	0.2	0.2	-0.6	1
8.535	0.95070878703148	4.84347584744416	8.41505750683269	0.1	0	-0.8	1
8.54	0.989251035154378	4.91413663566947	8.44717604693511	0.2	0.1	-0.7	1
8.545	0.989251035154378	4.84347584744416	8.48571829505801	0.2	0	-0.8	1
8.55	0.95070878703148	4.87559438754658	8.44717604693511	0.1	0.3	-0.7	1
8.555	0.912166538908582	4.87559438754658	8.44717604693511	-0.2	0.4	-0.8	1
8.56	0.912166538908582	4.84347584744416	8.48571829505801	0.1	0.3	-0.9	1
8.565	0.912166538908582	4.84347584744416	8.44717604693511	-0.2	0.3	-0.7	1
8.57	0.880047998806167	4.87559438754658	8.41505750683269	-0.7	0.4	-0.9	1
8.575	0.912166538908582	4.91413663566947	8.41505750683269	-0.6	0	-0.7	1
8.58	0.912166538908582	4.91413663566947	8.48571829505801	-0.1	0.3	-0.6	1
8.585	0.912166538908582	4.84347584744416	8.44717604693511	-0.4	0.4	-0.4	1
8.59	0.912166538908582	4.95267888379237	8.44717604693511	-0.2	0.4	-0.7	1
8.595	0.880047998806167	4.87559438754658	8.48571829505801	-0.2	0.7	-0.4	1
8.6	0.989251035154378	4.84347584744416	8.41505750683269	-0.1	1.2	-0.5	1
8.605	0.912166538908582	4.91413663566947	8.41505750683269	-0.3	1	-1	1
8.61	0.95070878703148	4.91413663566947	8.48571829505801	-0.1	1.2	-1	1
8.615	0.95070878703148	4.91413663566947	8.41505750683269	0	1.4	-0.8	1
8.62	0.95070878703148	4.84347584744416	8.41505750683269	-0.2	1.2	-0.1	1
8.625	0.989251035154378	4.87559438754658	8.41505750683269	-0.8	1.1	-0.6	1
8.63	0.912166538908582	4.91413663566947	8.44717604693511	-0.9	0.7	-0.8	1
8.635	0.989251035154378	4.84347584744416	8.41505750683269	-0.9	0.7	-0.9	1
8.64	0.912166538908582	4.91413663566947	8.3765152587098	-1.2	0.9	-0.7	1
8.645	0.841505750683269	4.87559438754658	8.3765152587098	-1.3	1.1	-0.3	1
8.65	0.880047998806167	4.87559438754658	8.41505750683269	-0.9	1.1	-0.5	1
8.655	0.880047998806167	4.87559438754658	8.34439671860738	-1.5	0.6	-0.5	1
8.66	0.912166538908582	4.87559438754658	8.41505750683269	-1.1	0.6	-0.2	1
8.665	0.841505750683269	4.87559438754658	8.44717604693511	-1.4	0.7	0	1
8.67	0.880047998806167	4.87559438754658	8.3765152587098	-1.5	1.1	0	1
8.675	0.880047998806167	4.91413663566947	8.5242605431809	-1.5	1.1	-0.3	1
8.68	0.841505750683269	4.87559438754658	8.44717604693511	-1.7	1.3	-0.2	1
8.685	0.912166538908582	4.84347584744416	8.41505750683269	-1.3	0.6	-0.2	1
8.69	0.841505750683269	4.91413663566947	8.44717604693511	-1.5	0.7	0.1	1
8.695	0.95070878703148	4.84347584744416	8.48571829505801	-1.7	0.8	0.3	1
8.7	0.95070878703148	4.84347584744416	8.48571829505801	-1.6	0.7	-0.2	1
8.705	0.95070878703148	4.87559438754658	8.48571829505801	-1.6	1.1	0.2	1
8.71	0.880047998806167	4.87559438754658	8.44717604693511	-1.2	1.1	0	1
8.715	0.989251035154378	4.80493359932126	8.48571829505801	-1.1	0.9	-0.2	1
8.72	0.95070878703148	4.84347584744416	8.48571829505801	-1.4	1.1	-0.3	1
8.725	1.02136957525679	4.80493359932126	8.5242605431809	-1.4	1.1	-0.2	1
8.73	0.989251035154378	4.80493359932126	8.44717604693511	-1.1	0.6	-0.2	1
8.735	0.989251035154378	4.80493359932126	8.55637908328332	-0.8	0.6	-0.6	1
8.74	0.989251035154378	4.87559438754658	8.48571829505801	0	0.3	-0.5	1
8.745	1.02136957525679	4.80493359932126	8.48571829505801	0	0.4	-0.6	1
8.75	0.989251035154378	4.91413663566947	8.5242605431809	0	0.5	-0.1	1
8.755	0.95070878703148	4.84347584744416	8.55637908328332	0.4	0.3	-0.2	1
8.76	0.989251035154378	4.84347584744416	8.48571829505801	0.6	0.9	-0.4	1
8.765	1.02136957525679	4.84347584744416	8.44717604693511	1	0.4	-0.7	1
8.77	1.02136957525679	4.76639135119837	8.48571829505801	0.9	0.7	-1.4	1
8.775	1.05991182337969	4.84347584744416	8.41505750683269	1.1	1	-1.3	1
8.78	1.02136957525679	4.84347584744416	8.41505750683269	1.4	1.1	-1.1	1
8.785	1.02136957525679	4.84347584744416	8.44717604693511	1	1.1	-1	1
8.79	1.02136957525679	4.87559438754658	8.44717604693511	0.8	1.6	-0.8	1
8.795	0.95070878703148	4.84347584744416	8.3765152587098	1.3	1.1	-1.1	1
8.8	0.912166538908582	4.87559438754658	8.41505750683269	1.5	0.8	-1.3	1
8.805	0.95070878703148	4.87559438754658	8.48571829505801	1.1	1.2	-1.4	1
8.81	0.880047998806167	4.95267888379237	8.44717604693511	1.4	1.5	-1.2	1
8.815	0.912166538908582	4.95267888379237	8.44717604693511	1.1	1.1	-0.7	1
8.82	0.880047998806167	4.87559438754658	8.41505750683269	1.1	0.9	-0.4	1
8.825	0.95070878703148	4.80493359932126	8.41505750683269	0.8	0.7	-0.4	1
8.83	0.95070878703148	4.80493359932126	8.44717604693511	0.6	0.7	-1.1	1
8.835	0.912166538908582	4.80493359932126	8.48571829505801	0.8	0.2	-0.8	1
8.84	0.912166538908582	4.87559438754658	8.41505750683269	0.7	0.4	-0.7	1
8.845	0.880047998806167	4.87559438754658	8.5242605431809	1.2	0	-0.5	1
8.85	0.880047998806167	4.84347584744416	8.48571829505801	1.7	0.2	-0.7	1
8.855	0.880047998806167	4.87559438754658	8.48571829505801	1.5	0.2	-0.6	1
8.86	0.764421254437474	4.91413663566947	8.48571829505801	1.4	0	-0.4	1
8.865	0.841505750683269	4.84347584744416	8.44717604693511	1.1	-0.2	-0.9	1
8.87	0.880047998806167	4.95267888379237	8.3765152587098	1.1	-0.6	-0.7	1
8.875	0.912166538908582	4.87559438754658	8.48571829505801	1.4	0	-0.4	1
8.88	0.95070878703148	4.87559438754658	8.41505750683269	0.9	0.2	-0.6	1
8.885	0.880047998806167	4.91413663566947	8.44717604693511	0.6	-0.1	-0.6	1
8.89	0.912166538908582	4.87559438754658	8.44717604693511	1.4	0	-0.7	1
8.895	0.95070878703148	4.87559438754658	8.41505750683269	0.7	0.1	-0.3	1
8.9	0.989251035154378	4.91413663566947	8.41505750683269	0.8	-0.2	-0.5	1
8.905	0.989251035154378	4.87559438754658	8.44717604693511	0.9	0	-0.9	1
8.91	0.95070878703148	4.91413663566947	8.44717604693511	1.1	0.5	-0.7	1
8.915	0.95070878703148	4.87559438754658	8.5242605431809	0.9	0	-0.7	1
8.92	0.95070878703148	4.87559438754658	8.48571829505801	0.8	0.4	-1	1
8.925	0.95070878703148	4.87559438754658	8.44717604693511	0.4	0.2	-0.8	1
8.93	0.95070878703148	4.87559438754658	8.44717604693511	0.7	0.4	-0.7	1
8.935	0.95070878703148	4.91413663566947	8.3765152587098	0.4	0.1	-0.9	1
8.94	0.95070878703148	4.84347584744416	8.41505750683269	0.3	0.1	-0.9	1
8.945	0.912166538908582	4.87559438754658	8.41505750683269	0.5	0	-0.9	1
8.95	0.880047998806167	4.87559438754658	8.44717604693511	0.4	-0.5	-0.7	1
8.955	0.95070878703148	4.80493359932126	8.5242605431809	0.4	0.2	-0.5	1
8.96	0.95070878703148	4.80493359932126	8.48571829505801	0.5	0.4	-0.9	1
8.965	0.880047998806167	4.87559438754658	8.44717604693511	0.5	0	-1.2	1
8.97	0.880047998806167	4.84347584744416	8.44717604693511	0.7	0.3	-0.9	1
8.975	0.912166538908582	4.91413663566947	8.44717604693511	0.5	0.2	-0.7	1
8.98	0.95070878703148	4.91413663566947	8.41505750683269	0.4	0	-0.5	1
8.985	0.95070878703148	4.91413663566947	8.44717604693511	0.5	0	-0.7	1
8.99	0.95070878703148	4.84347584744416	8.44717604693511	0.4	0	-0.6	1
8.995	1.02136957525679	4.91413663566947	8.44717604693511	0.4	0.3	-0.9	1
9	0.95070878703148	4.98479742389479	8.41505750683269	0	0.6	-1.1	1
9.005	0.95070878703148	4.87559438754658	8.44717604693511	0.3	0.7	-1	1
9.01	0.912166538908582	4.87559438754658	8.48571829505801	0.2	0.7	-1	1
9.015	0.912166538908582	4.91413663566947	8.48571829505801	0	1.4	-0.9	1
9.02	0.989251035154378	4.87559438754658	8.48571829505801	0.5	1.4	-1.3	1
9.025	0.912166538908582	4.87559438754658	8.44717604693511	0	0.8	-0.7	1
9.03	0.880047998806167	4.91413663566947	8.41505750683269	-0.5	0.6	-1.2	1
9.035	0.95070878703148	4.91413663566947	8.44717604693511	-0.4	0.7	-1.4	1
9.04	0.912166538908582	4.84347584744416	8.44717604693511	0	0.9	-0.9	1
9.045	0.912166538908582	4.84347584744416	8.34439671860738	-0.2	1.3	-1	1
9.05	0.880047998806167	4.84347584744416	8.34439671860738	-0.7	1.4	-0.2	1
9.055	0.912166538908582	4.84347584744416	8.41505750683269	-0.4	0.4	-0.7	1
9.06	0.880047998806167	4.87559438754658	8.41505750683269	-0.6	0.9	-1.3	1
9.065	0.841505750683269	4.87559438754658	8.48571829505801	-0.4	1.4	-0.8	1
9.07	0.912166538908582	4.91413663566947	8.41505750683269	-0.8	0.4	-0.4	1
9.075	0.912166538908582	4.84347584744416	8.41505750683269	-0.4	1	-1.1	1
9.08	0.912166538908582	4.84347584744416	8.44717604693511	-0.8	1.6	-1.2	1
9.085	0.95070878703148	4.80493359932126	8.44717604693511	-0.7	1.4	-0.6	1
9.09	0.880047998806167	4.84347584744416	8.41505750683269	-0.9	1.4	-0.5	1
9.095	0.912166538908582	4.87559438754658	8.3765152587098	-1.1	0.9	-0.4	1
9.1	0.880047998806167	4.91413663566947	8.41505750683269	-0.9	1.3	-1	1
9.105	0.880047998806167	4.87559438754658	8.48571829505801	-0.8	1.1	-0.9	1
9.11	0.880047998806167	4.84347584744416	8.44717604693511	-0.5	1.1	-0.2	1
9.115	0.880047998806167	4.84347584744416	8.48571829505801	-0.6	0.9	-0.2	1
9.12	0.912166538908582	4.87559438754658	8.41505750683269	-0.7	1.1	-0.4	1
9.125	0.95070878703148	4.84347584744416	8.48571829505801	-0.7	0.8	-0.4	1
9.13	0.912166538908582	4.91413663566947	8.3765152587098	-0.6	1	-0.8	1
9.135	0.912166538908582	4.84347584744416	8.41505750683269	-0.3	0.9	-0.4	1
9.14	0.95070878703148	4.95267888379237	8.3765152587098	-0.3	0.9	-0.7	1
9.145	0.95070878703148	4.87559438754658	8.44717604693511	-0.9	1.2	-0.6	1
9.15	0.95070878703148	4.87559438754658	8.48571829505801	-0.5	1.5	-0.9	1
9.155	0.912166538908582	4.87559438754658	8.44717604693511	-0.6	1.4	-0.7	1
9.16	0.912166538908582	4.91413663566947	8.44717604693511	-0.3	0.8	-0.2	1
9.165	0.95070878703148	4.87559438754658	8.44717604693511	-0.5	0.4	-0.4	1
9.17	0.912166538908582	4.87559438754658	8.48571829505801	-0.3	0.3	-0.2	1
9.175	0.989251035154378	4.80493359932126	8.5242605431809	-0.2	0	-0.5	1
9.18	0.95070878703148	4.84347584744416	8.48571829505801	-0.4	0.3	-0.3	1
9.185	0.989251035154378	4.87559438754658	8.41505750683269	-0.1	0.3	-0.1	1
9.19	0.989251035154378	4.84347584744416	8.44717604693511	0.2	0.1	-0.8	1
9.195	0.989251035154378	4.84347584744416	8.48571829505801	0.4	0.7	-1	1
9.2	0.880047998806167	4.91413663566947	8.44717604693511	0.2	0.9	-0.4	1
9.205	0.95070878703148	4.80493359932126	8.41505750683269	0.4	0.7	-0.4	1
9.21	0.989251035154378	4.84347584744416	8.41505750683269	0.3	0.4	-0.9	1
9.215	0.912166538908582	4.84347584744416	8.5242605431809	0.6	0.8	-0.9	1
9.22	0.95070878703148	4.87559438754658	8.48571829505801	0.1	0.2	-0.5	1
9.225	0.912166538908582	4.84347584744416	8.41505750683269	0.4	0.7	-0.5	1
9.23	0.880047998806167	4.95267888379237	8.44717604693511	0.9	0.9	-0.3	1
9.235	0.880047998806167	4.87559438754658	8.44717604693511	1	0.4	-0.5	1
9.24	0.912166538908582	4.91413663566947	8.44717604693511	0.7	0.3	-0.8	1
9.245	0.912166538908582	4.84347584744416	8.44717604693511	0.7	0.2	-0.8	1
9.25	0.912166538908582	4.80493359932126	8.55637908328332	0.6	0	-1.1	1
9.255	0.95070878703148	4.84347584744416	8.41505750683269	0.8	0.1	-0.7	1
9.26	0.989251035154378	4.87559438754658	8.44717604693511	0.9	0.4	-0.6	1
9.265	0.912166538908582	4.84347584744416	8.5242605431809	1.4	0.4	-0.2	1
9.27	0.912166538908582	4.91413663566947	8.44717604693511	1	0.4	-0.3	1
9.275	0.912166538908582	4.87559438754658	8.44717604693511	0.7	0	-1.1	1
9.28	0.912166538908582	4.87559438754658	8.3765152587098	1	0.1	-1	1
9.285	0.989251035154378	4.80493359932126	8.48571829505801	0.9	-0.1	-0.9	1
9.29	0.912166538908582	4.84347584744416	8.5242605431809	1.3	0.2	-0.4	1
9.295	0.912166538908582	4.84347584744416	8.48571829505801	0.8	0	-1.2	1
9.3	0.912166538908582	4.87559438754658	8.48571829505801	0.7	0	-1	1
9.305	0.912166538908582	4.84347584744416	8.44717604693511	1.1	0	-0.9	1
9.31	0.912166538908582	4.95267888379237	8.44717604693511	0.9	0	-1.2	1
9.315	0.880047998806167	4.91413663566947	8.44717604693511	1.6	0	-0.9	1
9.32	0.912166538908582	4.87559438754658	8.48571829505801	1.4	0	-1.2	1
9.325	0.912166538908582	4.91413663566947	8.44717604693511	1.4	0	-0.8	1
9.33	0.95070878703148	4.91413663566947	8.44717604693511	0.9	0	-0.7	1
9.335	0.989251035154378	4.87559438754658	8.41505750683269	0.9	-0.5	-0.9	1
9.34	0.912166538908582	4.91413663566947	8.41505750683269	0.9	-0.2	-1.1	1
9.345	0.989251035154378	4.87559438754658	8.44717604693511	0.8	-0.2	-0.6	1
9.35	0.95070878703148	4.91413663566947	8.44717604693511	0.1	0.2	-0.6	1
9.355	0.95070878703148	4.84347584744416	8.5242605431809	0.4	0	-1.1	1
9.36	0.95070878703148	4.91413663566947	8.48571829505801	0.7	0.4	-1	1
9.365	0.912166538908582	4.84347584744416	8.44717604693511	0.4	1	-0.9	1
9.37	0.95070878703148	4.84347584744416	8.44717604693511	0.2	0.9	-0.8	1
9.375	0.989251035154378	4.84347584744416	8.41505750683269	0.7	0.7	-1.1	1
9.38	0.95070878703148	4.91413663566947	8.44717604693511	0.5	0.4	-1	1
9.385	0.912166538908582	4.87559438754658	8.3765152587098	0.8	0.6	-0.3	1
9.39	0.880047998806167	4.95267888379237	8.3765152587098	1.1	1.3	-0.9	1
9.395	0.841505750683269	4.95267888379237	8.3765152587098	0.8	0.5	-0.7	1
9.4	0.880047998806167	4.87559438754658	8.41505750683269	0.4	0.4	-0.4	1
9.405	0.880047998806167	4.91413663566947	8.44717604693511	0.3	0.3	-0.5	1
9.41	0.880047998806167	4.91413663566947	8.41505750683269	0.3	0.2	-0.7	1
9.415	0.912166538908582	4.87559438754658	8.44717604693511	0.1	0.2	-1	1
9.42	0.841505750683269	4.95267888379237	8.41505750683269	0.4	0.5	-0.7	1
9.425	0.802963502560372	4.87559438754658	8.48571829505801	0.4	0.5	-0.6	1
9.43	0.841505750683269	4.95267888379237	8.41505750683269	0.3	0.4	-0.3	1
9.435	0.841505750683269	4.95267888379237	8.3765152587098	0.1	0.5	-0.3	1
9.44	0.912166538908582	4.87559438754658	8.3765152587098	-0.3	0.7	-0.6	1
9.445	0.95070878703148	4.87559438754658	8.44717604693511	-0.1	0.4	-0.2	1
9.45	0.912166538908582	4.91413663566947	8.3765152587098	-0.6	0	-0.5	1
9.455	0.880047998806167	4.91413663566947	8.5242605431809	-0.2	0.4	-0.4	1
9.46	0.880047998806167	4.95267888379237	8.44717604693511	-0.2	1	-0.4	1
9.465	0.880047998806167	4.95267888379237	8.41505750683269	-0.1	0.5	-0.1	1
9.47	0.880047998806167	4.91413663566947	8.5242605431809	0.1	0.7	0	1
9.475	0.912166538908582	4.87559438754658	8.44717604693511	0	0.6	-0.2	1
9.48	0.880047998806167	4.91413663566947	8.44717604693511	0.2	0.5	-0.2	1
9.485	0.880047998806167	4.91413663566947	8.5242605431809	0	0	-0.2	1
9.49	0.880047998806167	4.91413663566947	8.3765152587098	0.1	0	-0.2	1
9.495	0.841505750683269	4.87559438754658	8.41505750683269	-0.3	0.1	-0.6	1
9.5	0.95070878703148	4.87559438754658	8.44717604693511	-0.2	0.4	-0.7	1
9.505	0.912166538908582	4.91413663566947	8.3765152587098	-0.4	0.6	-0.3	1
9.51	0.841505750683269	4.95267888379237	8.48571829505801	-0.6	0.7	-0.7	1
9.515	0.880047998806167	4.91413663566947	8.44717604693511	-0.6	0.7	-0.2	1
9.52	0.764421254437474	4.98479742389479	8.3765152587098	-1	0.2	-0.2	1
9.525	0.841505750683269	4.95267888379237	8.3765152587098	-1.2	0.5	0.1	1
9.53	0.880047998806167	4.95267888379237	8.44717604693511	-0.8	0.7	0.4	1
9.535	0.880047998806167	4.91413663566947	8.3765152587098	-1.4	0.3	0.4	1
9.54	0.880047998806167	4.91413663566947	8.34439671860738	-1.7	0.1	0.4	1
9.545	0.880047998806167	4.87559438754658	8.34439671860738	-2	0.2	-0.2	1
9.55	0.841505750683269	4.87559438754658	8.41505750683269	-2.1	0.3	0.1	1
9.555	0.912166538908582	4.84347584744416	8.41505750683269	-1.8	0.6	0.4	1
9.56	0.912166538908582	4.84347584744416	8.41505750683269	-1.9	0.5	0.2	1
9.565	0.912166538908582	4.87559438754658	8.48571829505801	-2.3	-0.1	0.4	1
9.57	0.95070878703148	4.84347584744416	8.41505750683269	-1.6	0	0.2	1
9.575	0.95070878703148	4.87559438754658	8.5242605431809	-1.9	-0.1	0.4	1
9.58	0.989251035154378	4.87559438754658	8.48571829505801	-2	0	0.4	1
9.585	0.95070878703148	4.87559438754658	8.41505750683269	-1.7	0	0.5	1
9.59	0.989251035154378	4.87559438754658	8.48571829505801	-1.6	0.3	0.6	1
9.595	1.02136957525679	4.87559438754658	8.55637908328332	-1.3	0.2	0.3	1
9.6	0.989251035154378	4.91413663566947	8.41505750683269	-1.3	0.1	0.6	1
9.605	0.989251035154378	4.80493359932126	8.44717604693511	-1.6	0.7	0	1
9.61	0.95070878703148	4.84347584744416	8.5242605431809	-1.8	0.1	0.1	1
9.615	0.989251035154378	4.84347584744416	8.5242605431809	-1.4	0.5	0	1
9.62	0.95070878703148	4.84347584744416	8.48571829505801	-1.6	0	0.2	1
9.625	0.95070878703148	4.84347584744416	8.55637908328332	-1.1	-0.4	0.5	1
9.63	0.95070878703148	4.84347584744416	8.55637908328332	-1	-0.5	0	1
9.635	0.989251035154378	4.80493359932126	8.5242605431809	-0.4	-0.4	-0.2	1
9.64	0.989251035154378	4.84347584744416	8.5242605431809	0.2	0.1	-0.2	1
9.645	1.02136957525679	4.80493359932126	8.48571829505801	0.5	0	-0.2	1
9.65	1.02136957525679	4.84347584744416	8.48571829505801	0.7	-0.1	-0.5	1
9.655	1.02136957525679	4.87559438754658	8.5242605431809	0.9	-0.4	-0.4	1
9.66	1.02136957525679	4.84347584744416	8.41505750683269	0.4	-0.2	0	1
9.665	1.05991182337969	4.87559438754658	8.48571829505801	0.5	0	-0.2	1
9.67	0.989251035154378	4.87559438754658	8.41505750683269	1.1	1.1	-0.7	1
9.675	0.989251035154378	4.87559438754658	8.48571829505801	0.7	0.7	-1	1
9.68	0.95070878703148	4.91413663566947	8.41505750683269	0.5	0.9	-1.1	1
9.685	0.912166538908582	4.84347584744416	8.44717604693511	0.7	0.7	-0.4	1
9.69	0.880047998806167	4.84347584744416	8.44717604693511	1	0.4	-0.6	1
9.695	0.95070878703148	4.84347584744416	8.48571829505801	0.4	1	-0.7	1
9.7	1.02136957525679	4.91413663566947	8.48571829505801	0.2	0.8	-0.9	1
9.705	0.912166538908582	4.84347584744416	8.44717604693511	0.1	1	-0.4	1
9.71	0.841505750683269	4.91413663566947	8.41505750683269	0	0.9	-0.5	1
9.715	0.841505750683269	4.87559438754658	8.41505750683269	-0.2	0.5	-0.7	1
9.72	0.880047998806167	4.91413663566947	8.41505750683269	-0.2	0.2	-0.7	1
9.725	0.912166538908582	4.87559438754658	8.44717604693511	0	0.7	-0.7	1
9.73	0.880047998806167	4.80493359932126	8.41505750683269	0	0.9	-0.5	1
9.735	0.95070878703148	4.84347584744416	8.48571829505801	-0.2	0.2	-0.6	1
9.74	0.912166538908582	4.87559438754658	8.44717604693511	0.2	0.3	0	1
9.745	0.912166538908582	4.84347584744416	8.44717604693511	0.2	0.5	-0.2	1
9.75	0.95070878703148	4.87559438754658	8.44717604693511	0	0	-0.4	1
9.755	0.95070878703148	4.84347584744416	8.5242605431809	-0.2	0	-0.2	1
9.76	0.95070878703148	4.91413663566947	8.44717604693511	0.2	0.2	-0.7	1
9.765	0.95070878703148	4.87559438754658	8.48571829505801	0.1	0.2	-0.2	1
9.77	0.95070878703148	4.87559438754658	8.55637908328332	0	0	-0.2	1
9.775	0.912166538908582	4.87559438754658	8.48571829505801	0.2	-0.2	-0.4	1
9.78	0.912166538908582	4.84347584744416	8.55637908328332	0.5	0.2	-0.1	1
9.785	0.912166538908582	4.87559438754658	8.5242605431809	0	0	-0.7	1
9.79	0.95070878703148	4.91413663566947	8.44717604693511	0	0.6	-0.7	1
9.795	0.95070878703148	4.84347584744416	8.55637908328332	-0.2	0.2	-0.4	1
9.8	0.912166538908582	4.87559438754658	8.48571829505801	-0.4	0.4	-0.4	1
9.805	0.912166538908582	4.84347584744416	8.48571829505801	0	0.1	-0.4	1
9.81	0.912166538908582	4.87559438754658	8.5242605431809	0	-0.2	-0.8	1
9.815	0.989251035154378	4.87559438754658	8.48571829505801	0	0.1	-0.3	1
9.82	0.912166538908582	4.87559438754658	8.44717604693511	0.1	-0.2	-0.8	1
9.825	0.912166538908582	4.87559438754658	8.5242605431809	0	0.2	-0.8	1
9.83	0.912166538908582	4.91413663566947	8.5242605431809	0	0.5	-0.5	1
9.835	0.989251035154378	4.91413663566947	8.41505750683269	0.2	0.4	-0.7	1
9.84	0.989251035154378	4.80493359932126	8.44717604693511	0.1	0.8	-0.9	1
9.845	0.989251035154378	4.84347584744416	8.44717604693511	0.4	0	-0.8	1
9.85	0.95070878703148	4.91413663566947	8.3765152587098	0.7	0.4	-0.2	1
9.855	0.912166538908582	4.87559438754658	8.48571829505801	0.2	0.7	-0.3	1
9.86	0.912166538908582	4.91413663566947	8.41505750683269	0.4	0.9	-0.4	1
9.865	0.95070878703148	4.87559438754658	8.48571829505801	0	0.8	-1	1
9.87	0.912166538908582	4.91413663566947	8.3765152587098	0.3	0.7	-1.1	1
9.875	0.95070878703148	4.84347584744416	8.44717604693511	0.4	1.2	-0.9	1
9.88	0.989251035154378	4.80493359932126	8.44717604693511	0.2	1	-0.9	1
9.885	0.989251035154378	4.76639135119837	8.5242605431809	0	1	-0.9	1
9.89	0.912166538908582	4.87559438754658	8.41505750683269	0.4	0.9	-0.7	1
9.895	0.912166538908582	4.87559438754658	8.41505750683269	0	0.6	-0.9	1
9.9	0.912166538908582	4.95267888379237	8.3765152587098	0.1	0.9	-0.7	1
9.905	0.880047998806167	4.80493359932126	8.5242605431809	0	0.8	-0.7	1
9.91	0.912166538908582	4.87559438754658	8.44717604693511	0	0.4	-0.7	1
9.915	0.912166538908582	4.91413663566947	8.41505750683269	0.2	0.4	-0.7	1
9.92	0.912166538908582	4.91413663566947	8.41505750683269	0.4	0.2	-0.4	1
9.925	0.880047998806167	4.91413663566947	8.44717604693511	0.4	0.3	-0.6	1
9.93	0.95070878703148	4.87559438754658	8.48571829505801	0.2	0.1	-1.1	1
9.935	0.95070878703148	4.84347584744416	8.48571829505801	0.3	0.4	-1	1
9.94	0.989251035154378	4.91413663566947	8.44717604693511	0.3	0.8	-1.2	1
9.945	0.989251035154378	4.84347584744416	8.48571829505801	0.3	0.6	-1	1
9.95	0.95070878703148	4.91413663566947	8.44717604693511	0	0.5	-1.1	1
9.955	0.912166538908582	4.84347584744416	8.5242605431809	0	1.2	-1.1	1
9.96	0.95070878703148	4.87559438754658	8.3765152587098	0.1	0.8	-0.9	1
9.965	0.912166538908582	4.91413663566947	8.3765152587098	0.1	0.7	-0.8	1
9.97	0.912166538908582	4.95267888379237	8.44717604693511	0.3	0.8	-0.9	1
9.975	0.95070878703148	4.87559438754658	8.44717604693511	0	0.3	-0.5	1
9.98	0.912166538908582	4.91413663566947	8.44717604693511	0	0.4	-0.7	1
9.985	0.880047998806167	4.87559438754658	8.41505750683269	0.3	0.7	-0.9	1
9.99	0.880047998806167	4.80493359932126	8.48571829505801	0.4	0.5	-1.1	1
[truncated: 24,803 more rows]
