# Supplementary material for: Real-Time Detection of Freezing Motions in Parkinson's Patients for Adaptive Gait Phase Synchronous Cueing
Source: Front Neurol. 2021 Dec 6;12:720516. doi: 10.3389/fneur.2021.720516 (PMC8685223; doi:10.3389/fneur.2021.720516)
Supplement: Supplementary file 2 [file Data_Sheet_2.zip › data/S2/S2_right_foot_trial_1.csv]

time	acc_x	acc_y	acc_z	gyr_x	gyr_y	gyr_z	FoG
0	1.38705118577259	4.76477768445955	8.44431624671739	0.4	0.6	-1.1	0
0.005	1.35494351943526	4.80330688406434	8.48284544632219	0.7	0.5	-1.1	0
0.01	1.31641431983047	4.76477768445955	8.37367938077527	0.2	0.2	-0.9	0
0.015	1.35494351943526	4.84183608366914	8.37367938077527	-0.2	0	-0.5	0
0.02	1.31641431983047	4.84183608366914	8.44431624671739	0	0.2	-1.1	0
0.025	1.35494351943526	4.80330688406434	8.41220858038006	0.2	0.1	-0.7	0
0.03	1.35494351943526	4.80330688406434	8.41220858038006	0	0.1	-0.2	0
0.035	1.35494351943526	4.84183608366914	8.44431624671739	-0.3	0.7	-0.7	0
0.04	1.35494351943526	4.84183608366914	8.41220858038006	-0.4	0.1	-0.7	0
0.045	1.38705118577259	4.80330688406434	8.44431624671739	0	0	-0.4	0
0.05	1.31641431983047	4.84183608366914	8.34157171443794	0	0.4	-0.4	0
0.055	1.38705118577259	4.76477768445955	8.41220858038006	-0.2	0.4	-0.3	0
0.06	1.38705118577259	4.80330688406434	8.44431624671739	0	0.2	0.2	0
0.065	1.35494351943526	4.80330688406434	8.37367938077527	0.1	0.6	-0.4	0
0.07	1.35494351943526	4.84183608366914	8.41220858038006	0.2	0.5	-0.9	0
0.075	1.35494351943526	4.84183608366914	8.41220858038006	0	1	-0.8	0
0.08	1.31641431983047	4.76477768445955	8.44431624671739	0	0.9	-0.5	0
0.085	1.31641431983047	4.80330688406434	8.41220858038006	0.2	0.2	-0.4	0
0.09	1.38705118577259	4.80330688406434	8.41220858038006	0.2	0.1	0	0
0.095	1.31641431983047	4.80330688406434	8.44431624671739	0.2	0.2	-0.2	0
0.1	1.31641431983047	4.80330688406434	8.41220858038006	0.1	0.2	0	0
0.105	1.35494351943526	4.80330688406434	8.44431624671739	0	0	0	0
0.11	1.35494351943526	4.84183608366914	8.44431624671739	-0.3	-0.2	0.2	0
0.115	1.35494351943526	4.76477768445955	8.37367938077527	-0.2	0	-0.3	0
0.12	1.38705118577259	4.87394375000646	8.44431624671739	0	0	-0.7	0
0.125	1.31641431983047	4.84183608366914	8.37367938077527	0	0.2	-0.2	0
0.13	1.31641431983047	4.84183608366914	8.41220858038006	0.2	0.6	-0.6	0
0.135	1.38705118577259	4.80330688406434	8.44431624671739	0.4	0.4	-0.5	0
0.14	1.42558038537738	4.80330688406434	8.41220858038006	0	0.5	-0.7	0
0.145	1.38705118577259	4.76477768445955	8.41220858038006	0.2	0.8	-0.9	0
0.15	1.38705118577259	4.76477768445955	8.44431624671739	0.2	0.7	-0.4	0
0.155	1.35494351943526	4.76477768445955	8.41220858038006	0	0.3	-0.4	0
0.16	1.35494351943526	4.84183608366914	8.30304251483315	-0.1	0.5	-0.3	0
0.165	1.38705118577259	4.80330688406434	8.30304251483315	0	1	-0.3	0
0.17	1.35494351943526	4.80330688406434	8.41220858038006	0	1	-0.1	0
0.175	1.35494351943526	4.80330688406434	8.41220858038006	0.2	0.4	-0.2	0
0.18	1.31641431983047	4.84183608366914	8.44431624671739	-0.1	0.6	-0.4	0
0.185	1.38705118577259	4.84183608366914	8.41220858038006	0	0.3	-0.5	0
0.19	1.35494351943526	4.84183608366914	8.41220858038006	0.1	0	-0.8	0
0.195	1.38705118577259	4.87394375000646	8.41220858038006	-0.2	0.2	-0.5	0
0.2	1.31641431983047	4.80330688406434	8.44431624671739	-0.1	-0.2	-0.7	0
0.205	1.35494351943526	4.84183608366914	8.41220858038006	0	0.3	-0.4	0
0.21	1.35494351943526	4.80330688406434	8.37367938077527	0.5	0.3	-0.9	0
0.215	1.35494351943526	4.84183608366914	8.48284544632219	0.3	0.4	-0.9	0
0.22	1.35494351943526	4.80330688406434	8.52137464592698	0	0.3	-0.9	0
0.225	1.31641431983047	4.80330688406434	8.37367938077527	0	0.6	-0.8	0
0.23	1.38705118577259	4.80330688406434	8.44431624671739	0.2	0.2	-0.5	0
0.235	1.38705118577259	4.80330688406434	8.41220858038006	0	0.4	-0.7	0
0.24	1.38705118577259	4.80330688406434	8.41220858038006	0	0.7	-0.3	0
0.245	1.35494351943526	4.84183608366914	8.37367938077527	0	0.8	-0.6	0
0.25	1.31641431983047	4.80330688406434	8.52137464592698	0	0.4	-0.8	0
0.255	1.27788512022567	4.84183608366914	8.44431624671739	0.1	0.4	-0.6	0
0.26	1.35494351943526	4.84183608366914	8.44431624671739	0	0.4	-0.9	0
0.265	1.38705118577259	4.80330688406434	8.44431624671739	-0.2	0.2	-0.5	0
0.27	1.31641431983047	4.84183608366914	8.44431624671739	-0.2	0.4	-0.7	0
0.275	1.35494351943526	4.84183608366914	8.44431624671739	-0.3	0.1	-0.6	0
0.28	1.31641431983047	4.87394375000646	8.44431624671739	-0.2	0.5	-0.3	0
0.285	1.31641431983047	4.80330688406434	8.44431624671739	0	0.9	-0.4	0
0.29	1.42558038537738	4.80330688406434	8.44431624671739	0.4	0.6	-0.4	0
0.295	1.35494351943526	4.80330688406434	8.44431624671739	0.6	0.1	-0.6	0
0.3	1.35494351943526	4.76477768445955	8.37367938077527	0.3	0.4	-0.3	0
0.305	1.31641431983047	4.84183608366914	8.41220858038006	0	0.7	-0.4	0
0.31	1.35494351943526	4.80330688406434	8.41220858038006	0	0.2	-0.7	0
0.315	1.31641431983047	4.84183608366914	8.41220858038006	0.4	0.2	-0.3	0
0.32	1.31641431983047	4.84183608366914	8.41220858038006	0.4	0	0	0
0.325	1.35494351943526	4.73267001812222	8.44431624671739	0.2	0	-0.2	0
0.33	1.35494351943526	4.76477768445955	8.44431624671739	0.1	0.7	-0.2	0
0.335	1.31641431983047	4.73267001812222	8.41220858038006	0.3	0.4	-0.4	0
0.34	1.38705118577259	4.76477768445955	8.41220858038006	0.4	0.2	-0.4	0
0.345	1.35494351943526	4.80330688406434	8.41220858038006	0.6	0	-0.7	0
0.35	1.35494351943526	4.80330688406434	8.48284544632219	0.5	-0.1	-0.3	0
0.355	1.24577745388835	4.84183608366914	8.41220858038006	0.5	-0.2	-0.9	0
0.36	1.35494351943526	4.80330688406434	8.48284544632219	1.1	-0.1	-0.4	0
0.365	1.27788512022567	4.84183608366914	8.48284544632219	1	0.2	-0.4	0
0.37	1.27788512022567	4.80330688406434	8.48284544632219	0.7	-0.4	-0.4	0
0.375	1.24577745388835	4.80330688406434	8.44431624671739	0.7	-0.7	-0.7	0
0.38	1.35494351943526	4.87394375000646	8.44431624671739	1	-0.4	-0.9	0
0.385	1.38705118577259	4.76477768445955	8.44431624671739	1.7	-0.2	0	0
0.39	1.42558038537738	4.76477768445955	8.48284544632219	2	-0.1	-0.4	0
0.395	1.35494351943526	4.80330688406434	8.41220858038006	1.8	-0.1	-0.3	0
0.4	1.31641431983047	4.80330688406434	8.44431624671739	2.6	-0.1	-0.2	0
0.405	1.24577745388835	4.84183608366914	8.44431624671739	2.8	0	-0.7	0
0.41	1.35494351943526	4.80330688406434	8.52137464592698	3	-0.6	-0.2	0
0.415	1.31641431983047	4.91247294961126	8.34157171443794	3.1	-1.1	-0.7	0
0.42	1.38705118577259	4.84183608366914	8.41220858038006	3.9	-0.8	0	0
0.425	1.35494351943526	4.87394375000646	8.48284544632219	3.6	-0.7	0	0
0.43	1.31641431983047	4.87394375000646	8.52137464592698	3.6	-1.1	0	0
0.435	1.27788512022567	4.91247294961126	8.44431624671739	3.7	-1.6	0.1	0
0.44	1.31641431983047	4.91247294961126	8.37367938077527	3.6	-1.4	-0.2	0
0.445	1.42558038537738	4.91247294961126	8.34157171443794	3.2	-1.6	0.2	0
0.45	1.50263878458697	4.91247294961126	8.30304251483315	2.8	-1	0.1	0
0.455	1.5347464509243	4.84183608366914	8.30304251483315	2.2	-0.9	-0.5	0
0.46	1.50263878458697	4.91247294961126	8.23240564889102	1.6	-0.8	-0.6	0
0.465	1.46410958498218	4.91247294961126	8.30304251483315	0.9	-0.5	-0.7	0
0.47	1.46410958498218	4.95100214921605	8.30304251483315	0.1	0	-0.7	0
0.475	1.46410958498218	4.91247294961126	8.27093484849582	-0.4	0.2	-1	0
0.48	1.5347464509243	4.91247294961126	8.27093484849582	-0.7	0.8	-1.1	0
0.485	1.42558038537738	4.84183608366914	8.30304251483315	-1.1	0.9	-1.5	0
0.49	1.46410958498218	4.84183608366914	8.34157171443794	-2.5	1.1	-1	0
0.495	1.38705118577259	4.84183608366914	8.37367938077527	-2.5	1.1	-1	0
0.5	1.35494351943526	4.84183608366914	8.41220858038006	-2.3	1.8	-1.1	0
0.505	1.38705118577259	4.80330688406434	8.34157171443794	-2.5	1.7	-1.4	0
0.51	1.38705118577259	4.84183608366914	8.41220858038006	-2.7	1.7	-1.5	0
0.515	1.42558038537738	4.80330688406434	8.37367938077527	-2.4	2	-1.4	0
0.52	1.35494351943526	4.84183608366914	8.34157171443794	-2.5	2.3	-1.5	0
0.525	1.35494351943526	4.80330688406434	8.41220858038006	-2.2	1.8	-1.6	0
0.53	1.35494351943526	4.76477768445955	8.41220858038006	-1.8	2.3	-1.1	0
0.535	1.42558038537738	4.76477768445955	8.37367938077527	-1.5	2.1	-1.4	0
0.54	1.38705118577259	4.76477768445955	8.37367938077527	-1.1	1.7	-0.8	0
0.545	1.35494351943526	4.76477768445955	8.41220858038006	-0.9	1.6	-0.9	0
0.55	1.31641431983047	4.84183608366914	8.41220858038006	-0.7	1.6	-1.4	0
0.555	1.27788512022567	4.76477768445955	8.41220858038006	-0.7	2.1	-1.2	0
0.56	1.35494351943526	4.80330688406434	8.48284544632219	-0.4	1.5	-1.4	0
0.565	1.27788512022567	4.80330688406434	8.41220858038006	-0.2	1.9	-1.2	0
0.57	1.31641431983047	4.84183608366914	8.41220858038006	-0.2	2	-1.4	0
0.575	1.35494351943526	4.80330688406434	8.37367938077527	-0.4	1.8	-0.7	0
0.58	1.38705118577259	4.80330688406434	8.37367938077527	-0.6	2	-1.3	0
0.585	1.35494351943526	4.84183608366914	8.34157171443794	-0.4	1.5	-1.6	0
0.59	1.31641431983047	4.91247294961126	8.41220858038006	-0.7	2.4	-1.5	0
0.595	1.31641431983047	4.87394375000646	8.37367938077527	-1.1	2.8	-1.4	0
0.6	1.35494351943526	4.80330688406434	8.41220858038006	-1.1	2.6	-0.7	0
0.605	1.27788512022567	4.80330688406434	8.44431624671739	-0.7	2.8	-0.8	0
0.61	1.31641431983047	4.84183608366914	8.44431624671739	-0.9	2.1	-1.3	0
0.615	1.31641431983047	4.80330688406434	8.44431624671739	-0.6	1.6	-1.4	0
0.62	1.35494351943526	4.80330688406434	8.48284544632219	-0.6	1.6	-1.1	0
0.625	1.27788512022567	4.87394375000646	8.44431624671739	0	1.4	-0.8	0
0.63	1.35494351943526	4.84183608366914	8.41220858038006	0	1.2	-1	0
0.635	1.27788512022567	4.87394375000646	8.41220858038006	-0.1	1.4	-0.9	0
0.64	1.38705118577259	4.80330688406434	8.41220858038006	0	1.7	-1.4	0
0.645	1.31641431983047	4.91247294961126	8.41220858038006	0.2	1.6	-1.1	0
0.65	1.35494351943526	4.84183608366914	8.52137464592698	0	1.6	-1.1	0
0.655	1.31641431983047	4.84183608366914	8.44431624671739	-0.1	1.4	-1.1	0
0.66	1.35494351943526	4.87394375000646	8.37367938077527	0.3	1.2	-1.1	0
0.665	1.35494351943526	4.87394375000646	8.44431624671739	-0.2	1.4	-0.9	0
0.67	1.35494351943526	4.87394375000646	8.41220858038006	-0.1	1.3	-0.7	0
0.675	1.38705118577259	4.76477768445955	8.41220858038006	-0.4	1.2	-0.8	0
0.68	1.38705118577259	4.80330688406434	8.48284544632219	-0.1	1.2	-1.2	0
0.685	1.31641431983047	4.87394375000646	8.48284544632219	0	1.4	-1.1	0
0.69	1.27788512022567	4.76477768445955	8.55348231226431	0.3	1.2	-1.3	0
0.695	1.20724825428355	4.76477768445955	8.52137464592698	0.9	0.7	-0.7	0
0.7	1.20724825428355	4.76477768445955	8.52137464592698	1	0.5	-0.7	0
0.705	1.20724825428355	4.76477768445955	8.55348231226431	1.5	0.1	-1.4	0
0.71	1.27788512022567	4.80330688406434	8.48284544632219	2.4	-0.4	-1.2	0
0.715	1.31641431983047	4.76477768445955	8.48284544632219	2.9	-0.4	-0.9	0
0.72	1.27788512022567	4.84183608366914	8.48284544632219	3.1	-0.7	-0.3	0
0.725	1.20724825428355	4.91247294961126	8.55348231226431	3.5	-0.7	-0.7	0
0.73	1.24577745388835	4.84183608366914	8.44431624671739	3.7	-0.8	-0.4	0
0.735	1.24577745388835	4.80330688406434	8.44431624671739	3.8	-2	-0.2	0
0.74	1.24577745388835	4.91247294961126	8.41220858038006	4.2	-2.2	-0.1	0
0.745	1.31641431983047	4.84183608366914	8.34157171443794	4	-1.6	-0.5	0
0.75	1.35494351943526	4.91247294961126	8.34157171443794	3.7	-1.7	-0.7	0
0.755	1.38705118577259	4.87394375000646	8.34157171443794	3.9	-0.9	-0.4	0
0.76	1.31641431983047	4.95100214921605	8.27093484849582	3.1	-0.8	-0.1	0
0.765	1.27788512022567	4.98310981555338	8.34157171443794	3.3	-1.1	-0.6	0
0.77	1.27788512022567	4.95100214921605	8.41220858038006	2.5	-0.9	-0.1	0
0.775	1.24577745388835	4.98310981555338	8.41220858038006	2.1	-1.2	-0.2	0
0.78	1.24577745388835	4.95100214921605	8.48284544632219	2.2	-1.7	0	0
0.785	1.20724825428355	4.95100214921605	8.52137464592698	1.5	-1.5	0.3	0
0.79	1.16871905467876	4.98310981555338	8.55348231226431	1.4	-1.9	0.2	0
0.795	1.24577745388835	4.91247294961126	8.48284544632219	0.7	-2.8	0	0
0.8	1.13018985507396	5.02163901515817	8.41220858038006	0.2	-3.7	-0.2	0
0.805	1.20724825428355	4.98310981555338	8.48284544632219	0.3	-4.6	0	0
0.81	1.20724825428355	4.95100214921605	8.48284544632219	-0.4	-5.2	-0.2	0
0.815	1.31641431983047	4.87394375000646	8.44431624671739	-0.3	-5.8	-0.7	0
0.82	1.24577745388835	4.91247294961126	8.41220858038006	-0.5	-6.3	-0.3	0
0.825	1.38705118577259	4.84183608366914	8.48284544632219	-1.1	-6	-0.2	0
0.83	1.31641431983047	4.95100214921605	8.37367938077527	-1.9	-6.3	-0.2	0
0.835	1.42558038537738	4.84183608366914	8.44431624671739	-2.2	-7	0	0
0.84	1.50263878458697	4.84183608366914	8.34157171443794	-2.1	-6.9	0.4	0
0.845	1.50263878458697	4.84183608366914	8.30304251483315	-2	-6.5	-0.2	0
0.85	1.5347464509243	4.87394375000646	8.30304251483315	-1.8	-6.4	0	0
0.855	1.5732756505291	4.80330688406434	8.37367938077527	-2.2	-6.7	0.1	0
0.86	1.42558038537738	4.76477768445955	8.41220858038006	-2	-6.5	-0.7	0
0.865	1.46410958498218	4.84183608366914	8.48284544632219	-1	-6.3	-0.7	0
0.87	1.42558038537738	4.80330688406434	8.52137464592698	-1.1	-5.9	-0.7	0
0.875	1.35494351943526	4.84183608366914	8.48284544632219	-0.7	-5.7	-1.1	0
0.88	1.27788512022567	4.87394375000646	8.5920115118691	-0.8	-7	-1	0
0.885	1.24577745388835	4.91247294961126	8.48284544632219	-1.4	-7.7	-1.1	0
0.89	1.27788512022567	4.91247294961126	8.44431624671739	-1.4	-8.1	-1.1	0
0.895	1.35494351943526	4.91247294961126	8.34157171443794	-1.4	-8.4	-1.4	0
0.9	1.46410958498218	4.84183608366914	8.41220858038006	-0.9	-8.7	-1	0
0.905	1.64391251647122	4.87394375000646	8.30304251483315	-0.4	-8.5	-0.7	0
0.91	1.5732756505291	4.84183608366914	8.27093484849582	0	-7.8	0	0
0.915	1.5347464509243	4.95100214921605	8.09113191700678	0.4	-6.5	0.6	0
0.92	1.5732756505291	4.87394375000646	8.09113191700678	1.4	-5.4	0.8	0
0.925	1.5732756505291	4.87394375000646	8.1617687829489	1.8	-4.2	1.8	0
0.93	1.5732756505291	4.87394375000646	8.20029798255369	2.1	-2	2.3	0
0.935	1.46410958498218	4.87394375000646	8.20029798255369	3	0	3	0
0.94	1.38705118577259	4.95100214921605	8.1617687829489	2.9	1.6	3.8	0
0.945	1.27788512022567	4.98310981555338	8.23240564889102	3.7	2.1	4.2	0
0.95	1.09808218873663	5.0922758811003	8.30304251483315	3.8	2.8	4.4	0
0.955	0.950386923584923	5.34913721179893	8.44431624671739	4.4	2.8	4.2	0
0.96	0.8797500576428	5.41977407774105	8.48284544632219	3.2	1.9	3.9	0
0.965	0.73205479249109	5.41977407774105	8.41220858038006	2.1	0.2	2.7	0
0.97	0.802691658433212	5.38124487813625	8.30304251483315	1	-0.7	2.2	0
0.975	0.654996393281501	5.45188174407838	8.1617687829489	0.4	-1.4	0.7	0
0.98	0.802691658433212	5.34913721179893	8.09113191700678	0.4	-2.7	-1.2	0
0.985	0.911857723980129	5.41977407774105	8.02049505106466	1.1	-3	-4.1	0
0.99	0.8797500576428	5.45188174407838	7.91132898551774	1.4	-2.7	-6	0
0.995	1.05955298913184	5.41977407774105	7.91132898551774	1.9	-2.8	-7.6	0
1	1.13018985507396	5.56104780962529	7.94985818512253	2.6	-2	-9.9	0
1.005	1.16871905467876	5.56104780962529	7.87922131918041	2.8	-1.1	-10.3	0
1.01	1.31641431983047	5.45188174407838	7.91132898551774	3.1	-0.9	-11.5	0
1.015	1.46410958498218	5.45188174407838	7.91132898551774	4	0	-11.7	0
1.02	1.5347464509243	5.49041094368317	8.02049505106466	4.9	0.9	-11.7	0
1.025	1.61180485013389	5.49041094368317	8.05260271740199	4.9	1.3	-11.6	0
1.03	1.72097091568081	5.49041094368317	8.05260271740199	5.4	2.8	-10.7	0
1.035	1.61180485013389	5.49041094368317	7.94985818512253	5.6	3.9	-10	0
1.04	1.7595001152856	5.52894014328797	8.02049505106466	5.6	3.6	-9.2	0
1.045	1.5732756505291	5.52894014328797	8.05260271740199	5.8	4.2	-8.5	0
1.05	1.72097091568081	5.56104780962529	8.1617687829489	5.6	4	-7.4	0
1.055	1.61180485013389	5.63810620883488	8.20029798255369	5.6	3.9	-5.8	0
1.06	1.64391251647122	5.52894014328797	8.12966111661157	4.9	4.7	-4.9	0
1.065	1.5347464509243	5.52894014328797	7.98196585145986	4.7	4.4	-3.2	0
1.07	1.61180485013389	5.45188174407838	7.94985818512253	4.5	4.6	-1.8	0
1.075	1.64391251647122	5.38124487813625	7.87922131918041	4.6	5.5	-1.1	0
1.08	1.72097091568081	5.41977407774105	7.84069211957561	4.5	5.8	-0.7	0
1.085	1.7595001152856	5.49041094368317	7.77005525363349	4.9	6.5	1.1	0
1.09	1.79160778162293	5.41977407774105	7.80858445323829	5.6	7.9	3	0
1.095	1.7595001152856	5.38124487813625	7.87922131918041	5.6	9.2	4.6	0
1.1	1.7595001152856	5.45188174407838	7.98196585145986	5.6	10.2	6.5	0
1.105	1.61180485013389	5.41977407774105	7.91132898551774	6	11.4	8.1	0
1.11	1.5732756505291	5.41977407774105	7.94985818512253	5.8	12.1	10	0
1.115	1.46410958498218	5.34913721179893	8.05260271740199	5.8	13	11.3	0
1.12	1.27788512022567	5.38124487813625	8.05260271740199	5.6	12.7	12.3	0
1.125	1.20724825428355	5.27207881258934	8.09113191700678	5.1	12.8	12.6	0
1.13	1.09808218873663	5.31060801219413	8.1617687829489	4.8	13	12.6	0
1.135	1.02102378952705	5.38124487813625	8.12966111661157	4.6	13.2	12.3	0
1.14	0.950386923584923	5.45188174407838	8.23240564889102	4.1	12.5	11.4	0
1.145	0.841220858038006	5.63810620883488	8.37367938077527	3.3	11.6	10.5	0
1.15	0.693525592886295	5.59957700923009	8.34157171443794	2.1	11.4	9.4	0
1.155	0.693525592886295	5.52894014328797	8.1617687829489	1.2	9.1	8.2	0
1.16	0.73205479249109	5.49041094368317	8.12966111661157	0.4	6.9	6.4	0
1.165	0.802691658433212	5.56104780962529	8.09113191700678	-0.2	6.1	3.9	0
1.17	0.841220858038006	5.67021387517221	8.12966111661157	-0.2	5.1	2.5	0
1.175	0.8797500576428	5.67021387517221	8.02049505106466	-0.8	4.6	1.4	0
1.18	0.988916123189717	5.67021387517221	7.87922131918041	-0.8	3.9	-0.4	0
1.185	0.950386923584923	5.63810620883488	7.87922131918041	-0.1	3.1	-1.8	0
1.19	1.02102378952705	5.63810620883488	7.80858445323829	-1.4	3	-3.5	0
1.195	1.13018985507396	5.708743074777	7.77005525363349	-0.7	3.2	-4.2	0
1.2	1.13018985507396	5.81790914032392	7.77005525363349	0	3.3	-5.2	0
1.205	1.42558038537738	5.77937994071913	7.77005525363349	0	3.1	-6	0
1.21	1.42558038537738	5.77937994071913	7.69941838769137	-0.5	3.1	-5.8	0
1.215	1.5732756505291	5.81790914032392	7.77005525363349	0	3.4	-5.9	0
1.22	1.64391251647122	5.88854600626604	7.84069211957561	0	3.7	-5.3	0
1.225	1.68244171607601	5.85001680666125	7.84069211957561	-0.4	4.7	-4.9	0
1.23	1.7595001152856	5.88854600626604	7.77005525363349	0	4.9	-4.1	0
1.235	1.64391251647122	5.88854600626604	7.80858445323829	0.2	4.5	-2.7	0
1.24	1.68244171607601	5.85001680666125	7.77005525363349	-0.4	4.6	-1.6	0
1.245	1.72097091568081	5.74085074111433	7.7315260540287	-0.4	4.3	-0.7	0
1.25	1.68244171607601	5.63810620883488	7.62878152174925	-0.6	4.8	-0.6	0
1.255	1.61180485013389	5.59957700923009	7.62878152174925	-0.4	5.8	0.9	0
1.26	1.64391251647122	5.59957700923009	7.66088918808658	0.7	6.4	2.4	0
1.265	1.72097091568081	5.56104780962529	7.91132898551774	1.4	6.8	2.6	0
1.27	1.72097091568081	5.67021387517221	8.05260271740199	2.1	7.2	4.2	0
1.275	1.64391251647122	5.63810620883488	8.09113191700678	1.7	8.1	5.3	0
1.28	1.5347464509243	5.49041094368317	8.05260271740199	1.3	8.5	6.3	0
1.285	1.50263878458697	5.49041094368317	8.05260271740199	1.6	8.8	7	0
1.29	1.42558038537738	5.38124487813625	8.05260271740199	1.1	8.8	7.7	0
1.295	1.46410958498218	5.52894014328797	8.23240564889102	1.6	8.5	8.4	0
1.3	1.5347464509243	5.31060801219413	8.20029798255369	1.1	7.9	9.4	0
1.305	1.38705118577259	5.27207881258934	8.1617687829489	0.4	8.7	9.8	0
1.31	1.31641431983047	5.13080508070509	8.1617687829489	0.2	9.5	10.3	0
1.315	1.38705118577259	5.0537466814955	8.12966111661157	0.4	9.3	11.6	0
1.32	1.16871905467876	4.98310981555338	8.20029798255369	0.6	9.2	12.6	0
1.325	1.16871905467876	4.91247294961126	8.37367938077527	1.1	8	13.6	0
1.33	1.35494351943526	4.73267001812222	8.44431624671739	0.9	7.8	14.2	0
1.335	1.27788512022567	4.76477768445955	8.52137464592698	1	8.9	13.7	0
1.34	1.27788512022567	4.58497475297051	8.55348231226431	1.4	8.9	13.8	0
1.345	1.20724825428355	4.58497475297051	8.55348231226431	1.8	10.2	13.4	0
1.35	1.09808218873663	4.44370102108626	8.66264837781122	1.4	11	13.1	0
1.355	1.09808218873663	4.58497475297051	8.94519584157972	1.5	11.2	12.3	0
1.36	1.13018985507396	4.6235039525753	9.05436190712663	1.6	10.7	11.7	0
1.365	1.09808218873663	4.40517182148147	8.87455897563759	0.4	9.9	11.5	0
1.37	1.16871905467876	4.18683969038763	8.52137464592698	-1.2	9.4	11.4	0
1.375	1.20724825428355	4.08409515810818	8.55348231226431	-0.7	9.1	10.9	0
1.38	1.20724825428355	4.08409515810818	8.55348231226431	0	9.6	10	0
1.385	1.16871905467876	4.18683969038763	8.91308817524239	0.4	9.1	9.8	0
1.39	1.27788512022567	4.26389808959722	8.91308817524239	-0.4	7.9	9.5	0
1.395	1.50263878458697	4.08409515810818	8.94519584157972	-2	7.9	9.3	0
1.4	1.5732756505291	3.89787069335168	8.80392210969547	-3.3	7.7	9.5	0
1.405	1.42558038537738	3.82723382740956	8.76539291009068	-3.6	8.1	9.5	0
1.41	1.38705118577259	3.82723382740956	8.94519584157972	-2.8	8.4	9.5	0
1.415	1.38705118577259	3.82723382740956	9.08646957346396	-3.7	7.5	9.5	0
1.42	1.35494351943526	3.82723382740956	9.01583270752184	-5.1	7.2	9.4	0
1.425	1.46410958498218	3.64743089592052	9.08646957346396	-6.6	6	9.5	0
1.43	1.50263878458697	3.64743089592052	9.05436190712663	-7.4	5.3	8.7	0
1.435	1.50263878458697	3.57679402997839	9.12499877306876	-7.9	5.1	9.1	0
1.44	1.42558038537738	3.68596009552531	9.12499877306876	-9.1	4.6	9.2	0
1.445	1.42558038537738	3.39699109848935	9.12499877306876	-10.3	4.1	9.3	0
1.45	1.35494351943526	3.57679402997839	9.19563563901088	-11.9	3	9.1	0
1.455	1.46410958498218	3.31993269927977	9.16352797267355	-13.5	3.1	9.5	0
1.46	1.46410958498218	3.21076696102812	9.12499877306876	-15.3	3.3	10.2	0
1.465	1.35494351943526	3.24929583333764	9.30480170455779	-15.6	2.8	10.2	0
1.47	0.73205479249109	2.88969029765484	9.44607543644204	-16.8	2.5	10	0
1.475	1.31641431983047	2.92179763669689	9.55524150198896	-18.8	-1.8	10.7	0
1.48	1.27788512022567	2.99885603590648	9.51671230238416	-20.3	-2.5	11.7	0
1.485	0.802691658433212	2.49155490777669	9.76715209981532	-21.4	-0.7	11.9	0
1.49	1.97783224637943	2.4530257081719	10.2680316946776	-23.7	-5.5	11.4	0
1.495	1.42558038537738	2.88969029765484	9.01583270752184	-20.3	0.7	11.4	0
1.5	1.79160778162293	3.35846189888456	9.40754623683725	-16.8	1.8	9.8	0
1.505	1.97783224637943	4.04556595850339	9.83778896575745	-13.9	-0.7	6.9	0
1.51	1.61180485013389	3.82723382740956	8.98372504118451	-14.2	0.2	4.5	0
1.515	1.61180485013389	3.89787069335168	8.66264837781122	-11.5	0	2.6	0
1.52	1.5732756505291	4.37306415514414	8.73328524375335	-6.8	0.6	0.9	0
1.525	1.31641431983047	4.47580868742359	8.66264837781122	-5.1	0.8	0	0
1.53	1.16871905467876	4.44370102108626	8.44431624671739	-4.8	0.3	-0.5	0
1.535	0.950386923584923	4.44370102108626	8.44431624671739	-4.4	0.6	-1.4	0
1.54	1.02102378952705	4.58497475297051	8.44431624671739	-3.2	0.5	-1.1	0
1.545	1.13018985507396	4.44370102108626	8.30304251483315	-4.5	0.8	-1.2	0
1.55	1.24577745388835	4.26389808959722	8.1617687829489	-5.3	0	-2.1	0
1.555	1.27788512022567	4.18683969038763	8.23240564889102	-5.6	0.9	-2.7	0
1.56	1.42558038537738	4.11620282444551	8.34157171443794	-6	1.7	-3.3	0
1.565	1.64391251647122	3.93639989295647	8.48284544632219	-6.7	3.9	-5.2	0
1.57	1.68244171607601	4.00703675889859	8.48284544632219	-6.7	6.6	-6.7	0
1.575	1.93930337406991	4.00703675889859	8.62411917820643	-6.9	9.3	-7.7	0
1.58	2.30533044302019	4.18683969038763	8.80392210969547	-6.3	11.6	-9	0
1.585	2.38238916952505	4.51433788702839	8.84245130930027	-5.6	13.5	-11.7	0
1.59	2.04846911232156	4.6620331521801	8.80392210969547	-6.1	15.4	-13.6	0
1.595	1.5347464509243	4.76477768445955	8.52137464592698	-7.8	17	-14	0
1.6	1.02102378952705	4.95100214921605	8.52137464592698	-8.1	17.3	-14.1	0
1.605	0.654996393281501	5.31060801219413	8.37367938077527	-7.9	17.2	-13.5	0
1.61	1.02102378952705	5.38124487813625	8.23240564889102	-8.2	13.9	-12.6	0
1.615	1.46410958498218	5.16291274704242	8.12966111661157	-10.5	13.1	-10.7	0
1.62	1.50263878458697	5.16291274704242	8.20029798255369	-11.7	14.4	-10	0
1.625	1.42558038537738	5.16291274704242	8.37367938077527	-11.6	14.8	-8.7	0
1.63	1.35494351943526	5.0537466814955	8.30304251483315	-12.3	14.9	-8.4	0
1.635	1.24577745388835	4.98310981555338	8.37367938077527	-13.5	15.5	-8.2	0
1.64	1.16871905467876	4.84183608366914	8.27093484849582	-13.7	16.3	-8.1	0
1.645	1.20724825428355	4.84183608366914	8.44431624671739	-14.2	16.5	-8.4	0
1.65	1.24577745388835	4.76477768445955	8.41220858038006	-14.5	17	-8.4	0
1.655	1.13018985507396	4.73267001812222	8.44431624671739	-15.2	18.1	-7	0
1.66	1.02102378952705	4.69414081851742	8.5920115118691	-15	18.2	-6.7	0
1.665	0.988916123189717	4.58497475297051	8.66264837781122	-15.1	17.6	-6.9	0
1.67	0.8797500576428	4.58497475297051	8.62411917820643	-15.1	17.5	-6.7	0
1.675	0.764162458828418	4.55286708663318	8.66264837781122	-15.1	18.2	-6.5	0
1.68	0.802691658433212	4.47580868742359	8.76539291009068	-14.3	17.9	-6.6	0
1.685	0.654996393281501	4.40517182148147	8.84245130930027	-13.7	16.7	-5.9	0
1.69	0.654996393281501	4.37306415514414	8.84245130930027	-12.9	15.1	-5.9	0
1.695	0.584359527339378	4.44370102108626	8.84245130930027	-11.8	14.1	-5.1	0
1.7	0.654996393281501	4.40517182148147	8.73328524375335	-10.9	13.6	-5.1	0
1.705	0.693525592886295	4.37306415514414	8.69475604414855	-9.8	12.8	-4.9	0
1.71	0.73205479249109	4.47580868742359	8.76539291009068	-9.4	12.8	-4.8	0
1.715	0.73205479249109	4.51433788702839	8.80392210969547	-8.5	12.3	-4.4	0
1.72	0.584359527339378	4.47580868742359	8.80392210969547	-8.5	11.9	-4.4	0
1.725	0.436664262187667	4.44370102108626	8.84245130930027	-7.9	9.9	-3.2	0
1.73	0.475193461792462	4.40517182148147	8.80392210969547	-7.4	9.1	-3.8	0
1.735	0.545830327734584	4.37306415514414	8.80392210969547	-7.1	8.1	-3.1	0
1.74	0.584359527339378	4.37306415514414	8.80392210969547	-6.3	7.2	-2.3	0
1.745	0.764162458828418	4.37306415514414	8.76539291009068	-5.8	6.7	-2.1	0
1.75	0.73205479249109	4.40517182148147	8.73328524375335	-5.5	6.3	-2.2	0
1.755	0.693525592886295	4.47580868742359	8.76539291009068	-4.6	6	-1.8	0
1.76	0.764162458828418	4.47580868742359	8.80392210969547	-4.2	6	-1.6	0
1.765	0.693525592886295	4.47580868742359	8.80392210969547	-4.5	5.2	-1.7	0
1.77	0.693525592886295	4.47580868742359	8.76539291009068	-4.1	4.5	-1.3	0
1.775	0.764162458828418	4.37306415514414	8.80392210969547	-3.9	3.6	-1.1	0
1.78	0.802691658433212	4.37306415514414	8.80392210969547	-3.5	3.9	-1	0
1.785	0.73205479249109	4.37306415514414	8.80392210969547	-3.7	3.2	-1	0
1.79	0.802691658433212	4.40517182148147	8.87455897563759	-3	3.2	-0.7	0
1.795	0.764162458828418	4.40517182148147	8.73328524375335	-2.9	3.2	-0.7	0
1.8	0.988916123189717	4.47580868742359	8.73328524375335	-2.5	2.8	-1.1	0
1.805	1.02102378952705	4.51433788702839	8.69475604414855	-2.4	3.2	-0.8	0
1.81	0.911857723980129	4.47580868742359	8.80392210969547	-2.5	3.7	-0.9	0
1.815	0.841220858038006	4.40517182148147	8.5920115118691	-3.2	3.9	-1.1	0
1.82	0.8797500576428	4.40517182148147	8.69475604414855	-3.3	3.5	-0.9	0
1.825	0.764162458828418	4.51433788702839	8.76539291009068	-3.5	3.4	-0.9	0
1.83	0.764162458828418	4.55286708663318	8.87455897563759	-3.9	3.7	-0.4	0
1.835	0.73205479249109	4.51433788702839	8.73328524375335	-4	3.3	-0.8	0
1.84	0.764162458828418	4.55286708663318	8.80392210969547	-4.2	2.5	-0.8	0
1.845	0.693525592886295	4.47580868742359	8.69475604414855	-4.8	2.6	-0.6	0
1.85	0.73205479249109	4.47580868742359	8.84245130930027	-4.9	2.3	0	0
1.855	0.73205479249109	4.44370102108626	8.69475604414855	-4.8	2.4	0.2	0
1.86	0.911857723980129	4.51433788702839	8.80392210969547	-4.6	2.4	0.7	0
1.865	0.950386923584923	4.51433788702839	8.76539291009068	-4.7	2.3	0.7	0
1.87	0.8797500576428	4.51433788702839	8.80392210969547	-4.6	2.1	0.4	0
1.875	0.764162458828418	4.47580868742359	8.66264837781122	-5.1	2.4	0.5	0
1.88	0.802691658433212	4.51433788702839	8.73328524375335	-5.6	2.5	0.8	0
1.885	0.8797500576428	4.58497475297051	8.76539291009068	-5.9	2.1	1.1	0
1.89	0.950386923584923	4.55286708663318	8.84245130930027	-6.7	2	1.7	0
1.895	0.911857723980129	4.51433788702839	8.76539291009068	-6.7	2.3	1.6	0
1.9	0.8797500576428	4.37306415514414	8.80392210969547	-7.5	2.8	1.8	0
1.905	0.841220858038006	4.29600575593455	8.73328524375335	-7.8	3	1	0
1.91	0.911857723980129	4.33453495553935	8.87455897563759	-7.6	2.4	1.1	0
1.915	0.841220858038006	4.47580868742359	8.87455897563759	-7	3.2	1.4	0
1.92	0.988916123189717	4.37306415514414	8.80392210969547	-7.1	2.9	1	0
1.925	1.05955298913184	4.40517182148147	8.80392210969547	-7.5	2.5	1.4	0
1.93	0.950386923584923	4.37306415514414	8.80392210969547	-7	3.7	1.5	0
1.935	0.8797500576428	4.37306415514414	8.76539291009068	-7	4	2	0
1.94	0.950386923584923	4.29600575593455	8.80392210969547	-7.2	3.7	2.3	0
1.945	1.02102378952705	4.26389808959722	8.76539291009068	-6.9	4	2.5	0
1.95	0.988916123189717	4.29600575593455	8.91308817524239	-7.1	4.3	3	0
1.955	0.911857723980129	4.37306415514414	8.84245130930027	-6.9	4.9	3.2	0
1.96	0.950386923584923	4.40517182148147	8.76539291009068	-6.7	5	3.5	0
1.965	1.02102378952705	4.37306415514414	8.69475604414855	-7.2	5	3.5	0
1.97	0.693525592886295	4.22536888999243	8.62411917820643	-7.4	5.8	3.3	0
1.975	0.398135062582873	4.11620282444551	8.62411917820643	-7.4	5.7	4.5	0
1.98	0.0706368659421227	4.00703675889859	8.76539291009068	-7	5.2	4.9	0
1.985	-0.141273731884245	3.71806776186264	8.69475604414855	-6.9	4.6	5.2	0
1.99	-0.17980293148904	3.57679402997839	8.62411917820643	-6.2	2.9	4.9	0
1.995	-0.0321076696102812	3.60890169631572	8.73328524375335	-4	1.6	4.6	0
2	0.141273731884245	3.64743089592052	8.5920115118691	-2.3	0.5	3.9	0
2.005	0.218332163823361	3.64743089592052	8.62411917820643	-1.5	0.1	3.1	0
2.01	0.288969029765484	3.93639989295647	9.01583270752184	0.7	0	2.8	0
2.015	0.764162458828418	5.02163901515817	9.44607543644204	3.2	-1.8	2.5	0
2.02	1.05955298913184	5.31060801219413	9.19563563901088	2.5	-2.5	3.1	0
2.025	0.911857723980129	4.69414081851742	8.69475604414855	-2.1	-2.5	3	0
2.03	0.50730112812979	4.44370102108626	8.48284544632219	-4.1	-2.6	3.7	0
2.035	0.17980293148904	4.15473202405031	8.62411917820643	-3.9	-3.2	4.8	0
2.04	-0.17980293148904	3.82723382740956	8.55348231226431	-4.2	-3.5	4.7	0
2.045	-0.288969029765484	3.28782503294244	8.41220858038006	-4.4	-3.8	4.2	0
2.05	-0.327498196640751	2.85116077075477	8.1617687829489	-3.1	-3.7	3.7	0
2.055	-0.0321076696102812	2.81905343171271	8.23240564889102	0	-3.5	3.2	0
2.06	0.17980293148904	3.06949322914388	8.52137464592698	5.3	-2.9	2.5	0
2.065	0.25043983016069	3.57679402997839	9.12499877306876	8.6	-2.8	2.2	0
2.07	0.841220858038006	4.95100214921605	9.58734916832629	13.5	-5.2	3.2	0
2.075	1.42558038537738	5.31060801219413	9.266272504953	14.4	-5.6	3.9	0
2.08	1.24577745388835	4.44370102108626	8.66264837781122	8.6	-5.7	4.1	0
2.085	0.764162458828418	4.04556595850339	8.66264837781122	14.4	-5.6	3.9	0
2.09	0.475193461792462	3.97492909256127	8.69475604414855	8.2	-4.9	3.7	0
2.095	0.654996393281501	4.00703675889859	8.69475604414855	10	-5.5	3.7	0
2.1	1.13018985507396	4.04556595850339	8.91308817524239	11.4	-6.8	3.7	0
2.105	1.35494351943526	4.00703675889859	8.73328524375335	13	-6.2	3.8	0
2.11	1.24577745388835	3.86576302701435	8.41220858038006	13	-4.4	3.2	0
2.115	1.16871905467876	3.46762796443148	8.34157171443794	12.9	-2.1	3	0
2.12	1.16871905467876	3.57679402997839	8.48284544632219	15.3	-0.5	1.8	0
2.125	1.38705118577259	4.00703675889859	8.73328524375335	18.8	0.9	1.3	0
2.13	1.42558038537738	4.55286708663318	8.98372504118451	21.1	2	0.7	0
2.135	1.5732756505291	4.80330688406434	8.94519584157972	20.7	3	0	0
2.14	1.46410958498218	5.27207881258934	9.16352797267355	19.3	3.3	-0.2	0
2.145	1.61180485013389	6.10687813735988	9.37543857049992	18.9	1.4	-0.3	0
2.15	1.64391251647122	5.56104780962529	8.62411917820643	12.3	0	0.3	0
2.155	1.27788512022567	4.98310981555338	8.44431624671739	5.5	-0.3	0.2	0
2.16	0.911857723980129	4.84183608366914	8.73328524375335	4.9	0	0.2	0
2.165	0.911857723980129	4.37306415514414	8.52137464592698	3	0	0.4	0
2.17	1.24577745388835	4.26389808959722	8.52137464592698	3.1	0	-0.2	0
2.175	1.27788512022567	4.22536888999243	8.48284544632219	2.8	1.4	-0.4	0
2.18	1.13018985507396	4.15473202405031	8.62411917820643	2.3	3	-0.9	0
2.185	0.73205479249109	4.22536888999243	8.69475604414855	3.7	3.8	-1.2	0
2.19	0.50730112812979	4.08409515810818	8.55348231226431	3.7	4.4	-1.1	0
2.195	0.50730112812979	4.11620282444551	8.52137464592698	4.5	4.9	-1.2	0
2.2	0.654996393281501	4.08409515810818	8.55348231226431	5.5	6	-1.3	0
2.205	0.693525592886295	4.44370102108626	8.69475604414855	6.8	6.3	-1.8	0
2.21	0.584359527339378	4.47580868742359	8.73328524375335	6.9	6.7	-1.4	0
2.215	0.475193461792462	4.47580868742359	8.66264837781122	6.2	5.8	-1.6	0
2.22	0.545830327734584	4.44370102108626	8.76539291009068	6.5	4.8	-1.1	0
2.225	0.545830327734584	4.55286708663318	8.76539291009068	6.7	4.5	-0.7	0
2.23	0.693525592886295	4.6235039525753	8.84245130930027	7	4.2	-0.8	0
2.235	0.654996393281501	4.55286708663318	8.76539291009068	7.2	3.9	-0.2	0
2.24	0.73205479249109	4.51433788702839	8.66264837781122	6.9	3.2	-0.1	0
2.245	0.911857723980129	4.40517182148147	8.69475604414855	6.9	2.4	-0.1	0
2.25	0.950386923584923	4.40517182148147	8.76539291009068	7.6	1.9	-0.3	0
2.255	0.988916123189717	4.44370102108626	8.73328524375335	7.9	2.3	-0.4	0
2.26	0.950386923584923	4.6235039525753	8.76539291009068	8.1	2.5	-0.3	0
2.265	0.950386923584923	4.73267001812222	8.73328524375335	8.6	1.7	-0.7	0
2.27	0.911857723980129	4.69414081851742	8.76539291009068	7.7	0.9	-0.2	0
2.275	0.8797500576428	4.69414081851742	8.69475604414855	7.2	1	-0.4	0
2.28	0.988916123189717	4.6620331521801	8.66264837781122	6.8	0.4	-0.3	0
2.285	1.05955298913184	4.58497475297051	8.73328524375335	6.5	0.2	-0.4	0
2.29	1.05955298913184	4.51433788702839	8.66264837781122	6.3	0.5	-1	0
2.295	1.05955298913184	4.44370102108626	8.62411917820643	6.1	1	-0.8	0
2.3	0.988916123189717	4.37306415514414	8.62411917820643	6	1.6	-1.2	0
2.305	1.05955298913184	4.37306415514414	8.69475604414855	6.2	1.6	-2	0
2.31	1.02102378952705	4.44370102108626	8.62411917820643	6	1.8	-2.1	0
2.315	0.911857723980129	4.55286708663318	8.62411917820643	5.9	2.7	-2.3	0
2.32	0.764162458828418	4.6235039525753	8.5920115118691	5.8	3.5	-2.5	0
2.325	0.73205479249109	4.73267001812222	8.5920115118691	5.6	4	-2.8	0
2.33	0.654996393281501	4.73267001812222	8.55348231226431	4.3	4	-1.9	0
2.335	0.622888726944173	4.76477768445955	8.55348231226431	4	3.6	-1.8	0
2.34	0.584359527339378	4.73267001812222	8.48284544632219	3.5	3.5	-1.4	0
2.345	0.654996393281501	4.55286708663318	8.44431624671739	1.8	3	-0.5	0
2.35	0.802691658433212	4.37306415514414	8.48284544632219	0.7	2.7	-0.7	0
2.355	0.73205479249109	4.33453495553935	8.5920115118691	0.5	3.2	-1	0
2.36	0.545830327734584	4.37306415514414	8.69475604414855	1.8	3.7	-0.7	0
2.365	0.50730112812979	4.33453495553935	8.76539291009068	1.7	3.4	-0.4	0
2.37	0.545830327734584	4.44370102108626	8.76539291009068	2.5	2.7	0	0
2.375	0.584359527339378	4.47580868742359	8.69475604414855	3.6	2.3	0.5	0
2.38	0.764162458828418	4.51433788702839	8.76539291009068	4.4	1.4	0	0
2.385	0.764162458828418	4.69414081851742	8.66264837781122	5.7	0.7	0	0
2.39	0.911857723980129	4.80330688406434	8.66264837781122	5.3	0.2	0.5	0
2.395	1.05955298913184	4.76477768445955	8.5920115118691	4.1	-0.1	1	0
2.4	1.05955298913184	4.76477768445955	8.66264837781122	3.8	0	1.3	0
2.405	1.20724825428355	4.6620331521801	8.66264837781122	3.6	0.7	0.7	0
2.41	1.16871905467876	4.6620331521801	8.66264837781122	2.8	1.3	0.2	0
2.415	1.02102378952705	4.6235039525753	8.62411917820643	2.5	2.2	-0.2	0
2.42	0.950386923584923	4.69414081851742	8.69475604414855	2.5	2.7	-0.9	0
2.425	0.841220858038006	4.69414081851742	8.62411917820643	2.7	2.4	-1.3	0
2.43	0.764162458828418	4.6620331521801	8.73328524375335	2.5	1.7	-1.2	0
2.435	0.73205479249109	4.6235039525753	8.73328524375335	3	1.9	-1.1	0
2.44	0.764162458828418	4.58497475297051	8.73328524375335	3.1	1.8	-1.3	0
2.445	0.73205479249109	4.6235039525753	8.87455897563759	3.5	1.6	-1.4	0
2.45	0.584359527339378	4.6620331521801	8.87455897563759	3.5	1.2	-1.4	0
2.455	0.584359527339378	4.6620331521801	9.01583270752184	4.7	0.2	-1.6	0
2.46	0.73205479249109	4.6620331521801	8.91308817524239	5	-1	-1.4	0
2.465	0.802691658433212	4.6235039525753	8.80392210969547	5.5	-2.3	-1.3	0
2.47	0.764162458828418	4.6235039525753	8.87455897563759	6	-2.6	-1.4	0
2.475	0.911857723980129	4.40517182148147	8.84245130930027	6.7	-3.7	-1.2	0
2.48	1.09808218873663	4.40517182148147	8.76539291009068	7.7	-4.9	-2.2	0
2.485	1.27788512022567	4.26389808959722	8.80392210969547	9.5	-5.5	-2.3	0
2.49	1.35494351943526	4.37306415514414	8.76539291009068	10.5	-4.7	-2.7	0
2.495	1.42558038537738	4.47580868742359	8.73328524375335	12.1	-3.2	-3	0
2.5	1.16871905467876	4.69414081851742	8.52137464592698	12.1	-2	-3.4	0
2.505	1.05955298913184	4.6235039525753	8.41220858038006	11	-1.2	-3.7	0
2.51	0.8797500576428	4.76477768445955	8.34157171443794	10.3	-0.1	-3.8	0
2.515	0.693525592886295	4.84183608366914	8.27093484849582	9.7	0.4	-4.3	0
2.52	0.622888726944173	4.91247294961126	8.23240564889102	8.3	1.4	-4.3	0
2.525	0.475193461792462	4.95100214921605	8.27093484849582	7.1	2.5	-3.9	0
2.53	0.398135062582873	4.98310981555338	8.20029798255369	6.3	3.2	-3.5	0
2.535	0.327498196640751	5.02163901515817	8.27093484849582	5	2.2	-2.7	0
2.54	0.398135062582873	4.91247294961126	8.27093484849582	3.3	2.1	-2.2	0
2.545	0.50730112812979	4.87394375000646	8.30304251483315	2.7	2.2	-1.5	0
2.55	0.622888726944173	4.84183608366914	8.44431624671739	1.5	1.8	-1.5	0
2.555	0.693525592886295	4.76477768445955	8.48284544632219	0.9	2	-1.2	0
2.56	0.693525592886295	4.69414081851742	8.5920115118691	0.2	2.2	-1.1	0
2.565	0.654996393281501	4.6620331521801	8.62411917820643	0.5	2.1	-1.1	0
2.57	0.73205479249109	4.6620331521801	8.5920115118691	1.1	1.8	-0.7	0
2.575	0.73205479249109	4.6620331521801	8.62411917820643	1.6	0.9	-0.7	0
2.58	0.622888726944173	4.84183608366914	8.76539291009068	2.4	1.1	-1.1	0
2.585	0.654996393281501	4.91247294961126	8.80392210969547	2.5	0.3	-1.2	0
2.59	0.764162458828418	4.87394375000646	8.62411917820643	1.8	-0.5	-0.7	0
2.595	0.764162458828418	4.91247294961126	8.55348231226431	1.8	-0.1	-0.7	0
2.6	0.654996393281501	4.91247294961126	8.66264837781122	1.6	-0.1	-0.5	0
2.605	0.654996393281501	4.80330688406434	8.52137464592698	0.6	-0.6	-0.2	0
2.61	0.693525592886295	4.87394375000646	8.5920115118691	0.6	-1.1	-0.7	0
2.615	0.802691658433212	4.80330688406434	8.55348231226431	0.8	-1.5	-0.4	0
2.62	0.841220858038006	4.76477768445955	8.44431624671739	0	-1.5	-0.2	0
2.625	0.8797500576428	4.76477768445955	8.48284544632219	-0.3	-1.1	-0.7	0
2.63	0.841220858038006	4.84183608366914	8.48284544632219	-0.4	-0.4	0	0
2.635	0.802691658433212	4.84183608366914	8.48284544632219	-0.9	-0.9	-0.1	0
2.64	0.802691658433212	4.84183608366914	8.44431624671739	-1.1	-1.1	0	0
2.645	0.693525592886295	4.91247294961126	8.34157171443794	-1.3	-0.4	0.3	0
2.65	0.622888726944173	4.98310981555338	8.41220858038006	-2.1	-0.4	0.4	0
2.655	0.693525592886295	4.91247294961126	8.41220858038006	-3	-0.6	0.8	0
2.66	0.654996393281501	4.91247294961126	8.44431624671739	-3.9	-0.3	1.1	0
2.665	0.622888726944173	4.87394375000646	8.44431624671739	-4.8	-0.9	1.7	0
2.67	0.584359527339378	4.95100214921605	8.41220858038006	-5.2	0	1.9	0
2.675	0.475193461792462	4.98310981555338	8.34157171443794	-6.3	-0.5	2.7	0
2.68	0.475193461792462	4.87394375000646	8.37367938077527	-7.7	-0.6	2.8	0
2.685	0.622888726944173	4.73267001812222	8.12966111661157	-8.7	-1.3	2.8	0
2.69	0.911857723980129	4.47580868742359	8.12966111661157	-9.3	-1.7	3.5	0
2.695	0.911857723980129	4.26389808959722	8.37367938077527	-9.3	-1.6	3.6	0
2.7	0.802691658433212	4.22536888999243	8.48284544632219	-8.6	-0.6	3.5	0
2.705	0.8797500576428	4.33453495553935	8.52137464592698	-7.9	0	3.5	0
2.71	0.8797500576428	4.44370102108626	8.62411917820643	-7.2	0.8	3.7	0
2.715	0.802691658433212	4.55286708663318	8.55348231226431	-6.5	1.6	3.3	0
2.72	0.764162458828418	4.6235039525753	8.55348231226431	-6	0.9	3	0
2.725	0.950386923584923	4.55286708663318	8.55348231226431	-5.4	1	3	0
2.73	1.09808218873663	4.55286708663318	8.52137464592698	-5.6	1.9	2.8	0
2.735	1.13018985507396	4.6235039525753	8.52137464592698	-5.1	2.5	2.8	0
2.74	1.02102378952705	4.76477768445955	8.5920115118691	-4.9	2.8	2.8	0
2.745	0.911857723980129	4.73267001812222	8.5920115118691	-5.6	3.5	2.3	0
2.75	0.841220858038006	4.6620331521801	8.55348231226431	-6.5	3.5	1.8	0
2.755	0.764162458828418	4.6235039525753	8.5920115118691	-6.8	3.9	2	0
2.76	0.73205479249109	4.58497475297051	8.55348231226431	-6.7	3.7	2.5	0
2.765	0.73205479249109	4.44370102108626	8.62411917820643	-6.7	3.6	2.2	0
2.77	0.764162458828418	4.37306415514414	8.69475604414855	-6.7	3.7	2.1	0
2.775	0.584359527339378	4.44370102108626	8.73328524375335	-5.7	4.2	1.8	0
2.78	0.584359527339378	4.40517182148147	8.73328524375335	-4.7	3.4	1.2	0
2.785	0.654996393281501	4.44370102108626	8.73328524375335	-3.6	2.5	1.5	0
2.79	0.622888726944173	4.44370102108626	8.73328524375335	-2.3	2.5	1.5	0
2.795	0.693525592886295	4.47580868742359	8.76539291009068	-1.4	1.4	1.8	0
2.8	0.654996393281501	4.47580868742359	8.80392210969547	-0.7	1.1	1.8	0
2.805	0.654996393281501	4.58497475297051	8.80392210969547	0.5	0.5	1.6	0
2.81	0.764162458828418	4.51433788702839	8.73328524375335	1.1	-0.2	1.6	0
2.815	0.73205479249109	4.44370102108626	8.73328524375335	1.7	-0.4	1.7	0
2.82	0.802691658433212	4.51433788702839	8.73328524375335	2.1	-0.9	1.4	0
2.825	0.950386923584923	4.58497475297051	8.62411917820643	2.7	-1.3	0.7	0
2.83	0.841220858038006	4.55286708663318	8.66264837781122	3.7	-1.2	0.7	0
2.835	0.911857723980129	4.51433788702839	8.69475604414855	3.5	-1.8	1	0
2.84	0.988916123189717	4.47580868742359	8.62411917820643	4	-1.8	1	0
2.845	1.02102378952705	4.58497475297051	8.5920115118691	4.7	-1.8	1.1	0
2.85	0.950386923584923	4.6235039525753	8.62411917820643	5.3	-1.7	0.2	0
2.855	0.988916123189717	4.58497475297051	8.62411917820643	4.9	-1.4	0.2	0
2.86	1.02102378952705	4.6235039525753	8.62411917820643	5.2	-1	-0.3	0
2.865	0.950386923584923	4.6620331521801	8.66264837781122	5.8	-0.7	-0.9	0
2.87	0.950386923584923	4.69414081851742	8.52137464592698	5.5	-0.5	-1.1	0
2.875	0.950386923584923	4.6235039525753	8.55348231226431	5.3	-0.9	-0.7	0
2.88	0.950386923584923	4.6235039525753	8.62411917820643	5.6	-0.2	-0.7	0
2.885	0.8797500576428	4.73267001812222	8.5920115118691	5.4	0	-0.6	0
2.89	0.911857723980129	4.6620331521801	8.5920115118691	5.1	-0.2	-0.4	0
2.895	0.911857723980129	4.6620331521801	8.5920115118691	4.9	-0.1	-0.7	0
2.9	0.841220858038006	4.6235039525753	8.62411917820643	5.1	0.2	-1.1	0
2.905	0.911857723980129	4.58497475297051	8.69475604414855	5.3	0	-1.2	0
2.91	0.988916123189717	4.58497475297051	8.76539291009068	5.5	-0.2	-1.8	0
2.915	0.988916123189717	4.6620331521801	8.69475604414855	5.6	0	-1.8	0
2.92	1.02102378952705	4.51433788702839	8.73328524375335	6.5	-0.1	-1.8	0
2.925	1.05955298913184	4.58497475297051	8.73328524375335	7.1	-0.2	-2.1	0
2.93	1.13018985507396	4.55286708663318	8.66264837781122	7.6	-0.5	-2.2	0
2.935	1.09808218873663	4.55286708663318	8.66264837781122	8.6	-0.1	-2.4	0
2.94	1.05955298913184	4.51433788702839	8.80392210969547	10	-0.5	-3.2	0
2.945	1.02102378952705	4.51433788702839	8.76539291009068	11	-0.7	-3.6	0
2.95	1.09808218873663	4.55286708663318	8.80392210969547	12.3	-1.2	-3.9	0
2.955	0.988916123189717	4.55286708663318	8.87455897563759	14.3	-1.6	-4.4	0
2.96	0.841220858038006	4.6235039525753	9.05436190712663	15.1	-2.5	-4.4	0
2.965	1.02102378952705	4.58497475297051	8.98372504118451	16.4	-4	-4.8	0
2.97	1.16871905467876	4.58497475297051	9.05436190712663	17	-5.4	-5.8	0
2.975	1.02102378952705	4.6235039525753	9.05436190712663	17.7	-6.1	-5.8	0
2.98	0.8797500576428	4.91247294961126	8.98372504118451	19.6	-7.5	-6	0
2.985	1.05955298913184	4.95100214921605	8.84245130930027	19.7	-9.2	-6.5	0
2.99	1.20724825428355	4.91247294961126	8.84245130930027	19.8	-11.4	-7.5	0
2.995	1.16871905467876	4.84183608366914	8.73328524375335	20	-11.9	-7.1	0
3	1.13018985507396	4.6235039525753	8.80392210969547	19.3	-10.9	-6.9	0
3.005	1.16871905467876	4.55286708663318	8.69475604414855	19.1	-10.8	-7.7	0
3.01	1.20724825428355	5.02163901515817	8.73328524375335	21.2	-10.5	-8.4	0
3.015	1.16871905467876	5.23997114625201	8.66264837781122	22.4	-12	-10	0
3.02	0.841220858038006	5.20144194664721	8.66264837781122	21.4	-14.2	-11.4	0
3.025	1.50263878458697	4.84183608366914	8.94519584157972	21.7	-16.4	-12.8	0
3.03	2.81905343171271	3.78870462780476	9.51671230238416	21.6	-18.1	-14.1	0
3.035	2.19616470476854	4.29600575593455	8.80392210969547	25.6	-6.9	-12.8	0
3.04	0.988916123189717	5.31060801219413	9.08646957346396	37.1	2.4	-14.3	0
3.045	0.622888726944173	4.87394375000646	8.84245130930027	35.9	-0.9	-16.7	0
3.05	1.50263878458697	4.6620331521801	8.87455897563759	34.5	-6.5	-18.7	0
3.055	1.68244171607601	4.98310981555338	9.30480170455779	38.9	-4.1	-19.6	0
3.06	1.16871905467876	5.16291274704242	9.08646957346396	40.5	0.7	-21.3	0
3.065	0.988916123189717	4.76477768445955	9.12499877306876	37.8	-0.2	-26.1	0
3.07	1.50263878458697	4.29600575593455	9.30480170455779	34.5	-5.9	-30.4	0
3.075	2.4530257081719	3.06949322914388	9.51671230238416	30.3	-10.1	-33.2	0
3.08	4.28958422266709	1.44484498517978	10.0175918972465	21.9	-13.8	-31.3	0
3.085	6.33805333498864	0.25043983016069	10.6212160243883	12.6	-16.1	-25.3	0
3.09	8.24524871542596	-0.500879594862324	10.6597452239931	4	-13.8	-15.5	0
3.095	9.38186010376738	-0.828377791503075	10.3386685606198	-5	-9.8	-2.5	0
3.1	10.0818072299211	-0.25043983016069	10.4414130928992	-11.9	-3.4	14.7	0
3.105	9.38186010376738	0.321076696102812	10.6597452239931	-15.8	1.9	28.7	0
3.11	7.87922131918041	0.719211725956158	10.9101850214242	-24.7	6.6	39.4	0
3.115	5.82433067359139	0.719211725956158	10.6918528903304	-38.8	7.9	49.2	0
3.12	2.38238916952505	1.5154818511219	10.4093054265619	-47.8	5.2	55.3	0
3.125	0.398135062582873	1.73381398221574	10.4093054265619	-53.8	-6.5	61.9	0
3.13	0.0706368659421227	0.288969029765484	9.266272504953	-67.1	-26.8	63.3	0
3.135	0.25043983016069	-0.539408794467119	8.44431624671739	-73.5	-43.4	59.7	0
3.14	0.366027396245545	-0.937543857049992	7.77005525363349	-74.6	-53.6	53.4	0
3.145	0.327498196640751	-0.828377791503075	7.08937272728213	-73	-59.2	45.8	0
3.15	0.0706368659421227	-0.680682526351364	6.52427779974515	-69.4	-64.9	36.5	0
3.155	-0.218332163823361	-0.430242728920202	5.9527613389407	-64.6	-70.4	30.8	0
3.16	2.4144965085671	0.102744532279451	4.95100214921605	-57.1	-75.1	26.6	0
3.165	10.7753328228074	3.06949322914388	6.94809899539788	-37.6	-59.8	26.3	0
3.17	3.69880316206024	13.3696322628636	-0.211910597826368	37.1	43.5	-13.7	0
3.175	-10.1139148962585	24.3568756834974	4.80972841733181	88.9	91.1	-48.5	0
3.18	-17.9610285491016	22.6230617012816	6.45364093380303	43.9	79.1	-49.2	0
3.185	-17.6335303524608	18.5004373435687	2.24111511034553	10.3	60.3	-45.7	0
3.19	-16.0538331686642	20.9213553854032	2.35028117589244	12.2	39.1	-40.5	0
3.195	-13.0870847990951	19.4444027338861	6.30594566865131	33.5	39.6	-45.4	0
3.2	-3.07591476241134	10.7303820899352	7.01873586134001	-6.7	17	-31.6	0
3.205	4.1739966238527	4.40517182148147	8.69475604414855	-24	-3.9	-8.3	0
3.21	3.11444363472086	3.35846189888456	9.23416483861567	-16.1	6.6	4	0
3.215	0.25043983016069	3.60890169631572	8.80392210969547	-5.3	18.9	6.7	0
3.22	-1.02102378952705	4.18683969038763	9.05436190712663	0.8	14.4	4.4	0
3.225	-0.0706368659421227	4.37306415514414	9.19563563901088	4.4	0.9	2.8	0
3.23	1.42558038537738	4.98310981555338	9.19563563901088	6.8	-3	2.7	0
3.235	2.30533044302019	5.59957700923009	9.19563563901088	9.1	0.1	2.8	0
3.24	2.38238916952505	5.41977407774105	8.62411917820643	6.9	4.5	1.9	0
3.245	1.97783224637943	4.69414081851742	8.37367938077527	1.7	4.4	0.6	0
3.25	1.64391251647122	4.51433788702839	8.27093484849582	0.4	2.3	1.2	0
3.255	1.50263878458697	4.76477768445955	8.20029798255369	2.1	1.6	1.8	0
3.26	1.68244171607601	5.13080508070509	8.30304251483315	2.4	1.5	2.5	0
3.265	1.79160778162293	5.16291274704242	8.44431624671739	0.1	3.2	1.6	0
3.27	1.5347464509243	5.0537466814955	8.30304251483315	-1.8	7.1	1.1	0
3.275	1.42558038537738	5.0922758811003	8.12966111661157	-2.9	10.4	1.3	0
3.28	1.50263878458697	5.20144194664721	8.27093484849582	-3.8	10.6	0.9	0
3.285	1.46410958498218	5.23997114625201	8.41220858038006	-7	10.5	0.8	0
3.29	1.20724825428355	5.0922758811003	8.41220858038006	-10.2	10.9	1.2	0
3.295	0.988916123189717	4.95100214921605	8.48284544632219	-11.9	10.7	1.7	0
3.3	0.841220858038006	5.02163901515817	8.52137464592698	-11.4	11.9	1.8	0
3.305	0.802691658433212	5.02163901515817	8.62411917820643	-10.6	11.9	1.6	0
3.31	0.988916123189717	4.73267001812222	8.66264837781122	-11.9	9.8	2.2	0
3.315	1.13018985507396	4.58497475297051	8.66264837781122	-12.8	7.9	2.3	0
3.32	0.988916123189717	4.69414081851742	8.80392210969547	-11	7.4	2.5	0
3.325	0.802691658433212	4.87394375000646	8.91308817524239	-9.5	6.7	2.1	0
3.33	0.911857723980129	4.73267001812222	8.76539291009068	-9.4	6	2.4	0
3.335	1.05955298913184	4.6620331521801	8.73328524375335	-9.5	5.4	2.3	0
3.34	1.02102378952705	4.73267001812222	8.69475604414855	-8.5	5.2	2.1	0
3.345	0.911857723980129	4.73267001812222	8.66264837781122	-7.8	5	2.2	0
3.35	0.8797500576428	4.6620331521801	8.69475604414855	-8.1	3.9	1.6	0
3.355	0.950386923584923	4.58497475297051	8.76539291009068	-7.5	3.4	1.6	0
3.36	0.8797500576428	4.44370102108626	8.84245130930027	-6.9	3.6	1.6	0
3.365	0.8797500576428	4.51433788702839	8.69475604414855	-5.9	3.7	1.1	0
3.37	0.802691658433212	4.6235039525753	8.66264837781122	-4.4	3.5	1	0
3.375	0.802691658433212	4.6235039525753	8.52137464592698	-3.8	2.8	0.6	0
3.38	0.950386923584923	4.51433788702839	8.5920115118691	-3.6	2.2	0.9	0
3.385	1.05955298913184	4.51433788702839	8.52137464592698	-2.8	2.5	0.4	0
3.39	1.20724825428355	4.47580868742359	8.55348231226431	-1.6	2.7	0.2	0
3.395	1.09808218873663	4.55286708663318	8.5920115118691	-1.4	3.5	0	0
3.4	0.988916123189717	4.58497475297051	8.5920115118691	-0.7	3.6	-0.2	0
3.405	0.911857723980129	4.6235039525753	8.66264837781122	-0.3	3.7	-0.5	0
3.41	0.8797500576428	4.58497475297051	8.69475604414855	0.7	2.8	-0.9	0
3.415	0.8797500576428	4.58497475297051	8.5920115118691	0.9	2.8	-0.4	0
3.42	0.950386923584923	4.58497475297051	8.69475604414855	1.4	3.1	-0.9	0
3.425	0.911857723980129	4.69414081851742	8.5920115118691	2.5	3.1	-0.7	0
3.43	0.802691658433212	4.69414081851742	8.62411917820643	2.6	2.8	-0.7	0
3.435	0.911857723980129	4.6620331521801	8.52137464592698	2.3	2.1	-1.4	0
3.44	1.05955298913184	4.55286708663318	8.62411917820643	2.9	2.1	-1.2	0
3.445	0.988916123189717	4.55286708663318	8.5920115118691	3.9	1.6	-1.2	0
3.45	0.950386923584923	4.58497475297051	8.5920115118691	3.7	2	-1.1	0
3.455	0.988916123189717	4.69414081851742	8.62411917820643	4.4	2	-1.4	0
3.46	0.911857723980129	4.69414081851742	8.55348231226431	4.2	2.2	-1.6	0
3.465	0.988916123189717	4.6235039525753	8.52137464592698	4.1	2.5	-0.9	0
3.47	1.02102378952705	4.58497475297051	8.55348231226431	4.6	2.1	-1.5	0
3.475	0.950386923584923	4.6235039525753	8.62411917820643	5	2.2	-1.8	0
3.48	0.950386923584923	4.6620331521801	8.5920115118691	5.4	1.9	-1.6	0
3.485	0.950386923584923	4.73267001812222	8.62411917820643	6.2	2	-2.1	0
3.49	0.950386923584923	4.73267001812222	8.62411917820643	6.3	1.8	-2.4	0
3.495	0.950386923584923	4.73267001812222	8.5920115118691	6.1	1.8	-2.5	0
3.5	0.911857723980129	4.80330688406434	8.66264837781122	6.5	2.1	-2.4	0
3.505	0.950386923584923	4.73267001812222	8.62411917820643	6.3	1.7	-2.5	0
3.51	0.988916123189717	4.69414081851742	8.5920115118691	6.4	1.1	-2.3	0
3.515	1.02102378952705	4.6620331521801	8.66264837781122	6.7	1.1	-2.4	0
3.52	1.02102378952705	4.69414081851742	8.69475604414855	7	1.1	-2.6	0
3.525	1.13018985507396	4.73267001812222	8.69475604414855	7.5	0.9	-3.3	0
3.53	1.13018985507396	4.73267001812222	8.5920115118691	7.9	0.7	-3.5	0
3.535	1.20724825428355	4.76477768445955	8.52137464592698	8.4	1.3	-3.7	0
3.54	1.13018985507396	4.76477768445955	8.55348231226431	8	1.6	-4.1	0
3.545	1.13018985507396	4.73267001812222	8.52137464592698	8.3	1.8	-4.4	0
3.55	1.13018985507396	4.69414081851742	8.52137464592698	8.1	2	-4.3	0
3.555	1.13018985507396	4.6235039525753	8.5920115118691	7.9	1.8	-4.9	0
3.56	1.16871905467876	4.6235039525753	8.5920115118691	8.4	3	-5	1
3.565	0.950386923584923	4.84183608366914	8.48284544632219	9.1	3.2	-5.3	1
3.57	0.73205479249109	4.95100214921605	8.44431624671739	8.9	3.4	-5.1	1
3.575	0.764162458828418	4.91247294961126	8.48284544632219	8.2	2.8	-4.8	1
3.58	0.73205479249109	4.95100214921605	8.44431624671739	8.3	2.5	-5.1	1
3.585	0.802691658433212	4.91247294961126	8.44431624671739	8.4	2.3	-4.7	1
3.59	0.841220858038006	4.84183608366914	8.44431624671739	8.1	1.5	-4.2	1
3.595	0.73205479249109	4.95100214921605	8.41220858038006	7.2	1.4	-3.5	1
3.6	0.73205479249109	4.91247294961126	8.48284544632219	7.4	0.8	-3.9	1
3.605	0.802691658433212	4.91247294961126	8.52137464592698	7.4	0.3	-3.5	1
3.61	0.841220858038006	4.87394375000646	8.52137464592698	7.9	-0.2	-2.9	1
3.615	0.841220858038006	4.84183608366914	8.55348231226431	8	-0.3	-3.2	1
3.62	0.911857723980129	4.84183608366914	8.55348231226431	8.1	-0.4	-2.8	1
3.625	0.911857723980129	4.91247294961126	8.55348231226431	8.8	-0.9	-2.9	1
3.63	0.802691658433212	4.98310981555338	8.5920115118691	8.9	-0.9	-3	1
3.635	0.802691658433212	4.98310981555338	8.66264837781122	8.4	-1	-3.4	1
3.64	0.841220858038006	4.98310981555338	8.66264837781122	8.1	-1.6	-3.1	1
3.645	0.988916123189717	4.98310981555338	8.62411917820643	8.4	-2.7	-3.1	1
3.65	1.02102378952705	5.0537466814955	8.62411917820643	8.6	-2.4	-3.4	1
3.655	0.911857723980129	5.02163901515817	8.52137464592698	7.9	-2.3	-3.7	1
3.66	0.911857723980129	4.95100214921605	8.52137464592698	7.2	-2.8	-3.6	1
3.665	0.8797500576428	4.98310981555338	8.55348231226431	7.2	-3	-3.4	1
3.67	0.911857723980129	4.91247294961126	8.52137464592698	7.7	-3.2	-3.3	1
3.675	0.988916123189717	4.76477768445955	8.55348231226431	7.2	-3.2	-4	1
3.68	0.988916123189717	4.76477768445955	8.52137464592698	7.4	-2.4	-4.2	1
3.685	0.73205479249109	5.0537466814955	8.37367938077527	7.9	-0.9	-4.6	1
3.69	0.50730112812979	5.31060801219413	8.23240564889102	7.4	-0.2	-3.8	1
3.695	0.366027396245545	5.49041094368317	8.09113191700678	5.6	-1.1	-3.6	1
3.7	0.436664262187667	5.38124487813625	8.02049505106466	3.4	-1.8	-2.9	1
3.705	0.436664262187667	5.0922758811003	7.69941838769137	1.1	-0.9	-2.1	1
3.71	0.73205479249109	4.91247294961126	7.7315260540287	-1.4	-0.5	-1.3	1
3.715	0.802691658433212	5.0537466814955	8.09113191700678	-2.3	0.1	-1.1	1
3.72	0.654996393281501	5.0922758811003	8.20029798255369	-2.8	1	-0.7	1
3.725	0.693525592886295	5.0537466814955	8.20029798255369	-3.8	1.2	-0.4	1
3.73	0.693525592886295	4.91247294961126	8.30304251483315	-4.8	1.4	0	1
3.735	0.693525592886295	4.84183608366914	8.34157171443794	-4.9	1.8	0	1
3.74	0.8797500576428	4.84183608366914	8.37367938077527	-4.4	1.4	0.2	1
3.745	0.911857723980129	4.87394375000646	8.37367938077527	-4	1.1	-0.2	1
3.75	0.841220858038006	4.87394375000646	8.48284544632219	-4.7	1.6	0	1
3.755	0.73205479249109	4.84183608366914	8.44431624671739	-4.2	1.5	0.4	1
3.76	0.802691658433212	4.91247294961126	8.52137464592698	-3.5	0.9	0.3	1
3.765	0.841220858038006	4.91247294961126	8.5920115118691	-3.1	1	0.7	1
3.77	0.73205479249109	4.87394375000646	8.55348231226431	-2.3	1.2	0.4	1
3.775	0.841220858038006	4.87394375000646	8.52137464592698	-1.9	0.9	0.6	1
3.78	0.802691658433212	4.87394375000646	8.52137464592698	-1.5	0.4	0.5	1
3.785	0.8797500576428	4.87394375000646	8.44431624671739	-1	0	0.7	1
3.79	0.841220858038006	4.87394375000646	8.48284544632219	-0.8	0.2	0.7	1
3.795	0.8797500576428	4.87394375000646	8.44431624671739	-0.5	-0.1	0.4	1
3.8	0.841220858038006	4.91247294961126	8.48284544632219	-0.5	0	0.2	1
3.805	0.8797500576428	4.95100214921605	8.48284544632219	-0.5	-0.7	-0.1	1
3.81	0.911857723980129	4.87394375000646	8.48284544632219	-0.1	-0.6	0.5	1
3.815	0.911857723980129	4.91247294961126	8.48284544632219	-0.4	-1	0.5	1
3.82	0.950386923584923	4.95100214921605	8.48284544632219	-0.3	-0.5	0.4	1
3.825	0.911857723980129	4.98310981555338	8.48284544632219	-0.5	-0.6	0.4	1
3.83	0.8797500576428	4.95100214921605	8.48284544632219	-0.7	-0.5	0.5	1
3.835	0.841220858038006	5.02163901515817	8.37367938077527	-0.7	-0.4	0.7	1
3.84	0.802691658433212	5.0922758811003	8.41220858038006	-1	-0.9	0.5	1
3.845	0.73205479249109	5.0922758811003	8.41220858038006	-1.6	-1.2	1.2	1
3.85	0.802691658433212	5.02163901515817	8.41220858038006	-2	-1.1	0.9	1
3.855	0.764162458828418	5.02163901515817	8.41220858038006	-2.1	-1.1	1	1
3.86	0.764162458828418	5.02163901515817	8.34157171443794	-2.5	-1.3	1.8	1
3.865	0.802691658433212	5.0537466814955	8.37367938077527	-2.9	-1.4	2.1	1
3.87	0.802691658433212	5.0922758811003	8.41220858038006	-3.9	-1.8	2.8	1
3.875	0.802691658433212	5.16291274704242	8.41220858038006	-4.4	-1.8	2.5	1
3.88	0.764162458828418	5.13080508070509	8.37367938077527	-5.5	-1.6	2.6	1
3.885	0.764162458828418	5.20144194664721	8.37367938077527	-6.7	-1.8	3.2	1
3.89	0.8797500576428	5.16291274704242	8.37367938077527	-8.2	-1.7	3.2	1
3.895	0.8797500576428	5.20144194664721	8.37367938077527	-9.3	-1.7	3.5	1
3.9	0.802691658433212	5.02163901515817	8.27093484849582	-10.2	-1.6	3.5	1
3.905	0.988916123189717	4.58497475297051	8.02049505106466	-12.8	-1.5	3.9	1
3.91	1.31641431983047	4.22536888999243	8.09113191700678	-13.3	-1.6	3.2	1
3.915	1.38705118577259	4.18683969038763	8.5920115118691	-10.9	-0.9	2.5	1
3.92	1.24577745388835	4.29600575593455	8.5920115118691	-8.6	1.7	2.3	1
3.925	1.09808218873663	4.44370102108626	8.44431624671739	-7.2	2.9	1.1	1
3.93	0.950386923584923	4.6235039525753	8.66264837781122	-5.6	2.6	0.8	1
3.935	0.841220858038006	4.6620331521801	8.66264837781122	-4.6	2.2	0.6	1
3.94	0.841220858038006	4.6235039525753	8.55348231226431	-4.2	2.3	0.6	1
3.945	0.950386923584923	4.6620331521801	8.62411917820643	-2.7	1.6	0.2	1
3.95	0.950386923584923	4.73267001812222	8.66264837781122	-1.8	1.1	0.3	1
3.955	0.911857723980129	4.80330688406434	8.62411917820643	-1.1	1.4	0.9	1
3.96	0.911857723980129	4.87394375000646	8.55348231226431	-0.9	0.5	0.5	1
3.965	0.911857723980129	4.80330688406434	8.5920115118691	-0.9	0.4	0.7	1
3.97	0.911857723980129	4.80330688406434	8.5920115118691	-0.9	0.4	0.6	1
3.975	0.911857723980129	4.80330688406434	8.48284544632219	-0.7	0.1	0	1
3.98	0.911857723980129	4.91247294961126	8.48284544632219	-0.8	0.2	-0.1	1
3.985	0.950386923584923	4.80330688406434	8.55348231226431	-1	-0.1	0.2	1
3.99	0.911857723980129	4.80330688406434	8.52137464592698	-0.9	-0.1	0.1	1
3.995	0.911857723980129	4.73267001812222	8.55348231226431	-1.2	-0.5	0	1
4	0.841220858038006	4.80330688406434	8.48284544632219	-0.7	0.1	0.2	1
4.005	0.8797500576428	4.73267001812222	8.44431624671739	-0.5	0	0.2	1
4.01	0.911857723980129	4.76477768445955	8.48284544632219	-0.3	0.2	-0.5	1
4.015	0.950386923584923	4.69414081851742	8.52137464592698	0	0	-0.2	1
4.02	0.950386923584923	4.73267001812222	8.52137464592698	-0.1	0	-0.4	1
4.025	0.911857723980129	4.73267001812222	8.55348231226431	0.2	0.4	0.4	1
4.03	0.911857723980129	4.76477768445955	8.52137464592698	0.5	0.2	0	1
4.035	0.911857723980129	4.80330688406434	8.55348231226431	0.4	0	0	1
4.04	0.950386923584923	4.80330688406434	8.55348231226431	0.4	-0.5	0	1
4.045	0.911857723980129	4.80330688406434	8.55348231226431	0.6	-0.9	-0.1	1
4.05	0.988916123189717	4.84183608366914	8.48284544632219	0.2	-0.1	0	1
4.055	0.8797500576428	4.84183608366914	8.44431624671739	0.4	0	0.2	1
4.06	0.911857723980129	4.87394375000646	8.55348231226431	0.2	0.2	-0.1	1
4.065	0.950386923584923	4.80330688406434	8.44431624671739	-0.3	0.2	0	1
4.07	0.950386923584923	4.84183608366914	8.48284544632219	-0.1	0	0	1
4.075	0.911857723980129	4.80330688406434	8.52137464592698	-0.4	-0.2	0	1
4.08	0.8797500576428	4.84183608366914	8.44431624671739	-0.6	-0.1	-0.2	1
4.085	0.911857723980129	4.76477768445955	8.41220858038006	-1.1	0	-0.1	1
4.09	0.8797500576428	4.80330688406434	8.44431624671739	-1.1	0.1	-0.1	1
4.095	0.988916123189717	4.80330688406434	8.44431624671739	-0.7	0.7	0	1
4.1	0.8797500576428	4.80330688406434	8.48284544632219	-1.1	1	0.3	1
4.105	0.950386923584923	4.76477768445955	8.52137464592698	-1.6	0.6	0.4	1
4.11	0.911857723980129	4.80330688406434	8.44431624671739	-0.9	0.4	0	1
4.115	0.950386923584923	4.84183608366914	8.44431624671739	-0.9	0.3	-0.1	1
4.12	0.8797500576428	4.87394375000646	8.52137464592698	-1.1	0.2	0	1
4.125	0.8797500576428	4.87394375000646	8.48284544632219	-1.5	0.2	-0.1	1
4.13	0.911857723980129	4.84183608366914	8.48284544632219	-1.6	0.2	0.2	1
4.135	0.950386923584923	4.76477768445955	8.55348231226431	-1.4	0.1	0.4	1
4.14	0.950386923584923	4.80330688406434	8.5920115118691	-1.1	0	0.4	1
4.145	0.911857723980129	4.84183608366914	8.52137464592698	-0.9	0.2	0.4	1
4.15	0.911857723980129	4.80330688406434	8.52137464592698	-1	0.2	0	1
4.155	0.911857723980129	4.80330688406434	8.48284544632219	-1.3	0.1	0.1	1
4.16	0.950386923584923	4.80330688406434	8.55348231226431	-1.1	0	0.4	1
4.165	0.8797500576428	4.76477768445955	8.44431624671739	-1.3	0.2	0.4	1
4.17	1.02102378952705	4.69414081851742	8.55348231226431	-1.4	0.1	0.4	1
4.175	1.02102378952705	4.6620331521801	8.55348231226431	-1.1	0.1	0.4	1
4.18	0.988916123189717	4.69414081851742	8.55348231226431	-0.6	0.7	0	1
4.185	0.950386923584923	4.69414081851742	8.52137464592698	0.3	0.7	0	1
4.19	0.988916123189717	4.73267001812222	8.52137464592698	0.2	0.2	0.2	1
4.195	0.950386923584923	4.69414081851742	8.44431624671739	0	0.8	-0.1	1
4.2	0.8797500576428	4.76477768445955	8.44431624671739	0.2	0.5	-0.2	1
4.205	0.8797500576428	4.87394375000646	8.41220858038006	0.6	0.5	0	1
4.21	0.911857723980129	4.80330688406434	8.52137464592698	0	0.1	0	1
4.215	0.8797500576428	4.84183608366914	8.52137464592698	-0.3	0.1	0	1
4.22	0.911857723980129	4.84183608366914	8.52137464592698	-0.7	0.3	0.2	1
4.225	0.911857723980129	4.84183608366914	8.44431624671739	-0.8	-0.2	0.2	1
4.23	0.911857723980129	4.87394375000646	8.44431624671739	-0.9	-0.2	0.4	1
4.235	0.911857723980129	4.84183608366914	8.44431624671739	-1.1	0	0	1
4.24	0.950386923584923	4.84183608366914	8.44431624671739	-1.3	0.4	0.2	1
4.245	0.988916123189717	4.76477768445955	8.48284544632219	-1	-0.4	0	1
4.25	0.988916123189717	4.80330688406434	8.48284544632219	-1.4	-0.2	0	1
4.255	0.988916123189717	4.80330688406434	8.52137464592698	-1.4	0.6	0	1
4.26	0.988916123189717	4.80330688406434	8.52137464592698	-1.4	0	0.4	1
4.265	1.02102378952705	4.76477768445955	8.48284544632219	-1.4	0.5	0.2	1
4.27	0.911857723980129	4.80330688406434	8.52137464592698	-1.4	0.8	-0.4	1
4.275	0.911857723980129	4.80330688406434	8.52137464592698	-1.6	0.7	0	1
4.28	0.841220858038006	4.76477768445955	8.44431624671739	-1.7	0.3	0.2	1
4.285	0.950386923584923	4.69414081851742	8.52137464592698	-1.8	-0.2	0.3	1
4.29	0.950386923584923	4.58497475297051	8.48284544632219	-1.5	-0.2	0.5	1
4.295	0.950386923584923	4.6235039525753	8.48284544632219	-1	0	0.1	1
4.3	0.950386923584923	4.69414081851742	8.55348231226431	-0.8	0.7	0.1	1
4.305	0.950386923584923	4.80330688406434	8.52137464592698	-0.2	1.1	-0.2	1
4.31	0.8797500576428	4.80330688406434	8.48284544632219	-0.2	0.5	-0.1	1
4.315	0.950386923584923	4.76477768445955	8.5920115118691	-0.5	0.2	-0.5	1
4.32	0.950386923584923	4.76477768445955	8.55348231226431	-0.2	0.2	-0.6	1
4.325	0.988916123189717	4.80330688406434	8.52137464592698	0.2	0.2	-0.2	1
4.33	0.988916123189717	4.76477768445955	8.52137464592698	0.3	0.4	0	1
4.335	1.02102378952705	4.80330688406434	8.48284544632219	0.4	0	0.4	1
4.34	1.02102378952705	4.73267001812222	8.55348231226431	0.1	0.8	0	1
4.345	1.02102378952705	4.73267001812222	8.52137464592698	0	0.5	-0.1	1
4.35	0.950386923584923	4.73267001812222	8.52137464592698	0.4	0.4	-0.2	1
4.355	0.911857723980129	4.84183608366914	8.55348231226431	0.5	0.2	-0.5	1
4.36	0.8797500576428	4.76477768445955	8.55348231226431	0.7	0.8	-0.9	1
4.365	0.911857723980129	4.80330688406434	8.44431624671739	0.6	0.4	-1.1	1
4.37	0.911857723980129	4.76477768445955	8.55348231226431	0.3	0.4	-0.4	1
4.375	0.911857723980129	4.73267001812222	8.52137464592698	-0.2	0.9	-0.3	1
4.38	0.911857723980129	4.73267001812222	8.52137464592698	-0.4	0.8	-0.2	1
4.385	0.950386923584923	4.76477768445955	8.44431624671739	0	0.3	0	1
4.39	0.950386923584923	4.73267001812222	8.48284544632219	-0.4	0.7	-0.3	1
4.395	0.911857723980129	4.80330688406434	8.48284544632219	-0.3	0.4	0	1
4.4	0.911857723980129	4.73267001812222	8.52137464592698	-0.2	0.1	-0.2	1
4.405	0.911857723980129	4.80330688406434	8.44431624671739	-0.1	0	-0.2	1
4.41	0.911857723980129	4.87394375000646	8.55348231226431	0	0.2	-0.2	1
4.415	0.8797500576428	4.84183608366914	8.44431624671739	0.2	0.4	-0.2	1
4.42	0.8797500576428	4.76477768445955	8.5920115118691	-0.1	0.2	0.1	1
4.425	0.988916123189717	4.80330688406434	8.55348231226431	0	0.2	0.4	1
4.43	0.950386923584923	4.80330688406434	8.44431624671739	-0.4	0	-0.2	1
4.435	0.911857723980129	4.80330688406434	8.48284544632219	-0.5	0.1	0	1
4.44	0.988916123189717	4.69414081851742	8.52137464592698	-0.3	-0.4	-0.2	1
4.445	0.950386923584923	4.73267001812222	8.52137464592698	0	-0.2	0.2	1
4.45	1.02102378952705	4.73267001812222	8.5920115118691	0	0.3	-0.4	1
4.455	0.988916123189717	4.6620331521801	8.52137464592698	0.4	0.6	0	1
4.46	0.950386923584923	4.76477768445955	8.52137464592698	0.7	0.6	-0.2	1
4.465	0.988916123189717	4.73267001812222	8.55348231226431	0.6	0.6	-0.2	1
4.47	0.988916123189717	4.76477768445955	8.55348231226431	0.6	0.4	-0.6	1
4.475	0.911857723980129	4.73267001812222	8.55348231226431	0.4	0.4	-0.7	1
4.48	0.911857723980129	4.80330688406434	8.48284544632219	0.7	0.3	-0.4	1
4.485	0.911857723980129	4.84183608366914	8.48284544632219	0.5	0.4	-0.7	1
4.49	0.950386923584923	4.76477768445955	8.52137464592698	0.7	0.6	-0.8	1
4.495	0.911857723980129	4.69414081851742	8.52137464592698	0.2	0	-0.6	1
4.5	0.950386923584923	4.73267001812222	8.48284544632219	0.1	-0.1	-0.2	1
4.505	0.988916123189717	4.73267001812222	8.52137464592698	0.3	0.7	-0.1	1
4.51	0.988916123189717	4.69414081851742	8.48284544632219	0	0.4	-0.9	1
4.515	0.950386923584923	4.69414081851742	8.52137464592698	0.4	0.4	-0.5	1
4.52	0.8797500576428	4.69414081851742	8.52137464592698	0.8	0.6	-0.7	1
4.525	0.8797500576428	4.73267001812222	8.52137464592698	0.7	0.4	-0.2	1
4.53	0.911857723980129	4.73267001812222	8.52137464592698	0.7	-0.1	-0.2	1
4.535	0.911857723980129	4.76477768445955	8.55348231226431	0.5	0	-0.6	1
4.54	0.950386923584923	4.76477768445955	8.55348231226431	0.4	0.2	-0.3	1
4.545	0.988916123189717	4.76477768445955	8.48284544632219	0.6	0.6	-0.4	1
4.55	0.988916123189717	4.84183608366914	8.44431624671739	0.6	0.5	-0.2	1
4.555	0.950386923584923	4.80330688406434	8.44431624671739	0.4	0.5	-0.5	1
4.56	0.988916123189717	4.76477768445955	8.44431624671739	0.4	-0.1	0	1
4.565	0.988916123189717	4.80330688406434	8.52137464592698	0.5	0	-0.2	1
4.57	0.988916123189717	4.80330688406434	8.48284544632219	0.2	0.5	-0.4	1
4.575	0.988916123189717	4.80330688406434	8.48284544632219	-0.2	0.7	-0.1	1
4.58	0.950386923584923	4.80330688406434	8.44431624671739	0	1	-0.5	1
4.585	1.02102378952705	4.76477768445955	8.55348231226431	0	0.8	-0.2	1
4.59	0.950386923584923	4.76477768445955	8.5920115118691	-0.2	0.6	-0.3	1
4.595	0.988916123189717	4.73267001812222	8.55348231226431	0	1.1	-0.6	1
4.6	0.911857723980129	4.80330688406434	8.55348231226431	0.2	1.2	-1	1
4.605	0.950386923584923	4.76477768445955	8.62411917820643	0.1	1.4	-1.1	1
4.61	0.950386923584923	4.73267001812222	8.52137464592698	0	1.3	-1	1
4.615	0.950386923584923	4.76477768445955	8.62411917820643	0	1.2	-0.9	1
4.62	0.911857723980129	4.73267001812222	8.55348231226431	-0.1	1.8	-0.8	1
4.625	0.911857723980129	4.76477768445955	8.52137464592698	0.2	1.7	-0.5	1
4.63	0.841220858038006	4.80330688406434	8.52137464592698	0.3	1	-0.9	1
4.635	0.950386923584923	4.73267001812222	8.52137464592698	-0.2	1	-0.7	1
4.64	0.988916123189717	4.73267001812222	8.52137464592698	-0.5	0.5	-0.7	1
4.645	0.950386923584923	4.73267001812222	8.55348231226431	0	0.4	-0.8	1
4.65	0.950386923584923	4.80330688406434	8.44431624671739	0.1	1.1	-0.9	1
4.655	1.02102378952705	4.6620331521801	8.5920115118691	0	1.3	-0.8	1
4.66	1.02102378952705	4.69414081851742	8.55348231226431	-0.1	1.7	-0.9	1
4.665	1.05955298913184	4.6620331521801	8.55348231226431	0.2	1	-1.2	1
4.67	0.950386923584923	4.6620331521801	8.55348231226431	0.6	0.4	-0.8	1
4.675	1.05955298913184	4.6620331521801	8.48284544632219	1.1	0.9	-1.4	1
4.68	0.911857723980129	4.73267001812222	8.48284544632219	1.4	1.6	-1.5	1
4.685	0.950386923584923	4.80330688406434	8.52137464592698	2	1.7	-1.4	1
4.69	0.911857723980129	4.73267001812222	8.52137464592698	1.8	1.5	-1.4	1
4.695	0.950386923584923	4.73267001812222	8.55348231226431	1.4	1.5	-1.7	1
4.7	0.988916123189717	4.69414081851742	8.55348231226431	1.4	1.8	-1.4	1
4.705	0.950386923584923	4.73267001812222	8.55348231226431	2.1	2.1	-1.6	1
4.71	0.988916123189717	4.73267001812222	8.48284544632219	1.8	2.3	-1.9	1
4.715	0.950386923584923	4.76477768445955	8.55348231226431	1.9	2.3	-1.6	1
4.72	0.988916123189717	4.69414081851742	8.55348231226431	2.1	1.6	-1.6	1
4.725	0.988916123189717	4.69414081851742	8.55348231226431	2.6	2.1	-2.3	1
4.73	0.911857723980129	4.73267001812222	8.52137464592698	2.8	1.8	-2	1
4.735	0.8797500576428	4.73267001812222	8.55348231226431	3.1	1.6	-1.8	1
4.74	0.911857723980129	4.73267001812222	8.55348231226431	3.1	1.6	-2.1	1
4.745	0.950386923584923	4.73267001812222	8.52137464592698	3.7	1.8	-2.6	1
4.75	0.802691658433212	4.76477768445955	8.62411917820643	3.9	1.1	-2.2	1
4.755	0.8797500576428	4.80330688406434	8.55348231226431	4.6	1	-2.3	1
4.76	0.911857723980129	4.76477768445955	8.5920115118691	4.6	1.1	-2.5	1
4.765	0.950386923584923	4.73267001812222	8.55348231226431	4.7	0.3	-2.3	1
4.77	0.911857723980129	4.76477768445955	8.5920115118691	4.8	0.2	-2.4	1
4.775	0.950386923584923	4.84183608366914	8.52137464592698	5.6	0.1	-2.3	1
4.78	0.8797500576428	4.84183608366914	8.52137464592698	5.8	0	-2.1	1
4.785	0.911857723980129	4.73267001812222	8.5920115118691	5.6	0.4	-2.6	1
4.79	0.950386923584923	4.76477768445955	8.52137464592698	6	-0.2	-2.4	1
4.795	0.911857723980129	4.84183608366914	8.5920115118691	5.9	-0.3	-3.1	1
4.8	0.911857723980129	4.80330688406434	8.62411917820643	6.5	-0.8	-2.8	1
4.805	1.02102378952705	4.80330688406434	8.5920115118691	6.9	-1.8	-2.7	1
4.81	0.911857723980129	4.84183608366914	8.55348231226431	7.2	-1.9	-2.9	1
4.815	0.988916123189717	4.87394375000646	8.5920115118691	7.9	-2	-2.6	1
4.82	0.988916123189717	4.76477768445955	8.62411917820643	8.8	-2.1	-3.2	1
4.825	1.09808218873663	4.6620331521801	8.66264837781122	9.8	-2.3	-3.4	1
4.83	1.05955298913184	4.84183608366914	8.69475604414855	10.3	-2.5	-3.7	1
4.835	1.13018985507396	4.80330688406434	8.87455897563759	10.8	-3.5	-3.8	1
4.84	1.24577745388835	4.73267001812222	8.91308817524239	11.2	-4.6	-4.3	1
4.845	1.38705118577259	4.80330688406434	8.91308817524239	12.3	-4.7	-5.1	1
4.85	1.27788512022567	5.0537466814955	8.80392210969547	13	-4.4	-5.9	1
4.855	1.05955298913184	5.20144194664721	8.76539291009068	13.5	-4.2	-6.3	1
4.86	1.09808218873663	5.20144194664721	8.80392210969547	12.3	-6	-6.1	1
4.865	1.20724825428355	5.31060801219413	8.62411917820643	10.7	-8.4	-6.5	1
4.87	1.05955298913184	5.23997114625201	8.69475604414855	10.4	-8.4	-7	1
4.875	0.8797500576428	5.20144194664721	8.55348231226431	8.9	-9.6	-7.9	1
4.88	1.20724825428355	5.31060801219413	8.48284544632219	9.1	-12.8	-9.3	1
4.885	1.38705118577259	5.16291274704242	8.52137464592698	8.1	-15.6	-10.7	1
4.89	1.35494351943526	5.02163901515817	8.5920115118691	7.3	-18.1	-13	1
4.895	1.72097091568081	4.6235039525753	8.80392210969547	7.2	-18.9	-14.6	1
4.9	1.64391251647122	4.15473202405031	8.84245130930027	7.8	-15.9	-15.7	1
4.905	0.764162458828418	4.33453495553935	8.80392210969547	10.5	-9.5	-17.5	1
4.91	0	4.47580868742359	9.01583270752184	12.1	-10	-21.5	1
4.915	-0.141273731884245	4.08409515810818	8.91308817524239	10	-16.5	-27.2	1
4.92	0.584359527339378	3.78870462780476	8.87455897563759	8.5	-24.3	-33.1	1
4.925	1.42558038537738	3.93639989295647	9.01583270752184	8.8	-30.3	-39.3	1
4.93	1.93930337406991	3.93639989295647	9.08646957346396	6.6	-34.3	-44.1	1
4.935	3.00527756917395	3.28782503294244	9.51671230238416	2.3	-36.9	-48.7	1
4.94	4.03272289196846	2.05489064558902	10.0175918972465	-8.3	-38.1	-51.7	1
4.945	5.13080508070509	1.29714972002807	10.0882287631886	-17.5	-34.2	-49.7	1
4.95	5.60599854249755	0.680682526351364	10.2680316946776	-24.1	-26	-44.4	1
4.955	5.67663540843968	-0.0321076696102812	9.79925976615265	-31	-18.4	-38.2	1
4.96	5.34913721179893	-0.828377791503075	8.66264837781122	-38.2	-12.5	-29.5	1
4.965	5.0537466814955	-0.789848591898281	7.80858445323829	-40.3	-11.2	-16.7	1
4.97	4.54002402009825	0.359605862978079	8.41220858038006	-32.8	-12.6	-7.9	1
4.975	2.67135783926573	1.76592164855307	9.12499877306876	-28.5	-13.3	-2.3	1
4.98	1.5732756505291	2.96032716359696	8.80392210969547	-27.7	-17.4	0.4	1
4.985	2.85758230402224	4.11620282444551	7.69941838769137	-29.8	-25.3	1.4	1
4.99	1.79160778162293	7.15358805995679	7.59025232214445	-17.4	-5.6	1.5	1
4.995	-3.99419369236366	10.5891083580509	4.52718095356332	-3.5	26.5	-2.5	1
5	-7.32696945817836	12.8302234683965	5.13080508070509	0.5	27.4	-6.7	1
5.005	-9.60019223486122	13.8062965250512	4.8482576169366	2.8	22.8	-11.5	1
5.01	-10.479942292504	13.9475702569355	4.55928861990064	4.4	18.4	-17.2	1
5.015	-7.66088918808658	12.3935592062088	5.20144194664721	5.2	6.3	-20.4	1
5.02	-2.60072097332361	8.63696224474136	6.80682526351364	1.1	-0.2	-16	1
5.025	0.584359527339378	4.98310981555338	8.37367938077527	-5.1	-2.8	-3.5	1
5.03	-0.25043983016069	3.31993269927977	8.55348231226431	-5.2	2.3	4.5	1
5.035	-0.398135062582873	3.78870462780476	8.52137464592698	2.1	4.6	6.8	1
5.04	0.693525592886295	4.80330688406434	8.48284544632219	9.3	1.2	7.2	1
5.045	1.90077384716985	5.45188174407838	8.73328524375335	10.2	-2	6.6	1
5.05	2.19616470476854	5.81790914032392	8.84245130930027	8.4	1.1	5.4	1
5.055	2.19616470476854	5.56104780962529	8.44431624671739	4.1	4.2	3.9	1
5.06	2.04846911232156	5.02163901515817	8.34157171443794	0.7	4.3	3.1	1
5.065	1.90077384716985	4.98310981555338	8.34157171443794	0.2	4.9	1.6	1
5.07	1.68244171607601	5.0537466814955	8.30304251483315	0.1	5.2	1.7	1
5.075	1.46410958498218	5.31060801219413	8.41220858038006	-1.1	6.4	1.8	1
5.08	1.20724825428355	5.34913721179893	8.44431624671739	-2.8	8.4	0.8	1
5.085	0.950386923584923	5.16291274704242	8.37367938077527	-4.9	9.1	0.9	1
5.09	0.841220858038006	5.0922758811003	8.23240564889102	-5.6	9.5	1.7	1
5.095	0.841220858038006	4.98310981555338	8.30304251483315	-6	8.6	1.8	1
5.1	0.911857723980129	4.87394375000646	8.30304251483315	-7.7	7.1	2.7	1
5.105	0.950386923584923	4.87394375000646	8.48284544632219	-8.1	6.4	2.5	1
5.11	1.02102378952705	4.76477768445955	8.66264837781122	-7.7	6.2	2.5	1
5.115	0.988916123189717	4.73267001812222	8.55348231226431	-8	6	2.5	1
5.12	0.802691658433212	4.76477768445955	8.55348231226431	-6.7	6.8	2.5	1
5.125	0.764162458828418	4.84183608366914	8.52137464592698	-5.8	6.4	2.8	1
5.13	0.764162458828418	4.95100214921605	8.62411917820643	-5.5	4.9	2.8	1
5.135	0.802691658433212	4.87394375000646	8.55348231226431	-5.5	4.1	3	1
5.14	0.8797500576428	4.91247294961126	8.5920115118691	-4.5	3.3	3.3	1
5.145	1.05955298913184	4.91247294961126	8.5920115118691	-3.3	2.1	3.9	1
5.15	1.13018985507396	4.80330688406434	8.52137464592698	-3.7	1.6	3.7	1
5.155	1.20724825428355	4.76477768445955	8.52137464592698	-4	0.9	3.4	1
5.16	1.27788512022567	4.76477768445955	8.52137464592698	-3.7	0.9	3.5	1
5.165	1.24577745388835	4.69414081851742	8.66264837781122	-3.7	1.1	3.1	1
5.17	1.16871905467876	4.69414081851742	8.66264837781122	-3.9	1.6	2.8	1
5.175	1.13018985507396	4.69414081851742	8.52137464592698	-3.7	2.5	1.7	1
5.18	1.05955298913184	4.6620331521801	8.52137464592698	-3	2.8	1.4	1
5.185	0.988916123189717	4.6235039525753	8.5920115118691	-3	2.6	1.3	1
5.19	1.02102378952705	4.51433788702839	8.62411917820643	-2.5	2.8	1.2	1
5.195	0.950386923584923	4.6235039525753	8.5920115118691	-1.5	2.5	1	1
5.2	0.950386923584923	4.6620331521801	8.5920115118691	-0.7	2.3	0.7	1
5.205	0.911857723980129	4.6620331521801	8.69475604414855	-0.3	2.8	0.3	1
5.21	0.8797500576428	4.69414081851742	8.62411917820643	0.9	2.8	0.2	1
5.215	0.8797500576428	4.84183608366914	8.69475604414855	1.4	1.8	0.6	1
5.22	0.8797500576428	4.76477768445955	8.66264837781122	1.7	1.8	0.4	1
5.225	0.8797500576428	4.76477768445955	8.55348231226431	1.6	1	-0.2	1
5.23	0.911857723980129	4.80330688406434	8.5920115118691	1.9	0.7	-0.2	1
5.235	0.8797500576428	4.84183608366914	8.55348231226431	2.5	0.7	-0.2	1
5.24	0.911857723980129	4.80330688406434	8.5920115118691	2.6	0.7	-0.3	1
5.245	0.8797500576428	4.80330688406434	8.62411917820643	2.8	0.4	-0.5	1
5.25	1.02102378952705	4.69414081851742	8.66264837781122	2.7	0.3	-0.3	1
5.255	1.02102378952705	4.76477768445955	8.55348231226431	3.6	0.4	-0.2	1
5.26	0.988916123189717	4.84183608366914	8.5920115118691	3.7	0.5	-0.9	1
5.265	1.02102378952705	4.80330688406434	8.5920115118691	3.9	0.4	-1.1	1
5.27	0.950386923584923	4.76477768445955	8.5920115118691	4.2	-0.2	-0.9	1
5.275	0.911857723980129	4.84183608366914	8.5920115118691	4.3	-0.3	-1	1
5.28	0.988916123189717	4.80330688406434	8.66264837781122	4.3	-0.1	-1.4	1
5.285	1.09808218873663	4.76477768445955	8.62411917820643	4.7	-0.2	-1.6	1
5.29	1.09808218873663	4.76477768445955	8.5920115118691	5.2	0	-0.8	1
5.295	1.09808218873663	4.84183608366914	8.66264837781122	5.3	-0.1	-1.3	1
5.3	0.950386923584923	4.80330688406434	8.66264837781122	5.5	-0.1	-1.8	1
5.305	1.09808218873663	4.76477768445955	8.62411917820643	5.6	0	-2.1	1
5.31	1.09808218873663	4.80330688406434	8.66264837781122	6.7	0	-2.3	1
5.315	1.13018985507396	4.84183608366914	8.66264837781122	7.1	-0.1	-2.5	1
5.32	1.20724825428355	4.84183608366914	8.5920115118691	7.7	-0.1	-2.8	1
5.325	1.16871905467876	4.84183608366914	8.62411917820643	7.9	0.2	-2.7	1
5.33	1.16871905467876	4.87394375000646	8.62411917820643	8.1	-0.1	-3.2	1
5.335	1.27788512022567	4.80330688406434	8.62411917820643	8.4	0.2	-3.7	1
5.34	1.20724825428355	4.91247294961126	8.48284544632219	8.7	0.2	-4	1
5.345	1.09808218873663	4.91247294961126	8.52137464592698	9	0.5	-4.2	1
5.35	0.950386923584923	5.02163901515817	8.48284544632219	9.1	1.4	-3.5	1
5.355	0.8797500576428	5.0537466814955	8.52137464592698	8.5	1.5	-3.7	1
5.36	0.802691658433212	5.13080508070509	8.44431624671739	8.6	0.4	-3.7	1
5.365	0.802691658433212	5.16291274704242	8.41220858038006	8.2	-0.2	-3.4	1
5.37	0.622888726944173	5.27207881258934	8.34157171443794	7.4	-0.3	-3.7	1
5.375	0.50730112812979	5.34913721179893	8.30304251483315	6.4	-0.3	-3.3	1
5.38	0.475193461792462	5.31060801219413	8.27093484849582	4.7	-0.6	-2.8	1
5.385	0.545830327734584	5.27207881258934	8.20029798255369	2.8	-1.2	-2.2	1
5.39	0.584359527339378	5.27207881258934	8.1617687829489	1.4	-1.6	-1.8	1
5.395	0.693525592886295	5.23997114625201	8.09113191700678	0.4	-2	-1.2	1
5.4	0.950386923584923	4.98310981555338	7.98196585145986	-1	-2.1	-1	1
5.405	1.09808218873663	4.76477768445955	8.23240564889102	-2.5	-2.1	-0.9	1
5.41	0.988916123189717	4.80330688406434	8.30304251483315	-2.7	-0.9	-0.3	1
5.415	0.988916123189717	4.84183608366914	8.41220858038006	-2.4	-0.2	-0.2	1
5.42	0.950386923584923	4.76477768445955	8.41220858038006	-2.8	0.3	-0.6	1
5.425	1.02102378952705	4.69414081851742	8.44431624671739	-2.6	0.5	-0.8	1
5.43	1.02102378952705	4.6620331521801	8.44431624671739	-2.2	1.1	-1	1
5.435	1.02102378952705	4.73267001812222	8.44431624671739	-1.5	2.1	-1.3	1
5.44	0.841220858038006	4.80330688406434	8.44431624671739	-0.9	2.1	-1.8	1
5.445	0.911857723980129	4.84183608366914	8.44431624671739	-0.7	1.6	-1.6	1
5.45	0.841220858038006	4.87394375000646	8.48284544632219	-0.3	1.9	-1.2	1
5.455	0.841220858038006	4.80330688406434	8.48284544632219	0	1.5	-0.9	1
5.46	0.764162458828418	4.84183608366914	8.48284544632219	0.5	1.3	-1.4	1
5.465	0.802691658433212	4.87394375000646	8.41220858038006	1.1	0.7	-1.1	1
5.47	0.841220858038006	4.98310981555338	8.37367938077527	0.9	0.4	-0.9	1
5.475	0.802691658433212	4.98310981555338	8.34157171443794	0.5	0.4	-1.5	1
5.48	0.693525592886295	5.02163901515817	8.30304251483315	0.3	0.6	-1.3	1
5.485	0.693525592886295	5.02163901515817	8.34157171443794	-0.1	0.7	-0.7	1
5.49	0.693525592886295	5.0537466814955	8.30304251483315	0	-0.1	-0.4	1
5.495	0.802691658433212	5.02163901515817	8.34157171443794	-0.6	0.4	-0.2	1
5.5	0.73205479249109	5.02163901515817	8.41220858038006	-1.6	0.2	-0.1	1
5.505	0.841220858038006	4.98310981555338	8.37367938077527	-2.1	0	0.4	1
5.51	0.841220858038006	5.02163901515817	8.41220858038006	-2.7	0	0.2	1
5.515	0.841220858038006	5.0537466814955	8.37367938077527	-2.6	0.5	0.2	1
5.52	0.764162458828418	5.0537466814955	8.34157171443794	-3.4	0.2	0.7	1
5.525	0.841220858038006	5.02163901515817	8.41220858038006	-4.2	0	0.6	1
5.53	0.764162458828418	4.98310981555338	8.34157171443794	-4.8	0	0.7	1
5.535	0.8797500576428	4.80330688406434	8.30304251483315	-5.6	0.1	0.9	1
5.54	0.950386923584923	4.76477768445955	8.34157171443794	-5.1	0.9	0.8	1
5.545	0.911857723980129	4.76477768445955	8.44431624671739	-5.3	1.4	0.8	1
5.55	0.988916123189717	4.80330688406434	8.52137464592698	-4.8	1.1	1	1
5.555	0.950386923584923	4.84183608366914	8.41220858038006	-5.1	1.4	1.4	1
5.56	0.988916123189717	4.87394375000646	8.37367938077527	-5.3	1.6	1.1	1
5.565	0.988916123189717	4.91247294961126	8.34157171443794	-5.8	2.1	1.2	1
5.57	0.8797500576428	4.98310981555338	8.37367938077527	-6.2	2.5	0.9	1
5.575	0.764162458828418	4.98310981555338	8.23240564889102	-6	2.9	0.9	1
5.58	0.841220858038006	4.91247294961126	8.34157171443794	-6.6	3.2	1.3	1
5.585	0.764162458828418	4.91247294961126	8.41220858038006	-7.5	2.9	1.7	1
5.59	0.654996393281501	4.95100214921605	8.37367938077527	-8	2.9	1.9	1
5.595	0.654996393281501	4.95100214921605	8.41220858038006	-8.4	3	1.8	1
5.6	0.73205479249109	4.98310981555338	8.41220858038006	-8.6	2.6	2.6	1
5.605	0.764162458828418	4.87394375000646	8.41220858038006	-9.1	2.3	3.1	1
5.61	0.841220858038006	4.80330688406434	8.48284544632219	-9.5	2.2	3	1
5.615	0.950386923584923	4.87394375000646	8.48284544632219	-9	2.3	3	1
5.62	1.02102378952705	4.87394375000646	8.52137464592698	-9.1	1.9	3	1
5.625	1.02102378952705	4.73267001812222	8.48284544632219	-9.7	1.4	3.3	1
5.63	1.02102378952705	4.69414081851742	8.52137464592698	-9.9	1.8	3.1	1
5.635	0.988916123189717	4.69414081851742	8.55348231226431	-9.4	2.2	2.8	1
5.64	0.988916123189717	4.69414081851742	8.48284544632219	-8.9	2.3	2.5	1
5.645	0.8797500576428	4.69414081851742	8.55348231226431	-8.6	1.5	2.3	1
5.65	0.8797500576428	4.73267001812222	8.52137464592698	-8.9	1.8	2.1	1
5.655	0.802691658433212	4.6620331521801	8.48284544632219	-8.4	1	2.2	1
5.66	0.8797500576428	4.51433788702839	8.62411917820643	-8.6	1	2.5	1
5.665	0.950386923584923	4.47580868742359	8.69475604414855	-8.1	0.3	1.8	1
5.67	0.8797500576428	4.51433788702839	8.69475604414855	-7	1	1.8	1
5.675	0.8797500576428	4.69414081851742	8.62411917820643	-5.3	0.9	1.6	1
5.68	0.8797500576428	4.6235039525753	8.5920115118691	-5.3	1	1.4	1
5.685	0.841220858038006	4.6620331521801	8.62411917820643	-4.4	0.9	1.5	1
5.69	0.8797500576428	4.69414081851742	8.5920115118691	-4	0.2	1.3	1
5.695	0.8797500576428	4.6620331521801	8.62411917820643	-3.8	0	0.9	1
5.7	0.950386923584923	4.6620331521801	8.62411917820643	-3.2	0.4	0.7	1
5.705	0.950386923584923	4.6620331521801	8.62411917820643	-2.8	0.7	1.1	1
5.71	1.05955298913184	4.6620331521801	8.62411917820643	-2.1	0.2	0.7	1
5.715	0.988916123189717	4.58497475297051	8.5920115118691	-1.9	0.3	0.2	1
5.72	1.05955298913184	4.51433788702839	8.5920115118691	-1.8	0.8	0.7	1
5.725	0.988916123189717	4.55286708663318	8.5920115118691	-1.1	1.6	-0.1	1
5.73	1.02102378952705	4.6620331521801	8.62411917820643	0	1.9	-0.1	1
5.735	1.02102378952705	4.6620331521801	8.5920115118691	0.6	1.8	-0.4	1
5.74	1.05955298913184	4.69414081851742	8.55348231226431	1.1	1.4	-1.2	1
5.745	0.988916123189717	4.73267001812222	8.52137464592698	1.1	1.6	-1.1	1
5.75	1.02102378952705	4.69414081851742	8.62411917820643	1.2	1.8	-1.1	1
5.755	1.02102378952705	4.73267001812222	8.5920115118691	1	2	-1	1
5.76	1.02102378952705	4.6620331521801	8.5920115118691	1	1.4	-1.4	1
5.765	0.950386923584923	4.69414081851742	8.55348231226431	1	2.3	-1.1	1
5.77	0.988916123189717	4.6235039525753	8.62411917820643	1.6	2.7	-0.9	1
5.775	0.988916123189717	4.58497475297051	8.62411917820643	1.8	2.5	-1.1	1
5.78	1.02102378952705	4.58497475297051	8.66264837781122	2.8	2.5	-1	1
5.785	0.950386923584923	4.6235039525753	8.62411917820643	3.3	2.3	-1.4	1
5.79	1.05955298913184	4.58497475297051	8.69475604414855	3.9	2.3	-1.7	1
5.795	1.02102378952705	4.55286708663318	8.66264837781122	4.9	3	-2.1	1
5.8	1.05955298913184	4.58497475297051	8.76539291009068	5.4	2.1	-2.8	1
5.805	0.950386923584923	4.6235039525753	8.76539291009068	6.4	2.1	-2.8	1
5.81	1.05955298913184	4.58497475297051	8.98372504118451	7.4	2.3	-3.5	1
5.815	1.02102378952705	4.55286708663318	9.08646957346396	7.7	1.7	-3.8	1
5.82	1.20724825428355	4.47580868742359	9.05436190712663	9.3	0.2	-4.2	1
5.825	1.38705118577259	4.51433788702839	9.08646957346396	11.4	-0.3	-4.8	1
5.83	1.42558038537738	4.6620331521801	9.05436190712663	13.2	-0.7	-6.1	1
5.835	1.31641431983047	4.76477768445955	9.08646957346396	14.4	-1.4	-7.6	1
5.84	1.27788512022567	4.76477768445955	9.01583270752184	14.4	-2.9	-8	1
5.845	1.20724825428355	4.69414081851742	9.05436190712663	14.8	-5.3	-8.8	1
5.85	1.50263878458697	4.6235039525753	9.08646957346396	16	-6.8	-10	1
5.855	1.68244171607601	4.73267001812222	9.01583270752184	17.7	-8	-10.7	1
5.86	1.86866618083252	4.6620331521801	9.08646957346396	19.8	-7	-11.9	1
5.865	1.97783224637943	4.6235039525753	8.98372504118451	20.4	-6.7	-13.3	1
5.87	1.90077384716985	4.80330688406434	9.08646957346396	22.2	-6.2	-14.7	1
5.875	1.64391251647122	4.87394375000646	8.87455897563759	23.3	-6.3	-15.3	1
5.88	0.8797500576428	5.20144194664721	9.08646957346396	26.2	-6.5	-18.2	1
5.885	1.27788512022567	4.69414081851742	9.33690937089512	25.2	-14.4	-23.1	1
5.89	4.06483055830579	2.63282896695621	10.3707762269571	24.5	-24.7	-26.8	1
5.895	3.03738523551127	2.74199470520785	9.79925976615265	36.8	-6.2	-27.7	1
5.9	-0.0706368659421227	4.40517182148147	9.6965152338732	59.5	13.9	-29.9	1
5.905	0.366027396245545	4.95100214921605	9.55524150198896	61.1	4.3	-35.4	1
5.91	0.654996393281501	4.37306415514414	10.1203364295259	61.1	-6.7	-40.1	1
5.915	0.17980293148904	3.93639989295647	9.76715209981532	65.2	-4.7	-45.3	1
5.92	0.622888726944173	3.89787069335168	9.83778896575745	70.2	-10.8	-52.6	1
5.925	2.04846911232156	3.68596009552531	9.83778896575745	67.9	-19.9	-59	1
5.93	4.14188895751537	2.96032716359696	10.7624897562725	66	-26	-64.7	1
5.935	6.01055513834789	-0.17980293148904	12.1174332757078	54.7	-28	-66.8	1
5.94	8.50211004612458	-3.24929583333764	12.727478936117	32.2	-29.1	-60.7	1
5.945	10.3386685606198	-5.13080508070509	13.0485555994903	11.9	-20.3	-43.8	1
5.95	11.9504734107537	-5.85001680666125	13.3311030632588	-1.2	-10.7	-26.8	1
5.955	12.4641960721509	-5.34913721179893	13.6521797266321	-12.3	-3.9	-5.6	1
5.96	12.7531650691869	-4.44370102108626	14.0117855896102	-27.4	-0.9	16.3	1
5.965	12.3871376729413	-4.15473202405031	13.58154286069	-45.5	-1.7	32	1
5.97	9.08646957346396	-2.81905343171271	12.6183128705701	-65.6	4.6	46.7	1
5.975	4.03272289196846	0.430242728920202	14.2943330533786	-72.1	5.1	59.4	1
5.98	2.01636144598423	0.359605862978079	14.0438932559475	-91	-10.9	71.2	1
5.985	1.79160778162293	-1.44484498517978	12.2972362071968	-119.7	-35	74.4	1
5.99	1.61180485013389	-2.05489064558902	10.8395481554821	-133.9	-50.5	70.9	1
5.995	0.988916123189717	-2.20258591074073	8.69475604414855	-141.8	-56.2	64.4	1
6	0.109166065546917	-2.49155490777669	6.77471759717631	-144.9	-59.1	54.4	1
6.005	-0.622888726944173	-2.02278297925169	6.16467193676707	-137.2	-64.8	41.2	1
6.01	-1.46410958498218	-0.288969029765484	6.55638546608248	-124.2	-69.3	33	1
6.015	0.50730112812979	1.69528478261094	6.69765919796672	-112.3	-74.6	28.2	1
6.02	4.03272289196846	0.648574860014035	9.94695503130436	-99.2	-64.1	33.3	1
6.025	1.31641431983047	8.48926697958965	-8.66264837781122	-47	14.4	27.1	1
6.03	-0.584359527339378	23.7404084898207	-4.88036528327393	35.1	16.2	33.3	1
6.035	-9.74788750001293	27.13739958831	-2.56219177371881	77.7	54.3	35.4	1
6.04	-13.6714443264345	21.1075798501597	-5.88212447299858	53.3	47.4	34.4	1
6.045	-8.28377791503075	28.8391059041884	-2.24111511034553	74.2	19.6	43.6	1
6.05	-14.0053640563427	39.3575839422027	11.0514587533085	165.2	47.5	29.7	1
6.055	-22.0322806406748	34.8047103096641	12.547676004628	90	58.4	16.4	1
6.06	-19.7590578639919	17.3124536890875	3.81439076087462	-39.2	15.8	20.3	1
6.065	-17.042749291854	1.73381398221574	2.42091804183457	-69.7	-5	10.5	1
6.07	-7.40402785738795	0.719211725956158	3.81439076087462	-49.6	-17.3	1.1	1
6.075	7.0380004611424	7.29486179184103	9.51671230238416	7.5	-39.2	13.8	1
6.08	12.9393895339434	8.77823597662561	9.72862290021053	10.9	-21.9	15.4	1
6.085	12.0596394763006	5.99771207181296	8.09113191700678	-24	6.4	9.5	1
6.09	6.26741646904652	2.99885603590648	8.1617687829489	-45	16.3	4.5	1
6.095	0.436664262187667	2.13194937209389	9.01583270752184	-43.7	25.3	2.7	1
6.1	-2.85758230402224	3.28782503294244	10.1973948287355	-28.5	25.2	3.9	1
6.105	-2.49155490777669	4.58497475297051	10.6597452239931	-13.5	14.7	5.5	1
6.11	0.25043983016069	4.37306415514414	10.1588656291307	-15.4	5.6	4.2	1
6.115	2.4530257081719	3.49973563076881	9.33690937089512	-18.1	3.5	4.6	1
6.12	3.18508050066299	3.75659696146743	8.84245130930027	-12.3	6.5	3.9	1
6.125	2.63925050022368	4.11620282444551	8.94519584157972	-7	7.2	2.8	1
6.13	1.72097091568081	4.00703675889859	9.01583270752184	-7.4	5.6	1.6	1
6.135	1.05955298913184	3.97492909256127	9.16352797267355	-5.2	4	0.9	1
6.14	0.911857723980129	4.26389808959722	9.16352797267355	-1.3	2.7	0.6	1
6.145	1.24577745388835	4.37306415514414	8.87455897563759	0	2.5	-0.3	1
6.15	1.83013698122772	4.47580868742359	8.62411917820643	0.4	3.5	-0.8	1
6.155	2.12552751153115	4.44370102108626	8.37367938077527	-0.2	5.1	-1.1	1
6.16	1.97783224637943	4.58497475297051	8.41220858038006	-0.5	5.7	-1.8	1
6.165	1.61180485013389	4.69414081851742	8.52137464592698	-0.2	6.4	-2.2	1
6.17	1.31641431983047	4.73267001812222	8.69475604414855	-0.7	6.7	-2.1	1
6.175	1.35494351943526	4.51433788702839	8.76539291009068	-2.1	7.2	-1.9	1
6.18	1.5347464509243	4.37306415514414	8.5920115118691	-2.5	9.3	-2.4	1
6.185	1.64391251647122	4.26389808959722	8.48284544632219	-2.3	10.3	-2	1
6.19	1.5347464509243	4.26389808959722	8.48284544632219	-1.8	10.7	-2.7	1
6.195	1.46410958498218	4.18683969038763	8.62411917820643	-1.8	11.2	-3	1
6.2	1.38705118577259	4.04556595850339	8.69475604414855	-1	11.4	-3.3	1
6.205	1.20724825428355	4.08409515810818	8.80392210969547	0.1	12.1	-4	1
6.21	0.988916123189717	4.33453495553935	8.84245130930027	2.3	13.3	-4.4	1
6.215	0.802691658433212	4.44370102108626	8.87455897563759	3.5	11.7	-4.6	1
6.22	0.841220858038006	4.37306415514414	8.73328524375335	3.3	10.2	-4.3	1
6.225	1.02102378952705	4.33453495553935	8.76539291009068	4.1	8.6	-4	1
6.23	1.05955298913184	4.33453495553935	8.76539291009068	5.6	7.9	-3.8	1
6.235	1.05955298913184	4.51433788702839	8.73328524375335	7	7.8	-3.7	1
6.24	1.16871905467876	4.6235039525753	8.66264837781122	7	7.8	-3.9	1
6.245	1.20724825428355	4.58497475297051	8.5920115118691	6.4	7.4	-4.2	1
6.25	1.31641431983047	4.51433788702839	8.52137464592698	6	7.1	-3.7	1
6.255	1.35494351943526	4.44370102108626	8.66264837781122	6.3	7.2	-3.3	1
6.26	1.27788512022567	4.47580868742359	8.66264837781122	6.7	7.9	-3.8	1
6.265	1.27788512022567	4.51433788702839	8.5920115118691	7.3	9.3	-4.1	1
6.27	1.35494351943526	4.40517182148147	8.55348231226431	7.2	9.6	-4.4	1
6.275	1.42558038537738	4.33453495553935	8.48284544632219	7.1	10.6	-4.6	1
6.28	1.31641431983047	4.37306415514414	8.55348231226431	7.8	11	-4.4	1
6.285	1.24577745388835	4.40517182148147	8.62411917820643	8.4	12.5	-5.2	1
6.29	1.13018985507396	4.58497475297051	8.62411917820643	9	13.4	-5.8	1
6.295	0.911857723980129	4.6620331521801	8.80392210969547	9.2	13.5	-5.3	1
6.3	0.841220858038006	4.73267001812222	8.80392210969547	8.8	12.9	-5.5	1
6.305	0.841220858038006	4.6620331521801	8.69475604414855	8.5	11.9	-4.3	1
6.31	0.950386923584923	4.51433788702839	8.66264837781122	8.1	11.4	-4.3	1
6.315	0.950386923584923	4.51433788702839	8.66264837781122	8.6	11	-4.5	1
6.32	0.911857723980129	4.47580868742359	8.73328524375335	9.1	10.5	-4.6	1
6.325	0.911857723980129	4.47580868742359	8.73328524375335	9.8	10.2	-3.9	1
6.33	0.911857723980129	4.55286708663318	8.66264837781122	10.2	9.9	-4	1
6.335	0.950386923584923	4.51433788702839	8.76539291009068	10.7	8.6	-4.5	1
6.34	0.8797500576428	4.58497475297051	8.76539291009068	11.4	8.6	-4.6	1
6.345	0.950386923584923	4.6620331521801	8.66264837781122	11.9	8.6	-4.1	1
6.35	0.950386923584923	4.6620331521801	8.66264837781122	11.9	7.7	-3.9	1
6.355	0.950386923584923	4.69414081851742	8.62411917820643	11.9	6.7	-4.4	1
6.36	0.988916123189717	4.69414081851742	8.69475604414855	11.7	6.4	-4.4	1
6.365	0.911857723980129	4.6620331521801	8.66264837781122	11.5	6.3	-4.5	1
6.37	0.950386923584923	4.6620331521801	8.66264837781122	11.8	5.9	-4.9	1
6.375	0.988916123189717	4.6235039525753	8.73328524375335	12.3	6.2	-4.9	1
6.38	1.02102378952705	4.6235039525753	8.66264837781122	12.6	6	-5	1
6.385	1.02102378952705	4.51433788702839	8.69475604414855	13	5.4	-5.6	1
6.39	1.05955298913184	4.40517182148147	8.87455897563759	14.2	4.9	-5.9	1
6.395	1.16871905467876	4.22536888999243	8.91308817524239	14.9	4	-6.8	1
6.4	1.20724825428355	4.08409515810818	9.01583270752184	16.9	3.2	-7.6	1
6.405	1.31641431983047	4.08409515810818	9.08646957346396	19.9	3.2	-8.4	1
6.41	1.5732756505291	4.08409515810818	9.12499877306876	23.5	2.5	-9.5	1
6.415	1.50263878458697	4.18683969038763	9.05436190712663	27.2	2.3	-10.2	1
6.42	1.5732756505291	4.33453495553935	9.05436190712663	29.6	2.1	-12	1
6.425	1.50263878458697	4.37306415514414	9.16352797267355	33	1.3	-13.3	1
6.43	1.31641431983047	4.51433788702839	9.266272504953	35.1	0.6	-14.2	1
6.435	1.05955298913184	4.80330688406434	9.33690937089512	39.3	0	-14.2	1
6.44	1.13018985507396	4.51433788702839	9.62587836793108	41.5	-4.4	-14.8	1
6.445	0.911857723980129	5.13080508070509	9.55524150198896	42.9	-9.8	-17.2	1
6.45	2.4144965085671	4.73267001812222	10.4414130928992	48.2	-22	-22.1	1
6.455	3.44194183136161	1.9842537796469	11.7642489459972	44.8	-29.8	-23.5	1
6.46	0.584359527339378	0.899014657445197	10.7624897562725	57.3	-15	-22.6	1
6.465	2.49155490777669	2.92179763669689	11.0835664196458	88.2	-19.4	-29.1	1
6.47	2.19616470476854	3.21076696102812	12.2265993412547	108.5	-24.2	-33.1	1
6.475	1.09808218873663	2.13194937209389	11.1927324851927	120	-16.5	-37.8	1
6.48	0.50730112812979	2.31175197628765	11.0835664196458	143.2	-18.4	-45.7	1
6.485	0.398135062582873	2.60072097332361	11.334006217077	165.8	-18.8	-53.8	1
6.49	0.584359527339378	2.63282896695621	11.0514587533085	181.6	-19.4	-60.2	1
6.495	0.73205479249109	3.140130095086	11.3725354166817	200	-16.6	-66	1
6.5	1.13018985507396	3.28782503294244	11.0129295537037	222.3	-9	-74.8	1
6.505	2.60072097332361	4.22536888999243	10.6597452239931	237.1	-9.1	-80.5	1
6.51	3.07591476241134	5.13080508070509	10.5891083580509	248.9	-4.8	-85.4	1
6.515	2.67135783926573	5.81790914032392	10.6212160243883	257.6	4.7	-91	1
6.52	3.3327757658147	7.15358805995679	11.5523383481708	265.6	12.4	-96	1
6.525	3.48047103096641	7.2627541255037	12.2651285408595	268	16.7	-99.3	1
6.53	3.5190002305712	6.97378512846775	11.1927324851927	259.9	21.2	-101.5	1
6.535	4.2125258234575	9.06720497366156	12.2651285408595	260.4	19.9	-105.2	1
6.54	4.54002402009825	11.1991540184602	16.5803988965964	261.3	17.3	-104.4	1
6.545	6.41511173419823	6.02981973815029	18.6802402750577	224.9	11	-96	1
6.55	9.42038930337218	1.04670992259691	17.2931890892851	158.9	8.1	-88.6	1
6.555	10.0432780303163	-0.102744532279451	16.0409901021293	130.7	27.2	-85.7	1
6.56	8.17461184948383	-1.47695265151711	16.1501561676762	110.7	48.7	-81.2	1
6.565	7.18569572629411	-6.02981973815029	14.4741359848677	75.8	50	-74.9	1
6.57	7.29486179184103	-8.84887284256773	13.1898293313745	47.3	41.3	-68.6	1
6.575	7.58383078887699	-8.84887284256773	13.1513001317697	35.3	28.3	-55.3	1
6.58	8.35441478097287	-7.22422492589891	13.2604661973167	24.1	14.5	-38.5	1
6.585	9.4910261693143	-4.76477768445955	13.7228165925742	9.7	-1.4	-19	1
6.59	10.0432780303163	-1.15587598814383	14.9043787137879	-5	-10.6	-2.8	1
6.595	10.0818072299211	0.0706368659421227	16.7216726284807	-28.9	-14.4	13.2	1
6.6	9.4910261693143	-1.40631578557499	16.0795193017341	-73.2	-11.8	28.2	1
6.605	8.09755345027424	-2.16405671113594	15.3988367753827	-101.2	-6.5	37.8	1
6.61	6.44721940053556	-1.5540110507267	14.5833020504146	-122.2	-3.7	46.4	1
6.615	4.94458061594859	-0.680682526351364	13.941148723668	-140.3	-5.2	54	1
6.62	3.95566449275887	-0.500879594862324	12.9393895339434	-160.4	-11.9	58.5	1
6.625	3.11444363472086	-0.648574860014035	11.9761595438235	-177.8	-19.1	62	1
6.63	2.38238916952505	-0.648574860014035	10.9422926877615	-190.8	-26.1	64.8	1
6.635	1.72097091568081	-0.359605862978079	10.0882287631886	-202	-33.1	65.7	1
6.64	1.31641431983047	0.0321076696102812	9.51671230238416	-207.4	-38	64.8	1
6.645	0.911857723980129	0.719211725956158	9.19563563901088	-210.2	-42.7	63.6	1
6.65	0.654996393281501	1.65675558300615	8.94519584157972	-212.1	-47.8	61.8	1
6.655	0.50730112812979	2.4530257081719	8.80392210969547	-213.8	-52	58.8	1
6.66	0.545830327734584	3.17865896739552	8.5920115118691	-216	-55.5	54.6	1
6.665	0.584359527339378	3.71806776186264	8.37367938077527	-217.3	-58.8	51.4	1
6.67	0.841220858038006	4.29600575593455	8.20029798255369	-216.3	-62.2	48.5	1
6.675	1.27788512022567	4.87394375000646	8.02049505106466	-214	-65.3	47.8	1
6.68	1.79160778162293	5.34913721179893	7.80858445323829	-210.4	-66.4	47.6	1
6.685	2.4144965085671	5.708743074777	7.55814465580712	-204.2	-65.9	50.8	1
6.69	2.85758230402224	6.21604420290679	7.33981252471329	-197.2	-63.4	54.2	1
6.695	2.74841623847532	6.79398219697871	7.12790192688692	-188	-59	60.9	1
6.7	2.34385964262498	7.40402785738795	6.66555153162939	-178.7	-54.6	69.7	1
6.705	1.83013698122772	7.80216291997082	6.05550587122015	-168.9	-52	80.2	1
6.71	1.16871905467876	8.41863011364753	5.38124487813625	-154.7	-49.2	93.1	1
6.715	0.366027396245545	9.35617397069752	5.02163901515817	-139.8	-46.2	100.6	1
6.72	-0.764162458828418	10.7303820899352	4.88036528327393	-124.3	-42.4	105.2	1
6.725	-1.90077384716985	12.1045902091728	4.8482576169366	-110.7	-38.9	105.2	1
6.73	-3.5190002305712	13.3311030632588	4.8482576169366	-99.6	-36.8	101.8	1
6.735	-5.38766641140372	14.7438403821012	5.06016821476297	-89.4	-38.7	98	1
6.74	-7.07010812747973	16.477654364317	5.09869741436776	-81.1	-45.9	93.1	1
6.745	-7.87922131918041	18.0701946146485	4.98953134882085	-75.1	-62	85.9	1
6.75	-7.9177505187852	19.4058735342813	4.55928861990064	-73.7	-80.6	77.5	1
6.755	-7.36549865778315	20.0544483942954	3.91713529315408	-76.5	-92	70.5	1
6.76	-6.52427779974515	19.9131746624111	2.49155490777669	-80.8	-97.8	64.3	1
6.765	-5.71516460804447	19.3673443346765	1.24577745388835	-81.7	-96.7	57.7	1
6.77	-4.94458061594859	18.9692092720937	0.46235039525753	-78.8	-90.4	50.8	1
6.775	-1.68244171607601	18.2114683465327	0.565094927536981	-73.8	-77.7	44.1	1
6.78	2.67135783926573	16.8757894268998	2.2090074440082	-70.7	-52.5	43.5	1
6.785	-0.622888726944173	18.3206344120796	-6.34447486825611	-34.5	43.8	23.9	1
6.79	-0.17980293148904	22.8028646327707	-4.45654408762119	22.5	91	-1.1	1
6.795	-2.70988703887052	23.5284978919943	-3.56395096344346	12.8	123.9	-15.5	1
6.8	-8.90666664197492	23.2009996953536	-4.98953134882085	-1.6	158.3	-31.9	1
6.805	-17.8518624835546	24.7164815464755	-8.55348231226431	14.5	155.6	-50.3	1
6.81	-20.3819465909361	17.8518624835546	-7.98196585145986	40.2	106.7	-51.7	1
6.815	-12.4641960721509	-3.03096370224381	-10.1203364295259	2.1	32.2	-28.4	1
6.82	-2.23469357707806	-1.15587598814383	-3.7437538949325	41.9	-20.5	-22.1	1
6.825	7.32696945817836	12.066061009568	16.6510357625386	179.2	-16.5	-25.2	1
6.83	14.6282527832869	16.5868204298639	28.2354817770467	180	25.7	-38.6	1
6.835	19.2838644021995	20.491112656483	31.8058575467103	145.7	101.8	-71	1
6.84	6.11972120389481	22.1157605731519	27.7410269884045	115.9	119.3	-73.9	1
6.845	-6.08119200429002	6.86461906292083	10.4093054265619	-25.2	92.9	-41.3	1
6.85	-11.3596923501468	-8.70759911068349	-0.854063924572938	-104.3	58.8	-22.2	1
6.855	-9.63872143446601	0.211910597826368	7.62878152174925	15.5	56.2	-20.6	1
6.86	-6.41511173419823	16.8372602272951	17.967450082369	143.9	46.5	-14.9	1
6.865	0.73205479249109	14.2750684535762	12.6889497365122	81.9	26.6	-0.4	1
6.87	5.38766641140372	3.03096370224381	7.19853879282905	-33.3	5.1	-0.7	1
6.875	5.0922758811003	1.11734678853903	6.41511173419823	-21.9	11.6	-8.6	1
6.88	1.97783224637943	4.80330688406434	9.01583270752184	19.3	20.7	-5.6	1
6.885	-0.622888726944173	6.57565006588487	9.16352797267355	25	22	0.4	1
6.89	0.218332163823361	6.68481613143179	8.48284544632219	12.8	14.6	-0.1	1
6.895	1.93930337406991	5.92707520587084	8.69475604414855	0.7	7.1	-3.9	1
6.9	1.86866618083252	5.38124487813625	8.20029798255369	-3.7	12.1	-2.6	1
6.905	1.42558038537738	5.59957700923009	8.55348231226431	-2.7	15.5	-2.1	1
6.91	1.35494351943526	5.20144194664721	8.69475604414855	-5.1	13.5	-3.2	1
6.915	1.42558038537738	4.6235039525753	8.44431624671739	-8.8	11.7	-3.1	1
6.92	1.13018985507396	5.0537466814955	8.73328524375335	-7.7	11.4	-2	1
6.925	0.911857723980129	5.13080508070509	8.91308817524239	-7.2	11	-2.5	1
6.93	0.693525592886295	4.69414081851742	8.80392210969547	-10	10.7	-2.8	1
6.935	0.584359527339378	4.44370102108626	8.73328524375335	-10	10	-2.8	1
6.94	0.654996393281501	4.44370102108626	8.80392210969547	-7.7	8.2	-1.8	1
6.945	0.802691658433212	4.33453495553935	8.76539291009068	-6.5	5.6	-1.2	1
6.95	0.8797500576428	4.26389808959722	8.76539291009068	-5.4	4.8	-1.3	1
6.955	0.8797500576428	4.26389808959722	8.73328524375335	-3.9	4.2	-1.8	1
6.96	0.950386923584923	4.15473202405031	8.73328524375335	-2.5	3.9	-2	1
6.965	0.988916123189717	4.18683969038763	8.69475604414855	-1	4.3	-2.1	1
6.97	0.8797500576428	4.33453495553935	8.69475604414855	1.2	4.3	-2.1	1
6.975	0.802691658433212	4.47580868742359	8.69475604414855	2.8	3.3	-1.6	1
6.98	0.950386923584923	4.55286708663318	8.73328524375335	3.4	1.7	-1.6	1
6.985	0.911857723980129	4.6235039525753	8.69475604414855	3.9	1.4	-1.3	1
6.99	1.05955298913184	4.6620331521801	8.62411917820643	3.5	1.5	-1.6	1
6.995	1.05955298913184	4.6620331521801	8.5920115118691	3.6	0.9	-1.5	1
7	1.05955298913184	4.58497475297051	8.5920115118691	3.7	0.4	-1.2	1
7.005	1.13018985507396	4.51433788702839	8.55348231226431	2.9	-0.1	-1.1	1
7.01	1.13018985507396	4.51433788702839	8.52137464592698	3.2	0.1	-1.2	1
7.015	1.09808218873663	4.47580868742359	8.52137464592698	3.4	1.1	-1.6	1
7.02	1.05955298913184	4.55286708663318	8.52137464592698	3.5	2.3	-1.6	1
7.025	1.13018985507396	4.47580868742359	8.48284544632219	3.7	3.2	-1.5	1
7.03	1.20724825428355	4.44370102108626	8.48284544632219	3.6	3.3	-1.6	1
7.035	1.13018985507396	4.47580868742359	8.52137464592698	3.6	4.2	-2.1	1
7.04	1.13018985507396	4.51433788702839	8.55348231226431	4.5	4.6	-2.3	1
7.045	1.16871905467876	4.58497475297051	8.5920115118691	4.5	5.3	-2.3	1
7.05	1.13018985507396	4.51433788702839	8.55348231226431	4.9	5.7	-2.5	1
7.055	1.13018985507396	4.51433788702839	8.5920115118691	5.1	6.3	-2.3	1
7.06	1.20724825428355	4.51433788702839	8.5920115118691	5.1	6.7	-2.5	1
7.065	1.13018985507396	4.44370102108626	8.62411917820643	5.3	7	-2.8	1
7.07	0.950386923584923	4.55286708663318	8.62411917820643	5.6	7.6	-2.9	1
7.075	0.8797500576428	4.6235039525753	8.66264837781122	6.3	7.3	-3	1
7.08	0.8797500576428	4.6235039525753	8.62411917820643	6.1	6.7	-2.9	1
7.085	0.950386923584923	4.69414081851742	8.52137464592698	6	6	-2.7	1
7.09	0.911857723980129	4.6620331521801	8.62411917820643	6.2	6.2	-2.2	1
7.095	0.8797500576428	4.6235039525753	8.55348231226431	5.8	6.2	-2.9	1
7.1	0.950386923584923	4.6620331521801	8.55348231226431	5.6	5.8	-2.6	1
7.105	1.02102378952705	4.76477768445955	8.48284544632219	5.4	5.4	-2.3	1
7.11	1.16871905467876	4.55286708663318	8.52137464592698	4.9	5.6	-2.6	1
7.115	1.27788512022567	4.37306415514414	8.48284544632219	4.6	6.3	-3	1
7.12	1.24577745388835	4.44370102108626	8.52137464592698	5.2	6.7	-3	1
7.125	1.05955298913184	4.55286708663318	8.62411917820643	5.9	7.2	-3.1	1
7.13	0.988916123189717	4.69414081851742	8.62411917820643	6.1	8.1	-3.4	1
7.135	0.841220858038006	4.76477768445955	8.66264837781122	6.4	8.6	-3.6	1
7.14	0.802691658433212	4.76477768445955	8.5920115118691	5.7	7.8	-3.3	1
7.145	0.764162458828418	4.69414081851742	8.5920115118691	5.3	7.5	-3.5	1
7.15	0.802691658433212	4.73267001812222	8.66264837781122	5.2	7	-3	1
7.155	0.764162458828418	4.76477768445955	8.55348231226431	4.8	7.2	-2.9	1
7.16	0.802691658433212	4.80330688406434	8.62411917820643	4.4	6.2	-2.9	1
7.165	0.841220858038006	4.73267001812222	8.52137464592698	3.7	6.5	-2.8	1
7.17	0.911857723980129	4.73267001812222	8.55348231226431	3.6	6.4	-2.8	1
7.175	0.988916123189717	4.6235039525753	8.55348231226431	4	6.7	-2.6	1
7.18	0.950386923584923	4.69414081851742	8.5920115118691	3.6	6.9	-3	1
7.185	0.950386923584923	4.6620331521801	8.5920115118691	3.4	6.7	-2.7	1
7.19	0.8797500576428	4.6620331521801	8.55348231226431	3.4	7.2	-3.3	1
7.195	0.911857723980129	4.69414081851742	8.55348231226431	3.7	6.9	-3.2	1
7.2	0.988916123189717	4.58497475297051	8.55348231226431	4.2	6.7	-3.1	1
7.205	0.8797500576428	4.55286708663318	8.5920115118691	4.8	7	-3.7	1
7.21	0.841220858038006	4.6620331521801	8.5920115118691	4.6	6.5	-3.6	1
7.215	0.8797500576428	4.6620331521801	8.52137464592698	4.8	6	-3.4	1
7.22	0.8797500576428	4.58497475297051	8.66264837781122	5.4	5.8	-4	1
7.225	0.8797500576428	4.58497475297051	8.5920115118691	5.6	6.4	-3.8	1
7.23	0.950386923584923	4.6620331521801	8.55348231226431	5.4	6.4	-4.2	1
7.235	0.950386923584923	4.6620331521801	8.5920115118691	6	6.6	-3.8	1
7.24	0.911857723980129	4.6235039525753	8.62411917820643	7.1	6.8	-4.6	1
7.245	0.950386923584923	4.55286708663318	8.55348231226431	7.2	6.4	-5	1
7.25	0.911857723980129	4.58497475297051	8.66264837781122	7.9	6.4	-5.1	1
7.255	0.802691658433212	4.6620331521801	8.5920115118691	8.5	6.9	-5.6	1
7.26	0.8797500576428	4.69414081851742	8.62411917820643	9.1	6.6	-5.7	1
7.265	0.8797500576428	4.76477768445955	8.5920115118691	9.2	6.7	-6.2	1
7.27	0.764162458828418	4.84183608366914	8.62411917820643	8.8	7.2	-6	1
7.275	0.73205479249109	4.91247294961126	8.55348231226431	9.1	6.7	-5.8	1
7.28	0.73205479249109	4.98310981555338	8.55348231226431	9.4	6.3	-5.2	1
7.285	0.693525592886295	4.84183608366914	8.5920115118691	9.6	5.1	-4.9	1
7.29	0.764162458828418	4.69414081851742	8.66264837781122	9.1	4.1	-4.9	1
7.295	0.764162458828418	4.69414081851742	8.62411917820643	10.5	3.8	-4.8	1
7.3	0.802691658433212	4.69414081851742	8.76539291009068	12.2	3	-5	1
7.305	0.8797500576428	4.6235039525753	8.87455897563759	12.8	2.5	-5.5	1
7.31	0.802691658433212	4.6235039525753	8.91308817524239	13.9	2.3	-5.8	1
7.315	0.950386923584923	4.51433788702839	9.05436190712663	15.6	1.6	-6.2	1
7.32	1.16871905467876	4.37306415514414	9.16352797267355	18	0.7	-6.3	1
7.325	1.35494351943526	4.40517182148147	9.23416483861567	21.7	0	-7.3	1
7.33	1.61180485013389	4.51433788702839	9.23416483861567	25.2	-0.4	-8.3	1
7.335	1.7595001152856	4.6235039525753	9.12499877306876	27.9	-1.4	-9.5	1
7.34	1.68244171607601	4.87394375000646	9.23416483861567	31	-2.2	-11.6	1
7.345	1.64391251647122	5.27207881258934	9.266272504953	31.9	-4.7	-13.4	1
7.35	2.12552751153115	4.87394375000646	9.6965152338732	31.1	-12.7	-18.2	1
7.355	3.66027396245545	2.81905343171271	10.9808218873663	29.1	-19.9	-21.4	1
7.36	2.23469357707806	2.31175197628765	9.83778896575745	35.3	-9.9	-20.5	1
7.365	0.764162458828418	3.75659696146743	10.5184714921088	59.5	-6.5	-23.3	1
7.37	1.46410958498218	3.17865896739552	11.4431722826239	74.8	-17.5	-31	1
7.375	2.60072097332361	1.62464791666882	11.4431722826239	84.4	-25.6	-39.7	1
7.38	1.5732756505291	1.65675558300615	10.6597452239931	104.9	-16.9	-41.3	1
7.385	0.0321076696102812	3.06949322914388	10.6212160243883	135.8	-8.8	-46.3	1
7.39	-0.622888726944173	3.35846189888456	11.2633693511348	159.2	-9.3	-54.6	1
7.395	-0.436664262187667	2.67135783926573	10.7624897562725	170.3	-17.1	-63	1
7.4	-0.398135062582873	2.74199470520785	10.3386685606198	191.5	-20.7	-70.5	1
7.405	-0.8797500576428	3.35846189888456	11.0514587533085	213.9	-19.5	-77.2	1
7.41	-0.475193461792462	4.04556595850339	10.6918528903304	231.4	-17.2	-84.2	1
7.415	1.16871905467876	4.47580868742359	10.2295024950729	243.9	-20.4	-90.6	1
7.42	2.01636144598423	4.80330688406434	9.90842583169957	252.9	-24.5	-96.6	1
7.425	2.04846911232156	5.38124487813625	9.58734916832629	268.2	-15.7	-107.5	1
7.43	1.83013698122772	5.95918287220817	9.55524150198896	278.2	-6.5	-116.9	1
7.435	2.26680124341539	6.46648400033796	10.7624897562725	286.5	-2.1	-123.1	1
7.44	3.00527756917395	6.31878873518625	9.97906269764169	287.3	3	-125	1
7.445	4.14188895751537	7.33339099144583	10.3707762269571	287.1	1.6	-123	1
7.45	5.38766641140372	8.45715931325232	10.4414130928992	290.8	7.7	-123.3	1
7.455	5.60599854249755	10.5505791584461	9.6965152338732	285.6	19.8	-127.5	1
7.46	4.10335975791058	14.0567363224824	10.9422926877615	287.4	28.7	-127.6	1
7.465	2.78052390481265	14.8144772480434	11.6550828804502	272.9	34.8	-126.6	1
7.47	3.66027396245545	14.2365392539714	13.7228165925742	248.1	24	-126.6	1
7.475	4.2125258234575	11.7449843461948	13.6907089262369	213.2	19.4	-129.7	1
7.48	3.69880316206024	9.9020042984321	16.2593222332231	183	17.5	-136.3	1
7.485	3.69880316206024	6.86461906292083	15.0071232460673	138.8	14.7	-145.5	1
7.49	3.69880316206024	3.06949322914388	12.6889497365122	102	13.8	-153.5	1
7.495	4.14188895751537	-0.17980293148904	11.0514587533085	77.9	9.5	-159.3	1
7.5	4.83541455040167	-1.22651285408595	9.62587836793108	52.1	2.5	-161.4	1
7.505	5.56746934289276	-0.468771928524996	10.3707762269571	42	-1.9	-157.6	1
7.51	7.07010812747973	-0.321076696102812	11.4752799489612	24.3	-13.5	-152.8	1
7.515	7.07010812747973	2.38238916952505	10.8716558218194	6.6	-16.8	-147	1
7.52	6.78113913044378	7.51319392293486	13.7934534585163	2.5	-12.2	-129.5	1
7.525	8.20671951582116	7.84069211957561	16.008882435792	-23.8	-23.3	-104.8	1
7.53	9.60019223486122	4.15473202405031	13.6521797266321	-73.2	-32.1	-82.3	1
7.535	9.45891850297697	0.866906991107869	10.2680316946776	-121.8	-27	-58.8	1
7.54	8.68833451088109	-0.789848591898281	7.55814465580712	-140.8	-15.4	-44.3	1
7.545	7.66088918808658	-2.09341984519382	5.66379234190474	-147.3	-7.7	-30.9	1
7.55	6.26741646904652	-3.140130095086	4.13546742424791	-149	-5.5	-17.8	1
7.555	5.02163901515817	-3.42909876482668	3.63458782938558	-140.7	-8.8	-2.9	1
7.56	4.25105502306229	-2.88969029765484	3.95566449275887	-126	-15.8	17.3	1
7.565	3.88502762681675	-1.76592164855307	4.91889448287872	-116.2	-22.7	32.7	1
7.57	3.84649842721195	-0.577937994071913	6.05550587122015	-112	-30.1	47.3	1
7.575	3.95566449275887	0.539408794467119	7.12790192688692	-113.6	-36.3	60.5	1
7.58	4.14188895751537	1.36778658597019	7.98196585145986	-119.6	-40.9	72.5	1
7.585	4.32169188900441	1.80445084815786	8.34157171443794	-131.8	-43.1	84.8	1
7.59	4.28958422266709	2.02278297925169	8.37367938077527	-142.3	-42.2	93	1
7.595	3.84649842721195	1.91361691370478	8.09113191700678	-152.1	-38.9	99.8	1
7.6	3.2942465662099	1.65675558300615	7.7315260540287	-160.5	-35.7	105	1
7.605	2.63925050022368	1.5154818511219	7.37834172431809	-165.2	-34.2	109.5	1
7.61	2.19616470476854	1.58611871706403	7.19853879282905	-168.3	-35.4	114.8	1
7.615	1.7595001152856	2.05489064558902	7.33981252471329	-168.2	-39.2	118.7	1
7.62	1.68244171607601	2.78052390481265	7.66088918808658	-166.7	-43.8	122.4	1
7.625	1.64391251647122	3.46762796443148	8.12966111661157	-166.5	-49.4	126.9	1
7.63	1.61180485013389	4.47580868742359	8.37367938077527	-166.7	-53.9	131.6	1
7.635	1.46410958498218	4.98310981555338	8.30304251483315	-169.4	-59.1	137	1
7.64	1.35494351943526	5.45188174407838	8.23240564889102	-171.1	-62.4	140.9	1
7.645	0.950386923584923	5.95918287220817	8.12966111661157	-171.5	-63.9	144.3	1
7.65	0.0321076696102812	6.50501319994275	8.02049505106466	-170.5	-65.3	147.1	1
7.655	-1.16871905467876	7.08295119401466	8.05260271740199	-168.1	-67.4	149.3	1
7.66	-2.34385964262498	7.7315260540287	8.30304251483315	-164	-72.6	149.7	1
7.665	-3.55110789690853	8.55990384553177	8.73328524375335	-160.2	-78.9	147.6	1
7.67	-4.57855321970304	9.68367216733827	9.16352797267355	-157.7	-87.1	142.3	1
7.675	-5.34913721179893	10.5120499588413	9.51671230238416	-156.6	-94.9	134.4	1
7.68	-5.82433067359139	11.0899879529133	9.33690937089512	-157.7	-101.2	124	1
7.685	-6.22888726944173	11.3083200840071	8.73328524375335	-159.9	-105.5	110.1	1
7.69	-7.0380004611424	11.3083200840071	7.66088918808658	-160	-105.8	93.8	1
7.695	-8.13608264987904	11.1991540184602	5.98486900527803	-156	-103.1	72.4	1
7.7	-9.23416483861567	10.9872434206338	4.09693822464311	-148.2	-102.2	55.3	1
7.705	-10.1524440958633	11.237683218065	2.56219177371881	-132.8	-102.6	37.4	1
7.71	-11.0321941535061	12.1045902091728	1.49621725131951	-106.7	-105	16	1
7.715	-11.4367507493564	13.0100263998855	0.532987261199653	-84.2	-108.7	-1.8	1
7.72	-11.2505262845999	13.5494351943526	-0.353184329710613	-62.4	-115.2	-19.3	1
7.725	-10.5184714921088	13.7677673254465	-0.92470079051506	-41	-122.9	-34.8	1
7.73	3.55110789690853	18.0701946146485	-0.46235039525753	-18.7	-130.3	-50.5	1
7.735	21.4093919137306	25.1146166090583	8.09113191700678	53	-93.5	-111	1
7.74	-13.4531121953406	26.9961258564258	-1.24577745388835	119.4	159.2	-250.8	1
7.745	-28.5950909129775	31.2985531456278	4.59781781950544	79.1	177.1	-264.6	1
7.75	-25.5127516716412	37.1870926059884	16.5033404973868	85.4	47.3	-201.9	1
7.755	-12.0211102766958	31.8379619400949	7.91132898551774	20.7	-13.3	-99.3	1
7.76	-8.94519584157972	19.1169045372454	-10.300139361015	-121.2	-17.7	-59.5	1
7.765	-2.85758230402224	23.7789376894255	-15.9703532361872	-86.1	21.2	-65.4	1
7.77	-6.78113913044378	26.9961258564258	-1.45768805171471	38.5	92.2	-48.5	1
7.775	-6.8517759963859	23.6697716238786	13.7934534585163	-2.1	60.7	-15.2	1
7.78	-4.57855321970304	5.23997114625201	12.0467964097656	-102.6	11.4	10.2	1
7.785	-0.950386923584923	-7.19211725956158	8.73328524375335	-174.6	5.3	12.2	1
7.79	-0.288969029765484	-6.50501319994275	11.693612080055	-92.7	0.1	7	1
7.795	-0.109166065546917	-0.680682526351364	9.94695503130436	13.3	8.9	9.1	1
7.8	1.72097091568081	6.42795480073316	9.90842583169957	52.2	4.4	13.2	1
7.805	1.68244171607601	9.35617397069752	11.334006217077	48.6	1.4	9.9	1
7.81	1.5732756505291	6.42795480073316	9.44607543644204	1	-3.8	3.7	1
7.815	1.38705118577259	4.22536888999243	7.01873586134001	-3.5	-0.6	3.6	1
7.82	1.35494351943526	5.16291274704242	7.487507789865	12.2	-1.4	5.1	1
7.825	1.72097091568081	6.28668106884892	8.27093484849582	15.8	-3.4	5	1
7.83	2.4530257081719	5.92707520587084	8.41220858038006	7.2	-4	4.2	1
7.835	2.78052390481265	5.31060801219413	8.30304251483315	0	-1.7	2.5	1
7.84	2.70988703887052	5.31060801219413	8.1617687829489	-0.5	4.4	0.8	1
7.845	1.90077384716985	5.67021387517221	8.09113191700678	-1.3	12.3	-0.4	1
7.85	1.42558038537738	5.63810620883488	8.12966111661157	-4.1	15.5	-2.6	1
7.855	1.46410958498218	5.41977407774105	8.1617687829489	-7.7	15	-3	1
7.86	1.16871905467876	5.20144194664721	8.52137464592698	-9.1	16	-2.3	1
7.865	0.366027396245545	4.98310981555338	8.52137464592698	-9.3	16.8	-2.6	1
7.87	-0.109166065546917	5.0537466814955	8.80392210969547	-7.2	15.4	-2.3	1
7.875	0	4.91247294961126	8.84245130930027	-5.4	13	-2	1
7.88	0.327498196640751	4.76477768445955	8.69475604414855	-4.4	8.8	-1.5	1
7.885	0.50730112812979	4.87394375000646	8.69475604414855	-2.2	6.3	-1.6	1
7.89	0.584359527339378	4.91247294961126	8.62411917820643	-0.3	4.4	-1.2	1
7.895	0.764162458828418	4.87394375000646	8.52137464592698	1.2	3.2	-0.7	1
7.9	0.950386923584923	4.87394375000646	8.5920115118691	2.3	2.5	-0.9	1
7.905	0.988916123189717	4.87394375000646	8.48284544632219	2.2	3.2	-0.9	1
7.91	0.950386923584923	5.02163901515817	8.41220858038006	2.5	3.2	-1.2	1
7.915	1.05955298913184	5.0537466814955	8.34157171443794	2.5	2.7	-1.3	1
7.92	0.988916123189717	5.0537466814955	8.41220858038006	2.3	3	-1.2	1
7.925	0.911857723980129	5.02163901515817	8.48284544632219	1.6	3.1	-1.4	1
7.93	0.950386923584923	5.0922758811003	8.41220858038006	1.6	3.6	-1.5	1
7.935	0.8797500576428	5.0922758811003	8.41220858038006	1	3.5	-2.1	1
7.94	0.841220858038006	5.02163901515817	8.52137464592698	0.7	3.7	-1.6	1
7.945	0.764162458828418	5.02163901515817	8.55348231226431	0.8	3.9	-2.7	1
7.95	0.802691658433212	5.02163901515817	8.41220858038006	0.7	3.7	-1.9	1
7.955	0.693525592886295	5.0537466814955	8.48284544632219	1.2	3.5	-1	1
7.96	0.73205479249109	5.02163901515817	8.52137464592698	1.6	3.3	-1.1	1
7.965	0.654996393281501	5.02163901515817	8.41220858038006	1.1	2.4	-1.2	1
7.97	0.802691658433212	4.98310981555338	8.48284544632219	1.4	1.5	-1.1	1
7.975	0.73205479249109	5.0537466814955	8.44431624671739	1.4	1.4	-0.9	1
7.98	0.911857723980129	5.02163901515817	8.44431624671739	1.6	0.8	-1.1	1
7.985	0.802691658433212	5.02163901515817	8.41220858038006	1.4	0.5	-0.8	1
7.99	0.802691658433212	5.0537466814955	8.41220858038006	1.3	0.2	-0.9	1
7.995	0.841220858038006	5.0537466814955	8.37367938077527	1.6	-0.2	-0.9	1
8	0.8797500576428	5.02163901515817	8.44431624671739	1.3	-0.3	-0.4	1
8.005	0.8797500576428	5.0537466814955	8.41220858038006	0.6	-0.8	-1	1
8.01	0.950386923584923	5.0537466814955	8.44431624671739	0.8	-0.4	-0.6	1
8.015	0.8797500576428	5.13080508070509	8.30304251483315	0.4	0.1	-0.9	1
8.02	0.950386923584923	5.0537466814955	8.37367938077527	0	1	-0.7	1
8.025	0.8797500576428	5.0922758811003	8.37367938077527	-0.1	0.5	-0.7	1
8.03	0.8797500576428	5.02163901515817	8.41220858038006	-0.1	0.6	-0.9	1
8.035	0.764162458828418	4.98310981555338	8.48284544632219	-0.6	0.2	-0.9	1
8.04	0.654996393281501	5.0537466814955	8.5920115118691	-0.4	0.4	-0.7	1
8.045	0.802691658433212	5.13080508070509	8.5920115118691	0.2	-0.2	-1	1
8.05	0.584359527339378	5.13080508070509	8.66264837781122	0.2	-0.9	-0.9	1
8.055	0.654996393281501	5.13080508070509	8.73328524375335	0.8	-1.6	-0.9	1
8.06	0.841220858038006	5.0922758811003	8.87455897563759	1.4	-3.3	-0.8	1
8.065	0.802691658433212	5.23997114625201	8.91308817524239	1.8	-4.6	-1.1	1
8.07	0.911857723980129	5.23997114625201	8.94519584157972	2.3	-4.9	-1.1	1
8.075	0.841220858038006	5.27207881258934	8.62411917820643	2.3	-4.9	-1.2	1
8.08	0.911857723980129	5.23997114625201	8.62411917820643	1.3	-5.7	-1.3	1
8.085	0.841220858038006	5.23997114625201	8.55348231226431	0.6	-7	-1.7	1
8.09	0.911857723980129	5.13080508070509	8.62411917820643	0.1	-8.1	-2.1	1
8.095	0.988916123189717	5.20144194664721	8.66264837781122	0.2	-9.3	-1.6	1
8.1	1.05955298913184	5.23997114625201	8.84245130930027	0.2	-10.7	-2.3	1
8.105	1.20724825428355	5.27207881258934	8.5920115118691	0.2	-10.9	-2.1	1
8.11	1.46410958498218	5.0922758811003	8.5920115118691	0.6	-10.8	-2.2	1
8.115	1.38705118577259	5.16291274704242	8.44431624671739	0.7	-10.2	-3.5	1
8.12	1.42558038537738	5.41977407774105	8.41220858038006	0.1	-9	-3.3	1
8.125	1.16871905467876	5.45188174407838	8.41220858038006	-0.8	-9.1	-4.6	1
8.13	1.09808218873663	5.41977407774105	8.23240564889102	-3.2	-9.4	-5.1	1
8.135	0.693525592886295	5.16291274704242	8.23240564889102	-5.8	-8.6	-6.6	1
8.14	-0.25043983016069	4.95100214921605	8.34157171443794	-9.2	-9.7	-10	1
8.145	-1.61180485013389	4.84183608366914	8.69475604414855	-10.6	-16.9	-16.3	1
8.15	-2.85758230402224	4.95100214921605	8.84245130930027	-13	-30.7	-29.5	1
8.155	-2.70988703887052	5.13080508070509	8.87455897563759	-15.3	-50.6	-49	1
8.16	-1.61180485013389	5.16291274704242	8.5920115118691	-18.3	-70.3	-75.4	1
8.165	-0.475193461792462	5.59957700923009	7.77005525363349	-22.8	-87.3	-108.7	1
8.17	0.141273731884245	6.31878873518625	7.487507789865	-22.4	-96.1	-134.9	1
8.175	0.366027396245545	7.04442199440987	7.487507789865	-22.6	-102	-158.4	1
8.18	0.545830327734584	7.51319392293486	7.37834172431809	-24.4	-108.4	-179	1
8.185	0.327498196640751	7.58383078887699	6.91599132906056	-27.4	-112	-199	1
8.19	0.475193461792462	7.48108625659754	6.66555153162939	-29.4	-116	-214.2	1
8.195	1.42558038537738	7.33339099144583	6.73618839757152	-31.1	-117.6	-224.4	1
8.2	2.15763517786847	7.51319392293486	6.59491466568727	-29.6	-114.3	-230.5	1
8.205	2.8961118309223	7.29486179184103	6.59491466568727	-29.2	-110.5	-233.2	0
8.21	3.11444363472086	6.86461906292083	6.55638546608248	-30.9	-106.2	-235	0
8.215	2.4530257081719	5.31060801219413	6.05550587122015	-33.9	-102	-233.6	0
8.22	1.7595001152856	3.03096370224381	4.91889448287872	-36.8	-101.9	-228.9	0
8.225	1.02102378952705	1.11734678853903	3.77586156126983	-34.5	-107.1	-215.4	0
8.23	0.50730112812979	0.211910597826368	4.20610429019003	-26	-117.2	-200	0
8.235	3.2942465662099	-0.102744532279451	7.33981252471329	-20	-136.8	-178.7	0
8.24	11.8734150115441	2.05489064558902	14.9043787137879	-16.8	-150.2	-155.4	0
8.245	13.5237490612828	1.80445084815786	14.4741359848677	-31.4	-99.5	-135.8	0
8.25	7.6929968544239	-0.0706368659421227	7.37834172431809	-48.9	-20.5	-108.9	0
8.255	0.584359527339378	-0.141273731884245	7.16643112649172	-44.3	21.2	-70.8	0
8.26	-10.9936649539013	1.5154818511219	7.37834172431809	-20.6	52.6	-33.9	0
8.265	-17.4473058877043	6.39584713439583	7.77005525363349	11.9	52.9	-11.1	0
8.27	-14.1851669878317	11.237683218065	11.9761595438235	37.1	13	10.9	0
8.275	-1.31641431983047	10.011170363979	11.6550828804502	18.2	-28.8	26.1	0
8.28	10.1524440958633	5.23997114625201	10.9101850214242	-17.5	-41.2	21.4	0
8.285	11.4367507493564	1.94572458004211	8.30304251483315	-22.6	-15.4	13.1	0
8.29	5.9720259387431	1.87508804139526	8.12966111661157	-10	2.3	7.9	0
8.295	1.16871905467876	3.28782503294244	8.37367938077527	7.3	7.1	6.3	0
8.3	-0.218332163823361	4.95100214921605	8.37367938077527	21.4	2.1	7.2	0
8.305	1.05955298913184	5.81790914032392	9.08646957346396	18.4	-7.8	5.6	0
8.31	2.08699831192635	5.56104780962529	9.19563563901088	8.1	-7.9	4.7	0
8.315	1.64391251647122	5.31060801219413	8.41220858038006	4.1	-0.1	3.8	0
8.32	1.5347464509243	5.0922758811003	8.05260271740199	2.8	6.4	1.6	0
8.325	1.72097091568081	5.0922758811003	7.91132898551774	3.8	8.6	0.4	0
8.33	1.83013698122772	5.20144194664721	8.23240564889102	3.3	8.2	0.5	0
8.335	1.61180485013389	5.23997114625201	8.27093484849582	0	8.2	0.4	0
8.34	1.20724825428355	5.20144194664721	8.37367938077527	-2.5	9	-0.2	0
8.345	1.05955298913184	5.0537466814955	8.55348231226431	-4	10	-0.2	0
8.35	1.13018985507396	4.98310981555338	8.80392210969547	-4.7	12.1	-1.1	0
8.355	1.31641431983047	4.69414081851742	8.73328524375335	-5.3	13.7	-1.7	0
8.36	1.38705118577259	4.6235039525753	8.5920115118691	-4.8	15.6	-2.3	0
8.365	1.16871905467876	4.76477768445955	8.5920115118691	-3.3	16	-3	0
8.37	0.73205479249109	4.87394375000646	8.5920115118691	-3.2	15.6	-2.9	0
8.375	0.436664262187667	4.87394375000646	8.84245130930027	-2.7	13.7	-2.5	0
8.38	0.436664262187667	4.87394375000646	8.87455897563759	-2	12.6	-2.4	0
8.385	0.475193461792462	4.91247294961126	8.84245130930027	-1.3	11.9	-2.8	0
8.39	0.475193461792462	4.87394375000646	8.66264837781122	-1	10.8	-2.1	0
8.395	0.436664262187667	4.98310981555338	8.62411917820643	0.1	8.6	-2	0
8.4	0.545830327734584	4.95100214921605	8.66264837781122	0.8	5.9	-2.1	0
8.405	0.50730112812979	4.95100214921605	8.5920115118691	1.1	5	-1.1	0
8.41	0.764162458828418	4.91247294961126	8.69475604414855	1.8	4.2	-0.9	0
8.415	0.693525592886295	4.98310981555338	8.55348231226431	2.3	3.2	-1.2	0
8.42	0.802691658433212	5.02163901515817	8.44431624671739	1.3	3.9	-1.1	0
8.425	0.73205479249109	4.98310981555338	8.48284544632219	1.1	2.9	-0.9	0
8.43	0.654996393281501	5.0922758811003	8.48284544632219	1.4	2.1	-0.4	0
8.435	0.654996393281501	5.02163901515817	8.52137464592698	0.9	1.6	-0.7	0
8.44	0.654996393281501	4.95100214921605	8.5920115118691	0.7	1.7	-0.3	0
8.445	0.584359527339378	4.98310981555338	8.52137464592698	0.7	1.6	-0.5	0
8.45	0.622888726944173	4.98310981555338	8.48284544632219	0.9	0.2	-0.2	0
8.455	0.622888726944173	4.95100214921605	8.55348231226431	0.8	-0.6	0	0
8.46	0.584359527339378	4.91247294961126	8.5920115118691	0.9	-1.1	0	0
8.465	0.654996393281501	4.80330688406434	8.84245130930027	1.1	-2.3	0.8	0
8.47	0.584359527339378	4.91247294961126	8.94519584157972	2.2	-3.8	0.5	0
8.475	0.545830327734584	4.95100214921605	9.05436190712663	3.2	-4.9	0.5	0
8.48	0.584359527339378	5.0537466814955	8.91308817524239	4.2	-6	1.2	0
8.485	0.73205479249109	5.16291274704242	8.94519584157972	4.4	-8.4	1	0
8.49	0.366027396245545	5.49041094368317	8.76539291009068	4.2	-10.2	1.6	0
8.495	0.218332163823361	5.67021387517221	8.84245130930027	2.7	-13.4	1.2	0
8.5	0.475193461792462	5.38124487813625	8.73328524375335	0.7	-15.8	1.2	0
8.505	0.693525592886295	5.23997114625201	8.73328524375335	-0.2	-17.5	1.1	0
8.51	0.584359527339378	5.34913721179893	8.80392210969547	-0.1	-18.6	1	0
8.515	0.475193461792462	5.27207881258934	8.98372504118451	-0.1	-19.8	1.3	0
8.52	0.398135062582873	5.0537466814955	8.87455897563759	-1.6	-21.7	1.1	0
8.525	0.218332163823361	4.95100214921605	8.87455897563759	-2.7	-22.4	0.7	0
8.53	0.25043983016069	5.02163901515817	8.94519584157972	-2.5	-23.7	-0.7	0
8.535	0.764162458828418	5.16291274704242	8.73328524375335	-3.7	-24.9	-2.5	0
8.54	1.13018985507396	5.20144194664721	8.66264837781122	-5.6	-25.6	-3.9	0
8.545	0.366027396245545	4.98310981555338	8.73328524375335	-6.7	-24.2	-8	0
8.55	-0.988916123189717	4.87394375000646	8.5920115118691	-7.6	-22.5	-13.6	0
8.555	-2.23469357707806	4.6620331521801	8.55348231226431	-9.1	-23.8	-21.9	0
8.56	-4.2125258234575	4.51433788702839	8.37367938077527	-9.1	-25	-37.8	0
8.565	-7.21780339263144	5.0537466814955	7.87922131918041	-7.2	-30.3	-61.1	0
8.57	-10.0432780303163	5.85001680666125	7.94985818512253	-3.6	-45.7	-95.5	0
8.575	-9.7157798336756	6.53712086628008	7.66088918808658	-3.7	-71.1	-136.7	0
8.58	-5.42619561100851	7.08295119401466	7.33981252471329	-6.5	-105.6	-180.3	0
8.585	0.584359527339378	6.646286931827	7.33981252471329	-10.7	-133.7	-219.5	0
8.59	5.90138907280098	5.45188174407838	6.87746212945576	-16.5	-148.1	-249.8	0
8.595	10.0047488307116	4.40517182148147	6.20320113637186	-22.3	-152.6	-266.6	0
8.6	13.7806103919814	3.5382648303736	6.05550587122015	-24.2	-149.4	-264.3	0
8.605	17.042749291854	2.52366257411402	6.37658253459344	-23.4	-140.5	-247	0
8.61	18.3655851449519	2.13194937209389	7.01873586134001	-19.6	-119.1	-215.8	0
8.615	14.5511943840773	2.34385964262498	7.487507789865	-15.5	-91	-191.2	0
8.62	7.51319392293486	2.52366257411402	8.27093484849582	-13.5	-60.9	-171.6	0
8.625	-0.475193461792462	2.56219177371881	8.66264837781122	-14.4	-41	-157.2	0
8.63	-5.42619561100851	1.87508804139526	8.76539291009068	-18.1	-33.4	-143.5	0
8.635	-5.13080508070509	2.88969029765484	7.19853879282905	-16.4	-26.3	-122.8	0
8.64	-2.12552751153115	6.93525592886295	7.16643112649172	-3.3	-11.8	-97.9	0
8.645	-3.00527756917395	10.4028838932944	8.12966111661157	6.7	23.1	-55.3	0
8.65	-9.56808456852389	10.300139361015	8.66264837781122	-5.8	50.6	-21.2	0
8.655	-9.08646957346396	6.35731793479104	8.87455897563759	-23.3	30.7	1.6	0
8.66	-2.96674836956915	2.38238916952505	8.62411917820643	-31.7	-4.8	16.5	0
8.665	1.93930337406991	3.140130095086	8.98372504118451	-12.1	-12.4	19.8	0
8.67	2.78052390481265	5.34913721179893	9.65798603426841	14.7	-8.3	16.1	0
8.675	2.8961118309223	5.77937994071913	9.44607543644204	13.6	-7.4	12.1	0
8.68	3.37130496541949	4.76477768445955	9.23416483861567	2.1	-12.1	10.9	0
8.685	2.63925050022368	4.18683969038763	8.91308817524239	-1.8	-11.5	9.7	0
8.69	1.5732756505291	4.47580868742359	8.76539291009068	1.8	-9.8	8.2	0
8.695	1.24577745388835	4.91247294961126	8.76539291009068	6	-8.2	6.7	0
8.7	1.72097091568081	5.02163901515817	8.76539291009068	6.4	-7.6	5.6	0
8.705	2.08699831192635	5.0537466814955	8.66264837781122	6.2	-4.9	4	0
8.71	2.19616470476854	5.02163901515817	8.5920115118691	5.4	-1.4	1.6	0
8.715	1.86866618083252	5.13080508070509	8.37367938077527	4.4	0.9	0.9	0
8.72	1.5347464509243	5.0922758811003	8.48284544632219	2.5	2	0	0
8.725	1.24577745388835	5.0537466814955	8.84245130930027	1.3	3.1	-0.7	0
8.73	1.05955298913184	5.0537466814955	8.84245130930027	1.4	4.4	-1.8	0
8.735	0.950386923584923	4.95100214921605	8.69475604414855	0.8	5	-2.3	0
8.74	0.764162458828418	4.95100214921605	8.5920115118691	0.5	5.4	-2.7	0
8.745	0.398135062582873	4.95100214921605	8.62411917820643	0.9	4.5	-2.8	0
8.75	0.398135062582873	4.91247294961126	8.66264837781122	1.6	2.6	-2.7	0
8.755	0.50730112812979	4.91247294961126	8.66264837781122	2.1	0.4	-2.5	0
8.76	0.802691658433212	4.95100214921605	8.69475604414855	3.5	-0.8	-2.6	0
8.765	1.02102378952705	4.87394375000646	8.80392210969547	3.9	-1.6	-2.5	0
8.77	1.64391251647122	4.47580868742359	8.69475604414855	4.4	-1.6	-3	0
8.775	1.97783224637943	4.37306415514414	8.73328524375335	5	-0.4	-3.6	0
8.78	1.64391251647122	4.58497475297051	8.55348231226431	6.8	2.5	-4.6	0
8.785	1.38705118577259	4.84183608366914	8.34157171443794	7.4	4.6	-5.3	0
8.79	1.09808218873663	5.02163901515817	8.20029798255369	7	6.5	-5.6	0
8.795	0.622888726944173	5.0922758811003	8.30304251483315	6.7	6.4	-6.5	0
8.8	0.288969029765484	5.16291274704242	8.27093484849582	6.5	6.3	-5.8	0
8.805	0.475193461792462	5.27207881258934	8.23240564889102	6.7	5.2	-5.1	0
8.81	0.584359527339378	5.20144194664721	8.23240564889102	6.5	3.7	-4.6	0
8.815	0.622888726944173	5.20144194664721	8.27093484849582	5.7	3	-4.6	0
8.82	0.693525592886295	5.16291274704242	8.27093484849582	5.7	2.1	-4.2	0
8.825	0.73205479249109	5.13080508070509	8.37367938077527	5.5	2	-3.7	0
8.83	0.73205479249109	5.27207881258934	8.55348231226431	4.9	1.4	-3.8	0
8.835	0.73205479249109	5.23997114625201	8.66264837781122	3.6	0.9	-3.5	0
8.84	0.764162458828418	5.13080508070509	8.5920115118691	2	0.2	-3.4	0
8.845	0.622888726944173	5.0537466814955	8.55348231226431	0.7	0	-3	0
8.85	0.584359527339378	4.98310981555338	8.52137464592698	0.5	-0.4	-3.2	0
8.855	0.584359527339378	4.91247294961126	8.62411917820643	1.1	-1.4	-3.2	0
8.86	0.73205479249109	4.91247294961126	8.55348231226431	1.1	-2.3	-3.4	0
8.865	0.545830327734584	4.98310981555338	8.30304251483315	1.4	-2.3	-3.5	0
8.87	0.327498196640751	5.16291274704242	8.30304251483315	2.3	-2.7	-2.9	0
8.875	-0.109166065546917	5.13080508070509	8.27093484849582	1.7	-3.2	-2.6	0
8.88	-0.141273731884245	5.0537466814955	8.20029798255369	1.5	-4.5	-1.9	0
8.885	-0.0321076696102812	5.0922758811003	8.20029798255369	1.8	-5.8	-0.4	0
8.89	-0.218332163823361	5.31060801219413	8.20029798255369	1.8	-6.6	0.9	0
8.895	-0.0321076696102812	5.27207881258934	8.1617687829489	0.9	-7.4	2.5	0
8.9	0.17980293148904	5.27207881258934	8.1617687829489	-0.6	-7.9	3.8	0
8.905	0.545830327734584	5.20144194664721	8.1617687829489	-1.8	-7.9	5.1	0
8.91	0.50730112812979	5.16291274704242	8.20029798255369	-3.4	-8.1	5.9	0
8.915	0.50730112812979	5.16291274704242	8.1617687829489	-4	-8.5	6	0
8.92	0.841220858038006	4.98310981555338	7.98196585145986	-4.9	-9.2	6.3	0
8.925	1.27788512022567	4.76477768445955	8.02049505106466	-6.1	-9.8	6	0
8.93	1.64391251647122	4.6235039525753	8.34157171443794	-4.9	-9.8	5.8	0
8.935	1.46410958498218	4.6235039525753	8.30304251483315	-3.9	-7.4	5.8	0
8.94	1.31641431983047	4.98310981555338	8.48284544632219	-2.4	-6	4.5	0
8.945	0.950386923584923	5.16291274704242	8.55348231226431	-2.1	-4.4	3.6	0
8.95	0.764162458828418	5.23997114625201	8.48284544632219	-3.8	-2.7	3	0
8.955	0.950386923584923	5.13080508070509	8.48284544632219	-5.8	-2.6	2.5	0
8.96	0.841220858038006	5.13080508070509	8.5920115118691	-7.4	-2	1.9	0
8.965	0.436664262187667	5.27207881258934	8.69475604414855	-8.2	-1.8	1.4	0
8.97	0.475193461792462	5.16291274704242	8.73328524375335	-9.6	-3	0.1	0
8.975	0.545830327734584	5.0922758811003	8.52137464592698	-12.1	-4.5	-0.1	0
8.98	0.584359527339378	5.0537466814955	8.44431624671739	-13.4	-5.4	-1.1	0
8.985	0.584359527339378	4.84183608366914	8.62411917820643	-14.1	-5.3	-2.1	0
8.99	0.622888726944173	4.76477768445955	8.5920115118691	-15.1	-5.1	-3.5	0
8.995	0.475193461792462	4.76477768445955	8.5920115118691	-14.9	-5.1	-4.6	0
9	0.584359527339378	4.73267001812222	8.69475604414855	-14.9	-5.7	-5.8	0
9.005	0.622888726944173	4.6235039525753	8.76539291009068	-14.4	-6.6	-7.1	0
9.01	0.622888726944173	4.73267001812222	8.80392210969547	-13.7	-7.4	-9.1	0
9.015	0.654996393281501	4.73267001812222	8.76539291009068	-12.8	-8.4	-11.6	0
9.02	0.73205479249109	4.76477768445955	8.76539291009068	-12.5	-7.9	-14.2	0
9.025	0.802691658433212	4.73267001812222	8.87455897563759	-11.6	-7.7	-16.5	0
9.03	0.366027396245545	4.51433788702839	8.87455897563759	-11.5	-8.1	-19.5	0
9.035	-0.0321076696102812	4.47580868742359	8.66264837781122	-11.3	-8	-23.5	0
9.04	-0.764162458828418	4.6620331521801	8.62411917820643	-10.6	-8.6	-29	0
9.045	-1.46410958498218	4.84183608366914	8.52137464592698	-10.9	-10.9	-33.8	0
9.05	-2.4144965085671	4.95100214921605	8.37367938077527	-12.4	-13	-38.2	0
9.055	-1.79160778162293	5.02163901515817	8.27093484849582	-14	-18.1	-42.2	0
9.06	-1.02102378952705	5.02163901515817	7.91132898551774	-15.4	-21.4	-44.1	0
9.065	0.988916123189717	5.20144194664721	7.66088918808658	-14.9	-22.1	-42.6	0
9.07	2.8961118309223	4.80330688406434	7.19853879282905	-15.7	-21.8	-37.8	0
9.075	5.45830327734584	4.37306415514414	7.26917565877117	-14.9	-20	-29.1	0
9.08	6.59491466568727	3.86576302701435	7.84069211957561	-12.3	-15.8	-19.2	0
9.085	5.34913721179893	4.00703675889859	8.05260271740199	-7.3	-7.5	-8.8	0
9.09	2.52366257411402	4.33453495553935	8.23240564889102	0.2	1.1	0.7	0
9.095	0.436664262187667	4.40517182148147	8.52137464592698	1.7	1.9	3.5	0
9.1	0.50730112812979	4.29600575593455	8.5920115118691	2.7	0	3.4	0
9.105	1.5732756505291	4.22536888999243	8.48284544632219	5.1	-1.8	3.4	0
9.11	1.93930337406991	4.47580868742359	8.41220858038006	8	-0.8	3.6	0
9.115	1.68244171607601	4.69414081851742	8.44431624671739	10.4	1.6	2.7	0
9.12	1.35494351943526	4.69414081851742	8.52137464592698	9.8	1.6	2.2	0
9.125	1.05955298913184	4.6620331521801	8.5920115118691	9.5	1.4	2.1	0
9.13	1.02102378952705	4.76477768445955	8.73328524375335	10.1	2.2	1.2	0
9.135	1.09808218873663	5.02163901515817	8.84245130930027	10.7	3.1	1	0
9.14	0.988916123189717	5.16291274704242	8.87455897563759	10.2	5	0	0
9.145	0.8797500576428	5.16291274704242	8.66264837781122	8.8	6	-0.1	0
9.15	0.8797500576428	5.31060801219413	8.69475604414855	6.7	5.6	-0.4	0
9.155	0.584359527339378	5.45188174407838	8.98372504118451	5.4	4.3	-0.5	0
9.16	-0.109166065546917	5.52894014328797	8.98372504118451	3.5	3.7	-0.7	0
9.165	-0.327498196640751	5.20144194664721	8.87455897563759	-0.2	1.6	-0.8	0
9.17	0.218332163823361	5.02163901515817	8.69475604414855	-1.8	-0.4	-0.6	0
9.175	0.50730112812979	4.91247294961126	8.62411917820643	-1.1	-2.3	-0.6	0
9.18	0.545830327734584	4.91247294961126	8.69475604414855	-0.3	-3.7	0.2	0
9.185	0.654996393281501	4.91247294961126	8.66264837781122	0	-5.1	0.4	0
9.19	0.802691658433212	4.84183608366914	8.5920115118691	-0.2	-6.2	0.7	0
9.195	1.02102378952705	4.73267001812222	8.69475604414855	-0.2	-5.9	0.6	0
9.2	1.27788512022567	4.58497475297051	8.62411917820643	0.2	-6	0.2	0
9.205	1.46410958498218	4.47580868742359	8.44431624671739	0.8	-4.6	-0.4	0
9.21	1.46410958498218	4.6620331521801	8.41220858038006	2.3	-3.5	-0.8	0
9.215	1.20724825428355	4.69414081851742	8.34157171443794	3.2	-2.6	-0.6	0
9.22	1.13018985507396	4.51433788702839	8.27093484849582	2.3	-2.1	-0.9	0
9.225	1.27788512022567	4.55286708663318	8.20029798255369	3.5	-2.1	-1.5	0
9.23	1.24577745388835	4.73267001812222	8.23240564889102	5.4	-0.8	-1.2	0
9.235	1.09808218873663	4.98310981555338	8.23240564889102	5.6	0.2	-1.4	0
9.24	1.09808218873663	5.02163901515817	8.34157171443794	4.8	0.6	-1.5	0
9.245	0.764162458828418	4.87394375000646	8.09113191700678	3.5	1.1	-1.7	0
9.25	0.911857723980129	4.76477768445955	8.34157171443794	2.1	1.4	-1.6	0
9.255	0.73205479249109	4.91247294961126	8.1617687829489	2.3	1.6	-1.3	0
9.26	0.764162458828418	4.84183608366914	8.37367938077527	2.2	2.3	-1.6	0
9.265	0.73205479249109	4.76477768445955	8.30304251483315	1.1	2.2	-1.3	0
9.27	0.802691658433212	4.76477768445955	8.48284544632219	1.8	2.1	-1.1	0
9.275	0.764162458828418	4.6620331521801	8.5920115118691	2.1	1.4	-0.9	0
9.28	0.73205479249109	4.76477768445955	8.5920115118691	2.7	1.4	-0.9	1
9.285	0.911857723980129	4.6235039525753	8.62411917820643	3.5	0.9	-1.1	1
9.29	0.950386923584923	4.69414081851742	8.55348231226431	4.6	1	-0.7	1
9.295	0.950386923584923	4.76477768445955	8.55348231226431	5.6	0.8	-0.9	1
9.3	0.911857723980129	4.87394375000646	8.5920115118691	6.5	0.9	-1.1	1
9.305	0.8797500576428	4.95100214921605	8.55348231226431	6.6	0.9	-1	1
9.31	0.841220858038006	5.02163901515817	8.55348231226431	6.7	0.8	-1.1	1
9.315	0.841220858038006	5.02163901515817	8.41220858038006	5.9	0.9	-0.7	1
9.32	0.911857723980129	4.91247294961126	8.30304251483315	5.4	1.1	-1.1	1
9.325	1.24577745388835	4.98310981555338	8.37367938077527	5.2	0.7	-0.8	1
9.33	0.654996393281501	5.0922758811003	8.23240564889102	5	1.1	-0.9	1
9.335	0.802691658433212	5.02163901515817	8.44431624671739	2.9	1.8	-0.7	1
9.34	1.02102378952705	4.80330688406434	8.1617687829489	1.6	1.7	-0.7	1
9.345	1.05955298913184	4.84183608366914	8.37367938077527	1.6	2	-0.9	1
9.35	0.950386923584923	4.69414081851742	8.48284544632219	1.4	3	-1.9	1
9.355	0.841220858038006	4.76477768445955	8.44431624671739	1.8	3.1	-2.5	1
9.36	0.950386923584923	4.80330688406434	8.44431624671739	2.5	3.5	-2.2	1
9.365	0.8797500576428	4.84183608366914	8.52137464592698	3.2	3.7	-2.3	1
9.37	0.764162458828418	4.98310981555338	8.55348231226431	3.5	3.5	-2.2	1
9.375	0.764162458828418	4.98310981555338	8.48284544632219	3.7	3	-2.5	1
9.38	0.841220858038006	5.02163901515817	8.44431624671739	3.4	2.8	-2.2	1
9.385	0.693525592886295	5.02163901515817	8.41220858038006	3.2	1.7	-1.3	1
9.39	0.654996393281501	5.0537466814955	8.41220858038006	2.5	1.3	-1.1	1
9.395	0.841220858038006	4.95100214921605	8.44431624671739	2.3	0.6	-0.7	1
9.4	0.802691658433212	4.84183608366914	8.41220858038006	2.6	0.1	-0.6	1
9.405	0.911857723980129	4.80330688406434	8.48284544632219	2.7	-0.1	-0.6	1
9.41	0.988916123189717	4.84183608366914	8.44431624671739	2.8	0.1	0	1
9.415	0.911857723980129	4.80330688406434	8.48284544632219	3.5	-0.2	-0.6	1
9.42	1.09808218873663	4.91247294961126	8.55348231226431	3.8	-0.9	-0.3	1
9.425	1.13018985507396	4.95100214921605	8.55348231226431	4.1	-0.7	-0.2	1
9.43	0.988916123189717	4.98310981555338	8.62411917820643	4.2	0.4	-0.8	1
9.435	0.911857723980129	4.98310981555338	8.48284544632219	3.1	0.8	-1.6	1
9.44	0.950386923584923	5.0537466814955	8.48284544632219	2.5	2.1	-2	1
9.445	1.05955298913184	5.13080508070509	8.52137464592698	1.8	2	-2.1	1
9.45	0.911857723980129	5.13080508070509	8.48284544632219	0.5	1.6	-2.6	1
9.455	0.693525592886295	5.0922758811003	8.48284544632219	-0.4	1.5	-2.2	1
9.46	0.764162458828418	4.98310981555338	8.30304251483315	-1	1.8	-1.8	1
9.465	0.802691658433212	5.0537466814955	8.27093484849582	-1.9	2.3	-1.4	1
9.47	0.693525592886295	5.0537466814955	8.23240564889102	-3.2	2.1	-1.4	1
9.475	0.654996393281501	5.02163901515817	8.20029798255369	-3.5	2.1	-1.6	1
9.48	0.693525592886295	4.91247294961126	8.34157171443794	-3.7	1.4	-0.5	1
9.485	0.654996393281501	4.91247294961126	8.30304251483315	-3.9	1.4	-0.2	1
9.49	0.764162458828418	4.84183608366914	8.37367938077527	-3.2	0.9	0.1	1
9.495	0.988916123189717	4.69414081851742	8.30304251483315	-3.6	1.1	0.5	1
9.5	1.16871905467876	4.6235039525753	8.37367938077527	-3.3	0.6	0.6	1
9.505	1.09808218873663	4.6235039525753	8.37367938077527	-2.1	0.9	0.4	1
9.51	0.950386923584923	4.84183608366914	8.34157171443794	-1	2.1	-0.4	1
9.515	0.911857723980129	4.84183608366914	8.52137464592698	0.2	1.6	0.4	1
9.52	0.8797500576428	4.73267001812222	8.52137464592698	0.4	1.4	0	1
9.525	0.8797500576428	4.87394375000646	8.41220858038006	1.6	1.1	-0.2	1
9.53	0.8797500576428	4.87394375000646	8.41220858038006	1.6	0.2	0.8	1
9.535	0.841220858038006	4.95100214921605	8.37367938077527	1.9	0.2	0.4	1
9.54	0.911857723980129	4.91247294961126	8.37367938077527	2.5	0.2	0.4	1
9.545	0.8797500576428	4.91247294961126	8.48284544632219	2.1	0	0	1
9.55	0.841220858038006	4.95100214921605	8.48284544632219	2.1	0.2	0.4	1
9.555	0.841220858038006	4.98310981555338	8.48284544632219	1.4	0.5	-0.4	1
9.56	0.841220858038006	4.98310981555338	8.55348231226431	1.1	0.8	0	1
9.565	0.73205479249109	5.0537466814955	8.55348231226431	1.3	1.4	-0.3	1
9.57	0.841220858038006	4.98310981555338	8.52137464592698	0.9	1.6	-1.1	1
9.575	0.841220858038006	4.98310981555338	8.48284544632219	0.7	1.9	-0.4	1
9.58	0.8797500576428	4.98310981555338	8.52137464592698	0.5	2.1	-0.7	1
9.585	0.802691658433212	4.98310981555338	8.52137464592698	0.2	1.4	-0.6	1
9.59	0.841220858038006	4.95100214921605	8.48284544632219	-0.3	2.1	-0.1	1
9.595	0.802691658433212	5.02163901515817	8.44431624671739	-0.2	1.6	-0.9	1
9.6	0.841220858038006	4.95100214921605	8.44431624671739	0.1	1.3	-0.7	1
9.605	0.73205479249109	5.02163901515817	8.41220858038006	0	1.4	-1	1
9.61	0.764162458828418	5.0922758811003	8.37367938077527	-0.4	1.7	-0.6	1
9.615	0.764162458828418	5.0537466814955	8.34157171443794	-0.9	0.9	0	1
9.62	0.802691658433212	4.95100214921605	8.27093484849582	-1.6	0.5	-0.2	1
9.625	0.764162458828418	4.91247294961126	8.37367938077527	-1.9	0.9	0.4	1
9.63	0.764162458828418	4.87394375000646	8.37367938077527	-1.4	0.9	0.7	1
9.635	0.8797500576428	4.87394375000646	8.41220858038006	-0.8	0	0.6	1
9.64	0.950386923584923	4.84183608366914	8.48284544632219	-0.9	0.1	0.7	1
9.645	0.841220858038006	4.87394375000646	8.34157171443794	-0.9	-0.2	0.3	1
9.65	0.950386923584923	4.76477768445955	8.37367938077527	-0.7	-0.1	0.7	1
9.655	0.8797500576428	4.80330688406434	8.44431624671739	-0.3	-0.5	0.3	1
9.66	0.73205479249109	4.87394375000646	8.48284544632219	-0.1	-0.1	0.2	1
9.665	0.693525592886295	4.91247294961126	8.52137464592698	-0.4	0	0.1	1
9.67	0.693525592886295	4.91247294961126	8.52137464592698	-0.4	0	0.5	1
9.675	0.693525592886295	4.91247294961126	8.41220858038006	-0.4	0	0.3	1
9.68	0.802691658433212	4.95100214921605	8.44431624671739	-0.3	0.2	0.4	1
9.685	0.73205479249109	4.98310981555338	8.44431624671739	0	0	0.6	1
9.69	0.8797500576428	4.95100214921605	8.48284544632219	-0.1	-0.5	0.5	1
9.695	0.950386923584923	4.91247294961126	8.44431624671739	-0.5	-0.5	0.6	1
9.7	1.05955298913184	4.95100214921605	8.41220858038006	-0.8	-0.2	0.1	1
9.705	1.09808218873663	4.87394375000646	8.44431624671739	-0.9	-0.3	0	1
9.71	1.05955298913184	4.91247294961126	8.48284544632219	-1	-0.3	0.4	1
9.715	0.950386923584923	4.87394375000646	8.48284544632219	-0.6	0.1	0.3	1
9.72	0.950386923584923	4.87394375000646	8.48284544632219	-0.6	0.5	0.3	1
9.725	0.950386923584923	4.87394375000646	8.48284544632219	-0.9	0.2	-0.2	1
9.73	0.911857723980129	4.87394375000646	8.41220858038006	-0.2	0.2	-0.2	1
9.735	0.911857723980129	4.87394375000646	8.52137464592698	0.2	0.2	-0.1	1
9.74	0.911857723980129	4.95100214921605	8.48284544632219	0	-0.2	-0.2	1
9.745	0.8797500576428	4.87394375000646	8.52137464592698	0.1	-0.1	0.1	1
9.75	0.802691658433212	4.87394375000646	8.55348231226431	0.2	-0.1	-0.1	1
9.755	0.8797500576428	4.87394375000646	8.48284544632219	0	-0.1	0	1
9.76	0.950386923584923	4.87394375000646	8.41220858038006	0	-0.5	-0.2	1
9.765	0.841220858038006	4.98310981555338	8.34157171443794	0	-0.2	-0.2	1
9.77	0.911857723980129	4.95100214921605	8.37367938077527	0.1	-1.1	0	1
9.775	0.911857723980129	4.91247294961126	8.44431624671739	0	-1.4	0.5	1
9.78	0.911857723980129	4.98310981555338	8.41220858038006	0.2	-1.2	0.5	1
9.785	0.8797500576428	4.91247294961126	8.44431624671739	0.2	-0.9	0.1	1
9.79	0.764162458828418	4.98310981555338	8.48284544632219	0.1	-0.8	0.4	1
9.795	0.73205479249109	4.95100214921605	8.52137464592698	-0.7	-0.4	-0.1	1
9.8	0.8797500576428	4.91247294961126	8.5920115118691	-0.3	-0.2	0	1
9.805	0.764162458828418	5.02163901515817	8.66264837781122	-0.2	0	-0.5	1
9.81	0.693525592886295	5.20144194664721	8.69475604414855	-0.2	0	-0.7	1
9.815	0.8797500576428	5.16291274704242	8.5920115118691	-1.8	-0.2	-0.9	1
9.82	0.988916123189717	5.0922758811003	8.55348231226431	-3.3	-0.7	-0.9	1
9.825	0.950386923584923	5.16291274704242	8.41220858038006	-3.6	-0.9	-1.2	1
9.83	1.05955298913184	5.13080508070509	8.37367938077527	-5.1	-2.1	-1	1
9.835	1.02102378952705	5.02163901515817	8.37367938077527	-6	-1.6	-1.1	1
9.84	0.841220858038006	4.91247294961126	8.48284544632219	-6.3	-1.1	-1.2	1
9.845	0.654996393281501	4.87394375000646	8.41220858038006	-6.5	-0.9	-1.2	1
9.85	0.654996393281501	4.98310981555338	8.41220858038006	-5.9	-0.8	-0.5	1
9.855	0.654996393281501	4.98310981555338	8.37367938077527	-5.7	-1.4	0.1	1
9.86	0.654996393281501	5.02163901515817	8.37367938077527	-6.3	-2.1	0.7	1
9.865	0.693525592886295	4.98310981555338	8.30304251483315	-7	-2.4	0.7	1
9.87	0.8797500576428	4.73267001812222	8.1617687829489	-7.7	-2.5	1.1	1
9.875	1.09808218873663	4.37306415514414	8.20029798255369	-8.3	-2.4	1.4	1
9.88	1.13018985507396	4.44370102108626	8.34157171443794	-6.7	-2.3	1.1	1
9.885	0.911857723980129	4.47580868742359	8.34157171443794	-4.9	-1.2	1.3	1
9.89	1.16871905467876	4.44370102108626	8.27093484849582	-4.2	-1.1	1.2	1
9.895	1.20724825428355	4.47580868742359	8.34157171443794	-2.5	-1.1	0.9	1
9.9	1.05955298913184	4.55286708663318	8.44431624671739	-1.6	0	0.4	1
9.905	0.911857723980129	4.6235039525753	8.44431624671739	-0.7	0.1	0	1
9.91	0.8797500576428	4.76477768445955	8.48284544632219	0	0.2	0.1	1
9.915	0.911857723980129	4.73267001812222	8.41220858038006	-0.3	-0.5	0.2	1
9.92	1.13018985507396	4.6620331521801	8.48284544632219	-0.2	0.4	0.2	1
9.925	1.05955298913184	4.76477768445955	8.44431624671739	0.4	1.2	-0.4	1
9.93	1.02102378952705	4.76477768445955	8.37367938077527	0.6	2.3	-0.2	1
9.935	1.05955298913184	4.76477768445955	8.41220858038006	0.8	2.3	-0.4	1
9.94	0.988916123189717	4.84183608366914	8.44431624671739	0.7	2.5	-1.1	1
9.945	0.988916123189717	4.80330688406434	8.41220858038006	1.3	3.2	-0.4	1
9.95	0.950386923584923	4.84183608366914	8.48284544632219	1.6	4	-0.7	1
9.955	0.988916123189717	4.98310981555338	8.55348231226431	1.8	3.8	-0.8	1
9.96	0.841220858038006	5.13080508070509	8.66264837781122	1.7	4.2	-0.9	1
9.965	0.584359527339378	5.13080508070509	8.62411917820643	0.9	3.5	-1.3	1
9.97	0.584359527339378	5.0537466814955	8.62411917820643	-0.2	2.1	-0.7	1
9.975	0.764162458828418	4.95100214921605	8.69475604414855	-0.6	1.4	-0.7	1
9.98	0.764162458828418	4.98310981555338	8.62411917820643	-0.7	1.2	-0.8	1
9.985	0.764162458828418	5.02163901515817	8.55348231226431	-1.3	0.4	-0.4	1
9.99	0.764162458828418	4.95100214921605	8.5920115118691	-1.7	-0.3	0.3	1
[truncated: 30,168 more rows]
