# Supplementary material for: Real-Time Detection of Freezing Motions in Parkinson's Patients for Adaptive Gait Phase Synchronous Cueing
Source: Front Neurol. 2021 Dec 6;12:720516. doi: 10.3389/fneur.2021.720516 (PMC8685223; doi:10.3389/fneur.2021.720516)
Supplement: Supplementary file 2 [file Data_Sheet_2.zip › data/S3/S3_left_foot_trial_2.csv]

time	acc_x	acc_y	acc_z	gyr_x	gyr_y	gyr_z	FoG
0	-1.75926	5.30394	8.057281	-11.1	1.6	13.5	0
0.005	-1.98816	5.30394	8.207701	-10.4	1.6	14.3	0
0.01	-2.21052	5.19276	8.2404	-10.3	1.7	14.4	0
0.015	-2.36094	5.232	8.27964	-9.1	2.7	13.5	0
0.02	-2.5506	5.16006	8.2404	-7.7	3.5	11.8	0
0.025	-2.66178	5.16006	8.312341	-6.1	4.1	10.5	0
0.03	-2.77296	5.120821	8.42352	-4.9	4.6	8.2	0
0.035	-2.8122	5.27124	8.35158	-4.2	4.4	6	0
0.04	-2.85144	5.120821	8.207701	-3.2	3.2	4.1	0
0.045	-2.74026	5.120821	8.207701	-1.9	2.2	2.5	0
0.05	-2.47212	5.04888	8.207701	-0.9	1.1	1.3	0
0.055	-2.47212	5.00964	8.2404	-0.1	0.7	0.2	0
0.06	-2.40018	5.120821	8.2404	0.3	0.4	-0.2	0
0.065	-2.24976	5.08158	8.27964	0.8	0.2	-1.1	0
0.07	-2.36094	5.08158	8.312341	1.1	-0.2	-2.3	0
0.075	-2.24976	5.120821	8.312341	1.3	-0.2	-2.6	0
0.08	-2.289	5.00964	8.35158	1.4	-0.7	-3.2	0
0.085	-2.24976	5.120821	8.42352	1.2	-1.6	-3.5	0
0.09	-2.21052	5.04888	8.495461	0.8	-1.8	-4.2	0
0.095	-2.09934	5.08158	8.495461	1.4	-2.1	-4	0
0.1	-2.0601	5.120821	8.495461	1.2	-1.9	-4	0
0.105	-2.09934	5.08158	8.5347	0.5	-1.6	-4.3	0
0.11	-2.0601	5.08158	8.5674	0.5	-1.6	-4	0
0.115	-2.0274	5.19276	8.63934	0.6	-2.2	-4.2	0
0.12	-1.98816	5.232	8.75052	0.4	-1.4	-3.8	0
0.125	-1.90968	5.41512	8.82246	-0.4	-0.5	-3.3	0
0.13	-1.94892	5.37588	9.00558	-0.8	0	-2.8	0
0.135	-1.98816	5.56554	9.07752	-2.3	0.9	-2.5	0
0.14	-1.98816	5.5263	9.110221	-4.7	1.4	-3	0
0.145	-1.94892	5.5263	9.110221	-5.8	2.3	-3.3	0
0.15	-1.94892	5.34318	8.8617	-6.9	2.6	-3.1	0
0.155	-1.87698	5.27124	8.5674	-8.5	2.8	-2.8	0
0.16	-1.90968	5.120821	8.38428	-9.1	2.9	-2.9	0
0.165	-1.83774	5.00964	8.2404	-9	2.6	-2.3	0
0.17	-1.87698	5.08158	8.27964	-8.7	2.4	-1	0
0.175	-1.90968	5.120821	8.13576	-8.2	2.2	-0.7	0
0.18	-1.94892	5.04888	8.16846	-7.8	1.7	-0.3	0
0.185	-2.0601	5.08158	8.09652	-7.2	0.9	-0.1	0
0.19	-2.09934	5.04888	8.02458	-6.1	0	0.4	0
0.195	-2.0274	5.04888	7.985341	-6.1	-1	0.8	0
0.2	-2.0274	5.00964	7.985341	-5.8	-1.2	0.7	0
0.205	-2.0274	5.08158	7.952641	-4.8	-2.3	0.5	0
0.21	-2.0601	5.08158	8.02458	-3.7	-2.8	0.2	0
0.215	-2.09934	5.232	8.16846	-2.6	-3.2	0.5	0
0.22	-2.09934	5.30394	8.27964	-2.3	-3.5	0.2	0
0.225	-2.09934	5.487061	8.35158	-1.9	-3	-0.2	0
0.23	-2.17128	5.45436	8.35158	-1.5	-3.2	-0.4	0
0.235	-2.09934	5.5263	8.35158	-2	-3.5	-0.7	0
0.24	-2.09934	5.487061	8.312341	-2	-3.2	-0.7	0
0.245	-2.17128	5.487061	8.207701	-1.6	-3.5	-0.3	0
0.25	-2.17128	5.56554	8.13576	-1.6	-3.4	-0.7	0
0.255	-2.0601	5.56554	7.985341	-1.4	-3.7	-0.9	0
0.26	-1.98816	5.5263	7.808761	0	-4.3	-1.1	0
0.265	-1.94892	5.487061	7.808761	1	-4.8	-0.7	0
0.27	-1.87698	5.67672	7.880701	2.3	-5.5	-0.4	0
0.275	-1.75926	5.78136	7.880701	2.6	-5.9	-0.2	0
0.28	-1.72656	5.74866	7.9134	3	-5.6	0	0
0.285	-1.64808	5.78136	7.69758	3.3	-5.7	0.4	0
0.29	-1.57614	5.59824	7.62564	3.4	-6	1.1	0
0.295	-1.308	5.56554	7.51446	3.7	-6	3	0
0.3	-1.2753	5.56554	7.62564	5.1	-6	4.9	0
0.305	-1.19682	5.70942	7.65834	5.6	-5.5	6.2	0
0.31	-1.2753	5.93178	7.9134	5.9	-4.9	8.9	0
0.315	-1.23606	6.186841	8.02458	5.8	-4.1	10.3	0
0.32	-1.34724	6.186841	8.16846	5.1	-3.3	12.1	0
0.325	-1.49766	6.186841	8.13576	4.4	-3.2	14.1	0
0.33	-1.5369	6.186841	8.09652	3.7	-3	15.4	0
0.335	-1.7985	6.114901	8.057281	3.4	-3	16.5	0
0.34	-1.72656	5.85984	7.9134	3	-2.6	16.8	0
0.345	-2.0601	6.04296	8.02458	3.5	-3	17.3	0
0.35	-2.21052	5.93178	8.09652	3.9	-4.2	18	0
0.355	-2.43942	6.00372	8.27964	4.4	-6	17.3	0
0.36	-2.40018	5.89254	8.312341	4.2	-7.2	16.8	0
0.365	-2.289	5.78136	8.16846	4.3	-8.2	15.3	0
0.37	-2.21052	5.487061	8.27964	4.7	-9	14.4	0
0.375	-2.17128	5.63748	8.5347	4.7	-9.1	13.7	0
0.38	-2.24976	5.487061	8.63934	3.9	-8.6	12.6	0
0.385	-2.289	5.487061	8.67858	3.2	-7.6	11.9	0
0.39	-2.24976	5.19276	8.78322	2.2	-7.5	10.7	0
0.395	-2.21052	4.9704	8.63934	1.1	-7.1	10.2	0
0.4	-2.289	4.86576	8.75052	0.4	-6.3	9.4	0
0.405	-2.24976	4.86576	8.75052	-0.4	-5.2	8.5	0
0.41	-2.17128	4.53222	8.82246	-1.8	-4.5	8.3	0
0.415	-2.40018	4.56492	8.96634	-4.4	-2.8	7.2	0
0.42	-2.289	4.30986	8.82246	-6.7	-1.3	6.8	0
0.425	-2.40018	3.7932	8.96634	-8.3	0.1	5.3	0
0.43	-2.85144	3.61008	9.36528	-9.5	1.5	3.9	0
0.435	-3.22422	3.42696	9.36528	-12.1	2.9	3.7	0
0.44	-3.3354	2.75988	9.76422	-14.4	3.5	2.5	0
0.445	-3.5643	2.3544	9.986581	-16.1	3.7	1.4	0
0.45	-3.86514	1.65462	10.2024	-18.1	4.4	0.4	0
0.455	-4.3164	0.8109601	10.92834	-19.4	4.3	-0.7	0
0.46	-4.80036	0.25506	11.54964	-21.8	3.7	-1.2	0
0.465	-4.99002	-0.18312	11.76546	-24.8	3.1	-2	0
0.47	-4.38834	0.14388	11.14416	-25.5	3.4	-2.6	0
0.475	-2.5506	1.69386	9.47646	-24.7	4.6	0	0
0.48	-2.21052	2.616	8.495461	-22.7	8.1	5.6	0
0.485	-2.3217	5.37588	8.96634	-19.8	7.9	10.1	0
0.49	-2.21052	6.52038	8.606641	-19.2	6.5	12.2	0
0.495	-2.0274	6.52038	8.16846	-21.1	6.1	11.2	0
0.5	-1.49766	6.00372	8.057281	-18.4	3.8	7.2	0
0.505	-0.9744601	5.45436	8.13576	-17.5	2.9	3.9	0
0.51	-0.56244	5.08158	8.606641	-16.7	2.3	2	0
0.515	-0.44472	4.75458	8.82246	-16.8	2.7	1.6	0
0.52	-0.59514	4.27062	8.82246	-17.2	4.5	3.4	0
0.525	-1.2753	4.12674	8.894401	-17.8	5.4	6.2	0
0.53	-2.09934	4.23792	8.93364	-18.1	5.9	8.6	0
0.535	-2.70102	4.71534	8.711281	-19.1	6.3	10.6	0
0.54	-2.92338	5.120821	8.35158	-20.3	6	11.8	0
0.545	-2.8122	5.27124	8.312341	-19.6	4.4	11.7	0
0.55	-2.51136	5.19276	8.35158	-18.5	2.4	11.4	0
0.555	-1.83774	5.120821	8.5674	-17.5	0.5	10.9	0
0.56	-1.49766	4.9704	8.67858	-17.3	-0.7	11.2	0
0.565	-1.34724	4.82652	8.78322	-16.5	-0.7	11.6	0
0.57	-1.38648	4.78728	8.75052	-16.3	-0.4	12.1	0
0.575	-1.5369	4.78728	8.711281	-16.5	-0.2	12.1	0
0.58	-1.68732	4.6761	8.8617	-15.8	0	11.8	0
0.585	-1.75926	4.9377	8.82246	-15.4	0.2	11	0
0.59	-1.7985	4.86576	8.67858	-14.7	0.3	10.7	0
0.595	-1.7985	4.9704	8.606641	-14.4	0	10	0
0.6	-1.72656	4.78728	8.711281	-12.6	0	9.1	0
0.605	-1.68732	4.78728	8.78322	-11.7	-0.4	9.1	0
0.61	-1.64808	4.75458	8.711281	-11.3	-0.4	8.7	0
0.615	-1.57614	4.71534	8.67858	-10.5	-0.3	8	0
0.62	-1.68732	4.60416	8.67858	-10.4	-0.6	8.4	0
0.625	-1.75926	4.6434	8.8617	-9.5	-0.9	8.6	0
0.63	-1.75926	4.71534	8.82246	-8.8	-0.5	8.4	0
0.635	-1.75926	4.71534	8.75052	-7.9	-0.4	8.6	0
0.64	-1.75926	4.6761	8.78322	-7.1	-0.5	7.9	0
0.645	-1.68732	4.60416	8.8617	-5.8	-0.7	7.4	0
0.65	-1.64808	4.6761	8.96634	-5.1	-0.1	7.2	0
0.655	-1.64808	4.75458	8.894401	-5.1	0.4	7	0
0.66	-1.64808	4.71534	8.82246	-4.9	1	7	0
0.665	-1.75926	4.78728	8.75052	-4.2	1.1	6.5	0
0.67	-1.7985	4.82652	8.75052	-3.9	1.3	6	0
0.675	-1.75926	4.71534	8.78322	-3.7	1.4	5.6	0
0.68	-1.75926	4.75458	8.78322	-3.5	1.4	5.8	0
0.685	-1.7985	4.6761	8.75052	-3.6	1.4	5.5	0
0.69	-1.75926	4.75458	8.894401	-3.2	1.5	5	0
0.695	-1.68732	4.75458	8.8617	-2.3	2.3	5.1	0
0.7	-1.64808	4.75458	8.8617	-1.4	2.3	4.2	0
0.705	-1.75926	4.6434	8.8617	-1.3	2.3	3.7	0
0.71	-1.7985	4.71534	8.78322	-1.8	2.8	3.7	0
0.715	-1.83774	4.82652	8.82246	-1.6	3	3.5	0
0.72	-1.87698	4.75458	8.78322	-1.6	2.5	3.5	0
0.725	-1.98816	4.86576	8.75052	-1.6	2.3	2.6	0
0.73	-1.87698	4.86576	8.75052	-1.3	2.5	2.3	0
0.735	-1.90968	4.78728	8.78322	-0.9	3.1	1.8	0
0.74	-1.94892	4.78728	8.75052	-1.3	2.8	1.8	0
0.745	-1.87698	4.71534	8.82246	-1.1	2.7	1.6	0
0.75	-1.90968	4.71534	8.894401	-0.9	2.5	0.9	0
0.755	-1.87698	4.71534	8.8617	-0.7	2.8	0.3	0
0.76	-1.90968	4.75458	8.75052	-0.9	2.8	0.2	0
0.765	-1.90968	4.71534	8.711281	-0.7	2.3	0	0
0.77	-1.94892	4.6761	8.78322	-0.7	2.3	0	0
0.775	-1.94892	4.78728	8.82246	-1.2	2.3	-0.2	0
0.78	-1.87698	4.75458	8.82246	-1.5	2.6	-0.2	0
0.785	-1.83774	4.75458	8.82246	-1.4	2.3	-0.2	0
0.79	-1.87698	4.71534	8.82246	-1.8	2.5	-0.4	0
0.795	-1.83774	4.6761	8.82246	-1.9	2.6	-0.7	0
0.8	-1.90968	4.6761	8.78322	-1.6	3.1	-1.6	0
0.805	-1.98816	4.6434	8.82246	-0.9	2.8	-1.6	0
0.81	-2.0274	4.78728	8.82246	-1	2.3	-1.6	0
0.815	-1.98816	4.86576	8.894401	-1.2	2.4	-1.8	0
0.82	-1.98816	4.78728	8.75052	-1.7	2.1	-1.8	0
0.825	-1.87698	4.6761	8.75052	-2.1	1.8	-1.8	0
0.83	-1.75926	4.6434	8.75052	-2.3	2.1	-1.6	0
0.835	-1.72656	4.6761	8.8617	-2.6	1.6	-1.8	0
0.84	-1.83774	4.71534	8.78322	-3	1.5	-1.4	0
0.845	-1.83774	4.71534	8.78322	-3.5	1.4	-1.4	0
0.85	-1.7985	4.6761	8.8617	-3.5	1.4	-1.7	0
0.855	-1.72656	4.71534	8.894401	-3.3	1.4	-2.7	0
0.86	-1.68732	4.71534	8.93364	-3.5	1.1	-3	0
0.865	-2.0601	4.71534	8.82246	-3.9	1.2	-3.3	0
0.87	-1.98816	4.6761	8.82246	-4.3	1.2	-3.1	0
0.875	-1.98816	4.6761	8.75052	-4.4	1.4	-2.8	0
0.88	-1.94892	4.56492	8.82246	-4.9	1	-3.1	0
0.885	-1.98816	4.49298	8.78322	-5	1	-3	0
0.89	-1.94892	4.49298	8.82246	-5.1	1.1	-2.6	0
0.895	-1.90968	4.53222	8.82246	-4.9	0.8	-2.9	0
0.9	-1.75926	4.56492	8.8617	-4.6	0.7	-2.2	0
0.905	-1.57614	4.71534	9.00558	-4.9	0.3	-2.3	0
0.91	-1.5369	4.78728	9.00558	-5.8	0.4	-2.6	0
0.915	-1.49766	4.82652	9.00558	-6.5	1.1	-3	0
0.92	-1.5369	4.6434	8.93364	-7.3	1.1	-2.8	0
0.925	-1.57614	4.60416	8.82246	-8.4	1.1	-2.8	0
0.93	-1.75926	4.56492	8.894401	-8.6	1.4	-2.8	0
0.935	-1.83774	4.71534	8.894401	-9.8	1.6	-2.8	0
0.94	-1.94892	4.60416	8.8617	-10.1	1.4	-2.3	0
0.945	-1.90968	4.49298	8.78322	-10.5	1.4	-1.4	0
0.95	-2.09934	4.46028	8.75052	-10.3	1.2	-1.1	0
0.955	-2.09934	4.46028	8.75052	-10.5	1.4	-1.4	0
0.96	-2.09934	4.53222	8.82246	-10.3	1.1	-1.6	0
0.965	-2.17128	4.6434	8.894401	-10.3	1.1	-1.6	0
0.97	-2.0601	4.75458	9.00558	-10.1	1.2	-1.2	0
0.975	-1.90968	4.6761	9.03828	-10.7	1.1	-1.4	0
0.98	-1.49766	4.6761	9.00558	-11.4	1.2	-0.9	0
0.985	-1.42572	4.60416	8.96634	-11.8	1.7	-0.8	0
0.99	-1.45842	4.53222	9.03828	-12.6	1.5	-0.7	0
0.995	-1.68732	4.53222	8.93364	-12.8	1.9	-0.4	0
1	-1.68732	4.3491	8.96634	-13.1	2.3	0.6	0
1.005	-1.64808	4.3491	8.96634	-13.7	2.1	1.5	0
1.01	-2.0601	4.3491	9.07752	-14.2	2.3	1.4	0
1.015	-2.13858	4.3818	9.00558	-13.4	2.7	2	0
1.02	-2.09934	4.27062	8.8617	-13.1	2.8	2.5	0
1.025	-2.13858	4.30986	8.78322	-12.6	3	2.5	0
1.03	-2.21052	4.23792	8.82246	-12.3	2.7	1.8	0
1.035	-2.289	4.46028	8.93364	-11.4	3	0.6	0
1.04	-2.17128	4.3818	8.96634	-10.9	3	0.7	0
1.045	-1.87698	4.46028	9.07752	-11.2	2.5	0.6	0
1.05	-1.94892	4.3491	8.96634	-11.2	2.9	0.1	0
1.055	-1.83774	4.23792	8.8617	-11.5	3.5	1	0
1.06	-1.87698	4.12674	8.894401	-11.2	3.9	1	0
1.065	-1.94892	4.0875	8.8617	-10.5	3.2	1.8	0
1.07	-2.0601	4.0875	8.93364	-10.4	3.1	1.5	0
1.075	-2.17128	4.19868	8.894401	-10	2.9	2	0
1.08	-2.3217	4.23792	8.894401	-9.8	1.8	2.4	0
1.085	-2.36094	4.19868	8.67858	-9.9	1.1	2.8	0
1.09	-2.43942	4.12674	8.67858	-9.5	0.4	3	0
1.095	-2.47212	4.0875	8.606641	-9	-0.8	3.2	0
1.1	-2.5506	4.01556	8.63934	-8.2	-1.8	2.5	0
1.105	-2.62254	4.15944	8.711281	-7.4	-2.2	2.9	0
1.11	-2.51136	4.27062	8.82246	-7	-2.5	1.6	0
1.115	-2.36094	4.42104	8.96634	-6.6	-3.1	0.9	0
1.12	-2.3217	4.42104	9.03828	-6.3	-3.5	0.5	0
1.125	-2.17128	4.42104	8.96634	-5.7	-3.1	0.8	0
1.13	-2.0274	4.3491	8.96634	-5.1	-3.5	0	0
1.135	-1.98816	4.27062	8.93364	-5.5	-4	-0.4	0
1.14	-2.0601	4.0875	8.894401	-5.4	-3.8	-0.1	0
1.145	-2.0601	4.19868	8.78322	-4.6	-4	-0.4	0
1.15	-2.24976	4.0875	8.78322	-3.9	-4.4	-0.2	0
1.155	-2.09934	4.12674	8.8617	-3.5	-4.8	-0.9	0
1.16	-1.83774	4.0875	8.894401	-3.2	-4.6	-1.8	0
1.165	-1.64808	4.0548	8.894401	-2.5	-4.2	-1.4	0
1.17	-1.5369	3.94362	9.00558	-1.8	-3.6	-1.8	0
1.175	-1.45842	4.01556	8.93364	-0.4	-3.3	-1.9	0
1.18	-1.5369	3.94362	8.894401	0.1	-2.5	-1.6	0
1.185	-1.60884	3.75396	8.606641	1.3	-2.1	-1.4	0
1.19	-1.72656	3.42696	8.207701	3.2	-2.8	-2.1	0
1.195	-1.83774	3.05418	7.73028	5.5	-3.9	-2.9	0
1.2	-1.94892	2.616	7.2267	9.8	-7.6	-1.8	0
1.205	-2.36094	2.616	7.76952	14.8	-11.6	-1.4	0
1.21	-2.43942	3.68202	9.07752	19.9	-13.1	-1.4	0
1.215	-1.72656	4.89846	9.91464	21.4	-11.7	-2	0
1.22	-1.23606	5.34318	9.842701	19.6	-10.9	-1.7	0
1.225	-0.8959801	4.71534	9.188701	17.9	-11.1	-0.6	0
1.23	-1.08564	4.0875	8.78322	17.2	-10.4	0	0
1.235	-1.34724	4.0548	8.75052	17	-10.2	0	0
1.24	-1.64808	4.23792	8.82246	17.7	-10.4	-0.4	0
1.245	-1.7985	4.15944	8.75052	18.3	-10.4	-0.8	0
1.25	-1.90968	3.94362	8.495461	19.5	-11.7	-0.4	0
1.255	-1.94892	3.64932	8.495461	21.7	-12.6	-0.2	0
1.26	-1.87698	3.83244	8.82246	23.8	-13.3	0.3	0
1.265	-1.83774	4.30986	9.188701	25.4	-13	0.7	0
1.27	-1.75926	4.3818	9.47646	25.8	-11.7	1.4	0
1.275	-1.83774	4.86576	9.76422	24.6	-9.3	2.6	0
1.28	-1.7985	5.37588	9.80346	21.9	-6.2	4.2	0
1.285	-1.7985	5.27124	9.62034	18.6	-2.8	5.2	0
1.29	-1.68732	5.56554	9.875401	16.3	0.7	4.9	0
1.295	-1.2753	5.59824	9.36528	12.3	4.9	4.6	0
1.3	-1.49766	5.19276	8.75052	8.1	7.2	2.9	0
1.305	-1.75926	4.9377	8.67858	6.7	7.8	1.4	0
1.31	-1.83774	4.6434	8.75052	5.9	8.4	-0.4	0
1.315	-1.90968	4.53222	8.75052	5.7	9.1	-2.7	0
1.32	-2.09934	4.30986	8.75052	6.3	8.7	-3.2	0
1.325	-2.21052	4.12674	8.78322	6.8	7.7	-3	0
1.33	-2.24976	4.0548	8.78322	7.9	7.4	-2.3	0
1.335	-2.3217	4.0875	8.8617	8.9	6.7	-0.9	0
1.34	-2.24976	4.12674	8.894401	10.4	5.5	0.9	0
1.345	-2.24976	4.30986	8.75052	10.9	4.3	2.1	0
1.35	-2.09934	4.3818	8.67858	11.2	2.8	3.4	0
1.355	-1.94892	4.60416	8.606641	11.1	1.8	5	0
1.36	-1.83774	4.75458	8.606641	10.9	0.2	5.5	0
1.365	-1.75926	4.75458	8.45622	10.7	-0.8	5.6	0
1.37	-1.7985	4.56492	8.42352	11.2	-2.4	5.8	0
1.375	-1.94892	4.56492	8.45622	12	-4.5	5.4	0
1.38	-1.94892	4.56492	8.5674	12.4	-6.7	4.7	0
1.385	-2.0274	4.42104	8.312341	13.7	-8.1	4.1	0
1.39	-2.09934	4.0875	8.38428	14.8	-9.1	4.4	0
1.395	-2.17128	4.01556	8.82246	16.8	-9.8	4.5	0
1.4	-1.90968	4.01556	9.07752	18.2	-10	4.9	0
1.405	-2.0601	4.42104	9.03828	18.5	-9.9	6.5	0
1.41	-2.3217	4.49298	9.00558	19	-9.4	7	0
1.415	-2.17128	4.71534	9.07752	19.3	-8.9	7.8	0
1.42	-1.72656	5.08158	9.188701	20.2	-6.9	9.4	0
1.425	-1.308	5.37588	9.07752	20.4	-5.1	10.1	0
1.43	-1.308	5.37588	8.8617	19.6	-3.7	9.7	0
1.435	-1.2753	5.34318	8.8617	18.5	-2.8	7.9	0
1.44	-1.2753	5.19276	8.96634	17.5	-1.7	7.2	0
1.445	-1.308	5.120821	8.894401	16.2	-0.7	5.2	0
1.45	-1.57614	5.120821	8.82246	15.4	-0.2	4	0
1.455	-1.64808	4.9704	8.8617	14.7	0	3	0
1.46	-1.87698	4.86576	8.894401	13.9	0.3	2.3	0
1.465	-1.90968	4.82652	8.8617	13.1	0.3	2	0
1.47	-1.94892	4.82652	8.82246	12.3	0.4	1.9	0
1.475	-1.87698	4.9704	8.82246	11.3	0.7	2.3	0
1.48	-1.72656	5.16006	8.82246	10.5	0.8	3.2	0
1.485	-1.64808	5.232	8.78322	9.3	1.1	4	0
1.49	-1.5369	5.37588	8.78322	7.8	0.9	3.3	0
1.495	-1.38648	5.27124	8.78322	6.7	1.1	2	0
1.5	-1.42572	5.19276	8.82246	6	1.3	1.3	0
1.505	-1.45842	5.16006	8.78322	5.6	1.7	0	0
1.51	-1.64808	4.9704	8.82246	5.1	2.4	-0.5	0
1.515	-1.72656	4.9704	8.75052	4.4	2.5	-1.3	0
1.52	-1.87698	4.89846	8.711281	4.7	2.1	-1.4	0
1.525	-1.90968	4.78728	8.75052	4.3	2	-0.8	0
1.53	-1.87698	4.82652	8.711281	4.2	1.8	-0.5	0
1.535	-1.90968	4.82652	8.711281	4.1	1.9	0	0
1.54	-1.83774	4.9704	8.63934	4.1	1.1	0.1	0
1.545	-1.7985	5.04888	8.67858	3.6	0.9	0.8	0
1.55	-1.75926	5.120821	8.82246	2.8	1.1	1.3	0
1.555	-1.45842	5.16006	8.75052	1.8	1.3	1.1	0
1.56	-1.49766	5.19276	8.67858	1.3	1.4	0.5	0
1.565	-1.45842	5.19276	8.711281	0.2	1.3	-0.2	0
1.57	-1.49766	5.120821	8.75052	-0.4	1.8	-0.9	0
1.575	-1.5369	5.04888	8.75052	-0.2	2.3	-2.1	0
1.58	-1.68732	5.04888	8.711281	-0.7	2.3	-3	0
1.585	-1.7985	5.00964	8.75052	-0.7	2.4	-3.4	0
1.59	-1.83774	4.9377	8.75052	-0.2	2.1	-3.6	0
1.595	-1.83774	4.89846	8.711281	0	2.5	-4	0
1.6	-1.90968	4.86576	8.711281	0	2.3	-3.9	0
1.605	-1.94892	4.89846	8.63934	0.2	2.1	-3.2	0
1.61	-1.87698	4.9377	8.63934	-0.4	1.6	-3	0
1.615	-1.87698	4.89846	8.606641	-0.6	1.2	-3	0
1.62	-1.87698	4.9704	8.82246	-1.1	1.6	-2.3	0
1.625	-1.75926	5.16006	8.711281	-1.7	2.1	-2.3	0
1.63	-1.60884	5.16006	8.63934	-2.8	2.3	-2.5	0
1.635	-1.57614	5.19276	8.67858	-3.3	2.9	-3.5	0
1.64	-1.60884	5.04888	8.67858	-3.9	3.1	-4.2	0
1.645	-1.68732	5.00964	8.606641	-4.4	3.5	-4.8	0
1.65	-1.75926	4.9704	8.711281	-4.2	3.4	-5.9	0
1.655	-1.7985	4.89846	8.711281	-4.3	3.5	-6.5	0
1.66	-1.83774	4.82652	8.711281	-3.7	3.5	-7	0
1.665	-1.83774	4.82652	8.75052	-3	3.2	-7.2	0
1.67	-1.98816	4.75458	8.67858	-2.9	3.3	-7.3	0
1.675	-1.94892	4.82652	8.711281	-2.5	3.3	-7.4	0
1.68	-1.90968	4.82652	8.606641	-2.4	2.7	-6.7	0
1.685	-1.90968	4.75458	8.67858	-2.5	2.6	-6.5	0
1.69	-1.94892	4.82652	8.75052	-2.1	2.1	-5.8	0
1.695	-1.87698	4.9377	8.78322	-1.7	1.9	-6.3	0
1.7	-1.83774	5.00964	8.82246	-1.6	1.9	-5.8	0
1.705	-1.75926	5.00964	8.75052	-1.8	2.1	-5.9	0
1.71	-1.75926	4.9704	8.711281	-2.9	2.3	-5.9	0
1.715	-1.7985	4.9704	8.606641	-3.5	2.2	-6	0
1.72	-1.7985	4.89846	8.606641	-3.6	2.2	-6.5	0
1.725	-1.7985	4.9377	8.5674	-3.5	2.3	-6.9	0
1.73	-1.83774	4.78728	8.606641	-3.1	1.8	-7.2	0
1.735	-1.98816	4.6434	8.5347	-2.7	1.8	-7.2	0
1.74	-2.0601	4.53222	8.67858	-2.3	1.7	-7	0
1.745	-1.98816	4.71534	8.63934	-1.8	1.6	-6.5	0
1.75	-2.0601	4.60416	8.5674	-0.9	1.3	-5.8	0
1.755	-2.0601	4.6434	8.5347	-0.9	1.1	-5.3	0
1.76	-2.0601	4.6434	8.67858	-0.9	0.8	-4.6	0
1.765	-1.98816	4.78728	8.67858	-0.2	0.4	-4.9	0
1.77	-1.87698	4.86576	8.606641	0	0	-4.8	0
1.775	-1.87698	4.82652	8.606641	0.3	-0.2	-4.2	0
1.78	-1.90968	4.82652	8.606641	0	-0.2	-4.5	0
1.785	-1.87698	4.86576	8.63934	0	-0.2	-5.1	0
1.79	-1.87698	4.71534	8.63934	0.2	-0.5	-5.1	0
1.795	-1.94892	4.78728	8.606641	0.4	-0.7	-4.8	0
1.8	-2.0601	4.6434	8.606641	0.5	-1.3	-5	0
1.805	-2.0274	4.78728	8.711281	1	-1.7	-5.3	0
1.81	-2.0274	4.82652	8.78322	0.7	-1.7	-4.9	0
1.815	-1.90968	4.9704	8.78322	0.5	-1.1	-4.9	0
1.82	-1.87698	4.89846	8.78322	0	-0.9	-4.6	0
1.825	-1.90968	4.9377	8.75052	0	-0.8	-4.7	0
1.83	-1.94892	4.86576	8.75052	-0.2	-0.9	-4.9	0
1.835	-1.94892	4.9377	8.67858	-0.6	-1.2	-4.9	0
1.84	-1.90968	4.86576	8.606641	-0.7	-1.1	-5.8	0
1.845	-1.83774	4.71534	8.67858	-0.7	-1.3	-6.5	0
1.85	-1.90968	4.6761	8.63934	0	-1.6	-6.5	0
1.855	-1.94892	4.6434	8.67858	0.8	-1.4	-6.5	0
1.86	-1.94892	4.6434	8.75052	0	-1.5	-5.2	0
1.865	-1.87698	4.6761	8.711281	-0.2	-1.6	-4.4	0
1.87	-1.90968	4.78728	8.78322	-0.2	-1.1	-4.2	0
1.875	-1.87698	4.86576	8.67858	0	-1.4	-4.3	0
1.88	-1.87698	4.75458	8.711281	0.7	-1.5	-4.2	0
1.885	-1.87698	4.78728	8.63934	0.4	-1.6	-4.1	0
1.89	-1.83774	4.82652	8.606641	0.3	-1.4	-4.6	0
1.895	-1.83774	4.78728	8.606641	1.2	-1.6	-5.3	0
1.9	-1.94892	4.6434	8.63934	1.6	-2	-5.9	0
1.905	-1.87698	4.60416	8.63934	1.7	-2.2	-5.6	0
1.91	-1.87698	4.71534	8.63934	2.3	-2	-5.1	0
1.915	-1.98816	4.78728	8.67858	2.3	-2.2	-4.8	0
1.92	-1.90968	4.78728	8.711281	2.5	-2	-3.9	0
1.925	-1.87698	4.82652	8.711281	2.9	-2.1	-3.4	0
1.93	-1.90968	4.82652	8.67858	2.5	-2.1	-3.7	0
1.935	-1.94892	4.6761	8.63934	2.5	-2.5	-4.4	0
1.94	-2.0274	4.75458	8.711281	3	-2.2	-3.9	0
1.945	-2.0274	4.9377	8.5674	3.4	-2.4	-3.8	0
1.95	-1.94892	4.9377	8.5674	3.5	-3.5	-4	0
1.955	-1.94892	4.82652	8.606641	3.7	-4.4	-4.6	0
1.96	-2.0274	4.6761	8.606641	3.8	-4.2	-5.3	1
1.965	-1.87698	4.75458	8.67858	3.7	-3.7	-4.7	1
1.97	-1.7985	4.82652	8.606641	3.7	-3.5	-4.4	1
1.975	-1.7985	4.78728	8.82246	3.7	-3.7	-4.4	1
1.98	-1.90968	4.82652	9.03828	3.9	-3	-4.9	1
1.985	-1.7985	4.89846	8.93364	3	-1.1	-4.4	1
1.99	-1.90968	4.9377	8.894401	1.8	0	-3.8	1
1.995	-1.90968	5.08158	8.96634	1.1	0.2	-4.3	1
2	-1.90968	5.08158	8.93364	0.5	0.7	-4.3	1
2.005	-2.09934	5.08158	8.75052	-0.7	1.2	-4.6	1
2.01	-2.24976	5.08158	8.63934	-1.8	1.4	-5	1
2.015	-2.24976	5.16006	8.45622	-2.7	1.3	-5.3	1
2.02	-2.289	4.89846	8.45622	-2.1	0	-6.3	1
2.025	-2.36094	4.6761	8.42352	-1.7	-1	-7	1
2.03	-2.43942	4.49298	8.63934	-1.5	-1.4	-6.8	1
2.035	-2.3217	4.3818	8.63934	-1.5	-1.8	-5.8	1
2.04	-1.94892	4.46028	8.67858	-1.5	-1.4	-4.6	1
2.045	-1.7985	4.49298	8.75052	-1.1	-1.4	-3.1	1
2.05	-1.7985	4.46028	8.711281	-0.7	-1.6	-1.8	1
2.055	-1.87698	4.53222	8.67858	0.2	-1.8	-1.6	1
2.06	-1.7985	4.53222	8.67858	0.4	-1.9	-0.3	1
2.065	-1.72656	4.71534	8.67858	0.2	-2.1	0.3	1
2.07	-1.72656	4.71534	8.711281	0.4	-2.3	0.2	1
2.075	-1.75926	4.78728	8.711281	0.8	-2.3	0.2	1
2.08	-1.75926	4.71534	8.67858	1	-2.7	0.1	1
2.085	-1.7985	4.75458	8.711281	0.9	-3	0.7	1
2.09	-1.75926	4.71534	8.63934	1.3	-2.7	0.6	1
2.095	-1.68732	4.60416	8.67858	1.4	-2.2	0.3	1
2.1	-1.68732	4.42104	8.711281	2.1	-1.7	0.4	1
2.105	-1.7985	4.46028	8.75052	3	-1.9	0.3	1
2.11	-1.87698	4.53222	8.78322	3.7	-1.5	1.4	1
2.115	-1.94892	4.71534	8.82246	4.7	-1.7	2.2	1
2.12	-1.94892	4.78728	8.93364	5.1	-1.4	3	1
2.125	-1.87698	4.86576	8.75052	4.6	-1.1	3.3	1
2.13	-2.0274	4.82652	8.711281	4.6	-0.7	3.7	1
2.135	-2.0601	4.86576	8.63934	4.1	-0.7	3.8	1
2.14	-2.21052	4.86576	8.711281	3	-0.5	3.9	1
2.145	-2.13858	4.9704	8.63934	1.9	-0.4	4.6	1
2.15	-2.13858	4.9704	8.67858	1.4	-0.9	4.8	1
2.155	-2.0601	4.89846	8.63934	1.2	-0.9	4.8	1
2.16	-2.0601	4.86576	8.5674	0.2	-1.2	4.9	1
2.165	-2.0601	5.00964	8.606641	-0.8	-1.3	4.8	1
2.17	-2.0601	4.86576	8.67858	-0.7	-2	4.6	1
2.175	-1.90968	4.82652	8.75052	-0.7	-2.8	4.6	1
2.18	-1.90968	4.82652	8.78322	-0.7	-3	4.6	1
2.185	-1.83774	4.78728	8.75052	-0.5	-2.7	4.3	1
2.19	-1.87698	4.75458	8.711281	-0.2	-2.3	4	1
2.195	-1.90968	4.78728	8.75052	0	-2.8	4.2	1
2.2	-1.94892	4.6761	8.67858	0.3	-2.8	4	1
2.205	-1.94892	4.82652	8.75052	0.8	-2.9	4.9	1
2.21	-1.7985	4.86576	8.67858	0.4	-2.5	4.3	1
2.215	-1.7985	4.9704	8.75052	0.7	-2.3	3.8	1
2.22	-1.75926	5.00964	8.67858	0.4	-2.6	4.1	1
2.225	-1.83774	4.89846	8.63934	0.1	-2.6	4.2	1
2.23	-1.75926	4.86576	8.67858	-0.3	-2.5	3.7	1
2.235	-1.72656	4.9377	8.63934	-0.3	-2.1	3.5	1
2.24	-1.75926	4.86576	8.67858	-0.3	-2.3	3.7	1
2.245	-1.64808	4.82652	8.67858	0.4	-1.9	3.5	1
2.25	-1.68732	4.82652	8.711281	0.7	-1.8	3.4	1
2.255	-1.60884	4.86576	8.711281	0.6	-0.9	3.1	1
2.26	-1.60884	4.86576	8.78322	0.9	-0.1	2.3	1
2.265	-1.60884	4.82652	8.78322	1	-0.9	1.6	1
2.27	-1.72656	4.86576	8.75052	1.2	-0.4	0.7	1
2.275	-1.83774	4.78728	8.75052	1.6	-0.3	0.3	1
2.28	-1.75926	4.82652	8.75052	2.1	0	0	1
2.285	-1.7985	4.82652	8.711281	2.6	0	-0.2	1
2.29	-1.72656	4.9377	8.75052	2.3	0.3	0	1
2.295	-1.7985	4.9377	8.78322	2.3	0.8	-0.7	1
2.3	-1.83774	4.9704	8.82246	2	1.2	-0.2	1
2.305	-1.7985	5.04888	8.78322	1.4	1.6	0.1	1
2.31	-1.87698	4.9704	8.67858	1.3	2.2	-0.2	1
2.315	-1.87698	5.00964	8.67858	0.9	2.3	-0.4	1
2.32	-1.7985	4.9377	8.67858	0.3	2.3	-0.4	1
2.325	-1.75926	4.82652	8.78322	-0.2	2	-0.9	1
2.33	-1.90968	4.82652	8.75052	-0.6	2.1	-1.6	1
2.335	-1.94892	4.78728	8.67858	-0.9	2	-1.1	1
2.34	-1.94892	4.86576	8.63934	-1.3	2.1	-1.1	1
2.345	-1.90968	4.89846	8.67858	-1.7	2.1	-0.7	1
2.35	-1.87698	4.86576	8.75052	-1.9	1.4	-0.2	1
2.355	-1.87698	4.9377	8.711281	-2.2	0.8	-0.9	1
2.36	-1.90968	4.78728	8.5674	-2.3	0.8	-1.1	1
2.365	-1.90968	4.6761	8.5674	-2.2	0.9	-1.4	1
2.37	-1.87698	4.78728	8.606641	-1.6	0.4	-1.4	1
2.375	-1.87698	4.82652	8.63934	-1.5	0.4	-1.3	1
2.38	-1.94892	4.75458	8.63934	-1.1	0.4	-1.2	1
2.385	-1.94892	4.6434	8.63934	-0.6	0.2	-1.4	1
2.39	-1.90968	4.71534	8.63934	-0.3	0	-1	1
2.395	-1.90968	4.75458	8.63934	-0.1	-0.2	-0.8	1
2.4	-1.87698	4.86576	8.606641	0	-0.2	-0.7	1
2.405	-1.83774	4.86576	8.67858	0.2	-0.4	-0.9	1
2.41	-1.7985	4.82652	8.606641	-0.2	-0.7	-1.1	1
2.415	-1.75926	4.9377	8.63934	0	-0.8	-1.8	1
2.42	-1.7985	4.78728	8.606641	0.1	-0.3	-2	1
2.425	-1.83774	4.82652	8.75052	0.5	-0.4	-2.4	1
2.43	-1.75926	4.78728	8.894401	0.5	-0.6	-2.5	1
2.435	-1.75926	4.9377	8.82246	0.4	-0.7	-1.8	1
2.44	-1.87698	4.9377	8.78322	0	0	-2.1	1
2.445	-1.94892	4.9377	8.82246	-0.4	-0.1	-2.3	1
2.45	-1.94892	4.89846	8.75052	-1.1	-0.1	-2.6	1
2.455	-2.0274	4.9704	8.711281	-0.9	-0.2	-2.8	1
2.46	-2.0601	4.9377	8.63934	-1.4	-0.5	-2.8	1
2.465	-1.98816	4.89846	8.606641	-1.8	-0.5	-2.9	1
2.47	-1.90968	4.82652	8.63934	-2.3	-0.7	-2.5	1
2.475	-1.87698	4.82652	8.67858	-2.4	-1.1	-2.5	1
2.48	-1.83774	4.6434	8.67858	-2.8	-1.6	-2.2	1
2.485	-1.90968	4.6434	8.63934	-2.1	-1.5	-2.6	1
2.49	-1.94892	4.49298	8.711281	-2	-1.6	-1.8	1
2.495	-1.87698	4.60416	8.75052	-1.3	-1.6	-1.8	1
2.5	-1.83774	4.6434	8.67858	-0.5	-1.4	-1.8	1
2.505	-1.90968	4.71534	8.67858	0	-1.7	-1.4	1
2.51	-1.94892	4.6434	8.63934	0	-1.3	-0.9	1
2.515	-1.90968	4.89846	8.711281	0	-1.4	-0.6	1
2.52	-1.83774	4.86576	8.67858	0	-1	-0.7	1
2.525	-1.90968	4.9377	8.606641	-0.5	-0.6	-0.7	1
2.53	-1.87698	4.82652	8.67858	-0.7	-0.6	-0.5	1
2.535	-1.7985	4.75458	8.711281	-0.6	-0.7	-0.8	1
2.54	-1.83774	4.75458	8.75052	-0.7	-0.7	-1.1	1
2.545	-1.72656	4.82652	8.606641	-0.7	-0.9	-1.3	1
2.55	-1.75926	4.71534	8.75052	-0.6	-0.7	-1.6	1
2.555	-1.75926	4.75458	8.67858	-0.3	-0.6	-1.1	1
2.56	-1.72656	4.6434	8.711281	0.1	-0.4	-1.7	1
2.565	-1.64808	4.6434	8.75052	0.7	-0.4	-1.8	1
2.57	-1.68732	4.6434	8.75052	1.6	0	-2.2	1
2.575	-1.68732	4.56492	8.78322	2.3	0	-2.1	1
2.58	-1.87698	4.60416	8.8617	3.2	0.2	-2.8	1
2.585	-1.75926	4.78728	8.75052	3.7	0.7	-2.5	1
2.59	-1.87698	4.71534	8.82246	4.1	0.9	-2	1
2.595	-1.75926	4.89846	8.711281	4.4	1	-2.9	1
2.6	-1.98816	4.89846	8.75052	4.3	0.9	-2.1	1
2.605	-1.94892	4.9377	8.75052	3.5	0.9	-2.1	1
2.61	-2.0274	4.89846	8.711281	2.4	1.1	-1.7	1
2.615	-2.13858	4.89846	8.67858	2	0.9	-1.5	1
2.62	-1.94892	4.89846	8.67858	1.6	0.8	-1.2	1
2.625	-1.83774	4.89846	8.75052	1.4	0.7	-0.9	1
2.63	-1.90968	4.82652	8.67858	0.9	0.4	-1.6	1
2.635	-2.0274	4.75458	8.606641	1	0.2	-1.4	1
2.64	-2.0274	4.56492	8.75052	1.5	0	-1.6	1
2.645	-1.98816	4.46028	8.75052	2.7	0	-0.9	1
2.65	-1.87698	4.6761	8.711281	2.9	0.4	0	1
2.655	-1.94892	4.6434	8.63934	2.8	0.2	0.1	1
2.66	-1.98816	4.71534	8.67858	3.2	0.1	0.1	1
2.665	-1.94892	4.86576	8.75052	3.5	0	0	1
2.67	-1.94892	4.9704	8.78322	3.5	-0.3	0.4	1
2.675	-1.94892	5.00964	8.78322	3.2	-0.6	0.9	1
2.68	-1.90968	4.89846	8.711281	2.1	-0.5	1	1
2.685	-1.90968	4.89846	8.63934	1.2	-0.6	1.4	1
2.69	-1.87698	4.89846	8.67858	0.9	-0.4	0.6	1
2.695	-1.87698	4.82652	8.78322	0.4	-0.9	0.7	1
2.7	-1.90968	4.82652	8.711281	0.1	-0.8	1.1	1
2.705	-1.83774	4.86576	8.711281	0.3	-0.5	0.9	1
2.71	-1.7985	4.71534	8.78322	0.7	-0.5	0.9	1
2.715	-1.83774	4.71534	8.75052	1.2	-0.5	1.1	1
2.72	-1.90968	4.71534	8.711281	1.3	-0.2	0.9	1
2.725	-1.87698	4.82652	8.711281	1.8	-0.3	1.7	1
2.73	-1.83774	4.86576	8.75052	1.1	-0.5	2	1
2.735	-1.7985	4.9377	8.75052	0.8	-0.7	1.4	1
2.74	-1.75926	4.89846	8.711281	0.9	-0.8	2.1	1
2.745	-1.72656	4.89846	8.711281	0.8	-0.9	2.9	1
2.75	-1.72656	4.86576	8.711281	0.4	-0.9	1.9	1
2.755	-1.68732	4.86576	8.67858	0.2	-0.6	1.8	1
2.76	-1.68732	4.71534	8.75052	0.2	-1	1.8	1
2.765	-1.68732	4.75458	8.75052	0.8	-0.6	1.7	1
2.77	-1.7985	4.6761	8.67858	1.2	-0.2	2.2	1
2.775	-1.83774	4.71534	8.711281	1.1	0.4	2.3	1
2.78	-1.90968	4.6761	8.711281	1.1	0.4	2.5	1
2.785	-1.83774	4.82652	8.75052	1.6	0.4	2.4	1
2.79	-1.87698	4.82652	8.67858	1.7	0	3	1
2.795	-1.94892	4.86576	8.67858	1.7	-0.2	3.5	1
2.8	-1.98816	4.86576	8.67858	1.2	-0.5	3.5	1
2.805	-1.98816	4.89846	8.711281	0.9	-0.4	2.9	1
2.81	-1.98816	4.9377	8.67858	0	-0.5	2.8	1
2.815	-1.98816	4.78728	8.5347	-0.2	-1.3	3.9	1
2.82	-2.0274	4.75458	8.63934	0	-1.4	3.6	1
2.825	-1.83774	4.71534	8.606641	0.6	-1.3	3.4	1
2.83	-1.83774	4.60416	8.711281	0.9	-1.2	3.9	1
2.835	-1.75926	4.78728	8.67858	1.8	-1.6	3.6	1
2.84	-2.09934	4.6761	8.78322	2.5	-1.4	3.6	1
2.845	-1.83774	4.82652	8.78322	2	-0.9	4.5	1
2.85	-1.75926	4.89846	8.711281	1.8	-1.1	4.8	1
2.855	-1.7985	4.89846	8.711281	2	-1	4.9	1
2.86	-1.72656	4.9377	8.82246	2.3	-0.9	4.3	1
2.865	-1.75926	4.86576	8.82246	1.6	-0.7	4.2	1
2.87	-1.7985	4.86576	8.78322	1.3	-0.1	3.8	1
2.875	-1.83774	4.86576	8.82246	1.4	0	3.8	1
2.88	-1.83774	4.86576	8.75052	1.5	0.2	4.1	1
2.885	-1.90968	4.9377	8.606641	1.2	0.8	4.1	1
2.89	-1.94892	4.86576	8.606641	1	0.4	4.2	1
2.895	-1.87698	4.86576	8.67858	1	0	4.2	1
2.9	-1.98816	4.71534	8.67858	0.2	0	4	1
2.905	-1.98816	4.6761	8.75052	0.2	-0.2	4.6	1
2.91	-1.94892	4.56492	8.894401	0.4	-0.3	5.7	1
2.915	-2.0601	4.6434	8.894401	1.3	-0.2	6.8	1
2.92	-2.09934	4.78728	8.82246	1.8	0	7.9	1
2.925	-2.0274	5.04888	8.82246	1.8	0	8.8	1
2.93	-2.0274	5.08158	8.75052	1.8	-0.2	7.9	1
2.935	-1.94892	5.19276	8.75052	1.4	-0.4	7.9	1
2.94	-1.94892	5.30394	8.63934	1.4	-0.6	7.9	1
2.945	-1.94892	5.34318	8.606641	0.9	-0.9	7.2	1
2.95	-1.7985	5.232	8.5674	0.2	-1.4	6.6	1
2.955	-1.64808	5.16006	8.606641	-0.4	-1.5	5.8	1
2.96	-1.64808	5.00964	8.606641	-1.3	-1.7	4.6	1
2.965	-1.57614	4.9377	8.67858	-1.9	-2.3	3.7	1
2.97	-1.45842	4.9377	8.711281	-2.1	-2.2	3.4	1
2.975	-1.72656	4.78728	8.63934	-2.2	-2.6	2.8	1
2.98	-1.45842	4.71534	8.711281	-2.3	-1.7	3.4	1
2.985	-1.2753	4.6761	8.82246	-2.3	-1.1	3.5	1
2.99	-1.42572	4.6434	8.78322	-1.2	-0.9	2.9	1
2.995	-1.64808	4.60416	8.82246	-0.9	-0.2	2.7	1
3	-1.72656	4.6434	8.78322	-0.4	0.4	2.9	1
3.005	-1.68732	4.71534	8.894401	-0.3	0.9	2.8	1
3.01	-1.68732	4.86576	8.82246	0.2	1.1	3.9	1
3.015	-1.72656	4.89846	8.82246	0.5	1.2	4.3	1
3.02	-1.98816	4.9377	8.75052	0	1.2	4.1	1
3.025	-1.98816	4.89846	8.711281	-0.2	1.4	4.5	1
3.03	-1.98816	4.9704	8.67858	-0.4	1.2	4.9	1
3.035	-1.98816	4.9704	8.67858	-1.2	0.9	5.1	1
3.04	-2.09934	4.89846	8.63934	-1.5	-0.2	4.9	1
3.045	-2.13858	4.9704	8.5674	-2	-0.9	5	1
3.05	-2.0274	4.9377	8.5347	-2.8	-1.4	5.5	1
3.055	-2.0274	4.82652	8.42352	-3.1	-2.3	5.3	1
3.06	-1.98816	4.78728	8.38428	-2.7	-3.7	5.1	1
3.065	-2.0601	4.75458	8.606641	-1.4	-4.9	4.9	1
3.07	-1.75926	4.71534	8.63934	-1.1	-4.8	5.3	1
3.075	-1.7985	4.78728	8.67858	-0.7	-4.4	5.8	1
3.08	-1.7985	4.82652	8.67858	0	-4.8	6	1
3.085	-1.57614	4.89846	8.711281	0	-4.3	5.7	1
3.09	-1.49766	4.89846	8.711281	0.2	-3.9	5.8	1
3.095	-1.60884	4.82652	8.67858	0	-4.2	5.6	1
3.1	-1.60884	4.86576	8.711281	0.1	-4.1	4.6	1
3.105	-1.57614	4.86576	8.63934	0	-4.1	4	1
3.11	-1.60884	4.82652	8.63934	0.2	-3.8	3.9	1
3.115	-1.60884	4.86576	8.67858	0.3	-3.9	3.2	1
3.12	-1.5369	4.75458	8.67858	0.9	-3.9	3.2	1
3.125	-1.5369	4.82652	8.67858	0.9	-4	3	1
3.13	-1.72656	4.78728	8.8617	2	-3.9	2.6	1
3.135	-1.64808	4.89846	8.894401	2.4	-3.9	3.1	1
3.14	-1.57614	4.9377	8.78322	2.1	-3.5	3.5	1
3.145	-1.5369	5.00964	8.711281	1.6	-3.9	3.5	1
3.15	-1.45842	4.89846	8.67858	1.5	-3.9	3.5	1
3.155	-1.49766	4.9377	8.63934	1.2	-3.8	3.2	1
3.16	-1.5369	4.86576	8.67858	1.5	-2.9	2.3	1
3.165	-1.5369	4.78728	8.67858	1.6	-2.5	1.5	1
3.17	-1.64808	4.71534	8.63934	2	-2.3	1.8	1
3.175	-1.60884	4.71534	8.75052	2.6	-2.1	2.1	1
3.18	-1.68732	4.6434	8.711281	3.1	-1.9	2.3	1
3.185	-1.75926	4.6761	8.75052	3.6	-1.6	2.3	1
3.19	-1.7985	4.71534	8.75052	4.7	-1.5	2.6	1
3.195	-1.75926	4.75458	8.78322	5.2	-1.8	2.9	1
3.2	-1.75926	4.82652	8.75052	5.3	-1.3	3.8	1
3.205	-1.72656	4.82652	8.711281	5.1	-1.1	4.4	1
3.21	-1.75926	4.9377	8.75052	5.6	-1.6	4.5	1
3.215	-1.68732	5.04888	8.711281	6	-2.3	4.3	1
3.22	-1.68732	4.89846	8.711281	6.5	-3	4.9	1
3.225	-1.68732	4.9704	8.63934	6.3	-2.5	5.5	1
3.23	-1.60884	5.00964	8.606641	6.5	-2.8	4.9	1
3.235	-1.5369	4.82652	8.606641	6.5	-2.6	4.2	1
3.24	-1.5369	4.78728	8.711281	7.6	-3	4.2	1
3.245	-1.49766	4.78728	8.711281	9.2	-2.6	3.7	1
3.25	-1.49766	4.6434	8.82246	10.5	-2	3.7	1
3.255	-1.57614	4.75458	8.75052	11.7	-1.7	3.5	1
3.26	-1.60884	4.82652	8.711281	13	-1.4	4.3	1
3.265	-1.60884	4.9377	8.711281	13.7	-0.9	4.6	1
3.27	-1.57614	4.9377	8.75052	14	-1.1	4.4	1
3.275	-1.5369	5.04888	8.67858	14.4	-0.5	4.6	1
3.28	-1.57614	5.04888	8.67858	14.5	-0.6	4.7	1
3.285	-1.45842	5.08158	8.5674	14.7	-0.5	5.3	1
3.29	-1.64808	5.00964	8.63934	14.4	-0.4	5.9	1
3.295	-1.72656	5.08158	8.63934	14.8	0	6	1
3.3	-1.68732	5.04888	8.606641	14.4	0.4	6.5	1
3.305	-1.60884	5.120821	8.63934	13.8	0.8	7.2	1
3.31	-1.57614	4.9704	8.606641	13.3	0.9	8.1	1
3.315	-1.57614	5.04888	8.63934	13.2	0.9	8.9	1
3.32	-1.57614	5.00964	8.606641	12.9	1	9	1
3.325	-1.60884	5.04888	8.63934	13.5	1.1	9.4	1
3.33	-1.60884	5.00964	8.67858	13.3	0.9	10.2	1
3.335	-1.5369	5.16006	8.606641	13	1.1	10.2	1
3.34	-1.5369	5.04888	8.67858	12.8	1.5	11	1
3.345	-1.72656	5.16006	8.67858	12.5	1.6	11.9	1
3.35	-1.57614	5.16006	8.63934	12.4	1.4	12.1	1
3.355	-1.12488	5.37588	8.495461	12.6	0.7	11.9	1
3.36	-1.57614	5.30394	8.495461	13.7	-0.4	11.2	1
3.365	-1.75926	5.04888	8.5674	12.9	0.4	12.2	1
3.37	-1.34724	5.19276	8.5674	12.3	1.7	12.9	1
3.375	-1.19682	5.19276	8.5347	12.3	2.1	13.8	1
3.38	-1.19682	5.27124	8.5347	12.9	2.5	13.7	1
3.385	-1.15758	5.04888	8.5674	14.4	2.2	11.9	1
3.39	-1.23606	5.16006	8.5674	15.1	2.5	10.9	1
3.395	-1.2753	5.08158	8.711281	16.7	2.4	11.2	1
3.4	-1.45842	4.9704	8.96634	17.1	3	10.1	1
3.405	-1.12488	5.37588	8.42352	16.5	3.7	9.4	1
3.41	-1.2753	5.34318	8.5347	17.5	3.4	9.8	1
3.415	-1.2753	5.30394	8.5674	18.6	3.2	9.3	1
3.42	-1.38648	5.30394	8.5674	18.5	4.3	8.8	1
3.425	-1.15758	5.41512	8.42352	18.7	5	8.4	1
3.43	-1.19682	5.37588	8.495461	19.8	5.5	9.3	1
3.435	-1.15758	5.37588	8.495461	20.3	6.3	9.8	1
3.44	-1.2753	5.34318	8.495461	20.4	7.8	10.8	1
3.445	-1.0137	5.45436	8.2404	19.8	10.2	11.6	1
3.45	-1.12488	5.27124	8.45622	20.7	12.3	13.2	1
3.455	-1.12488	5.19276	8.42352	21.2	14.4	13.9	1
3.46	-1.34724	5.19276	8.495461	21.7	16.8	15.2	1
3.465	-1.38648	5.487061	9.00558	21.2	18.3	15.7	1
3.47	-2.47212	5.56554	8.42352	18.6	18.6	17	1
3.475	-2.58984	5.56554	8.35158	17.2	16.2	18.7	1
3.48	-2.09934	5.5263	8.5347	17.2	12.3	19.6	1
3.485	-1.49766	5.89254	8.207701	15.6	10.9	20.5	1
3.49	-1.57614	5.8206	8.2404	14.5	10.9	21.8	1
3.495	-1.60884	5.85984	8.2404	13.3	11.2	23	1
3.5	-1.72656	5.78136	8.35158	11.5	11.3	23.8	1
3.505	-1.57614	5.93178	7.952641	8.8	11.5	25.1	1
3.51	-1.5369	5.8206	8.09652	7.7	12.2	26.7	1
3.515	-1.42572	5.74866	8.09652	6.8	12.6	27.2	1
3.52	-1.45842	5.74866	8.09652	5.3	13.4	27.5	1
3.525	-1.57614	5.74866	8.09652	4.7	14.2	28.4	1
3.53	-1.45842	5.70942	8.27964	3.7	14	28.7	1
3.535	-1.38648	5.59824	8.27964	3.1	14.2	28.1	1
3.54	-1.49766	5.59824	8.38428	2.4	14.1	27	1
3.545	-1.42572	5.59824	8.27964	2.2	14.1	26.3	1
3.55	-1.308	5.63748	8.2404	2.4	13.5	25.1	1
3.555	-1.57614	5.70942	8.16846	3.1	12.2	24	1
3.56	-1.45842	5.56554	8.27964	3.2	11.1	22.4	1
3.565	-1.0137	5.59824	8.2404	4	10	20.5	1
3.57	-1.0464	5.59824	8.312341	4.5	9.9	19.3	1
3.575	-1.38648	5.56554	8.207701	5.1	10.6	18.4	1
3.58	-1.38648	5.5263	8.27964	5.6	10	16.9	1
3.585	-1.19682	5.56554	8.2404	6.4	8.5	15.1	1
3.59	-1.12488	5.5263	8.312341	7.1	8	13.1	1
3.595	-1.12488	5.487061	8.312341	8.1	8.1	12	1
3.6	-1.34724	5.45436	8.38428	8.8	7.9	10.8	1
3.605	-1.38648	5.487061	8.35158	10.2	7	8.7	1
3.61	-1.42572	5.37588	8.42352	12.2	5.4	7.1	1
3.615	-1.38648	5.45436	8.42352	13.9	4.6	5.1	1
3.62	-1.38648	5.5263	8.35158	15.4	3.8	3.6	1
3.625	-1.38648	5.63748	8.38428	16.8	2.8	2.6	1
3.63	-1.57614	5.67672	8.42352	17.7	2.3	2.3	1
3.635	-1.60884	5.74866	8.312341	18.2	2.1	1.6	1
3.64	-1.7985	5.59824	8.45622	19.1	1.4	1.2	1
3.645	-1.64808	5.67672	8.16846	18.6	1.4	1.5	1
3.65	-1.60884	5.85984	8.27964	19.7	1.4	2.4	1
3.655	-1.68732	5.74866	8.2404	21.3	0.7	4.2	1
3.66	-1.87698	5.63748	8.495461	21.6	0.4	4.7	1
3.665	-1.5369	5.93178	8.02458	20.9	0	5.4	1
3.67	-1.75926	5.78136	8.312341	22.5	-0.7	7.4	1
3.675	-1.49766	5.8206	8.02458	22	-0.5	8.1	1
3.68	-1.57614	5.89254	8.2404	22.8	-0.5	8.7	1
3.685	-1.64808	5.8206	8.27964	23.9	-1.2	8.7	1
3.69	-1.49766	5.89254	8.09652	23.8	-1.1	8.6	1
3.695	-1.45842	5.8206	8.35158	26.1	-1.7	9.3	1
3.7	-1.34724	5.70942	8.207701	26.2	-1.6	9.9	1
3.705	-1.60884	5.8206	8.207701	26.1	-0.7	10.8	1
3.71	-1.87698	5.89254	8.2404	27	-0.9	11.9	1
3.715	-1.75926	5.97102	8.2404	26.9	-1.6	12.9	1
3.72	-1.34724	6.15414	7.9134	26.1	-1.7	14	1
3.725	-1.23606	6.29802	7.880701	25.1	-0.9	15.8	1
3.73	-1.23606	6.29802	7.84146	24	0	17.6	1
3.735	-1.15758	6.3765	7.880701	21.7	2.3	20.2	1
3.74	-1.12488	6.3765	7.69758	18.9	5.2	22.8	1
3.745	-1.34724	6.3765	7.5537	16.9	8.1	25.4	1
3.75	-1.38648	6.33726	7.51446	15.1	10.5	28	1
3.755	-1.42572	6.29802	7.69758	12.8	12.3	30.2	1
3.76	-1.49766	6.33726	7.62564	9.6	13.5	32.3	1
3.765	-1.19682	6.33726	7.76952	7.8	14.7	34.4	1
3.77	-1.23606	6.409201	7.65834	5.8	16.7	35.2	1
3.775	-1.23606	6.48768	7.73028	4.4	19	37.1	1
3.78	-1.0464	6.33726	7.69758	2.9	21.9	39.6	1
3.785	-1.38648	6.3765	7.62564	0.1	25.6	42	1
3.79	-1.23606	6.33726	7.76952	-1	28.2	43.4	1
3.795	-1.08564	6.29802	7.73028	-2.8	30.8	45.2	1
3.8	-1.42572	6.3765	7.5537	-4.9	34.3	47.8	1
3.805	-1.308	6.3765	7.73028	-6.3	36.6	49.7	1
3.81	-1.42572	6.33726	7.65834	-8.4	38	51.4	1
3.815	-1.49766	6.3765	7.73028	-9.5	39.8	52.7	1
3.82	-1.57614	6.22608	7.808761	-11.2	40.6	53.9	1
3.825	-1.49766	6.15414	7.880701	-12.8	41.2	55	1
3.83	-1.38648	6.15414	7.952641	-13.7	41.8	56.2	1
3.835	-1.64808	6.15414	7.9134	-14.7	42.2	56.7	1
3.84	-1.42572	6.26532	7.9134	-16.1	42.4	56.4	1
3.845	-1.2753	6.26532	7.808761	-17.9	41.9	55.8	1
3.85	-1.2753	6.186841	7.84146	-19	42	55	1
3.855	-1.0137	6.22608	7.880701	-20.4	41.1	54.6	1
3.86	-1.15758	6.22608	7.952641	-21.7	40.9	53.9	1
3.865	-1.23606	6.186841	7.985341	-23.3	40.8	53.6	1
3.87	-1.49766	6.33726	7.84146	-25.3	39.2	52.7	1
3.875	-1.308	6.3765	7.808761	-26.6	36.5	52.2	1
3.88	-1.308	6.3765	7.808761	-28.2	33.6	51.1	1
3.885	-1.15758	6.26532	7.76952	-29.1	31.2	50.2	1
3.89	-1.15758	6.22608	7.808761	-29.5	29.6	48	1
3.895	-0.8632801	6.26532	7.84146	-30.1	27.8	46.6	1
3.9	-1.15758	6.22608	7.76952	-30.3	27.3	44.8	1
3.905	-1.2753	6.26532	7.808761	-30.6	26.3	42.9	1
3.91	-0.9744601	6.15414	7.985341	-30.9	24.2	40.6	1
3.915	-0.9744601	6.00372	7.952641	-30.8	23	38.7	1
3.92	-0.8959801	6.00372	7.985341	-30.1	21.7	37.5	1
3.925	-0.8959801	5.97102	8.09652	-29.3	20.7	35.2	1
3.93	-0.8632801	5.89254	8.16846	-28.4	19.8	33.7	1
3.935	-1.0464	5.8206	8.2404	-28.4	18.9	31.5	1
3.94	-1.15758	5.8206	8.312341	-27.3	17.3	28.4	1
3.945	-0.8632801	5.85984	8.312341	-26.8	16.3	26.2	1
3.95	-0.7848001	5.93178	8.27964	-26	15.7	24	1
3.955	-0.7455601	5.97102	8.2404	-25.8	15.8	22.4	1
3.96	-0.7848001	5.93178	8.2404	-26.1	15.9	21.6	1
3.965	-1.0464	5.89254	8.16846	-26.1	16.8	21	1
3.97	-1.08564	5.89254	8.16846	-26.6	17.4	19.8	1
3.975	-0.9352201	5.93178	8.09652	-26.9	17.7	19.4	1
3.98	-0.7848001	5.93178	8.09652	-26.9	17.7	19	1
3.985	-0.9352201	5.89254	8.13576	-27.3	18.6	18.9	1
3.99	-1.0464	5.89254	8.13576	-28.2	19.6	19.1	1
3.995	-1.08564	5.89254	8.207701	-29.2	20.6	19.1	1
4	-1.23606	5.85984	8.207701	-29.5	20.4	19.1	1
4.005	-1.34724	5.85984	8.16846	-30.3	19.9	19.3	1
4.01	-1.308	5.78136	8.27964	-30.5	18.9	19.7	1
4.015	-1.23606	5.8206	8.207701	-31.7	18.4	19.7	1
4.02	-1.08564	5.74866	8.38428	-32.5	18	20.3	1
4.025	-1.2753	5.89254	8.2404	-33.7	18.4	21.4	1
4.03	-1.57614	5.67672	8.2404	-35	18.3	21.5	1
4.035	-1.57614	5.78136	8.207701	-36	17.7	22.4	1
4.04	-1.45842	5.74866	8.16846	-37.5	16.9	23	1
4.045	-1.15758	5.85984	8.207701	-38.9	16.1	23.8	1
4.05	-0.9744601	5.63748	8.16846	-41.1	16.5	25	1
4.055	-0.8632801	5.56554	8.09652	-42.2	17	25.9	1
4.06	-1.19682	5.45436	8.13576	-44.2	17.9	26.8	1
4.065	-1.19682	5.45436	8.16846	-44.9	17.9	27.1	1
4.07	-1.0137	5.27124	8.2404	-45.2	17.3	26.1	1
4.075	-1.15758	5.45436	8.38428	-45.3	16	25.5	1
4.08	-1.23606	5.27124	8.495461	-44.5	15.1	24.2	1
4.085	-1.308	5.487061	8.495461	-44.1	13.1	22.6	1
4.09	-1.38648	5.34318	8.63934	-43.8	11.2	19.8	1
4.095	-1.19682	5.19276	8.711281	-43.3	9.7	16.8	1
4.1	-0.8632801	5.00964	8.894401	-43.1	7.9	14.2	1
4.105	-1.60884	4.71534	9.07752	-42.2	7.5	9.8	1
4.11	-0.2943	4.9377	9.03828	-38.9	2.8	2.2	1
4.115	0.18312	4.9377	8.93364	-36.4	1.6	-4.4	1
4.12	-0.18312	4.9377	9.00558	-34	3.7	-9.2	1
4.125	-0.2616	4.86576	8.82246	-32.5	5.4	-14.6	1
4.13	-0.07194	5.08158	8.78322	-31.5	7	-19.2	1
4.135	-0.33354	5.30394	8.5674	-31.5	8.1	-22.4	1
4.14	-0.8240401	5.30394	8.5674	-31.2	9	-24.8	1
4.145	-1.0464	5.232	8.5347	-30.6	9.1	-26.1	1
4.15	-1.60884	5.04888	8.63934	-30.1	8.6	-26.8	1
4.155	-1.98816	5.00964	8.45622	-29.6	7.9	-26.2	1
4.16	-2.40018	4.9704	8.5347	-28.3	6.2	-23.9	1
4.165	-2.58984	4.9377	8.5674	-28.1	4.3	-22.1	1
4.17	-2.62254	4.89846	8.606641	-28	2.1	-18.9	1
4.175	-2.62254	4.82652	8.67858	-28	0.5	-16.3	1
4.18	-2.51136	4.75458	8.78322	-27.8	-0.7	-13.5	1
4.185	-1.98816	4.75458	8.82246	-26.3	-2.1	-10.5	1
4.19	-1.60884	4.75458	8.894401	-25.2	-2.2	-8.8	1
4.195	-1.45842	4.75458	8.8617	-24.5	-2.1	-8.4	1
4.2	-1.45842	4.6761	8.894401	-23.1	-2.4	-8.6	1
4.205	-1.5369	4.56492	8.93364	-21.6	-2.8	-8.1	1
4.21	-1.49766	4.60416	9.00558	-19.1	-2.4	-8.4	1
4.215	-1.49766	4.60416	8.894401	-16.8	-2.2	-8.2	1
4.22	-1.42572	4.60416	8.96634	-14.5	-1.4	-8.4	1
4.225	-1.38648	4.53222	9.03828	-12.7	-0.9	-8	1
4.23	-1.49766	4.56492	8.894401	-10.9	-0.5	-7.3	1
4.235	-1.57614	4.49298	8.93364	-9.2	0	-6.7	1
4.24	-1.57614	4.53222	8.894401	-8.2	0	-5.8	1
4.245	-1.64808	4.49298	8.93364	-7.2	0.2	-5.3	1
4.25	-1.68732	4.53222	8.96634	-6.4	0	-4.3	1
4.255	-1.60884	4.71534	9.00558	-5.3	0	-3.8	1
4.26	-1.60884	4.6434	9.00558	-4.6	0.2	-2.8	1
4.265	-1.308	4.75458	8.96634	-4.1	0.3	-1.8	1
4.27	-1.34724	4.6761	8.93364	-4.4	0.6	-2.1	1
4.275	-1.42572	4.71534	8.93364	-3.9	0.5	-2.1	1
4.28	-1.5369	4.60416	8.96634	-3.3	1.1	-1.5	1
4.285	-1.57614	4.56492	8.894401	-3.2	1.3	-1.5	1
4.29	-1.5369	4.6434	8.894401	-3	1.1	-0.8	1
4.295	-1.49766	4.6434	8.93364	-2.7	1.2	-0.9	1
4.3	-1.57614	4.60416	8.78322	-2.7	1.5	-0.9	1
4.305	-1.60884	4.6761	8.78322	-2.3	1.5	-1	1
4.31	-1.68732	4.53222	8.82246	-1.6	1.1	-0.9	1
4.315	-1.75926	4.56492	8.82246	-1.2	0.8	-1	1
4.32	-1.83774	4.71534	8.75052	-1.2	0.7	-0.9	1
4.325	-1.72656	4.6761	8.8617	-1.7	0.3	-0.6	1
4.33	-1.5369	4.75458	8.894401	-1.7	0	0	1
4.335	-1.45842	4.71534	8.82246	-1.6	-0.2	0.1	1
4.34	-1.49766	4.6761	8.894401	-2.2	-0.3	0.2	1
4.345	-1.49766	4.6761	8.78322	-1.8	-0.4	0	1
4.35	-1.5369	4.56492	8.8617	-1.2	-0.2	0	1
4.355	-1.64808	4.53222	8.8617	-1.1	-0.5	-0.7	1
4.36	-1.60884	4.49298	8.8617	-0.9	-0.4	-0.2	1
4.365	-1.57614	4.6434	8.894401	-0.7	-0.2	0	1
4.37	-1.57614	4.6434	8.82246	-0.5	-0.6	0.1	1
4.375	-1.5369	4.6761	8.711281	-0.9	-0.3	0.5	1
4.38	-1.60884	4.53222	8.67858	-0.8	-0.6	0.4	1
4.385	-1.49766	4.46028	8.8617	-0.4	-0.7	0.6	1
4.39	-1.5369	4.46028	8.894401	0	-0.5	0.9	1
4.395	-1.60884	4.53222	8.711281	0.3	-0.7	0.9	1
4.4	-1.5369	4.60416	8.75052	1.1	-1	0.7	1
4.405	-1.34724	4.56492	8.82246	1.6	-1.4	0.5	1
4.41	-1.38648	4.53222	8.8617	1.5	-1	1.2	1
4.415	-1.45842	4.56492	8.78322	1.4	-1.1	1.1	1
4.42	-1.49766	4.46028	8.75052	1	-1	1.8	1
4.425	-1.49766	4.42104	8.67858	1.4	-1.3	1.8	1
4.43	-1.64808	4.30986	8.82246	1.8	-0.9	3.1	1
4.435	-1.72656	4.30986	8.75052	2.3	-0.5	4	1
4.44	-1.7985	4.15944	9.00558	4	-0.9	4.6	1
4.445	-1.90968	4.0875	9.00558	5.4	-1	6	1
4.45	-2.09934	4.23792	9.00558	7	-0.7	8.1	1
4.455	-2.17128	4.3491	9.00558	8.6	-1.1	9.8	1
4.46	-2.13858	4.46028	8.93364	9.9	-2.6	11.8	1
4.465	-2.09934	4.60416	8.93364	9.9	-3.3	13.1	1
4.47	-1.98816	4.6761	8.894401	12.5	-2.3	13.8	1
4.475	-1.94892	4.71534	8.93364	14.4	-3	14.6	1
4.48	-1.83774	4.82652	8.8617	14.9	-4	15	1
4.485	-1.64808	4.82652	8.93364	15.7	-4.2	15.6	1
4.49	-1.45842	4.89846	8.894401	16.3	-4.3	16.8	1
4.495	-1.45842	4.89846	8.93364	17	-5	16.5	1
4.5	-1.23606	4.86576	8.894401	17.7	-5.3	16.5	1
4.505	-1.19682	4.86576	8.96634	18.8	-6.1	16.5	1
4.51	-1.45842	4.82652	8.8617	19.7	-6.1	16.1	1
4.515	-1.308	4.82652	8.96634	21	-6	16.5	1
4.52	-1.42572	4.86576	8.93364	23.5	-6.7	16.1	1
4.525	-1.42572	4.75458	9.00558	26.1	-6.8	15.7	1
4.53	-1.7985	4.56492	8.96634	28.7	-7.3	15.1	1
4.535	-1.90968	4.53222	9.00558	32	-8.3	14.9	1
4.54	-2.21052	4.46028	9.03828	36.4	-9.9	15.8	1
4.545	-2.289	4.56492	9.260641	40.8	-10.6	16.3	1
4.55	-1.23606	4.60416	9.260641	45.9	-11.9	16.5	1
4.555	-0.9744601	4.3491	9.437221	52.9	-12	18.1	1
4.56	-2.47212	4.30986	9.80346	62.5	-12.3	17.9	1
4.565	-1.19682	4.56492	9.293341	69.3	-14.7	16.9	1
4.57	-2.09934	4.27062	9.62034	79.3	-16.8	19.3	1
4.575	-1.83774	4.23792	9.47646	87.5	-17.8	19.1	1
4.58	-1.5369	4.6761	9.731521	95.9	-20	20.4	1
4.585	-1.94892	4.82652	9.659581	104.7	-23.9	22.5	1
4.59	-0.8240401	5.08158	9.293341	111.5	-26.3	22.4	1
4.595	-1.60884	5.16006	9.437221	120.8	-29.4	25.5	1
4.6	-1.23606	5.00964	9.2214	128.2	-31.4	24.5	1
4.605	-1.19682	5.16006	9.36528	136.5	-33.1	24.9	1
4.61	-1.75926	5.120821	9.437221	146.4	-35.9	29.4	1
4.615	-2.21052	5.232	9.40452	154.6	-38.3	30.6	1
4.62	-1.72656	5.487061	9.587641	165.6	-41	31.5	1
4.625	-2.17128	5.63748	9.437221	174.5	-44.7	34.8	1
4.63	-2.13858	5.5263	9.692281	184.6	-47.3	37.4	1
4.635	-1.75926	5.74866	9.659581	195.6	-49.2	40.5	1
4.64	-1.83774	5.89254	9.986581	204.7	-53.2	43.9	1
4.645	-1.98816	6.04296	10.09122	216.3	-58.8	49.5	1
4.65	-1.83774	6.26532	9.986581	223.8	-63.7	54.1	1
4.655	-1.57614	6.52038	9.62034	228.8	-68.3	57.8	1
4.66	-0.9744601	6.85392	9.14946	226.1	-74.2	61.8	1
4.665	-1.0137	7.62564	9.731521	222	-74.4	64.4	1
4.67	-1.19682	8.920561	10.05852	217.8	-70.2	65.8	1
4.675	-1.308	9.875401	10.5294	210.5	-63.4	66.5	1
4.68	-1.308	10.90872	11.00028	195.4	-54.2	67.2	1
4.685	-1.49766	10.4313	12.56334	177.5	-47.2	67.1	1
4.69	-2.289	8.61972	15.1401	150.6	-38.3	64.1	1
4.695	-2.85144	6.89316	15.50634	117.1	-27.9	58.1	1
4.7	-4.46682	4.23792	13.21734	83.2	-17.9	50.4	1
4.705	-6.23262	2.13204	11.36652	53.8	-10.9	41.3	1
4.71	-8.07036	0.9940801	10.09122	40.6	-10.5	32.5	1
4.715	-9.00558	0	9.875401	30.3	-12.1	21.2	1
4.72	-9.49608	-0.21582	10.1697	21	-16.5	8.4	1
4.725	-9.456841	0.18312	10.45746	11.4	-19.1	-6.1	1
4.73	-9.084061	0.40548	10.60134	-0.8	-19.2	-21.5	1
4.735	-8.82246	-0.25506	9.875401	-15.6	-18.8	-36.8	1
4.74	-8.67204	-0.7717201	9.110221	-32.2	-17.5	-55.4	1
4.745	-8.22078	-0.5886	8.96634	-42.1	-14.5	-68.4	1
4.75	-6.94548	-0.21582	9.110221	-50.9	-9.2	-81.2	1
4.755	-6.3765	-0.21582	8.93364	-61.6	-3.2	-94.8	1
4.76	-6.082201	-0.21582	8.495461	-73.5	2.3	-107.9	1
4.765	-5.74212	-0.47742	7.73028	-86	9.1	-120.8	1
4.77	-5.21892	-0.6213	7.04358	-93.5	15	-129	1
4.775	-4.76766	-0.51012	6.605401	-98.1	19.7	-137.4	1
4.78	-4.64994	0.0327	6.74928	-100.3	23.3	-144.9	1
4.785	-4.3491	1.02678	7.15476	-102.4	27	-151.8	1
4.79	-4.3164	1.72656	7.76952	-106.6	30.1	-159.5	1
4.795	-4.23792	2.53752	7.84146	-111.6	31	-164.5	1
4.8	-4.23792	3.09342	8.02458	-116.5	30.8	-168.4	1
4.805	-4.0548	3.34848	8.057281	-121.4	28.1	-169.9	1
4.81	-3.5643	3.86514	7.808761	-125.9	22.3	-169.7	1
4.815	-2.70102	4.19868	7.985341	-129.7	14.6	-165.9	1
4.82	-1.60884	4.3818	8.13576	-133.5	8.5	-160.3	1
4.825	-1.45842	5.08158	8.78322	-136.3	4.5	-153	1
4.83	-0.7848001	5.74866	8.93364	-140.7	2.9	-143.3	1
4.835	-0.14388	6.85392	9.5484	-146.3	3.7	-134.4	1
4.84	0.14388	8.436601	10.96758	-152.7	7	-122.3	1
4.845	0.22236	9.50916	11.94858	-162.6	6.2	-106.6	1
4.85	0.7455601	10.90872	12.45216	-180.1	2	-89.4	1
4.855	1.0137	12.38022	13.32852	-196.2	1.1	-76.5	1
4.86	2.36094	11.3142	11.1834	-213.9	-1.4	-63.4	1
4.865	2.36094	10.28088	7.65834	-228.7	-5.4	-51.9	1
4.87	2.43942	11.56926	7.481761	-227.1	-2.8	-40.8	1
4.875	3.48582	14.2245	8.63934	-222	4.8	-22.8	1
4.88	3.5643	15.55212	8.63934	-222.1	9.8	-7.6	1
4.885	3.71472	14.96352	5.77482	-219.5	6.5	5.1	1
4.89	10.01928	22.51722	-2.17782	-208.4	24.9	23.1	1
4.895	-1.0137	28.63866	-4.6434	-165.2	61.3	43	1
4.9	17.4945	35.27676	-7.004341	-115.8	-7.2	67.2	1
4.905	14.52534	37.70964	-2.03394	-65.3	-18.4	59	1
4.91	13.74054	30.03822	-0.7586401	-26	11.4	45.8	1
4.915	10.50978	18.68478	-0.14388	-65.3	-18.4	59	1
4.92	8.331961	14.33568	1.9947	-4	23	36.8	1
4.925	6.677341	12.82494	4.17252	5.5	19.3	33.8	1
4.93	6.605401	11.3142	5.48052	3.9	13.4	29.1	1
4.935	6.526921	10.464	5.77482	0.1	7.7	21.6	1
4.94	5.44128	8.809381	6.46152	-1.4	5.1	13.5	1
4.945	3.26346	6.59232	8.35158	-4.3	2.9	5.5	1
4.95	-0.2943	5.41512	8.495461	-10.2	2.1	-0.4	1
4.955	-3.5643	4.19868	8.02458	-15.7	0.3	-3.1	1
4.96	-5.55246	5.19276	7.880701	-19.2	-2.9	-3.2	1
4.965	-6.3765	6.00372	8.2404	-20	-7.3	-3.2	1
4.97	-5.1012	5.30394	8.5347	-20.1	-11.6	-3.8	1
4.975	-3.52506	4.6434	9.110221	-18.9	-14.4	-2.8	1
4.98	-2.51136	4.3491	9.33258	-17	-13.3	-0.6	1
4.985	-3.22422	4.30986	9.188701	-14.4	-13	1	1
4.99	-3.60354	4.3491	8.894401	-10.9	-13.5	4.6	1
4.995	-3.0738	4.82652	8.82246	-7.2	-14.2	6.1	1
5	-2.3217	4.86576	8.8617	-4.2	-14	6.9	1
5.005	-1.7985	4.86576	8.8617	-2	-13.1	7.4	1
5.01	-1.57614	4.78728	9.00558	0	-11.7	6.7	1
5.015	-1.12488	4.86576	9.293341	2.1	-9.1	5.6	1
5.02	-0.7848001	4.89846	9.260641	3.9	-5.1	4	1
5.025	-0.8632801	4.9377	9.03828	4.6	-2.5	2.1	1
5.03	-1.08564	5.04888	8.93364	5.1	-0.7	0	1
5.035	-1.19682	5.120821	8.894401	5.2	0.9	-1.8	1
5.04	-1.2753	5.08158	8.78322	5.3	2.1	-3.6	1
5.045	-1.45842	5.08158	8.75052	4.6	2.8	-5.1	1
5.05	-1.57614	5.00964	8.711281	4.6	3	-6.5	1
5.055	-1.75926	4.9377	8.711281	5.1	2.7	-6.8	1
5.06	-1.87698	4.86576	8.75052	4.6	2.3	-7	1
5.065	-1.83774	4.89846	8.8617	4.2	2.1	-6	1
5.07	-2.36094	4.71534	8.711281	3.3	1.2	-4.7	1
5.075	-2.43942	4.82652	8.63934	2.3	1.3	-3.5	1
5.08	-2.21052	4.9377	8.606641	1.3	0.7	-1.8	1
5.085	-1.7985	5.00964	8.606641	0.4	0.2	-1.8	1
5.09	-1.68732	5.00964	8.67858	0	-0.4	-1.7	1
5.095	-1.68732	5.04888	8.5674	-0.1	-0.9	-1.8	1
5.1	-1.64808	4.9377	8.5674	0	-1.4	-2.9	1
5.105	-1.42572	4.82652	8.35158	0	-2.3	-3.3	1
5.11	-1.60884	4.30986	8.38428	0.4	-2.3	-4	1
5.115	-1.68732	4.23792	8.67858	1.7	-1.5	-4.2	1
5.12	-1.7985	4.0875	8.711281	3	-0.8	-4.3	1
5.125	-1.87698	4.19868	8.75052	4.9	-0.4	-3.6	1
5.13	-1.87698	4.49298	8.8617	7.1	0.3	-2.1	1
5.135	-1.83774	4.60416	8.894401	8.2	1.2	-2.2	1
5.14	-1.87698	4.75458	8.8617	8.7	2.8	-0.7	1
5.145	-1.7985	5.00964	8.82246	9.1	3.7	0.3	1
5.15	-1.90968	5.04888	8.82246	8.7	4	0.6	1
5.155	-1.87698	5.27124	8.82246	7.8	4.2	0.7	1
5.16	-1.87698	5.232	8.78322	6.7	4.3	0.9	1
5.165	-1.7985	5.30394	8.711281	5.1	4.2	0.4	1
5.17	-1.64808	5.232	8.67858	4	4.2	0.2	1
5.175	-1.5369	5.16006	8.63934	3.3	4.2	0	1
5.18	-1.64808	4.9704	8.75052	2.9	3.3	-1.1	1
5.185	-1.72656	5.00964	8.82246	2.7	3	-1.4	1
5.19	-1.75926	4.6761	8.8617	2.5	3.5	-1.5	1
5.195	-1.75926	4.9704	8.82246	2.8	3.8	-1.6	1
5.2	-1.90968	4.75458	8.711281	3.5	3.5	-0.8	1
5.205	-1.94892	4.78728	8.75052	3.5	3.7	-0.4	1
5.21	-1.98816	4.78728	8.75052	3.4	3.2	-0.2	1
5.215	-2.09934	4.89846	8.63934	3.2	2.1	0.2	1
5.22	-2.0601	5.00964	8.63934	2.5	1.5	0.7	1
5.225	-2.0274	5.16006	8.5674	2	1	1.7	1
5.23	-1.98816	5.120821	8.5347	1.4	0.1	1.6	1
5.235	-1.90968	5.19276	8.63934	0.4	-0.9	1.8	1
5.24	-1.87698	5.08158	8.5347	-0.5	-1.4	2.2	1
5.245	-1.83774	5.00964	8.63934	-0.9	-1.8	1.8	1
5.25	-1.75926	4.9377	8.606641	-1	-2.7	1.9	1
5.255	-1.72656	4.86576	8.75052	-0.8	-2.7	1.5	1
5.26	-1.68732	4.86576	8.75052	-0.4	-2.3	1.5	1
5.265	-1.72656	4.89846	8.67858	0	-2.5	1	1
5.27	-1.72656	4.89846	8.78322	0	-2.1	1.4	1
5.275	-1.68732	5.00964	8.82246	0	-2.2	1.2	1
5.28	-1.75926	4.9704	8.82246	0.3	-1.4	1.6	1
5.285	-1.72656	5.04888	8.67858	0.6	-1.1	1.4	1
5.29	-1.72656	4.9704	8.711281	0	-1.8	1.2	1
5.295	-1.72656	5.04888	8.711281	0.1	-1.9	1.6	1
5.3	-1.75926	5.04888	8.67858	-0.1	-1.8	1.8	1
5.305	-1.68732	4.9377	8.63934	-0.4	-1.6	1.6	1
5.31	-1.7985	4.86576	8.606641	-0.3	-1.8	1.9	1
5.315	-1.94892	4.75458	8.75052	-0.4	-1.4	1.6	1
5.32	-1.87698	4.82652	8.63934	-0.4	-1.7	1.8	1
5.325	-1.87698	4.9377	8.711281	-0.4	-2.4	1.5	1
5.33	-1.75926	4.89846	8.711281	0	-2.4	2.7	1
5.335	-1.72656	5.00964	8.67858	-0.3	-2.7	2.3	1
5.34	-1.75926	4.89846	8.63934	-0.2	-2.7	2.2	1
5.345	-1.7985	5.04888	8.63934	-0.2	-3	2.2	1
5.35	-1.94892	4.9704	8.711281	-0.5	-3.1	2.2	1
5.355	-1.94892	4.9704	8.711281	-0.2	-3.2	2.6	1
5.36	-1.94892	4.89846	8.63934	-0.7	-3.4	2.3	1
5.365	-1.90968	4.86576	8.711281	-0.7	-3.4	2.8	1
5.37	-1.7985	4.86576	8.63934	-1.1	-3.9	3.5	1
5.375	-1.68732	4.9704	8.606641	-1.7	-4.4	4.2	1
5.38	-1.49766	4.9377	8.67858	-2.2	-4.2	4.6	1
5.385	-1.308	4.9704	8.75052	-2.4	-4.1	4.1	1
5.39	-1.34724	4.9704	8.82246	-2.3	-3.9	3.4	1
5.395	-1.42572	4.86576	8.8617	-1.9	-3.4	2.7	1
5.4	-1.57614	4.78728	8.93364	-1.1	-2.3	1.9	1
5.405	-1.72656	4.89846	8.93364	-0.2	-2.3	2.2	1
5.41	-1.68732	4.9704	8.894401	0.2	-1.7	1.7	1
5.415	-1.68732	5.08158	8.82246	0.6	-1.1	2.1	1
5.42	-1.60884	5.08158	8.75052	0.9	-1.1	2.1	1
5.425	-1.57614	5.16006	8.711281	-0.4	-1.4	2	1
5.43	-1.64808	5.04888	8.711281	-1	-1.6	2.1	1
5.435	-1.60884	5.04888	8.63934	-1.6	-1.4	2	1
5.44	-1.64808	5.00964	8.67858	-2.3	-1.8	2.2	1
5.445	-1.72656	4.9377	8.63934	-3.1	-1.8	1.8	1
5.45	-1.75926	4.6761	8.495461	-3.4	-2.1	1.7	1
5.455	-1.7985	4.60416	8.63934	-3.2	-2.3	2.4	1
5.46	-1.72656	4.56492	8.75052	-2.5	-2.1	2.8	1
5.465	-1.57614	4.71534	8.67858	-1.7	-1.7	3.6	1
5.47	-1.49766	4.78728	8.711281	-0.9	-1.4	3.7	1
5.475	-1.45842	4.78728	8.75052	-0.7	-1.1	3.2	1
5.48	-1.45842	4.75458	8.78322	0	-0.4	2.1	1
5.485	-1.57614	4.86576	8.78322	0.4	-0.2	2.3	1
5.49	-1.72656	4.86576	8.75052	1	0	2.1	1
5.495	-1.7985	4.86576	8.75052	1.1	0.3	1.4	1
5.5	-1.7985	4.89846	8.78322	1.1	0	1.2	1
5.505	-1.75926	4.9704	8.67858	1.4	0.3	1.8	1
5.51	-1.68732	4.9377	8.711281	1.4	0.1	2.1	1
5.515	-1.64808	4.9704	8.67858	1.3	-0.1	2.2	1
5.52	-1.72656	4.89846	8.711281	1.1	-0.3	2.1	1
5.525	-1.72656	4.89846	8.711281	1	-0.4	1.9	1
5.53	-1.75926	4.89846	8.63934	0.9	-0.2	1.4	1
5.535	-1.7985	4.89846	8.711281	0.5	-0.7	0.9	1
5.54	-1.75926	4.86576	8.67858	0.7	-0.9	1	1
5.545	-1.75926	4.86576	8.711281	0.9	-1.1	1.5	1
5.55	-1.72656	4.9377	8.67858	0.2	-0.8	1.6	1
5.555	-1.64808	4.89846	8.63934	0.5	-0.8	1.8	1
5.56	-1.68732	4.9377	8.75052	0.2	-1.1	1.6	1
5.565	-1.64808	4.9377	8.711281	0.1	-1	1	1
5.57	-1.60884	4.9704	8.63934	0	-0.9	1.4	1
5.575	-1.5369	4.9704	8.711281	-0.2	-1.2	0.6	1
5.58	-1.42572	4.89846	8.67858	-1	-1.1	0.6	1
5.585	-1.38648	4.89846	8.67858	-1.1	-1	0.7	1
5.59	-1.308	4.89846	8.63934	-1.1	-0.6	0.5	1
5.595	-1.34724	4.86576	8.711281	-0.9	-0.4	0.2	1
5.6	-1.34724	4.78728	8.75052	-1.2	0	-0.2	1
5.605	-1.42572	4.75458	8.75052	-0.9	-0.2	-0.9	1
5.61	-1.60884	4.82652	8.67858	-0.7	0	-1.1	1
5.615	-1.57614	4.82652	8.711281	-0.6	0	-0.8	1
5.62	-1.64808	4.86576	8.711281	-0.2	0.5	-0.7	1
5.625	-1.68732	4.82652	8.711281	0.1	0.7	-0.9	1
5.63	-1.68732	4.86576	8.711281	0.2	0.8	-0.7	1
5.635	-1.72656	4.86576	8.711281	0.1	0.8	-0.7	1
5.64	-1.68732	4.82652	8.711281	0.7	0.6	-0.3	1
5.645	-1.68732	4.82652	8.711281	0.5	0.9	-0.2	1
5.65	-1.68732	4.89846	8.67858	0.8	0.3	-0.3	1
5.655	-1.72656	4.89846	8.711281	0.9	-0.2	0	1
5.66	-1.68732	4.9377	8.711281	0.4	0	0	1
5.665	-1.72656	4.9377	8.67858	0.1	-0.2	-0.2	1
5.67	-1.72656	4.82652	8.63934	0.5	-0.1	-0.5	1
5.675	-1.75926	4.82652	8.5347	0.3	-0.5	-0.2	1
5.68	-1.75926	4.6761	8.67858	0.7	-0.6	-0.3	1
5.685	-1.68732	4.6761	8.67858	0.9	-0.5	0	1
5.69	-1.7985	4.71534	8.63934	1.5	-0.7	0.4	1
5.695	-1.75926	4.82652	8.67858	1.6	-1	0.2	1
5.7	-1.64808	4.86576	8.78322	1.3	-0.9	0	1
5.705	-1.64808	4.86576	8.711281	1.4	-0.9	0	1
5.71	-1.75926	4.89846	8.67858	0.9	-1.3	0.2	1
5.715	-1.68732	4.9704	8.711281	0.8	-1.2	0.4	1
5.72	-1.75926	4.9704	8.75052	0.2	-1.1	0.7	1
5.725	-1.64808	4.9377	8.67858	0.1	-1.6	1.3	1
5.73	-1.57614	4.9704	8.67858	-0.4	-1.7	1.5	1
5.735	-1.5369	5.04888	8.711281	-0.5	-1.6	1.8	1
5.74	-1.45842	4.9377	8.75052	-1.1	-1.8	1.4	1
5.745	-1.34724	4.9704	8.78322	-2	-1.8	0.7	1
5.75	-1.42572	4.86576	8.82246	-2	-1.2	0.7	1
5.755	-1.5369	4.89846	8.78322	-1.5	-0.9	0.5	1
5.76	-1.57614	4.86576	8.78322	-1.1	-0.7	-0.2	1
5.765	-1.60884	4.86576	8.78322	-1.2	-1	0	1
5.77	-1.57614	4.89846	8.711281	-0.7	-0.7	0	1
5.775	-1.60884	4.82652	8.82246	-0.4	-0.4	0	1
5.78	-1.68732	4.75458	8.711281	-0.4	-0.4	-0.2	1
5.785	-1.68732	4.89846	8.711281	-0.4	-0.5	0	1
5.79	-1.68732	4.89846	8.75052	-0.2	-0.4	0.2	1
5.795	-1.57614	5.00964	8.711281	-0.3	-0.3	0	1
5.8	-1.64808	4.9704	8.75052	-0.4	-0.5	0.2	1
5.805	-1.64808	5.00964	8.67858	-0.8	-0.7	-0.1	1
5.81	-1.57614	4.9377	8.711281	-0.9	-0.6	0.2	1
5.815	-1.49766	4.89846	8.711281	-1.4	-0.6	-0.2	1
5.82	-1.5369	4.89846	8.711281	-1.1	-0.7	-0.7	1
5.825	-1.45842	4.86576	8.711281	-1.3	-0.6	-1.1	1
5.83	-1.42572	4.82652	8.78322	-0.8	-0.3	-1.3	1
5.835	-1.45842	4.78728	8.75052	-1.1	0	-1.1	1
5.84	-1.5369	4.75458	8.711281	-1.1	0	-0.9	1
5.845	-1.57614	4.78728	8.711281	-0.8	0	-1.6	1
5.85	-1.68732	4.6434	8.75052	-0.2	0.5	-1.9	1
5.855	-1.72656	4.75458	8.78322	0.2	0.6	-1.1	1
5.86	-1.7985	4.6761	8.711281	0.9	0.3	-0.9	1
5.865	-1.7985	4.86576	8.711281	0.9	0.8	-0.9	1
5.87	-1.7985	4.86576	8.78322	1.4	0.7	-0.4	1
5.875	-1.75926	4.89846	8.78322	1.4	0.7	-0.1	1
5.88	-1.68732	4.9377	8.75052	1.3	0.6	0.1	1
5.885	-1.64808	4.9704	8.711281	1	0.2	0.4	1
5.89	-1.60884	5.00964	8.711281	0.7	0.2	0	1
5.895	-1.5369	5.04888	8.63934	0.4	0.2	0	1
5.9	-1.57614	4.89846	8.75052	0	0	-0.3	1
5.905	-1.5369	4.9704	8.67858	0	-0.1	-0.4	1
5.91	-1.57614	4.82652	8.75052	-0.1	0.2	-1.3	1
5.915	-1.57614	4.89846	8.711281	0	0.3	-1.4	1
5.92	-1.64808	4.75458	8.711281	-0.1	0	-1.2	1
5.925	-1.72656	4.82652	8.75052	-0.3	0.2	-1.8	1
5.93	-1.72656	4.86576	8.78322	0.1	0.3	-1.2	1
5.935	-1.75926	4.86576	8.75052	0.1	0.2	-1.3	1
5.94	-1.75926	4.86576	8.78322	0.1	-0.4	-1.4	1
5.945	-1.75926	4.89846	8.67858	-0.3	-0.3	-0.9	1
5.95	-1.75926	4.86576	8.78322	-0.6	-0.4	-0.5	1
5.955	-1.68732	4.9704	8.75052	-0.6	-0.7	-0.3	1
5.96	-1.72656	4.89846	8.82246	-1.3	-0.8	-0.2	1
5.965	-1.60884	4.9377	8.78322	-2.1	-0.7	0	1
5.97	-1.57614	4.89846	8.711281	-2.3	-1	0	1
5.975	-1.49766	4.9377	8.67858	-2.5	-1.4	0.1	1
5.98	-1.5369	4.82652	8.711281	-2.5	-0.7	-0.3	1
5.985	-1.57614	4.86576	8.75052	-2.1	-0.9	-0.7	1
5.99	-1.60884	4.82652	8.78322	-1.6	-0.9	-0.4	1
5.995	-1.64808	4.78728	8.711281	-1.4	-0.2	-0.8	1
6	-1.60884	4.75458	8.75052	-0.9	-0.2	-0.4	1
6.005	-1.72656	4.75458	8.78322	0	-0.1	-0.3	1
6.01	-1.72656	4.75458	8.78322	0.2	-0.4	-0.2	1
6.015	-1.68732	4.78728	8.78322	0.4	-0.6	0.4	1
6.02	-1.68732	4.78728	8.75052	0.2	-0.4	0.2	1
6.025	-1.60884	4.82652	8.75052	0.4	-0.4	0.9	1
6.03	-1.60884	4.86576	8.82246	0.9	0	0.9	1
6.035	-1.57614	4.89846	8.75052	0.7	-0.2	0.9	1
6.04	-1.64808	4.89846	8.78322	0.8	-0.2	1	1
6.045	-1.60884	4.86576	8.75052	0.6	-0.1	0.9	1
6.05	-1.60884	4.86576	8.711281	0.7	-0.4	0.9	1
6.055	-1.57614	4.89846	8.78322	0.9	-0.4	1.1	1
6.06	-1.60884	4.86576	8.67858	0.7	-0.2	1.1	1
6.065	-1.57614	4.82652	8.711281	0.3	-0.5	1.5	1
6.07	-1.60884	4.78728	8.82246	0.5	-0.4	0.9	1
6.075	-1.64808	4.78728	8.78322	0.7	-0.1	0.9	1
6.08	-1.64808	4.75458	8.711281	1.2	-0.4	0.9	1
6.085	-1.72656	4.82652	8.711281	1.5	-0.5	1.5	1
6.09	-1.68732	4.78728	8.67858	1.4	-0.6	1.3	1
6.095	-1.64808	4.89846	8.67858	1.3	-0.6	1.3	1
6.1	-1.64808	4.9377	8.67858	1.1	-0.3	1.5	1
6.105	-1.60884	4.9377	8.63934	1.1	-0.4	1.3	1
6.11	-1.68732	4.89846	8.63934	1.1	-0.8	1.4	1
6.115	-1.60884	4.9377	8.67858	0.9	-0.4	1.4	1
6.12	-1.57614	4.78728	8.67858	1.3	-0.6	1.3	1
6.125	-1.5369	4.82652	8.67858	1.8	-0.5	0.9	1
6.13	-1.57614	4.82652	8.711281	2.1	-0.3	0.4	1
6.135	-1.57614	4.86576	8.67858	2.5	-0.5	0.3	1
6.14	-1.60884	4.82652	8.78322	2.6	-0.5	-0.3	1
6.145	-1.57614	4.78728	8.75052	2.8	0	-0.4	1
6.15	-1.64808	4.78728	8.82246	3.1	0	-0.2	1
6.155	-1.64808	4.82652	8.78322	3	0	0	1
6.16	-1.68732	4.82652	8.82246	2.9	0	0.5	1
6.165	-1.68732	4.82652	8.82246	3.2	0	0.5	1
6.17	-1.68732	4.86576	8.8617	3.2	0	0.8	1
6.175	-1.60884	4.9704	8.82246	2.8	-0.3	1.2	1
6.18	-1.60884	4.9377	8.75052	2.6	0	1.6	1
6.185	-1.57614	4.9704	8.75052	2.8	0.4	1.9	1
6.19	-1.64808	4.9704	8.78322	2.6	0	1.8	1
6.195	-1.5369	5.00964	8.63934	2.5	-0.2	2.1	1
6.2	-1.308	4.9377	8.78322	2.5	-0.5	1.3	1
6.205	-1.7985	4.86576	8.711281	2.5	-1.1	0.7	1
6.21	-1.60884	4.89846	8.711281	1.8	-0.6	1.3	1
6.215	-1.45842	4.9377	8.711281	1.5	-0.9	1.6	1
6.22	-1.5369	4.9377	8.75052	1.7	-0.5	1.6	1
6.225	-1.57614	4.89846	8.711281	1.5	-0.7	0.9	1
6.23	-1.57614	4.86576	8.75052	1.9	-0.7	1.3	1
6.235	-1.5369	4.86576	8.75052	2.1	-0.6	0.4	1
6.24	-1.64808	4.82652	8.75052	2.2	-0.6	0.8	1
6.245	-1.64808	4.89846	8.711281	2.3	-0.3	1.1	1
6.25	-1.57614	4.9377	8.711281	2	-0.1	1.6	1
6.255	-1.57614	4.9377	8.711281	1.8	-0.2	1.4	1
6.26	-1.5369	4.9704	8.711281	1.9	-0.6	1.8	1
6.265	-1.5369	4.9704	8.78322	1.8	0	1.8	1
6.27	-1.5369	4.9377	8.711281	1.6	-0.3	1	1
6.275	-1.60884	5.00964	8.711281	1.7	-0.1	1.1	1
6.28	-1.57614	4.9377	8.67858	1.5	-0.5	0.8	1
6.285	-1.57614	4.89846	8.711281	1	-0.2	0.4	1
6.29	-1.57614	4.9704	8.67858	0.9	-0.5	0.4	1
6.295	-1.64808	4.9377	8.711281	1.1	-0.3	0.3	1
6.3	-1.64808	4.89846	8.711281	1	-0.6	0.2	1
6.305	-1.60884	4.9377	8.75052	0.8	-0.6	0.4	1
6.31	-1.60884	4.9377	8.67858	0.7	-0.5	0.6	1
6.315	-1.57614	4.9377	8.67858	0.7	-0.9	0.2	1
6.32	-1.64808	4.9377	8.67858	1	-1	0.2	1
6.325	-1.64808	4.9377	8.63934	0.6	-0.7	0	1
6.33	-1.57614	4.82652	8.711281	0.3	-0.7	0.5	1
6.335	-1.57614	4.82652	8.63934	0.4	-0.7	0.3	1
6.34	-1.5369	4.89846	8.75052	0.2	-1	0.3	1
6.345	-1.64808	4.86576	8.78322	0.7	-1.1	0.7	1
6.35	-1.64808	4.9377	8.711281	0.2	-1.1	0.4	1
6.355	-1.57614	4.9377	8.78322	0.1	-1.2	0.9	1
6.36	-1.60884	4.89846	8.75052	0	-0.9	0.7	1
6.365	-1.5369	4.9377	8.75052	-0.1	-0.8	0.7	1
6.37	-1.57614	4.9377	8.711281	0	-0.9	1.1	1
6.375	-1.49766	5.00964	8.67858	-0.3	-1.2	0.2	1
6.38	-1.57614	4.9377	8.67858	0	-1	0	1
6.385	-1.5369	4.9377	8.67858	0	-1	0.6	1
6.39	-1.5369	4.9377	8.67858	-0.6	-0.9	0.4	1
6.395	-1.5369	4.89846	8.75052	-0.7	-1.4	0.7	1
6.4	-1.5369	4.86576	8.75052	-0.4	-1.1	0.4	1
6.405	-1.5369	4.86576	8.75052	-0.4	-1.4	0.1	1
6.41	-1.57614	4.89846	8.75052	-0.4	-1.1	0.2	1
6.415	-1.57614	4.89846	8.75052	-0.4	-1.4	-0.2	1
6.42	-1.57614	4.82652	8.67858	-0.6	-0.9	0	1
6.425	-1.57614	4.89846	8.78322	-0.2	-0.6	0	1
6.43	-1.60884	4.86576	8.78322	0	-0.9	0.1	1
6.435	-1.5369	4.89846	8.78322	-0.3	-0.7	0.2	1
6.44	-1.57614	4.86576	8.78322	-0.4	-0.9	-0.1	1
6.445	-1.5369	4.9704	8.78322	-0.2	-0.8	0	1
6.45	-1.57614	4.86576	8.78322	-0.2	-0.7	0	1
6.455	-1.5369	4.89846	8.75052	-0.3	-0.9	-0.1	1
6.46	-1.49766	4.89846	8.78322	-0.8	-1.2	-0.3	1
6.465	-1.49766	4.89846	8.67858	-1	-0.9	-0.2	1
6.47	-1.5369	4.82652	8.711281	-0.8	-1	0.1	1
6.475	-1.49766	4.86576	8.78322	-0.4	-0.7	-0.2	1
6.48	-1.57614	4.86576	8.75052	-0.6	-1	0	1
6.485	-1.49766	4.82652	8.75052	-0.3	-1.1	0	1
6.49	-1.57614	4.86576	8.82246	0	-0.9	0	1
6.495	-1.49766	4.89846	8.75052	0.1	-0.8	0	1
6.5	-1.57614	4.86576	8.78322	-0.4	-0.7	0.2	1
6.505	-1.5369	4.9377	8.75052	-0.7	-0.6	0.5	1
6.51	-1.60884	4.9704	8.78322	-0.4	-0.8	0.7	1
6.515	-1.57614	4.9704	8.711281	-0.8	-0.9	0.8	1
6.52	-1.49766	4.9377	8.75052	-1.1	-1	0.5	1
6.525	-1.49766	4.86576	8.67858	-1.5	-0.7	0.1	1
6.53	-1.42572	4.89846	8.63934	-1.1	-1.2	0.6	1
6.535	-1.49766	4.86576	8.75052	-1.3	-0.9	0.3	1
6.54	-1.5369	4.86576	8.75052	-1	-1	0.4	1
6.545	-1.5369	4.86576	8.711281	-1.1	-1.2	0.3	1
6.55	-1.5369	4.82652	8.78322	-0.8	-1.1	0.2	1
6.555	-1.5369	4.86576	8.75052	-0.7	-0.8	0	1
6.56	-1.57614	4.86576	8.78322	-0.9	-0.9	0	1
6.565	-1.57614	4.82652	8.711281	-0.7	-0.7	0	1
6.57	-1.49766	4.86576	8.78322	-0.6	-0.8	-0.2	1
6.575	-1.57614	4.89846	8.894401	-0.6	-0.7	0	1
6.58	-1.57614	4.9377	8.82246	-0.9	-0.4	0	1
6.585	-1.57614	5.00964	8.63934	-0.4	-0.5	0.1	1
6.59	-1.57614	4.89846	8.75052	-0.8	-0.7	0.2	1
6.595	-1.49766	4.9377	8.67858	-1.4	-0.9	0.1	1
6.6	-1.42572	4.86576	8.711281	-1.3	-1	0.2	1
6.605	-1.42572	4.89846	8.75052	-1.6	-0.8	0.1	1
6.61	-1.49766	4.86576	8.78322	-1.5	-0.4	-0.3	1
6.615	-1.42572	4.9377	8.711281	-1.5	-0.6	-0.4	1
6.62	-1.45842	4.86576	8.75052	-1.6	-0.5	-1.1	1
6.625	-1.45842	4.86576	8.711281	-1.1	-0.2	-1.4	1
6.63	-1.5369	4.78728	8.78322	-1.2	0	-1.6	1
6.635	-1.49766	4.89846	8.711281	-1.5	-0.2	-1.4	1
6.64	-1.49766	4.89846	8.75052	-1.3	-0.1	-1.2	1
6.645	-1.5369	4.86576	8.711281	-1	-0.2	-1.1	1
6.65	-1.5369	4.86576	8.711281	-1.1	-0.1	-0.7	1
6.655	-1.57614	4.9377	8.711281	-1.1	0	-1.5	1
6.66	-1.5369	4.89846	8.711281	-1.1	0	-1.4	1
6.665	-1.45842	4.9377	8.67858	-1.7	-0.3	-1.1	1
6.67	-1.45842	4.78728	8.75052	-1.5	0	-1.4	1
6.675	-1.42572	4.86576	8.75052	-1.3	-0.2	-1.8	1
6.68	-1.5369	4.82652	8.67858	-1.6	-0.2	-2.1	1
6.685	-1.57614	4.78728	8.67858	-1.2	0.1	-2.5	1
6.69	-1.60884	4.6434	8.78322	-0.8	0.3	-2.6	1
6.695	-1.57614	4.6761	8.75052	-0.7	0.4	-2.8	1
6.7	-1.64808	4.71534	8.8617	-0.6	0.1	-2.2	1
6.705	-1.64808	4.82652	8.78322	-0.2	0.4	-1.5	1
6.71	-1.57614	4.75458	8.8617	0.2	0.7	-1.2	1
6.715	-1.5369	4.89846	8.75052	0.7	0.2	-1.1	1
6.72	-1.5369	4.78728	8.82246	0.4	0.4	-0.8	1
6.725	-1.49766	4.9377	8.711281	0.2	0.9	-0.9	1
6.73	-1.49766	4.89846	8.78322	0.1	0.4	-1.1	1
6.735	-1.5369	4.9377	8.711281	0	0.4	-0.9	1
6.74	-1.5369	4.89846	8.75052	0.4	0.3	-0.8	1
6.745	-1.57614	4.86576	8.75052	0.1	0	-0.9	1
6.75	-1.60884	4.82652	8.78322	0.1	0	-1.4	1
6.755	-1.57614	4.82652	8.711281	0.4	0.2	-1.7	1
6.76	-1.60884	4.78728	8.75052	0.3	0.3	-1.7	1
6.765	-1.49766	4.82652	8.711281	0.3	0.4	-1.7	1
6.77	-1.49766	4.75458	8.75052	0.3	0.2	-1.1	1
6.775	-1.49766	4.82652	8.82246	0.6	0.4	-1.2	1
6.78	-1.57614	4.82652	8.82246	0.3	0.2	-0.7	1
6.785	-1.60884	4.9377	8.75052	-0.2	0.2	-0.7	1
6.79	-1.64808	4.89846	8.75052	-0.4	0.1	-0.9	1
6.795	-1.5369	4.9377	8.711281	-0.1	0.1	-1.2	1
6.8	-1.5369	4.9377	8.75052	-0.3	0.2	-1.4	1
6.805	-1.57614	4.89846	8.78322	-0.4	-0.1	-1.7	1
6.81	-1.5369	4.89846	8.711281	-0.8	-0.3	-1.8	1
6.815	-1.5369	4.86576	8.711281	-1	-0.1	-2.4	1
6.82	-1.57614	4.82652	8.711281	-0.6	0	-2.4	1
6.825	-1.64808	4.86576	8.67858	-0.3	0	-2.8	1
6.83	-1.57614	4.82652	8.8617	-0.2	0.2	-2.4	1
6.835	-1.57614	4.75458	8.78322	-0.2	0	-2.7	1
6.84	-1.60884	4.71534	8.75052	-0.1	0	-2.5	1
6.845	-1.60884	4.75458	8.75052	0	0.2	-2.3	1
6.85	-1.60884	4.82652	8.78322	0.7	0.4	-2.1	1
6.855	-1.60884	4.75458	8.78322	1.2	0.4	-1.8	1
6.86	-1.60884	4.78728	8.711281	0.9	0.6	-2.1	1
6.865	-1.57614	4.86576	8.78322	0.9	0.4	-2.3	1
6.87	-1.60884	4.78728	8.67858	1.4	0.4	-2.1	1
6.875	-1.60884	4.86576	8.75052	1.1	0.3	-1.7	1
6.88	-1.57614	4.82652	8.711281	0.9	0.2	-2.1	1
6.885	-1.60884	4.86576	8.78322	1.1	0.4	-2.2	1
6.89	-1.64808	4.82652	8.82246	1.1	0.2	-2	1
6.895	-1.64808	4.82652	8.75052	1	0	-2.5	1
6.9	-1.60884	4.71534	8.75052	0.9	0	-2	1
6.905	-1.64808	4.86576	8.711281	0.6	0.2	-2.1	1
6.91	-1.68732	4.78728	8.67858	0.2	0	-2.1	1
6.915	-1.68732	4.75458	8.606641	0	0.3	-1.5	1
6.92	-1.68732	4.6434	8.606641	0	0.2	-2.3	1
6.925	-1.57614	4.56492	8.63934	0	0	-2.1	1
6.93	-1.42572	4.6761	8.82246	0.7	0.1	-2.4	1
6.935	-1.308	4.78728	8.75052	1	0.4	-2.1	1
6.94	-1.2753	4.75458	8.82246	1.4	0.8	-2.1	1
6.945	-1.308	4.78728	8.82246	1.4	1.2	-2.3	1
6.95	-1.38648	4.75458	8.894401	1.3	1.4	-3	1
6.955	-1.57614	4.86576	8.8617	1.6	1.6	-3.5	1
6.96	-1.75926	4.82652	8.75052	1.2	1.8	-3.2	1
6.965	-1.7985	4.89846	8.75052	1.5	1.6	-2.5	1
6.97	-1.83774	5.00964	8.67858	0.9	1.2	-1.4	1
6.975	-1.7985	5.04888	8.606641	-0.1	1.1	-1.1	1
6.98	-1.7985	4.9377	8.63934	-0.6	0.9	-1.4	1
6.985	-1.75926	4.89846	8.63934	-1.3	0.4	-1.7	1
6.99	-1.72656	4.86576	8.75052	-1.7	0.3	-2.1	1
6.995	-1.83774	4.86576	8.75052	-2.1	-0.1	-1.9	1
7	-1.87698	4.82652	8.78322	-2.1	-0.6	-2.3	1
7.005	-1.75926	4.86576	8.711281	-2.3	-0.5	-1.9	1
7.01	-1.68732	4.78728	8.78322	-2.6	-0.5	-1.8	1
7.015	-1.68732	4.78728	8.78322	-2.6	-0.8	-2.1	1
7.02	-1.64808	4.71534	8.75052	-2.3	-0.7	-1.6	1
7.025	-1.64808	4.78728	8.75052	-1.8	-0.9	-1.1	1
7.03	-1.64808	4.82652	8.75052	-2.1	-0.9	-1.4	1
7.035	-1.64808	4.78728	8.75052	-1.8	-1.1	-1.6	1
7.04	-1.60884	4.75458	8.78322	-1.9	-0.9	-1.4	1
7.045	-1.5369	4.82652	8.78322	-1.9	-1	-1.5	1
7.05	-1.60884	4.82652	8.75052	-2	-0.7	-2.1	1
7.055	-1.5369	4.78728	8.78322	-2.1	-0.7	-1.8	1
7.06	-1.57614	4.6761	8.78322	-1.6	-1	-1.9	1
7.065	-1.57614	4.75458	8.82246	-1.4	-0.6	-1.9	1
7.07	-1.49766	4.71534	8.78322	-0.7	-0.7	-1.7	1
7.075	-1.5369	4.71534	8.78322	-0.4	-0.3	-1.8	1
7.08	-1.5369	4.6434	8.8617	0	-0.1	-1.7	1
7.085	-1.5369	4.60416	8.75052	0.2	0.4	-1.6	1
7.09	-1.5369	4.60416	8.75052	0.9	0.3	-1.7	1
7.095	-1.60884	4.60416	8.78322	1.6	0.5	-2	1
7.1	-1.5369	4.75458	8.894401	1.6	1.1	-1.3	1
7.105	-1.57614	4.82652	8.894401	1.1	1.7	-0.9	1
7.11	-1.7985	4.82652	8.82246	1.6	1.1	-0.9	1
7.115	-1.7985	4.86576	8.78322	1.5	1.1	-0.4	1
7.12	-1.75926	4.82652	8.75052	1.5	1.1	0	1
7.125	-1.72656	4.78728	8.78322	1.3	0.7	0.2	1
7.13	-1.75926	4.82652	8.78322	0.9	0.3	0.6	1
7.135	-1.75926	4.82652	8.711281	0.4	0.1	0.7	1
7.14	-1.72656	4.89846	8.711281	0.2	0	1.4	1
7.145	-1.68732	4.75458	8.711281	0	-0.2	1.2	1
7.15	-1.60884	4.75458	8.711281	0.1	-0.4	1.4	1
7.155	-1.64808	4.6434	8.711281	0.1	-0.7	0.9	1
7.16	-1.68732	4.6761	8.67858	0.1	-0.7	1.3	1
7.165	-1.60884	4.6434	8.711281	0.2	-0.7	1.3	1
7.17	-1.68732	4.6434	8.711281	0.6	-0.7	1.4	1
7.175	-1.64808	4.71534	8.75052	0.7	-0.5	2.1	1
7.18	-1.64808	4.75458	8.78322	0.6	-0.3	2.3	1
7.185	-1.60884	4.82652	8.82246	0.5	-0.2	2.5	1
7.19	-1.68732	4.82652	8.78322	0.8	-0.4	3	1
7.195	-1.68732	4.82652	8.75052	0.8	-0.3	3.5	1
7.2	-1.60884	4.86576	8.711281	1.1	-0.3	3.1	1
7.205	-1.60884	4.78728	8.78322	1.2	-0.1	2.9	1
7.21	-1.57614	4.75458	8.78322	1.4	-0.2	3	1
7.215	-1.57614	4.82652	8.82246	1.2	-0.4	3.2	1
7.22	-1.57614	4.75458	8.78322	1.3	-0.4	3.2	1
7.225	-1.57614	4.86576	8.78322	1.5	0	3.3	1
7.23	-1.64808	4.71534	8.82246	1.4	0	3	1
7.235	-1.60884	4.78728	8.75052	1.8	0	3	1
7.24	-1.60884	4.78728	8.78322	2.5	0	2.5	1
7.245	-1.64808	4.78728	8.78322	2.8	-0.3	2.6	1
7.25	-1.72656	4.78728	8.78322	2.8	-0.1	2.7	1
7.255	-1.75926	4.82652	8.894401	3.5	0	2.9	1
7.26	-1.72656	4.9377	8.894401	3.4	0	3.2	1
7.265	-1.57614	4.9377	8.75052	3	0	3.2	1
7.27	-1.49766	5.00964	8.78322	2.6	-0.1	3.8	1
7.275	-1.42572	5.08158	8.711281	2.4	-0.6	3.9	1
7.28	-1.45842	5.04888	8.75052	1.8	-0.7	3.5	1
7.285	-1.49766	4.9377	8.711281	1.5	-0.5	3.3	1
7.29	-1.57614	4.86576	8.75052	1.1	-0.5	2.6	1
7.295	-1.57614	4.82652	8.82246	0.7	-0.5	2.3	1
7.3	-1.57614	4.82652	8.78322	0.4	-0.7	1.8	1
7.305	-1.60884	4.86576	8.78322	0.8	-0.4	1.8	1
7.31	-1.60884	4.78728	8.75052	0.6	-0.6	1.7	1
7.315	-1.68732	4.82652	8.67858	0.5	-0.6	1.1	1
7.32	-1.68732	4.75458	8.711281	1.1	-0.5	1.3	1
7.325	-1.64808	4.78728	8.75052	1.4	-0.4	1.9	1
7.33	-1.64808	4.78728	8.711281	0.9	-0.7	2.5	1
7.335	-1.57614	4.89846	8.711281	0.3	-0.9	2	1
7.34	-1.5369	4.78728	8.711281	1.2	-1.1	2.3	1
7.345	-1.60884	4.86576	8.711281	0.9	-0.8	2.5	1
7.35	-1.57614	4.78728	8.75052	1.4	-0.6	2.3	1
7.355	-1.57614	4.75458	8.67858	1.3	-0.5	2	1
7.36	-1.5369	4.75458	8.711281	1.4	-0.7	1.6	1
7.365	-1.57614	4.78728	8.67858	1.8	-0.4	1.7	1
7.37	-1.60884	4.71534	8.711281	2.4	0	1.6	1
7.375	-1.57614	4.78728	8.711281	2.4	-0.2	1.4	1
7.38	-1.60884	4.78728	8.78322	3	0	1.7	1
7.385	-1.64808	4.82652	8.78322	3.1	0.4	1.4	1
7.39	-1.72656	4.71534	8.8617	3.1	0	1.4	1
7.395	-1.64808	4.86576	8.82246	3.2	-0.4	2.1	1
7.4	-1.64808	4.86576	8.78322	3	-0.4	2.5	1
7.405	-1.64808	4.86576	8.75052	3	-0.7	2.5	1
7.41	-1.64808	4.78728	8.711281	2.8	-0.7	2.4	1
7.415	-1.60884	4.86576	8.67858	3	-0.6	3	1
7.42	-1.60884	4.78728	8.75052	3	-0.5	3.4	1
7.425	-1.49766	4.9377	8.78322	2.8	-0.4	3.5	1
7.43	-1.49766	4.89846	8.78322	2.8	-0.1	3.7	1
7.435	-1.45842	4.9704	8.711281	3.3	-0.3	3.5	1
7.44	-1.49766	4.86576	8.711281	3.8	-0.6	3.2	1
7.445	-1.49766	4.9377	8.711281	4.1	-0.3	2.7	1
7.45	-1.49766	4.78728	8.711281	4.6	-0.1	2.4	1
7.455	-1.57614	4.82652	8.711281	5.1	0.2	2.5	1
7.46	-1.5369	4.75458	8.82246	5.6	0.4	2.6	1
7.465	-1.60884	4.82652	8.75052	6.3	0.7	2.3	1
7.47	-1.64808	4.71534	8.8617	7	1.2	2.3	1
7.475	-1.64808	4.78728	8.82246	7.7	1.4	3.1	1
7.48	-1.68732	4.86576	8.82246	8.4	1.2	3.4	1
7.485	-1.68732	4.86576	8.82246	9.3	1.4	4.3	1
7.49	-1.72656	4.86576	8.78322	10.1	1.2	4.5	1
7.495	-1.72656	4.89846	8.78322	10.8	1.1	4.7	1
7.5	-1.72656	4.86576	8.75052	11.6	1.1	5.3	1
7.505	-1.75926	4.86576	8.82246	13	0.5	5.7	1
7.51	-1.83774	4.82652	8.75052	14.2	1.1	7	1
7.515	-1.83774	4.89846	8.78322	15.6	1.1	8.1	1
7.52	-1.7985	4.75458	8.75052	16.9	0.5	8.4	1
7.525	-1.83774	4.89846	8.82246	18.4	0	9.3	1
7.53	-2.0601	4.82652	8.894401	20.5	-0.4	10	1
7.535	-1.75926	4.9704	8.8617	22.8	-0.2	12.1	1
7.54	-2.09934	4.78728	8.894401	25.9	0	14.1	1
7.545	-2.58984	4.71534	8.78322	28.4	0	15.9	1
7.55	-2.289	4.9377	8.82246	31.3	-1.5	17.5	1
7.555	-2.0274	4.86576	8.8617	35.2	-3.1	18.2	1
7.56	-1.72656	4.6761	9.07752	38.9	-3.7	19.3	1
7.565	-1.5369	4.60416	9.07752	43.5	-3.4	20	1
7.57	-1.68732	4.78728	9.14946	47.3	-3.9	20.5	1
7.575	-1.2753	4.9704	9.110221	50.8	-4.2	21	1
7.58	-1.308	4.9704	9.110221	52.8	-1.8	20.7	1
7.585	-0.9744601	5.232	8.96634	53.9	0.4	21.5	1
7.59	-0.71286	5.487061	8.8617	55	2.8	21.8	1
7.595	-1.0464	5.67672	8.711281	55.7	7.4	23.3	1
7.6	-1.75926	5.56554	8.67858	55.5	13.2	25.2	1
7.605	-1.90968	5.63748	8.606641	55.7	16.5	26.3	1
7.61	-1.87698	5.70942	8.5674	55.4	19.1	27.2	1
7.615	-1.57614	5.70942	8.38428	54.8	21.4	27.3	1
7.62	-1.34724	5.74866	8.5347	54.5	25.5	28.2	1
7.625	-1.5369	5.67672	8.27964	52.9	30.7	28.4	1
7.63	-1.75926	5.70942	8.5347	52	33.5	29.7	1
7.635	-1.72656	5.63748	8.42352	50.4	34.7	30.3	1
7.64	-1.83774	5.45436	8.5347	47.4	37.5	30.9	1
7.645	-2.0601	5.37588	8.5347	45	40.1	30.6	1
7.65	-2.13858	5.30394	8.38428	41.1	43.4	32	1
7.655	-1.90968	5.27124	8.5674	37.1	45	34.5	1
7.66	-2.24976	5.120821	8.606641	30.4	45.7	34.7	1
7.665	-2.85144	4.71534	8.606641	24.3	46.2	34.3	1
7.67	-3.26346	4.27062	8.5674	18.6	45.1	32.4	1
7.675	-3.93708	3.97632	8.606641	11.8	43.4	28.3	1
7.68	-4.53876	3.53814	8.78322	6.3	41.5	24.9	1
7.685	-4.76766	3.05418	8.8617	-0.3	39.4	20.3	1
7.69	-5.29086	2.68794	8.8617	-6	36.8	14.8	1
7.695	-5.78136	2.39364	8.8617	-11.5	34.7	8	1
7.7	-6.15414	2.24322	8.75052	-17.9	32.4	0.9	1
7.705	-6.00372	2.13204	8.93364	-24.2	30.8	-4.9	1
7.71	-5.55246	2.0601	9.03828	-31.9	27	-13	1
7.715	-5.40204	2.39364	9.110221	-38.7	24.1	-19.6	1
7.72	-4.80036	2.616	8.93364	-45.5	20.5	-22.9	1
7.725	-3.5643	3.02148	8.894401	-51.7	16.1	-24.4	1
7.73	-2.58984	3.53814	8.93364	-57.9	12.3	-25.2	1
7.735	-1.64808	4.3818	8.75052	-65.2	10	-23.5	1
7.74	-0.44472	5.120821	8.63934	-70.4	8.5	-18.2	1
7.745	0.59514	5.56554	8.09652	-75.4	6.5	-11.6	1
7.75	1.42572	6.44844	8.2404	-79.2	5.6	-3.9	1
7.755	2.0601	7.59294	8.27964	-81.9	5.3	3.8	1
7.76	2.5506	8.18154	7.62564	-84.9	3.6	13.8	1
7.765	2.66178	8.730901	7.11552	-86.5	2.6	24.3	1
7.77	2.36094	9.62034	6.82776	-84.7	2.8	35.4	1
7.775	2.24976	10.09776	6.2457	-82.9	4.5	43.4	1
7.78	2.17128	10.4313	5.99064	-79.8	6	49.6	1
7.785	2.24976	10.98066	5.55246	-76	7.4	54.9	1
7.79	3.60354	12.4914	4.46682	-70	9.2	59.2	1
7.795	-0.8632801	11.9028	4.3164	-58.5	10.7	63.1	1
7.8	1.15758	11.49732	5.2647	-46.4	-13.1	64.2	1
7.805	2.74026	8.730901	7.2267	-33.3	-26.8	52.7	1
7.81	2.92338	5.19276	9.07752	-25.3	-28.6	34.7	1
7.815	3.00186	2.9103	10.24164	-20.1	-27	19.3	1
7.82	1.64808	2.46558	10.41822	-17.1	-23.5	10.9	1
7.825	0.56244	3.45966	10.05852	-16	-17.2	6.6	1
7.83	-0.7848001	4.9377	9.76422	-13.2	-8.5	2.8	1
7.835	-1.90968	5.93178	9.33258	-11.6	0.2	-1.8	1
7.84	-2.5506	6.04296	8.5674	-11.4	4.5	-6.7	1
7.845	-2.70102	5.8206	8.38428	-10.1	5.1	-11.4	1
7.85	-2.70102	5.45436	8.606641	-9.8	4.6	-13.4	1
7.855	-2.43942	5.120821	8.5674	-9.9	4.8	-13.7	1
7.86	-2.47212	5.08158	8.5674	-10.6	3.9	-12.3	1
7.865	-2.62254	5.19276	8.42352	-11.9	2.8	-9.8	1
7.87	-2.62254	5.232	8.45622	-13	1.4	-7.4	1
7.875	-2.289	5.19276	8.63934	-14.4	0	-5.9	1
7.88	-1.94892	5.08158	8.63934	-16.5	-1.3	-3.7	1
7.885	-1.75926	4.9377	8.75052	-17.6	-2.4	-1.6	1
7.89	-1.75926	4.9377	8.67858	-18	-2.8	-0.7	1
7.895	-1.60884	4.9377	8.711281	-18.4	-3.4	0	1
7.9	-1.38648	4.9377	8.67858	-18.8	-4.2	0.2	1
7.905	-1.12488	4.86576	8.711281	-17.9	-4	0	1
7.91	-1.0464	4.78728	8.82246	-16.8	-3.7	-1.4	1
7.915	-1.0464	4.71534	8.78322	-15.6	-3.3	-2.3	1
7.92	-1.2753	4.60416	8.82246	-14.2	-2.3	-3.7	1
7.925	-1.49766	4.60416	8.78322	-12.8	-2	-5.1	1
7.93	-1.57614	4.75458	8.67858	-11.4	-1.8	-5.8	1
7.935	-1.57614	4.78728	8.711281	-10.1	-2.1	-7	1
7.94	-1.64808	4.75458	8.711281	-8.8	-1.8	-7.6	1
7.945	-1.60884	4.75458	8.67858	-8.2	-1.4	-7.6	1
7.95	-1.68732	4.71534	8.63934	-7.2	-1.6	-7.7	1
7.955	-1.72656	4.60416	8.711281	-5.9	-2.1	-8.4	1
7.96	-1.87698	4.49298	8.711281	-4.6	-2.1	-9.1	1
7.965	-1.90968	4.49298	8.75052	-3.2	-2.1	-8.6	1
7.97	-1.98816	4.42104	8.93364	-2.1	-1.7	-8.1	1
7.975	-1.90968	4.56492	8.894401	-0.8	-0.9	-6.9	1
7.98	-1.90968	4.56492	8.82246	0.1	-0.4	-5.3	1
7.985	-1.7985	4.86576	8.93364	0.3	-0.3	-5.2	1
7.99	-1.75926	4.89846	8.96634	0.2	0.3	-4.6	1
7.995	-1.68732	5.04888	8.894401	0	0.6	-3.9	1
8	-1.72656	4.9704	8.82246	-0.5	0.2	-3.2	1
8.005	-1.72656	4.86576	8.75052	-1.4	0.3	-2.4	1
8.01	-1.60884	4.89846	8.894401	-1.8	0	-2.1	1
8.015	-1.57614	4.89846	8.78322	-1.8	-0.2	-2.2	1
8.02	-1.60884	4.75458	8.894401	-2.2	-0.2	-2.5	1
8.025	-1.64808	4.75458	8.82246	-2.2	0	-2.6	1
8.03	-1.64808	4.60416	8.894401	-2.1	0.2	-2.5	1
8.035	-1.60884	4.6761	8.894401	-1.2	0.1	-2.5	1
8.04	-1.68732	4.56492	8.894401	-0.2	0.7	-1.8	1
8.045	-1.68732	4.6434	8.93364	0	1	-2.1	1
8.05	-1.64808	4.6761	8.82246	0.4	1.3	-1.8	1
8.055	-1.72656	4.75458	8.8617	1.4	1.4	-1.2	1
8.06	-1.60884	4.78728	8.78322	1.1	1	-1	1
8.065	-1.64808	4.82652	8.78322	1.2	0.8	-0.7	1
8.07	-1.60884	4.82652	8.8617	1	1.1	-0.6	1
8.075	-1.68732	4.82652	8.75052	1.2	1.1	-0.2	1
8.08	-1.7985	4.6761	8.78322	0.8	0.6	-0.7	1
8.085	-1.83774	4.60416	8.711281	0.7	0.4	0.1	1
8.09	-1.83774	4.6761	8.78322	0.7	0.7	0	1
8.095	-1.7985	4.71534	8.78322	0.9	0.4	0.4	1
8.1	-1.83774	4.71534	8.82246	1.2	0.2	0.9	1
8.105	-1.83774	4.71534	8.78322	0.7	0	0.9	1
8.11	-1.75926	4.78728	8.75052	0.4	-0.3	1.4	1
8.115	-1.7985	4.78728	8.82246	0	-0.9	1.6	1
8.12	-1.83774	4.86576	8.82246	-0.8	-1.4	1.7	1
8.125	-1.7985	4.86576	8.75052	-1.3	-1.7	2	1
8.13	-1.72656	4.86576	8.75052	-1.6	-2.2	1.8	1
8.135	-1.60884	4.89846	8.711281	-2.1	-2.2	2.7	1
8.14	-1.5369	4.78728	8.8617	-2.8	-2.1	2.8	1
8.145	-1.5369	4.82652	8.8617	-2.7	-2.5	2.8	1
8.15	-1.60884	4.75458	8.78322	-2.7	-2.7	2.5	1
8.155	-1.60884	4.6434	8.82246	-2.8	-2.8	2.2	1
8.16	-1.57614	4.6761	8.78322	-2.8	-2.1	2.1	1
8.165	-1.60884	4.6761	8.78322	-2	-2.2	1.8	1
8.17	-1.5369	4.6434	8.82246	-1.3	-1.9	2.8	1
8.175	-1.42572	4.75458	8.78322	-1.1	-1.5	3	1
8.18	-1.45842	4.6761	8.78322	-0.9	-1.6	2.8	1
8.185	-1.42572	4.78728	8.78322	-0.9	-1	2.2	1
8.19	-1.57614	4.60416	8.82246	-0.2	-0.9	2	1
8.195	-1.5369	4.75458	8.78322	0	-0.9	2.2	1
8.2	-1.5369	4.6761	8.8617	0	-0.7	2.2	1
8.205	-1.45842	4.71534	8.78322	0.2	-0.4	2.3	1
8.21	-1.57614	4.6761	8.894401	0.4	-0.3	2.1	1
8.215	-1.60884	4.71534	8.8617	0.7	0	2.2	1
8.22	-1.68732	4.6434	8.8617	0.9	-0.2	2.5	1
8.225	-1.72656	4.71534	8.8617	1	-0.4	2.5	1
8.23	-1.64808	4.6434	8.894401	1.1	-0.4	3.5	1
8.235	-1.72656	4.6761	8.8617	1.3	-0.3	3.9	1
8.24	-1.7985	4.6761	8.78322	1.5	-0.5	4.3	1
8.245	-1.90968	4.71534	8.78322	1.5	-0.9	4.9	1
8.25	-1.7985	4.71534	8.75052	1.4	-0.8	5.1	1
8.255	-1.64808	4.60416	8.8617	1.4	-1.2	5	1
8.26	-1.87698	4.49298	8.93364	2.2	-1.5	5	1
8.265	-1.94892	4.6434	8.8617	2.7	-1.1	6.5	1
8.27	-1.98816	4.71534	8.82246	3.4	-1.4	7.3	1
8.275	-1.98816	4.71534	8.82246	3.8	-1.7	7.8	1
8.28	-1.90968	4.78728	8.78322	4.5	-2.1	8.1	1
8.285	-1.90968	4.75458	8.8617	4.8	-2.6	8.4	1
8.29	-1.75926	4.86576	8.8617	4.4	-3.1	9.1	1
8.295	-1.57614	4.82652	8.82246	4.5	-3.3	9.8	1
8.3	-1.57614	4.86576	8.82246	5.3	-3.8	11	1
8.305	-1.49766	4.86576	8.894401	6.5	-3.7	11.2	1
8.31	-1.60884	4.6761	9.00558	7.8	-3.9	11.5	1
8.315	-1.60884	4.6761	9.110221	8.8	-3.9	13	1
8.32	-1.68732	4.75458	8.96634	9.9	-2.5	13.8	1
8.325	-1.75926	4.78728	9.00558	12.1	-2.3	14.2	1
8.33	-1.7985	4.71534	9.00558	14.6	-2.3	13.6	1
8.335	-1.90968	4.6761	9.00558	16.6	-2	13.5	1
8.34	-2.09934	4.60416	8.93364	20.3	-1.9	14.3	1
8.345	-2.24976	4.56492	8.894401	24	-2.1	14	1
8.35	-2.43942	4.60416	8.894401	27.8	-2.6	14.9	1
8.355	-2.66178	4.3818	8.96634	32.3	-3.3	15.6	1
8.36	-2.58984	4.56492	8.93364	37.8	-5.3	16.5	1
8.365	-2.36094	4.6761	8.96634	44.4	-7.2	18.2	1
8.37	-2.43942	4.46028	9.110221	49.6	-8	20.3	1
8.375	-2.47212	4.46028	9.188701	54.7	-7.8	23	1
8.38	-1.19682	4.19868	9.40452	59.8	-6.7	24.1	1
8.385	-0.56244	4.27062	9.80346	64.6	-2.6	24.3	1
8.39	0.14388	4.9377	9.731521	69.1	0.8	26	1
8.395	0.14388	5.00964	9.33258	72.5	6.7	29.2	1
8.4	-1.5369	5.19276	9.36528	74.6	19.5	32.5	1
8.405	-2.36094	5.27124	9.293341	75.4	26.6	34.3	1
8.41	-2.13858	5.37588	9.188701	75.5	28.5	36	1
8.415	-1.98816	5.41512	9.14946	75.7	29.9	37.5	1
8.42	-1.90968	5.41512	9.36528	74.6	31	39	1
8.425	-2.0601	5.487061	9.188701	72.2	32.4	40.6	1
8.43	-2.89068	5.30394	9.293341	70.3	36.3	42.2	1
8.435	-3.71472	4.82652	9.437221	66.7	36.4	43.2	1
8.44	-4.80036	3.86514	9.5157	61.7	35.7	43.6	1
8.445	-6.15414	2.68794	9.986581	55.5	35.9	42.2	1
8.45	-7.880701	1.51074	10.01928	46.6	33.5	37.7	1
8.455	-9.084061	0.40548	9.62034	37.3	28.7	29.8	1
8.46	-10.09776	-0.2943	9.14946	26.1	25.4	15.7	1
8.465	-10.84986	-0.95484	8.894401	18.9	24.5	1.2	1
8.47	-11.30112	-1.10526	8.75052	12.9	24.8	-14.3	1
8.475	-11.48424	-1.39956	8.5347	6.7	25.5	-30.8	1
8.48	-11.33382	-1.1772	8.82246	0	26.6	-45.6	1
8.485	-9.56802	-0.8109601	9.437221	-7.3	26.5	-60.6	1
8.49	-9.156001	-0.43818	9.76422	-16	23.4	-72.1	1
8.495	-7.46868	-0.18312	9.947341	-25.9	19.6	-77.7	1
8.5	-4.8396	0.95484	10.45746	-35.2	16.4	-79.9	1
8.505	-2.96262	1.54344	10.67328	-46.4	13.5	-80	1
8.51	-1.72656	2.21052	10.05852	-60.3	10.2	-75.2	1
8.515	0	3.45966	10.09122	-69.3	8.1	-66.3	1
8.52	1.72656	4.3491	9.947341	-77.7	4.4	-53.8	1
8.525	2.40018	5.487061	9.692281	-86.1	-0.7	-40.3	1
8.53	3.3027	7.403281	10.01928	-93.5	-5.1	-23.4	1
8.535	4.72842	7.5537	8.78322	-102.9	-9.4	-4.2	1
8.54	5.814061	8.436601	8.02458	-107.4	-9.3	10.6	1
8.545	5.591701	9.692281	7.65834	-107.8	-7.7	24.5	1
8.55	6.3765	11.38614	7.298641	-106.8	-3.9	38.9	1
8.555	5.40204	17.06286	3.48582	-100.4	5.3	51.3	1
8.56	3.45312	17.6907	2.13858	-84.5	10.7	64.5	1
8.565	10.47054	21.00648	3.6624	-62	-12.3	71.8	1
8.57	10.20894	19.05756	3.37464	-39.4	-4.2	64.5	1
8.575	9.3849	15.1074	4.06788	-25	6	60.4	1
8.58	7.880701	12.23634	5.48052	-14.8	7.1	57.5	1
8.585	5.74212	9.541861	6.605401	-10.5	5.4	52.9	1
8.59	3.93708	7.403281	6.677341	-11.2	1.2	41.3	1
8.595	4.0875	6.15414	7.65834	-10.7	-8.5	22.2	1
8.6	5.3301	5.59824	9.110221	-10.2	-13.8	6.5	1
8.605	3.3354	4.53222	9.188701	-13.3	-8.6	-3.2	1
8.61	0.56244	4.75458	8.93364	-17.7	-6.4	-6.7	1
8.615	-3.26346	5.45436	8.63934	-21.4	-5.9	-8.6	1
8.62	-5.814061	5.8206	8.02458	-23.5	-6.7	-11.6	1
8.625	-6.526921	5.30394	8.42352	-22.8	-8.8	-13.3	1
8.63	-5.814061	4.89846	9.03828	-20.5	-8.6	-11.9	1
8.635	-4.46682	4.60416	9.260641	-19.1	-6.7	-7.9	1
8.64	-3.26346	4.78728	9.110221	-18.4	-7	-2.5	1
8.645	-2.8122	4.9377	8.96634	-17.9	-6	0.8	1
8.65	-2.62254	4.9704	8.8617	-16.5	-5.6	1.9	1
8.655	-2.51136	4.82652	8.82246	-14.8	-6	2.3	1
8.66	-2.43942	4.78728	8.78322	-12.6	-5.8	3	1
8.665	-2.40018	4.60416	8.82246	-11.2	-6.3	2.3	1
8.67	-1.94892	4.56492	8.96634	-9.1	-6	2.5	1
8.675	-1.34724	4.53222	9.03828	-6.5	-5.5	2.8	1
8.68	-0.9744601	4.53222	9.07752	-3.7	-4.1	1.6	1
8.685	-0.8959801	4.6761	8.96634	-1.8	-3.2	0.9	1
8.69	-1.08564	4.75458	8.8617	-0.3	-1.6	-1.1	1
8.695	-1.23606	4.71534	8.82246	1	-0.4	-2.1	1
8.7	-1.308	4.6761	8.82246	1.6	-0.1	-2.8	1
8.705	-1.38648	4.82652	8.8617	1.6	0.4	-2.9	1
8.71	-1.60884	4.82652	8.711281	2.3	0.1	-2.6	1
8.715	-1.7985	4.82652	8.67858	2.3	-0.1	-2.3	1
8.72	-1.87698	4.78728	8.606641	1.1	-0.4	-1.4	1
8.725	-1.7985	4.9704	8.63934	0.1	-1.4	-0.9	1
8.73	-1.72656	4.9704	8.63934	-0.3	-2.8	-0.9	1
8.735	-1.64808	4.9704	8.606641	-0.8	-3.6	-0.9	1
8.74	-1.42572	4.9377	8.67858	-1.1	-4.7	-1.8	1
8.745	-1.15758	4.9377	8.82246	-1.1	-5.2	-2.4	1
8.75	-1.15758	4.82652	8.78322	-1.3	-4.9	-3.4	1
8.755	-1.2753	4.78728	8.78322	-0.9	-4.1	-4.6	1
8.76	-1.34724	4.6434	8.82246	-0.4	-3.6	-5.8	1
8.765	-1.15758	4.82652	8.8617	-0.2	-2.5	-6.5	1
8.77	-1.2753	4.86576	8.93364	-0.3	-1.3	-6.6	1
8.775	-1.38648	4.86576	9.00558	-0.7	-0.7	-6.7	1
8.78	-1.68732	4.89846	8.96634	-1.3	-0.3	-6.3	1
8.785	-1.72656	4.9377	8.93364	-2.1	-0.2	-5.6	1
8.79	-1.75926	4.9704	8.93364	-2.8	0	-4.4	1
8.795	-1.75926	4.89846	8.75052	-3.1	0.2	-3.6	1
8.8	-1.68732	4.89846	8.8617	-3.9	0	-3.1	1
8.805	-1.64808	4.9377	8.8617	-4.4	-0.3	-2.9	1
8.81	-1.60884	4.86576	8.75052	-4.9	-0.4	-2.5	1
8.815	-1.64808	4.86576	8.711281	-5	-0.4	-1.9	1
8.82	-1.57614	4.78728	8.75052	-5.4	-0.3	-2.2	1
8.825	-1.49766	4.75458	8.78322	-6.3	-0.2	-2.9	1
8.83	-1.45842	4.56492	8.8617	-6.2	-0.3	-2.7	1
8.835	-1.5369	4.60416	8.711281	-5.6	-0.4	-2.6	1
8.84	-1.64808	4.46028	8.75052	-5.2	-0.3	-2.7	1
8.845	-1.64808	4.42104	8.75052	-4.5	-0.1	-2.2	1
8.85	-1.64808	4.3818	8.8617	-3.7	0	-1.6	1
8.855	-1.68732	4.56492	8.82246	-3	0.2	-1.1	1
8.86	-1.68732	4.53222	8.78322	-2.3	0.1	-0.2	1
8.865	-1.64808	4.6434	8.82246	-2.1	0	0.7	1
8.87	-1.49766	4.6761	8.75052	-1.9	-0.2	0.4	1
8.875	-1.42572	4.6761	8.8617	-1.8	-0.2	0.7	1
8.88	-1.49766	4.6761	8.82246	-1.8	0.4	0.3	1
8.885	-1.60884	4.75458	8.82246	-1.2	0.5	0	1
8.89	-1.68732	4.71534	8.78322	-1.4	0.1	-0.1	1
8.895	-1.72656	4.71534	8.8617	-1.1	0.3	-0.5	1
8.9	-1.68732	4.6434	8.78322	-0.9	0.5	-0.2	1
8.905	-1.68732	4.71534	8.82246	-0.4	0.4	0	1
8.91	-1.72656	4.71534	8.8617	-0.3	0.4	-0.3	1
8.915	-1.72656	4.78728	8.75052	0	0	0.1	1
8.92	-1.75926	4.71534	8.78322	-0.2	0.1	0	1
8.925	-1.64808	4.71534	8.711281	0.2	-0.2	-0.1	1
8.93	-1.68732	4.6761	8.82246	0.5	-0.1	-0.2	1
8.935	-1.64808	4.75458	8.8617	0.9	-0.2	-0.4	1
8.94	-1.68732	4.6434	8.711281	1.3	0	-0.4	1
8.945	-1.60884	4.71534	8.78322	1.4	-0.2	-0.7	1
8.95	-1.49766	4.6434	8.82246	1.3	-0.3	-0.4	1
8.955	-1.49766	4.75458	8.75052	1.6	-0.4	-0.4	1
8.96	-1.60884	4.75458	8.8617	1.6	-0.5	-0.3	1
8.965	-1.57614	4.71534	8.894401	1.3	-0.2	-0.3	1
8.97	-1.60884	4.71534	8.78322	1.2	-0.2	0.4	1
8.975	-1.57614	4.6434	8.75052	1.2	-0.2	0.4	1
8.98	-1.49766	4.60416	8.78322	1.2	-0.4	0.2	1
8.985	-1.5369	4.49298	8.75052	1.1	-0.1	0.5	1
8.99	-1.68732	4.49298	8.75052	0.9	0	0.4	1
8.995	-1.72656	4.56492	8.82246	1.4	-0.1	1.2	1
9	-1.72656	4.6434	8.78322	2	0	1.5	1
9.005	-1.72656	4.6761	8.82246	2.1	0	2.3	1
9.01	-1.64808	4.71534	8.93364	1.6	-0.1	2.8	1
9.015	-1.57614	4.75458	8.93364	0.9	-0.2	3.1	1
9.02	-1.64808	4.89846	8.93364	0.6	0	3.6	1
9.025	-1.60884	4.86576	8.93364	0.2	-0.5	3.8	1
9.03	-1.64808	4.86576	8.8617	0.4	-0.9	3.5	1
9.035	-1.64808	4.78728	8.8617	0.2	-1.3	3.6	1
9.04	-1.57614	4.78728	8.8617	0	-1.3	4.1	1
9.045	-1.5369	4.71534	8.894401	-0.4	-1.4	4.6	1
9.05	-1.49766	4.6761	8.894401	-0.4	-1.5	4.4	1
9.055	-1.49766	4.75458	8.82246	-0.5	-1.7	4.5	1
9.06	-1.5369	4.71534	8.82246	-0.2	-1.7	4.5	1
9.065	-1.57614	4.6761	8.78322	0	-2	4.6	1
9.07	-1.57614	4.6434	8.894401	0.1	-1.8	5.2	1
9.075	-1.49766	4.6761	8.8617	0.6	-1.7	5	1
9.08	-1.94892	4.53222	8.82246	1	-1.8	4.6	1
9.085	-1.83774	4.6434	8.82246	1.1	-2	5.8	1
9.09	-1.7985	4.75458	8.78322	1.6	-1.9	7.3	1
9.095	-1.87698	4.6761	8.78322	1.7	-2.1	7.4	1
9.1	-1.83774	4.6434	8.78322	1.5	-2.8	8	1
9.105	-1.87698	4.56492	8.894401	1.6	-3.5	9.5	1
9.11	-1.90968	4.53222	8.96634	2.5	-3.9	10.2	1
9.115	-1.94892	4.56492	9.00558	3.5	-3.9	11.4	1
9.12	-2.0274	4.53222	8.96634	4.6	-4.2	13	1
9.125	-2.0274	4.6434	9.03828	5.7	-4.6	14.8	1
9.13	-2.0274	4.6761	9.03828	6.5	-4.4	16.5	1
9.135	-2.0601	4.6434	8.894401	8	-5.7	17.9	1
9.14	-1.94892	4.6434	8.894401	11.5	-6	20	1
9.145	-1.90968	4.6434	8.93364	13.3	-5.8	22.3	1
9.15	-1.7985	4.6761	8.894401	15.8	-5.5	23.7	1
9.155	-2.0274	4.49298	8.894401	18.2	-5.4	23.7	1
9.16	-2.13858	4.46028	8.82246	21.3	-5.5	24.2	1
9.165	-2.24976	4.19868	8.8617	25.9	-5.5	25.5	1
9.17	-2.0601	4.42104	8.93364	29.6	-5.1	26.8	1
9.175	-1.90968	4.6434	8.75052	33.8	-4.6	28.4	1
9.18	-1.5369	4.9704	8.82246	38.4	-4.4	28.8	1
9.185	-1.90968	4.86576	9.00558	43.5	-3.7	30	1
9.19	-2.3217	4.86576	9.03828	49	-2.7	31.1	1
9.195	-1.19682	4.78728	9.437221	54.6	-3.5	32.6	1
9.2	0.59514	4.6761	9.62034	61.5	0.1	33.8	1
9.205	0.37278	4.6434	9.842701	67	6.5	35.7	1
9.21	-0.7848001	4.89846	9.437221	70.8	12.7	40.1	1
9.215	-2.24976	4.60416	9.437221	73	19.7	43.2	1
9.22	-3.0738	4.46028	9.80346	74.4	24.1	44.8	1
9.225	-3.11304	4.71534	9.437221	73.9	25.6	46.2	1
9.23	-2.47212	5.120821	9.14946	72.1	28.1	47	1
9.235	-1.83774	5.34318	8.93364	69	30.7	47.8	1
9.24	-1.5369	5.45436	8.894401	65	35.4	49.2	1
9.245	-1.94892	5.27124	8.78322	58.6	41.1	50.7	1
9.25	-3.0738	5.08158	8.711281	51.4	46.6	52.1	1
9.255	-3.93708	4.56492	8.78322	43.6	50.4	52.9	1
9.26	-4.8396	3.94362	8.96634	32.4	50.2	53	1
9.265	-5.21892	3.16536	9.188701	23.5	48.3	50.8	1
9.27	-5.89254	2.50482	8.96634	14.4	45	46.6	1
9.275	-7.20708	1.28838	9.00558	5.1	41.7	41.7	1
9.28	-8.521621	0.54936	9.110221	-2.5	39.1	33.1	1
9.285	-9.234481	-0.21582	9.07752	-12.8	35.4	20.6	1
9.29	-9.607261	-0.54936	9.110221	-22	32.6	9.2	1
9.295	-9.424141	-0.327	9.07752	-31.5	29.8	-1.4	1
9.3	-8.48238	0.40548	9.14946	-40.6	27.6	-11.9	1
9.305	-7.20708	1.21644	9.110221	-49.4	25.8	-21	1
9.31	-5.70288	2.3217	9.40452	-59.4	24.2	-27.5	1
9.315	-3.93708	2.9103	9.2214	-67.7	23.5	-29.2	1
9.32	-2.40018	4.19868	8.93364	-74.8	23.2	-28.4	1
9.325	-1.60884	5.19276	8.82246	-80	22.9	-26.5	1
9.33	-0.7455601	6.781981	8.8617	-84	20.8	-20.5	1
9.335	1.19682	7.33134	8.13576	-87.7	14.7	-9.3	1
9.34	2.66178	8.07036	7.985341	-87.9	9.3	0	1
9.345	3.86514	8.6982	8.057281	-85.2	8.4	9.1	1
9.35	4.99002	9.17562	7.65834	-83	10.3	19.1	1
9.355	6.41574	11.9028	5.66364	-78.7	17.8	28.9	1
9.36	3.48582	12.41946	5.04234	-68.3	26.8	37.3	1
9.365	10.137	14.59728	5.66364	-51.8	4.3	47.2	1
9.37	13.25004	13.26966	5.918701	-32.1	-2.8	54.1	1
9.375	12.38676	11.35344	7.004341	-21	6	60.5	1
9.38	9.56802	9.214861	7.37058	-13.7	11.9	68.6	1
9.385	5.3628	7.076281	7.84146	-10.5	14	73.8	1
9.39	1.19682	5.59824	7.9134	-9.2	9.3	69.3	1
9.395	-0.59514	4.9377	8.27964	-7.7	-0.7	52	1
9.4	1.23606	5.19276	9.07752	-5.8	-10.1	35.4	1
9.405	3.52506	5.89254	9.875401	-5.2	-14.1	21.5	1
9.41	3.37464	6.186841	9.62034	-8.7	-6.6	10.8	1
9.415	1.64808	6.22608	8.63934	-14.1	2.6	3.4	1
9.42	-0.2616	6.44844	8.495461	-19.1	9.1	-6.5	1
9.425	-1.72656	6.29802	8.5347	-23.8	11.6	-12.8	1
9.43	-3.18498	5.89254	8.38428	-26.5	10.9	-15.7	1
9.435	-4.3164	6.114901	8.207701	-30.3	6.9	-16.4	1
9.44	-4.8396	5.78136	8.16846	-35	4.3	-15.3	1
9.445	-4.12674	5.41512	8.27964	-36.8	0.8	-13.5	1
9.45	-3.0738	5.04888	8.606641	-37.6	-1.9	-10.7	1
9.455	-1.90968	4.6761	9.00558	-37.7	-4.6	-7.4	1
9.46	-1.5369	4.46028	9.00558	-36.1	-7.2	-7.4	1
9.465	-2.0601	4.30986	9.14946	-33.9	-6.5	-8.1	1
9.47	-2.09934	3.90438	9.07752	-30.1	-5.2	-8.1	1
9.475	-1.90968	3.64932	9.14946	-24.7	-3.7	-7.5	1
9.48	-1.87698	3.68202	9.188701	-19.8	-3	-7.6	1
9.485	-1.7985	3.90438	9.07752	-16.2	-1.9	-6.4	1
9.49	-1.60884	4.12674	9.07752	-11.6	-1.4	-5.4	1
9.495	-1.2753	4.3491	9.110221	-8.6	-1.1	-4.7	1
9.5	-1.08564	4.53222	9.07752	-7	-0.7	-4.2	1
9.505	-1.08564	4.71534	9.00558	-6	-0.2	-3.9	1
9.51	-1.15758	4.71534	9.00558	-5.5	0	-3.4	1
9.515	-1.42572	4.78728	8.96634	-5.6	0.7	-3.4	1
9.52	-1.64808	4.78728	8.894401	-6.1	1	-2.4	1
9.525	-1.72656	4.78728	8.8617	-6.6	0.9	-2.1	1
9.53	-1.83774	4.75458	8.75052	-6.6	0.1	-1.8	1
9.535	-1.75926	4.78728	8.82246	-6.7	0	-1.4	1
9.54	-1.64808	4.75458	8.894401	-7	-0.2	-1	1
9.545	-1.5369	4.75458	8.894401	-7.2	-0.4	-1.4	1
9.55	-1.57614	4.6761	8.894401	-7.2	-0.2	-1.6	1
9.555	-1.60884	4.6434	8.894401	-7.2	-0.4	-1.9	1
9.56	-1.75926	4.56492	8.8617	-6.7	-0.4	-2.1	1
9.565	-1.72656	4.53222	8.96634	-6.1	-0.5	-2.2	1
9.57	-1.57614	4.56492	8.96634	-5.5	-0.7	-1.9	1
9.575	-1.49766	4.53222	8.894401	-4.9	-0.7	-1.9	1
9.58	-1.45842	4.3818	8.93364	-4.2	-0.6	-1.7	1
9.585	-1.5369	4.30986	8.93364	-3.4	-0.4	-1	1
9.59	-1.5369	4.3491	9.03828	-3.1	-0.1	-0.7	1
9.595	-1.38648	4.3818	9.00558	-2.8	0	0	1
9.6	-1.38648	4.42104	8.96634	-2.5	0.3	0	1
9.605	-1.38648	4.42104	8.8617	-1.6	0.1	0.2	1
9.61	-1.49766	4.49298	8.93364	-0.9	0	0	1
9.615	-1.5369	4.53222	8.78322	-0.4	-0.4	0	1
9.62	-1.5369	4.53222	8.894401	-0.5	-0.6	0	1
9.625	-1.5369	4.56492	8.711281	-0.4	-0.6	-0.4	1
9.63	-1.57614	4.46028	8.67858	0	-0.8	-0.7	1
9.635	-1.60884	4.42104	8.75052	0.4	-1.1	-0.9	1
9.64	-1.60884	4.30986	8.82246	0.9	-1.4	-0.5	1
9.645	-1.57614	4.53222	8.894401	1.8	-2.1	0	1
9.65	-1.64808	4.49298	8.78322	2.4	-2.3	-0.8	1
9.655	-1.64808	4.42104	8.82246	2.3	-2.9	-0.7	1
9.66	-1.57614	4.46028	8.82246	2.5	-2.8	-0.4	1
9.665	-1.57614	4.53222	8.711281	2.2	-2.7	0	1
9.67	-1.64808	4.49298	8.894401	1.6	-2.8	-0.4	1
9.675	-1.64808	4.60416	9.00558	1.6	-3.3	-0.6	1
9.68	-1.57614	4.78728	9.03828	1	-3.3	0.1	1
9.685	-1.45842	4.71534	8.894401	0.5	-3.2	0.8	1
9.69	-1.34724	4.6434	9.03828	0.1	-3	0.9	1
9.695	-1.34724	4.60416	8.894401	0.1	-2.9	0.7	1
9.7	-1.45842	4.49298	8.8617	0.1	-2.9	1.1	1
9.705	-1.42572	4.3491	8.78322	0.2	-2.8	0.9	1
9.71	-1.42572	4.15944	8.8617	1	-2.5	0.9	1
9.715	-1.38648	4.19868	8.894401	1.8	-2.2	1.8	1
9.72	-1.5369	4.27062	8.96634	3	-1.4	2.3	1
9.725	-1.60884	4.3491	9.00558	3.9	-1	3	1
9.73	-1.64808	4.3491	9.07752	4.2	-1.3	3.5	1
9.735	-1.75926	4.3491	9.00558	4.4	-0.8	4.2	1
9.74	-2.0274	4.46028	8.96634	4.8	-1.6	4.8	1
9.745	-1.98816	4.46028	9.00558	5.1	-1.6	6	1
9.75	-1.94892	4.53222	9.03828	5.4	-1.7	7.1	1
9.755	-1.87698	4.53222	8.96634	5.1	-2.3	7.9	1
9.76	-2.0274	4.49298	9.00558	5.8	-3.2	9.3	1
9.765	-1.94892	4.56492	9.00558	6.6	-3	10.5	1
9.77	-1.90968	4.6434	9.00558	8.6	-4.2	11.7	1
9.775	-1.87698	4.60416	8.93364	10	-4.9	13	1
9.78	-1.64808	4.6434	8.93364	11.3	-5.1	13.6	1
9.785	-1.64808	4.6434	8.93364	12.1	-5.5	14.2	1
9.79	-1.68732	4.60416	9.00558	13	-5.8	14.2	1
9.795	-1.57614	4.6434	8.93364	14.7	-6.3	14.7	1
9.8	-1.68732	4.6761	8.96634	16.4	-6.7	14.9	1
9.805	-1.72656	4.6761	8.894401	17.6	-7.3	15.5	1
9.81	-1.72656	4.56492	8.96634	18.9	-7.8	16.2	1
9.815	-1.83774	4.53222	9.03828	21.4	-8.8	15.7	1
9.82	-1.7985	4.60416	9.07752	24.7	-11	16.3	1
9.825	-2.21052	4.49298	9.188701	28.9	-12.9	16.5	1
9.83	-2.0274	4.42104	9.293341	35.5	-14.9	18.2	1
9.835	-1.98816	4.49298	9.293341	41.5	-17.2	20.3	1
9.84	-2.3217	4.46028	9.188701	47.7	-19.8	21.9	1
9.845	-1.72656	4.19868	9.5484	54.6	-22.6	24.6	1
9.85	0	4.12674	9.659581	62.5	-22.5	26	1
9.855	-1.15758	3.83244	9.91464	73.6	-18.5	26.8	1
9.86	-1.75926	4.42104	10.13046	83.5	-20.5	28.3	1
9.865	-1.12488	4.46028	9.91464	92.2	-23.6	27.3	1
9.87	-1.12488	4.46028	10.09122	100.1	-23.7	26.3	1
9.875	-1.45842	4.56492	10.1697	108.8	-23.4	26.2	1
9.88	-1.45842	4.60416	9.875401	115.9	-24.3	26.2	1
9.885	-1.08564	4.9377	9.842701	123	-24.7	24.6	1
9.89	-0.8959801	5.08158	9.947341	131.3	-26.3	24.1	1
9.895	-0.8959801	5.19276	9.80346	135.8	-27.6	24.5	1
9.9	-1.12488	5.41512	10.01928	136.9	-26.7	24.5	1
9.905	-1.72656	6.00372	10.05852	134.1	-27	24.5	1
9.91	-2.3217	6.55962	9.947341	129.3	-25.3	23.4	1
9.915	-2.62254	7.03704	9.731521	123.3	-22.2	22.8	1
9.92	-3.22422	6.7035	9.986581	116.9	-18.1	21.7	1
9.925	-4.46682	5.120821	11.00028	107.6	-15.9	19.1	1
9.93	-6.15414	3.45966	11.25534	93.9	-15.3	16.8	1
9.935	-7.6191	1.94892	10.5294	77.9	-14.7	11.4	1
9.94	-9.044821	0.66054	10.05852	62.1	-13.3	0	1
9.945	-10.69944	-0.47742	9.36528	52	-12.3	-11.4	1
9.95	-11.74584	-1.72656	8.894401	42.3	-11.9	-26.8	1
9.955	-12.34752	-2.09934	8.27964	33.6	-10.3	-44.9	1
9.96	-12.34752	-2.57676	7.952641	26.4	-5.3	-64.8	1
9.965	-11.56272	-2.75988	7.880701	18.4	0	-88.4	1
9.97	-10.9218	-2.68794	8.16846	12.1	3.9	-105.8	1
9.975	-9.646501	-2.43288	8.5347	4.3	8.1	-119.9	1
9.98	-8.26002	-1.83774	8.78322	-4.4	11.2	-130.6	1
9.985	-7.017421	-1.13796	9.5157	-14.1	13.5	-137.8	1
9.99	-5.17968	-0.07194	10.27434	-25.3	14.8	-139.6	1
[truncated: 70,460 more rows]
