# Supplementary material for: Real-Time Detection of Freezing Motions in Parkinson's Patients for Adaptive Gait Phase Synchronous Cueing
Source: Front Neurol. 2021 Dec 6;12:720516. doi: 10.3389/fneur.2021.720516 (PMC8685223; doi:10.3389/fneur.2021.720516)
Supplement: Supplementary file 2 [file Data_Sheet_2.zip › data/S3/S3_left_foot_trial_1.csv]

time	acc_x	acc_y	acc_z	gyr_x	gyr_y	gyr_z	FoG
0	-2.13858	5.78136	7.73028	-6.6	-3.8	-7.9	0
0.005	-2.13858	5.70942	7.65834	-7.2	-3.9	-8.3	0
0.01	-2.17128	5.70942	7.65834	-7.7	-3.3	-8.4	0
0.015	-2.17128	5.74866	7.73028	-8.1	-3.8	-8.6	0
0.02	-2.17128	5.8206	7.76952	-8.7	-4.3	-8.2	0
0.025	-2.3217	5.70942	7.65834	-9.5	-4.9	-7.7	0
0.03	-2.40018	5.70942	7.65834	-10.2	-5.3	-7.9	0
0.035	-2.40018	5.78136	7.880701	-10.4	-5.8	-7.7	0
0.04	-2.47212	5.78136	7.952641	-10.7	-6.3	-7.6	0
0.045	-2.40018	5.70942	7.9134	-11.1	-7	-7	0
0.05	-2.289	5.67672	7.952641	-10.8	-7.5	-6.7	0
0.055	-2.289	5.56554	8.057281	-10.2	-7.8	-6.7	0
0.06	-2.289	5.56554	8.16846	-10	-8.1	-6	0
0.065	-2.21052	5.56554	8.16846	-9.9	-7.6	-5.6	0
0.07	-2.21052	5.5263	8.16846	-8.9	-7	-5	0
0.075	-2.13858	5.56554	8.2404	-8.1	-6.7	-4.6	0
0.08	-2.21052	5.487061	8.207701	-7.4	-6	-4	0
0.085	-2.24976	5.487061	8.2404	-7.4	-5.4	-3.6	0
0.09	-2.289	5.45436	8.207701	-7	-5.1	-2.4	0
0.095	-2.36094	5.5263	8.2404	-6	-4.6	-1.7	0
0.1	-2.3217	5.5263	8.13576	-5.7	-4.2	-1.5	0
0.105	-2.36094	5.56554	8.16846	-4.9	-4.2	-0.9	0
0.11	-2.289	5.5263	8.16846	-4.2	-4.6	-0.3	0
0.115	-2.289	5.56554	8.13576	-3.3	-4.4	1	0
0.12	-2.21052	5.56554	8.207701	-2.8	-4.3	1.4	0
0.125	-2.21052	5.59824	8.207701	-2.7	-4	1.1	0
0.13	-2.13858	5.63748	8.16846	-2.1	-3.5	1.4	0
0.135	-2.13858	5.59824	8.16846	-1.4	-3	1.5	0
0.14	-2.13858	5.59824	8.207701	-1.5	-3	2.1	0
0.145	-2.09934	5.63748	8.13576	-0.9	-3	2.2	0
0.15	-2.0601	5.67672	8.16846	-0.5	-2.3	1.6	0
0.155	-2.0601	5.70942	8.16846	-0.4	-1.8	2.3	0
0.16	-2.0601	5.63748	8.13576	-0.5	-1.8	1.8	0
0.165	-2.0274	5.67672	8.16846	-0.3	-1.8	1.7	0
0.17	-2.0274	5.67672	8.13576	-0.1	-2.1	1.5	0
0.175	-2.09934	5.63748	8.16846	0	-1.7	0.9	0
0.18	-2.0601	5.70942	8.16846	1	-1.4	0.8	0
0.185	-2.0601	5.70942	8.16846	1.1	-1.6	0.4	0
0.19	-2.0274	5.67672	8.16846	1.4	-1.2	0.2	0
0.195	-2.0274	5.67672	8.16846	1.4	-0.9	-0.1	0
0.2	-2.0601	5.67672	8.16846	1.5	-0.9	-0.4	0
0.205	-2.0601	5.67672	8.16846	1.7	-0.8	-1.4	0
0.21	-2.0601	5.70942	8.09652	1.8	-1.2	-1.6	0
0.215	-2.0601	5.74866	8.02458	1.4	-1.4	-2.5	0
0.22	-2.09934	5.74866	8.09652	2.1	-1.4	-2.6	0
0.225	-2.17128	5.78136	8.02458	1.9	-1.4	-2.7	0
0.23	-2.21052	5.70942	7.985341	1.4	-1.7	-3.6	0
0.235	-2.17128	5.74866	8.02458	1.2	-2.3	-4.4	0
0.24	-2.13858	5.70942	8.02458	1.1	-3.2	-5	0
0.245	-2.13858	5.70942	8.09652	1.1	-3.6	-5.2	0
0.25	-2.0274	5.67672	8.2404	1.8	-3.7	-5.8	0
0.255	-2.0274	5.78136	8.27964	1.3	-3.5	-6	0
0.26	-1.94892	5.78136	8.16846	1.1	-3.2	-6.6	0
0.265	-1.98816	5.8206	8.13576	0.8	-2.7	-6.7	0
0.27	-2.0601	5.8206	8.09652	0.6	-2.3	-7	0
0.275	-2.17128	5.89254	8.057281	-0.1	-2.1	-7.6	0
0.28	-2.17128	5.8206	8.02458	-0.7	-1.8	-8.5	0
0.285	-2.09934	5.78136	8.02458	-0.4	-2.2	-9.3	0
0.29	-2.0274	5.78136	8.09652	-0.5	-3	-9.4	0
0.295	-1.98816	5.74866	8.16846	-0.2	-3.2	-9.7	0
0.3	-2.0601	5.70942	8.16846	-0.2	-3.2	-9.7	0
0.305	-2.0601	5.63748	8.27964	0.1	-3.3	-9.8	0
0.31	-2.0274	5.74866	8.45622	0.9	-2.9	-9.8	0
0.315	-1.83774	6.00372	8.5347	0.9	-1.2	-10.2	0
0.32	-1.72656	6.04296	8.45622	-0.2	0.9	-9.7	0
0.325	-1.72656	6.15414	8.38428	-1.1	3.7	-10.2	0
0.33	-1.72656	6.114901	8.207701	-2.6	7.1	-10.2	0
0.335	-1.94892	6.04296	7.952641	-5.2	9.5	-10.9	0
0.34	-2.21052	5.97102	7.84146	-6.8	10.7	-11.4	0
0.345	-2.40018	5.93178	7.73028	-7.9	10.5	-11.5	0
0.35	-2.47212	5.78136	7.73028	-9	10.1	-11.9	0
0.355	-2.62254	5.59824	7.69758	-9.8	8.5	-12.3	0
0.36	-2.77296	5.5263	7.65834	-10.5	4.5	-12.5	0
0.365	-2.70102	5.487061	7.62564	-9.9	1.4	-12.5	0
0.37	-2.58984	5.41512	7.808761	-9.1	-0.6	-13.2	0
0.375	-2.51136	5.41512	7.880701	-8.6	-2.3	-13.2	0
0.38	-2.36094	5.41512	7.985341	-8	-3.5	-12.6	0
0.385	-2.24976	5.41512	8.13576	-7.4	-4.4	-12.8	0
0.39	-2.289	5.45436	8.207701	-7.6	-5.2	-12.1	0
0.395	-2.289	5.487061	8.207701	-7.4	-4.9	-11.9	0
0.4	-2.289	5.41512	8.16846	-7.4	-4.4	-11.7	0
0.405	-2.40018	5.37588	8.13576	-7.4	-3.9	-10.5	0
0.41	-2.47212	5.37588	8.09652	-7.4	-3.9	-9.8	0
0.415	-2.47212	5.34318	8.02458	-6.5	-4.4	-9.1	0
0.42	-2.5506	5.37588	8.09652	-5.3	-5.3	-8.6	0
0.425	-2.51136	5.487061	8.207701	-4.6	-5.8	-8.6	0
0.43	-2.3217	5.67672	8.312341	-3.7	-5.7	-8.2	0
0.435	-2.17128	5.67672	8.42352	-3.4	-4.9	-8.6	0
0.44	-2.09934	5.74866	8.35158	-3.8	-3.4	-8.4	0
0.445	-1.90968	5.67672	8.312341	-4.1	-2.3	-8.4	0
0.45	-1.87698	5.59824	8.312341	-4.9	-0.7	-8.1	0
0.455	-2.0274	5.59824	8.27964	-4.6	0.4	-7.2	0
0.46	-2.0274	5.59824	8.27964	-4.9	1.6	-6.6	0
0.465	-2.13858	5.63748	8.38428	-5.7	2.9	-6	0
0.47	-2.17128	5.67672	8.42352	-7	4.4	-6.1	0
0.475	-2.17128	5.67672	8.67858	-9.1	6.7	-6.4	0
0.48	-2.0601	5.63748	8.63934	-11.5	9.1	-6.9	0
0.485	-2.09934	5.59824	8.42352	-14.2	10.9	-7.4	0
0.49	-2.21052	5.5263	8.09652	-17.1	12.6	-7.2	0
0.495	-2.36094	5.41512	7.808761	-19.1	12.6	-7.5	0
0.5	-2.58984	5.37588	7.73028	-19.9	12.4	-7.4	0
0.505	-2.8122	5.37588	7.73028	-20.7	9.8	-7.7	0
0.51	-2.92338	5.37588	7.808761	-21.2	8.1	-7.5	0
0.515	-2.92338	5.37588	7.985341	-22	6.4	-7.1	0
0.52	-2.74026	5.34318	8.057281	-23.1	4.9	-6.2	0
0.525	-3.18498	5.08158	8.207701	-25.3	3.5	-5.6	0
0.53	-3.11304	4.9704	7.952641	-26.6	-0.7	-2.1	0
0.535	-3.52506	4.6434	8.16846	-26.3	-2.8	2.3	0
0.54	-3.60354	4.56492	8.312341	-26.2	-3.6	6.7	0
0.545	-3.71472	4.60416	8.75052	-26.3	-3.4	10.7	0
0.55	-3.52506	4.60416	8.495461	-27.6	-3	14	0
0.555	-3.22422	4.60416	8.02458	-29	-3.5	16	0
0.56	-2.58984	4.56492	7.880701	-28.3	-6	18	0
0.565	-2.17128	4.53222	8.207701	-26.8	-8.6	20	0
0.57	-1.94892	4.71534	8.495461	-27.7	-8.5	21.4	0
0.575	-1.75926	4.9377	8.711281	-28.9	-7.4	21.7	0
0.58	-1.45842	4.86576	8.67858	-30.5	-5.8	21.9	0
0.585	-1.2753	4.75458	8.711281	-31.7	-3.7	22	0
0.59	-1.42572	4.78728	8.8617	-32.3	-0.2	20.1	0
0.595	-1.45842	4.78728	8.8617	-31.4	1.5	19.2	0
0.6	-1.5369	4.89846	8.894401	-31.2	3.5	18.1	0
0.605	-1.45842	4.89846	8.82246	-30.8	5.5	17.1	0
0.61	-1.49766	4.78728	9.14946	-30.3	7.2	16.8	0
0.615	-1.5369	4.71534	8.82246	-30.9	9.1	17.5	0
0.62	-1.64808	4.71534	8.45622	-31.6	10.2	18.4	0
0.625	-1.94892	4.42104	8.495461	-29.6	9.3	18.4	0
0.63	-2.17128	4.42104	8.495461	-29	8.7	19.3	0
0.635	-2.62254	4.53222	8.711281	-29	8.4	20.7	0
0.64	-2.96262	4.86576	8.75052	-29.8	8.6	21.9	0
0.645	-3.15228	4.86576	8.38428	-31.3	7.9	22.6	0
0.65	-3.26346	5.120821	8.27964	-32.2	6.3	23.3	0
0.655	-3.26346	5.08158	8.13576	-32.7	4.6	23.1	0
0.66	-3.18498	5.232	7.84146	-32.3	2.3	21.5	0
0.665	-3.15228	5.34318	7.952641	-30.8	0.5	19.8	0
0.67	-2.96262	5.56554	7.952641	-29.1	-0.7	17.9	0
0.675	-2.62254	5.45436	8.057281	-25.9	-2.3	14.9	0
0.68	-2.17128	5.487061	8.27964	-23.9	-3.3	11.7	0
0.685	-1.83774	5.27124	8.2404	-23.2	-4	10	0
0.69	-1.64808	5.00964	8.42352	-21.7	-3.8	8.2	0
0.695	-1.72656	4.71534	8.63934	-19.1	-4.4	6.5	0
0.7	-1.83774	4.42104	8.711281	-17.4	-4.4	5.7	0
0.705	-2.0601	4.3491	8.78322	-15.6	-4.1	6.3	0
0.71	-2.13858	4.3818	8.78322	-14.7	-3.3	5.8	0
0.715	-2.21052	4.49298	8.711281	-14.6	-2.9	6.5	0
0.72	-2.24976	4.71534	8.606641	-14.3	-2.8	6.8	0
0.725	-2.21052	4.82652	8.63934	-13.7	-3.2	7	0
0.73	-2.09934	4.75458	8.5347	-12.4	-3.7	6.4	0
0.735	-1.98816	4.6434	8.606641	-11.2	-4.2	6.3	0
0.74	-1.87698	4.6434	8.82246	-10.6	-4.6	6.7	0
0.745	-1.83774	4.75458	9.07752	-10	-3.5	5.8	0
0.75	-1.75926	4.82652	9.110221	-10.1	-2.1	6.2	0
0.755	-1.75926	4.75458	8.93364	-10	-1.4	5.6	0
0.76	-1.90968	4.6434	8.78322	-9.8	-0.7	5.2	0
0.765	-1.98816	4.49298	8.67858	-9.3	-0.3	5.1	0
0.77	-2.0601	4.46028	8.606641	-8.6	-0.3	5.1	0
0.775	-2.0274	4.46028	8.711281	-7.7	-0.5	5.1	0
0.78	-2.0274	4.60416	8.8617	-6.7	-0.4	4.8	0
0.785	-1.94892	4.60416	8.93364	-6.3	0	5.2	0
0.79	-1.7985	4.6434	8.8617	-5.9	0	5.1	0
0.795	-1.75926	4.60416	8.78322	-6.7	0.8	4.9	0
0.8	-1.83774	4.53222	8.8617	-6.5	0.7	5.3	0
0.805	-1.94892	4.6434	8.75052	-6.8	0.8	5.7	0
0.81	-1.75926	4.6761	8.711281	-7.2	0.6	6.7	0
0.815	-2.09934	4.60416	8.78322	-6.6	0.4	6	0
0.82	-2.51136	4.6434	8.894401	-6.4	0.7	5.7	0
0.825	-2.58984	4.82652	8.75052	-6.7	0.8	6	0
0.83	-2.62254	4.82652	8.5347	-6.7	0.6	4.7	0
0.835	-2.62254	4.6434	8.5347	-5.7	0.2	4	0
0.84	-2.51136	4.53222	8.5347	-4.9	-0.3	3.5	0
0.845	-2.43942	4.46028	8.5674	-4.4	-0.6	3	0
0.85	-2.24976	4.49298	8.711281	-3.3	-0.7	2.8	0
0.855	-2.13858	4.60416	8.93364	-2.8	-0.6	2.8	0
0.86	-1.94892	4.6761	8.96634	-2.7	-0.3	3	0
0.865	-1.83774	4.56492	8.894401	-2.8	0	2.8	0
0.87	-1.83774	4.60416	8.8617	-2.7	0.1	2.3	0
0.875	-1.90968	4.6761	8.78322	-3.2	0.5	1.6	0
0.88	-2.13858	4.6434	8.75052	-3.4	0.5	1.4	0
0.885	-2.289	4.60416	8.63934	-3.2	0.2	0.9	0
0.89	-2.3217	4.60416	8.711281	-3.2	0.2	0.8	0
0.895	-2.289	4.60416	8.78322	-2.6	0	0.7	0
0.9	-1.98816	4.56492	8.75052	-2.3	-0.4	1.1	0
0.905	-1.75926	4.46028	9.00558	-2.6	-0.6	1.8	0
0.91	-1.90968	4.49298	8.82246	-2.8	-0.5	2.4	0
0.915	-1.94892	4.46028	8.82246	-2.8	-0.6	1.8	0
0.92	-2.17128	4.53222	8.8617	-2.8	-0.3	1.9	0
0.925	-2.13858	4.60416	8.78322	-2.9	0	2	0
0.93	-2.0601	4.60416	8.82246	-2.8	0.4	1.9	0
0.935	-2.09934	4.56492	8.78322	-2.8	0.8	1.1	0
0.94	-2.21052	4.6434	8.711281	-3.2	0.9	0.1	0
0.945	-2.289	4.56492	8.63934	-3.2	0.3	-0.4	0
0.95	-2.3217	4.53222	8.67858	-3.3	-0.1	0	0
0.955	-2.289	4.56492	8.67858	-3.1	-0.4	0.4	0
0.96	-2.21052	4.49298	8.67858	-3.1	-1.1	0.7	0
0.965	-2.24976	4.42104	8.75052	-3.1	-1.7	1	0
0.97	-2.21052	4.42104	8.75052	-2.8	-2	1.2	0
0.975	-2.13858	4.46028	8.894401	-3	-2.2	1.8	0
0.98	-2.09934	4.53222	8.8617	-3.3	-1.8	2.2	0
0.985	-2.0601	4.56492	8.8617	-3.6	-1.8	2	0
0.99	-2.0601	4.49298	8.75052	-3.8	-1.7	1.6	0
0.995	-2.13858	4.49298	8.75052	-3.8	-1.5	0.4	0
1	-2.21052	4.46028	8.75052	-3.8	-1.6	0.5	0
1.005	-2.289	4.53222	8.67858	-3.6	-1.2	0.7	0
1.01	-2.36094	4.53222	8.63934	-3.9	-1.6	0	0
1.015	-2.36094	4.60416	8.75052	-3.6	-1.7	-0.4	0
1.02	-2.289	4.78728	8.96634	-3.5	-2.1	-0.7	0
1.025	-2.13858	4.78728	8.93364	-4.1	-1.8	-0.3	0
1.03	-1.98816	4.6761	8.894401	-4.9	-1.5	-0.8	0
1.035	-1.90968	4.56492	8.894401	-5	-1.7	-1	0
1.04	-1.87698	4.56492	8.82246	-5.8	-1.8	-1.1	0
1.045	-1.87698	4.3818	8.711281	-6.2	-2.1	-1	0
1.05	-1.7985	4.30986	8.75052	-5.8	-2	-0.7	0
1.055	-1.87698	4.3491	8.711281	-5.3	-2.1	-1.5	0
1.06	-2.17128	4.23792	8.78322	-4.8	-2	-2.4	0
1.065	-2.24976	4.3491	8.894401	-4.2	-1.8	-2	0
1.07	-2.21052	4.42104	8.82246	-3.4	-1.2	-1.4	0
1.075	-2.21052	4.53222	8.8617	-3.1	-0.9	-1.4	0
1.08	-2.13858	4.56492	8.93364	-3.4	-0.9	-1.1	0
1.085	-2.0601	4.6761	8.894401	-3.5	-0.3	-1.1	0
1.09	-2.0601	4.6434	8.93364	-3.9	0	-1.1	0
1.095	-1.98816	4.46028	8.78322	-4.4	-0.2	-1.6	0
1.1	-1.87698	4.3491	8.75052	-4.4	-0.5	-1.5	0
1.105	-1.72656	4.23792	8.8617	-4.5	-1.1	-0.9	0
1.11	-1.72656	4.23792	9.03828	-4.6	-1	0.1	0
1.115	-1.83774	4.3491	9.00558	-4.8	-0.2	0.4	0
1.12	-2.0274	4.49298	9.07752	-5	0.7	0.1	0
1.125	-1.94892	4.46028	8.96634	-4.6	1.3	0.2	0
1.13	-1.90968	4.49298	8.82246	-4.6	2.3	-0.1	0
1.135	-2.0274	4.46028	8.75052	-4.9	2.3	-0.5	0
1.14	-2.24976	4.53222	8.711281	-4.6	2.3	-1.3	0
1.145	-2.36094	4.56492	8.63934	-4.7	1.8	-1.4	0
1.15	-2.5506	4.46028	8.5674	-4.6	1.2	-1.4	0
1.155	-2.66178	4.3818	8.606641	-4.5	0.7	-1.4	0
1.16	-2.5506	4.27062	8.495461	-4.3	0	-2.1	0
1.165	-2.3217	4.19868	8.67858	-2.8	-0.1	-2.3	0
1.17	-1.90968	4.19868	8.8617	-2.2	-0.1	-2.1	0
1.175	-1.60884	4.15944	9.07752	-1.6	0	-1.8	0
1.18	-1.5369	4.23792	9.110221	-1.1	0	-2.1	0
1.185	-1.5369	4.27062	9.00558	-0.5	0.9	-1.6	0
1.19	-1.64808	4.23792	8.78322	-0.6	1.4	-1.8	0
1.195	-1.94892	4.19868	8.67858	0.1	1.7	-1.4	0
1.2	-1.64808	4.01556	8.67858	0.9	1.7	-1.1	0
1.205	-1.7985	3.97632	8.67858	1.4	1.4	0	0
1.21	-2.09934	4.23792	8.82246	1.6	1.1	0.7	0
1.215	-2.43942	4.46028	9.188701	1.6	1.1	0.7	0
1.22	-2.13858	4.6761	9.2214	1.9	2.3	0.9	0
1.225	-1.72656	4.49298	9.110221	1.7	2.9	0.4	0
1.23	-1.49766	4.46028	9.03828	1.1	3.7	0.2	0
1.235	-1.308	4.27062	9.00558	1.4	4.3	0	0
1.24	-1.45842	4.19868	8.8617	1.2	5.5	0.4	0
1.245	-1.94892	4.15944	8.606641	1	5.6	1.1	0
1.25	-2.51136	4.19868	8.45622	1.4	5.6	1.1	0
1.255	-2.62254	4.12674	8.5347	2.5	5.3	1.4	0
1.26	-2.8122	4.0875	8.27964	3.8	4.1	1.7	0
1.265	-2.70102	4.12674	8.35158	5.1	2.9	2.1	0
1.27	-2.43942	4.01556	8.27964	7	1.4	1.5	0
1.275	-2.24976	3.97632	8.312341	9.3	0	0.9	0
1.28	-2.21052	4.01556	8.2404	11.8	-1.9	0.8	0
1.285	-2.17128	3.68202	7.9134	14.1	-4.1	0.2	0
1.29	-2.40018	3.42696	7.481761	17.5	-7.4	0.8	0
1.295	-2.92338	3.31578	7.18746	21.1	-11.5	0.8	0
1.3	-3.45312	3.68202	7.880701	25.9	-16.4	1.3	0
1.305	-3.71472	5.120821	10.71252	30	-18.4	2.4	0
1.31	-2.40018	7.22016	11.98128	26.7	-13	2.5	0
1.315	-0.7455601	6.186841	9.91464	16.2	-7.1	2.3	0
1.32	-1.34724	5.19276	8.8617	10	-3.9	1.5	0
1.325	-2.47212	5.27124	8.82246	8.2	-3.1	0	0
1.33	-2.74026	5.34318	8.8617	7.3	-3.5	-2.3	0
1.335	-2.58984	4.82652	8.8617	6.1	-4.2	-3.4	0
1.34	-2.40018	4.49298	8.75052	5.3	-4.8	-3.5	0
1.345	-2.289	4.56492	8.93364	5.3	-5.2	-3.5	0
1.35	-2.17128	4.6761	8.82246	5.2	-5.4	-3	0
1.355	-2.17128	4.49298	8.606641	4.9	-5.4	-2.9	0
1.36	-2.36094	4.3818	8.5347	4.6	-6.2	-2.9	0
1.365	-2.43942	4.60416	8.75052	5.2	-7.9	-2.7	0
1.37	-2.0601	4.75458	8.96634	5.3	-7.9	-2.5	0
1.375	-1.7985	4.78728	8.894401	3.7	-6.8	-2	0
1.38	-1.68732	4.71534	8.82246	3.3	-5.8	-2.3	0
1.385	-1.68732	4.53222	8.78322	3	-5.3	-2.5	0
1.39	-1.87698	4.46028	8.67858	2.8	-5	-2.9	0
1.395	-1.98816	4.3491	8.67858	3.5	-4.9	-3	0
1.4	-1.94892	4.30986	8.606641	4.4	-5.1	-2.7	0
1.405	-1.94892	4.19868	8.606641	5.2	-5.9	-2.3	0
1.41	-1.94892	4.19868	8.495461	6.3	-6.7	-1.5	0
1.415	-2.0274	4.15944	8.38428	7.4	-7.7	-1.3	0
1.42	-2.17128	4.19868	8.2404	8.4	-9.5	-0.4	0
1.425	-2.36094	4.27062	8.35158	10.2	-11.7	0.3	0
1.43	-2.43942	4.6434	9.14946	11.9	-14	0.7	0
1.435	-2.17128	5.56554	10.31358	11.5	-11.9	0.9	0
1.44	-1.15758	5.74866	9.986581	8	-6.3	0	0
1.445	-1.0137	5.120821	8.93364	3.3	-1.9	-0.2	0
1.45	-1.83774	4.82652	8.67858	0.9	0.1	-1.4	0
1.455	-2.24976	4.78728	8.711281	1	0.7	-2.1	0
1.46	-2.13858	4.6434	8.75052	0.7	0.4	-2.5	0
1.465	-2.0601	4.42104	8.606641	0.3	0.2	-2.4	0
1.47	-2.0601	4.3491	8.606641	0.7	0	-2.1	0
1.475	-2.0274	4.30986	8.711281	1.6	-0.2	-1.8	0
1.48	-1.94892	4.3491	8.75052	2.2	0	-1	0
1.485	-1.98816	4.42104	8.711281	2.6	-0.4	-0.7	0
1.49	-1.94892	4.46028	8.63934	3	-0.4	-0.6	0
1.495	-2.0274	4.46028	8.63934	3.2	-0.5	0.2	0
1.5	-1.90968	4.6434	8.67858	3.7	-0.5	0.5	0
1.505	-1.7985	4.86576	8.93364	3.9	-0.2	0.2	0
1.51	-1.64808	4.89846	9.00558	3.2	0.4	-0.4	0
1.515	-1.64808	4.75458	8.894401	2.5	1.7	-1.2	0
1.52	-1.7985	4.6761	8.78322	2.7	2.5	-1.8	0
1.525	-1.98816	4.6761	8.711281	2.7	2.4	-2.7	0
1.53	-2.09934	4.60416	8.711281	3	2	-2.4	0
1.535	-2.09934	4.56492	8.63934	3.6	2.6	-2.6	0
1.54	-2.0601	4.42104	8.606641	3.7	2.1	-3	0
1.545	-2.09934	4.3491	8.495461	4.2	1.8	-3	0
1.55	-2.13858	4.30986	8.5674	5.1	1.5	-2.8	0
1.555	-2.0601	4.42104	8.63934	5.9	1.5	-2.4	0
1.56	-2.0274	4.49298	8.67858	7	0.9	-2	0
1.565	-1.90968	4.56492	8.711281	7.7	0.8	-1.4	0
1.57	-1.90968	4.6434	8.63934	8	0.4	-1.7	0
1.575	-2.0601	4.6434	8.75052	8.6	0.4	-1.6	0
1.58	-1.7985	4.86576	8.78322	9.1	0.7	-0.8	0
1.585	-1.87698	4.82652	8.67858	8.8	0.4	-1.7	0
1.59	-2.0274	4.71534	8.67858	8.7	0.6	-1.6	0
1.595	-2.0601	4.71534	8.5674	8.1	0.2	-1.8	0
1.6	-2.17128	4.71534	8.606641	8.6	0	-1.8	0
1.605	-2.17128	4.6434	8.5674	9.3	-0.9	-2	0
1.61	-2.17128	4.56492	8.45622	9.4	-1.6	-1.8	0
1.615	-2.17128	4.56492	8.495461	10	-2.5	-1.4	0
1.62	-2.21052	4.60416	8.606641	10.5	-4.4	-1.3	0
1.625	-2.09934	4.71534	8.67858	10.5	-5.2	-0.9	0
1.63	-2.09934	4.75458	8.75052	11.2	-6	-0.7	0
1.635	-2.13858	4.89846	9.293341	11.2	-5.6	-0.5	0
1.64	-1.72656	5.30394	9.293341	9.6	-2.3	-0.4	0
1.645	-1.38648	5.16006	8.96634	7.5	0.9	-0.7	0
1.65	-1.7985	4.9704	8.75052	6.4	2.3	-2.1	0
1.655	-2.0601	4.89846	8.67858	5.5	2.6	-3.2	0
1.66	-2.13858	4.82652	8.67858	5	3	-3.2	0
1.665	-2.0274	4.86576	8.711281	5	2.9	-3.9	0
1.67	-1.98816	4.82652	8.78322	4.7	2.1	-3.7	0
1.675	-2.09934	4.6761	8.63934	4.5	1.8	-4	0
1.68	-2.0274	4.71534	8.606641	3.9	2.5	-3.7	0
1.685	-2.13858	4.53222	8.495461	4.2	2.1	-3.7	0
1.69	-2.0601	4.60416	8.606641	5.6	1.6	-3.5	0
1.695	-1.94892	4.49298	8.711281	7	1.2	-2.9	0
1.7	-2.0274	4.6761	8.78322	6.7	1.5	-3.4	0
1.705	-2.09934	4.86576	8.894401	6.4	3	-3	0
1.71	-1.98816	4.9704	8.82246	6.2	4.4	-2.5	0
1.715	-1.83774	4.9704	8.75052	5.6	5.1	-3.2	0
1.72	-1.75926	5.04888	8.711281	5	5.6	-3.5	0
1.725	-1.90968	5.04888	8.67858	4.7	5.6	-3.9	0
1.73	-2.0274	4.9704	8.63934	4.5	5.5	-4.6	0
1.735	-2.0601	4.9377	8.63934	4.4	5.5	-4.9	0
1.74	-1.94892	4.9704	8.606641	4.2	5.1	-5.6	0
1.745	-2.3217	4.75458	8.606641	4.9	4.1	-6.3	0
1.75	-2.289	4.6761	8.606641	4.9	4.1	-6.9	0
1.755	-2.21052	4.75458	8.63934	4.7	4.7	-5.8	0
1.76	-1.98816	4.78728	8.63934	4.6	4.4	-4.6	0
1.765	-1.94892	4.75458	8.63934	5	3	-4.6	0
1.77	-2.289	4.6434	8.5347	5.8	1.6	-3.9	0
1.775	-2.13858	4.82652	8.5674	5.4	2.2	-4.1	0
1.78	-2.0601	4.82652	8.5347	4.8	2.5	-3.7	0
1.785	-1.90968	4.9704	8.606641	5.3	1.8	-3.8	0
1.79	-2.17128	4.82652	8.5674	5.7	1.2	-4.1	0
1.795	-2.17128	4.82652	8.606641	5.1	1.7	-4.1	0
1.8	-2.09934	4.9704	8.67858	4.6	1.6	-4.5	0
1.805	-2.289	4.89846	8.63934	5.3	0.9	-4	0
1.81	-2.3217	4.9377	8.63934	5.1	0.9	-4.3	0
1.815	-2.13858	4.9377	8.606641	4.2	1.7	-4	0
1.82	-2.17128	4.89846	8.63934	4.2	2.2	-4.4	0
1.825	-1.98816	4.9704	8.5674	4.1	2	-4.4	0
1.83	-2.43942	4.82652	8.5347	4	1.4	-4.6	0
1.835	-2.24976	4.82652	8.495461	3.9	1.8	-4.9	0
1.84	-2.289	4.78728	8.495461	3.8	2	-4.4	0
1.845	-2.17128	4.78728	8.63934	3.8	1.8	-4.2	0
1.85	-1.94892	4.71534	8.5347	3.5	1.4	-3.7	0
1.855	-2.13858	4.6761	8.606641	3.5	0.9	-3.5	0
1.86	-2.36094	4.75458	8.5347	3.9	0.8	-3.7	0
1.865	-2.21052	4.78728	8.5347	3.5	1.5	-3.3	0
1.87	-2.13858	4.86576	8.67858	3.8	1.6	-3	0
1.875	-1.75926	5.04888	8.63934	4.6	1.8	-2.5	0
1.88	-2.43942	4.89846	8.63934	5	1.2	-2.6	0
1.885	-2.47212	4.9704	8.711281	4.4	1.5	-3.9	0
1.89	-2.36094	5.00964	8.63934	3.5	2.5	-3.5	0
1.895	-2.289	5.08158	8.606641	3.4	2.7	-3.2	0
1.9	-2.289	5.120821	8.5347	2.8	2.4	-3.6	0
1.905	-2.289	5.04888	8.5674	2.3	2	-4.7	0
1.91	-2.0274	5.08158	8.5347	2.3	0.9	-4.8	0
1.915	-2.58984	4.78728	8.495461	2.2	0	-5.3	0
1.92	-2.21052	4.86576	8.5347	2.1	0.9	-5.8	0
1.925	-2.24976	4.6434	8.63934	2.5	0.7	-4.8	0
1.93	-2.13858	4.60416	8.67858	2.3	0.7	-4.6	0
1.935	-1.98816	4.60416	8.67858	2.1	0	-3.2	0
1.94	-2.21052	4.49298	8.67858	1.6	-0.9	-2.2	0
1.945	-2.289	4.6434	8.606641	0.9	-0.8	-0.9	0
1.95	-2.43942	4.82652	8.45622	0.6	-1.2	0.4	0
1.955	-2.40018	4.89846	8.45622	0.1	-1.8	1	0
1.96	-2.36094	4.89846	8.495461	0.1	-2.8	1.1	0
1.965	-2.3217	4.9704	8.42352	-0.2	-3.7	1.7	0
1.97	-2.36094	5.00964	8.45622	-0.7	-4.1	2	0
1.975	-2.36094	4.9704	8.42352	-0.8	-4	1.8	0
1.98	-2.24976	4.9377	8.38428	-0.9	-4.9	1.1	0
1.985	-2.21052	4.82652	8.495461	-1	-4.9	1.5	0
1.99	-2.17128	4.82652	8.5347	-1	-4.9	1.4	0
1.995	-2.09934	4.78728	8.606641	-0.7	-5.1	1	0
2	-2.09934	4.6434	8.63934	-0.2	-4.8	1.1	0
2.005	-2.09934	4.6434	8.5674	0	-5.3	1.3	0
2.01	-2.0601	4.78728	8.495461	0.9	-5.8	1.9	0
2.015	-2.0601	4.78728	8.5347	0.9	-6.2	1.8	0
2.02	-2.0274	4.82652	8.495461	0.5	-6.6	2.2	0
2.025	-2.09934	4.86576	8.495461	0.8	-7	1.6	0
2.03	-2.17128	4.82652	8.495461	1	-7.6	1.7	0
2.035	-2.24976	4.82652	8.5347	1.6	-8.8	2	0
2.04	-2.21052	5.120821	9.03828	2.2	-8.7	2	0
2.045	-1.90968	5.08158	8.93364	1.6	-6.4	1.6	0
2.05	-1.98816	4.9704	8.67858	0.4	-4.4	1.1	0
2.055	-2.13858	5.04888	8.75052	-0.2	-2.5	0.4	0
2.06	-2.13858	4.9377	8.63934	-1	-1.4	0	0
2.065	-2.17128	4.89846	8.67858	-1.2	-1.1	0	0
2.07	-2.21052	4.9704	8.63934	-1.6	-1.3	-0.2	0
2.075	-2.17128	4.9377	8.606641	-1.9	-1.1	-0.6	0
2.08	-2.21052	4.89846	8.5347	-2.5	-1.1	-0.4	0
2.085	-2.21052	4.82652	8.45622	-2.1	-1.6	0	0
2.09	-2.21052	4.86576	8.5674	-1.4	-1.6	-0.9	0
2.095	-2.3217	4.75458	8.5674	-0.2	-1.6	-1.4	0
2.1	-1.90968	4.89846	8.606641	0	-1.7	-0.7	0
2.105	-2.09934	4.6434	8.63934	0.2	-1.6	-1.1	0
2.11	-2.09934	4.78728	8.67858	0.8	-1.2	-0.7	0
2.115	-2.0601	4.86576	8.67858	0.9	-1.6	-0.6	0
2.12	-2.0601	4.82652	8.75052	0.5	-2.1	-0.4	0
2.125	-2.13858	4.9704	8.5347	-0.1	-2.9	0	0
2.13	-2.09934	5.04888	8.495461	-0.7	-3.1	0	0
2.135	-1.98816	4.9377	8.45622	-0.8	-3.8	-0.1	0
2.14	-1.90968	4.89846	8.5347	-0.7	-4.3	-0.6	0
2.145	-2.0274	4.86576	8.5347	-0.6	-4.4	-0.9	0
2.15	-2.0601	4.86576	8.606641	-0.1	-4.4	-1.1	0
2.155	-1.98816	4.78728	8.606641	0.2	-4.2	-0.8	0
2.16	-1.98816	4.71534	8.606641	0.2	-4.1	-0.9	0
2.165	-1.98816	4.75458	8.67858	0.2	-3.2	-1.1	0
2.17	-1.90968	4.75458	8.67858	0.3	-2.5	-0.5	0
2.175	-1.87698	4.75458	8.67858	0.7	-2.5	-0.4	0
2.18	-1.94892	4.78728	8.67858	0.4	-2.2	-0.8	0
2.185	-2.0601	4.82652	8.67858	0.9	-1.8	-0.7	0
2.19	-1.98816	4.89846	8.63934	0.8	-1.1	-0.4	0
2.195	-2.0274	4.82652	8.67858	0.8	-0.7	-0.2	0
2.2	-2.0274	5.04888	8.711281	0.2	0	0	0
2.205	-2.0274	5.04888	8.5674	0.2	0.9	-0.2	0
2.21	-2.0601	4.9704	8.67858	-0.4	1.4	-0.7	0
2.215	-2.0601	5.00964	8.63934	-0.7	1.8	-1.4	0
2.22	-2.13858	5.00964	8.711281	-0.5	1.5	-1.8	0
2.225	-2.0601	4.9704	8.711281	-0.7	1.6	-2.7	0
2.23	-2.09934	4.9704	8.67858	-1.4	1.8	-3.3	0
2.235	-2.0601	5.04888	8.63934	-1.6	1.4	-3	0
2.24	-2.17128	4.89846	8.78322	-1.6	0.8	-2.5	0
2.245	-2.17128	4.9377	8.78322	-2	0.5	-2.6	0
2.25	-2.09934	5.00964	8.711281	-3.3	0.9	-2.5	0
2.255	-2.13858	4.89846	8.67858	-4.4	0.2	-2.5	0
2.26	-2.17128	4.89846	8.606641	-5	-0.6	-2.4	0
2.265	-2.21052	4.86576	8.495461	-4.9	-0.8	-2.7	0
2.27	-2.24976	4.82652	8.495461	-4.9	-1.8	-2.4	0
2.275	-2.21052	4.6761	8.606641	-4.6	-2.5	-2.3	0
2.28	-2.289	4.53222	8.606641	-4.3	-2.5	-2.7	0
2.285	-2.13858	4.60416	8.63934	-3.9	-2.9	-1.7	0
2.29	-2.0274	4.71534	8.67858	-3.7	-2.6	-1.4	0
2.295	-2.0274	4.82652	8.711281	-3.5	-2	-0.7	0
2.3	-2.0274	4.89846	8.75052	-3.5	-1.8	-1	0
2.305	-2.0601	4.86576	8.606641	-3.7	-1.4	-1.5	0
2.31	-2.0274	4.86576	8.63934	-4.4	-0.9	-1.6	0
2.315	-2.13858	4.78728	8.63934	-4	-0.5	-1.5	0
2.32	-2.09934	4.6761	8.606641	-4.1	-0.2	-1.4	0
2.325	-2.09934	4.71534	8.5674	-4.5	0	-0.9	0
2.33	-2.13858	4.71534	8.63934	-3.9	0	-1.6	0
2.335	-1.98816	4.75458	8.606641	-3.7	0	-1.7	0
2.34	-1.94892	4.71534	8.63934	-3.3	-0.2	-1.9	0
2.345	-1.83774	4.6761	8.606641	-2.8	0.2	-1.9	0
2.35	-1.87698	4.60416	8.5347	-2.3	0.6	-2.6	0
2.355	-1.83774	4.42104	8.5347	-1.6	0.6	-2.5	0
2.36	-1.94892	4.3491	8.5674	0	0.9	-2.1	0
2.365	-1.94892	4.42104	8.78322	1.1	1.4	-1.6	0
2.37	-1.90968	4.60416	8.75052	2.1	2.1	-1.6	0
2.375	-1.94892	4.71534	8.67858	2.8	3.2	-1.7	0
2.38	-2.0601	4.6761	8.5674	3.1	3.6	-1.8	0
2.385	-2.17128	4.60416	8.606641	4.2	4.2	-2.1	0
2.39	-2.0274	4.82652	8.495461	5.1	4.6	-2.6	0
2.395	-2.3217	4.60416	8.8617	6.5	4.7	-2.7	0
2.4	-1.94892	4.82652	8.8617	5.8	5.2	-3.2	0
2.405	-2.13858	4.82652	8.78322	4.9	4.2	-1.9	0
2.41	-2.40018	4.9377	8.5674	3.5	3.2	-1.1	0
2.415	-2.24976	5.00964	8.42352	2.5	2.4	-0.3	0
2.42	-2.17128	5.00964	8.5347	1.6	2.3	-0.6	0
2.425	-2.289	4.78728	8.5674	1.2	1.9	0	0
2.43	-2.21052	4.71534	8.5347	1.1	1.4	-0.4	0
2.435	-2.17128	4.6761	8.63934	1.4	1.4	-0.7	0
2.44	-2.17128	4.60416	8.5674	1.4	1.1	-0.2	0
2.445	-2.24976	4.60416	8.5674	2	1	-0.2	0
2.45	-2.24976	4.75458	8.5347	2.7	0.8	-0.3	0
2.455	-2.21052	4.71534	8.5674	2.8	0.7	0.3	0
2.46	-2.13858	4.75458	8.606641	2.1	0.3	0	0
2.465	-2.17128	4.78728	8.5674	2.5	0.2	0.4	0
2.47	-2.24976	4.86576	8.606641	2.7	0	0.9	0
2.475	-2.21052	4.86576	8.5674	3	-0.1	1.3	0
2.48	-2.17128	4.86576	8.606641	2.7	0	1.1	0
2.485	-2.0274	4.86576	8.5674	1.8	-0.4	1.1	0
2.49	-1.94892	4.78728	8.63934	2.3	-0.2	1.1	0
2.495	-2.13858	4.75458	8.63934	2.3	-0.3	0.3	0
2.5	-2.21052	4.75458	8.5347	2.7	-0.5	0.7	0
2.505	-2.09934	4.6761	8.5347	3.6	-0.3	0.5	0
2.51	-1.98816	4.71534	8.495461	4.2	-0.2	0.9	0
2.515	-2.0601	4.60416	8.42352	4.4	-0.2	0.7	0
2.52	-2.17128	4.49298	8.42352	4.9	-0.4	0.9	0
2.525	-2.24976	4.6434	8.5674	5.9	-0.4	1.4	0
2.53	-2.17128	4.82652	8.78322	7	-0.1	2.1	0
2.535	0	0	0	0	0	0	0
2.54	0	0	0	0	0	0	0
2.545	-2.24976	5.00964	8.63934	4.9	0	3.5	0
2.55	-2.289	5.00964	8.606641	4.2	-0.6	3.3	0
2.555	-2.289	5.04888	8.606641	3.4	-1.1	3	0
2.56	-2.21052	4.9704	8.5674	3	-1.4	3.7	0
2.565	-2.21052	4.9704	8.5674	2.5	-1.8	3.3	0
2.57	-2.0601	4.9377	8.5674	2.4	-2	3.1	0
2.575	-2.0601	4.86576	8.63934	2.1	-2	2.7	0
2.58	-2.0601	4.82652	8.606641	2.3	-1.8	2.9	0
2.585	-1.98816	4.82652	8.63934	2.4	-1.6	3.2	0
2.59	-1.98816	4.89846	8.63934	2.4	-1.6	3	0
2.595	-1.98816	4.78728	8.67858	2.8	-1.2	3	0
2.6	-2.0601	4.75458	8.67858	3.1	-0.7	2.4	0
2.605	-2.13858	4.89846	8.711281	2.8	-0.5	2.6	0
2.61	-2.17128	5.04888	8.67858	2.7	-0.3	2.7	0
2.615	-2.17128	5.00964	8.67858	2.8	0	3	0
2.62	-2.17128	5.00964	8.606641	2.7	0	3.1	0
2.625	-2.17128	5.00964	8.5674	1.3	0	2.3	0
2.63	-2.13858	4.9704	8.5347	1.4	-0.4	2.4	0
2.635	-2.24976	4.86576	8.495461	1.4	-0.5	2.5	0
2.64	-2.0601	4.78728	8.606641	1.4	-0.4	2	0
2.645	-2.0274	4.78728	8.67858	1.4	-0.6	2.2	0
2.65	-2.0601	4.75458	8.606641	1.9	-0.4	1.8	0
2.655	-2.09934	4.78728	8.63934	2.8	-0.7	2.5	0
2.66	-2.0274	4.82652	8.5674	2.9	-0.3	3.1	0
2.665	-1.98816	4.82652	8.606641	3.4	-0.4	3	0
2.67	-1.87698	4.86576	8.63934	4.1	-0.4	3.5	0
2.675	-1.7985	4.86576	8.63934	4	0	3	0
2.68	-1.83774	4.78728	8.606641	3.7	0.4	2.5	0
2.685	-1.94892	4.82652	8.67858	4.2	0.9	2.3	0
2.69	-2.09934	4.82652	8.606641	4.6	1	1.8	0
2.695	-2.0601	4.82652	8.606641	4.8	1	2.3	0
2.7	-2.13858	4.86576	8.5674	4.9	1.1	2.8	0
2.705	-2.13858	4.89846	8.606641	5.3	1.3	2.8	0
2.71	-2.17128	4.9377	8.63934	5.8	1.1	2.5	0
2.715	-2.289	4.89846	8.5347	5.6	0.7	3.3	0
2.72	-2.24976	4.9377	8.45622	5.4	1.2	3.5	0
2.725	-2.36094	4.9704	8.5347	5.6	0.9	4.3	0
2.73	-2.40018	4.9377	8.495461	5.6	0.3	3.6	0
2.735	-2.24976	5.00964	8.606641	5.2	0.1	4.2	0
2.74	-2.24976	5.16006	8.5347	5.1	-0.1	4.6	0
2.745	-2.21052	5.08158	8.495461	5.1	-0.3	4.3	0
2.75	-2.17128	5.08158	8.45622	5.1	-0.2	4.5	0
2.755	-2.21052	5.00964	8.495461	5.1	-0.4	3.8	0
2.76	-2.21052	5.08158	8.495461	4.9	-0.2	3.6	0
2.765	-2.289	5.04888	8.42352	5.1	-0.6	3.6	0
2.77	-2.17128	4.9704	8.45622	5.6	-0.7	3	0
2.775	-2.09934	4.86576	8.5347	6.2	-0.7	3.2	0
2.78	-2.0274	4.86576	8.495461	7	-0.3	2.3	0
2.785	-2.13858	4.86576	8.5347	7.7	-0.5	2.1	0
2.79	-2.0601	4.9704	8.5674	8.2	0	2.1	0
2.795	-1.94892	5.00964	8.5674	9.1	0.5	2.6	0
2.8	-1.87698	5.08158	8.606641	9.5	0.7	2.1	0
2.805	-1.87698	5.08158	8.5674	9.6	1	1.6	0
2.81	-1.90968	5.120821	8.5674	9.5	1.3	1.1	0
2.815	-1.83774	5.08158	8.5347	9.8	2	1	0
2.82	-1.7985	5.19276	8.5347	9.6	2.5	0.9	0
2.825	-1.90968	5.120821	8.606641	9.3	2.8	0.3	0
2.83	-1.72656	4.9704	8.5674	9	3.2	0	0
2.835	-2.0601	5.120821	8.78322	8.7	3.6	0.7	0
2.84	-2.17128	5.04888	8.5347	7.9	3.2	1.2	0
2.845	-2.21052	4.9704	8.5347	7.9	3.2	1.8	0
2.85	-2.13858	4.9704	8.495461	8	2.1	2.6	0
2.855	-2.21052	4.9704	8.45622	7.9	2.2	2.9	0
2.86	-2.17128	5.120821	8.42352	7.9	2.4	3.7	0
2.865	-2.17128	5.19276	8.42352	7.7	2.1	3.6	0
2.87	-2.13858	5.19276	8.38428	7.2	1.4	3.7	0
2.875	-2.09934	5.232	8.45622	7.1	1.1	3.5	0
2.88	-2.21052	5.16006	8.42352	7.7	1.1	3.3	0
2.885	-2.17128	5.08158	8.495461	7.6	1.1	3	0
2.89	-2.21052	5.08158	8.45622	7.7	0.9	3.2	0
2.895	-2.13858	5.08158	8.5674	7.9	0.7	3.2	0
2.9	-2.21052	5.04888	8.5347	7.7	0.6	3.5	0
2.905	-2.289	5.120821	8.45622	7.4	0	4	0
2.91	-2.289	5.120821	8.45622	7	-0.4	4.9	0
2.915	-2.24976	5.19276	8.42352	6.3	-0.9	5.2	0
2.92	-2.24976	5.232	8.38428	6.3	-1.4	5.6	0
2.925	-2.17128	5.232	8.312341	5.9	-1.4	5.6	0
2.93	-2.13858	5.27124	8.312341	5.4	-2.3	5.8	0
2.935	-2.13858	5.19276	8.312341	5.4	-2.8	6.3	0
2.94	-2.17128	5.27124	8.312341	5.3	-2.8	5.8	0
2.945	-2.0274	5.120821	8.38428	4.8	-2.7	5.8	0
2.95	-1.94892	5.19276	8.38428	5.3	-2.5	5.8	0
2.955	-2.13858	5.120821	8.495461	5.6	-3.5	6	0
2.96	-2.0274	5.16006	8.42352	5.6	-2.9	5.8	0
2.965	-1.98816	5.16006	8.45622	5.6	-2.2	6.5	0
2.97	-2.0274	5.16006	8.5674	5.9	-2.1	6.2	0
2.975	-1.94892	5.19276	8.495461	6.6	-2.2	5.7	0
2.98	-1.94892	5.232	8.5347	7	-1.9	7	0
2.985	-1.98816	5.27124	8.45622	7.2	-1.8	7.2	0
2.99	-1.90968	5.34318	8.495461	7.8	-1.4	7.1	0
2.995	-1.98816	5.232	8.42352	8.1	-1.6	7.2	0
3	-2.0274	5.27124	8.38428	7.9	-1.3	6.8	0
3.005	-1.90968	5.19276	8.495461	8.2	-0.9	7.5	0
3.01	-1.83774	5.232	8.45622	8.6	-0.4	7.4	0
3.015	-1.87698	5.232	8.45622	9	-0.2	7.6	0
3.02	-1.87698	5.27124	8.42352	10.5	-0.2	6.7	0
3.025	-2.21052	5.08158	8.42352	12.2	-0.3	5.3	0
3.03	-2.21052	5.00964	8.45622	12.3	0	6	0
3.035	-2.0601	5.120821	8.495461	12.8	0.2	7.2	0
3.04	-2.09934	5.232	8.42352	13.7	0.4	8.3	0
3.045	-2.17128	5.34318	8.45622	14.2	0.3	8.6	0
3.05	-2.13858	5.30394	8.38428	15	0	9.2	0
3.055	-2.09934	5.41512	8.312341	15.6	-0.2	9.2	0
3.06	-1.98816	5.45436	8.35158	15.7	-0.4	9.2	0
3.065	-2.289	5.45436	8.38428	16.3	-0.8	8.8	0
3.07	-2.17128	5.45436	8.27964	15.8	-0.8	9.3	0
3.075	-1.94892	5.5263	8.312341	16.3	-0.9	10.7	0
3.08	-1.98816	5.41512	8.38428	16.6	-0.6	10.9	0
3.085	-1.94892	5.487061	8.312341	16.2	-0.9	10.9	0
3.09	-1.94892	5.45436	8.27964	16.5	-1.3	10.2	0
3.095	-1.94892	5.45436	8.27964	16.7	-1.1	10.5	0
3.1	-1.87698	5.34318	8.27964	17.4	-0.5	10.9	0
3.105	-1.94892	5.37588	8.27964	17.8	-0.5	10.4	0
3.11	-2.0274	5.30394	8.312341	19.1	-0.5	10.5	0
3.115	-2.289	5.120821	8.42352	21.1	0	11.4	0
3.12	-2.13858	5.00964	8.42352	23.9	-1.6	12.3	0
3.125	-1.72656	5.232	8.5347	26.8	-2.5	13.2	0
3.13	-1.7985	5.16006	8.495461	29.6	-2.6	12.8	0
3.135	-2.21052	5.19276	8.5347	33.3	-2.3	12.4	0
3.14	-1.94892	5.34318	8.495461	37.3	-2.3	13.6	0
3.145	-1.87698	5.27124	8.5347	40.6	-2.1	14.7	0
3.15	-1.7985	5.30394	8.5674	44.2	-2.2	14.8	0
3.155	-1.75926	5.232	8.5347	48	-2.7	15.3	0
3.16	-1.83774	5.27124	8.45622	52.3	-2.4	15.6	0
3.165	-1.7985	5.34318	8.5347	56.8	-2.4	14.9	0
3.17	-1.83774	5.37588	8.45622	60.6	-2	15.4	0
3.175	-1.7985	5.37588	8.495461	64.2	-2.4	15.8	0
3.18	-1.75926	5.56554	8.38428	68.3	-1.9	15.6	0
3.185	-1.87698	5.59824	8.38428	72.6	-2	15.1	0
3.19	-1.83774	5.56554	8.35158	77.2	-2.3	14.7	0
3.195	-1.83774	5.5263	8.35158	83.2	-2.1	15.2	0
3.2	-2.0274	5.34318	8.45622	87.7	-2.6	15.9	0
3.205	-2.0274	5.30394	8.45622	91.8	-3.2	17.1	0
3.21	-2.17128	5.487061	8.27964	95.9	-3.5	17.9	0
3.215	-2.289	5.67672	8.38428	101.5	-4.6	19.1	0
3.22	-2.24976	5.63748	8.312341	108.2	-5.5	20.4	0
3.225	-2.13858	5.59824	8.495461	113.8	-6.7	21	0
3.23	-2.21052	5.63748	8.495461	119.1	-6.7	21.9	0
3.235	-2.0601	5.8206	8.35158	123.9	-6.8	23.5	0
3.24	-1.94892	5.93178	8.312341	130.2	-7.2	25.6	0
3.245	-1.5369	6.48768	7.65834	134.9	-6.6	26.6	0
3.25	-1.49766	6.89316	7.69758	140.9	-7.3	27.3	0
3.255	-1.34724	7.076281	7.37058	148.1	-9.8	27.5	0
3.26	-1.38648	7.03704	7.5537	154.5	-10.4	28	0
3.265	-1.5369	6.814681	7.69758	160.1	-10	28.7	0
3.27	-1.64808	6.9978	7.481761	165.9	-9.5	29.4	0
3.275	-1.72656	7.108981	7.481761	170.8	-9.9	30.8	0
3.28	-1.75926	7.18746	7.37058	176.7	-11.3	31.5	0
3.285	-1.83774	7.403281	7.298641	182.4	-11.6	31.9	0
3.29	-1.64808	7.403281	7.5537	188	-12.1	32.9	0
3.295	-1.72656	7.5537	7.5537	192.7	-13.2	34.3	0
3.3	-1.83774	7.5537	7.5537	198.2	-12.9	35.6	0
3.305	-1.87698	7.88724	7.69758	204.5	-13.8	38.5	0
3.31	-1.94892	8.253481	8.207701	208.9	-16.1	41	0
3.315	-1.75926	8.6982	8.207701	211.6	-14	43.9	0
3.32	-1.64808	9.32604	8.42352	213.2	-11	46.7	0
3.325	-1.60884	9.692281	8.45622	212.2	-9.3	49.9	0
3.33	-1.75926	10.137	8.75052	208.4	-6.2	52.8	0
3.335	-1.60884	10.50324	9.14946	201.7	-1.7	54.5	0
3.34	-1.23606	10.83678	9.659581	192.3	5.3	55.7	0
3.345	-0.8959801	11.16378	9.842701	180.5	16.8	56.1	0
3.35	-1.15758	10.98066	9.437221	166.3	30.8	56.4	0
3.355	-2.13858	10.28088	9.36528	150.7	44.7	56.9	0
3.36	-3.26346	9.50916	11.03952	135.5	54.9	57.5	0
3.365	-3.75396	8.88132	13.10616	110.3	60	58.5	0
3.37	-3.67548	8.18154	14.34222	84.8	59.7	60.1	0
3.375	-3.67548	6.89316	14.63652	57.1	57.6	62.3	0
3.38	-4.0875	5.120821	13.91058	30.3	54.9	64.4	0
3.385	-4.20522	3.72126	13.21734	9.1	50.6	65.9	0
3.39	-4.12674	3.31578	13.4724	-12.8	48.3	64.6	0
3.395	-4.20522	3.09342	14.05446	-29.8	50.1	62.2	0
3.4	-4.38834	2.79912	14.1591	-48.2	52.4	57.5	0
3.405	-4.72842	2.21052	13.76016	-66.7	52.6	52.5	0
3.41	-5.21892	1.36032	13.25658	-84.7	51.9	48.4	0
3.415	-5.3628	0.327	12.30828	-101.1	49.4	44.9	0
3.42	-5.48052	-0.2943	11.22264	-115.3	45.9	40.8	0
3.425	-5.55246	-0.51012	10.60134	-127.2	41.5	35.3	0
3.43	-5.3628	-0.66054	10.05852	-134.8	39.3	29.7	0
3.435	-5.51322	-0.7717201	9.659581	-141.2	37.6	23.7	0
3.44	-5.78136	-0.54936	9.03828	-147.4	36.4	17	0
3.445	-6.082201	0	8.42352	-151.6	35	10.2	0
3.45	-6.15414	1.02678	8.606641	-153.2	33.5	0.4	0
3.455	-6.3765	1.43226	9.293341	-154.4	31.3	-8.4	0
3.46	-6.605401	1.24914	9.293341	-159.3	28.8	-18.2	0
3.465	-6.41574	0.9156	8.5347	-165.1	26.5	-28.9	0
3.47	-6.04296	1.02678	7.880701	-167.9	24.5	-38.9	0
3.475	-5.70288	1.1772	7.69758	-167.6	22.3	-48.5	0
3.48	-5.25162	1.43226	7.62564	-166.2	19.4	-56.8	0
3.485	-4.8396	1.65462	7.73028	-163.8	18.4	-66.5	0
3.49	-4.42758	2.0274	7.808761	-162.3	17.7	-74.5	0
3.495	-4.01556	2.50482	8.057281	-160.4	17.7	-80.7	0
3.5	-3.71472	3.02148	8.312341	-159.6	18.2	-86.8	0
3.505	-3.3027	3.4989	8.606641	-159.5	18.5	-90.7	0
3.51	-2.85144	3.97632	8.894401	-159.9	18.9	-94.1	0
3.515	-2.47212	4.3818	8.96634	-161.6	19.2	-95.3	0
3.52	-2.09934	4.60416	9.00558	-162.6	19.1	-95.8	0
3.525	-1.83774	4.78728	8.96634	-163.9	18.9	-96.6	0
3.53	-1.68732	4.9704	8.82246	-164	18.2	-95.7	0
3.535	-1.64808	5.120821	8.75052	-163.1	16.8	-95	0
3.54	-1.68732	5.487061	8.78322	-161.7	15.4	-93.5	0
3.545	-1.64808	5.74866	8.75052	-159.8	13.9	-91.7	0
3.55	-1.75926	6.26532	8.8617	-158.8	11.9	-89.5	0
3.555	-1.90968	6.59232	8.894401	-156.3	9.1	-87.7	0
3.56	-2.09934	7.14822	9.03828	-153.8	5.2	-85.1	0
3.565	-2.17128	7.88724	9.437221	-151.5	1.8	-83.1	0
3.57	-2.13858	9.13638	10.38552	-149.5	1.4	-81.7	0
3.575	-1.83774	10.57518	11.1834	-150.5	4.6	-81.2	0
3.58	-1.7985	12.01398	11.69352	-154.4	10.6	-83.5	0
3.585	-2.24976	13.67514	11.90934	-160.3	17.2	-86.3	0
3.59	-2.77296	15.40824	13.07346	-168.8	22.1	-89.5	0
3.595	-2.66178	13.23042	10.67328	-184.5	20.3	-92.3	0
3.6	-1.83774	13.38084	9.110221	-192	24.7	-96.4	0
3.605	-1.68732	15.14664	9.110221	-194	28	-98.4	0
3.61	-3.5643	15.91836	8.96634	-197	23.9	-96.8	0
3.615	-7.05666	19.53498	6.422281	-191.8	-0.4	-80.2	0
3.62	3.93708	21.70626	-2.13858	-168	-76.5	-45.9	0
3.625	14.00214	20.19552	-4.49952	-160.6	-73.2	-21.8	0
3.63	14.49264	23.25624	-5.99064	-140.4	-38.2	-8.6	0
3.635	15.68946	25.68912	-8.09652	-109.6	-0.1	3.1	0
3.64	11.03298	29.44962	-5.15352	-76.1	23.8	15.1	0
3.645	7.507921	31.2939	-3.19152	-54.1	39	28.2	0
3.65	7.31826	29.08338	-2.93646	-43	33.8	37.4	0
3.655	7.99188	26.16654	-2.24976	-34.5	22.3	42.7	0
3.66	7.808761	22.51722	-1.81158	-25.6	15.5	44.3	0
3.665	7.27902	17.76264	-2.60946	-18.3	13.5	43.1	0
3.67	6.45498	14.15256	-3.91746	-7.4	10.7	40.8	0
3.675	6.082201	11.97474	-4.13982	12.6	6	38.9	0
3.68	5.068501	8.07036	-1.62846	29.8	2.8	38.2	0
3.685	2.51136	3.31578	4.24446	40.5	-1.4	32.2	0
3.69	-2.5506	7.481761	10.67328	38.5	-2.7	17.2	0
3.695	-7.05666	11.27496	14.34222	25.6	-11.7	7.7	0
3.7	-9.156001	7.704121	11.00028	9.1	-34	8.8	0
3.705	-7.390201	4.56492	7.586401	-1.8	-39.6	11.6	0
3.71	-7.880701	5.63748	8.09652	1.6	-34.5	16.5	0
3.715	-8.03112	5.08158	7.2594	6.9	-46.6	22.9	0
3.72	-5.55246	3.94362	7.9134	11.6	-56.4	22.3	0
3.725	-3.00186	5.45436	10.96758	18.3	-55.5	17.9	0
3.73	-0.14388	6.7035	12.45216	18.5	-48.7	16.3	0
3.735	3.0411	6.59232	12.38022	12.2	-31.6	15.6	0
3.74	2.13858	5.59824	10.8564	6.9	-21.2	11.9	0
3.745	-0.07194	5.487061	9.76422	4.5	-13.7	11.2	0
3.75	-2.62254	5.74866	8.96634	4.4	-10	10.2	0
3.755	-3.71472	6.04296	8.8617	5.7	-8.7	7	0
3.76	-3.15228	5.78136	8.8617	6.8	-7.2	3.1	0
3.765	-1.87698	5.41512	8.96634	7.3	-5.1	1.5	0
3.77	-1.0137	5.16006	9.07752	6.3	-4.6	1.4	0
3.775	-1.308	5.19276	8.8617	4.5	-4.2	1.2	0
3.78	-1.75926	5.30394	8.711281	4	-4.2	1.3	0
3.785	-1.98816	5.120821	8.5347	3.9	-4.2	0.9	0
3.79	-2.0274	4.53222	8.38428	3.5	-3.7	0	0
3.795	-1.87698	4.12674	8.606641	4.3	-3.2	0.1	0
3.8	-1.57614	4.01556	8.8617	6.3	-1.8	0.5	0
3.805	-1.45842	4.27062	8.93364	8.4	-0.2	1.4	0
3.81	-1.5369	4.6761	8.8617	10.5	0.7	2	0
3.815	-2.0274	4.86576	8.8617	11.8	1.8	3.3	0
3.82	-2.17128	5.08158	8.75052	11.9	1.8	3.2	0
3.825	-1.87698	5.232	8.67858	11.7	2.5	2.8	0
3.83	-1.90968	5.232	8.67858	10.3	2.1	2.8	0
3.835	-2.13858	5.16006	8.606641	8.9	1.3	2.7	0
3.84	-2.24976	5.30394	8.45622	8.5	0.8	2.5	0
3.845	-2.09934	5.120821	8.606641	8.9	0.7	1.7	0
3.85	-1.72656	5.08158	8.8617	9.1	0.3	1.1	0
3.855	-1.57614	4.9704	9.03828	9.2	0.9	0.7	0
3.86	-1.64808	5.08158	9.110221	9.5	2.3	0.9	0
3.865	-1.38648	5.19276	9.110221	9.9	4.6	0.8	0
3.87	-2.0601	5.19276	9.00558	10.2	5.8	1.4	0
3.875	-1.87698	5.19276	8.78322	10.3	9.1	-0.4	0
3.88	-2.0274	5.120821	8.67858	10.7	10.9	-0.8	0
3.885	-1.94892	5.16006	8.63934	11	11.7	-1.4	0
3.89	-2.09934	5.120821	8.606641	10.8	12.3	-0.9	0
3.895	-2.09934	5.16006	8.495461	10.8	12.4	-1.8	0
3.9	-2.09934	5.120821	8.5674	11.1	12.1	-1.9	0
3.905	-2.09934	5.08158	8.495461	11.1	11.6	-1.8	0
3.91	-2.0601	5.04888	8.5347	10.5	10.5	-1.4	0
3.915	-2.24976	5.04888	8.495461	9.1	8.6	-0.8	0
3.92	-2.43942	5.16006	8.45622	7.4	6.5	-0.2	0
3.925	-2.43942	5.16006	8.42352	6.1	4.6	0.8	0
3.93	-2.36094	5.120821	8.35158	5	3.1	1.7	0
3.935	-2.3217	5.16006	8.38428	3.7	1.6	2.5	0
3.94	-2.3217	5.27124	8.38428	2.5	0.3	2.3	0
3.945	-2.3217	5.120821	8.312341	2.1	-0.4	2.3	0
3.95	-2.289	5.16006	8.312341	1.8	-1.8	2.5	0
3.955	-2.289	5.04888	8.35158	1.4	-2.8	2.7	0
3.96	-2.24976	5.00964	8.45622	1.1	-3.5	2.8	0
3.965	-2.21052	4.9704	8.495461	1.1	-4.8	3.5	0
3.97	-2.17128	5.00964	8.45622	1.1	-5.4	4.2	0
3.975	-2.0601	5.00964	8.495461	1.1	-5.9	4.6	0
3.98	-1.98816	5.04888	8.5674	1.1	-6.2	4.6	0
3.985	-1.98816	5.00964	8.5347	1.1	-6.3	5	0
3.99	-2.0274	5.04888	8.5347	0.9	-6.7	4.8	0
3.995	-1.98816	5.08158	8.495461	0.2	-6.6	5.2	0
4	-1.90968	5.08158	8.5347	0.7	-6.5	5.3	0
4.005	-1.7985	5.120821	8.5674	1.2	-6	4.7	0
4.01	-1.75926	5.08158	8.5674	1.6	-5.3	4.2	0
4.015	-1.83774	5.08158	8.606641	1.8	-4.7	3.1	0
4.02	-1.83774	5.04888	8.606641	2	-4.4	3	0
4.025	-1.83774	5.120821	8.67858	2	-4.1	2.5	0
4.03	-1.87698	5.04888	8.67858	2.1	-3.1	2.1	0
4.035	-1.83774	5.16006	8.495461	2.2	-2.9	2.1	0
4.04	-1.90968	5.232	8.5347	1.8	-3	1.9	0
4.045	-1.94892	5.08158	8.495461	1.5	-3	2.4	0
4.05	-1.94892	5.120821	8.5347	1.2	-3	2.3	0
4.055	-2.09934	5.08158	8.42352	0.7	-3.4	2.4	0
4.06	-2.13858	5.120821	8.45622	0	-3.8	3.2	0
4.065	-2.17128	5.120821	8.45622	-0.7	-4.2	4.2	0
4.07	-2.13858	5.00964	8.45622	-1.2	-5.2	5.1	0
4.075	-2.0274	5.19276	8.45622	-1.6	-5.8	5.8	0
4.08	-2.0274	5.16006	8.45622	-2.3	-5.9	6.1	0
4.085	-1.90968	5.16006	8.495461	-3.4	-6	6	0
4.09	-1.83774	5.08158	8.45622	-3.1	-6.3	5.8	0
4.095	-1.72656	5.08158	8.5347	-2.5	-6.3	5.4	0
4.1	-1.75926	4.9704	8.5674	-1.6	-6.2	4.8	0
4.105	-1.87698	4.9704	8.5674	-1.6	-5.2	4.8	0
4.11	-1.7985	5.00964	8.5347	-0.7	-4.3	4.2	0
4.115	-1.75926	4.9704	8.606641	-0.3	-3.9	4.4	0
4.12	-1.64808	5.04888	8.67858	-0.1	-3.5	4.5	0
4.125	-1.75926	5.04888	8.63934	0.3	-3.2	4.2	0
4.13	-1.72656	5.120821	8.5347	0.5	-3.1	4.1	0
4.135	-1.72656	5.16006	8.5674	0.7	-2.6	3.7	0
4.14	-1.75926	5.16006	8.5674	1	-3.5	3.2	0
4.145	-1.72656	5.16006	8.5347	0.9	-7	2.9	0
4.15	-1.83774	5.16006	8.495461	0.6	-4.1	3.1	0
4.155	-1.83774	5.16006	8.495461	0	-3.2	2.8	0
4.16	-1.7985	5.120821	8.495461	0	-3.4	2.9	0
4.165	-1.75926	5.04888	8.606641	0.3	-3.2	2.9	0
4.17	-1.75926	5.08158	8.5347	0.2	-3	2.5	0
4.175	-1.75926	5.04888	8.5674	0.5	-2.5	2.8	0
4.18	-1.72656	4.9704	8.5347	0.4	-2.2	3.2	0
4.185	-1.72656	4.9704	8.5674	1.3	-1.9	3.2	0
4.19	-1.72656	5.04888	8.5674	1.1	-1.2	3.9	0
4.195	-1.64808	4.9704	8.606641	1.7	-1.3	3.5	0
4.2	-1.72656	5.04888	8.63934	2	-0.7	4	0
4.205	-1.7985	4.9704	8.5674	1.8	-0.9	4.4	0
4.21	-1.7985	5.08158	8.606641	1.8	-1.2	4.7	0
4.215	-1.83774	5.120821	8.495461	1.5	-0.9	5.4	0
4.22	-1.83774	5.120821	8.5347	1.1	-1	5.6	0
4.225	-1.83774	5.04888	8.495461	0.3	-0.9	5.7	0
4.23	-1.90968	5.08158	8.5674	0.3	-1.1	6.4	0
4.235	-1.87698	5.120821	8.495461	-0.1	-1.2	7.1	0
4.24	-1.87698	5.08158	8.42352	-0.7	-1.6	7	0
4.245	-1.90968	5.120821	8.42352	-0.9	-2.2	7.2	0
4.25	-1.7985	5.00964	8.5674	-0.6	-2.8	7.6	0
4.255	-1.7985	5.08158	8.495461	-1.3	-3.1	7.4	0
4.26	-1.83774	5.04888	8.495461	-1.8	-3	7.5	0
4.265	-1.7985	5.04888	8.5347	-1.5	-3.2	7.9	0
4.27	-1.7985	5.120821	8.5347	-2.1	-3.4	8.7	0
4.275	-1.75926	5.120821	8.5674	-2.1	-3.7	8.9	0
4.28	-1.87698	5.00964	8.5674	-2.6	-3.9	9.2	0
4.285	-1.83774	5.00964	8.5347	-3.7	-3.7	10.1	0
4.29	-1.94892	4.9377	8.495461	-4.5	-4.4	10.2	0
4.295	-1.90968	4.86576	8.5347	-4.5	-4.6	10.9	0
4.3	-1.72656	4.9377	8.63934	-4	-3.5	11.6	0
4.305	-1.72656	5.16006	8.5674	-3.9	-3.6	12.6	0
4.31	-2.0274	5.08158	8.606641	-2.9	-3.7	11.8	0
4.315	-1.87698	5.120821	8.5674	-2.6	-4	12.1	0
4.32	-1.5369	5.232	8.5674	-2.9	-3.6	13.1	0
4.325	-1.49766	5.19276	8.606641	-2.1	-3.9	12.3	0
4.33	-1.34724	5.120821	8.711281	-1.1	-3.5	11.6	0
4.335	-1.308	5.120821	8.63934	-0.4	-2.8	10.9	0
4.34	-1.60884	4.9377	8.711281	1.4	-2.6	9.9	0
4.345	-1.308	5.120821	8.711281	2.4	-1.7	10.8	0
4.35	-1.38648	4.9704	8.78322	4.2	-1.1	9.5	0
4.355	-1.60884	4.89846	8.8617	6	-0.4	8.4	0
4.36	-1.64808	4.89846	8.63934	7.4	0.5	9.3	0
4.365	-1.75926	5.04888	8.711281	10.5	1.2	9.9	0
4.37	-1.90968	4.9377	8.67858	12.6	0.9	10.7	0
4.375	-1.94892	4.89846	8.63934	14.2	1.3	11.2	0
4.38	-2.3217	4.9704	8.63934	16.1	0.9	12.1	0
4.385	-2.24976	4.9704	8.5674	16.8	1.1	14	0
4.39	-2.13858	5.120821	8.5347	19	0.1	15.6	0
4.395	-2.21052	5.08158	8.606641	21.1	-0.7	17.3	0
4.4	-2.289	5.19276	8.606641	22.7	-0.7	18.5	0
4.405	-2.36094	5.04888	8.606641	24.9	-0.5	20.8	0
4.41	-2.289	5.120821	8.67858	26.6	-1.1	22.6	0
4.415	-2.09934	5.08158	8.5347	29.6	-1.7	24.5	0
4.42	-2.43942	5.120821	8.78322	33.2	-3.7	25.1	0
4.425	-2.62254	4.82652	8.82246	36.4	-5.4	26.5	0
4.43	-0.44472	5.00964	8.606641	39.6	-5.2	27.3	0
4.435	-1.57614	4.86576	9.2214	46.7	-7.2	25.7	0
4.44	-1.7985	4.82652	8.8617	51.1	-6.7	26.7	0
4.445	-1.0464	5.120821	8.78322	55.3	-6	27.5	0
4.45	-1.308	5.16006	9.07752	63.2	-7.7	26.1	0
4.455	-1.0137	5.27124	8.5674	67.9	-7.7	24.6	0
4.46	-1.49766	5.232	9.188701	75.1	-7.8	25.5	0
4.465	-0.37278	5.34318	8.495461	79.8	-6.7	23.7	0
4.47	-1.19682	5.232	8.93364	87	-7.2	22.9	0
4.475	-0.59514	5.5263	8.67858	95	-7.5	21.7	0
4.48	-1.5369	5.27124	9.110221	103.3	-9.3	21.7	0
4.485	-1.0464	5.30394	8.606641	108.3	-9.8	19.4	0
4.49	-1.64808	5.30394	9.00558	116.8	-11.9	21.1	0
4.495	-1.90968	5.19276	8.75052	122.4	-11.8	20.7	0
4.5	-1.7985	5.37588	8.606641	127.7	-11.3	20.7	0
4.505	-1.72656	5.74866	8.606641	133.9	-13.7	22.7	0
4.51	-1.5369	5.97102	8.2404	140.8	-15.6	23.2	0
4.515	-1.308	6.114901	8.09652	147.4	-16.4	24	0
4.52	-1.34724	6.114901	8.312341	154.9	-17.5	24	0
4.525	-1.45842	6.15414	8.27964	161.5	-18.4	24.7	0
4.53	-1.19682	6.186841	8.207701	167.9	-18.9	23.9	0
4.535	-1.5369	6.3765	8.27964	177.8	-20.1	24.9	0
4.54	-1.49766	6.33726	8.312341	185.6	-21.6	25.6	0
4.545	-1.308	6.26532	8.13576	193.2	-23.2	26.6	0
4.55	-1.42572	6.52038	8.13576	202.3	-24.6	28.3	0
4.555	-1.42572	6.59232	7.9134	211.4	-25.2	30.1	0
4.56	-1.60884	6.92586	7.985341	220.3	-26	32.6	0
4.565	-1.68732	6.85392	7.69758	229.6	-27.3	35.4	0
4.57	-1.7985	7.03704	7.5537	241.5	-28.6	38.1	0
4.575	-1.60884	6.85392	7.62564	252.4	-27	40.9	0
4.58	-1.38648	6.74274	7.5537	262.2	-28.7	44.8	0
4.585	-1.64808	6.89316	7.5537	272.2	-29.7	49.5	0
4.59	-1.87698	6.74274	7.04358	278.5	-30.3	52	0
4.595	-1.23606	7.37058	6.64464	284.6	-31.3	54.2	0
4.6	-0.7848001	8.07036	6.46152	293.5	-29.4	54.1	0
4.605	-0.44472	8.809381	6.572701	300.5	-28.2	56.5	0
4.61	-0.41202	9.06444	6.74928	305.8	-24	57.6	0
4.615	-0.5232	9.46992	6.572701	308.4	-20.8	58.3	0
4.62	-0.44472	10.05852	6.97164	307.4	-16.1	60.4	0
4.625	0.0327	10.68636	6.82776	306.6	-10.7	63.7	0
4.63	0.37278	11.0526	6.86046	302.6	-8.1	64.8	0
4.635	0	11.42538	6.605401	297.3	-4.6	63.5	0
4.64	0.41202	12.01398	6.71658	290	-1.6	62.4	0
4.645	0.2616	11.68044	6.35034	277.9	-0.7	58.7	0
4.65	0.2943	11.9028	6.023341	268.5	1.3	57.8	0
4.655	0.14388	12.26904	5.918701	258.3	2.7	56.8	0
4.66	0.07194	12.34752	5.48052	246.4	5.1	56.5	0
4.665	0.2943	12.34752	5.15352	234.5	8.1	57.1	0
4.67	0.22236	12.08592	4.89846	223.1	11.6	56.4	0
4.675	0.11118	12.23634	4.46682	210.4	17.2	54.5	0
4.68	-0.18312	12.05322	4.38834	194.6	24.4	53.4	0
4.685	-0.5232	12.12516	4.2837	180.3	28.4	52.7	0
4.69	-0.71286	12.82494	4.68264	164.9	31.7	52.2	0
4.695	-1.0464	13.67514	5.591701	149.3	34.6	51.4	0
4.7	-2.43942	14.08062	7.481761	129.5	35.8	50.6	0
4.705	-4.42758	14.26374	9.2214	97	32.9	49.5	0
4.71	-6.3438	14.08062	10.41822	67.4	21.2	48.2	0
4.715	-7.46868	13.00806	11.00028	36.6	2.9	45.9	0
4.72	-7.808761	11.56926	10.96758	7.4	-18.7	42.1	0
4.725	-7.24632	9.76422	10.2024	-18.2	-40.5	35.4	0
4.73	-5.70288	7.91994	9.5157	-44	-58.3	25.4	0
4.735	-3.90438	6.082201	9.2214	-61.5	-63.3	17.8	0
4.74	-2.96262	5.120821	8.5674	-77.8	-60.5	12.3	0
4.745	-2.36094	4.0548	7.84146	-93	-52.7	5.9	0
4.75	-2.0274	3.4989	7.298641	-105	-40.7	-0.5	0
4.755	-1.90968	3.13266	6.82776	-115	-27.3	-6.5	0
4.76	-1.98816	2.79912	6.97164	-122.5	-15.4	-11.4	0
4.765	-2.62254	2.79912	7.15476	-130.4	-3.1	-15.4	0
4.77	-3.15228	3.53814	6.9324	-137.9	3.5	-18.9	0
4.775	-3.60354	5.08158	6.74928	-144.4	9.8	-22.1	0
4.78	-4.12674	6.409201	8.207701	-149.3	14.1	-24.8	0
4.785	-4.91808	6.29802	9.2214	-160	13.7	-28.4	0
4.79	-5.29086	5.85984	9.00558	-177.3	9.2	-34.5	0
4.795	-4.95078	5.8206	7.985341	-196	3.5	-41.5	0
4.8	-4.46682	5.70942	7.15476	-212.6	-4.3	-48	0
4.805	-4.0548	5.37588	6.35034	-221.6	-10	-52.2	0
4.81	-3.45312	4.82652	5.696341	-228.2	-14.9	-54.9	0
4.815	-2.8122	4.3818	4.9704	-233.5	-19	-57.4	0
4.82	-2.3217	4.01556	4.17252	-234.9	-19.2	-59.9	0
4.825	-1.94892	3.7932	3.48582	-234.3	-18.4	-61.1	0
4.83	-1.83774	3.53814	2.79258	-231.1	-15.1	-62.8	0
4.835	-1.64808	3.09342	2.17782	-225.3	-11.9	-64.6	0
4.84	-1.57614	2.87106	1.70694	-216.3	-8.6	-66.9	0
4.845	-1.5369	2.87106	1.52382	-205.9	-4.6	-69.5	0
4.85	-1.60884	3.24384	1.73964	-191.7	0.2	-73.9	0
4.855	-1.68732	3.83244	2.24976	-180.6	3.6	-77.6	0
4.86	-1.87698	4.27062	2.86452	-171.2	6.4	-81.2	0
4.865	-2.09934	4.9704	3.70164	-163.5	8	-84.7	0
4.87	-2.21052	5.67672	4.75458	-158.7	8.9	-88.6	0
4.875	-2.24976	6.29802	5.55246	-156.1	8.5	-92.4	0
4.88	-2.62254	6.9978	6.2457	-157.2	7.2	-94.9	0
4.885	-3.00186	7.73682	6.64464	-159.7	4.2	-97	0
4.89	-2.92338	8.18154	6.64464	-162.9	0.4	-99.4	0
4.895	-2.5506	8.32542	6.605401	-165.3	-2.8	-102.3	0
4.9	-2.289	8.36466	6.422281	-166.3	-6.5	-106.4	0
4.905	-1.98816	8.4039	6.13452	-166.1	-8.1	-110.5	0
4.91	-1.83774	8.475841	5.696341	-164.9	-8.4	-116.1	0
4.915	-1.83774	8.29272	5.19276	-162.3	-9	-120.7	0
4.92	-1.87698	8.18154	4.89846	-157.2	-9.8	-124.9	0
4.925	-1.90968	8.07036	4.82652	-151.5	-11	-130.2	0
4.93	-1.94892	8.21424	4.9377	-145.2	-13.5	-134.3	0
4.935	-1.94892	8.475841	5.120821	-137.3	-17.6	-138.3	0
4.94	-1.83774	8.730901	5.2647	-131.3	-21.7	-141.2	0
4.945	-1.42572	8.84208	5.36934	-126.7	-25.7	-144.2	0
4.95	-0.9352201	8.809381	5.591701	-121.7	-29	-146.9	0
4.955	-0.56244	8.770141	5.696341	-117.6	-31.7	-148.8	0
4.96	-0.33354	8.61972	5.66364	-114.2	-34.7	-149.5	0
4.965	-0.14388	8.61972	5.40858	-111.1	-38.1	-148.2	0
4.97	0.11118	8.4039	5.40858	-105.8	-44.3	-144.4	0
4.975	0.37278	8.4039	5.48052	-101.5	-49	-140.3	0
4.98	0.37278	8.4039	5.624401	-97.6	-53.6	-135.5	0
4.985	0.33354	8.61972	5.9514	-93.8	-58.1	-129	0
4.99	0.0327	9.06444	6.20646	-91.4	-60.5	-123.7	0
4.995	-0.37278	9.5811	6.82776	-89.8	-61.9	-119.7	0
5	-0.8240401	10.57518	7.69758	-89.5	-61.1	-115.9	0
5.005	-0.9352201	11.38614	8.16846	-92.3	-57.4	-113.5	0
5.01	-1.15758	11.68044	8.057281	-97.1	-52	-113.4	0
5.015	-1.42572	11.71968	7.51446	-102.6	-45.5	-113.7	0
5.02	-1.7985	11.49732	6.78852	-107.3	-38	-115.5	0
5.025	-2.89068	13.0473	6.2784	-109.9	-33.3	-116.2	0
5.03	-5.814061	17.43564	10.67328	-109.1	-37.3	-108.4	0
5.035	-3.60354	15.03546	9.188701	-120.7	-54.5	-91	0
5.04	-2.13858	11.53656	5.44782	-137.9	-65.5	-96.2	0
5.045	-0.7848001	14.08062	5.36934	-139.5	-66.7	-100.4	0
5.05	-0.48396	15.84642	5.120821	-134.8	-81.7	-91	0
5.055	0.2616	14.04138	1.85082	-133.4	-85.7	-77	0
5.06	4.27716	15.88566	-1.6677	-121.5	-69.4	-63.3	0
5.065	9.75768	27.08868	-6.71658	-87.1	-39.3	-29.4	0
5.07	2.85144	23.25624	-5.36934	-59.7	4.3	-21.4	0
5.075	4.01556	22.6284	-6.20646	-27.5	-30.3	9.1	0
5.08	4.578001	26.9448	-0.94176	-2.6	-40.8	23.6	0
5.085	3.0738	33.94914	2.60946	4.7	-30.8	26.3	0
5.09	3.97632	28.3836	0	-6.9	-17.5	19.1	0
5.095	3.97632	19.38456	-1.0137	-12	-4.9	14.1	0
5.1	2.89068	15.6633	0.17658	-4	-3.7	15.8	0
5.105	-0.14388	11.49732	2.83182	1.5	-8.5	19.6	0
5.11	-1.75926	5.16006	6.74928	-1.6	-14.8	17.2	0
5.115	-0.7848001	4.78728	8.78322	-5.9	-20.8	7.7	0
5.12	1.0137	2.616	9.842701	-12.6	-19.2	6.7	0
5.125	0.41202	0.9156	10.71252	-16.5	-18.3	11	0
5.13	-1.2753	1.32108	11.1834	-15.6	-15.1	20.3	0
5.135	-2.0274	3.64932	9.947341	-15.1	-10.2	27.2	0
5.14	-2.92338	4.71534	9.188701	-12.8	-5.4	32	0
5.145	-4.76766	5.63748	8.5674	-11	-1	32.6	0
5.15	-4.68918	6.9651	8.16846	-11.2	0	34.1	0
5.155	-4.12674	7.704121	7.5537	-12.3	1.3	31.1	0
5.16	-2.77296	7.88724	7.298641	-14.7	-0.1	26.8	0
5.165	-2.24976	6.89316	7.481761	-15.2	-3	19.8	0
5.17	-2.0601	5.93178	7.5537	-16.7	-5.7	17.8	0
5.175	-1.60884	5.59824	8.207701	-15.5	-8.6	15.6	0
5.18	-1.2753	5.41512	8.606641	-14.4	-8.3	11.9	0
5.185	-1.34724	5.34318	8.67858	-14.8	-7.5	9.5	0
5.19	-1.38648	5.45436	8.711281	-14.1	-6.3	9.3	0
5.195	-1.2753	5.30394	8.78322	-12.9	-5.6	7.2	0
5.2	-1.34724	5.120821	8.894401	-10.1	-5.4	4.6	0
5.205	-0.8959801	5.16006	9.07752	-7.6	-4.4	4.5	0
5.21	-1.19682	4.9377	9.07752	-6.1	-2.9	3.5	0
5.215	-1.34724	4.89846	8.96634	-4.6	-1.7	2.3	0
5.22	-1.75926	5.08158	8.8617	-2.1	-0.7	2.1	0
5.225	-1.83774	5.30394	8.63934	-0.4	-0.3	2.6	0
5.23	-1.94892	5.37588	8.45622	0.1	-0.1	2.4	0
5.235	-2.0274	5.41512	8.45622	0.7	-0.4	1.4	0
5.24	-2.17128	5.34318	8.45622	0.9	-0.9	1.3	0
5.245	-2.21052	5.34318	8.312341	0.8	-1.3	2.2	0
5.25	-2.13858	5.30394	8.27964	0	-2.1	2.5	0
5.255	-1.90968	5.120821	8.207701	-0.6	-2.8	2.8	0
5.26	-1.64808	5.08158	8.35158	-1.2	-3.7	3.7	0
5.265	-1.57614	4.9704	8.45622	-2.1	-4.5	4.2	0
5.27	-1.57614	5.00964	8.45622	-2	-5.2	5.1	0
5.275	-1.34724	5.00964	8.63934	-1.8	-6.3	5.1	0
5.28	-1.64808	5.08158	8.45622	-1.7	-6.4	4.8	0
5.285	-1.83774	5.16006	8.38428	-0.7	-2.9	5	0
5.29	-1.83774	5.19276	8.45622	-0.7	-2.8	5.1	0
5.295	-1.7985	5.16006	8.5347	-0.3	-5.8	4.7	0
5.3	-1.68732	5.16006	8.606641	-0.2	-5.5	4.2	0
5.305	-1.42572	5.30394	8.63934	0.3	-5.5	3.2	0
5.31	-1.5369	5.41512	8.606641	0.7	-4.2	2.8	0
5.315	-1.57614	5.41512	8.5674	0.1	-3.7	2.3	0
5.32	-1.5369	5.45436	8.606641	-0.6	-3.2	1	0
5.325	-1.5369	5.37588	8.5674	-1	-2.9	0.8	0
5.33	-1.49766	5.37588	8.606641	-1.6	-2.8	0.4	0
5.335	-1.57614	5.232	8.63934	-2.4	-2.7	0	0
5.34	-1.64808	5.16006	8.63934	-3.3	-2.4	-0.3	0
5.345	-1.64808	5.27124	8.711281	-3.5	-1.9	-0.4	0
5.35	-1.5369	5.30394	8.63934	-3.6	-1.9	0	0
5.355	-1.49766	5.30394	8.63934	-3.1	-1.6	-0.4	0
5.36	-1.5369	5.232	8.606641	-2.8	-1.2	-0.7	0
5.365	-1.49766	5.30394	8.5674	-3	-0.9	-1.1	0
5.37	-1.57614	5.30394	8.5674	-2.9	-1.1	-1.8	0
5.375	-1.60884	5.30394	8.5674	-3	-1.1	-1.6	0
5.38	-1.68732	5.27124	8.495461	-2.9	-1.2	-1.6	0
5.385	-1.68732	5.232	8.63934	-3	-1.1	-1.4	0
5.39	-1.7985	5.16006	8.63934	-3	-1.2	-1.6	0
5.395	-1.83774	5.120821	8.5674	-2.9	-1.5	-1.1	0
5.4	-1.7985	5.19276	8.5347	-2.5	-1.7	-0.7	0
5.405	-1.75926	5.16006	8.5674	-3.2	-2.1	-0.1	0
5.41	-1.68732	5.08158	8.606641	-3.5	-2.1	0.1	0
5.415	-1.57614	5.16006	8.606641	-3.1	-1.9	0.6	0
5.42	-1.34724	5.16006	8.5674	-2.3	-2.3	1	0
5.425	-1.42572	5.08158	8.5347	-2.5	-2.1	0.5	0
5.43	-1.64808	4.9704	8.495461	-2.3	-1.9	1.1	0
5.435	-1.64808	4.78728	8.42352	-2.1	-1.8	2.2	0
5.44	-1.72656	4.6761	8.42352	-1.3	-1.8	2.1	0
5.445	-1.75926	4.56492	8.5347	-0.1	-2.1	2.9	0
5.45	-1.87698	4.6761	8.45622	1.8	-1.7	3.1	0
5.455	-1.7985	4.89846	8.5347	3.2	-1.5	3.9	0
5.46	-1.87698	4.9377	8.5674	3.6	-0.9	4.4	0
5.465	-1.75926	5.04888	8.5674	3.5	-1.4	3.9	0
5.47	-1.60884	5.30394	8.5347	3	-1.2	3.9	0
5.475	-1.5369	5.45436	8.495461	2.8	-2.2	3.9	0
5.48	-1.49766	5.487061	8.45622	1.6	-2.8	3	0
5.485	-1.49766	5.41512	8.45622	0.9	-2.9	2	0
5.49	-1.5369	5.34318	8.5347	0.9	-3	0.7	0
5.495	-1.49766	5.34318	8.5674	1.3	-3.4	-0.2	0
5.5	-1.57614	5.30394	8.63934	0.8	-3	-0.5	0
5.505	-1.49766	5.232	8.606641	0.5	-3	-0.4	0
5.51	-1.57614	5.19276	8.67858	0.6	-3.2	-0.4	0
5.515	-1.49766	5.27124	8.67858	0.2	-3.4	-0.6	0
5.52	-1.38648	5.232	8.711281	-0.2	-3	-0.3	1
5.525	-1.34724	5.19276	8.63934	0	-3	-0.7	1
5.53	-1.38648	5.27124	8.67858	0	-2.4	-0.7	1
5.535	-1.38648	5.232	8.711281	0.5	-2	-0.8	1
5.54	-1.34724	5.30394	8.63934	0.4	-2.2	-0.4	1
5.545	-1.42572	5.232	8.5674	0.2	-1.8	-0.2	1
5.55	-1.45842	5.19276	8.606641	0.5	-1.7	-0.4	1
5.555	-1.49766	5.16006	8.5674	1	-1.5	-0.5	1
5.56	-1.49766	5.04888	8.63934	1.4	-1.7	0	1
5.565	-1.5369	5.08158	8.67858	1.7	-1.4	0.1	1
5.57	-1.64808	5.08158	8.63934	1.6	-1.2	0	1
5.575	-1.72656	5.16006	8.67858	1.7	-1.3	0.4	1
5.58	-1.60884	5.16006	8.711281	1.9	-1.4	0.6	1
5.585	-1.45842	5.27124	8.63934	2	-2.2	0.7	1
5.59	-1.45842	5.30394	8.5674	1.9	-1.4	1.3	1
5.595	-1.45842	5.34318	8.5674	1.4	-1.5	1.3	1
5.6	-1.42572	5.34318	8.5674	0.9	-1.8	0.8	1
5.605	-1.2753	5.34318	8.5674	0.8	-1.7	0	1
5.61	-1.34724	5.27124	8.606641	1.1	-1.7	-0.9	1
5.615	-1.45842	5.19276	8.5347	0.7	-1.6	-2.1	1
5.62	-1.49766	5.16006	8.5347	0.4	-1.3	-3.2	1
5.625	-1.64808	5.16006	8.5674	0.8	-1.4	-3.9	1
5.63	-1.64808	5.120821	8.5674	1.3	-1.6	-5.1	1
5.635	-1.7985	4.9377	8.606641	1.5	-1.6	-5.3	1
5.64	-1.68732	5.19276	8.606641	1.6	-1.3	-3.9	1
5.645	-1.68732	5.04888	8.5674	3	-1.5	-3.2	1
5.65	-1.83774	5.120821	8.606641	4.1	-1.4	-2.8	1
5.655	-1.87698	5.16006	8.63934	4.4	-1.6	-2.3	1
5.66	-1.83774	5.232	8.63934	4.3	-2.1	-2.9	1
5.665	-1.7985	5.27124	8.495461	4.9	-2.7	-2.9	1
5.67	-1.83774	5.30394	8.5347	4.3	-3.2	-3.2	1
5.675	-1.68732	5.27124	8.5347	4.3	-3.7	-2.6	1
5.68	-1.308	5.34318	8.5347	4.9	-4.2	-2	1
5.685	-1.23606	5.34318	8.5674	4.7	-4.4	-2.6	1
5.69	-1.2753	5.232	8.63934	4.8	-3.8	-3.5	1
5.695	-1.12488	5.232	8.606641	5.8	-3.6	-3.9	1
5.7	-1.08564	5.16006	8.711281	6.8	-3.1	-4.6	1
5.705	-1.0137	5.04888	8.75052	8.1	-3.2	-5.3	1
5.71	-1.19682	4.9704	8.82246	10.3	-2.3	-4.9	1
5.715	-1.45842	4.75458	8.93364	11.5	-1.6	-4.4	1
5.72	-1.5369	4.86576	8.82246	12.9	-1.4	-4.8	1
5.725	-1.5369	5.120821	8.711281	14	-1.8	-5.2	1
5.73	-1.60884	5.16006	8.5674	14.6	-1.9	-5.7	1
5.735	-1.64808	5.120821	8.67858	14.2	-3.7	-8	1
5.74	-1.49766	4.78728	8.63934	14	-6.5	-11.6	1
5.745	-1.2753	4.6434	8.45622	14	-8.6	-14	1
5.75	-1.68732	4.30986	8.312341	13.9	-11.7	-17.7	1
5.755	-1.98816	4.27062	8.5674	14.4	-15.4	-22.1	1
5.76	-1.7985	4.12674	8.93364	16.2	-19.9	-26.8	1
5.765	-1.5369	4.27062	9.00558	17.7	-24.2	-31.5	1
5.77	-1.34724	4.42104	8.96634	20.5	-29.6	-38.2	1
5.775	-1.08564	4.42104	8.93364	22.6	-33	-43.8	1
5.78	-1.08564	4.3491	9.03828	25.5	-36.2	-48.5	1
5.785	-1.15758	4.23792	9.2214	28.7	-40.7	-55.2	1
5.79	-1.5369	4.12674	9.14946	30.5	-45	-60.5	1
5.795	-1.57614	4.46028	9.00558	31.9	-48.6	-65.3	1
5.8	-1.2753	4.78728	8.894401	31.9	-52	-70	1
5.805	-0.8632801	5.19276	8.711281	31.2	-54.6	-73.9	1
5.81	-0.67362	5.37588	8.606641	30.6	-55.7	-76.5	1
5.815	-0.9352201	5.67672	8.312341	30.4	-55.8	-77.3	1
5.82	-0.7848001	5.70942	8.35158	29.4	-55.3	-77.9	1
5.825	-0.9744601	5.67672	8.207701	28.3	-53.8	-77.3	1
5.83	-1.0137	5.8206	8.2404	26.6	-51.7	-75.5	1
5.835	-1.19682	5.8206	8.207701	24.5	-49.1	-73.7	1
5.84	-1.42572	5.93178	8.13576	22.6	-46.3	-69.5	1
5.845	-1.45842	6.082201	8.02458	19.8	-42.3	-64.4	1
5.85	-1.42572	6.29802	7.9134	17.8	-38.5	-59.2	1
5.855	-1.2753	6.63156	7.62564	14.8	-33.7	-53.5	1
5.86	-1.34724	6.74274	7.62564	11.8	-28.1	-47.7	1
5.865	-1.60884	6.781981	7.481761	7.9	-22.4	-40	1
5.87	-1.90968	6.814681	7.481761	3.6	-16.5	-32.5	1
5.875	-2.09934	6.6708	7.403281	-0.3	-10.6	-24.5	1
5.88	-2.289	6.814681	7.403281	-6.5	-3.7	-12.8	1
5.885	-3.00186	6.48768	7.44252	-11.5	1	-4.2	1
5.89	-3.37464	5.89254	7.76952	-16.5	0.7	3.2	1
5.895	-1.7985	5.56554	8.057281	-22.1	-2.1	7.5	1
5.9	-0.63438	5.70942	8.312341	-26.8	-2.1	10.6	1
5.905	-0.18312	6.082201	8.13576	-31.5	-2.5	11.7	1
5.91	0.41202	6.04296	8.207701	-33.7	-2.7	8.6	1
5.915	0.7455601	5.45436	8.35158	-34.4	-2.1	3.7	1
5.92	0.2943	4.9704	8.63934	-32.2	-1.1	-0.8	1
5.925	-0.7455601	4.6761	8.8617	-28.4	0.2	-5.2	1
5.93	-1.75926	4.42104	8.93364	-23.8	1.4	-8.4	1
5.935	-2.24976	4.3818	9.03828	-18.2	2.4	-8.6	1
5.94	-2.47212	4.46028	8.93364	-10.9	2.8	-6.4	1
5.945	-2.43942	4.71534	8.93364	-5.6	3.5	-5.1	1
5.95	-2.40018	4.9704	8.78322	-2.5	3.4	-3.9	1
5.955	-2.13858	5.27124	8.5674	-0.1	2.9	-2.4	1
5.96	-1.87698	5.5263	8.495461	0.5	2.5	-0.7	1
5.965	-1.68732	5.63748	8.38428	0.4	1.2	-0.2	1
5.97	-1.5369	5.487061	8.38428	-0.4	0.3	0	1
5.975	-1.57614	5.487061	8.38428	-2.5	-0.3	0.1	1
5.98	-1.57614	5.41512	8.45622	-3.1	-0.7	0	1
5.985	-1.42572	5.34318	8.45622	-3.9	-1.1	0	1
5.99	-1.2753	5.30394	8.495461	-4.2	-1.4	-0.3	1
5.995	-1.2753	5.120821	8.5674	-4.7	-0.9	-0.7	1
6	-1.2753	5.120821	8.711281	-4.3	-0.7	-1.6	1
6.005	-1.45842	5.08158	8.606641	-3.7	-0.5	-2.3	1
6.01	-1.60884	5.04888	8.63934	-3.7	-0.4	-2.5	1
6.015	-1.64808	5.08158	8.5674	-3.1	-0.7	-1.5	1
6.02	-1.5369	5.04888	8.5674	-2.5	-0.3	-0.3	1
6.025	-1.308	5.232	8.606641	-2.3	-0.2	-0.2	1
6.03	-1.2753	5.19276	8.5674	-3	-0.2	0	1
6.035	-1.308	5.16006	8.5674	-2.9	0	0	1
6.04	-1.42572	5.16006	8.495461	-2.2	0	0.5	1
6.045	-1.5369	5.16006	8.45622	-1.7	0	0.6	1
6.05	-1.60884	5.16006	8.5347	-1.5	-0.2	0.5	1
6.055	-1.57614	5.04888	8.5674	-1.2	-0.1	0.8	1
6.06	-1.57614	5.00964	8.5674	-0.7	-0.1	1.1	1
6.065	-1.68732	4.9377	8.606641	0.2	0	1.8	1
6.07	-1.68732	5.00964	8.5347	0.7	-0.2	2.3	1
6.075	-1.75926	5.04888	8.5347	1	-0.4	2.6	1
6.08	-1.72656	5.08158	8.5674	0.6	-0.7	3.5	1
6.085	-1.72656	5.120821	8.63934	0.4	-1.1	4.2	1
6.09	-1.57614	5.27124	8.606641	0	-1.6	4.3	1
6.095	-1.42572	5.45436	8.5674	-0.1	-2.4	4.9	1
6.1	-1.308	5.45436	8.5674	-0.7	-2.9	4.5	1
6.105	-1.2753	5.30394	8.5674	-0.9	-3.1	4	1
6.11	-1.19682	5.37588	8.5347	-1.8	-3.1	3.5	1
6.115	-1.19682	5.30394	8.5347	-1.7	-2.7	2.7	1
6.12	-1.19682	5.232	8.606641	-1.5	-2.4	2.1	1
6.125	-1.23606	5.19276	8.5674	-1.4	-2	1.6	1
6.13	-1.34724	5.19276	8.606641	-1.6	-1.7	1.2	1
6.135	-1.34724	5.120821	8.606641	-0.8	-1.7	0.6	1
6.14	-1.42572	5.08158	8.67858	0.2	-0.9	0.4	1
6.145	-1.45842	5.08158	8.63934	0.7	-0.5	0.3	1
6.15	-1.45842	5.120821	8.711281	1.8	-0.5	0.6	1
6.155	-1.5369	5.19276	8.606641	2.9	-0.6	0.9	1
6.16	-1.57614	5.27124	8.5674	3.9	-0.9	0.7	1
6.165	-1.42572	5.30394	8.5674	3.7	-1	0.4	1
6.17	-1.34724	5.30394	8.5347	3.9	-0.9	0.2	1
6.175	-1.23606	5.19276	8.5347	4.4	-0.7	0	1
6.18	-1.0464	5.19276	8.495461	4.7	-0.4	-0.6	1
6.185	-0.9744601	5.16006	8.5347	5.4	0	-0.7	1
6.19	-0.8959801	5.04888	8.711281	6	0.4	-0.2	1
6.195	-1.0464	5.04888	8.711281	7	0.9	0	1
6.2	-1.19682	5.08158	8.75052	7.8	1.5	0.5	1
6.205	-1.19682	5.120821	8.67858	8.6	1.6	0.4	1
6.21	-1.308	5.16006	8.67858	9.3	2.2	0.7	1
6.215	-1.42572	5.16006	8.606641	10	2.7	1.5	1
6.22	-1.5369	5.19276	8.606641	10.5	2.5	1.4	1
6.225	-1.5369	5.34318	8.5674	10.7	2.3	1.3	1
6.23	-1.57614	5.41512	8.5674	9.8	2.2	1	1
6.235	-1.60884	5.5263	8.495461	9.1	1.9	1.6	1
6.24	-1.57614	5.63748	8.35158	7.2	1.4	1.6	1
6.245	-1.45842	5.78136	8.312341	4.2	0.7	2	1
6.25	-1.34724	5.67672	8.27964	1.1	0.2	1.8	1
6.255	-1.308	5.63748	8.312341	-2.1	0	1.2	1
6.26	-1.34724	5.56554	8.27964	-4.4	-0.5	1.5	1
6.265	-1.308	5.30394	8.35158	-6.2	-0.8	1.2	1
6.27	-1.34724	5.04888	8.35158	-6.8	-1.6	0.9	1
6.275	-1.57614	4.9377	8.42352	-6.5	-1.4	0.7	1
6.28	-1.57614	4.9704	8.5674	-5.7	-1.4	0.4	1
6.285	-1.90968	4.86576	8.606641	-4.4	-1.6	-0.1	1
6.29	-1.83774	4.9704	8.63934	-2.5	-1.6	0.7	1
6.295	-1.45842	4.9704	8.67858	-0.7	-1.1	1.2	1
6.3	-1.42572	5.00964	8.606641	0.3	-0.8	1.4	1
6.305	-1.45842	5.120821	8.495461	1.6	-0.7	1.7	1
6.31	-1.45842	5.19276	8.5674	2.2	-0.9	1.4	1
6.315	-1.38648	5.30394	8.495461	2	-0.8	1.6	1
6.32	-1.23606	5.41512	8.42352	2	-0.9	1.5	1
6.325	-1.12488	5.41512	8.45622	1.8	-0.7	1.4	1
6.33	-1.12488	5.34318	8.42352	0.9	-0.2	1.5	1
6.335	-1.0464	5.34318	8.42352	0.1	-0.3	1.4	1
6.34	-1.15758	5.30394	8.5674	-0.2	-0.3	0.7	1
6.345	-1.42572	5.30394	8.495461	-0.7	0	0.5	1
6.35	-1.5369	5.30394	8.5674	-1.1	-0.3	0	1
6.355	-1.45842	5.19276	8.63934	-0.6	-0.4	-0.2	1
6.36	-1.42572	5.232	8.63934	-0.4	-0.4	-0.4	1
6.365	-1.308	5.232	8.5674	0.7	-0.4	-1.1	1
6.37	-1.34724	5.19276	8.5674	1.1	-0.2	-1.9	1
6.375	-1.34724	5.19276	8.606641	1.8	-0.2	-3	1
6.38	-1.34724	5.16006	8.5674	2.3	-0.2	-3.2	1
6.385	-1.38648	5.16006	8.42352	2.1	0.1	-3.7	1
6.39	-1.38648	5.120821	8.5347	2.5	0.1	-3.2	1
6.395	-1.45842	5.08158	8.495461	3	0	-2.5	1
6.4	-1.45842	5.120821	8.5674	3.5	0.2	-1.8	1
6.405	-1.5369	5.120821	8.606641	3	0.4	-1.2	1
6.41	-1.5369	5.19276	8.606641	2.7	0.2	-1.4	1
6.415	-1.42572	5.27124	8.5674	3.2	-0.4	-1.1	1
6.42	-1.38648	5.37588	8.606641	3.1	-0.5	-1.2	1
6.425	-1.34724	5.34318	8.5347	2.3	-0.7	-1	1
6.43	-1.34724	5.37588	8.45622	1.6	-0.7	-1.4	1
6.435	-1.34724	5.37588	8.45622	1.4	-0.9	-0.8	1
6.44	-1.38648	5.37588	8.45622	0.8	-1.2	-0.8	1
6.445	-1.45842	5.34318	8.42352	0.2	-1.5	-1.6	1
6.45	-1.38648	5.27124	8.45622	-0.3	-1.3	-1.4	1
6.455	-1.34724	5.19276	8.42352	-0.7	-1.2	-1.4	1
6.46	-1.49766	5.19276	8.495461	-0.4	-1.3	-1.1	1
6.465	-1.49766	5.232	8.63934	0.1	-1.1	-0.2	1
6.47	-1.308	5.19276	8.606641	0.5	-0.9	0.4	1
6.475	-1.15758	5.232	8.63934	0.9	-0.7	0.9	1
6.48	-1.19682	5.27124	8.606641	1.4	-0.3	0.9	1
6.485	-1.19682	5.232	8.606641	1.8	0	0.8	1
6.49	-1.38648	5.30394	8.5674	1.9	0	0.4	1
6.495	-1.45842	5.37588	8.45622	2.3	0	-0.2	1
6.5	-1.45842	5.34318	8.495461	3	-0.2	-0.4	1
6.505	-1.49766	5.30394	8.495461	2.9	-0.2	-1.4	1
6.51	-1.42572	5.27124	8.5347	3.2	-0.2	-2.1	1
6.515	-1.38648	5.232	8.45622	3.8	-0.1	-2.8	1
6.52	-1.38648	5.232	8.5674	3.7	-0.3	-3.3	1
6.525	-1.45842	5.16006	8.63934	4	-0.1	-3.9	1
6.53	-1.308	5.30394	8.495461	3.6	0	-6.3	1
6.535	-1.38648	5.19276	8.5674	4.7	0.3	-6.6	1
6.54	-1.49766	5.232	8.5674	6	0	-7	1
6.545	-1.57614	5.16006	8.606641	6.8	0	-7	1
6.55	-1.60884	5.16006	8.606641	7.1	-0.2	-6.6	1
6.555	-1.5369	5.30394	8.45622	7.3	-0.9	-7.7	1
6.56	-1.57614	5.16006	8.5347	8.1	-1.4	-7.2	1
6.565	-1.57614	5.232	8.495461	8.4	-1.4	-8.1	1
6.57	-1.60884	5.232	8.495461	8.3	-1.8	-7	1
6.575	-1.64808	5.30394	8.42352	7.9	-2.3	-5	1
6.58	-1.49766	5.45436	8.312341	6.7	-2.2	-3.7	1
6.585	-1.19682	5.5263	8.312341	4.5	-1.9	-2	1
6.59	-1.0137	5.56554	8.312341	2.8	-1.6	-0.6	1
6.595	-0.9352201	5.56554	8.35158	1.3	-1.1	-0.7	1
6.6	-1.12488	5.487061	8.35158	0	-1	-0.7	1
6.605	-1.23606	5.37588	8.38428	-1.3	-0.7	-0.6	1
6.61	-1.38648	5.34318	8.42352	-2.3	-0.7	-0.3	1
6.615	-1.5369	5.37588	8.45622	-2.5	-0.3	-0.6	1
6.62	-1.64808	5.27124	8.5674	-2.6	-0.4	-0.2	1
6.625	-1.57614	5.232	8.5674	-2.1	-0.7	0.4	1
6.63	-1.38648	5.27124	8.5674	-1.6	-0.7	0.4	1
6.635	-1.34724	5.27124	8.5674	-0.8	-1	0.2	1
6.64	-1.2753	5.232	8.5347	0	-0.5	0	1
6.645	-1.308	5.232	8.45622	1.1	-0.4	0	1
6.65	-1.23606	5.232	8.5347	1.8	-0.1	-0.2	1
6.655	-1.19682	5.30394	8.5347	2.1	0	-0.3	1
6.66	-1.23606	5.30394	8.495461	2.6	0.5	-1	1
6.665	-1.2753	5.27124	8.495461	3.2	0.6	-2.1	1
6.67	-1.42572	5.27124	8.5347	4.2	0.8	-2.4	1
6.675	-1.5369	5.16006	8.5347	4.5	0.8	-2.5	1
6.68	-1.57614	5.27124	8.5674	5.3	0.9	-1.3	1
6.685	-1.68732	5.27124	8.495461	5.7	0.9	-1.2	1
6.69	-1.75926	5.27124	8.495461	6	0.8	-0.2	1
6.695	-1.68732	5.27124	8.45622	5.8	0.6	0.8	1
6.7	-1.42572	5.27124	8.45622	5.7	0.8	1.4	1
6.705	-1.23606	5.30394	8.35158	5.5	0.8	1.9	1
6.71	-1.23606	5.30394	8.312341	4.8	0.9	2.3	1
6.715	-1.23606	5.19276	8.38428	4.1	1.1	2.5	1
6.72	-1.308	5.19276	8.42352	3.7	1	2.7	1
6.725	-1.2753	5.27124	8.45622	3.5	1.1	3.1	1
6.73	-1.34724	5.30394	8.495461	2.8	1.6	3.1	1
6.735	-1.34724	5.30394	8.42352	2.3	1.4	3	1
6.74	-1.34724	5.41512	8.38428	1.6	1.5	2.5	1
6.745	-1.308	5.487061	8.42352	1.1	1.8	1.9	1
6.75	-1.308	5.487061	8.38428	0.2	1.8	1.7	1
6.755	-1.42572	5.56554	8.38428	-0.9	1.5	1.6	1
6.76	-1.60884	5.5263	8.38428	-1.7	1.2	1.1	1
6.765	-1.68732	5.5263	8.38428	-3.3	0.9	1.1	1
6.77	-1.68732	5.487061	8.35158	-4.3	0.7	0.7	1
6.775	-1.72656	5.487061	8.35158	-4.8	0	1.5	1
6.78	-1.68732	5.487061	8.38428	-6	-0.4	2.3	1
6.785	-1.5369	5.487061	8.42352	-7.7	-0.6	3	1
6.79	-1.42572	5.41512	8.38428	-8.8	-0.8	3.5	1
6.795	-1.49766	5.34318	8.495461	-9.6	-0.8	3.4	1
6.8	-1.5369	5.27124	8.5347	-10.7	-1.3	3.7	1
6.805	-1.49766	5.27124	8.5674	-11.4	-1.4	3.7	1
6.81	-1.308	5.41512	8.5347	-11.9	-1.6	4	1
6.815	-1.08564	5.45436	8.5347	-12.1	-1.6	3.9	1
6.82	-1.12488	5.41512	8.495461	-12.3	-1.6	2.8	1
6.825	-1.23606	5.34318	8.5674	-12.1	-1.4	2.4	1
6.83	-1.2753	5.27124	8.5674	-11.9	-1.4	1.4	1
6.835	-1.38648	5.232	8.606641	-11.2	-1.5	0.7	1
6.84	-1.45842	5.30394	8.606641	-10.4	-1.4	0.7	1
6.845	-1.45842	5.19276	8.5674	-9.1	-1.1	0.5	1
6.85	-1.49766	5.19276	8.67858	-7.9	-0.6	0.5	1
6.855	-1.42572	5.16006	8.5674	-7.4	-0.7	0.4	1
6.86	-1.42572	5.16006	8.606641	-6.9	-0.7	0.7	1
6.865	-1.45842	5.120821	8.5674	-5.6	-0.7	0.4	1
6.87	-1.42572	5.19276	8.606641	-4.8	-0.7	1.2	1
6.875	-1.34724	5.120821	8.5347	-4.3	-0.7	1.3	1
6.88	-1.34724	5.08158	8.606641	-3.9	-0.7	1	1
6.885	-1.0137	5.120821	8.5347	-3.6	-0.7	1.1	1
6.89	-1.42572	5.120821	8.5674	-3.6	-0.4	0.7	1
6.895	-1.15758	5.120821	8.606641	-2.7	-0.4	1.1	1
6.9	-1.15758	5.120821	8.5674	-1.8	-0.3	1.4	1
6.905	-1.42572	5.08158	8.606641	-1.1	0	0.9	1
6.91	-1.38648	5.08158	8.5674	-0.3	0.2	0.7	1
6.915	-1.308	5.00964	8.5347	0.4	0.4	1	1
6.92	-1.42572	5.04888	8.495461	0.7	0.7	1.3	1
6.925	-1.45842	5.04888	8.5347	0.9	0.7	1.1	1
6.93	-1.60884	5.120821	8.45622	1.6	0.6	1.4	1
6.935	-1.64808	5.19276	8.45622	1.7	0.7	1.8	1
6.94	-1.64808	5.16006	8.45622	1.3	0.2	2	1
6.945	-1.57614	5.19276	8.45622	1	-0.3	2.1	1
6.95	-1.60884	5.232	8.495461	1.4	-0.4	2.1	1
6.955	-1.60884	5.27124	8.5347	1.2	-0.7	2.6	1
6.96	-1.60884	5.232	8.5347	1.1	-0.6	2.3	1
6.965	-1.60884	5.19276	8.5347	1.1	-0.9	3	1
6.97	-1.49766	5.27124	8.606641	1.1	-1.1	3.7	1
6.975	-1.34724	5.19276	8.63934	1	-0.9	3.6	1
6.98	-1.34724	5.19276	8.606641	1.3	-1	3.4	1
6.985	-1.42572	5.232	8.606641	1.4	-1.4	2.9	1
6.99	-1.45842	5.16006	8.5674	2.1	-1.6	2.9	1
6.995	-1.38648	5.19276	8.606641	2.5	-0.9	3.2	1
7	-1.34724	5.19276	8.606641	2.5	-1.3	3.5	1
7.005	-1.23606	5.27124	8.606641	3	-1.1	3.3	1
7.01	-1.45842	5.19276	8.63934	3.2	-1.1	2	1
7.015	-1.49766	5.232	8.5674	4.3	-1.1	1.8	1
7.02	-1.42572	5.16006	8.63934	5.4	-1.1	1.9	1
7.025	-1.308	5.04888	8.63934	6.2	-0.7	1.6	1
7.03	-1.308	5.08158	8.67858	7.5	-0.7	1.4	1
7.035	-1.23606	5.16006	8.67858	9.1	-0.4	1	1
7.04	-1.19682	5.19276	8.606641	10.3	-0.2	0.4	1
7.045	-1.12488	5.232	8.5347	11.9	0.2	-0.2	1
7.05	-1.12488	5.232	8.5674	13.5	0.3	-0.5	1
7.055	-1.08564	5.27124	8.495461	14.6	0.1	-1.2	1
7.06	-1.12488	5.34318	8.495461	15.6	0.9	-2.5	1
7.065	-1.08564	5.41512	8.45622	16.8	1.4	-2.6	1
7.07	-1.0464	5.37588	8.495461	17.7	1.4	-3.4	1
7.075	-1.08564	5.45436	8.606641	18.6	1.8	-4.6	1
7.08	-1.15758	5.5263	8.63934	19	1.7	-5.3	1
7.085	-1.2753	5.487061	8.78322	18.8	1.7	-6.3	1
7.09	-1.57614	5.37588	8.5674	18.1	1.6	-6.3	1
7.095	-1.45842	5.45436	8.495461	17.5	1.1	-6.3	1
7.1	-1.34724	5.41512	8.45622	17.2	1.1	-6	1
7.105	-1.308	5.56554	8.42352	16.3	1.1	-5.6	1
7.11	-1.308	5.56554	8.35158	15.2	0.9	-4.6	1
7.115	-1.308	5.5263	8.38428	14.6	1.4	-4.6	1
7.12	-1.38648	5.56554	8.42352	13.4	0.9	-4.2	1
7.125	-1.34724	5.59824	8.38428	12.7	0.8	-4.4	1
7.13	-1.38648	5.5263	8.45622	11.9	0.7	-4.2	1
7.135	-1.38648	5.487061	8.42352	10.8	0.4	-4.2	1
7.14	-1.42572	5.56554	8.45622	9.3	0	-4.8	1
7.145	-1.60884	5.5263	8.495461	7.9	0.1	-4.2	1
7.15	-1.60884	5.45436	8.42352	6.7	-0.2	-4	1
7.155	-1.64808	5.70942	8.27964	5.2	-0.4	-4	1
7.16	-1.64808	5.74866	8.13576	2.8	-0.2	-2.6	1
7.165	-1.75926	5.56554	7.9134	-0.9	-0.2	-0.8	1
7.17	-1.7985	5.34318	7.985341	-3.4	-0.3	0.3	1
7.175	-1.64808	5.27124	8.09652	-5.3	-0.8	1.3	1
7.18	-1.57614	5.30394	8.2404	-6	-1	2.5	1
7.185	-1.68732	5.30394	8.2404	-6.5	-1.4	3.7	1
7.19	-1.68732	5.232	8.27964	-6.1	-1.6	4.2	1
7.195	-1.64808	5.16006	8.312341	-5.7	-1.9	5.2	1
7.2	-1.42572	5.120821	8.45622	-4.9	-1.8	5.8	1
7.205	-1.42572	5.232	8.5347	-3.5	-1.6	5.8	1
7.21	-1.34724	5.19276	8.495461	-2.3	-1.6	5.6	1
7.215	-1.38648	5.30394	8.5674	-1	-1.4	5.2	1
7.22	-1.19682	5.34318	8.5347	0.1	-1.2	4.9	1
7.225	-1.08564	5.487061	8.38428	0.7	-0.9	4.8	1
7.23	-0.9744601	5.56554	8.312341	-0.1	-0.4	5.1	1
7.235	-0.8959801	5.67672	8.35158	-1.4	-0.1	4.4	1
7.24	-0.7848001	5.74866	8.312341	-3.7	0	4.2	1
7.245	-0.67362	5.8206	8.38428	-6	0.4	3.6	1
7.25	-0.7455601	5.8206	8.35158	-9.1	1	2	1
7.255	-0.8240401	5.78136	8.27964	-11.3	1.1	1.5	1
7.26	-1.0137	5.70942	8.35158	-12.8	1.2	0.1	1
7.265	-1.23606	5.59824	8.38428	-13.8	1.1	-0.9	1
7.27	-1.45842	5.487061	8.42352	-14.2	1	-2.1	1
7.275	-1.72656	5.41512	8.5347	-13.9	1.1	-2.7	1
7.28	-1.94892	5.34318	8.495461	-13	0.7	-2.8	1
7.285	-1.98816	5.30394	8.495461	-11.9	0.1	-2.7	1
7.29	-1.98816	5.19276	8.5674	-10.5	-0.5	-1.6	1
7.295	-1.7985	5.232	8.5674	-9.1	-0.7	-1.4	1
7.3	-1.60884	5.232	8.606641	-7.8	-0.9	-0.4	1
7.305	-1.34724	5.27124	8.606641	-6.7	-0.7	-0.1	1
7.31	-1.23606	5.27124	8.606641	-5.1	-0.4	0	1
7.315	-1.23606	5.30394	8.606641	-4.1	-0.6	0	1
7.32	-1.19682	5.37588	8.5347	-4.1	-0.2	0	1
7.325	-1.2753	5.37588	8.495461	-4	0	0.4	1
7.33	-1.19682	5.34318	8.5347	-3.7	0	0.2	1
7.335	-1.08564	5.27124	8.5347	-3.6	0	0.1	1
7.34	-1.08564	5.232	8.45622	-3.2	0.5	0.6	1
7.345	-1.15758	5.19276	8.45622	-2.5	0.8	0.2	1
7.35	-1.34724	5.16006	8.5347	-2.1	0.9	0	1
7.355	-1.45842	5.16006	8.5674	-1.3	0.9	-0.1	1
7.36	-1.64808	5.08158	8.5347	-0.6	0.9	0	1
7.365	-1.72656	5.120821	8.495461	-0.3	1	0.5	1
7.37	-1.87698	5.120821	8.495461	0	0.7	0	1
7.375	-1.87698	5.232	8.495461	0	0	0.3	1
7.38	-1.75926	5.30394	8.35158	-0.4	-0.1	0.9	1
7.385	-1.60884	5.34318	8.312341	-1.6	0	1.4	1
7.39	-1.42572	5.34318	8.27964	-2.8	-0.6	1.7	1
7.395	-1.308	5.30394	8.38428	-4.8	-1	1.8	1
7.4	-1.0464	5.41512	8.38428	-6.2	-0.9	1.5	1
7.405	-0.8959801	5.5263	8.42352	-8	-1.3	0.4	1
7.41	-0.8632801	5.487061	8.42352	-9.3	-1.2	-0.6	1
7.415	-0.9744601	5.37588	8.42352	-10.7	-1	-1.8	1
7.42	-1.15758	5.27124	8.45622	-12.1	-0.7	-3.4	1
7.425	-1.42572	5.30394	8.5347	-12.8	-0.4	-3.9	1
7.43	-1.57614	5.30394	8.5347	-13	-0.7	-4.1	1
7.435	-1.64808	5.19276	8.5674	-12.8	-0.7	-3.9	1
7.44	-1.60884	5.19276	8.5347	-12.5	-0.5	-3.7	1
7.445	-1.60884	5.16006	8.5674	-11.2	-1.3	-3.2	1
7.45	-1.60884	5.120821	8.63934	-9.9	-1.4	-2.9	1
7.455	-1.49766	5.120821	8.63934	-8.8	-1.1	-2.8	1
7.46	-1.42572	5.00964	8.711281	-7.3	-0.9	-2.2	1
7.465	-1.38648	5.08158	8.75052	-5.5	-0.9	-2	1
7.47	-1.308	5.08158	8.78322	-3.9	-0.7	-2.1	1
7.475	-1.2753	5.04888	8.75052	-2.5	-0.1	-2.1	1
7.48	-1.34724	5.120821	8.63934	-1.1	-0.2	-1.7	1
7.485	-1.2753	5.16006	8.606641	-0.1	0	-1.3	1
7.49	-1.23606	5.120821	8.5674	0.1	0.7	-1.4	1
7.495	-1.23606	5.120821	8.5674	0.8	0.7	-0.9	1
7.5	-1.34724	5.16006	8.5674	1.1	0.8	-1.3	1
7.505	-1.42572	5.120821	8.5347	1.1	0.7	-1.3	1
7.51	-1.49766	5.120821	8.606641	1.4	0.6	-0.9	1
7.515	-1.45842	5.120821	8.606641	1.8	0.8	-0.8	1
7.52	-1.49766	5.08158	8.606641	1.9	0.8	-1	1
7.525	-1.64808	5.04888	8.606641	1.9	0.3	-0.5	1
7.53	-1.75926	5.08158	8.5347	2.1	0.3	-0.2	1
7.535	-1.72656	5.08158	8.5347	2.2	0.2	-0.2	1
7.54	-1.64808	5.16006	8.5674	2.2	0.1	0.3	1
7.545	-1.64808	5.19276	8.495461	2.1	0.1	0.6	1
7.55	-1.57614	5.27124	8.5347	2.1	-0.2	1	1
7.555	-1.57614	5.27124	8.5674	1.7	-0.5	1.2	1
7.56	-1.5369	5.27124	8.5347	2	-0.7	0.8	1
7.565	-1.38648	5.34318	8.606641	1.8	-0.9	0.8	1
7.57	-1.308	5.41512	8.5674	1.3	-1.1	0.4	1
7.575	-1.2753	5.37588	8.606641	0.7	-1.1	0.4	1
7.58	-1.2753	5.34318	8.606641	0	-0.9	-0.2	1
7.585	-1.19682	5.34318	8.606641	-0.4	-0.8	-1	1
7.59	-1.12488	5.41512	8.67858	-0.3	-0.7	-1.2	1
7.595	-1.0464	5.30394	8.606641	-0.9	-0.4	-1.4	1
7.6	-1.0464	5.34318	8.606641	-1.8	-0.2	-1.9	1
7.605	-1.08564	5.27124	8.63934	-2.1	-0.2	-2.1	1
7.61	-1.15758	5.27124	8.606641	-2.3	0	-3.2	1
7.615	-1.19682	5.27124	8.5674	-2.4	0.2	-3.6	1
7.62	-1.23606	5.27124	8.67858	-2.8	0.7	-3.5	1
7.625	-1.308	5.19276	8.606641	-3.4	0.4	-3.1	1
7.63	-1.34724	5.120821	8.63934	-3.3	0.5	-3.3	1
7.635	-1.38648	5.16006	8.495461	-3.4	0.7	-3.3	1
7.64	-1.45842	4.89846	8.16846	-3.6	0.5	-2.5	1
7.645	-1.60884	4.53222	8.2404	-3.6	0.3	-2	1
7.65	-1.5369	4.42104	8.495461	-2	0.3	-0.8	1
7.655	-1.45842	4.60416	8.5674	-0.4	0.5	0	1
7.66	-1.64808	4.86576	8.5347	1.1	0.7	0.9	1
7.665	-1.45842	4.82652	8.606641	2.5	0.9	1.1	1
7.67	-1.308	4.9377	8.5674	4.2	1.2	1.6	1
7.675	-1.34724	5.00964	8.606641	5.5	1.4	1.7	1
7.68	-1.5369	5.08158	8.495461	5.6	1.4	1.4	1
7.685	-1.57614	5.19276	8.5674	6	1.4	0.9	1
7.69	-1.45842	5.37588	8.45622	5.2	1.4	0.9	1
7.695	-1.38648	5.487061	8.495461	5	1.1	0.8	1
7.7	-1.308	5.56554	8.495461	3.6	1	0	1
7.705	-1.308	5.56554	8.5347	2.4	0.6	-0.6	1
7.71	-1.38648	5.487061	8.495461	0.9	0.2	-0.5	1
7.715	-1.38648	5.45436	8.5347	0	-0.1	-0.9	1
7.72	-1.49766	5.41512	8.5674	-1.2	-0.3	-0.7	1
7.725	-1.45842	5.41512	8.495461	-2.3	-0.3	-0.9	1
7.73	-1.49766	5.34318	8.5347	-3.2	-0.7	-1.2	1
7.735	-1.49766	5.27124	8.67858	-4.4	-1.1	-1.1	1
7.74	-1.49766	5.30394	8.5674	-4.6	-1.1	-1.5	1
7.745	-1.45842	5.232	8.606641	-5.2	-0.8	-1.5	1
7.75	-1.57614	5.232	8.63934	-6	-0.9	-1.9	1
7.755	-1.45842	5.30394	8.75052	-6.8	-1.1	-1.6	1
7.76	-1.308	5.27124	8.711281	-6.7	-1.1	-0.9	1
7.765	-1.23606	5.27124	8.606641	-6.7	-1.3	-0.9	1
7.77	-1.2753	5.27124	8.606641	-7.1	-1	-1.2	1
7.775	-1.38648	5.19276	8.67858	-7.7	-1.2	-1.4	1
7.78	-1.57614	5.120821	8.63934	-7.7	-0.7	-1.1	1
7.785	-1.64808	5.120821	8.606641	-7.8	-0.8	-1.9	1
7.79	-1.68732	5.19276	8.67858	-7.4	-0.8	-1.5	1
7.795	-1.60884	5.19276	8.606641	-6.9	-0.6	-1.6	1
7.8	-1.45842	5.16006	8.606641	-6.8	-1	-1.1	1
7.805	-1.5369	5.19276	8.606641	-6.6	-1.1	-1.1	1
7.81	-1.57614	5.120821	8.63934	-6.5	-1	-1.2	1
7.815	-1.5369	5.19276	8.606641	-6.5	-0.4	-0.9	1
7.82	-1.42572	5.120821	8.63934	-6.5	-0.8	-0.4	1
7.825	-1.308	5.120821	8.67858	-6.5	-0.9	-0.5	1
7.83	-1.2753	5.04888	8.63934	-6	-0.6	-0.3	1
7.835	-1.38648	5.00964	8.606641	-5.9	-0.3	-0.9	1
7.84	-1.42572	5.00964	8.67858	-5.6	-0.4	-0.9	1
7.845	-1.38648	4.89846	8.5674	-5.5	-0.4	-0.9	1
7.85	-1.5369	4.89846	8.606641	-4.6	-0.7	-0.4	1
7.855	-1.57614	4.86576	8.606641	-4.9	-0.4	-0.4	1
7.86	-1.49766	4.9377	8.75052	-4.1	-0.5	-0.1	1
7.865	-1.34724	5.04888	8.606641	-3.2	-0.5	0	1
7.87	-1.34724	4.9704	8.5674	-2.8	-0.5	0	1
7.875	-1.38648	5.04888	8.63934	-2.4	-0.4	0.4	1
7.88	-1.45842	5.08158	8.606641	-1.8	-0.4	0.2	1
7.885	-1.49766	5.08158	8.63934	-2.1	-0.4	0.3	1
7.89	-1.45842	4.9704	8.606641	-1.9	-0.4	0	1
7.895	-1.42572	4.89846	8.606641	-2	-0.4	-0.2	1
7.9	-1.45842	4.86576	8.711281	-1.1	-0.2	-0.2	1
7.905	-1.57614	4.89846	8.67858	-0.1	-0.3	0	1
7.91	-1.68732	4.9377	8.711281	0	-0.3	0	1
7.915	-1.72656	4.89846	8.75052	0.7	-0.4	0.6	1
7.92	-1.75926	4.9704	8.78322	0.6	-0.4	0.4	1
7.925	-1.68732	5.08158	8.711281	1	-0.7	1.4	1
7.93	-1.60884	5.120821	8.63934	1.2	-1.1	2.1	1
7.935	-1.57614	5.08158	8.606641	1.1	-1.1	2.3	1
7.94	-1.49766	5.120821	8.606641	0.9	-1.5	2	1
7.945	-1.49766	5.04888	8.606641	0.4	-1.9	1.5	1
7.95	-1.57614	5.04888	8.5674	0.7	-2.2	1.5	1
7.955	-1.57614	5.04888	8.5674	0.6	-2.2	0.9	1
7.96	-1.49766	4.89846	8.606641	1.8	-1.9	0.4	1
7.965	-1.38648	4.89846	8.711281	3.5	-1.6	-0.4	1
7.97	-1.308	4.82652	8.75052	5.7	-1.5	-1	1
7.975	-1.15758	4.86576	8.8617	8.1	-1.6	-1.4	1
7.98	-0.8632801	4.9377	8.93364	11	-1.1	-2.3	1
7.985	-0.7455601	5.04888	8.8617	13.5	-0.1	-2.7	1
7.99	-0.71286	5.04888	8.78322	15.2	0.4	-3	1
7.995	-0.67362	5.120821	8.711281	17	0.9	-3	1
8	-0.67362	5.120821	8.63934	18.4	1.9	-3.5	1
8.005	-0.67362	5.30394	8.495461	19.1	2.3	-4.4	1
8.01	-0.8959801	5.37588	8.495461	19.2	3.2	-4.7	1
8.015	-1.15758	5.37588	8.5347	19	3.9	-5.4	1
8.02	-1.34724	5.232	8.5674	18.6	4.3	-6.2	1
8.025	-0.9352201	5.232	8.67858	18.4	4.9	-6.7	1
8.03	-1.2753	5.16006	8.75052	17	4.8	-6.7	1
8.035	-1.57614	5.120821	8.67858	16	4.6	-6.4	1
8.04	-1.75926	5.120821	8.606641	15.1	4.6	-5.9	1
8.045	-1.7985	5.120821	8.67858	14.3	4.4	-4.6	1
8.05	-1.90968	5.120821	8.606641	13.3	3.8	-3.4	1
8.055	-1.98816	5.08158	8.5674	12.6	3.6	-1.9	1
8.06	-2.0601	5.16006	8.495461	12.6	2.8	-0.2	1
8.065	-2.09934	5.04888	8.38428	12.7	1.9	1	1
8.07	-2.24976	4.9377	8.27964	12.6	1.1	2.3	1
8.075	-2.40018	4.86576	8.38428	13.5	0.2	3.4	1
8.08	-2.289	4.86576	8.5674	14.4	-1	4	1
8.085	-2.0274	4.86576	8.5347	14.9	-2.8	4.4	1
8.09	-2.289	5.08158	8.5347	15.7	-3.7	5.3	1
8.095	-2.289	5.27124	8.42352	15.7	-4.1	6	1
8.1	-1.90968	5.37588	8.42352	15.1	-6.3	5.6	1
8.105	-1.64808	5.30394	8.42352	14	-8.3	4.5	1
8.11	-1.45842	5.34318	8.38428	11.2	-11.1	2.1	1
8.115	-0.8240401	5.487061	8.35158	8.5	-13	0.1	1
8.12	-0.2616	5.74866	8.2404	5.9	-12.3	-0.9	1
8.125	-0.22236	6.04296	8.02458	2.2	-10.8	-1.6	1
8.13	-0.2943	6.114901	7.985341	-1	-7.8	-0.7	1
8.135	-0.8959801	5.89254	8.13576	-3.8	-4.4	0.4	1
8.14	-1.75926	5.45436	8.2404	-6.7	-2.3	2	1
8.145	-1.68732	5.30394	8.35158	-8.4	-2.5	2.8	1
8.15	-1.308	5.27124	8.42352	-10.3	-2.3	3.5	1
8.155	-1.15758	5.45436	8.42352	-12.2	-2.1	4.8	1
8.16	-1.0464	5.59824	8.45622	-14.2	-2.2	4.9	1
8.165	-0.8632801	5.56554	8.5347	-16	-2	4.2	1
8.17	-0.8959801	5.45436	8.5347	-16.8	-1.8	3	1
8.175	-1.0464	5.45436	8.495461	-17.2	-1.9	2.5	1
8.18	-1.08564	5.34318	8.495461	-17.2	-2.4	1.3	1
8.185	-1.15758	5.19276	8.45622	-17.2	-1.9	0.1	1
8.19	-1.34724	5.00964	8.42352	-17.1	-1.8	0	1
8.195	-1.2753	4.82652	8.495461	-16.9	-2.1	-0.2	1
8.2	-1.2753	4.86576	8.5674	-16.1	-2.1	-0.1	1
8.205	-1.38648	4.9377	8.5347	-16.1	-1.6	-0.4	1
8.21	-1.38648	5.232	8.495461	-15.7	-1.6	-0.6	1
8.215	-1.2753	5.37588	8.5347	-15	-1.4	-1	1
8.22	-1.23606	5.34318	8.606641	-14.6	-1.2	-1.8	1
8.225	-1.2753	5.27124	8.67858	-13.5	-1.1	-1.6	1
8.23	-1.38648	5.232	8.711281	-12.7	-0.8	-2.4	1
8.235	-1.60884	5.16006	8.67858	-12.1	-0.4	-2.6	1
8.24	-1.68732	5.16006	8.75052	-11.1	-0.4	-2.7	1
8.245	-1.75926	5.08158	8.75052	-10.5	-0.5	-2.5	1
8.25	-1.83774	5.04888	8.67858	-8.8	-0.6	-2.5	1
8.255	-1.75926	5.00964	8.711281	-7.6	-0.7	-2.1	1
8.26	-1.72656	5.120821	8.75052	-6	-0.6	-1.4	1
8.265	-1.60884	5.04888	8.78322	-4.6	-0.6	-1.6	1
8.27	-1.38648	5.00964	8.78322	-3.7	-1	-1.2	1
8.275	-1.2753	5.00964	8.78322	-2.8	-0.9	-0.9	1
8.28	-1.23606	5.120821	8.78322	-1.2	-0.4	-1.4	1
8.285	-1.2753	5.04888	8.78322	-0.4	-0.4	-1.1	1
8.29	-1.308	5.08158	8.63934	0.1	0	-1.4	1
8.295	-1.308	5.16006	8.67858	0.4	0	-1.6	1
8.3	-1.308	5.08158	8.67858	0.4	0	-1.3	1
8.305	-1.2753	5.08158	8.606641	1.1	0.1	-0.7	1
8.31	-1.2753	4.9704	8.63934	0.8	0.2	-0.5	1
8.315	-1.2753	5.00964	8.67858	1.5	0.4	-0.8	1
8.32	-1.34724	4.9377	8.711281	2.4	0.2	-0.8	1
8.325	-1.38648	4.86576	8.711281	2.7	0.9	-0.7	1
8.33	-1.45842	4.89846	8.5674	3.8	0.9	-0.5	1
8.335	-1.5369	4.86576	8.67858	3.9	1.1	-0.4	1
8.34	-1.72656	5.00964	8.63934	4.3	1.3	-0.2	1
8.345	-1.64808	5.08158	8.606641	4.7	1	0.6	1
8.35	-1.45842	5.19276	8.5347	3.9	0.8	0.3	1
8.355	-1.23606	5.27124	8.5674	3.1	0.4	0.9	1
8.36	-1.12488	5.30394	8.5674	1.9	0.2	1.4	1
8.365	-1.23606	5.27124	8.606641	1.4	0.3	0.7	1
8.37	-1.2753	5.19276	8.606641	1.3	0	0.4	1
8.375	-1.2753	5.120821	8.606641	0.6	-0.1	0.4	1
8.38	-1.34724	5.232	8.63934	0.4	0	0.4	1
8.385	-1.308	5.120821	8.606641	0.7	0	-0.2	1
8.39	-1.38648	5.00964	8.495461	0.2	-0.1	-0.2	1
8.395	-1.34724	4.82652	8.45622	0	0	-0.3	1
8.4	-1.15758	4.78728	8.5347	0.4	-0.1	0	1
8.405	-1.08564	4.75458	8.63934	1	0	0	1
8.41	-1.19682	4.89846	8.5674	2.3	0.1	0	1
8.415	-1.2753	4.86576	8.606641	2.9	0.7	0.7	1
8.42	-1.42572	5.00964	8.63934	3.7	0.9	0.4	1
8.425	-1.64808	5.08158	8.63934	3.3	1.2	0.2	1
8.43	-1.49766	5.16006	8.606641	2.9	1.1	-0.2	1
8.435	-1.45842	5.232	8.606641	2.1	0.9	-0.9	1
8.44	-1.5369	5.37588	8.5674	1.4	0.4	-0.9	1
8.445	-1.42572	5.5263	8.45622	0.9	-0.2	-1.8	1
8.45	-1.38648	5.59824	8.495461	-0.9	-0.9	-1.8	1
8.455	-1.5369	5.487061	8.45622	-2.5	-1.3	-1.7	1
8.46	-1.49766	5.41512	8.45622	-3.9	-1.8	-2	1
8.465	-1.34724	5.30394	8.5674	-4.4	-2.5	-1.5	1
8.47	-1.308	5.19276	8.5674	-5.4	-2.5	-1.6	1
8.475	-1.2753	5.19276	8.67858	-6	-2.8	-1.3	1
8.48	-1.34724	5.120821	8.75052	-6.1	-3	-1.6	1
8.485	-1.34724	5.04888	8.75052	-5.6	-2.3	-1.1	1
8.49	-1.2753	5.08158	8.78322	-5.3	-1.8	-0.9	1
8.495	-1.23606	5.04888	8.711281	-5.5	-1.6	-1	1
8.5	-1.2753	5.04888	8.67858	-5.3	-1.2	-1.1	1
8.505	-1.38648	5.00964	8.711281	-4.8	-0.5	-1.4	1
8.51	-1.60884	4.9704	8.67858	-3.9	-0.2	-1.1	1
8.515	-1.68732	4.9704	8.606641	-3.2	-0.1	-1.1	1
8.52	-1.5369	5.120821	8.63934	-3.1	0	-0.9	1
8.525	-1.308	5.16006	8.606641	-2.8	-0.3	-0.1	1
8.53	-1.23606	5.16006	8.63934	-2.7	0	0	1
8.535	-1.15758	5.120821	8.63934	-2.5	0.4	-1	1
8.54	-1.23606	5.120821	8.63934	-2.5	0.7	-1.1	1
8.545	-1.2753	5.04888	8.63934	-2.3	0.8	-1.4	1
8.55	-1.34724	4.9704	8.711281	-1.8	0.9	-1.6	1
8.555	-1.45842	4.9704	8.63934	-0.9	0.9	-2.1	1
8.56	-1.49766	5.00964	8.711281	-0.3	0.9	-2	1
8.565	-1.42572	4.89846	8.711281	0.3	1.1	-2.2	1
8.57	-1.42572	4.9377	8.63934	1.4	1.1	-1.8	1
8.575	-1.42572	5.00964	8.67858	2.5	1.3	-1.4	1
8.58	-1.5369	4.9704	8.67858	2.4	1.4	-1.3	1
8.585	-1.68732	4.9704	8.67858	3	1.5	-1.4	1
8.59	-1.75926	4.9704	8.67858	2.6	1	-1.4	1
8.595	-1.72656	5.04888	8.63934	3.1	0.7	-0.5	1
8.6	-1.72656	5.04888	8.63934	2.3	0.2	0	1
8.605	-1.68732	5.08158	8.606641	2.2	0.3	0.7	1
8.61	-1.57614	5.16006	8.606641	1.7	0	1.1	1
8.615	-1.45842	5.16006	8.606641	1.1	-0.4	1.4	1
8.62	-1.38648	5.08158	8.606641	1.3	-0.5	1.4	1
8.625	-1.308	5.16006	8.75052	1.1	-0.4	1.5	1
8.63	-1.308	5.120821	8.82246	2.2	-0.9	1.6	1
8.635	-1.2753	5.08158	8.82246	2.5	-0.4	1.1	1
8.64	-1.34724	5.16006	8.82246	3.2	-0.2	0.4	1
8.645	-1.308	5.120821	8.78322	4.1	0	0	1
8.65	-1.308	5.08158	8.78322	4.5	0.3	-0.4	1
8.655	-1.308	5.16006	8.711281	5.2	0.7	-0.6	1
8.66	-1.38648	5.232	8.63934	5.1	0.9	-0.9	1
8.665	-1.38648	5.30394	8.5674	5.1	1	-0.8	1
8.67	-1.42572	5.30394	8.5674	4.5	0.9	-1.1	1
8.675	-1.34724	5.30394	8.5347	4	0.5	-1.6	1
8.68	-1.34724	5.27124	8.5347	2.8	0.6	-1.6	1
8.685	-1.2753	5.19276	8.606641	2.1	0.4	-1.3	1
8.69	-1.19682	5.16006	8.606641	0.9	0.4	-1.4	1
8.695	-1.23606	5.04888	8.5674	0.1	0.5	-1.7	1
8.7	-1.19682	4.9377	8.606641	-0.2	0.2	-1	1
8.705	-1.308	4.89846	8.5674	-0.7	-0.1	-0.2	1
8.71	-1.42572	4.82652	8.495461	-1.1	0	0.4	1
8.715	-1.308	4.86576	8.42352	-1.6	0	1.8	1
8.72	-1.23606	4.71534	8.207701	-2	-0.2	2.7	1
8.725	-1.2753	4.56492	8.312341	-2	-0.1	2.3	1
8.73	-1.308	4.6434	8.63934	-1	0	2.3	1
8.735	-1.57614	4.75458	8.63934	0.3	0.2	2.3	1
8.74	-1.68732	5.00964	8.5674	1.8	0	3.3	1
8.745	-1.57614	5.04888	8.495461	2.4	-0.2	3.2	1
8.75	-1.34724	5.00964	8.495461	2.8	-0.4	2.9	1
8.755	-1.23606	5.08158	8.5347	2.8	-0.7	3	1
8.76	-1.308	5.232	8.606641	2.3	-0.7	2.5	1
8.765	-1.308	5.41512	8.5674	1.1	-0.5	1.7	1
8.77	-1.15758	5.37588	8.495461	0.6	-0.6	1	1
8.775	-1.12488	5.232	8.5674	-0.7	-0.9	0.7	1
8.78	-1.2753	5.19276	8.63934	-2.1	-0.9	0	1
8.785	-1.38648	5.30394	8.67858	-2.8	-1.1	-0.4	1
8.79	-1.45842	5.27124	8.606641	-3.8	-1.3	-0.9	1
8.795	-1.57614	5.37588	8.67858	-5.5	-1.6	-1.4	1
8.8	-1.49766	5.37588	8.67858	-6.3	-1.8	-1.4	1
8.805	-1.38648	5.45436	8.63934	-7.3	-2.7	-1.1	1
8.81	-1.2753	5.34318	8.63934	-8.4	-3	-0.9	1
8.815	-1.23606	5.27124	8.711281	-8.8	-3.5	-0.2	1
8.82	-1.15758	5.34318	8.75052	-9.5	-3.9	0.5	1
8.825	-1.08564	5.19276	8.711281	-10	-3.9	0.5	1
8.83	-1.308	5.08158	8.711281	-10.5	-3.4	-0.2	1
8.835	-1.64808	4.86576	8.82246	-10.8	-2.6	-0.7	1
8.84	-1.75926	4.82652	8.711281	-10.9	-2.3	-0.9	1
8.845	-1.72656	4.89846	8.82246	-10.1	-2.1	-0.7	1
8.85	-1.5369	4.9704	8.78322	-8.6	-2.3	-0.9	1
8.855	-1.49766	4.9704	8.78322	-8.1	-1.8	-1.1	1
8.86	-1.49766	5.00964	8.711281	-7.7	-1.6	-1.1	1
8.865	-1.45842	5.08158	8.711281	-7.2	-1.8	-0.9	1
8.87	-1.5369	5.00964	8.67858	-6.5	-2.1	-1.1	1
8.875	-1.57614	4.9704	8.63934	-6.2	-2.3	-1	1
8.88	-1.2753	5.04888	8.711281	-5.7	-2.1	-0.7	1
8.885	-1.0464	5.08158	8.711281	-5.6	-1.6	-0.3	1
8.89	-0.9744601	5.08158	8.75052	-4.6	-1.4	-1.1	1
8.895	-0.8240401	4.78728	8.82246	-4	-0.5	-2.1	1
8.9	-1.12488	4.86576	8.82246	-3.7	-0.3	-2.3	1
8.905	-1.0464	4.6761	8.82246	-3	0	-2.1	1
8.91	-1.49766	4.82652	8.8617	-2.5	0.9	-1.8	1
8.915	-1.308	4.86576	8.78322	-0.7	0.9	-2.6	1
8.92	-1.23606	4.9704	8.67858	-0.5	0.9	-2.3	1
8.925	-1.2753	4.9377	8.67858	-0.5	1.3	-2.3	1
8.93	-1.38648	4.78728	8.606641	-0.7	1.6	-1.9	1
8.935	-1.60884	4.82652	8.606641	0	1.6	-1.4	1
8.94	-1.5369	4.9704	8.711281	0.2	1.4	-0.9	1
8.945	-1.42572	4.9704	8.67858	0.2	1.2	-0.9	1
8.95	-1.49766	4.9704	8.711281	0	0.9	-1.3	1
8.955	-1.64808	4.9377	8.711281	-0.2	0.7	-1.2	1
8.96	-1.72656	4.75458	8.63934	0	0.4	-0.4	1
8.965	-1.72656	4.78728	8.75052	0.4	0.4	0	1
8.97	-1.42572	4.89846	8.75052	0	0.3	0.2	1
8.975	-1.23606	4.9377	8.78322	0	0.2	0.2	1
8.98	-1.2753	4.89846	8.711281	0	0.2	0.4	1
8.985	-1.45842	4.9377	8.63934	0.1	0	0	1
8.99	-1.49766	4.89846	8.606641	0.1	0	0	1
8.995	-1.5369	4.78728	8.606641	0.1	0	0	1
9	-1.5369	4.6434	8.67858	0.6	0.2	0.3	1
9.005	-1.60884	4.6434	8.711281	1.7	0	0.6	1
9.01	-1.64808	4.75458	8.78322	2.3	0	1.3	1
9.015	-1.64808	4.78728	8.82246	2.9	0	2	1
9.02	-1.64808	4.82652	8.75052	3.3	0.2	2.8	1
9.025	-1.5369	4.89846	8.75052	3.4	0	3.7	1
9.03	-1.60884	4.9377	8.711281	3.3	0	4	1
9.035	-1.64808	4.9377	8.711281	3.7	0	4.5	1
9.04	-1.60884	5.00964	8.711281	3.3	0	4.9	1
9.045	-1.64808	5.04888	8.75052	3.4	0	5	1
9.05	-1.60884	5.16006	8.82246	4.4	-0.4	4.2	1
9.055	-1.64808	5.16006	8.894401	4.7	-1.1	3.4	1
9.06	-1.83774	5.120821	8.93364	5.9	-1.8	3.2	1
9.065	-2.0274	5.00964	8.93364	7.9	-2.3	3.4	1
9.07	-2.24976	4.9377	8.96634	10	-3.3	3.9	1
9.075	-2.40018	4.78728	8.894401	13.1	-4.1	4.9	1
9.08	-2.51136	4.75458	9.00558	17.7	-4.6	5.8	1
9.085	-2.5506	4.6761	9.14946	22.1	-4.7	6.7	1
9.09	-2.47212	4.75458	9.293341	27.4	-5.9	7.1	1
9.095	-2.51136	4.86576	9.260641	33.9	-7.4	8.1	1
9.1	-2.289	4.9377	9.110221	40.1	-11.6	8.9	1
9.105	-2.3217	5.00964	9.00558	48.2	-17.5	8.6	1
9.11	-3.52506	4.49298	9.260641	55.3	-25.2	8.4	1
9.115	-1.60884	4.30986	8.96634	61.8	-39.1	5.4	1
9.12	1.72656	3.34848	8.67858	67.4	-43.2	-3.4	1
9.125	-0.18312	3.4989	9.293341	73	-33.6	-11.6	1
9.13	-1.60884	4.19868	10.05852	77.6	-31.8	-19.1	1
9.135	-1.12488	4.27062	9.80346	80.5	-40.3	-28.2	1
9.14	-0.7455601	4.12674	9.692281	83.1	-49.4	-42.3	1
9.145	-0.7848001	4.15944	9.76422	84.2	-52.2	-54.8	1
9.15	-0.71286	4.27062	10.05852	84.3	-55.4	-66.8	1
9.155	-0.9744601	4.27062	9.947341	82.9	-61.1	-78	1
9.16	-1.12488	4.30986	9.842701	81.2	-66.8	-89.1	1
9.165	-1.75926	4.30986	9.659581	78.5	-71.6	-102.5	1
9.17	-2.47212	3.86514	9.659581	77	-75.1	-114.7	1
9.175	-3.37464	3.86514	9.40452	74.4	-78.9	-127.3	1
9.18	-4.01556	3.90438	9.5157	72.6	-82.1	-140.3	1
9.185	-4.42758	3.75396	9.40452	70.6	-85.6	-153.3	1
9.19	-4.578001	3.64932	9.2214	66.5	-91	-170	1
9.195	-4.53876	3.4989	8.894401	63.5	-93.8	-181	1
9.2	-4.23792	3.42696	8.78322	61.6	-95.5	-190.9	1
9.205	-3.90438	3.34848	8.93364	58.9	-96.1	-199.5	1
9.21	-3.37464	3.09342	8.78322	55.3	-97.5	-205.2	1
9.215	-2.8122	2.83836	8.8617	52.1	-98.7	-210.2	1
9.22	-2.3217	2.68794	8.8617	47.6	-100.3	-211.9	1
9.225	-1.68732	2.46558	8.894401	42.7	-101.7	-211.8	1
9.23	-1.08564	2.3544	9.03828	37.6	-101.8	-209.3	1
9.235	-0.63438	2.21052	9.07752	31.8	-102.3	-205.6	1
9.24	-0.14388	1.98816	9.2214	25.7	-102.4	-199.5	1
9.245	0.2616	2.13204	9.33258	19.4	-102.1	-192.2	1
9.25	0.48396	2.50482	9.437221	11.4	-100.6	-180.1	1
9.255	0.2943	2.87106	9.110221	3.7	-99	-169.1	1
9.26	-0.11118	3.34848	9.03828	-4.6	-99.1	-157.9	1
9.265	-0.48396	3.86514	8.45622	-12.6	-100.9	-145.6	1
9.27	-0.7455601	4.71534	8.02458	-18.2	-101.9	-134.9	1
9.275	-0.7455601	5.63748	7.586401	-24.7	-100.1	-124.1	1
9.28	-0.8959801	6.63156	6.82776	-29	-97	-115.7	1
9.285	-1.75926	8.142301	5.87946	-30.4	-91.2	-109	1
9.29	-2.40018	9.91464	6.2784	-28	-84.8	-103.2	1
9.295	-3.11304	11.20302	5.99064	-26.3	-79.1	-100.3	1
9.3	-3.00186	11.86356	5.22546	-26.3	-76.5	-97.8	1
9.305	-2.40018	12.7857	4.53876	-23.8	-74.3	-95.9	1
9.31	-1.23606	13.48548	3.91746	-18.2	-70.3	-93	1
9.315	0	14.11332	3.51852	-12.2	-65.6	-88.6	1
9.32	0.8240401	14.44686	3.44658	-5.8	-57.7	-82.6	1
9.325	1.308	14.40762	3.41388	-0.2	-49	-75.1	1
9.33	0.9744601	13.23042	3.6624	4.5	-40.3	-65.1	1
9.335	0.33354	11.3142	4.82652	8.7	-28.4	-53.1	1
9.34	-0.63438	8.770141	6.46152	8.9	-17	-42.6	1
9.345	-2.40018	6.7035	7.37058	6	-6.3	-31.1	1
9.35	-4.49952	5.37588	8.057281	3.2	1.1	-18.3	1
9.355	-5.8533	4.89846	8.45622	0.7	4.9	-7	1
9.36	-5.63094	4.75458	8.606641	-1	3.7	1.8	1
9.365	-4.3164	4.89846	8.63934	-3.2	0.8	8.5	1
9.37	-2.8122	5.45436	8.495461	-6	-2.1	16.2	1
9.375	-2.40018	5.78136	8.35158	-7	-5	19.3	1
9.38	-2.13858	5.85984	8.27964	-9.2	-4.9	21.2	1
9.385	-0.67362	6.186841	8.35158	-12.3	-3.2	24.4	1
9.39	0	6.04296	8.495461	-14.6	-2.1	21.9	1
9.395	0.2943	6.00372	8.495461	-17.4	-1.1	20.3	1
9.4	1.12488	6.15414	8.5674	-21	1.4	19.6	1
9.405	0.8240401	5.93178	8.5674	-23.6	3.1	15.4	1
9.41	0.07194	5.8206	8.45622	-24.9	4	9.5	1
9.415	-0.14388	5.67672	8.495461	-26.2	2.9	3.9	1
9.42	0.18312	5.37588	8.5347	-26.1	2.5	-1.4	1
9.425	0.0327	5.04888	8.606641	-25.2	3	-6.4	1
9.43	-0.67362	4.60416	8.606641	-22.8	4.6	-9.7	1
9.435	-1.5369	4.49298	8.35158	-19	5.6	-10.7	1
9.44	-2.13858	4.3491	8.45622	-13.7	6.3	-11.4	1
9.445	-2.289	4.30986	8.8617	-7.7	7.7	-11	1
9.45	-2.8122	4.42104	8.8617	-1.8	8.7	-10.2	1
9.455	-3.0738	4.6761	8.78322	3.7	9.3	-8.1	1
9.46	-2.66178	5.08158	8.711281	7.2	9.5	-6.3	1
9.465	-2.17128	5.41512	8.5674	8.1	9	-4.4	1
9.47	-1.90968	5.67672	8.5347	8.6	8.3	-3.2	1
9.475	-1.75926	5.78136	8.42352	7.4	7.9	-2.8	1
9.48	-1.57614	5.93178	8.312341	5.3	6.1	-3.1	1
9.485	-1.42572	5.97102	8.207701	3.2	5	-4.3	1
9.49	-1.38648	5.85984	8.312341	0.1	4.5	-5.1	1
9.495	-1.38648	5.8206	8.312341	-2.1	4	-5.6	1
9.5	-1.5369	5.59824	8.35158	-4.9	3	-7	1
9.505	-1.68732	5.56554	8.312341	-7.3	2.1	-8.1	1
9.51	-1.87698	5.41512	8.5347	-8.1	1.8	-8.4	1
9.515	-2.0274	5.27124	8.5347	-8	1.4	-8.3	1
9.52	-2.3217	5.19276	8.606641	-7.7	0.7	-7.9	1
9.525	-2.47212	5.120821	8.5674	-7.4	0	-7.3	1
9.53	-2.24976	5.27124	8.5674	-7.2	-0.2	-5.2	1
9.535	-1.87698	5.30394	8.5347	-6.7	-0.9	-3.7	1
9.54	-1.64808	5.232	8.5674	-6.3	-1.4	-2.1	1
9.545	-1.42572	5.120821	8.606641	-5.6	-1.2	-1.8	1
9.55	-1.42572	5.19276	8.606641	-5.1	-1	-2.1	1
9.555	-1.38648	5.232	8.63934	-4.8	-0.6	-1.8	1
9.56	-1.34724	5.16006	8.63934	-4.1	-0.1	-2.7	1
9.565	-1.38648	5.19276	8.5674	-3.2	0	-3.9	1
9.57	-1.45842	5.19276	8.5347	-2.9	0.2	-4.6	1
9.575	-1.57614	5.16006	8.45622	-2.5	0.7	-5	1
9.58	-1.57614	5.120821	8.45622	-1.6	1.1	-5.2	1
9.585	-1.83774	5.04888	8.495461	-0.9	1.1	-5.2	1
9.59	-2.0274	5.08158	8.5347	-0.6	1.1	-4.9	1
9.595	-2.09934	5.00964	8.5347	0.2	0.9	-3.9	1
9.6	-1.98816	5.120821	8.5347	0	0.9	-2.1	1
9.605	-1.87698	5.30394	8.45622	-0.2	0.7	-1.4	1
9.61	-1.7985	5.34318	8.495461	-0.8	0	-1.1	1
9.615	-1.72656	5.30394	8.495461	-1.6	-0.2	-0.6	1
9.62	-1.64808	5.41512	8.5674	-1.6	-0.5	-0.9	1
9.625	-1.60884	5.27124	8.5347	-2	-1	-0.8	1
9.63	-1.68732	5.30394	8.5674	-2.1	-0.9	-1.7	1
9.635	-1.72656	5.27124	8.5674	-2.1	-1.4	-1.8	1
9.64	-1.75926	5.232	8.5674	-2.1	-1.8	-1.2	1
9.645	-1.75926	5.16006	8.606641	-2.1	-1.6	-1	1
9.65	-1.75926	5.16006	8.5347	-1.8	-1.7	-0.6	1
9.655	-1.75926	5.16006	8.45622	-1.4	-1.7	0	1
9.66	-1.68732	5.16006	8.45622	-1.3	-1.7	0	1
9.665	-1.45842	5.16006	8.45622	-1.4	-1.6	0.2	1
9.67	-1.45842	5.19276	8.5347	-1.1	-1.4	0.1	1
9.675	-1.49766	5.16006	8.495461	-0.9	-1	0	1
9.68	-1.49766	5.16006	8.495461	-0.4	-0.7	-0.7	1
9.685	-1.49766	5.120821	8.606641	-0.1	-0.2	-0.4	1
9.69	-1.45842	5.19276	8.5347	0.1	-0.4	-0.9	1
9.695	-1.45842	5.16006	8.5674	0.4	-0.1	-0.9	1
9.7	-1.60884	5.120821	8.5347	0.7	0.2	-0.6	1
9.705	-1.5369	5.232	8.495461	1.1	0.8	0	1
9.71	-1.68732	5.120821	8.495461	1.6	1	-0.1	1
9.715	-1.7985	5.16006	8.5674	1.4	0.5	0	1
9.72	-1.87698	5.120821	8.5674	1.2	0.2	0.2	1
9.725	-1.7985	5.120821	8.606641	1.3	0.1	0.7	1
9.73	-1.64808	5.27124	8.5347	1.1	0	0.7	1
9.735	-1.45842	5.34318	8.495461	0.7	-0.1	1.3	1
9.74	-1.34724	5.34318	8.45622	-0.2	-0.5	0.4	1
9.745	-1.38648	5.30394	8.495461	-1.2	-0.4	0	1
9.75	-1.45842	5.30394	8.495461	-1.8	-0.4	-0.4	1
9.755	-1.60884	5.27124	8.495461	-2.3	-0.4	-0.5	1
9.76	-1.68732	5.27124	8.5347	-2.8	-0.4	-0.7	1
9.765	-1.7985	5.16006	8.45622	-2.8	-0.4	-0.7	1
9.77	-1.83774	5.04888	8.5347	-3.2	-0.3	-0.4	1
9.775	-1.87698	5.00964	8.5347	-2.8	-0.4	0	1
9.78	-1.87698	5.00964	8.5347	-2.1	-0.8	0.5	1
9.785	-1.83774	5.04888	8.5674	-1.4	-0.6	0.5	1
9.79	-1.87698	5.08158	8.5347	-0.9	-0.7	0.7	1
9.795	-1.75926	5.19276	8.5347	-1.1	-0.3	0.9	1
9.8	-1.68732	5.19276	8.495461	-0.6	-0.8	0.8	1
9.805	-1.60884	5.232	8.495461	-0.7	-1.2	1.4	1
9.81	-1.5369	5.27124	8.5347	-1.3	-1.5	0.5	1
9.815	-1.45842	5.34318	8.495461	-1.7	-1.2	0.3	1
9.82	-1.45842	5.34318	8.5674	-2.1	-1.4	0.5	1
9.825	-1.45842	5.232	8.5674	-2.1	-1.4	-0.4	1
9.83	-1.5369	5.232	8.5674	-2.2	-1.4	-0.9	1
9.835	-1.57614	5.120821	8.5674	-2.5	-1.1	-1.1	1
9.84	-1.60884	5.19276	8.495461	-2.3	-1.3	-0.7	1
9.845	-1.57614	5.08158	8.5347	-1.6	-1	-1.5	1
9.85	-1.57614	5.04888	8.5674	-0.9	-1	-1.4	1
9.855	-1.57614	5.00964	8.606641	-0.4	-0.7	-0.9	1
9.86	-1.60884	5.00964	8.5674	-0.2	-0.2	-1.1	1
9.865	-1.64808	5.04888	8.5347	0.3	-0.2	-0.8	1
9.87	-1.60884	5.08158	8.495461	0.9	-0.2	-0.7	1
9.875	-1.57614	5.120821	8.45622	1.6	0.2	-0.7	1
9.88	-1.42572	5.08158	8.495461	1.6	0.4	-0.1	1
9.885	-1.308	5.08158	8.63934	1.4	0.5	-0.2	1
9.89	-1.2753	5.08158	8.5674	1.6	0.7	-0.2	1
9.895	-1.38648	5.120821	8.5674	1.6	1.1	-0.8	1
9.9	-1.57614	5.120821	8.606641	1.8	1.1	-0.4	1
9.905	-1.7985	5.04888	8.5674	2.2	1.1	-0.5	1
9.91	-2.0274	5.04888	8.606641	2.3	1.2	-0.7	1
9.915	-2.0274	5.08158	8.495461	2.1	1.2	-0.3	1
9.92	-1.90968	5.08158	8.495461	2.1	1	0.2	1
9.925	-1.98816	5.19276	8.45622	2	0.8	1.4	1
9.93	-1.90968	5.232	8.42352	1.1	0	1.4	1
9.935	-1.98816	5.27124	8.38428	0.2	0	1.6	1
9.94	-1.90968	5.27124	8.42352	-0.4	-1.1	2.5	1
9.945	-1.87698	5.30394	8.45622	-1.3	-1.7	2.6	1
9.95	-1.83774	5.30394	8.495461	-2.5	-2.1	2.7	1
9.955	-1.72656	5.27124	8.495461	-3.3	-2.5	2.7	1
9.96	-1.68732	5.27124	8.45622	-3.9	-3.2	2.9	1
9.965	-1.68732	5.19276	8.495461	-4.9	-3.8	2.5	1
9.97	-1.64808	5.19276	8.5674	-4.9	-3.8	2.5	1
9.975	-1.60884	5.19276	8.495461	-4.6	-3.9	2	1
9.98	-1.60884	5.16006	8.5674	-4.5	-3.5	2.4	1
9.985	-1.5369	5.08158	8.63934	-3.9	-3.2	2.5	1
9.99	-1.49766	5.08158	8.606641	-3.4	-3.5	1.8	1
[truncated: 43,101 more rows]
