# Supplementary material for: Real-Time Detection of Freezing Motions in Parkinson's Patients for Adaptive Gait Phase Synchronous Cueing
Source: Front Neurol. 2021 Dec 6;12:720516. doi: 10.3389/fneur.2021.720516 (PMC8685223; doi:10.3389/fneur.2021.720516)
Supplement: Supplementary file 2 [file Data_Sheet_2.zip › data/S3/S3_right_foot_trial_1.csv]

time	acc_x	acc_y	acc_z	gyr_x	gyr_y	gyr_z	FoG
0	3.24384	3.34848	8.78322	0.2	0	0.4	0
0.005	3.28308	3.38118	8.75052	0	-0.2	0.2	0
0.01	3.32232	3.34848	8.75052	0	0.2	0	0
0.015	3.32232	3.38118	8.711281	0.4	0.4	0.1	0
0.02	3.35502	3.38118	8.78322	0.1	0.2	0	0
0.025	3.24384	3.38118	8.82246	0	0.2	0.1	0
0.03	3.28308	3.34848	8.78322	0	0.2	0	0
0.035	3.24384	3.42042	8.75052	0.1	0.1	-0.7	0
0.04	3.32232	3.34848	8.78322	0.1	-0.2	-0.5	0
0.045	3.35502	3.38118	8.82246	-0.2	-0.1	0	0
0.05	3.28308	3.34848	8.75052	0	0.4	-0.2	0
0.055	3.35502	3.38118	8.75052	-0.2	0.1	-0.2	0
0.06	3.28308	3.42042	8.82246	0.2	0.1	0	0
0.065	3.28308	3.42042	8.78322	0.2	0.3	-0.1	0
0.07	3.32232	3.42042	8.75052	-0.1	0.6	-0.2	0
0.075	3.32232	3.45966	8.75052	-0.2	1	0.1	0
0.08	3.32232	3.38118	8.78322	-0.4	0.9	-0.6	0
0.085	3.32232	3.42042	8.75052	-0.4	1.4	-0.3	0
0.09	3.32232	3.34848	8.78322	-0.2	0.7	-0.5	0
0.095	3.32232	3.38118	8.78322	-0.1	0	-0.7	0
0.1	3.32232	3.34848	8.78322	-0.6	0.4	-0.4	0
0.105	3.24384	3.38118	8.75052	-0.7	0.9	-0.6	0
0.11	3.28308	3.42042	8.75052	-0.4	0.3	-0.1	0
0.115	3.32232	3.30924	8.78322	-0.5	0.7	-0.6	0
0.12	3.28308	3.38118	8.75052	-0.6	0.7	-0.6	0
0.125	3.32232	3.30924	8.78322	-0.6	0.4	-0.3	0
0.13	3.28308	3.38118	8.75052	-0.5	1.2	-0.3	0
0.135	3.32232	3.30924	8.78322	-0.4	1.4	-0.2	0
0.14	3.24384	3.38118	8.711281	-0.3	1	-0.9	0
0.145	3.32232	3.34848	8.75052	-0.4	0.9	-0.4	0
0.15	3.32232	3.42042	8.711281	-0.8	1.2	-0.7	0
0.155	3.32232	3.38118	8.78322	-0.4	1.1	-0.8	0
0.16	3.28308	3.34848	8.711281	-0.2	0.9	-1	0
0.165	3.28308	3.34848	8.78322	-0.3	0.1	-0.9	0
0.17	3.21114	3.38118	8.75052	-0.3	1.1	-0.7	0
0.175	3.24384	3.34848	8.75052	0	0.7	-1	0
0.18	3.28308	3.38118	8.78322	-0.1	0.9	-0.6	0
0.185	3.32232	3.38118	8.82246	0	1.1	-0.4	0
0.19	3.28308	3.38118	8.82246	-0.2	0.2	-0.7	0
0.195	3.32232	3.38118	8.711281	0	0.1	-0.8	0
0.2	3.28308	3.45966	8.75052	-0.2	0.4	-1	0
0.205	3.35502	3.38118	8.78322	-0.2	0.7	-1	0
0.21	3.28308	3.45966	8.711281	-0.4	0.9	-1.1	0
0.215	3.28308	3.38118	8.78322	0	1.1	-1.2	0
0.22	3.28308	3.34848	8.78322	-0.4	1.1	-0.9	0
0.225	3.32232	3.34848	8.78322	-0.4	1.1	-0.7	0
0.23	3.35502	3.38118	8.78322	-0.4	1.1	-0.7	0
0.235	3.28308	3.42042	8.75052	-0.4	1.7	-0.7	0
0.24	3.35502	3.34848	8.85516	0	1.1	-0.2	0
0.245	3.21114	3.38118	8.82246	0	0.3	-0.4	0
0.25	3.28308	3.38118	8.85516	0.1	0.2	-0.5	0
0.255	3.24384	3.38118	8.82246	0.2	0.4	0	0
0.26	3.24384	3.45966	8.78322	0.2	-0.2	-0.3	0
0.265	3.28308	3.42042	8.82246	0.5	-0.1	-0.1	0
0.27	3.28308	3.38118	8.82246	0.3	0	-0.3	0
0.275	3.28308	3.42042	8.82246	0.2	0.3	-0.2	0
0.28	3.39426	3.34848	8.75052	0.7	0.2	-0.4	0
0.285	3.39426	3.38118	8.711281	0.3	0.1	0	0
0.29	3.32232	3.34848	8.82246	0.5	0.2	0	0
0.295	3.21114	3.34848	8.82246	0.5	0	0.1	0
0.3	3.24384	3.34848	8.82246	0.6	0	0	0
0.305	3.21114	3.38118	8.75052	0.4	0.2	0	0
0.31	3.28308	3.34848	8.82246	0.5	-0.3	-0.4	0
0.315	3.32232	3.38118	8.82246	0.6	-0.5	0	0
0.32	3.28308	3.38118	8.78322	0.6	0	0	0
0.325	3.28308	3.38118	8.67858	0.7	-0.3	0	0
0.33	3.24384	3.38118	8.78322	0.7	-0.2	0	0
0.335	3.32232	3.45966	8.75052	0.5	-0.1	0	0
0.34	3.32232	3.49236	8.67858	0.6	0.1	0.2	0
0.345	3.32232	3.42042	8.82246	0.7	0	0	0
0.35	3.28308	3.38118	8.85516	0.7	0	0.1	0
0.355	3.24384	3.38118	8.894401	0.8	0	0.4	0
0.36	3.32232	3.42042	8.82246	1	0.2	0.5	0
0.365	3.35502	3.42042	8.78322	0.8	0	0	0
0.37	3.28308	3.42042	8.67858	0.9	0.9	0.4	0
0.375	3.28308	3.45966	8.711281	0.8	0.2	0.7	0
0.38	3.32232	3.45966	8.75052	0.3	0.2	0.3	0
0.385	3.35502	3.45966	8.711281	0.8	0.9	0	0
0.39	3.32232	3.45966	8.75052	0.5	0.1	0.4	0
0.395	3.4335	3.45966	8.78322	0.3	0.5	0.4	0
0.4	3.32232	3.42042	8.75052	0.9	0.2	0	0
0.405	3.28308	3.45966	8.78322	0.8	-0.1	0.1	0
0.41	3.32232	3.38118	8.67858	0.1	0.3	0.1	0
0.415	3.32232	3.38118	8.75052	0	0.2	0.2	0
0.42	3.28308	3.42042	8.711281	0.9	0	0.9	0
0.425	3.24384	3.42042	8.75052	0.9	0.1	0.5	0
0.43	3.21114	3.38118	8.75052	0.8	0	0.9	0
0.435	3.28308	3.42042	8.78322	0.7	-0.1	1	0
0.44	3.4335	3.34848	8.75052	1.1	-0.2	0.9	0
0.445	3.35502	3.38118	8.75052	1.8	-0.1	0.9	0
0.45	3.21114	3.34848	8.75052	2	-0.1	0.7	0
0.455	3.24384	3.42042	8.78322	2.5	0	1.1	0
0.46	3.21114	3.34848	8.78322	2.3	-0.2	1.7	0
0.465	2.60946	3.30924	8.75052	2.1	-0.1	0.5	0
0.47	4.29024	3.49236	8.67858	3.5	4.3	-2.5	0
0.475	3.39426	3.38118	8.82246	3.7	0.9	0.2	0
0.48	3.09342	3.30924	8.82246	3.9	-0.5	1	0
0.485	3.32232	3.38118	8.75052	4.8	0.4	0.7	0
0.49	3.50544	3.34848	8.75052	5.3	0.2	0.4	0
0.495	3.09342	3.45966	8.67858	5.4	-0.4	1.2	0
0.5	3.61662	3.49236	8.75052	6.8	0.4	1	0
0.505	3.80628	3.60354	8.63934	7	0	2.3	0
0.51	3.7278	3.67548	8.42352	6.1	0.7	4.4	0
0.515	3.80628	3.75396	8.27964	6.7	1.4	7.2	0
0.52	3.58392	3.64278	8.35158	7.6	1.8	9.4	0
0.525	4.10712	3.8586	8.45622	8.6	4.6	9.8	0
0.53	3.54468	3.78666	8.45622	8.8	3.7	14.4	0
0.535	3.28308	3.67548	8.42352	8.9	3.4	16.3	0
0.54	3.84552	3.67548	8.600101	9.3	4.9	16.6	0
0.545	3.4335	3.60354	8.711281	8.7	3.9	17.4	0
0.55	3.32232	3.45966	8.75052	8.8	3.5	16.9	0
0.555	3.7278	3.45966	8.67858	8.6	3.9	16	0
0.56	3.35502	3.38118	8.78322	8.2	2.7	15.6	0
0.565	3.28308	3.30924	8.85516	7.2	2.7	14.7	0
0.57	3.65586	3.2373	8.67858	6	3.5	13.4	0
0.575	3.61662	3.27	8.63934	5.2	2.5	12.8	0
0.58	3.1719	3.08688	8.711281	4.2	2	11.8	0
0.585	2.94954	3.08688	8.82246	3.2	2.1	9.9	0
0.59	3.28308	3.12612	8.894401	2.9	3.6	7	0
0.595	2.9103	3.12612	9.07752	1.9	3.5	5.1	0
0.6	2.53752	3.05418	9.18216	0.3	1.8	2.8	0
0.605	2.34786	3.12612	9.14946	-1	0.7	-0.2	0
0.61	2.45904	3.12612	9.03828	-2.3	1.1	-3	0
0.615	2.83182	3.34848	8.894401	-3	1.2	-5.1	0
0.62	3.1719	3.38118	8.78322	-3.9	0.5	-6	0
0.625	3.50544	3.60354	8.52816	-4.6	-0.1	-5.3	0
0.63	3.65586	3.64278	8.495461	-5	0.4	-4.7	0
0.635	3.65586	3.67548	8.600101	-5.1	0.9	-4.4	0
0.64	3.61662	3.75396	8.63934	-6	1.1	-4.6	0
0.645	3.50544	3.67548	8.67858	-7	1.1	-4.5	0
0.65	3.4662	3.49236	8.63934	-8.3	1.5	-4.3	0
0.655	3.4662	3.45966	8.600101	-8.6	2.4	-3.9	0
0.66	3.4662	3.34848	8.67858	-9.3	2.6	-4.5	0
0.665	3.4662	3.30924	8.67858	-9.5	3.1	-4.8	0
0.67	3.4662	3.38118	8.78322	-10	3.6	-4.5	0
0.675	3.4662	3.49236	8.711281	-10.4	3.7	-4.9	0
0.68	3.4335	3.5316	8.78322	-10.6	3.9	-5.1	0
0.685	3.4335	3.49236	8.711281	-11.1	5.4	-4.6	0
0.69	3.32232	3.49236	8.82246	-10.9	6.6	-4.8	0
0.695	3.28308	3.45966	8.85516	-11	7.2	-4.5	0
0.7	3.35502	3.38118	8.82246	-10.5	7	-4.6	0
0.705	3.32232	3.30924	8.82246	-10.4	7.7	-4.5	0
0.71	3.4335	3.30924	8.82246	-10.1	8.5	-5	0
0.715	3.39426	3.2373	8.78322	-9.6	8.5	-5.1	0
0.72	3.4335	3.2373	8.85516	-9.8	8.2	-5.1	0
0.725	3.4335	3.34848	8.78322	-9.2	8.5	-5.1	0
0.73	3.39426	3.30924	8.75052	-8.8	8.6	-5.1	0
0.735	3.24384	3.38118	8.85516	-8.6	9.2	-5.2	0
0.74	3.1719	3.38118	8.85516	-8.1	9.8	-4.8	0
0.745	3.1719	3.42042	8.96634	-8	9.2	-4.6	0
0.75	3.13266	3.34848	8.894401	-7.8	9.3	-4.3	0
0.755	3.02148	3.34848	8.894401	-7.1	9.5	-3.6	0
0.76	3.06072	3.27	8.894401	-7.2	8.4	-3.6	0
0.765	3.09342	3.16536	8.894401	-6.5	8.4	-3.5	0
0.77	3.09342	3.16536	8.78322	-5.7	8.5	-3.1	0
0.775	3.02148	3.16536	8.78322	-5.6	7.8	-3.4	0
0.78	2.98224	3.19806	8.894401	-5.8	8	-3.7	0
0.785	3.06072	3.19806	8.96634	-5.6	8	-3.8	0
0.79	3.02148	3.27	9.03828	-5.8	7.8	-3.8	0
0.795	3.06072	3.30924	9.00558	-5.3	7.8	-4.2	0
0.8	2.94954	3.30924	9.00558	-4.4	7.3	-3.5	0
0.805	2.9103	3.27	9.03828	-3.9	7.1	-2.8	0
0.81	2.9103	3.30924	9.03828	-3.6	6.5	-2.3	0
0.815	2.87106	3.34848	9.00558	-3.2	5.6	-2.1	0
0.82	2.79912	3.30924	9.03828	-2.9	4.7	-1.8	0
0.825	2.75988	3.27	9.00558	-2.5	4.5	-1.6	0
0.83	2.83182	3.19806	9.03828	-1.9	4.5	-1.6	0
0.835	2.9103	3.2373	9.00558	-2.1	4.6	-1.7	0
0.84	2.94954	3.19806	9.03828	-1.7	3.5	-1.3	0
0.845	2.9103	3.2373	8.96634	-1.6	3.2	-1.4	0
0.85	2.98224	3.19806	8.894401	-1.1	3.1	-1.1	0
0.855	3.06072	3.27	8.96634	-0.6	2.8	-1.4	0
0.86	3.09342	3.27	8.9271	-0.4	2.5	-1.4	0
0.865	3.06072	3.2373	8.9271	-0.7	2.1	-1	0
0.87	3.06072	3.27	8.9271	-0.3	1.6	-1	0
0.875	2.98224	3.30924	8.9271	0.2	1.5	-0.9	0
0.88	2.94954	3.2373	8.96634	0.2	1	-0.9	0
0.885	2.98224	3.27	8.9271	0	0.8	-0.7	0
0.89	3.06072	3.19806	8.894401	0.5	0	-1.1	0
0.895	3.06072	3.30924	8.9271	0.7	0	-0.6	0
0.9	3.09342	3.27	8.9271	1	-0.4	-0.1	0
0.905	3.13266	3.2373	8.9271	0.9	-0.5	-0.4	0
0.91	3.09342	3.30924	8.894401	0.4	0	-0.6	0
0.915	3.1719	3.30924	8.894401	0.6	-0.7	0	0
0.92	3.21114	3.27	8.894401	1	-0.7	0	0
0.925	3.09342	3.2373	8.894401	0.7	-0.3	-0.4	0
0.93	3.13266	3.2373	8.85516	0.6	-0.4	-0.7	0
0.935	3.13266	3.2373	8.82246	0.3	-0.1	-0.2	0
0.94	3.06072	3.19806	8.78322	0	-0.7	-0.4	0
0.945	3.13266	3.19806	8.85516	0	-0.4	-0.9	0
0.95	3.1719	3.19806	8.894401	-0.1	0.3	-1.4	0
0.955	3.13266	3.16536	8.96634	-0.6	0.1	-1.5	0
0.96	3.13266	3.2373	8.9271	-0.6	-0.4	-0.9	0
0.965	3.06072	3.2373	8.894401	-0.5	-0.5	-0.8	0
0.97	3.02148	3.27	8.96634	-0.2	-0.5	-0.9	0
0.975	2.94954	3.2373	8.9271	-0.2	-1	-0.9	0
0.98	2.9103	3.2373	9.03828	0.2	-1.6	-0.4	0
0.985	2.9103	3.2373	9.00558	0.7	-2.1	-0.4	0
0.99	2.94954	3.27	9.03828	1.1	-2.8	0.2	0
0.995	3.02148	3.27	9.00558	0.9	-2.8	0.2	0
1	3.02148	3.27	8.894401	0.9	-3.1	0	0
1.005	3.1719	3.2373	8.78322	0.6	-3.2	-0.4	0
1.01	3.1719	3.2373	8.82246	0.3	-3.3	-0.7	0
1.015	3.1719	3.2373	8.82246	0.2	-3.2	-0.7	0
1.02	3.28308	3.27	8.85516	0	-2.8	-0.8	0
1.025	3.1719	3.27	8.85516	-0.2	-2.7	-0.9	0
1.03	3.24384	3.2373	8.894401	-0.3	-2.3	-1.1	0
1.035	3.09342	3.27	8.96634	-0.5	-3	-1.3	0
1.04	3.09342	3.30924	9.07752	0.2	-3.4	-1.4	0
1.045	2.98224	3.42042	8.9271	0.4	-3	-1	0
1.05	2.94954	3.27	8.9271	0.2	-3.6	-0.5	0
1.055	2.9103	3.34848	8.96634	0.7	-4.6	0.2	0
1.06	2.94954	3.27	8.9271	0.9	-5.3	0	0
1.065	3.06072	3.19806	8.82246	0.5	-5.8	0.1	0
1.07	3.1719	3.16536	8.9271	0.3	-6	-0.4	0
1.075	3.32232	3.34848	8.85516	0	-5.8	0	0
1.08	3.32232	3.2373	8.82246	0.1	-6	-0.3	0
1.085	3.1719	3.27	8.711281	0.2	-5.7	-1	0
1.09	3.1719	3.12612	8.85516	-0.2	-5.5	-1.1	0
1.095	3.13266	3.2373	8.82246	-0.7	-5.5	-1.2	0
1.1	3.1719	3.2373	8.85516	-0.6	-5.4	-1.3	0
1.105	3.24384	3.2373	8.894401	-0.4	-5.4	-1.2	0
1.11	3.1719	3.19806	8.9271	-0.2	-5.9	-1.6	0
1.115	3.24384	3.27	8.9271	-0.4	-6.9	-1.4	0
1.12	3.09342	3.27	8.9271	-0.2	-8.4	-0.7	0
1.125	3.06072	3.27	8.96634	0.2	-8.8	-0.4	0
1.13	3.13266	3.30924	8.85516	-0.2	-8.4	-1	0
1.135	3.39426	3.34848	8.85516	0.2	-8.8	-0.4	0
1.14	3.06072	3.27	8.894401	-0.1	-9.7	-0.3	0
1.145	3.09342	3.2373	8.894401	-0.2	-9.1	-0.5	0
1.15	3.35502	3.27	8.711281	-0.2	-7.7	-0.3	0
1.155	3.13266	3.08688	8.78322	-0.2	-8.5	0	0
1.16	3.13266	3.08688	8.82246	-0.4	-8.7	0	0
1.165	3.39426	3.2373	8.78322	-0.9	-7.2	-1.1	0
1.17	3.50544	3.27	8.82246	-0.7	-7.3	-0.4	0
1.175	3.24384	3.27	8.894401	-0.5	-7.7	-0.4	0
1.18	3.50544	3.30924	8.9271	-0.1	-6.8	-1.6	0
1.185	3.24384	3.34848	8.75052	0.1	-6.5	-1.2	0
1.19	3.21114	3.16536	8.75052	-0.4	-6	-1.2	0
1.195	3.24384	3.27	8.600101	-0.7	-4.6	-0.8	0
1.2	3.13266	3.16536	8.78322	-0.7	-4.2	-0.5	0
1.205	3.28308	3.27	8.600101	-0.7	-2.9	-0.5	0
1.21	3.39426	3.19806	8.600101	-0.7	-1.1	-0.8	0
1.215	3.35502	3.16536	8.85516	-1.6	-0.8	-0.7	0
1.22	3.4335	3.27	8.96634	-0.9	-0.7	-1.2	0
1.225	3.4335	3.27	8.82246	-1.4	-1	-2.4	0
1.23	3.21114	3.19806	8.78322	-1.6	-0.9	-1.9	0
1.235	3.13266	3.16536	8.82246	-1.4	-0.2	-1.6	0
1.24	3.13266	3.16536	9.00558	-1.4	-0.6	-2.1	0
1.245	3.06072	3.12612	8.9271	-1.8	-0.1	-2.4	0
1.25	2.98224	3.12612	8.82246	-1.9	0	-2.3	0
1.255	2.79912	3.08688	8.82246	-2.1	0.7	-2.5	0
1.26	3.06072	3.05418	8.85516	-2.6	1.6	-3.9	0
1.265	3.39426	3.16536	8.78322	-3	2.3	-4.7	0
1.27	3.39426	3.19806	8.82246	-2.8	3.2	-4.4	0
1.275	3.21114	3.2373	8.78322	-3.2	2.5	-4.6	0
1.28	3.35502	3.2373	8.82246	-2.6	5	-5.3	0
1.285	3.50544	3.2373	8.85516	-2.4	5.3	-5.6	0
1.29	3.24384	3.27	8.85516	-2.3	4.4	-4	0
1.295	2.94954	3.08688	8.85516	-2.5	4.2	-4.5	0
1.3	3.32232	3.19806	8.82246	-2.2	6.6	-5.4	0
1.305	3.4662	3.27	8.85516	-2.2	6.4	-6.6	0
1.31	3.4662	3.30924	8.894401	-3	4.8	-6.8	0
1.315	3.09342	3.2373	8.82246	-3.7	4.8	-5.7	0
1.32	3.4662	3.38118	8.85516	-3.3	4.8	-7	0
1.325	3.61662	3.45966	8.78322	-3.1	3.7	-6.7	0
1.33	2.94954	3.27	8.63934	-3.7	2.9	-5.8	0
1.335	2.98224	3.12612	8.82246	-3.7	3.5	-7	0
1.34	3.4335	3.30924	8.78322	-4.7	4.4	-7.6	0
1.345	3.84552	3.34848	8.600101	-5.6	4.1	-6.9	0
1.35	3.65586	3.34848	8.600101	-6.2	3.4	-5.7	0
1.355	3.4662	3.38118	8.82246	-6	3.7	-5.8	0
1.36	3.4662	3.45966	8.894401	-5.3	3.9	-5.1	0
1.365	3.50544	3.38118	8.9271	-5.2	3.5	-4.6	0
1.37	3.24384	3.30924	8.894401	-5.2	2.1	-3.3	0
1.375	3.21114	3.2373	8.894401	-4.3	1.9	-2.7	0
1.38	3.4335	3.30924	8.82246	-3	3	-2.9	0
1.385	3.54468	3.34848	8.82246	-2.8	3	-2.1	0
1.39	3.4662	3.2373	8.600101	-3.2	1.8	-0.8	0
1.395	3.39426	3.16536	8.52816	-3.2	2.3	-0.7	0
1.4	3.65586	3.2373	8.52816	-3.7	3.9	-0.9	0
1.405	3.65586	3.27	8.52816	-4.8	4.3	-0.8	0
1.41	3.58392	3.2373	8.67858	-5.1	4.5	0	0
1.415	3.13266	3.27	8.85516	-4.9	5.5	0	0
1.42	3.13266	3.2373	8.96634	-4.6	6.1	0.2	0
1.425	3.02148	3.19806	9.00558	-4.2	6	0.2	0
1.43	3.02148	3.12612	9.00558	-3.8	5.4	0.4	0
1.435	3.09342	3.08688	9.07752	-3.1	5.1	1.1	0
1.44	3.21114	3.19806	8.96634	-2.4	4.8	0.7	0
1.445	3.13266	3.08688	9.00558	-1.8	3.5	0.9	0
1.45	3.13266	3.16536	9.110221	-0.9	2.1	-0.2	0
1.455	3.06072	3.27	8.894401	-0.2	1.9	-0.5	0
1.46	3.09342	3.12612	8.9271	0	1.9	-0.6	0
1.465	3.21114	3.16536	8.82246	-0.2	1.3	-0.4	0
1.47	3.35502	3.12612	8.78322	-0.2	1.4	-0.3	0
1.475	3.24384	3.2373	8.75052	-0.5	1.4	-0.8	0
1.48	3.24384	3.12612	8.75052	-0.7	2.2	-1.3	0
1.485	3.21114	3.12612	8.82246	-1	3.1	-1.8	0
1.49	3.21114	3.12612	8.894401	-1.3	2.3	-2.1	0
1.495	3.1719	3.16536	8.9271	-1.9	2	-1.5	0
1.5	3.1719	3.12612	8.96634	-1.2	1.8	-1.6	0
1.505	3.06072	3.19806	8.9271	-1.1	2.3	-1.8	0
1.51	3.06072	3.16536	9.03828	-1.1	2.1	-1.3	0
1.515	3.1719	3.19806	9.03828	-1.2	2.5	-1.1	0
1.52	3.1719	3.2373	8.96634	-0.9	1.6	-0.9	0
1.525	2.9103	3.12612	8.9271	-0.7	0.7	-0.4	0
1.53	3.06072	3.08688	8.894401	-0.4	1.4	-0.4	0
1.535	3.02148	3.12612	9.00558	-0.6	1.6	-1.1	0
1.54	3.13266	3.16536	8.894401	-0.4	1.4	-1	0
1.545	3.09342	3.2373	8.894401	-0.4	1.8	-0.7	0
1.55	3.24384	3.16536	8.894401	-0.7	1.6	-1.2	0
1.555	3.28308	3.12612	8.894401	-0.1	2.1	-1.1	0
1.56	3.28308	3.2373	8.85516	-0.3	2.1	-1.1	0
1.565	3.35502	3.2373	8.894401	-0.4	1.8	-0.9	0
1.57	3.58392	3.30924	8.9271	-0.4	2.3	-1.1	0
1.575	3.06072	3.05418	8.85516	-1.1	2.5	-0.2	0
1.58	3.24384	3.12612	8.82246	-0.9	3	-0.7	0
1.585	3.32232	3.2373	9.00558	-0.7	2.5	-1.4	0
1.59	3.1719	3.2373	8.9271	-0.6	2.8	-0.7	0
1.595	2.94954	3.01494	8.96634	-0.9	3.4	-0.2	0
1.6	3.06072	3.16536	9.00558	-0.4	3.5	-0.7	0
1.605	3.09342	3.16536	8.96634	-0.7	3.4	-0.9	0
1.61	3.1719	3.08688	8.9271	-0.4	3.4	-1	0
1.615	3.13266	3.19806	8.96634	-0.2	3.5	-0.8	0
1.62	3.06072	3.12612	8.96634	0	2.8	-0.7	0
1.625	3.09342	3.16536	9.03828	0	2.4	-0.8	0
1.63	3.09342	3.08688	9.03828	0.2	2.3	-1.6	0
1.635	3.21114	3.16536	8.96634	0.7	2.3	-1.4	0
1.64	3.21114	3.12612	9.00558	1.1	2.1	-1.4	0
1.645	3.21114	3.12612	9.03828	1.3	1.4	-2.3	0
1.65	3.1719	3.16536	9.03828	1.8	1.3	-1.7	0
1.655	3.21114	3.12612	8.96634	2.3	0.8	-2	0
1.66	3.1719	3.05418	8.85516	2.7	0.4	-1.8	0
1.665	3.09342	3.08688	8.96634	3.6	0.4	-2.1	0
1.67	3.1719	3.12612	9.00558	3.2	0.9	-2.2	0
1.675	3.13266	3.16536	9.00558	3.6	0.7	-2	0
1.68	3.06072	3.19806	8.894401	3	0.7	-2.4	0
1.685	3.09342	3.16536	8.9271	3	1	-2.1	0
1.69	3.21114	3.19806	8.9271	2.9	0.9	-2.3	0
1.695	3.09342	3.12612	8.9271	3.2	1.4	-2.2	0
1.7	3.06072	3.19806	8.9271	3.6	1	-2.1	0
1.705	3.13266	3.16536	8.96634	3.9	0.6	-2.5	0
1.71	3.06072	3.19806	8.96634	3.3	0.4	-2.2	0
1.715	3.13266	3.19806	8.96634	3.5	0.7	-2	0
1.72	3.09342	3.2373	8.96634	3.7	0.5	-2.1	0
1.725	3.13266	3.16536	9.03828	4	0	-2.7	0
1.73	3.06072	3.16536	8.96634	4.6	-0.2	-3.4	0
1.735	3.06072	3.12612	9.00558	4.9	-0.6	-3.2	0
1.74	3.02148	3.12612	9.110221	4.8	-1.3	-4.2	0
1.745	2.87106	3.08688	9.110221	4.9	-1.3	-5.6	0
1.75	2.6487	3.08688	9.2214	5	-2.8	-7.8	0
1.755	2.87106	3.05418	9.110221	4.7	-3	-9.5	0
1.76	2.9103	3.2373	8.894401	4.2	-3.7	-11.8	0
1.765	3.06072	3.19806	9.00558	3.9	-4.9	-14.8	0
1.77	2.98224	3.16536	9.03828	3.7	-5.2	-16.3	0
1.775	3.06072	3.2373	8.96634	2.8	-5.8	-18.1	0
1.78	2.94954	3.2373	9.00558	2.5	-6.5	-19.6	0
1.785	3.02148	3.34848	8.9271	2	-6.9	-21.7	0
1.79	3.06072	3.30924	8.894401	1.4	-8.4	-24	0
1.795	3.06072	3.2373	8.85516	1.2	-8.5	-25.8	0
1.8	3.1719	3.30924	8.75052	0.4	-10	-28.2	0
1.805	3.24384	3.08688	8.67858	0	-10.5	-30.1	0
1.81	3.7278	3.27	8.600101	-0.7	-10.5	-31.5	0
1.815	3.50544	3.27	8.67858	-0.8	-9.8	-32.5	0
1.82	3.50544	3.2373	8.78322	-1.4	-10.2	-34.7	0
1.825	3.58392	3.38118	8.711281	-1.8	-10.7	-36.6	0
1.83	3.39426	3.42042	8.82246	-2.1	-10.7	-38	0
1.835	3.58392	3.49236	8.711281	-2.1	-11.3	-40.1	0
1.84	3.6951	3.60354	8.5674	-2.3	-11.6	-40.9	0
1.845	3.54468	3.49236	8.63934	-2.6	-11.6	-42.3	0
1.85	3.28308	3.5316	8.67858	-2.7	-12	-43.6	0
1.855	3.35502	3.60354	8.711281	-3	-12.2	-43.6	0
1.86	3.32232	3.60354	8.82246	-2.6	-12	-44.8	0
1.865	3.21114	3.34848	8.894401	-1.7	-11.7	-46.2	0
1.87	3.35502	3.34848	8.96634	-1.2	-12.4	-47	0
1.875	3.76704	3.38118	8.894401	-0.4	-12.1	-46.2	0
1.88	3.54468	3.49236	8.78322	0.7	-9.7	-46.2	0
1.885	3.35502	3.5643	8.85516	2.1	-9	-46.6	0
1.89	3.28308	3.42042	8.9271	3.5	-9	-46.6	0
1.895	3.32232	3.5643	8.85516	5.2	-8.2	-46.4	0
1.9	3.4335	3.45966	8.9271	6.8	-8.7	-46.9	0
1.905	3.61662	3.42042	8.9271	8.1	-8.3	-47.3	0
1.91	3.76704	3.49236	8.894401	9.2	-7.9	-46.7	0
1.915	3.80628	3.42042	9.03828	10.8	-7.1	-46.9	0
1.92	3.80628	3.49236	9.03828	12.7	-6.7	-47.3	0
1.925	3.76704	3.71472	8.894401	14.8	-7.4	-47.3	0
1.93	3.76704	3.64278	8.82246	17	-7.3	-47.4	0
1.935	3.6951	3.75396	8.85516	18.3	-6.3	-47.1	0
1.94	3.61662	3.71472	8.9271	19.4	-5.3	-47.2	0
1.945	3.61662	3.64278	8.78322	20.5	-4.7	-46.6	0
1.95	3.39426	3.49236	8.78322	20.8	-3.5	-45.9	0
1.955	3.24384	3.42042	8.711281	21.4	-2.4	-46.4	0
1.96	3.13266	3.45966	8.78322	21.7	-2.2	-45.3	0
1.965	3.02148	3.5643	8.75052	21.6	-2.1	-44.8	0
1.97	2.9103	3.45966	8.711281	21.1	-0.7	-43.8	0
1.975	2.75988	3.5643	8.75052	20.9	-0.2	-42.7	0
1.98	2.87106	3.71472	8.75052	21.1	-1.1	-41.5	0
1.985	2.9103	3.75396	8.85516	20.6	-1.4	-40.8	0
1.99	3.09342	3.60354	8.75052	20.5	-2.1	-39.4	0
1.995	3.06072	3.93708	8.67858	20.2	-2.3	-37.3	0
2	2.87106	3.64278	8.67858	19.8	-1.6	-35.4	0
2.005	2.9103	3.89784	8.600101	19.1	-1.1	-33.6	0
2.01	2.79912	3.8586	8.711281	18.6	-0.4	-31.4	0
2.015	2.6487	3.8259	8.600101	17.5	0.9	-29.6	0
2.02	2.72064	3.78666	8.52816	16.1	2.1	-27.7	0
2.025	2.79912	3.64278	8.45622	15.4	3.2	-25.6	0
2.03	2.53752	3.93708	8.27964	15	3.5	-23.4	0
2.035	2.01432	3.78666	8.75052	15.1	4.2	-22.9	0
2.04	2.1255	4.08096	8.9271	14.5	4.3	-22.4	0
2.045	2.34786	4.34256	8.9271	14	4.2	-21.7	0
2.05	2.45904	4.34256	8.82246	13.4	4.7	-20.9	0
2.055	2.60946	4.23138	8.9271	14.5	5	-20.6	0
2.06	2.72064	4.55838	8.894401	14.1	4.7	-20	0
2.065	2.83182	4.34256	8.82246	14	4.9	-19.4	0
2.07	2.9103	4.37526	8.78322	14.1	5.6	-18.2	0
2.075	2.72064	4.74804	8.75052	14.4	5.8	-18.1	0
2.08	2.72064	4.37526	8.711281	14.4	6	-17.6	0
2.085	2.98224	4.7088	8.63934	13.8	7.1	-17.1	0
2.09	3.13266	4.525681	8.67858	14.2	7.4	-16.1	0
2.095	3.13266	4.4145	8.67858	14.4	7.1	-15.9	0
2.1	3.35502	4.59762	8.711281	14.8	7.8	-14.9	0
2.105	3.50544	4.37526	8.75052	14.5	8.1	-14	0
2.11	3.87822	4.34256	8.38428	14	9.3	-13.2	0
2.115	4.17906	4.23138	8.20116	13.9	9.8	-11.2	0
2.12	4.36872	4.08096	8.09652	14.2	9.4	-8.5	0
2.125	4.59108	4.26408	7.84146	14.5	9.6	-5	0
2.13	4.81344	4.15944	7.73028	15.1	9.3	-2.3	0
2.135	5.2647	4.15944	7.54716	16.1	9.2	2.2	0
2.14	5.2647	4.04826	7.51446	17.9	9.1	6.3	0
2.145	5.93178	4.23138	7.69758	20.5	9.8	10	0
2.15	5.97102	4.1202	7.37058	21.3	9.5	15.6	0
2.155	5.97102	4.00902	7.33134	23	8.9	20.1	0
2.16	5.78136	4.00902	7.403281	24.6	8	25.2	0
2.165	5.70942	3.96978	7.37058	26.6	8.3	29.7	0
2.17	5.67018	4.00902	7.47522	28.7	8.4	34.9	0
2.175	5.67018	3.96978	7.51446	30.4	7.7	39.6	0
2.18	5.59824	3.96978	7.51446	31.8	6.7	43.8	0
2.185	5.487061	4.00902	7.62564	33.2	5.8	49.4	0
2.19	5.2647	4.1202	7.73028	33.9	5.6	52.2	0
2.195	5.11428	3.96978	7.84146	34.8	6	54.6	0
2.2	4.92462	3.96978	7.952641	35	6	57.4	0
2.205	4.55184	3.93708	8.16846	34.3	5.3	59.5	0
2.21	4.10712	3.89784	8.38428	34.2	3.7	61.4	0
2.215	3.76704	3.89784	8.495461	33.6	1.9	62.3	0
2.22	3.54468	3.89784	8.600101	32.4	-0.8	62.8	0
2.225	3.06072	3.8586	8.600101	31.9	-3.2	62.2	0
2.23	3.13266	3.89784	8.75052	30.9	-5.6	60	0
2.235	2.9103	4.30332	9.36528	30.1	-7.2	57.4	0
2.24	2.94954	4.45374	9.947341	27.2	-9.7	53.8	0
2.245	2.87106	4.59762	10.30704	21.4	-10.7	50.4	0
2.25	2.87106	4.55838	10.5621	16.2	-11.8	47.2	0
2.255	2.79912	4.525681	10.71252	10.7	-13.2	42.7	0
2.26	2.72064	4.37526	10.78446	4.3	-14.5	37.8	0
2.265	2.68794	4.26408	10.71252	-1.8	-15.3	32.7	0
2.27	2.68794	4.19214	10.5294	-8.3	-16.7	26.3	0
2.275	2.72064	4.1202	10.45746	-13	-17.8	21.5	0
2.28	2.87106	4.00902	10.27434	-17.2	-19.3	17.2	0
2.285	3.09342	3.96978	10.2351	-22	-20.5	12.8	0
2.29	3.28308	4.00902	10.13046	-26	-22.1	8.8	0
2.295	3.50544	3.96978	10.01928	-30	-23.8	5	0
2.3	3.7278	3.8259	9.76422	-33.6	-24.6	3.5	0
2.305	3.87822	3.67548	9.47646	-36.5	-25.6	2.3	0
2.31	3.9894	3.5316	9.18216	-39.2	-26.3	1.4	0
2.315	3.87822	3.42042	8.96634	-40.7	-26.7	0.7	0
2.32	4.10712	3.27	8.711281	-41.3	-26.8	0.1	0
2.325	4.251	3.2373	8.495461	-41.7	-26.9	-0.1	0
2.33	4.29024	3.08688	8.27964	-41.2	-28.1	1.6	0
2.335	4.32948	3.01494	8.12922	-40.5	-28.4	2.3	0
2.34	4.36872	2.943	8.057281	-39.6	-28.7	3.6	0
2.345	4.44066	2.9757	7.985341	-37.1	-28.7	5.2	0
2.35	4.5126	2.90376	7.9134	-35.4	-28.5	7.5	0
2.355	4.59108	2.943	7.87416	-33.4	-27.8	9.5	0
2.36	4.59108	2.90376	7.9134	-31.5	-27.5	11.7	0
2.365	4.4799	2.943	7.87416	-29.5	-26.6	14.8	0
2.37	4.4799	2.83182	7.9134	-27.7	-26.6	17.5	0
2.375	4.36872	2.90376	7.9134	-26	-26.3	19.7	0
2.38	4.251	2.83182	7.84146	-23.9	-26.3	24	0
2.385	4.17906	2.79258	7.952641	-22.4	-26.8	27	0
2.39	4.06788	2.75988	7.9134	-20.6	-26.5	28.9	0
2.395	3.91746	2.83182	7.80222	-18.8	-26.3	31.3	0
2.4	3.80628	2.79258	7.84146	-17.3	-26.3	33.4	0
2.405	3.7278	2.79258	7.80222	-15.4	-26.1	35.1	0
2.41	3.7278	2.75988	7.76952	-14	-25.6	36.7	0
2.415	3.50544	2.83182	7.84146	-12.4	-25.2	38	0
2.42	3.4662	2.87106	7.952641	-11.1	-24.5	38.9	0
2.425	3.35502	2.943	7.9134	-9.5	-24	40.1	0
2.43	3.35502	2.9757	7.985341	-8.4	-22.9	40.3	0
2.435	3.4335	2.9757	8.09652	-7.6	-21.8	40.1	0
2.44	3.35502	3.12612	8.12922	-6.8	-20	40.6	0
2.445	3.39426	3.2373	8.27964	-6.6	-18.6	40.3	0
2.45	3.35502	3.27	8.2404	-6.5	-17.3	39.8	0
2.455	3.21114	3.42042	8.2404	-7.1	-16.3	38.5	0
2.46	3.1719	3.45966	8.27964	-7	-15.7	38	0
2.465	3.21114	3.5643	8.27964	-8.2	-15.1	37.1	0
2.47	3.28308	3.5643	8.27964	-9.5	-14.4	36.5	0
2.475	3.1719	3.5643	8.057281	-9.8	-14.4	36	0
2.48	3.21114	3.5643	7.952641	-10.1	-14.6	35.3	0
2.485	3.1719	3.5316	7.9134	-10.5	-15.1	34.5	0
2.49	3.13266	3.5643	7.80222	-10.7	-14.7	33.3	0
2.495	3.09342	3.5316	7.73028	-10.8	-15.2	32.9	0
2.5	3.13266	3.5643	7.69758	-10	-15.7	31.8	0
2.505	3.02148	3.60354	7.65834	-9.6	-16.6	30	0
2.51	3.06072	3.5643	7.586401	-9.1	-17.7	30	0
2.515	3.06072	3.60354	7.54716	-8.6	-18.5	29	0
2.52	2.98224	3.60354	7.403281	-7.9	-19.3	28.6	0
2.525	3.09342	3.60354	7.37058	-7	-20.2	27.8	0
2.53	3.06072	3.5643	7.298641	-6.3	-20.5	27.5	0
2.535	3.06072	3.64278	7.298641	-5.4	-21	27.3	0
2.54	3.13266	3.67548	7.22016	-4.4	-20.5	26.8	0
2.545	3.09342	3.75396	7.11552	-3.7	-19.6	26.6	0
2.55	2.98224	3.75396	7.11552	-2.5	-20	26.2	0
2.555	2.9103	3.75396	7.04358	-1.4	-20.3	25.6	0
2.56	2.87106	3.78666	6.86046	0.7	-20.4	24.9	0
2.565	2.83182	3.8586	6.86046	3.3	-20.7	24.7	0
2.57	2.75988	3.8259	6.74928	5.6	-20.4	23.8	0
2.575	2.75988	3.89784	6.605401	7.9	-19.7	22.2	0
2.58	2.72064	3.89784	6.53346	10.5	-18.9	21.4	0
2.585	2.6487	3.8259	6.38958	14.2	-17.8	19.8	0
2.59	2.57022	4.04826	6.38958	17.9	-16.7	17.1	0
2.595	2.49828	4.08096	6.38958	21.2	-15.2	15.4	0
2.6	2.45904	4.26408	6.605401	24.7	-15.3	14.7	0
2.605	2.3871	4.63686	6.82122	27.5	-16.7	14.1	0
2.61	2.3871	4.89192	7.14822	29.8	-20	13.4	0
2.615	2.60946	5.36934	7.54716	30.8	-24.9	14.9	0
2.62	2.87106	5.63094	7.985341	30.9	-29.5	15.9	0
2.625	3.09342	5.92524	8.09652	29.2	-33	17.3	0
2.63	3.39426	6.06912	8.2404	26.8	-34	19.6	0
2.635	3.50544	6.14106	8.20116	23.6	-33.8	21.2	0
2.64	3.39426	6.03642	8.09652	19.2	-30.2	23.1	0
2.645	3.1719	5.99718	7.9134	16.5	-26.8	23.7	0
2.65	2.83182	5.84676	7.62564	14.9	-22.4	23.2	0
2.655	2.53752	5.70288	7.403281	13.5	-18.6	21.7	0
2.66	2.19744	5.66364	7.298641	12.3	-14.9	19.6	0
2.665	1.97508	5.63094	7.11552	12.5	-11.7	16.6	0
2.67	1.90314	5.66364	7.076281	13	-10	13.3	0
2.675	1.82466	5.70288	6.97164	14.1	-9.5	9.8	0
2.68	1.93584	5.84676	7.004341	14.8	-10	6.3	0
2.685	1.93584	5.99718	6.9324	15.9	-9.9	3.2	0
2.69	2.08626	6.03642	6.9324	17.2	-9.5	0.4	0
2.695	11.56926	3.45966	11.14416	18.8	-10.9	-2.6	0
2.7	3.09342	6.219541	7.69758	16.9	26.8	-11.2	0
2.705	10.2678	5.25816	7.80222	28.2	68.8	-13.6	0
2.71	17.80842	14.388	15.17934	16.4	72.6	-13.9	0
2.715	13.36122	9.234481	12.4914	4.6	167.7	-41.2	0
2.72	3.32232	8.42352	5.84022	-4.6	212.5	-47.7	0
2.725	1.30146	6.06912	10.71252	-24.1	146.5	-34.5	0
2.73	2.83182	3.12612	12.09246	-39.8	111.4	-27.9	0
2.735	3.84552	1.61538	9.2214	-45.5	114	-23.4	0
2.74	4.10712	1.09872	9.110221	-47.9	102.6	-27.4	0
2.745	3.54468	1.83774	9.47646	-47.2	88.7	-33.3	0
2.75	2.98224	1.32108	8.82246	-41.5	87.7	-38.3	0
2.755	3.09342	1.65462	8.63934	-34.4	86.3	-40.3	0
2.76	3.39426	2.24322	9.03828	-27	78.8	-39.7	0
2.765	3.80628	3.27	9.659581	-21	68.6	-35.7	0
2.77	4.13982	4.4145	9.2214	-15.6	60.9	-28	0
2.775	3.28308	4.525681	9.40452	-10.5	50.7	-19.7	0
2.78	1.56306	4.30332	10.34628	-8.3	45	-15.6	0
2.785	1.00716	3.89784	10.49016	-7	40.7	-13.2	0
2.79	1.19028	3.45966	10.2351	-6.9	34.7	-11.9	0
2.795	1.8639	3.27	9.80346	-6.1	28.2	-11.4	0
2.8	2.75988	3.16536	9.2541	-4.3	22.8	-9	0
2.805	3.24384	3.27	8.85516	-2.3	20	-7.6	0
2.81	3.4335	3.27	8.600101	0.2	18.4	-6.3	0
2.815	2.98224	3.38118	8.78322	2.8	17.8	-5.1	0
2.82	2.1255	3.30924	8.85516	3.5	17	-4.2	0
2.825	2.9103	3.19806	8.9271	5.1	16.7	-5.9	0
2.83	2.6487	3.30924	9.00558	4.8	13.4	-5.1	0
2.835	3.02148	3.27	8.82246	4.4	12.9	-5.1	0
2.84	3.02148	3.5316	8.78322	3.5	10.9	-4.1	0
2.845	3.4335	3.60354	8.67858	2.8	10	-4.6	0
2.85	3.50544	3.75396	8.42352	1.5	9.3	-4.7	0
2.855	3.76704	3.89784	8.42352	0.2	9.2	-4.4	0
2.86	4.13982	3.93708	8.45622	-2.1	8.7	-4.2	0
2.865	3.9567	3.96978	8.42352	-4	7.6	-3.7	0
2.87	3.9567	4.08096	8.45622	-6	8.8	-3.9	0
2.875	3.87822	3.93708	8.35158	-8.2	10.7	-4.9	0
2.88	3.6951	3.75396	8.45622	-9.7	10.8	-5.1	0
2.885	3.50544	3.64278	8.52816	-12.1	10.9	-5.4	0
2.89	3.28308	3.5316	8.894401	-12.9	10.8	-5.2	0
2.895	3.06072	3.49236	8.85516	-13.6	10.4	-5.7	0
2.9	3.02148	3.5316	9.00558	-14.2	8.9	-4.9	0
2.905	3.09342	3.49236	9.00558	-14.4	7.4	-4.3	0
2.91	3.13266	3.60354	8.894401	-13.7	6.6	-3.4	0
2.915	3.32232	3.5316	8.9271	-13.2	6.3	-2.5	0
2.92	3.35502	3.49236	8.894401	-12	5.8	-1.7	0
2.925	3.32232	3.42042	8.82246	-10.7	5.7	-0.4	0
2.93	3.39426	3.34848	8.78322	-8.8	5.6	0	0
2.935	3.39426	3.30924	8.82246	-7.6	4.4	-0.3	0
2.94	3.35502	3.27	8.894401	-6.9	4.5	-0.3	0
2.945	3.21114	3.27	8.78322	-5.5	5.2	-0.9	0
2.95	3.24384	3.2373	8.75052	-4.7	4.8	-0.4	0
2.955	3.21114	3.27	8.82246	-3.7	4.5	-1.1	0
2.96	3.1719	3.16536	8.85516	-3.2	4	-1.5	0
2.965	3.06072	3.19806	8.85516	-2.8	3.5	-2.1	0
2.97	3.06072	3.27	8.9271	-2.5	2.8	-2.2	0
2.975	3.06072	3.42042	8.78322	-2.9	1.7	-1.8	0
2.98	3.35502	3.38118	8.82246	-3.2	0.7	-2.3	0
2.985	3.32232	3.5316	8.82246	-3.9	0.4	-2.4	0
2.99	3.35502	3.5316	8.67858	-3.9	0.9	-2.5	0
2.995	3.4662	3.5643	8.75052	-4.3	0.1	-2.2	0
3	3.39426	3.5316	8.711281	-4.8	0.7	-2.1	0
3.005	3.39426	3.49236	8.67858	-5.2	1.7	-2	0
3.01	3.35502	3.5316	8.63934	-5.3	2.4	-1.9	0
3.015	3.35502	3.45966	8.600101	-6	2.4	-1.8	0
3.02	3.4335	3.45966	8.711281	-6	2.8	-1.1	0
3.025	3.4335	3.38118	8.63934	-5.9	3.9	-1.1	0
3.03	3.4662	3.27	8.67858	-6	4.3	-1	0
3.035	3.54468	3.2373	8.711281	-5.9	4.4	-1.4	0
3.04	3.54468	3.27	8.67858	-6	4.6	-1.4	0
3.045	3.50544	3.30924	8.67858	-5.8	5.9	-1.6	0
3.05	3.39426	3.30924	8.711281	-5.5	6.6	-1.5	0
3.055	3.4335	3.2373	8.67858	-5.2	6.5	-1.5	0
3.06	3.28308	3.2373	8.711281	-5.3	6.7	-1.8	0
3.065	3.21114	3.34848	8.75052	-4.9	7.6	-2.1	0
3.07	3.09342	3.30924	8.894401	-4.6	6.9	-2.1	0
3.075	3.21114	3.27	8.894401	-4.4	6.3	-1.6	0
3.08	3.24384	3.34848	8.85516	-4.2	6.9	-1.4	0
3.085	3.13266	3.38118	8.85516	-3.7	7.6	-2	0
3.09	3.21114	3.34848	8.85516	-4.2	6.8	-1.4	0
3.095	3.24384	3.34848	8.894401	-3.7	5.7	-1.4	0
3.1	3.1719	3.30924	8.82246	-3.9	5.6	-0.7	0
3.105	3.24384	3.30924	8.9271	-3.7	5.2	-0.9	0
3.11	3.32232	3.27	8.85516	-3.2	5.6	-0.6	0
3.115	3.24384	3.27	8.78322	-3	5.6	-0.1	0
3.12	3.32232	3.2373	8.85516	-2.8	4.6	-0.4	0
3.125	3.32232	3.2373	8.85516	-2.3	4	-1	0
3.13	3.32232	3.2373	8.85516	-2.3	4.6	-0.9	0
3.135	3.35502	3.2373	8.85516	-1.9	5	-1.1	0
3.14	3.24384	3.27	8.78322	-2.4	5.2	-1.6	0
3.145	3.13266	3.30924	8.82246	-2.1	4.8	-1.8	0
3.15	3.13266	3.27	8.85516	-1.7	4.8	-1.9	0
3.155	3.09342	3.34848	8.894401	-2.1	4.6	-1.4	0
3.16	3.09342	3.42042	8.85516	-2.2	4.4	-1.6	0
3.165	3.02148	3.45966	8.894401	-1.8	4.2	-0.9	0
3.17	3.09342	3.38118	8.85516	-1.8	3.8	-0.6	0
3.175	3.02148	3.30924	8.85516	-2.2	3.5	0.1	0
3.18	3.09342	3.19806	8.85516	-1.8	3.6	0.4	0
3.185	3.13266	3.16536	8.85516	-1.9	3.4	0.8	0
3.19	3.13266	3.19806	8.82246	-1.5	3.5	0.5	0
3.195	3.1719	3.16536	8.894401	-1.3	2.9	0.1	0
3.2	3.13266	3.19806	8.82246	-1.4	2.5	0.1	0
3.205	2.98224	3.27	8.894401	-1.4	2.6	-0.1	0
3.21	3.02148	3.27	8.894401	-1.2	2.5	0.1	0
3.215	2.9103	3.30924	8.85516	-0.7	2.2	0	0
3.22	2.98224	3.27	8.96634	-0.8	1.7	0.1	0
3.225	3.09342	3.19806	8.9271	-0.6	1.2	0.9	0
3.23	3.09342	3.27	8.82246	-0.6	2.1	0.4	0
3.235	3.09342	3.27	8.9271	-0.6	2.1	0.6	0
3.24	3.1719	3.27	8.85516	-0.4	1.4	0.2	0
3.245	3.21114	3.34848	8.85516	0.1	0.4	0.7	0
3.25	3.28308	3.27	8.894401	-0.4	0	0.8	0
3.255	3.24384	3.34848	8.78322	0	0.8	0.4	0
3.26	3.32232	3.2373	8.85516	-0.2	0.2	0.6	0
3.265	3.09342	3.30924	8.78322	0.2	0.3	0.9	0
3.27	3.21114	3.16536	8.82246	-0.2	-0.3	1.3	0
3.275	3.24384	3.2373	8.9271	0	0.2	1.4	0
3.28	3.13266	3.2373	8.82246	-0.2	0.2	0.7	0
3.285	3.24384	3.30924	8.96634	-0.6	-0.7	0.5	0
3.29	3.24384	3.19806	8.85516	-0.4	-0.4	0.2	0
3.295	3.06072	3.2373	8.82246	0	-0.9	0.4	0
3.3	3.1719	3.27	8.894401	-0.6	-1.5	0.2	0
3.305	2.98224	3.12612	8.82246	-0.6	-0.1	0.7	0
3.31	3.32232	3.19806	8.82246	0	2	-0.2	0
3.315	3.50544	3.34848	8.894401	0.3	3.5	-0.4	0
3.32	3.24384	3.27	8.82246	-0.1	1.6	0.2	0
3.325	3.21114	3.27	8.75052	0	1.3	-0.1	0
3.33	3.35502	3.27	8.9271	0	2.6	-0.5	0
3.335	3.28308	3.30924	8.711281	-0.4	2.5	0.2	0
3.34	3.35502	3.2373	8.85516	-1.1	2.3	-0.3	0
3.345	3.28308	3.27	8.82246	-1.2	2.5	0	0
3.35	3.1719	3.27	8.85516	-1.1	2.6	-0.6	0
3.355	3.21114	3.2373	8.82246	-0.9	4.4	-1.1	0
3.36	3.35502	3.38118	8.894401	0	5.2	-1	0
3.365	3.13266	3.19806	8.85516	0.2	3.9	-0.6	0
3.37	3.24384	3.12612	8.9271	-0.3	4.1	0	0
3.375	3.32232	3.27	8.894401	-0.2	3.9	-0.1	0
3.38	3.21114	3.27	8.85516	-0.2	3.9	-0.3	0
3.385	3.13266	3.19806	8.894401	0	3.8	-0.7	0
3.39	3.24384	3.2373	8.894401	-0.2	4.6	-1.2	0
3.395	3.21114	3.19806	8.9271	-0.5	4.3	-1.1	0
3.4	3.09342	3.12612	8.9271	-0.4	4.2	-1.7	0
3.405	3.13266	3.30924	8.9271	-0.5	4.9	-2.5	0
3.41	3.28308	3.30924	9.03828	0	5.1	-2.3	0
3.415	3.21114	3.27	8.9271	-0.6	4.1	-1.8	0
3.42	3.13266	3.27	8.85516	-1.7	4.2	-2.2	0
3.425	3.1719	3.2373	8.894401	-1.4	4.6	-2.5	0
3.43	3.13266	3.27	8.85516	-0.9	4.4	-2.7	0
3.435	3.1719	3.27	8.894401	-1.3	4.5	-3	0
3.44	3.21114	3.27	8.85516	-1.4	4.6	-2.9	0
3.445	3.21114	3.2373	8.9271	-1.3	4.4	-2.9	0
3.45	3.21114	3.19806	8.82246	-1.6	4.6	-2.1	0
3.455	3.09342	3.34848	8.82246	-1.3	5.1	-2.8	0
3.46	3.09342	3.2373	8.894401	-1.1	4	-2.8	0
3.465	3.06072	3.27	8.894401	-1.2	4.4	-2.3	0
3.47	3.06072	3.19806	8.96634	-1.4	4.9	-2	0
3.475	2.9103	3.2373	8.96634	-1.7	5.1	-2.3	0
3.48	3.06072	3.16536	8.894401	-1.6	5	-2.3	0
3.485	3.09342	3.16536	9.00558	-1.3	5.1	-2.2	0
3.49	3.24384	3.12612	8.82246	-1.4	4.7	-2.4	0
3.495	3.1719	3.16536	8.82246	-1.6	5.5	-2.9	0
3.5	3.24384	3.2373	8.894401	-2.5	5.3	-3.2	0
3.505	3.21114	3.27	8.82246	-2.8	6.8	-3.2	0
3.51	3.21114	3.27	8.9271	-3	6.5	-3.2	0
3.515	3.09342	3.30924	8.894401	-2.8	6.9	-3.3	0
3.52	2.98224	3.27	8.96634	-3	6.6	-3	0
3.525	3.06072	3.2373	8.82246	-3	6.2	-2.8	0
3.53	3.02148	3.27	8.894401	-3	6.2	-3.2	0
3.535	3.09342	3.27	8.85516	-4.2	6.7	-2.4	0
3.54	3.13266	3.19806	8.85516	-4	7	-2.6	0
3.545	3.06072	3.19806	8.9271	-4.2	7.1	-2.8	0
3.55	2.9103	3.16536	9.00558	-4.7	7.1	-2.9	0
3.555	3.02148	3.27	8.96634	-4.2	6.3	-2.4	0
3.56	2.98224	3.19806	8.894401	-4.2	7	-2.8	0
3.565	2.98224	3.12612	8.82246	-5.1	7.2	-3.5	0
3.57	3.09342	3.08688	8.96634	-5.3	8.1	-3.3	0
3.575	2.98224	3.27	8.96634	-5.3	7.5	-3.9	0
3.58	2.98224	3.12612	8.96634	-5.7	6.8	-4	0
3.585	3.06072	3.19806	8.82246	-5.6	7.7	-4.1	0
3.59	3.02148	3.16536	8.96634	-6.1	8.4	-4	0
3.595	3.02148	3.16536	9.00558	-5.7	8.1	-4	0
3.6	3.02148	3.16536	8.894401	-6.5	9.1	-4.6	0
3.605	3.06072	3.16536	8.85516	-7.2	9.2	-4.4	0
3.61	2.98224	3.05418	9.03828	-6.9	9.1	-4.7	0
3.615	3.06072	3.16536	8.9271	-6.9	8.8	-5	0
3.62	3.02148	3.05418	8.96634	-7.2	9.6	-5.9	0
3.625	3.06072	2.9757	9.00558	-6.8	9.5	-6.9	0
3.63	3.24384	3.01494	9.07752	-6.1	9	-7.1	0
3.635	3.21114	3.12612	8.96634	-6	10.1	-7.5	0
3.64	3.21114	3.19806	8.9271	-6.6	10.9	-7.9	0
3.645	3.1719	3.30924	9.00558	-6	10.3	-8.2	0
3.65	3.1719	3.34848	9.00558	-5.3	10.2	-8.4	0
3.655	3.02148	3.27	8.9271	-4	10.7	-7.7	0
3.66	3.06072	3.19806	8.96634	-4.2	11.3	-7.6	0
3.665	2.57022	3.2373	9.03828	-3.5	13.6	-7	0
3.67	2.45904	3.19806	9.07752	-3	14	-7.4	0
3.675	2.75988	2.943	9.18216	-2.8	12.6	-8	0
3.68	2.83182	2.943	9.07752	-2.4	12.8	-8.1	0
3.685	2.68794	2.87106	9.07752	-2.7	14.2	-8.4	0
3.69	2.72064	2.83182	9.33258	-1.3	13.3	-8.9	0
3.695	2.75988	2.75988	9.2214	0.7	12.9	-8.8	0
3.7	2.75988	2.6814	9.2541	3	13.5	-10	0
3.705	2.94954	2.6487	9.40452	6	12.1	-11.1	0
3.71	3.50544	2.60946	9.437221	9.5	10.3	-13.3	0
3.715	3.58392	2.60946	9.33258	13.2	9.6	-16.4	0
3.72	3.87822	2.72064	9.40452	17.7	9.8	-19.1	0
3.725	3.9567	2.79258	9.33258	24.7	11.2	-22.9	0
3.73	4.17906	2.9757	9.5811	31.9	12.6	-25.8	0
3.735	4.13982	3.05418	9.5484	39.2	14.3	-28.1	0
3.74	4.7742	2.53752	9.980041	46.8	16.6	-30.5	0
3.745	5.2974	2.13204	10.49016	56	24.5	-33.4	0
3.75	4.85268	1.5042	10.67328	68.2	38	-34.2	0
3.755	3.4335	0.5886	11.2161	82.3	48.7	-35.8	0
3.76	4.7415	0.9875401	11.61504	100.8	50.2	-37.1	0
3.765	5.70942	1.4715	10.81716	114.1	61.5	-36.8	0
3.77	4.251	2.75988	10.45746	124.6	68.2	-36.7	0
3.775	3.65586	2.6487	10.8564	135.9	64.8	-39.8	0
3.78	5.37588	1.98162	11.07222	146.1	63.6	-44.8	0
3.785	5.0358	2.75988	11.11146	156	69.4	-45.3	0
3.79	4.88538	2.9757	11.32728	165.2	74.6	-48.8	0
3.795	5.37588	2.9757	11.2161	173.5	74.7	-57.3	0
3.8	4.32948	3.30924	11.03952	178.9	77.7	-66.5	0
3.805	4.55184	3.5643	11.07222	185.6	79.1	-79.9	0
3.81	4.02864	4.26408	10.96104	190.8	81.4	-91.6	0
3.815	4.40142	5.25816	11.79816	194.1	82.6	-100	0
3.82	4.55184	5.70288	12.12516	195.5	84.1	-106.6	0
3.825	4.2183	5.84676	11.58234	191.8	83.7	-113.4	0
3.83	3.54468	6.25224	11.61504	190.7	81.6	-118.3	0
3.835	3.39426	7.13514	12.12516	188.7	74.4	-124.3	0
3.84	3.9894	7.57986	11.94204	184.6	65.4	-131.1	0
3.845	3.54468	7.87416	11.68698	180.8	57.5	-134.9	0
3.85	3.61662	8.16846	12.4914	175.7	46.2	-137.6	0
3.855	4.44066	8.390821	13.1454	168	33.3	-140.6	0
3.86	5.14698	8.12922	13.21734	153.7	16.1	-142.3	0
3.865	6.082201	7.13514	13.76016	139.5	1.9	-144	0
3.87	7.27902	6.36342	13.39392	124.1	-0.2	-142.4	0
3.875	8.06382	4.89192	12.30828	107.7	0.4	-139	0
3.88	8.809381	3.78666	11.03952	90.5	0.6	-133.4	0
3.885	9.483001	2.6814	10.01928	73.7	1	-121.7	0
3.89	10.0389	1.68732	9.50916	62.6	5.1	-108.7	0
3.895	10.07814	0.73248	8.711281	54.2	12.8	-93.5	0
3.9	10.3005	0.18312	8.09652	47	17.2	-78.1	0
3.905	9.633421	0.2943	6.899701	40.8	20.6	-61.6	0
3.91	7.952641	2.49828	7.298641	34.2	15.3	-42	0
3.915	8.13576	0.8829001	9.659581	26.6	-1.5	-26.1	0
3.92	8.475841	0.21582	8.52816	14.4	-4.4	-9.2	0
3.925	7.985341	-0.39894	6.572701	5.7	-5.2	4.2	0
3.93	7.35096	-1.13796	6.16722	3	-6.6	13.7	0
3.935	6.38304	-1.4715	6.06258	1.9	-5.3	21.1	0
3.94	5.5263	-1.43226	5.87946	1.7	-4.7	26	0
3.945	4.62378	-1.2099	6.20646	2.8	-7	29.1	0
3.95	4.40142	-0.8436601	6.82122	2.7	-12.5	32.7	0
3.955	4.62378	-0.327	7.47522	0.9	-18.6	37.3	0
3.96	4.963861	0.0327	8.02458	-3	-24.7	42.5	0
3.965	5.2647	0.327	8.42352	-8.4	-28.7	47.3	0
3.97	5.44782	0.47742	8.75052	-17.2	-31.9	53.7	0
3.975	5.14698	0.5886	8.82246	-24.7	-32.4	59.2	0
3.98	4.66302	0.69324	8.85516	-32.6	-32.6	63.6	0
3.985	4.02864	0.73248	8.711281	-41.9	-34.1	68.3	0
3.99	3.54468	0.73248	8.52816	-48.6	-36	72.2	0
3.995	3.21114	0.7717201	8.42352	-54.6	-39.5	74.7	0
4	2.87106	0.9156	8.35158	-59.9	-43.6	76.6	0
4.005	2.79912	1.09872	8.38428	-64.7	-47.4	78.5	0
4.01	2.72064	1.32108	8.312341	-69.8	-51.8	79.8	0
4.015	2.75988	1.54344	8.45622	-74.5	-55.6	80.9	0
4.02	2.6487	1.72656	8.45622	-80.2	-59.2	82.3	0
4.025	2.6487	1.90968	8.63934	-85.1	-61.6	83.3	0
4.03	2.6487	2.0928	8.63934	-89.5	-63.9	83.8	0
4.035	2.6487	2.24322	8.67858	-94.2	-66.1	84.4	0
4.04	2.6487	2.31516	8.85516	-98.9	-68.8	85.3	0
4.045	2.57022	2.57022	8.894401	-104.5	-71.7	86.5	0
4.05	2.49828	2.72064	8.82246	-107.9	-73.9	87.5	0
4.055	2.45904	2.943	8.82246	-112	-77	88.4	0
4.06	2.60946	3.05418	8.894401	-115.3	-79.3	89.2	0
4.065	2.75988	3.27	8.85516	-118.5	-80.3	90	0
4.07	2.98224	3.38118	8.894401	-122.2	-82.1	91	0
4.075	3.1719	3.64278	8.85516	-124.3	-82	91.9	0
4.08	3.39426	3.71472	8.82246	-126	-81.7	93.1	0
4.085	3.4662	3.89784	8.85516	-127.5	-81.8	95.1	0
4.09	3.58392	4.00902	8.894401	-129	-81.7	97.3	0
4.095	3.65586	4.19214	8.9271	-129.2	-82	100.3	0
4.1	3.80628	4.45374	9.00558	-129	-82.7	102.6	0
4.105	4.02864	4.7088	9.07752	-129.2	-83.8	106	0
4.11	4.13982	4.93116	9.14946	-128.7	-84.3	108.9	0
4.115	4.2183	5.18622	9.14946	-128.3	-84.6	111.8	0
4.12	4.29024	5.33664	9.07752	-126.7	-84.6	114.8	0
4.125	4.29024	5.48052	9.110221	-125	-84.5	117.3	0
4.13	4.251	5.55246	9.07752	-123	-84.8	121.4	0
4.135	4.2183	5.519761	8.96634	-121	-84.7	125.3	0
4.14	4.06788	5.519761	8.9271	-118	-84.6	127.8	0
4.145	4.02864	5.44782	8.96634	-113.5	-85.2	132.1	0
4.15	3.9894	5.48052	9.07752	-109.3	-85.5	134.8	0
4.155	3.9567	5.591701	9.14946	-105	-84.4	137.9	0
4.16	3.9894	5.63094	9.110221	-100.8	-83.2	139.9	0
4.165	3.84552	5.77482	9.18216	-97	-81.7	141.6	0
4.17	3.76704	5.77482	9.2214	-92.4	-80.5	143.9	0
4.175	3.65586	5.84676	9.14946	-87.9	-78.6	145.6	0
4.18	3.50544	5.84676	9.110221	-82.1	-75.2	146.3	0
4.185	3.24384	6.10836	9.14946	-76.7	-72.7	146	0
4.19	3.24384	5.84676	8.9271	-71.3	-70.8	144.8	0
4.195	2.94954	6.14106	9.14946	-64.4	-70.7	143	0
4.2	2.6487	6.25224	9.2541	-59.1	-70.2	141.7	0
4.205	2.57022	7.10244	9.437221	-53.9	-71.4	140.3	0
4.21	2.45904	7.3248	9.80346	-48.7	-73.7	139.1	0
4.215	2.53752	7.507921	9.76422	-45.2	-78.8	136.9	0
4.22	2.45904	8.02458	10.05852	-41.4	-81.4	134.5	0
4.225	2.42634	8.685121	9.947341	-37.5	-81.7	133.2	0
4.23	2.42634	9.123301	9.875401	-34	-80.9	131.8	0
4.235	2.23668	9.93426	9.83616	-31	-78.4	130.1	0
4.24	1.82466	10.74522	9.50916	-28.1	-73.7	128.4	0
4.245	1.6023	11.40576	9.18216	-26.1	-68.9	126.1	0
4.25	1.41264	12.18402	8.75052	-24	-61.6	123.9	0
4.255	0.92868	12.9165	8.27964	-21.7	-50.7	118.3	0
4.26	0.25506	13.54434	7.9134	-19.9	-41	112.9	0
4.265	-0.51666	14.0937	7.51446	-18.6	-32.6	106.4	0
4.27	-1.37994	14.57112	7.33134	-17	-25.6	97	0
4.275	-2.23668	15.05508	7.04358	-16.6	-22.2	87.2	0
4.28	-3.06072	15.05508	6.74928	-16.5	-21.4	77	0
4.285	-3.65586	14.86542	6.38958	-16.3	-22.1	66.1	0
4.29	-4.02864	14.42724	5.9514	-15.5	-24.7	51.9	0
4.295	-4.17906	13.98252	5.519761	-13.5	-26.9	39.6	0
4.3	-4.10712	13.43316	5.22546	-10.2	-27.3	27	0
4.305	-3.91746	12.98844	5.00964	-4.3	-25.4	11.3	0
4.31	-3.54468	12.69414	5.00964	1.6	-21.4	-0.2	0
4.315	-2.87106	12.36714	5.04234	7.8	-15.8	-11.3	0
4.32	-2.16474	12.07284	5.22546	14	-8.8	-22.3	0
4.325	-1.41264	11.85048	5.33664	19.3	-0.8	-31.6	0
4.33	-0.8175	11.40576	5.55246	23.8	7	-40.7	0
4.335	-0.40548	10.96758	5.624401	27	13.5	-48.1	0
4.34	0.11118	10.49016	5.66364	29.6	19	-56.3	0
4.345	3.09342	8.390821	6.09528	30.8	20.3	-63.8	0
4.35	9.2214	2.42634	8.495461	22.5	16.6	-67.2	0
4.355	5.22546	6.1803	8.42352	19	31.2	-63.2	0
4.36	8.9925	1.32108	6.38958	32.2	67.3	-66.8	0
4.365	8.21424	-0.54936	5.84022	30.2	94.6	-70.2	0
4.37	9.89502	-2.20398	7.37058	36.6	116.5	-76.8	0
4.375	10.33974	-1.4715	9.40452	34.9	117.8	-84	0
4.38	10.791	-1.83774	11.11146	33.6	124.5	-87.7	0
4.385	11.64774	-2.13204	10.96104	27.1	126.1	-86.1	0
4.39	10.07814	0.43818	11.72622	18.2	131.1	-80.5	0
4.395	8.547781	2.24322	9.947341	9.8	118.3	-76.3	0
4.4	6.422281	-0.73248	7.298641	1.1	101.6	-72.9	0
4.405	4.02864	-2.17128	5.44128	0	86.8	-67.1	0
4.41	2.57022	-2.0601	3.88476	12.8	77.2	-61	0
4.415	1.53036	-0.66054	4.17252	41.6	61.1	-51.1	0
4.42	3.02148	1.5042	5.696341	72.3	52.4	-44.9	0
4.425	4.29024	4.525681	8.057281	99.6	47.3	-40.6	0
4.43	5.22546	7.0305	11.94204	113.1	36.4	-37.1	0
4.435	4.7415	8.71782	14.92428	111	28.4	-35.3	0
4.44	4.32948	9.56802	16.4481	96.4	31.5	-30.5	0
4.445	3.80628	9.9735	16.70316	78.9	34	-26.6	0
4.45	2.16474	9.01212	15.90528	58.9	39.1	-26.1	0
4.455	0.48396	7.17438	14.23104	41	42.2	-27.2	0
4.46	0.37278	4.66956	12.38022	30.8	41.3	-28.4	0
4.465	0.63438	2.57022	10.49016	25.8	37.8	-28.1	0
4.47	1.67424	1.2099	8.96634	26.9	31.6	-28	0
4.475	2.9103	0.73248	8.2404	30	23.3	-28.6	0
4.48	3.39426	1.39302	7.985341	33.3	17.4	-30.2	0
4.485	4.85268	2.20398	7.985341	36.4	14.3	-34.7	0
4.49	5.97102	4.08096	9.293341	37.9	13.3	-36.6	0
4.495	7.1286	8.09652	11.58234	36.5	17.9	-40.1	0
4.5	7.9134	9.3849	11.47116	24.4	40.3	-48.2	0
4.505	5.85984	6.219541	8.35158	13.6	59.5	-47.1	0
4.51	3.35502	5.0031	8.16846	8.6	47.1	-32.9	0
4.515	4.963861	4.1202	9.437221	4.6	31.9	-24.1	0
4.52	4.251	3.38118	9.40452	5.3	40.5	-20.9	0
4.525	2.9103	3.8259	9.14946	5.7	42.7	-15.9	0
4.53	3.54468	3.45966	9.50916	4.6	36.7	-14.7	0
4.535	3.61662	3.19806	9.62034	2.8	30.5	-12.9	0
4.54	3.21114	3.19806	9.40452	2.1	29.5	-12.3	0
4.545	2.79912	3.27	9.18216	1.3	26.8	-11.6	0
4.55	3.61662	3.45966	9.18216	2.1	23.5	-11.4	0
4.555	3.76704	3.8259	9.33258	2.2	19.8	-10	0
4.56	3.61662	3.75396	9.33258	1.1	17.7	-8.1	0
4.565	3.35502	3.49236	9.110221	0	15.9	-5.1	0
4.57	3.28308	3.19806	8.894401	-0.5	13.6	-4.3	0
4.575	3.58392	3.08688	8.711281	0.1	13.1	-3.5	0
4.58	3.61662	3.08688	8.67858	0.7	12.3	-3.3	0
4.585	3.39426	3.08688	8.67858	1.4	12.2	-3.1	0
4.59	3.4335	3.12612	8.5674	1.9	13	-4.6	0
4.595	3.58392	3.01494	8.600101	2.8	13	-5.5	0
4.6	3.4662	3.08688	8.711281	3.2	11.4	-5.9	0
4.605	3.4662	3.01494	8.711281	3.2	10.8	-5.8	0
4.61	3.50544	3.12612	8.75052	3.1	11.5	-6	0
4.615	3.65586	3.19806	8.711281	3.4	12.3	-5.6	0
4.62	3.39426	3.19806	8.67858	3	11.7	-5.6	0
4.625	3.84552	3.16536	8.52816	2.9	12	-7	0
4.63	3.9894	3.16536	8.45622	2.8	12.5	-6.9	0
4.635	3.87822	3.38118	8.63934	2.3	12.7	-6.8	0
4.64	3.9567	3.49236	8.711281	2.1	13.4	-7.3	0
4.645	4.13982	3.49236	8.711281	1.6	13.7	-7.3	0
4.65	3.58392	3.42042	8.711281	0.4	13.9	-6	0
4.655	3.84552	3.30924	8.63934	0	14.7	-6	0
4.66	4.02864	3.5316	8.600101	-0.5	14.8	-5.3	0
4.665	3.80628	3.30924	8.5674	-0.9	13.2	-3.9	0
4.67	3.61662	3.38118	8.600101	-1.1	13.6	-3.3	0
4.675	3.54468	3.38118	8.82246	-1.2	13.9	-3.9	0
4.68	3.61662	3.38118	8.75052	-1.2	14.1	-3.7	0
4.685	3.54468	3.27	8.75052	-1.1	14.4	-3.1	0
4.69	3.4662	3.19806	8.63934	-1.2	14.1	-2.4	0
4.695	3.24384	3.38118	8.85516	-0.9	13	-2.4	0
4.7	3.28308	3.2373	8.85516	-1.3	13.6	-3.4	0
4.705	3.58392	3.27	8.894401	-1.1	13.8	-3.4	0
4.71	3.24384	3.30924	8.9271	-1.2	13.3	-2.3	0
4.715	3.1719	3.34848	8.96634	-1.5	13.3	-1.6	0
4.72	3.39426	3.38118	9.00558	-0.7	12.5	-2.2	0
4.725	3.39426	3.34848	8.9271	-0.2	11.5	-2	0
4.73	3.1719	3.27	9.00558	0	10.5	-1.3	0
4.735	3.21114	3.30924	8.894401	-0.8	10.5	-1.2	0
4.74	3.32232	3.30924	8.9271	-0.4	10	-1.3	0
4.745	3.13266	3.30924	9.03828	0.1	8.8	-1.1	0
4.75	3.09342	3.30924	8.96634	0.2	8.7	-1	0
4.755	3.21114	3.27	8.894401	0.2	8.3	-1	0
4.76	3.32232	3.2373	8.85516	0	8.2	-0.9	0
4.765	3.28308	3.27	8.894401	-0.2	8	-0.9	0
4.77	3.09342	3.27	8.85516	0.2	7.1	-0.7	0
4.775	3.09342	3.12612	8.894401	0.1	6.9	-0.9	0
4.78	3.06072	3.19806	8.85516	-0.4	6.5	-1.1	0
4.785	2.9103	3.19806	8.894401	-0.5	6	-1.4	0
4.79	2.94954	3.12612	8.894401	0	6	-1.5	0
4.795	3.1719	3.19806	8.85516	0	5.6	-2.1	0
4.8	3.09342	3.27	8.9271	0	4.2	-1.1	0
4.805	3.06072	3.19806	9.00558	0.6	3.5	-1.1	0
4.81	3.13266	3.2373	8.894401	0.7	3.1	-1.5	0
4.815	2.98224	3.30924	8.82246	0.9	2.9	-1.5	0
4.82	3.06072	3.27	8.85516	1	2.6	-1.2	0
4.825	3.32232	3.27	8.96634	1.6	2.4	-1.4	0
4.83	3.24384	3.2373	8.82246	1.4	1.8	-1.5	0
4.835	3.39426	3.34848	8.894401	1.1	1.4	-1.1	0
4.84	3.32232	3.34848	8.82246	1.4	1.2	-1.1	0
4.845	3.39426	3.30924	8.67858	1.5	1.3	-1.4	0
4.85	3.32232	3.34848	8.85516	1.2	1.6	-1.3	0
4.855	3.35502	3.34848	8.85516	1.3	1.2	-1.3	0
4.86	3.4662	3.30924	8.82246	1.9	1.1	-1.2	0
4.865	3.4335	3.27	8.82246	1.5	1.1	-1.4	0
4.87	3.39426	3.30924	8.78322	1.4	0.8	-0.9	0
4.875	3.39426	3.30924	8.78322	1.1	1.2	-0.9	0
4.88	3.35502	3.38118	8.67858	1.4	1.6	-1.4	0
4.885	3.4335	3.30924	8.75052	0.7	1.8	-1.4	0
4.89	3.4662	3.34848	8.711281	0.6	2.1	-0.8	0
4.895	3.4335	3.30924	8.75052	0.2	2.7	-0.9	0
4.9	3.39426	3.34848	8.75052	-0.1	3.5	-1.6	0
4.905	3.28308	3.30924	8.711281	0	3.3	-1.3	0
4.91	3.28308	3.16536	8.75052	0.3	4.1	-1.4	0
4.915	3.24384	3.27	8.78322	-0.7	4.2	-2	0
4.92	3.24384	3.38118	8.85516	-0.4	4	-2	0
4.925	3.28308	3.27	8.9271	0	3.9	-1.5	0
4.93	3.13266	3.42042	8.85516	-0.9	4.1	-1.6	0
4.935	3.21114	3.45966	8.82246	-0.1	3.9	-1	0
4.94	3.21114	3.27	8.85516	0.2	3.7	-1.1	0
4.945	3.21114	3.27	8.78322	-0.1	4.2	-1	0
4.95	3.13266	3.2373	8.9271	-0.2	3.8	-1.7	0
4.955	3.13266	3.16536	8.85516	-0.2	4.3	-1.8	0
4.96	3.09342	3.27	8.82246	-0.6	4.4	-1.8	0
4.965	3.13266	3.19806	8.894401	-0.9	4.2	-1.9	0
4.97	3.21114	3.27	8.85516	-0.7	4.2	-2	0
4.975	3.09342	3.27	8.894401	-0.5	4.1	-2.3	0
4.98	3.1719	3.19806	8.82246	-0.6	4.2	-2.1	0
4.985	3.02148	3.30924	8.82246	-0.7	4.7	-2.4	0
4.99	3.1719	3.2373	8.82246	-0.7	4.8	-2.1	0
4.995	3.1719	3.19806	8.75052	-0.8	5.2	-3.2	0
5	3.21114	3.2373	8.85516	-0.9	4.8	-3.2	0
5.005	3.1719	3.27	8.894401	-0.8	4.6	-3.2	0
5.01	3.06072	3.2373	8.9271	-1.6	5.1	-3.6	0
5.015	3.02148	3.34848	8.96634	-1.6	4.7	-3.7	0
5.02	3.09342	3.27	8.96634	-1.6	3.7	-4.3	0
5.025	3.13266	3.27	8.82246	-2.1	3.8	-4.2	0
5.03	3.21114	3.30924	8.82246	-1.9	4.4	-4.3	0
5.035	3.1719	3.19806	8.894401	-1.4	5.2	-3.8	0
5.04	3.13266	3.27	8.711281	-1.1	5.5	-3.5	0
5.045	3.13266	3.19806	8.9271	-2.3	5.1	-4	0
5.05	3.1719	3.08688	9.00558	-2.4	5.3	-4.3	0
5.055	3.21114	3.16536	8.75052	-3	6.2	-5.3	0
5.06	3.32232	3.16536	9.00558	-3	5.6	-5.6	0
5.065	3.28308	3.19806	8.78322	-2.5	5.8	-5.9	0
5.07	3.21114	3.16536	9.03828	-2.4	5.6	-6.8	0
5.075	3.28308	3.16536	9.00558	-3.2	4.9	-7.5	0
5.08	3.1719	3.34848	8.9271	-3	4.8	-7.6	0
5.085	3.28308	3.49236	8.894401	-2.7	4.9	-7.5	0
5.09	3.24384	3.45966	8.894401	-1.8	5.3	-6.5	0
5.095	3.32232	3.5316	8.711281	-1.9	6	-6.4	0
5.1	3.32232	3.5643	8.82246	-1.7	5	-5.6	0
5.105	3.09342	3.5643	8.82246	-2.1	5.2	-4.6	0
5.11	3.1719	3.30924	8.82246	-2.7	5.8	-4.4	0
5.115	3.21114	3.30924	8.78322	-2.3	6.2	-4.6	0
5.12	3.32232	3.19806	8.78322	-2.1	6.3	-4.6	0
5.125	3.39426	3.08688	8.711281	-2.6	6.7	-4.9	0
5.13	3.24384	3.05418	8.85516	-4.1	7.3	-6.5	0
5.135	3.02148	3.05418	8.96634	-5.4	7.7	-7.7	0
5.14	2.94954	3.01494	9.00558	-5.6	7.9	-8.4	0
5.145	2.87106	3.16536	8.96634	-5.8	9.3	-8.6	0
5.15	2.79912	3.19806	8.9271	-5.7	8.6	-8.8	0
5.155	2.83182	3.27	9.00558	-5.1	8.4	-9	0
5.16	2.60946	3.38118	9.07752	-4.9	8.7	-8.6	0
5.165	2.60946	3.30924	9.18216	-4	7.1	-8.6	0
5.17	2.68794	3.30924	9.110221	-2.5	5.8	-7.5	0
5.175	2.75988	3.42042	9.03828	-1	4.4	-6.8	0
5.18	2.98224	3.42042	9.03828	0.4	3.4	-6.4	0
5.185	3.06072	3.34848	9.00558	1.3	2.1	-6.4	0
5.19	3.06072	3.34848	8.96634	2.1	1.8	-5.8	0
5.195	3.35502	3.30924	8.96634	2.8	1.9	-5.2	0
5.2	3.1719	3.45966	8.82246	3	1.3	-5.2	0
5.205	3.39426	3.42042	8.894401	3.4	1	-4.6	0
5.21	3.28308	3.42042	8.85516	3	1.4	-4.3	0
5.215	3.35502	3.30924	8.82246	3.5	2	-3.5	0
5.22	2.9103	3.38118	8.96634	2.8	2.2	-3.2	0
5.225	3.06072	3.38118	8.894401	3.1	1.8	-3.2	0
5.23	3.1719	3.42042	8.85516	2.8	2.4	-3.2	0
5.235	3.35502	3.34848	8.82246	2.3	2.3	-3.5	0
5.24	3.61662	3.42042	8.78322	1.8	2.2	-2.5	0
5.245	2.68794	3.34848	8.9271	1	2.1	-1.6	0
5.25	2.98224	3.34848	8.894401	1.1	2.6	-2.3	0
5.255	3.54468	3.34848	8.78322	1.5	4.2	-2.5	0
5.26	2.94954	3.38118	8.894401	1.4	3	-1.7	0
5.265	2.34786	3.27	9.03828	0.5	2.1	-0.4	0
5.27	2.98224	3.27	8.96634	0.6	3	-0.9	0
5.275	3.58392	3.42042	8.9271	1	2.5	-0.9	0
5.28	2.53752	3.38118	8.9271	0.9	-0.1	1.7	0
5.285	2.34786	3.19806	9.07752	0.6	-1	1.3	0
5.29	2.98224	3.30924	9.00558	1.2	1.7	-0.3	0
5.295	3.9894	3.42042	8.96634	0.7	0.5	-0.1	0
5.3	2.34786	3.16536	8.85516	0.7	-2.5	2.9	0
5.305	2.49828	3.05418	9.14946	1.9	-1.5	1.6	0
5.31	3.35502	3.19806	9.14946	3.1	0	0	0
5.315	2.83182	3.19806	9.14946	3.6	-1.7	0	0
5.32	2.75988	3.12612	9.293341	5.5	-1.6	-2.2	0
5.325	3.13266	3.2373	9.18216	7.2	-0.4	-3.9	0
5.33	3.28308	3.30924	9.14946	8.8	-0.8	-4.6	0
5.335	2.79912	3.34848	9.14946	10.2	-1.8	-5.4	0
5.34	2.79912	3.38118	9.110221	11.1	-0.8	-5.9	0
5.345	2.98224	3.34848	9.110221	11.3	-0.7	-7.3	0
5.35	3.09342	3.49236	8.9271	11.9	-1.4	-7.2	0
5.355	2.57022	3.5643	9.00558	12.2	-2.6	-7.4	0
5.36	1.8639	3.5643	9.07752	11.5	-3.9	-9.7	0
5.365	1.3407	3.64278	9.437221	9.6	-9	-15.7	0
5.37	0.92868	3.49236	9.50916	6	-14.7	-25.8	0
5.375	0.48396	3.49236	9.692281	1.4	-20.9	-38.2	0
5.38	1.49112	3.34848	9.47646	-4.3	-26.1	-51.5	0
5.385	3.35502	3.89784	8.38428	-9.8	-30.3	-61.8	0
5.39	1.0791	2.57022	8.600101	-13.9	-31.9	-73.2	0
5.395	2.83182	3.75396	9.80346	-20.7	-41.2	-88.3	0
5.4	2.75988	2.75988	8.27964	-27.5	-40	-99.5	0
5.405	3.58392	4.00902	8.52816	-31.8	-43.8	-108.7	0
5.41	4.10712	3.5643	8.12922	-34.3	-43.4	-111.7	0
5.415	3.61662	4.15944	8.495461	-37.9	-46.2	-116.4	0
5.42	4.4799	4.26408	7.9134	-39.9	-45.5	-117.1	0
5.425	4.02864	4.37526	8.16846	-40.8	-45.5	-117.7	0
5.43	4.59108	4.30332	8.20116	-41.3	-46.2	-117.7	0
5.435	3.7278	4.08096	8.2404	-41.5	-47.7	-115	0
5.44	3.61662	4.1202	8.057281	-41	-44.8	-114.1	0
5.445	3.21114	4.08096	8.82246	-40.3	-45	-113.5	0
5.45	3.39426	4.08096	8.52816	-39.3	-45.9	-112.4	0
5.455	2.98224	3.89784	8.495461	-38.7	-46.7	-108.8	0
5.46	3.50544	4.04826	8.9271	-36.8	-48	-106.8	0
5.465	3.02148	4.04826	8.495461	-34.7	-46.2	-103.1	0
5.47	2.3871	3.8259	9.03828	-32.5	-46.6	-100.1	0
5.475	2.53752	4.37526	9.2214	-31.4	-47.9	-97.6	0
5.48	2.23668	3.78666	8.78322	-30.5	-48.9	-95.7	0
5.485	2.34786	4.1202	9.293341	-30.1	-50.9	-94.7	0
5.49	1.56306	4.26408	8.85516	-30	-50.7	-94.6	0
5.495	2.3871	3.93708	9.2214	-30.3	-53.6	-96	0
5.5	2.79912	4.08096	8.85516	-29.8	-53.4	-97	0
5.505	2.3871	4.08096	8.5674	-30.1	-53.2	-98	0
5.51	2.83182	4.45374	8.67858	-30.3	-54.8	-99.3	0
5.515	2.72064	4.63686	8.495461	-30.2	-53.7	-99.1	0
5.52	2.01432	5.11428	8.67858	-30.3	-54.3	-100.7	1
5.525	1.22952	4.66956	8.96634	-30.3	-55.5	-105.3	1
5.53	1.8639	5.2974	8.63934	-30.8	-58.3	-109.9	1
5.535	1.56306	5.44782	8.38428	-32.1	-60.2	-114.5	1
5.54	1.97508	5.48052	8.96634	-33.8	-61.9	-119.8	1
5.545	2.6487	6.219541	7.403281	-35.6	-64.5	-123.2	1
5.55	1.75272	5.886	7.54716	-36.1	-62	-128.5	1
5.555	3.21114	6.95202	7.9134	-35.9	-65.6	-133.3	1
5.56	3.91746	6.7689	7.33134	-36.6	-63.7	-136.5	1
5.565	3.32232	6.513841	7.2594	-37.8	-62.3	-136.9	1
5.57	2.01432	6.513841	6.35034	-36.9	-56.4	-138.8	1
5.575	3.91746	6.585781	6.82122	-35.1	-59.9	-142.2	1
5.58	3.9567	5.886	7.18746	-35	-59	-142.8	1
5.585	5.14698	5.07504	7.11552	-34.4	-51.3	-144.2	1
5.59	5.07504	4.08096	7.403281	-38	-53.1	-141	1
5.595	6.304561	3.27	7.62564	-40.7	-51.3	-137.1	1
5.6	5.89908	2.0601	7.2594	-44.2	-48.7	-132	1
5.605	6.16068	1.58268	7.62564	-45.9	-46.1	-127.3	1
5.61	7.27902	0.9156	8.27964	-48.4	-45.6	-118.6	1
5.615	6.90624	-0.10464	8.38428	-51.1	-40.7	-111.3	1
5.62	6.45498	-0.73248	8.78322	-51.7	-34.3	-102.9	1
5.625	5.85984	-0.9156	9.36528	-53.1	-27.8	-91.2	1
5.63	5.40858	-1.43226	9.692281	-53.5	-20.9	-81.5	1
5.635	4.92462	-1.54344	9.692281	-53	-11.9	-71	1
5.64	4.7742	-1.24914	9.40452	-51.3	-3.5	-59	1
5.645	4.17906	-0.39894	9.50916	-48.4	4.2	-46.5	1
5.65	2.9103	0.6213	9.47646	-44	12.7	-33.4	1
5.655	0.66708	2.46558	9.33258	-38.1	16.9	-21.3	1
5.66	-0.8175	3.34848	10.01928	-31.1	17.6	-9.1	1
5.665	-0.37278	3.8259	10.45746	-27.3	12.3	-2.3	1
5.67	1.3407	4.30332	9.80346	-24	11.2	2.6	1
5.675	3.09342	4.30332	8.9271	-20.2	10.1	7	1
5.68	3.9567	4.1202	8.5674	-16.1	7.8	11.3	1
5.685	4.02864	3.60354	8.600101	-12.1	5.3	15.1	1
5.69	3.4662	2.90376	8.9271	-10.6	3.5	15.3	1
5.695	2.98224	2.57022	9.18216	-9.3	4.4	14	1
5.7	3.02148	2.42634	9.18216	-7.5	2.7	10.6	1
5.705	3.35502	2.57022	9.07752	-6.4	1.4	6.9	1
5.71	3.9567	3.05418	8.67858	-5.7	2.3	2.8	1
5.715	4.29024	3.19806	8.711281	-5.1	3.7	0.3	1
5.72	4.40142	3.42042	8.45622	-5.8	6	-2.4	1
5.725	4.10712	3.45966	8.495461	-7.4	8.2	-5.4	1
5.73	3.58392	3.71472	8.63934	-9.3	10.7	-6.4	1
5.735	2.98224	3.93708	8.96634	-10.9	12.6	-7	1
5.74	2.60946	3.8259	9.07752	-11.2	13	-6.2	1
5.745	2.6487	3.60354	8.9271	-11.1	12.6	-4.8	1
5.75	2.60946	3.67548	9.07752	-10.5	12.7	-3.6	1
5.755	2.9103	3.42042	9.110221	-10.7	10.7	-2.1	1
5.76	3.02148	3.38118	8.9271	-9.6	10	-1.1	1
5.765	3.13266	3.30924	9.00558	-8.8	9.4	-0.7	1
5.77	3.1719	3.30924	9.2214	-7	8.1	-0.7	1
5.775	3.35502	3.16536	9.03828	-5.1	8.8	-0.3	1
5.78	3.4662	2.9757	8.78322	-5.8	10	-1.4	1
5.785	3.32232	3.27	8.96634	-7	9.5	-3.6	1
5.79	3.32232	3.19806	9.00558	-7	9.5	-4.1	1
5.795	3.24384	3.30924	8.711281	-6.9	10.5	-5.3	1
5.8	3.13266	3.16536	9.07752	-7.3	11.9	-5.1	1
5.805	2.83182	3.30924	9.07752	-8.3	10.1	-6	1
5.81	2.72064	3.45966	9.07752	-8.9	10.8	-6.3	1
5.815	2.53752	3.49236	9.2541	-7.3	9.9	-4.9	1
5.82	2.57022	3.34848	9.07752	-5.6	8.5	-3.9	1
5.825	2.60946	3.38118	9.07752	-4.5	7.4	-3	1
5.83	2.6487	3.34848	9.14946	-3.4	6.8	-1.8	1
5.835	2.9103	3.30924	9.14946	-2.5	6.2	-0.9	1
5.84	2.98224	3.08688	9.00558	-2	6	-0.3	1
5.845	2.98224	3.27	9.00558	-2.1	3.9	-1.3	1
5.85	2.9103	3.19806	9.18216	-2.3	4.2	-1.4	1
5.855	2.9103	3.27	9.00558	-1.8	3.7	-1.5	1
5.86	2.83182	3.2373	9.00558	-1.4	2.3	-0.7	1
5.865	2.87106	3.19806	9.110221	-0.9	1.9	-0.7	1
5.87	2.94954	3.2373	9.07752	-0.3	1.6	-1.5	1
5.875	3.02148	3.12612	9.03828	0	1.1	-1.5	1
5.88	2.98224	3.16536	9.14946	0.9	0.4	-1.7	1
5.885	2.94954	3.05418	9.18216	1.5	-0.1	-2.8	1
5.89	3.02148	3.16536	9.18216	3.7	-1	-3.2	1
5.895	3.09342	3.08688	9.2214	5.8	-2.3	-3.6	1
5.9	3.1719	2.9757	9.293341	7.7	-3.4	-4.6	1
5.905	3.06072	3.12612	9.2541	10	-3.4	-6.2	1
5.91	2.94954	3.27	9.33258	12.5	-3.7	-7.2	1
5.915	2.94954	3.45966	9.293341	15.4	-3.5	-7.2	1
5.92	2.9103	3.5643	9.07752	17.5	-4	-6	1
5.925	3.02148	3.64278	9.03828	18.3	-6	-5.2	1
5.93	3.06072	3.67548	9.07752	18.4	-7.4	-4.4	1
5.935	3.21114	3.64278	8.96634	18.9	-8.1	-3.3	1
5.94	3.28308	3.71472	8.9271	18.5	-8.6	-2.8	1
5.945	3.1719	3.71472	8.85516	18.4	-8.8	-1.4	1
5.95	3.13266	3.64278	8.9271	18.2	-9.3	-1.2	1
5.955	2.98224	3.60354	8.96634	18.6	-10.7	-0.9	1
5.96	2.9103	3.5643	9.03828	18.3	-11.9	-0.4	1
5.965	2.72064	3.5643	9.00558	19.1	-11.4	0	1
5.97	2.60946	3.64278	9.07752	19.8	-13.8	0.8	1
5.975	2.53752	3.5316	9.07752	20	-13.7	1.8	1
5.98	2.79912	3.5316	9.110221	21.2	-14.9	2	1
5.985	2.53752	3.64278	8.894401	22	-14.9	1.8	1
5.99	1.75272	4.37526	8.75052	23.2	-19.5	1.8	1
5.995	2.34786	4.08096	9.33258	24.3	-31.9	-1.6	1
6	1.6023	5.63094	8.12922	23.2	-29.1	-8.9	1
6.005	0.63438	5.63094	8.45622	24	-37.1	-22.1	1
6.01	1.30146	6.10836	8.495461	21.8	-46.4	-36.4	1
6.015	1.30146	6.54654	8.057281	20.4	-51.1	-51.3	1
6.02	2.05356	6.7362	8.02458	20.2	-52	-67	1
6.025	2.94954	6.25224	8.27964	19.3	-53.9	-80.5	1
6.03	1.90314	7.6191	7.80222	16.3	-57.7	-88.4	1
6.035	2.23668	7.6518	7.87416	15.4	-59.2	-95.9	1
6.04	2.9103	8.16846	7.80222	12.2	-57	-102.5	1
6.045	2.94954	8.16846	7.2594	9.4	-53	-107.9	1
6.05	1.6023	7.9461	6.31764	6	-54.3	-112.7	1
6.055	2.42634	7.72374	6.82122	3.5	-56.3	-120.1	1
6.06	3.54468	7.39674	6.97164	-1.1	-57.7	-125.3	1
6.065	4.17906	6.513841	6.46152	-5.4	-55	-127.1	1
6.07	4.5126	5.886	5.624401	-10	-54.8	-127.8	1
6.075	4.7742	4.74804	6.31764	-12.4	-54.3	-127.3	1
6.08	5.487061	4.45374	6.2457	-18.2	-51.3	-124.1	1
6.085	5.44782	3.64278	6.20646	-22.1	-50	-119.9	1
6.09	5.67018	2.9757	6.31764	-26.2	-48.8	-114.6	1
6.095	5.85984	2.27592	6.82122	-30.5	-47.8	-109.4	1
6.1	5.8206	1.7985	6.71658	-35	-45	-103.4	1
6.105	6.3438	1.1772	7.47522	-40.8	-42.5	-96.6	1
6.11	5.70942	0.69324	8.20116	-47.1	-41.5	-89.5	1
6.115	4.81344	0.2943	8.63934	-53.7	-39.3	-84.5	1
6.12	4.55184	0.14388	9.659581	-60	-37.8	-80.5	1
6.125	4.4799	0.10464	9.5811	-67.3	-36.2	-76.1	1
6.13	4.36872	-0.51012	9.83616	-75.9	-34.3	-72.1	1
6.135	4.66302	0.43818	9.659581	-81.3	-29	-67.2	1
6.14	4.92462	0.18312	10.2024	-84.7	-22.3	-62.7	1
6.145	4.7415	1.02678	9.07752	-87.2	-10.9	-54.8	1
6.15	3.35502	1.28184	9.00558	-86.3	-2.3	-46	1
6.155	5.2647	-2.42634	11.90934	-83.7	3	-38	1
6.16	-0.92868	3.12612	10.5294	-70.3	29	-21.9	1
6.165	2.6487	2.17128	9.14946	-65.6	49.3	-11	1
6.17	-2.49828	3.27	11.14416	-65.8	25.6	-7	1
6.175	-0.25506	3.93708	11.39922	-53.7	27.2	1.4	1
6.18	1.11834	3.5643	9.62034	-44.9	28	8.6	1
6.185	2.34786	3.05418	9.83616	-35.6	19.3	14.4	1
6.19	4.02864	2.83182	9.83616	-24.4	10.4	17.4	1
6.195	4.251	2.49828	9.40452	-17	8.4	16.8	1
6.2	4.251	2.49828	9.18216	-11.4	5.6	14	1
6.205	3.9894	2.49828	9.33258	-6.3	4	9.9	1
6.21	3.87822	2.60946	9.2541	-4.1	1.3	4.9	1
6.215	3.76704	2.943	8.96634	-1.6	0	-0.4	1
6.22	3.4662	2.9757	8.9271	-0.4	-0.1	-3	1
6.225	3.13266	3.16536	8.9271	0.1	0.1	-6.3	1
6.23	2.98224	3.42042	8.9271	-0.2	0.6	-8	1
6.235	3.02148	3.67548	8.78322	-1.4	2.1	-9.1	1
6.24	3.09342	3.96978	8.711281	-3.7	3.2	-9.8	1
6.245	2.87106	3.96978	8.711281	-4.6	3.5	-9.2	1
6.25	2.72064	3.93708	8.82246	-5.1	4.1	-8.4	1
6.255	2.75988	3.93708	8.82246	-5.2	4.2	-6.5	1
6.26	2.87106	3.8259	8.894401	-4.6	4.6	-4.9	1
6.265	2.98224	3.67548	8.85516	-4.3	4.6	-3.7	1
6.27	3.02148	3.64278	8.894401	-3.7	4.4	-3.1	1
6.275	3.02148	3.5316	8.894401	-3.2	4.3	-2.3	1
6.28	3.13266	3.45966	8.85516	-2.9	3.9	-1.3	1
6.285	3.24384	3.38118	8.894401	-2.2	3.6	-0.9	1
6.29	3.24384	3.38118	8.894401	-1.5	3.7	-1.2	1
6.295	3.24384	3.30924	9.00558	-0.5	3.2	-1.9	1
6.3	3.09342	3.38118	8.9271	0	2.8	-2.1	1
6.305	2.94954	3.38118	8.894401	0	2.3	-2.4	1
6.31	2.9103	3.34848	8.9271	0.7	2.3	-3	1
6.315	2.9103	3.30924	8.9271	1	1.8	-3	1
6.32	3.09342	3.34848	8.85516	0.7	1.1	-3.5	1
6.325	2.94954	3.38118	8.82246	1	1.1	-4.2	1
6.33	2.98224	3.42042	8.894401	0.7	0.8	-4	1
6.335	2.87106	3.49236	8.85516	0.3	1.1	-3.9	1
6.34	2.83182	3.5316	8.82246	0	1.6	-3.5	1
6.345	2.79912	3.42042	8.9271	-0.3	1.6	-3.2	1
6.35	2.75988	3.34848	8.894401	-0.6	1.2	-2.6	1
6.355	2.68794	3.38118	8.82246	-0.8	0.9	-2.6	1
6.36	2.68794	3.42042	8.96634	-0.4	0.8	-2.5	1
6.365	2.72064	3.38118	8.894401	-0.1	1.1	-1.8	1
6.37	2.79912	3.38118	8.894401	-0.1	0.9	-1.7	1
6.375	2.87106	3.42042	8.96634	0.9	-0.1	-1.3	1
6.38	3.02148	3.34848	8.96634	1.6	-0.2	-1.4	1
6.385	3.06072	3.30924	8.96634	1.8	-0.7	-1.6	1
6.39	3.09342	3.34848	8.894401	1.8	-1.5	-2.1	1
6.395	3.21114	3.42042	8.85516	2.5	-1.8	-2.2	1
6.4	3.28308	3.34848	8.82246	2.8	-1.1	-2.1	1
6.405	3.35502	3.42042	8.75052	2.8	-1.6	-3	1
6.41	3.32232	3.42042	8.75052	2.3	-1.5	-3.2	1
6.415	3.13266	3.49236	8.82246	1.6	-1.4	-3.8	1
6.42	2.98224	3.60354	8.85516	0.8	-0.5	-4.3	1
6.425	2.94954	3.67548	8.82246	0.2	0	-3.9	1
6.43	2.87106	3.5316	8.894401	0.1	0.1	-3.5	1
6.435	2.68794	3.5316	8.9271	0.1	0.7	-3	1
6.44	2.6487	3.45966	9.03828	0.4	0.3	-2.4	1
6.445	2.79912	3.5316	9.00558	1.5	-0.6	-2	1
6.45	2.79912	3.5316	8.96634	2.2	-1.4	-0.8	1
6.455	2.83182	3.49236	8.96634	2.8	-2.4	-0.4	1
6.46	2.94954	3.42042	9.03828	3.5	-2.3	-0.2	1
6.465	3.09342	3.45966	8.9271	3.9	-2.5	-0.3	1
6.47	3.09342	3.45966	8.9271	4.5	-2.6	-0.6	1
6.475	3.02148	3.49236	8.82246	4.9	-3.2	-0.9	1
6.48	2.9103	3.49236	8.85516	5.3	-3.3	-1	1
6.485	2.87106	3.38118	8.894401	5.3	-2.8	-1.4	1
6.49	2.83182	3.27	8.82246	5.5	-2.8	-1.4	1
6.495	2.83182	3.30924	8.78322	5.3	-3	-1.6	1
6.5	2.75988	3.42042	8.78322	4.4	-3.5	-1.8	1
6.505	2.60946	3.49236	8.82246	4.2	-3.9	-1.6	1
6.51	2.57022	3.49236	8.78322	3.9	-3.9	-0.7	1
6.515	2.75988	3.42042	8.78322	3.7	-4	-0.2	1
6.52	2.83182	3.49236	8.75052	3.1	-4.4	0.2	1
6.525	3.02148	3.60354	8.63934	2.5	-4.3	1.3	1
6.53	3.1719	3.64278	8.63934	2.3	-4	1.6	1
6.535	3.28308	3.71472	8.600101	1.6	-2.8	2.1	1
6.54	3.39426	3.64278	8.711281	1.1	-2.3	2.5	1
6.545	3.39426	3.5316	8.711281	0.9	-1.7	2.1	1
6.55	3.4662	3.5643	8.67858	0.2	-1.7	1.5	1
6.555	3.4662	3.64278	8.600101	0	-0.1	1.1	1
6.56	3.4335	3.5643	8.67858	-0.7	0.8	0.8	1
6.565	3.39426	3.64278	8.67858	-0.9	1.8	0.6	1
6.57	3.39426	3.49236	8.75052	-1	2.4	-0.4	1
6.575	3.4335	3.5643	8.711281	-1.1	3.1	-1.1	1
6.58	3.4335	3.49236	8.711281	-1.6	3.9	-1.1	1
6.585	3.21114	3.60354	8.67858	-2.1	4.3	-1.7	1
6.59	3.09342	3.49236	8.85516	-2	4.9	-2.1	1
6.595	2.94954	3.49236	8.82246	-2.3	5.7	-2.5	1
6.6	2.87106	3.45966	8.9271	-2.3	4.9	-2.5	1
6.605	2.79912	3.45966	8.85516	-2.1	4.7	-1.8	1
6.61	2.83182	3.45966	8.85516	-1.8	3.7	-1.9	1
6.615	2.83182	3.49236	8.85516	-1.4	3.8	-1.5	1
6.62	2.79912	3.49236	8.85516	-1.4	3.9	-1.7	1
6.625	2.79912	3.34848	8.894401	-1.1	3.6	-1.1	1
6.63	2.87106	3.38118	8.85516	-1	3.2	-1.8	1
6.635	2.9103	3.38118	8.9271	-1.1	2.9	-1.8	1
6.64	2.87106	3.45966	8.9271	-1.6	3	-1.5	1
6.645	2.87106	3.5316	8.85516	-1.7	2.8	-1.8	1
6.65	2.98224	3.5643	8.78322	-1.9	2.3	-1.3	1
6.655	2.94954	3.64278	8.711281	-2.5	2.8	-1.1	1
6.66	2.98224	3.64278	8.75052	-3	3.2	-0.9	1
6.665	3.09342	3.5643	8.75052	-3.4	4	-0.5	1
6.67	3.1719	3.5316	8.711281	-3.5	4.1	0	1
6.675	3.1719	3.49236	8.711281	-3.9	4.5	0.3	1
6.68	3.21114	3.5316	8.75052	-4.2	5.1	-0.1	1
6.685	3.21114	3.42042	8.75052	-4.1	5.7	-0.1	1
6.69	3.24384	3.45966	8.82246	-4.6	6.2	-0.5	1
6.695	3.1719	3.45966	8.9271	-4.6	6.3	-0.7	1
6.7	3.09342	3.42042	8.9271	-4.9	6.3	-1.2	1
6.705	3.06072	3.42042	9.00558	-3.9	6	-1.6	1
6.71	2.98224	3.38118	9.00558	-3.6	5.9	-1.8	1
6.715	2.87106	3.30924	9.03828	-2.9	5.8	-1.8	1
6.72	2.75988	3.30924	9.14946	-1.8	4.9	-1.9	1
6.725	2.72064	3.2373	9.14946	-0.4	3.2	-1.9	1
6.73	2.68794	3.27	9.2214	1.4	2	-2.3	1
6.735	2.6487	3.2373	9.2541	2.8	1.1	-2.5	1
6.74	2.68794	3.27	9.18216	4.6	-0.9	-2.6	1
6.745	2.75988	3.30924	9.18216	7	-2.4	-2.6	1
6.75	2.79912	3.34848	9.18216	8.6	-3	-2.5	1
6.755	2.79912	3.42042	9.07752	9.9	-3.8	-2.9	1
6.76	2.9103	3.49236	9.2214	11.3	-4.4	-2.8	1
6.765	2.72064	3.64278	9.03828	13.6	-3.4	-2.6	1
6.77	2.72064	3.5643	9.14946	15	-5.2	-2.3	1
6.775	2.94954	3.67548	9.00558	16.3	-6.3	-3	1
6.78	3.06072	3.64278	8.894401	16.8	-7.5	-1.8	1
6.785	3.06072	3.71472	8.894401	16.5	-8.5	-1.1	1
6.79	2.98224	3.60354	8.894401	16.8	-8.6	-0.8	1
6.795	3.06072	3.64278	8.894401	17	-9.3	-0.8	1
6.8	3.09342	3.67548	8.82246	17.2	-9.6	-1.3	1
6.805	3.13266	3.78666	8.75052	18.1	-9.7	-1.1	1
6.81	2.98224	3.71472	8.894401	19.3	-10.4	-0.9	1
6.815	2.94954	3.64278	9.03828	20.1	-11.2	-0.3	1
6.82	2.9103	3.5316	9.07752	22.4	-10.6	-0.2	1
6.825	2.87106	3.5316	9.00558	24.2	-10.2	-0.2	1
6.83	2.68794	3.67548	9.00558	26.5	-10.6	0	1
6.835	3.1719	3.16536	9.07752	27.7	-12.3	0.3	1
6.84	3.4335	2.60946	9.33258	30.6	-14	-0.7	1
6.845	2.79912	2.72064	9.36528	36.4	-8.7	-0.7	1
6.85	2.98224	2.83182	9.14946	38.5	-8.4	-2.1	1
6.855	3.02148	3.05418	9.110221	39.4	-10.1	-4.2	1
6.86	3.24384	3.12612	9.00558	39.4	-9.5	-6.3	1
6.865	3.24384	3.30924	8.78322	39	-7.7	-7.8	1
6.87	3.28308	3.64278	8.75052	38.5	-7	-9.5	1
6.875	3.24384	4.1202	8.63934	37.2	-6.1	-10.5	1
6.88	3.21114	4.26408	8.52816	35.5	-4.9	-10.4	1
6.885	3.28308	4.34256	8.42352	34.3	-4.6	-10.6	1
6.89	3.21114	4.34256	8.312341	32.8	-2.8	-10	1
6.895	3.1719	4.26408	8.27964	30.8	-2.1	-9.6	1
6.9	3.24384	4.45374	8.16846	28.6	-1.4	-9.5	1
6.905	3.32232	4.4145	8.16846	25.7	-0.6	-9.6	1
6.91	3.4662	4.45374	8.02458	23.7	0.1	-9.3	1
6.915	3.54468	4.525681	7.84146	20.1	1.8	-9.3	1
6.92	3.50544	4.63686	7.76952	16.7	3	-10.6	1
6.925	3.1719	4.66956	7.51446	13.3	3.6	-10.5	1
6.93	3.13266	4.59762	7.2594	8.2	3.1	-12.5	1
6.935	3.24384	4.74804	7.22016	3.4	2.2	-14.1	1
6.94	3.50544	4.963861	7.22016	-0.6	2.6	-15.4	1
6.945	3.54468	5.0031	7.33134	-6.8	3.1	-16.8	1
6.95	3.35502	4.89192	7.22016	-11.7	4.7	-17.5	1
6.955	3.02148	4.81998	7.14822	-17.1	4.9	-19.3	1
6.96	2.87106	4.74804	7.2594	-22.9	3.9	-20.4	1
6.965	3.13266	4.78074	7.37058	-28	2.5	-22.1	1
6.97	3.54468	4.525681	7.403281	-33.9	1.8	-23.1	1
6.975	3.4662	4.525681	7.54716	-39.2	2.8	-23.5	1
6.98	3.28308	4.34256	7.87416	-45.7	2.8	-23.7	1
6.985	3.28308	4.26408	8.09652	-51.2	2.1	-23.5	1
6.99	3.4335	4.30332	8.5674	-56.8	3.7	-23	1
6.995	3.39426	4.23138	8.52816	-62.2	5.7	-21.6	1
7	3.13266	4.34256	8.45622	-64.8	9.3	-18.4	1
7.005	2.27592	4.37526	8.78322	-66.9	12.4	-13	1
7.01	1.82466	4.08096	9.03828	-67.9	12.1	-8.8	1
7.015	1.53036	2.60946	9.2214	-68.1	10.8	-5.1	1
7.02	-0.07194	2.42634	11.5431	-61.1	8.4	-0.4	1
7.025	3.65586	2.60946	9.07752	-53.6	18	9.1	1
7.03	0.8175	2.943	10.63404	-48.1	15.6	7.7	1
7.035	2.30862	2.90376	9.731521	-36.8	25.7	14.2	1
7.04	2.60946	2.72064	9.40452	-31.7	16.1	12.8	1
7.045	2.68794	2.3871	10.13046	-26.8	10.6	12.8	1
7.05	2.94954	2.6814	9.731521	-20.4	9.5	12.2	1
7.055	3.09342	2.72064	9.36528	-14	6.4	9.7	1
7.06	3.24384	2.943	9.437221	-10	4.6	6.8	1
7.065	2.94954	2.9757	9.33258	-6.5	2.7	4.9	1
7.07	2.83182	3.05418	9.293341	-4.3	0.9	3.4	1
7.075	2.87106	3.12612	9.2214	-2.4	-0.2	1.3	1
7.08	2.9103	3.2373	9.00558	-1.5	-1.1	-0.5	1
7.085	2.94954	3.45966	8.894401	-1.1	-1	-1.4	1
7.09	2.98224	3.60354	8.67858	-1.1	-2	-2.1	1
7.095	3.09342	3.64278	8.711281	-2.1	-1.1	-2.9	1
7.1	3.02148	3.89784	8.63934	-4.1	-0.1	-2.4	1
7.105	2.98224	3.89784	8.67858	-5.3	1	-2.1	1
7.11	2.87106	3.93708	8.67858	-6.6	2.5	-1.9	1
7.115	2.79912	4.00902	8.82246	-7.7	3.5	-0.8	1
7.12	2.72064	3.78666	8.711281	-8.1	4.5	0	1
7.125	2.79912	3.75396	8.85516	-7.9	4.6	1	1
7.13	2.9103	3.67548	8.78322	-7.9	4.2	2.5	1
7.135	2.9103	3.5643	8.78322	-8	3.8	3.2	1
7.14	3.21114	3.45966	8.85516	-9.1	2.8	3.2	1
7.145	3.1719	3.42042	8.85516	-9.1	3.9	3	1
7.15	3.28308	3.38118	8.85516	-9	4.3	2.7	1
7.155	3.24384	3.38118	9.00558	-8.4	4.2	1.5	1
7.16	3.09342	3.38118	8.9271	-7.4	4.6	1.3	1
7.165	3.02148	3.34848	8.9271	-7.1	4.8	0.7	1
7.17	2.83182	3.30924	9.03828	-6.8	4.4	0.5	1
7.175	2.68794	3.34848	9.07752	-6.4	5.1	0.4	1
7.18	2.68794	3.27	9.07752	-5.7	5.1	0.1	1
7.185	2.68794	3.27	9.03828	-4.7	4.3	0.4	1
7.19	2.68794	3.27	9.14946	-3.7	2.7	0	1
7.195	2.60946	3.27	9.18216	-2.5	2.1	0	1
7.2	2.57022	3.2373	9.14946	-1.4	1.1	0.1	1
7.205	2.6487	3.2373	9.110221	0	0	0	1
7.21	2.72064	3.19806	9.14946	0.9	-0.9	0	1
7.215	2.72064	3.34848	9.110221	2.1	-1.7	0	1
7.22	2.75988	3.19806	9.110221	3.3	-2.8	-0.3	1
7.225	2.79912	3.12612	9.18216	5.3	-3.8	-0.7	1
7.23	2.83182	3.16536	9.2214	7.1	-4.6	-2	1
7.235	2.87106	3.2373	9.07752	9.1	-5.1	-3.2	1
7.24	3.02148	3.30924	9.00558	11.5	-5.3	-4.4	1
7.245	2.98224	3.38118	9.03828	13.3	-5.7	-4.6	1
7.25	2.87106	3.42042	9.00558	14.6	-5.3	-4.8	1
7.255	2.87106	3.5643	8.9271	15.2	-6	-5.1	1
7.26	2.9103	3.49236	9.03828	15.4	-5.3	-4.6	1
7.265	2.72064	3.64278	8.894401	16.2	-3.5	-4.5	1
7.27	2.72064	3.60354	8.82246	15.7	-5	-3.9	1
7.275	2.72064	3.5643	8.9271	15	-6.5	-3.5	1
7.28	2.72064	3.5316	8.9271	15.7	-5.9	-3.3	1
7.285	2.75988	3.49236	8.85516	15.4	-5.6	-3.2	1
7.29	2.75988	3.45966	8.78322	14.4	-5.8	-3.4	1
7.295	2.83182	3.45966	8.75052	13.1	-6.1	-3.2	1
7.3	2.83182	3.60354	8.75052	11.6	-6.8	-3.4	1
7.305	2.72064	3.71472	8.78322	10.7	-6.9	-3	1
7.31	2.68794	3.78666	8.82246	9	-6.1	-2.3	1
7.315	2.68794	3.8259	8.711281	8.1	-6.3	-1.7	1
7.32	2.68794	3.78666	8.78322	7.2	-6.7	-0.7	1
7.325	2.68794	3.78666	8.711281	6.3	-7.5	0.4	1
7.33	2.83182	3.71472	8.67858	5.6	-7	1.4	1
7.335	2.9103	3.78666	8.63934	4.8	-6.7	2.1	1
7.34	2.98224	3.71472	8.711281	4.2	-6.4	2.2	1
7.345	3.09342	3.64278	8.711281	3.4	-5.5	2.7	1
7.35	3.09342	3.5643	8.75052	2.5	-4.6	3.5	1
7.355	3.06072	3.60354	8.75052	2.1	-3.7	3.8	1
7.36	3.1719	3.5643	8.67858	1.4	-3.3	3	1
7.365	3.09342	3.5316	8.78322	1	-3.2	2.7	1
7.37	3.09342	3.64278	8.711281	1.7	-2.4	2.3	1
7.375	3.06072	3.5643	8.75052	1.6	-2.3	1.8	1
7.38	3.21114	3.49236	8.82246	1.5	-3	1.3	1
7.385	3.06072	3.49236	8.9271	2	-3	1.1	1
7.39	3.09342	3.42042	9.00558	2.8	-2.8	0.8	1
7.395	2.9103	3.49236	9.00558	4.6	-3.6	0	1
7.4	2.87106	3.49236	9.03828	6.5	-4.6	0	1
7.405	2.98224	3.45966	9.14946	8.5	-5.3	-0.3	1
7.41	3.02148	3.45966	9.18216	10.8	-6	-0.5	1
7.415	2.94954	3.64278	9.18216	13.8	-6.4	-0.9	1
7.42	2.87106	3.60354	9.00558	16.5	-6.7	-1.1	1
7.425	2.98224	3.60354	9.07752	18.7	-8.7	-0.7	1
7.43	3.06072	3.64278	9.03828	21	-9.1	0	1
7.435	2.94954	3.78666	8.9271	22.8	-10.1	0	1
7.44	3.02148	3.71472	8.9271	24.5	-10.2	0.5	1
7.445	2.94954	3.71472	8.85516	25.9	-10.3	0.3	1
7.45	2.9103	3.38118	9.03828	26.6	-11.3	0.2	1
7.455	2.98224	2.943	9.14946	28.9	-10.9	-0.4	1
7.46	3.02148	3.01494	8.75052	29.8	-7.4	-1.4	1
7.465	3.28308	3.05418	8.38428	27	-6.7	-4.3	1
7.47	3.13266	3.34848	8.27964	23.7	-8.5	-6.7	1
7.475	3.58392	4.23138	7.985341	20.1	-6.5	-9	1
7.48	3.13266	4.63686	7.84146	16.8	-4.9	-9.5	1
7.485	2.60946	4.93116	7.87416	10.6	-6.5	-7.7	1
7.49	2.68794	5.0031	7.985341	5.8	-6	-6.3	1
7.495	2.75988	5.0031	7.80222	1	-4.6	-4.1	1
7.5	2.79912	4.81998	7.9134	-3.7	-4.5	-1.1	1
7.505	2.83182	4.63686	7.952641	-8.1	-3.9	1.1	1
7.51	3.06072	4.55838	8.057281	-13.3	-2.8	4.2	1
7.515	3.21114	4.48644	7.9134	-17.7	-1.8	5.6	1
7.52	3.39426	4.4145	7.952641	-21	0.2	6.5	1
7.525	3.61662	4.23138	8.20116	-24.4	1.5	7.6	1
7.53	4.55184	1.83774	10.05852	-25.2	5.7	7.7	1
7.535	2.27592	5.0031	7.37058	-19.7	22.5	10.5	1
7.54	4.66302	2.75988	8.63934	-24.9	11.6	6	1
7.545	3.4335	3.8586	9.110221	-25.4	11.6	5	1
7.55	3.4662	3.64278	8.16846	-23.3	17.3	3.8	1
7.555	3.09342	3.34848	9.18216	-23.8	14.4	2.6	1
7.56	3.02148	3.2373	9.2541	-22.9	14.2	2	1
7.565	2.75988	3.30924	9.14946	-20.8	14.3	0.7	1
7.57	2.57022	3.19806	9.110221	-18.4	12.3	-0.1	1
7.575	2.49828	3.16536	9.33258	-16.7	11.4	-0.9	1
7.58	2.45904	3.19806	9.2541	-13.9	9.5	-1.1	1
7.585	2.42634	3.27	9.2541	-10.9	8	-1.6	1
7.59	2.57022	3.16536	9.18216	-7.9	6	-1	1
7.595	2.72064	3.30924	9.03828	-5.7	4.7	-1.2	1
7.6	2.9103	3.34848	8.96634	-4	3.8	-1.5	1
7.605	3.06072	3.34848	8.9271	-2.9	3.2	-1.1	1
7.61	3.1719	3.38118	8.78322	-2.1	2.7	-2.1	1
7.615	3.4335	3.34848	8.67858	-2.6	2.1	-2.5	1
7.62	3.54468	3.5316	8.5674	-3.8	3.5	-4	1
7.625	3.54468	3.75396	8.495461	-5.5	5.3	-5.1	1
7.63	3.4662	3.8586	8.45622	-6.5	6.7	-6.1	1
7.635	3.28308	4.00902	8.52816	-8.4	7.4	-7	1
7.64	3.21114	3.93708	8.63934	-9.1	7.9	-6.3	1
7.645	3.09342	3.89784	8.67858	-10.7	10.6	-5.1	1
7.65	2.98224	3.8586	8.75052	-11.1	11	-4.2	1
7.655	3.06072	3.78666	8.78322	-11.3	10.5	-3.5	1
7.66	2.98224	3.71472	8.96634	-10.9	10.5	-2.8	1
7.665	2.87106	3.60354	8.9271	-11.3	10.5	-3.5	1
7.67	2.87106	3.5316	9.00558	-8.5	9.7	-1.6	1
7.675	2.75988	3.49236	9.110221	-6	7.3	-0.5	1
7.68	2.72064	3.38118	9.14946	-4.6	6.3	-0.3	1
7.685	2.57022	3.2373	9.36528	-3.1	4.6	-0.4	1
7.69	2.57022	3.12612	9.437221	0	2.5	-0.4	1
7.695	2.72064	3.16536	9.33258	4.2	0.1	-1.6	1
7.7	2.9103	3.27	9.33258	7.2	-1.9	-1.4	1
7.705	2.9103	3.30924	9.2214	10	-3.7	-1.8	1
7.71	2.9103	3.34848	9.33258	13	-4.5	-2.3	1
7.715	2.9103	3.38118	9.2541	15.8	-5.4	-2.5	1
7.72	2.83182	3.60354	9.2214	18	-6.5	-2.9	1
7.725	2.87106	3.60354	9.14946	19.8	-8	-3	1
7.73	2.87106	3.75396	9.03828	22.4	-9.5	-2.8	1
7.735	2.94954	3.78666	8.96634	23.5	-10.1	-2	1
7.74	2.9103	3.89784	8.9271	24.9	-10.2	-1.3	1
7.745	2.87106	3.8259	8.9271	26	-10.5	0	1
7.75	2.75988	3.8586	9.03828	27	-10.7	1.1	1
7.755	2.72064	3.93708	9.03828	28.2	-11.2	2.5	1
7.76	2.79912	3.8259	9.14946	31	-11.9	4.2	1
7.765	2.79912	3.42042	9.33258	34.4	-12	5.5	1
7.77	2.19744	2.90376	9.62034	38.8	-11.7	7	1
7.775	2.19744	3.05418	9.47646	45.1	-11.9	8.7	1
7.78	2.57022	3.30924	9.14946	50.4	-13	8.1	1
7.785	2.3871	3.30924	9.14946	54.6	-16.4	7.8	1
7.79	2.72064	3.27	9.33258	56.6	-18.5	5.3	1
7.795	2.83182	3.19806	9.18216	57.6	-18	3.9	1
7.8	3.1719	3.42042	9.2214	57.8	-17.8	1.7	1
7.805	3.4335	3.49236	9.2541	57.1	-15.3	-0.4	1
7.81	3.7278	3.60354	9.03828	55.2	-13.5	-2.3	1
7.815	3.39426	4.00902	8.78322	53.9	-10.5	-4.4	1
7.82	2.45904	5.0031	8.600101	52.2	-6.5	-6.7	1
7.825	1.75272	5.22546	8.5674	49.2	-5.6	-10.5	1
7.83	1.53036	5.591701	8.27964	44.8	-8.9	-14.9	1
7.835	1.82466	5.66364	7.76952	40.3	-13.6	-18.9	1
7.84	2.72064	5.44782	7.73028	35.7	-15.6	-23.8	1
7.845	3.65586	5.0031	7.11552	30.1	-15.4	-26.4	1
7.85	3.9567	5.40858	6.572701	25	-15.3	-27.5	1
7.855	3.39426	5.33664	6.64464	19.2	-13.5	-28.1	1
7.86	3.35502	5.25816	7.11552	14.2	-14.2	-29.8	1
7.865	3.65586	5.14698	6.46152	6.7	-13.8	-30.8	1
7.87	3.76704	4.93116	6.35034	0.1	-15.5	-31.5	1
7.875	4.13982	4.74804	6.16722	-6.2	-17.2	-32.4	1
7.88	5.07504	4.66956	6.023341	-14.4	-17	-32.2	1
7.885	5.0358	4.525681	5.80752	-21.4	-16.7	-30.1	1
7.89	4.70226	4.89192	6.49422	-27	-14.9	-29.4	1
7.895	3.6951	4.963861	6.422281	-33.5	-11.4	-28.2	1
7.9	2.9103	5.11428	6.86046	-40.2	-9.7	-28.3	1
7.905	2.87106	5.11428	6.899701	-49.8	-9	-29.1	1
7.91	2.83182	5.11428	7.298641	-57.8	-10.5	-29.6	1
7.915	3.09342	4.89192	7.54716	-65.3	-11.4	-28.9	1
7.92	3.09342	4.59762	7.51446	-73.3	-11.8	-27.3	1
7.925	3.32232	4.45374	7.952641	-79.4	-10.2	-24.9	1
7.93	3.32232	4.525681	8.5674	-87.5	-6.7	-19.8	1
7.935	3.65586	4.08096	9.437221	-94.2	-3.2	-15.2	1
7.94	3.02148	3.42042	8.85516	-98	6	-8.6	1
7.945	1.67424	3.71472	8.45622	-99.3	15.3	-2.1	1
7.95	2.57022	1.24914	9.76422	-98.4	15.6	3	1
7.955	-0.18312	0.80442	14.44686	-85.1	17.4	6.3	1
7.96	4.06788	3.19806	7.87416	-73.7	54.3	22.7	1
7.965	2.68794	3.08688	9.980041	-72.5	24.2	7.7	1
7.97	2.79912	3.89784	10.2024	-63.2	35.5	16.4	1
7.975	4.02864	2.943	9.50916	-52.7	22.6	16.3	1
7.98	3.13266	2.13204	10.45746	-42.7	19.7	16.4	1
7.985	4.13982	2.0928	10.16316	-31	16.4	13.3	1
7.99	4.13982	1.94892	9.947341	-20.4	12.2	7.4	1
7.995	3.39426	2.31516	9.659581	-12.9	10.2	2.2	1
8	2.83182	2.53752	9.5811	-8.7	6.5	-2.1	1
8.005	2.49828	2.943	9.40452	-6	2.6	-5.8	1
8.01	2.23668	3.19806	9.18216	-4.9	1.1	-7	1
8.015	2.19744	3.49236	8.96634	-3.9	1.2	-7.9	1
8.02	2.27592	3.71472	8.894401	-2.8	1.5	-6.7	1
8.025	2.53752	3.8586	8.82246	-2.6	1.3	-5.3	1
8.03	2.83182	3.8586	8.52816	-3.5	2.1	-3.7	1
8.035	3.09342	3.78666	8.5674	-3.9	2.8	-2.5	1
8.04	3.1719	3.67548	8.63934	-5.6	4.1	-1.6	1
8.045	3.24384	3.89784	8.63934	-7	5.6	-1.7	1
8.05	3.32232	3.71472	8.67858	-7.9	7	-1.5	1
8.055	3.24384	3.75396	8.600101	-8.4	8.3	-0.9	1
8.06	3.13266	3.67548	8.85516	-8.6	8.6	-0.8	1
8.065	2.94954	3.60354	8.894401	-8.6	8.8	-0.5	1
8.07	2.98224	3.42042	8.85516	-8.8	9.8	-0.3	1
8.075	2.98224	3.42042	8.96634	-9.1	9.3	-0.4	1
8.08	2.98224	3.34848	9.14946	-8.8	9.1	-0.7	1
8.085	3.06072	3.2373	8.894401	-8.4	9	-0.9	1
8.09	2.98224	3.38118	8.96634	-7.7	9	-1.1	1
8.095	2.87106	3.2373	9.14946	-7	7.8	-1.2	1
8.1	2.87106	3.34848	9.00558	-6.2	8.3	-1.6	1
8.105	2.79912	3.30924	9.14946	-5.3	8.1	-2.1	1
8.11	2.87106	3.19806	9.03828	-5.2	7.6	-2.5	1
8.115	2.72064	3.38118	8.96634	-4.6	7	-2.9	1
8.12	2.68794	3.38118	9.03828	-4.6	6.1	-2.5	1
8.125	2.60946	3.34848	8.96634	-4.4	5.3	-2.3	1
8.13	2.60946	3.34848	9.03828	-3.2	5.3	-2.1	1
8.135	2.53752	3.38118	9.07752	-2.4	3.7	-1.5	1
8.14	2.6487	3.30924	9.110221	-1.9	3	-1.4	1
8.145	2.75988	3.27	9.14946	-0.9	2.1	-1.1	1
8.15	2.75988	3.30924	9.07752	-0.3	1.4	-0.7	1
8.155	2.72064	3.27	9.18216	0	0.4	0	1
8.16	2.75988	3.27	9.14946	0.9	-0.2	-0.4	1
8.165	2.75988	3.34848	9.110221	1.8	-1.2	-0.9	1
8.17	2.79912	3.30924	9.07752	2.3	-2.1	-0.6	1
8.175	2.75988	3.42042	9.00558	3.2	-2.8	-0.2	1
8.18	2.79912	3.30924	9.110221	4.2	-3.7	-0.4	1
8.185	2.83182	3.38118	9.110221	5.8	-4.3	-0.5	1
8.19	2.83182	3.08688	9.293341	7.4	-4.8	-0.7	1
8.195	2.68794	2.9757	9.437221	9.1	-6.7	-1.1	1
8.2	2.79912	2.943	9.293341	12.3	-8.7	-2.5	1
8.205	3.02148	2.9757	9.437221	15.6	-9.4	-4.4	1
8.21	2.87106	3.08688	9.437221	20.6	-7.2	-5.4	1
8.215	2.75988	3.30924	9.18216	25.2	-7	-5.9	1
8.22	2.87106	3.42042	9.293341	27.5	-9.3	-6.7	1
8.225	2.98224	3.5643	9.293341	30.1	-9.5	-5.3	1
8.23	2.75988	3.60354	9.03828	32.2	-8.9	-5.1	1
8.235	2.68794	3.75396	8.9271	33.7	-10.1	-4.5	1
8.24	2.68794	3.45966	9.14946	32.7	-14.7	-4	1
8.245	2.75988	3.30924	9.03828	33.6	-15.4	-3.9	1
8.25	3.02148	3.16536	8.711281	33.5	-14.4	-4.7	1
8.255	3.32232	3.16536	8.495461	31.7	-13.3	-6	1
8.26	3.32232	3.45966	8.27964	28.7	-11.1	-7	1
8.265	3.09342	3.96978	8.16846	24.9	-10.9	-8.4	1
8.27	2.79912	4.37526	8.27964	20.5	-11.2	-8.6	1
8.275	2.42634	4.59762	8.16846	14.9	-9.5	-6.8	1
8.28	2.19744	4.525681	8.2404	11.5	-9.2	-5.1	1
8.285	2.08626	4.45374	8.2404	7.9	-9.8	-1.8	1
8.29	2.27592	4.26408	8.38428	5	-9.9	0.7	1
8.295	2.68794	4.15944	8.27964	1.7	-8.7	3.2	1
8.3	3.21114	4.08096	8.2404	-1	-7.1	5.3	1
8.305	3.7278	4.04826	8.20116	-3.4	-4.8	6	1
8.31	3.91746	4.04826	8.09652	-6.3	-1.6	6.7	1
8.315	3.9567	4.00902	8.2404	-8.5	0.5	6.4	1
8.32	3.6951	3.89784	8.42352	-10.3	2.1	5.8	1
8.325	3.54468	3.78666	8.5674	-12	4.2	5.1	1
8.33	3.32232	3.67548	8.63934	-13	5.4	4.7	1
8.335	3.28308	3.5316	8.63934	-13.5	6.1	4	1
8.34	3.32232	3.42042	8.711281	-13.5	6.2	3.1	1
8.345	3.28308	3.38118	8.75052	-13.1	6.7	2.2	1
8.35	3.1719	3.42042	8.75052	-13	7.6	0.8	1
8.355	3.02148	3.45966	8.78322	-12.6	7.4	0.7	1
8.36	2.75988	3.45966	9.00558	-12.3	7	0.3	1
8.365	2.49828	3.45966	9.00558	-11.8	7	0	1
8.37	2.27592	3.38118	9.07752	-10.8	6.9	0.1	1
8.375	2.3871	3.34848	9.110221	-9.8	5.4	0.5	1
8.38	2.49828	3.34848	9.110221	-8.4	4.5	0.7	1
8.385	2.6487	3.42042	9.07752	-6.3	2.9	1.2	1
8.39	2.87106	3.42042	9.00558	-4.6	1.8	1.1	1
8.395	3.02148	3.45966	9.00558	-3.1	1.6	1.7	1
8.4	3.06072	3.49236	9.00558	-1.7	1.6	0.8	1
8.405	3.13266	3.5316	9.00558	-0.6	1.1	0.2	1
8.41	3.1719	3.49236	8.9271	0.5	0	0.2	1
8.415	3.09342	3.5643	8.9271	1.6	-0.8	-0.4	1
8.42	3.13266	3.5643	8.96634	2.4	-0.7	-0.6	1
8.425	3.06072	3.60354	8.894401	3	-0.3	-0.4	1
8.43	3.13266	3.49236	8.894401	3.6	-1.1	-0.7	1
8.435	3.13266	3.5316	8.96634	4.5	-2.5	-1.4	1
8.44	3.06072	3.5316	9.110221	4.9	-3.5	-2	1
8.445	2.87106	3.5643	9.2214	6.3	-5.1	-2.7	1
8.45	3.02148	3.45966	9.14946	8.6	-5.3	-2.7	1
8.455	3.1719	3.5316	9.18216	11.2	-5.9	-2.9	1
8.46	3.09342	3.5643	9.18216	13.3	-6.6	-3.5	1
8.465	2.94954	3.5643	9.2214	16.4	-8.2	-4.1	1
8.47	2.87106	3.67548	9.33258	19.7	-9.1	-3.8	1
8.475	2.75988	3.71472	9.293341	23.1	-10.9	-3.2	1
8.48	2.60946	3.8586	9.18216	26.6	-12.6	-2.6	1
8.485	2.6487	3.8586	9.2214	31.6	-14.7	-1.2	1
8.49	2.42634	4.04826	9.03828	34.7	-16.7	0	1
8.495	2.57022	3.67548	9.110221	38.4	-21.7	1.1	1
8.5	4.02864	2.49828	9.5484	41.6	-25.9	1	1
8.505	2.98224	2.87106	9.2541	47.9	-15.1	1.4	1
8.51	2.53752	3.16536	8.9271	52.9	-10	0.2	1
8.515	2.83182	3.16536	9.00558	52.3	-15.6	-2.5	1
8.52	2.83182	3.16536	8.9271	49.3	-19.1	-7	1
8.525	2.79912	2.90376	8.894401	47.2	-18.9	-9.1	1
8.53	3.21114	3.05418	8.5674	44	-17.5	-11.1	1
8.535	3.4335	3.2373	8.20116	40.2	-16.5	-13.3	1
8.54	3.28308	3.89784	7.65834	35.4	-14.6	-14.7	1
8.545	3.09342	4.74804	7.403281	28.7	-14	-15.9	1
8.55	3.24384	5.18622	7.11552	22.5	-13.5	-16.2	1
8.555	3.39426	5.63094	6.677341	15.4	-12.6	-14.8	1
8.56	3.4662	5.74212	6.38958	8.1	-10.8	-12.5	1
8.565	3.24384	5.814061	6.49422	1.2	-7.9	-9.5	1
8.57	3.4662	5.74212	6.64464	-8.9	-5.3	-5.9	1
8.575	4.02864	5.74212	6.78852	-17.2	0	-3.5	1
8.58	4.32948	5.63094	7.004341	-25.4	5.6	-0.4	1
8.585	3.91746	5.55246	7.004341	-36.8	8.8	4.6	1
8.59	3.7278	5.66364	7.004341	-44.1	12.2	7.1	1
8.595	3.54468	5.55246	7.2594	-51.2	13.5	9.4	1
8.6	3.35502	5.18622	7.51446	-57.7	15.4	10.9	1
8.605	3.32232	4.89192	7.80222	-64.3	16.2	12.3	1
8.61	4.44066	3.42042	8.52816	-69.7	18.4	13.5	1
8.615	3.1719	0.43818	12.74646	-68.3	23.8	10.8	1
8.62	2.6487	5.2974	5.591701	-55.2	51.8	18.4	1
8.625	4.40142	1.7985	9.5811	-64.1	18.4	3.5	1
8.63	2.30862	3.5316	11.00028	-60.8	30.5	9.3	1
8.635	3.02148	3.08688	8.82246	-48.2	38.9	10	1
8.64	2.34786	1.65462	10.38552	-47.6	24.8	7.7	1
8.645	1.3407	1.94892	11.00028	-35.7	16.2	6.9	1
8.65	1.90314	1.83774	10.13046	-24	18.7	4	1
8.655	2.08626	2.24322	9.80346	-15.8	13.7	0.9	1
8.66	2.01432	2.46558	9.83616	-9.9	6.5	-1.4	1
8.665	1.97508	2.87106	9.5484	-5.6	2.3	-2.3	1
8.67	2.1255	3.05418	9.36528	-1.8	-0.9	-3	1
8.675	2.16474	3.16536	9.293341	0	-3.9	-3.5	1
8.68	2.42634	3.45966	9.07752	0.9	-5.5	-3.2	1
8.685	2.87106	3.64278	8.85516	1.6	-6	-3.2	1
8.69	3.32232	3.96978	8.52816	1.7	-4.4	-2.6	1
8.695	3.80628	4.00902	8.312341	0.7	-3	-2.6	1
8.7	4.10712	4.00902	8.312341	-1.3	-0.7	-2.7	1
8.705	4.06788	4.15944	8.27964	-3.6	2.7	-3.3	1
8.71	4.10712	3.93708	8.35158	-6.3	4.6	-3.9	1
8.715	3.87822	3.93708	8.35158	-7.7	7.4	-4.1	1
8.72	3.4662	3.8586	8.600101	-9.4	8.9	-4.9	1
8.725	3.13266	3.8259	8.75052	-10	10.1	-4.4	1
8.73	2.98224	3.67548	8.894401	-9.8	10.9	-3.4	1
8.735	2.87106	3.64278	9.00558	-8.1	10.4	-2.9	1
8.74	2.75988	3.49236	9.03828	-6.8	9.7	-2	1
8.745	2.72064	3.42042	9.07752	-4.6	7.8	-1.6	1
8.75	2.75988	3.34848	9.18216	-3.2	6.5	-1	1
8.755	2.72064	3.38118	9.18216	-1	4.2	-0.1	1
8.76	2.68794	3.27	9.33258	0.9	2	-0.4	1
8.765	2.72064	3.16536	9.33258	3.4	-0.3	-0.8	1
8.77	2.79912	3.16536	9.437221	6.5	-2.8	-1.4	1
8.775	2.83182	3.2373	9.33258	9.1	-4.9	-2	1
8.78	2.79912	3.27	9.33258	12.8	-7.4	-2	1
8.785	2.87106	3.27	9.40452	15.6	-7.8	-2.5	1
8.79	3.02148	3.38118	9.40452	19.3	-8	-3.4	1
8.795	3.02148	3.5643	9.2214	23.1	-8.3	-3.3	1
8.8	3.06072	3.64278	9.110221	26	-9.2	-3.2	1
8.805	3.09342	3.71472	9.18216	28.3	-11.4	-3.5	1
8.81	3.13266	3.78666	9.14946	31.4	-12.7	-2.8	1
8.815	3.02148	3.8259	9.293341	34.7	-15.3	-1.8	1
8.82	2.98224	3.78666	9.293341	38.6	-15.8	-1.1	1
8.825	2.83182	3.75396	9.293341	43.1	-17.9	0	1
8.83	2.68794	3.78666	9.40452	48	-19.8	0.7	1
8.835	2.60946	3.38118	9.5484	53.9	-22.5	2.1	1
8.84	3.28308	2.02086	10.5621	64.8	-25.9	3.7	1
8.845	2.87106	2.6487	10.2351	76	-18.9	5.1	1
8.85	2.75988	3.27	9.40452	84.7	-14.6	4.4	1
8.855	2.45904	2.90376	9.293341	88.6	-23.8	1.9	1
8.86	3.1719	3.08688	9.9081	91.5	-31.3	1.1	1
8.865	3.58392	3.8586	10.78446	95.4	-28.2	-0.8	1
8.87	2.79912	6.7362	9.731521	92.5	-21.5	-3.9	1
8.875	2.01432	7.6518	9.692281	91.9	-14	-9.4	1
8.88	0.92868	8.57394	9.14946	91.2	-8.1	-13.3	1
8.885	-0.11118	8.09652	8.2404	89.1	-6.3	-16.1	1
8.89	-0.33354	9.16254	8.2404	86.1	-11.4	-21.3	1
8.895	-0.11118	9.456841	9.33258	82.3	-19.9	-27.7	1
8.9	-0.37278	8.502001	8.42352	75.2	-23.1	-33.3	1
8.905	0.11118	7.76298	7.51446	65.5	-28	-40.6	1
8.91	0.2943	7.39674	6.82122	58.5	-26.3	-47.1	1
8.915	0.14388	7.6191	6.49422	52.2	-22.5	-52.3	1
8.92	-0.2943	6.84084	6.86046	44.4	-23.4	-58	1
8.925	0.11118	6.14106	6.38958	34.3	-22.8	-64	1
8.93	0.8959801	5.886	5.76828	25.7	-20.6	-68.8	1
8.935	1.71348	5.40858	5.33664	17.9	-19.8	-72.3	1
8.94	2.23668	5.07504	4.86576	9.1	-14.7	-75.1	1
8.945	3.28308	4.7088	4.38834	2.5	-11.5	-75.3	1
8.95	4.44066	4.34256	3.77358	-2.6	-10	-72.2	1
8.955	5.5263	4.04826	3.40734	-6.8	-7.8	-66.5	1
8.96	6.422281	3.75396	2.9757	-9.6	-6.3	-58	1
8.965	6.64464	3.12612	2.93646	-12.3	-4.4	-44.9	1
8.97	6.795061	3.42042	3.0084	-12.8	-3.3	-32.9	1
8.975	6.19338	3.5316	4.13982	-14.2	-3.9	-22.7	1
8.98	5.70942	3.38118	5.19276	-18.1	-2.8	-13.3	1
8.985	5.37588	2.60946	5.55246	-24.4	-1.3	-5.6	1
8.99	4.7415	2.31516	6.38958	-31	0.7	-0.2	1
8.995	4.963861	2.13204	7.62564	-39.6	2.9	2.5	1
9	5.33664	1.90968	10.09122	-53.9	5.3	6.7	1
9.005	5.487061	1.24914	10.30704	-69	4	11.6	1
9.01	4.10712	1.90968	7.84146	-87.5	5.6	14.2	1
9.015	2.49828	4.15944	8.600101	-98	12	9.5	1
9.02	2.3871	5.886	10.38552	-106.8	12.3	6.6	1
9.025	1.71348	6.54654	8.12922	-122.3	14	9.3	1
9.03	3.39426	7.13514	8.96634	-130.7	7.2	11.4	1
9.035	4.10712	6.06912	9.50916	-134.6	8.2	15.6	1
9.04	4.62378	5.591701	9.2541	-136.8	11.8	22.7	1
9.045	3.87822	4.55838	11.5431	-137.2	15.1	30	1
9.05	2.6487	1.90968	10.30704	-136	24.6	37.5	1
9.055	1.3407	2.53752	9.875401	-131.6	28.1	38.4	1
9.06	8.397361	-2.60946	13.87134	-125.3	20.1	33.2	1
9.065	-2.05356	5.63094	11.65428	-98.2	26.4	37.9	1
9.07	12.80532	1.54344	9.980041	-83.6	36.5	27.9	1
9.075	5.0358	4.59762	7.985341	-61.3	28.4	24.5	1
9.08	5.63748	1.32108	9.14946	-48.1	38.8	23.2	1
9.085	3.32232	0.43818	10.8564	-46.4	17.1	14.4	1
9.09	2.45904	1.1772	11.61504	-30.2	22.5	6.8	1
9.095	1.90314	1.68732	10.2351	-18.1	20.7	0	1
9.1	1.79196	2.27592	9.83616	-9.1	13	-4.4	1
9.105	1.56306	2.60946	9.659581	-6.7	6.1	-7	1
9.11	1.37994	3.16536	9.62034	-4.7	4.1	-7.3	1
9.115	1.49112	3.49236	9.110221	-2.7	3.5	-6.6	1
9.12	1.41264	3.89784	8.711281	-1.7	3.7	-4	1
9.125	1.82466	4.08096	8.78322	-1.1	1.9	-0.6	1
9.13	2.34786	3.93708	8.5674	-2.1	1.2	1.4	1
9.135	2.79912	4.04826	8.600101	-3.1	1.6	3.2	1
9.14	3.50544	3.89784	8.42352	-5.4	1.8	3.9	1
9.145	3.84552	3.96978	8.45622	-7.1	3.8	4.5	1
9.15	3.9894	3.75396	8.63934	-8.6	6.3	3.7	1
9.155	3.7278	3.60354	8.45622	-10.4	9	3	1
9.16	3.61662	3.42042	8.67858	-11.9	9.4	1.4	1
9.165	3.13266	3.42042	8.9271	-12.5	10.3	0.4	1
9.17	2.83182	3.30924	9.110221	-12	10.6	0.4	1
9.175	2.6487	3.27	9.110221	-11.9	10.5	-0.7	1
9.18	2.60946	3.2373	9.18216	-9.9	8.9	-0.4	1
9.185	2.6487	3.19806	9.2541	-8.6	8.1	-0.2	1
9.19	2.49828	3.19806	9.18216	-7	8.3	-0.1	1
9.195	2.60946	3.30924	9.2214	-5.8	6.1	0	1
9.2	2.72064	3.30924	9.03828	-4.8	4.6	0	1
9.205	2.75988	3.30924	9.110221	-4.3	4.2	0.3	1
9.21	2.98224	3.34848	8.96634	-3.8	4.1	-0.5	1
9.215	2.94954	3.42042	8.894401	-4.4	4.4	-0.8	1
9.22	2.9103	3.38118	8.96634	-4.7	4.5	-1.3	1
9.225	2.79912	3.38118	8.96634	-5.1	5.1	-1.7	1
9.23	2.79912	3.38118	9.03828	-5.6	5.8	-2.1	1
9.235	2.79912	3.42042	8.96634	-5.7	5.7	-2.8	1
9.24	2.6487	3.38118	8.9271	-5.3	5.6	-2.9	1
9.245	2.57022	3.45966	9.00558	-4.9	5	-2.5	1
9.25	2.6487	3.34848	9.03828	-5.2	4.6	-2.3	1
9.255	2.6487	3.34848	9.07752	-4.4	4.8	-1.7	1
9.26	2.6487	3.27	9.110221	-3.8	3.8	-2	1
9.265	2.68794	3.30924	9.110221	-3.3	3.8	-2.1	1
9.27	2.68794	3.27	9.110221	-2.5	3.7	-2.1	1
9.275	2.72064	3.2373	9.07752	-2.4	3.2	-2.1	1
9.28	2.6487	3.2373	9.07752	-1.5	2.3	-1.8	1
9.285	2.72064	3.19806	9.07752	-0.4	1.9	-1.8	1
9.29	2.83182	3.2373	9.03828	-0.5	2.5	-2	1
9.295	2.79912	3.30924	9.03828	-0.5	2.1	-2.8	1
9.3	2.72064	3.38118	9.03828	-0.7	2	-2.8	1
9.305	2.68794	3.34848	9.00558	-0.2	1.8	-3	1
9.31	2.6487	3.34848	9.00558	-0.8	0.3	-3.1	1
9.315	2.60946	3.34848	9.03828	-0.4	0.2	-2.9	1
9.32	2.60946	3.34848	9.03828	0	0.7	-2.6	1
9.325	2.60946	3.34848	9.03828	0.1	0.2	-2.5	1
9.33	2.72064	3.42042	9.07752	0.9	-0.2	-2.5	1
9.335	2.72064	3.38118	9.03828	1.6	-0.9	-2.1	1
9.34	2.72064	3.34848	9.00558	1.8	-0.9	-2.2	1
9.345	2.75988	3.42042	9.03828	2.1	-0.9	-2	1
9.35	2.75988	3.34848	9.03828	2.1	-1.6	-1.2	1
9.355	2.75988	3.34848	9.00558	2.3	-1.7	-1.2	1
9.36	2.9103	3.38118	8.96634	2.8	-1.8	-1.6	1
9.365	2.87106	3.34848	9.00558	3.7	-2	-1.9	1
9.37	2.87106	3.34848	8.96634	3.3	-1.8	-1.9	1
9.375	2.83182	3.45966	8.96634	2.7	-2.1	-2.1	1
9.38	2.9103	3.42042	9.00558	2.5	-2.1	-2.2	1
9.385	3.06072	3.45966	8.96634	1.9	-3.5	-1	1
9.39	2.08626	3.16536	9.07752	2.1	-5.3	0.2	1
9.395	2.42634	3.38118	9.07752	3.3	-3	-0.9	1
9.4	2.6487	3.27	9.110221	3.5	-4.1	-1.3	1
9.405	2.68794	3.27	9.18216	4.2	-5.5	-1.4	1
9.41	2.6487	3.19806	9.110221	4.6	-6.1	-1.4	1
9.415	2.68794	3.30924	9.110221	5.8	-6.8	-2.1	1
9.42	2.79912	3.42042	9.03828	6.8	-6.8	-2.5	1
9.425	2.79912	3.38118	9.03828	7.6	-7.6	-2.3	1
9.43	2.79912	3.34848	9.07752	8	-8	-2.2	1
9.435	2.60946	3.38118	9.07752	9	-8	-1.9	1
9.44	2.6487	3.34848	9.07752	9.1	-8.8	-1.2	1
9.445	2.68794	3.27	9.18216	9.7	-9.8	-1.1	1
9.45	2.68794	3.16536	9.2214	11.2	-10.7	-1.1	1
9.455	2.72064	3.08688	9.2541	13	-11.4	-1.4	1
9.46	2.83182	3.08688	9.33258	14.9	-12.3	-1.5	1
9.465	2.83182	3.16536	9.36528	18.4	-12.1	-1.9	1
9.47	2.83182	3.42042	9.2214	23.5	-11.8	-2.8	1
9.475	2.83182	3.64278	9.07752	26.1	-11.9	-2.4	1
9.48	3.02148	3.71472	8.96634	27.2	-13.7	-2.4	1
9.485	3.09342	3.64278	9.07752	27.7	-16.8	-2.6	1
9.49	2.87106	3.8259	9.00558	28	-15.1	-1.8	1
9.495	2.87106	3.75396	8.9271	28.6	-15.2	-1.4	1
9.5	2.9103	3.78666	8.894401	28.3	-16.5	-1.2	1
9.505	2.94954	3.8259	8.894401	28.8	-18.9	-0.8	1
9.51	2.94954	3.8586	8.9271	29.9	-19.1	-0.2	1
9.515	2.83182	3.93708	8.75052	29.1	-20	0.7	1
9.52	2.98224	3.96978	8.85516	28.8	-23.5	0.4	1
9.525	2.9103	3.93708	8.67858	28.9	-26.6	0.8	1
9.53	2.9103	3.96978	8.894401	29.8	-27.5	1	1
9.535	2.9103	4.08096	8.894401	29.3	-28.4	0.6	1
9.54	2.60946	4.04826	8.85516	30.3	-30.3	0.7	1
9.545	3.21114	3.16536	9.07752	30.3	-35.7	-0.8	1
9.55	2.83182	3.16536	9.437221	33.6	-32.4	-1.8	1
9.555	1.3407	4.19214	8.63934	33.9	-27.5	-5.3	1
9.56	0.77826	5.33664	8.85516	31.7	-34.1	-13.6	1
9.565	0.14388	5.77482	9.33258	28.8	-43.9	-24.4	1
9.57	0.2943	5.74212	9.03828	23.3	-54.3	-38.8	1
9.575	0.66708	6.40266	9.14946	19.6	-59.7	-52.6	1
9.58	1.00716	6.91932	8.600101	14.7	-62.7	-65.7	1
9.585	0.51666	6.69696	8.09652	11.2	-64.6	-74.1	1
9.59	0.66708	7.213621	8.20116	8.7	-64.8	-82	1
9.595	0.51666	7.83492	8.312341	5.1	-64	-90.1	1
9.6	-0.07194	7.9134	8.52816	0.8	-63.3	-97.1	1
9.605	-0.07194	8.02458	7.985341	-2.3	-61.3	-104	1
9.61	-0.07194	8.35158	7.80222	-4.7	-60.4	-109.7	1
9.615	0.0327	8.27964	7.62564	-7.8	-60.4	-115.5	1
9.62	0.25506	8.16846	7.54716	-10.2	-59.6	-121.1	1
9.625	0.7455601	8.02458	7.37058	-13	-57.1	-126.5	1
9.63	0.96792	7.72374	7.18746	-16.1	-55.7	-130.6	1
9.635	1.45188	7.0632	7.076281	-17.9	-53.7	-132.7	1
9.64	1.82466	6.62502	6.9324	-19.9	-50.5	-133.7	1
9.645	2.49828	6.33072	6.82122	-21.9	-47.8	-133	1
9.65	2.79912	5.63094	6.49422	-23.6	-46.2	-131.5	1
9.655	3.39426	4.963861	6.605401	-25.8	-43.3	-128.8	1
9.66	4.13982	4.525681	6.31764	-27.7	-40	-124.6	1
9.665	4.66302	4.00902	6.605401	-29.7	-38	-119.2	1
9.67	5.2647	3.38118	6.82122	-32.2	-35.7	-113.7	1
9.675	5.63748	2.9757	7.2594	-35.2	-32.3	-107.6	1
9.68	6.16068	2.42634	6.899701	-39.8	-29.9	-97.8	1
9.685	6.45498	1.98162	7.076281	-43.2	-28.3	-90.3	1
9.69	7.16784	1.54344	7.403281	-45.6	-26.8	-82	1
9.695	7.691041	1.09872	7.076281	-49.8	-25.5	-72.6	1
9.7	7.87416	0.73248	7.37058	-52.4	-23.5	-63.2	1
9.705	8.32542	0.327	7.69758	-55.6	-21.9	-51.4	1
9.71	8.6982	0.10464	7.65834	-58	-19.7	-41.5	1
9.715	9.37182	-0.14388	8.057281	-59.9	-17.9	-31.9	1
9.72	9.927721	-0.5886	7.952641	-63.2	-17.1	-21.8	1
9.725	9.59418	0.21582	7.985341	-65.8	-13.6	-11.4	1
9.73	8.21424	2.42634	8.38428	-68.1	-9.4	-3.8	1
9.735	5.0358	3.16536	9.83616	-69.7	-0.7	0	1
9.74	2.19744	4.26408	9.50916	-69.2	15.9	-0.8	1
9.745	2.27592	5.07504	8.67858	-69.5	18.5	-1.9	1
9.75	2.98224	4.93116	9.00558	-68.8	10.7	-2.3	1
9.755	3.1719	4.55838	9.2541	-65.2	4	-1.4	1
9.76	3.84552	3.5316	9.62034	-59.6	4	-0.6	1
9.765	4.7415	-0.80442	12.8184	-51.9	4.2	-0.9	1
9.77	2.3871	5.886	7.403281	-36.5	27.7	11	1
9.775	4.66302	1.83774	9.980041	-30.4	18.4	7	1
9.78	1.45188	3.2373	10.60134	-33	2.8	9.3	1
9.785	3.35502	3.5316	9.36528	-20.4	10.4	7.4	1
9.79	2.83182	2.90376	9.47646	-15.5	4	6.6	1
9.795	2.87106	3.05418	9.80346	-11.2	-3.4	4.9	1
9.8	3.21114	3.08688	9.33258	-5.1	-1.1	2.3	1
9.805	2.34786	2.9757	9.2214	-0.9	-3.5	0.8	1
9.81	1.82466	3.49236	9.18216	3.4	-6	-2.3	1
9.815	1.37994	3.8259	9.293341	7.4	-11.1	-6.8	1
9.82	1.22952	3.89784	9.33258	9.1	-16.5	-12.3	1
9.825	1.45188	3.89784	9.293341	9.8	-22	-18.8	1
9.83	1.8639	3.93708	8.894401	9.5	-24.5	-26.1	1
9.835	2.27592	3.75396	8.711281	8.4	-28.5	-32.4	1
9.84	2.75988	3.34848	8.63934	6.6	-31.7	-39.2	1
9.845	3.35502	3.42042	8.42352	3.8	-33.4	-43.9	1
9.85	3.54468	3.08688	8.42352	1.2	-33.1	-47.7	1
9.855	4.06788	3.2373	8.2404	-2.1	-34	-50.3	1
9.86	4.32948	3.2373	8.2404	-5.2	-32.4	-52.5	1
9.865	4.32948	3.5643	8.057281	-9.5	-28.4	-54	1
9.87	4.36872	4.15944	7.65834	-12.5	-25.2	-53.2	1
9.875	4.06788	4.37526	7.73028	-16.4	-24.5	-53	1
9.88	4.10712	4.45374	7.73028	-20	-24.5	-52.6	1
9.885	3.84552	4.525681	7.84146	-23.3	-22.5	-51.8	1
9.89	4.29024	4.1202	8.38428	-26.7	-21.2	-52	1
9.895	4.10712	4.00902	8.27964	-28	-14.7	-50.3	1
9.9	4.2183	4.34256	7.62564	-28.2	-8.7	-48	1
9.905	4.59108	4.1202	8.2404	-29.9	-10.2	-45.2	1
9.91	3.4335	4.37526	7.985341	-27.7	-3.3	-38.4	1
9.915	3.02148	4.08096	8.67858	-26.6	-2.4	-32.9	1
9.92	2.72064	3.96978	8.9271	-25.9	0.1	-27.9	1
9.925	2.53752	3.89784	8.82246	-23.5	2.7	-23.2	1
9.93	2.45904	3.75396	9.110221	-22.6	1.8	-19.2	1
9.935	2.57022	3.49236	9.2214	-20.1	2	-15.4	1
9.94	2.57022	3.49236	9.03828	-17.7	3.5	-11.7	1
9.945	2.72064	3.16536	9.2541	-14.7	4.7	-8.2	1
9.95	2.60946	3.08688	9.33258	-11.3	4.8	-5.7	1
9.955	2.75988	3.05418	9.14946	-8.4	5.4	-4.1	1
9.96	2.75988	3.08688	9.110221	-5.9	3.5	-3.4	1
9.965	2.9103	3.08688	8.96634	-3.1	2	-2.7	1
9.97	3.09342	3.05418	8.82246	-2.1	1.1	-3.6	1
9.975	3.21114	3.08688	8.75052	-1.6	0.7	-5	1
9.98	3.24384	3.27	8.63934	-1.6	0.4	-5.6	1
9.985	3.28308	3.5316	8.600101	-2.5	0	-7	1
9.99	3.32232	3.75396	8.42352	-3	0.4	-7.9	1
[truncated: 43,101 more rows]
