# Supplementary material for: Real-Time Detection of Freezing Motions in Parkinson's Patients for Adaptive Gait Phase Synchronous Cueing
Source: Front Neurol. 2021 Dec 6;12:720516. doi: 10.3389/fneur.2021.720516 (PMC8685223; doi:10.3389/fneur.2021.720516)
Supplement: Supplementary file 2 [file Data_Sheet_2.zip › data/S3/S3_right_foot_trial_2.csv]

time	acc_x	acc_y	acc_z	gyr_x	gyr_y	gyr_z	FoG
0	1.67424	3.16536	9.293341	-0.4	-2.3	-3.2	0
0.005	1.71348	3.27	9.293341	-0.4	-2.1	-3.4	0
0.01	1.82466	3.12612	9.2541	-0.2	-1.2	-2.8	0
0.015	1.71348	3.2373	9.2214	-0.5	-0.9	-2.9	0
0.02	1.79196	3.2373	9.2214	-0.9	-0.6	-3.2	0
0.025	1.71348	3.19806	9.2214	-0.8	0	-3.3	0
0.03	1.71348	3.16536	9.293341	-1	-0.7	-2.9	0
0.035	1.71348	3.2373	9.2541	-0.5	-0.5	-2.4	0
0.04	1.67424	3.12612	9.33258	-0.3	0.2	-2.8	0
0.045	1.71348	3.19806	9.33258	-0.5	0.8	-3.1	0
0.05	1.71348	3.12612	9.293341	-0.2	0.3	-2.9	0
0.055	1.6023	3.2373	9.293341	-0.3	0	-2.5	0
0.06	1.67424	3.16536	9.33258	-0.4	0.8	-2.6	0
0.065	1.6023	3.2373	9.40452	-0.4	0	-2.5	0
0.07	1.6023	3.2373	9.437221	-0.2	-0.2	-2.2	0
0.075	1.56306	3.38118	9.437221	0	-0.9	-1.9	0
0.08	1.56306	3.30924	9.36528	0	-1.4	-1.6	0
0.085	1.6023	3.34848	9.36528	-0.2	-2.4	-1.8	0
0.09	1.6023	3.34848	9.293341	-0.7	-3	-1.4	0
0.095	1.56306	3.38118	9.293341	-1.1	-3	-1.1	0
0.1	1.6023	3.34848	9.18216	-0.7	-3.5	-0.9	0
0.105	1.71348	3.30924	9.14946	-0.9	-3	-0.2	0
0.11	1.75272	3.5316	9.2214	-0.4	-2.1	-0.4	0
0.115	1.71348	3.64278	9.2214	-0.3	-1.8	0	0
0.12	1.67424	3.64278	9.18216	-0.3	-1.4	0.3	0
0.125	1.67424	3.8259	9.2541	-0.1	-1.4	0.5	0
0.13	1.64154	3.89784	9.14946	-0.5	-1.4	1	0
0.135	1.56306	3.96978	9.03828	-0.5	-1.8	2.1	0
0.14	1.64154	3.96978	9.07752	-0.2	-2.1	2.6	0
0.145	1.56306	4.08096	9.07752	0.2	-2.2	3	0
0.15	1.64154	4.00902	9.00558	0	-1.6	3.4	0
0.155	1.67424	4.08096	8.96634	-0.2	-0.9	4.2	0
0.16	1.71348	4.19214	9.03828	-0.1	-1.1	4.2	0
0.165	1.71348	4.15944	9.03828	-0.4	-1.9	5	0
0.17	1.67424	4.26408	9.00558	-0.2	-1.6	5.6	0
0.175	1.6023	4.34256	9.00558	-0.2	-1.4	6.3	0
0.18	1.6023	4.37526	9.03828	-0.4	-1.4	6.5	0
0.185	1.6023	4.525681	8.96634	-0.1	-1.1	7	0
0.19	1.6023	4.525681	8.82246	-0.7	-1.2	7.8	0
0.195	1.53036	4.59762	8.85516	0	-1	8.6	0
0.2	1.6023	4.55838	8.711281	0.2	-0.3	8.6	0
0.205	1.56306	4.59762	8.67858	0	0.2	8.5	0
0.21	1.56306	4.59762	8.711281	0.5	0.8	9.7	0
0.215	1.49112	4.66956	8.600101	0.9	1.4	10.5	0
0.22	1.45188	4.66956	8.711281	2.5	3	10.7	0
0.225	1.41264	4.81998	8.75052	3.2	3.1	11.3	0
0.23	1.3407	4.7088	8.894401	3.3	3	11.4	0
0.235	1.3407	4.7088	8.82246	2.9	3	11.5	0
0.24	1.30146	4.7088	8.96634	2.8	2.9	10.8	0
0.245	1.26876	4.59762	8.894401	3.2	2.8	10.9	0
0.25	1.19028	4.55838	8.85516	2.6	3.5	10.6	0
0.255	1.19028	4.525681	8.894401	2.5	4.4	10	0
0.26	1.22952	4.45374	8.82246	2.2	3.9	9.1	0
0.265	1.26876	4.4145	8.82246	2.1	3.9	8.1	0
0.27	1.26876	4.525681	8.894401	1.9	4.2	7.8	0
0.275	1.19028	4.55838	8.9271	1.9	4.1	7.5	0
0.28	1.11834	4.59762	8.96634	2.8	3.5	6.7	0
0.285	1.0791	4.59762	9.00558	2.6	3.5	6.3	0
0.29	1.03986	4.63686	9.03828	1.8	3.1	5.6	0
0.295	1.11834	4.63686	8.9271	1	2.8	5.7	0
0.3	1.0791	4.59762	8.82246	0.7	2.5	4.9	0
0.305	1.03986	4.66956	8.78322	0.7	2.5	4.6	0
0.31	0.92868	4.55838	8.67858	1.4	3.9	3.8	0
0.315	1.00716	4.55838	8.63934	1.6	4.1	2.5	0
0.32	1.00716	4.59762	8.711281	1.5	5	2.3	0
0.325	1.00716	4.55838	8.82246	1.8	5.6	0.6	0
0.33	0.96792	4.48644	8.894401	1.8	6.9	0.3	0
0.335	0.8959801	4.48644	8.9271	1.6	7.4	-0.9	0
0.34	0.8567401	4.34256	8.96634	1	7.2	-2.2	0
0.345	0.92868	4.30332	9.03828	0.7	7.9	-3.3	0
0.35	0.92868	4.37526	9.293341	0.5	7.9	-4.6	0
0.355	0.8959801	4.45374	9.2541	1.1	7.6	-4.3	0
0.36	0.8175	4.55838	9.33258	1	6.4	-4.5	0
0.365	0.92868	4.59762	9.2214	0.7	5.6	-4.2	0
0.37	1.0791	4.59762	9.110221	0.1	4.3	-3	0
0.375	1.03986	4.59762	8.78322	-0.1	3.6	-1.1	0
0.38	1.0791	4.37526	8.67858	0.4	4	0.5	0
0.385	1.00716	4.4145	8.600101	1.3	4.7	1.9	0
0.39	0.96792	4.34256	8.600101	1.7	6.9	3.5	0
0.395	0.77826	4.30332	8.495461	2.5	9.1	4.2	0
0.4	0.7455601	4.23138	8.63934	3.1	11.6	4.9	0
0.405	0.59514	4.15944	8.85516	3.6	13.5	5.4	0
0.41	0.44472	4.08096	8.85516	3.1	16.8	4.4	0
0.415	0.37278	3.8586	8.894401	3	18.5	3.5	0
0.42	0.33354	3.8259	9.00558	2.1	19.4	1.9	0
0.425	0.14388	3.67548	9.110221	0.8	21.5	0.3	0
0.43	0.25506	3.5316	9.293341	-0.1	21.9	-2.1	0
0.435	0.18312	3.08688	9.293341	-0.1	21.8	-4.6	0
0.44	0.25506	3.12612	9.47646	-0.9	22.3	-6.7	0
0.445	0.44472	2.90376	9.47646	-2.3	21.6	-9.8	0
0.45	0.59514	2.57022	9.50916	-3.5	21.8	-10.7	0
0.455	0.66708	2.53752	9.5484	-4.6	20.9	-14	0
0.46	0.8959801	2.3544	9.62034	-5.7	19.6	-16.5	0
0.465	1.11834	2.0928	9.692281	-6.5	18.9	-17.8	0
0.47	1.11834	1.7658	9.875401	-6.7	20.4	-19.5	0
0.475	1.11834	1.4715	9.9081	-10	18.1	-21	0
0.48	1.41264	1.06602	9.80346	-11.9	15.9	-23.1	0
0.485	2.01432	0.8829001	10.01928	-12.3	16.4	-24.2	0
0.49	1.97508	0.25506	10.5294	-12.5	17.5	-23.3	0
0.495	2.27592	-0.18312	10.67328	-15.7	14.5	-24.4	0
0.5	2.94954	-0.5886	10.8564	-18.4	13.5	-24.7	0
0.505	3.1719	-1.13796	10.67328	-19.1	8.8	-25.5	0
0.51	3.35502	-1.83774	10.8564	-20.3	5.6	-25.8	0
0.515	4.02864	-2.02086	10.92834	-19.9	6.2	-27.5	0
0.52	4.44066	-2.46558	11.1834	-20.1	3.8	-26.3	0
0.525	4.62378	-2.87106	11.25534	-19.5	3.8	-24.7	0
0.53	5.0031	-3.16536	11.2161	-19.1	3.1	-24.7	0
0.535	5.70942	-3.27	11.2161	-18.4	1.6	-23	0
0.54	5.74866	-3.60354	11.2161	-17.8	1	-20.9	0
0.545	5.74866	-3.64278	11.2161	-17.2	1.4	-19.2	0
0.55	6.16068	-3.49236	11.1834	-16.3	2.5	-18.2	0
0.555	6.12144	-2.6487	10.74522	-15.7	3	-15.6	0
0.56	5.0358	-0.327	9.110221	-14.7	4.6	-13.3	0
0.565	2.87106	1.02678	7.51446	-9.5	11.2	-11.9	0
0.57	1.64154	3.2373	8.9271	-0.1	20.4	-12.1	0
0.575	0.8175	5.11428	10.74522	2.9	25.5	-14.4	0
0.58	-0.07194	5.04234	10.30704	-3.2	21.7	-14.6	0
0.585	-0.66708	4.04826	9.03828	-12.3	16.4	-16.1	0
0.59	-0.18312	3.75396	9.00558	-14.3	14.8	-17.7	0
0.595	0.0327	3.5316	9.5811	-14.9	12.6	-15.5	0
0.6	0.2943	3.27	9.83616	-16.5	10.7	-13.9	0
0.605	0.51666	2.90376	9.5484	-18.2	7.9	-12.6	0
0.61	0.96792	2.79258	9.33258	-18.5	7	-12.3	0
0.615	1.56306	2.87106	9.36528	-17.9	6.3	-12.9	0
0.62	1.67424	2.87106	9.36528	-17.8	4.4	-13	0
0.625	1.67424	2.87106	9.33258	-15.8	9.5	-10.6	0
0.63	1.56306	2.90376	9.40452	-14.4	11.9	-10.3	0
0.635	1.22952	2.83182	9.50916	-12.9	13.1	-10.5	0
0.64	0.96792	2.75988	9.47646	-12.4	13.8	-9.8	0
0.645	0.8175	2.79258	9.50916	-11.9	14.4	-9.6	0
0.65	0.70632	2.83182	9.5484	-11.4	15	-9.6	0
0.655	0.59514	2.83182	9.5811	-10.9	15	-9.8	0
0.66	0.48396	2.75988	9.50916	-10.5	13.5	-10.5	0
0.665	0.63438	2.87106	9.437221	-9.5	13	-10.5	0
0.67	0.63438	2.87106	9.5484	-9.4	12.3	-9.3	0
0.675	0.63438	2.90376	9.50916	-9.3	11.4	-8.6	0
0.68	0.59514	2.83182	9.5811	-9	10.9	-8.1	0
0.685	0.70632	2.87106	9.5811	-8.6	10.3	-7.6	0
0.69	0.66708	2.79258	9.62034	-8.2	9.7	-6.7	0
0.695	0.59514	2.90376	9.50916	-7.1	8.6	-6.3	0
0.7	0.5559	2.87106	9.62034	-6.9	9.1	-6.4	0
0.705	0.5559	2.943	9.62034	-6.3	9.3	-6.1	0
0.71	0.48396	2.87106	9.5811	-6.2	8.4	-5.6	0
0.715	0.5559	2.79258	9.5811	-5.9	6.9	-5.4	0
0.72	0.22236	2.53752	9.692281	-6.1	5.5	-6.7	0
0.725	0.92868	2.943	9.5811	-6.9	4.2	-9.1	0
0.73	0.7455601	2.6814	9.5811	-5.1	5.6	-6.3	0
0.735	0.59514	2.83182	9.692281	-4.6	4.7	-4.4	0
0.74	0.63438	2.79258	9.5811	-4.2	3.3	-4.4	0
0.745	0.51666	2.75988	9.50916	-3.2	4.1	-4	0
0.75	0.5559	2.75988	9.62034	-2.9	3.7	-3.5	0
0.755	0.59514	2.79258	9.5811	-2.8	3.3	-3.2	0
0.76	0.5559	2.83182	9.62034	-2.8	2.7	-2.4	0
0.765	0.63438	2.75988	9.659581	-2.7	1.8	-2.5	0
0.77	0.70632	2.75988	9.692281	-1.9	1	-2.7	0
0.775	0.59514	2.87106	9.5811	-1.7	0.4	-1.9	0
0.78	0.70632	2.83182	9.5811	-0.9	0	-1.6	0
0.785	0.66708	2.83182	9.62034	-0.5	0	-1.4	0
0.79	0.66708	2.72064	9.62034	-0.4	-0.2	-1.7	0
0.795	0.66708	2.75988	9.62034	-0.6	-0.1	-0.9	0
0.8	0.7455601	2.79258	9.5811	-0.7	-0.4	-0.7	0
0.805	0.63438	2.83182	9.47646	-1.1	-0.3	-0.6	0
0.81	0.77826	2.72064	9.5484	-1.2	-1	-0.2	0
0.815	0.66708	2.75988	9.5484	-0.4	-1.4	-0.1	0
0.82	0.66708	2.79258	9.5811	-0.4	-1.7	0	0
0.825	0.63438	2.75988	9.50916	-0.6	-1.8	-0.2	0
0.83	0.70632	2.75988	9.5811	0.1	-1.8	0.4	0
0.835	0.63438	2.75988	9.62034	0	-2.1	0.7	0
0.84	0.63438	2.79258	9.5811	0.2	-2.6	0.2	0
0.845	0.66708	2.75988	9.5484	0.7	-2.7	0.2	0
0.85	0.66708	2.72064	9.62034	0.7	-3.5	0.7	0
0.855	0.70632	2.72064	9.5484	0.7	-3.7	1.5	0
0.86	0.66708	2.72064	9.5484	0.5	-3.7	1	0
0.865	0.70632	2.75988	9.5811	0.6	-3.9	0.7	0
0.87	0.66708	2.79258	9.50916	0.7	-4.4	0.7	0
0.875	0.70632	2.72064	9.5811	0.9	-4.8	0.8	0
0.88	0.70632	2.72064	9.47646	0.8	-5.1	1.6	0
0.885	0.7455601	2.6814	9.50916	1.1	-5.5	1.4	0
0.89	0.8175	2.75988	9.5484	1.3	-5.3	1.4	0
0.895	0.77826	2.75988	9.5811	1.6	-5.1	1.4	0
0.9	0.8567401	2.75988	9.50916	1.8	-5.6	1.4	0
0.905	0.77826	2.79258	9.47646	1.3	-5.3	1.5	0
0.91	0.77826	2.75988	9.5811	1.3	-6	1	0
0.915	0.77826	2.75988	9.62034	1.2	-6.3	1.3	0
0.92	0.8175	2.75988	9.62034	0.9	-6.7	1.1	0
0.925	0.8175	2.79258	9.5484	0.5	-6.3	1.1	0
0.93	0.8567401	2.75988	9.50916	0.5	-6.5	1.1	0
0.935	0.8959801	2.75988	9.5811	0.2	-7	1	0
0.94	0.8175	2.75988	9.62034	0.7	-7.3	1.1	0
0.945	0.7455601	2.75988	9.5811	0.4	-7.2	0.9	0
0.95	0.7455601	2.72064	9.5811	0.4	-7.7	0.9	0
0.955	0.70632	2.6487	9.47646	0	-8.1	0.8	0
0.96	0.8175	2.60946	9.437221	-0.4	-8.7	0.8	0
0.965	0.8567401	2.6814	9.40452	-0.7	-9.1	0.6	0
0.97	1.03986	2.6814	9.437221	-1.3	-8.1	-0.2	0
0.975	1.03986	2.72064	9.50916	-1.1	-7.4	-0.9	0
0.98	1.0791	2.6814	9.5811	-0.9	-7.3	-0.9	0
0.985	0.96792	2.6487	9.50916	-1.3	-7.4	-1.1	0
0.99	0.92868	2.57022	9.5484	-1.1	-7.4	-1.1	0
0.995	0.92868	2.60946	9.5811	-0.6	-7.6	-1.4	0
1	0.92868	2.72064	9.5484	-0.6	-7.9	-1.6	0
1.005	0.8175	2.79258	9.5484	-0.6	-7.8	-1.8	0
1.01	1.19028	2.83182	9.5484	-0.6	-8.8	-1.7	0
1.015	1.11834	2.75988	9.36528	-1.4	-7.5	-2.2	0
1.02	1.00716	2.6814	9.36528	-1.9	-7.4	-2.4	0
1.025	1.03986	2.6814	9.33258	-2.6	-6.6	-2.3	0
1.03	1.26876	2.6487	9.47646	-3.4	-6.5	-2.3	0
1.035	1.22952	2.60946	9.437221	-3.9	-5.5	-3.3	0
1.04	1.00716	2.79258	9.47646	-4.9	-4.9	-4.6	0
1.045	1.15104	2.79258	9.62034	-4.6	-5	-3.7	0
1.05	1.11834	2.75988	9.5811	-4.4	-4.6	-4.4	0
1.055	0.96792	2.6487	9.50916	-4.4	-4	-5.6	0
1.06	0.8567401	2.6487	9.5484	-4.1	-4.4	-4.6	0
1.065	1.00716	2.72064	9.50916	-4.1	-5.1	-3.2	0
1.07	1.19028	2.6487	9.5484	-4.4	-5.1	-3.6	0
1.075	1.11834	2.72064	9.36528	-4.6	-4.1	-4.4	0
1.08	1.15104	2.57022	9.36528	-4.4	-4.7	-4.6	0
1.085	1.19028	2.6487	9.437221	-4.4	-4.6	-4.2	0
1.09	1.45188	2.72064	9.437221	-4.3	-4.1	-4	0
1.095	1.19028	2.6814	9.40452	-4.2	-2.2	-4.6	0
1.1	1.15104	2.6814	9.47646	-4.4	-1.6	-4.9	0
1.105	0.96792	2.75988	9.5484	-4.2	-1.6	-4.7	0
1.11	1.00716	2.72064	9.5484	-4.3	-2	-4.1	0
1.115	0.77826	2.6814	9.5484	-4.7	-1.8	-4.1	0
1.12	0.66708	2.6814	9.5484	-4.2	-1.8	-4.3	0
1.125	0.51666	2.6487	9.47646	-3.7	-2.7	-4.6	0
1.13	0.77826	2.60946	9.5484	-3.3	-4.1	-3.9	0
1.135	0.70632	2.49828	9.437221	-3.9	-3.8	-4.5	0
1.14	0.59514	2.42634	9.47646	-4	-3.4	-4.8	0
1.145	0.8959801	2.49828	9.62034	-3.5	-4.4	-4.5	0
1.15	0.77826	2.49828	9.50916	-3.1	-4	-5.8	0
1.155	0.8175	2.53752	9.5484	-2.5	-4.7	-6.5	0
1.16	0.8175	2.53752	9.659581	-1.9	-5.3	-7.2	0
1.165	0.7455601	2.57022	9.62034	-0.8	-5.6	-7.4	0
1.17	0.7455601	2.72064	9.659581	-0.2	-4.5	-8	0
1.175	0.7455601	2.75988	9.50916	-0.2	-6	-7.3	0
1.18	1.00716	2.6814	9.33258	-0.8	-6.2	-6.6	0
1.185	1.03986	2.53752	9.110221	-1.4	-5.7	-8.1	0
1.19	1.11834	2.31516	9.2214	-1.1	-4.7	-9.4	0
1.195	1.64154	2.42634	9.293341	-1.1	-4.3	-9.5	0
1.2	1.79196	2.42634	9.14946	-1.7	-3.2	-9.8	0
1.205	1.45188	2.49828	9.33258	-1.3	-1.9	-10.2	0
1.21	1.26876	2.6487	9.437221	-1.6	-0.5	-10.2	0
1.215	1.00716	2.72064	9.47646	-1.2	0.2	-9.6	0
1.22	0.8959801	2.6487	9.50916	0	0.9	-9.8	0
1.225	0.7455601	2.72064	9.36528	0.1	1.4	-9.5	0
1.23	0.96792	2.60946	9.47646	0.2	0.8	-9.9	0
1.235	1.41264	2.53752	9.00558	-1.3	-0.3	-11.5	0
1.24	1.79196	2.6487	8.9271	-1.2	4.9	-10.6	0
1.245	2.01432	2.60946	8.894401	-1.4	7.7	-10.5	0
1.25	2.01432	2.6814	9.2214	-1.2	10.9	-10.3	0
1.255	2.08626	2.75988	9.2214	-1.6	12.6	-9.5	0
1.26	2.05356	2.75988	9.33258	-2.5	13.3	-8.6	0
1.265	1.67424	2.6487	9.33258	-3.2	13.8	-8.2	0
1.27	1.3407	2.83182	9.659581	-3.3	14.5	-7.6	0
1.275	1.15104	2.943	9.692281	-3.2	15.1	-6.7	0
1.28	0.96792	2.87106	9.692281	-3.7	14.4	-6.7	0
1.285	1.00716	3.01494	9.83616	-3.7	12.3	-6.8	0
1.29	0.96792	2.90376	9.83616	-3.3	11.4	-6.5	0
1.295	0.8175	2.9757	10.01928	-2.5	10.7	-5.3	0
1.3	0.70632	2.9757	10.01928	-1.8	9.4	-4.4	0
1.305	0.7455601	2.83182	9.76422	-1.1	7.9	-3.9	0
1.31	0.8959801	2.72064	9.731521	-0.9	7.3	-3.7	0
1.315	0.96792	2.75988	9.62034	-1	7	-3.3	0
1.32	1.03986	2.72064	9.5484	-1.2	6.5	-3.1	0
1.325	1.0791	2.6814	9.47646	-1.6	6.8	-3.2	0
1.33	1.00716	2.60946	9.47646	-1.9	6.6	-3	0
1.335	0.96792	2.60946	9.47646	-2.5	6.5	-2.9	0
1.34	0.92868	2.53752	9.50916	-2.8	7.2	-3.7	0
1.345	0.8567401	2.60946	9.5484	-2.4	7.4	-3.8	0
1.35	0.77826	2.60946	9.5484	-2.7	7.5	-3.7	0
1.355	0.63438	2.60946	9.659581	-2.6	7.6	-3.7	0
1.36	0.59514	2.60946	9.659581	-2	7	-3.3	0
1.365	0.63438	2.60946	9.659581	-1.2	6	-3.2	0
1.37	0.59514	2.6487	9.692281	-0.5	5.6	-3	0
1.375	0.5559	2.6487	9.731521	0	5.1	-2.6	0
1.38	0.59514	2.6487	9.731521	0.8	4.5	-2.3	0
1.385	0.66708	2.53752	9.62034	1.6	3.7	-2.1	0
1.39	0.77826	2.53752	9.50916	1.7	3	-2.1	0
1.395	0.8175	2.53752	9.5484	1.9	3	-2.2	0
1.4	0.8567401	2.49828	9.5811	2.2	3.2	-2.4	0
1.405	0.8175	2.57022	9.5811	2.5	2.5	-2.1	0
1.41	0.8567401	2.57022	9.62034	3.3	2.4	-2.5	0
1.415	0.7455601	2.57022	9.62034	3.5	2.1	-2.5	0
1.42	0.77826	2.57022	9.659581	4.2	2.1	-2.8	0
1.425	0.77826	2.60946	9.5811	4.5	1.9	-3.6	0
1.43	0.7455601	2.6814	9.62034	5.1	1.9	-3.4	0
1.435	0.7455601	2.6814	9.62034	5.1	1.8	-3.6	0
1.44	0.7455601	2.72064	9.5484	4.9	1.2	-3.5	0
1.445	0.7455601	2.6814	9.50916	4.9	1.1	-3	0
1.45	0.77826	2.6487	9.62034	4.5	0.7	-3.1	0
1.455	0.7455601	2.6487	9.659581	4.6	1.3	-2.5	0
1.46	0.70632	2.6487	9.5811	4.6	0.9	-2.5	0
1.465	0.77826	2.60946	9.62034	4.9	0.8	-2.7	0
1.47	0.77826	2.57022	9.692281	4.6	0.2	-2.9	0
1.475	0.7455601	2.57022	9.692281	5	0	-2.9	0
1.48	0.8567401	2.6487	9.659581	5.1	-0.3	-2.6	0
1.485	0.8567401	2.6814	9.62034	5.1	-0.2	-3.4	0
1.49	0.8567401	2.72064	9.659581	4.9	-0.1	-3.6	0
1.495	0.7455601	2.75988	9.5811	5.1	0	-3.9	0
1.5	0.77826	2.79258	9.5811	5.5	0	-3.3	0
1.505	0.70632	2.79258	9.62034	5.3	-0.1	-3.2	0
1.51	0.66708	2.79258	9.5484	5.7	-0.2	-2.8	0
1.515	0.8175	2.79258	9.5484	5.3	-0.1	-2.5	0
1.52	0.8175	2.75988	9.50916	4.5	-0.8	-2.3	0
1.525	0.96792	2.75988	9.47646	4.2	-0.2	-2.2	0
1.53	0.96792	2.75988	9.5484	3.2	-0.2	-1.9	0
1.535	0.92868	2.87106	9.50916	2.5	-0.2	-1.6	0
1.54	0.8567401	2.83182	9.5484	2.1	0.6	-2.3	0
1.545	0.8567401	2.79258	9.5484	1.3	1.6	-2.5	0
1.55	0.70632	2.75988	9.5811	0.9	1.9	-2.8	0
1.555	0.8175	2.75988	9.659581	0.7	0.7	-2.8	0
1.56	0.70632	2.83182	9.659581	0.7	0.8	-2.3	0
1.565	0.70632	2.75988	9.62034	1.3	0.7	-2.3	0
1.57	0.63438	2.75988	9.62034	1.4	0.3	-2.1	0
1.575	0.7455601	2.75988	9.5811	1.6	-0.3	-1.7	0
1.58	0.7455601	2.72064	9.50916	1.8	-0.4	-1.7	0
1.585	0.8175	2.72064	9.62034	2.3	-0.6	-1.4	0
1.59	0.8175	2.72064	9.50916	2.2	-0.2	-1.6	0
1.595	0.8959801	2.75988	9.50916	2.2	-0.6	-1.1	0
1.6	0.8959801	2.6814	9.5484	1.8	-0.4	-0.8	0
1.605	0.8567401	2.75988	9.50916	1.8	-0.2	-0.8	0
1.61	0.8175	2.75988	9.50916	1.4	-0.1	-0.7	0
1.615	0.8959801	2.6814	9.5484	0.9	0.4	-0.7	0
1.62	0.8567401	2.75988	9.50916	0.7	0.3	-1.1	0
1.625	0.7455601	2.79258	9.5811	0.2	0.2	-1.7	0
1.63	0.7455601	2.72064	9.5484	0.6	0	-1.2	0
1.635	0.8175	2.72064	9.5484	0.6	0.4	-0.7	0
1.64	0.77826	2.75988	9.50916	0.6	0.2	-0.9	0
1.645	0.7455601	2.83182	9.5811	0.9	0.1	-1.1	0
1.65	0.8175	2.79258	9.5811	1	0.5	-0.8	0
1.655	0.77826	2.75988	9.5484	1.3	-0.1	-0.2	0
1.66	0.7455601	2.75988	9.5811	1	-0.5	0	0
1.665	0.8175	2.75988	9.47646	1.6	-0.5	0	0
1.67	0.8175	2.75988	9.50916	2	-0.5	-0.2	0
1.675	0.77826	2.72064	9.5484	1.3	-1.1	0	0
1.68	0.92868	2.79258	9.47646	1.3	-0.6	0.1	0
1.685	0.8959801	2.72064	9.437221	0.6	-0.4	-0.8	0
1.69	0.77826	2.83182	9.437221	-0.2	-0.1	-0.9	0
1.695	0.66708	2.79258	9.50916	-0.8	0.1	-0.4	0
1.7	0.70632	2.83182	9.5484	-1.4	0.7	-0.7	0
1.705	0.63438	2.90376	9.5484	-1.8	-0.1	-0.8	0
1.71	0.63438	2.79258	9.5484	-1.8	-0.5	-0.5	0
1.715	0.7455601	2.75988	9.5811	-1.6	-0.5	0	0
1.72	0.7455601	2.79258	9.47646	-1.6	-1.1	0.1	0
1.725	0.8567401	2.72064	9.50916	-0.8	-0.8	0	0
1.73	0.92868	2.6814	9.5484	-0.6	-1.4	0.6	0
1.735	0.96792	2.75988	9.50916	-0.3	-1.8	0.4	0
1.74	1.03986	2.6487	9.47646	0	-1.3	0.4	0
1.745	0.96792	2.6814	9.437221	0.3	-0.4	0	0
1.75	0.96792	2.6487	9.50916	0.2	-0.2	-0.2	0
1.755	0.96792	2.6487	9.47646	0.6	0.4	-1	0
1.76	0.59514	2.72064	9.47646	0.4	0.4	-1.1	0
1.765	1.0791	2.87106	9.5811	0.2	0.3	0.2	0
1.77	0.8175	2.75988	9.47646	0	0.4	-0.7	0
1.775	0.8567401	2.75988	9.5484	-0.2	1	-0.6	0
1.78	0.8175	2.79258	9.50916	-0.2	1	-0.5	0
1.785	0.77826	2.90376	9.47646	-0.7	1	-0.6	0
1.79	0.8175	2.83182	9.47646	-0.3	0.8	-0.4	0
1.795	0.8567401	2.75988	9.437221	0	0.9	-0.2	0
1.8	0.8567401	2.75988	9.5484	-0.2	1.1	-0.1	0
1.805	0.8567401	2.72064	9.50916	0	0.8	0	0
1.81	0.96792	2.72064	9.5811	0.2	0.4	-0.4	0
1.815	0.8959801	2.79258	9.50916	0	1.4	-1.1	0
1.82	0.77826	2.72064	9.5484	0.6	1.6	-1.4	0
1.825	0.59514	2.75988	9.5484	1.2	1.4	-1.1	0
1.83	0.77826	2.79258	9.5811	1.2	1	-0.7	0
1.835	0.77826	2.79258	9.437221	1.4	1	-0.9	0
1.84	0.8567401	2.75988	9.47646	1.4	1	-0.6	0
1.845	0.8567401	2.75988	9.437221	1.1	1.1	-0.6	0
1.85	0.8175	2.75988	9.47646	1.3	1.1	-1.1	0
1.855	1.00716	2.6814	9.437221	1.5	0.8	-0.5	0
1.86	1.03986	2.60946	9.50916	1.2	1.6	-1	0
1.865	0.92868	2.60946	9.50916	0.8	2.1	-1.7	0
1.87	0.8567401	2.6487	9.50916	1.4	2.5	-2.3	0
1.875	0.8959801	2.6814	9.50916	1.8	3	-2.2	0
1.88	0.7455601	2.60946	9.5811	2.7	2.7	-2.5	0
1.885	1.11834	2.75988	9.5484	2.3	1.6	-2.9	0
1.89	1.03986	2.79258	9.50916	2.3	2.5	-3.7	0
1.895	0.7455601	2.83182	9.5484	3	2.8	-3.8	0
1.9	0.48396	2.79258	9.5811	3.6	1.9	-4.3	0
1.905	0.11118	2.57022	9.692281	4.2	1.1	-5.3	0
1.91	-0.14388	2.3544	9.692281	3.5	0.3	-8.2	0
1.915	0.14388	2.31516	9.5811	3.1	-1.1	-11.4	0
1.92	0.5559	2.3871	9.5484	3.3	-2.6	-14.9	0
1.925	1.00716	2.53752	9.47646	3.7	-3.8	-18.5	0
1.93	1.26876	2.57022	9.47646	4.1	-3.6	-21.2	0
1.935	1.00716	2.57022	9.50916	5.2	-3.5	-22.7	0
1.94	0.8959801	2.46558	9.692281	7.1	-3.2	-26.3	0
1.945	1.11834	2.46558	9.692281	8.6	-3.5	-29.6	0
1.95	1.03986	2.49828	9.692281	9.8	-3.7	-31.7	0
1.955	1.03986	2.46558	9.62034	11.6	-4.1	-34.2	0
1.96	1.03986	2.46558	9.692281	14	-4.4	-37.2	1
1.965	1.15104	2.60946	9.76422	17.7	-4.3	-41.5	1
1.97	1.22952	2.53752	9.76422	20.5	-4.6	-45.5	1
1.975	1.53036	2.6814	9.76422	24.2	-4.4	-49	1
1.98	1.6023	2.53752	9.83616	27.8	-3.9	-52.7	1
1.985	1.45188	2.60946	9.83616	32	-4.2	-56.9	1
1.99	1.22952	2.60946	9.875401	38.5	-5.2	-61.5	1
1.995	1.67424	2.27592	9.80346	42.7	-8.1	-64.8	1
2	3.09342	2.46558	9.9081	48.4	-9.4	-66.2	1
2.005	2.83182	2.87106	9.83616	55.3	-5.1	-66.7	1
2.01	1.6023	2.83182	10.01928	62.3	-2	-65.4	1
2.015	1.15104	2.6814	10.01928	69.3	-1.9	-65	1
2.02	1.03986	2.75988	10.2351	75.1	-2.3	-66.1	1
2.025	1.3407	2.9757	10.13046	79.8	-2.5	-67.4	1
2.03	1.75272	3.16536	10.09122	84.4	-2.8	-67.2	1
2.035	1.79196	3.30924	10.16316	88.8	-0.4	-66	1
2.04	1.53036	3.38118	10.2351	92.1	1.8	-64.4	1
2.045	1.0791	3.42042	10.16316	94.5	4.4	-63.7	1
2.05	1.00716	3.5316	10.27434	96.2	5.1	-61.9	1
2.055	1.0791	3.75396	10.67328	95.9	3.6	-61.3	1
2.06	1.53036	3.78666	10.74522	91.7	1.1	-59.5	1
2.065	1.82466	3.75396	10.2351	85.4	-1.3	-58.8	1
2.07	1.71348	3.60354	9.80346	79.8	-4.5	-57.8	1
2.075	1.6023	3.64278	10.16316	72.9	-10.2	-55.1	1
2.08	2.1255	2.943	9.731521	63.9	-15.7	-53.6	1
2.085	3.35502	2.3544	9.2541	55.8	-20.7	-49.2	1
2.09	4.4799	1.7985	9.14946	49.2	-23.8	-42.5	1
2.095	5.5263	1.72656	9.07752	42.9	-27.3	-33.2	1
2.1	6.16068	1.28184	8.5674	34	-30.1	-18.4	1
2.105	6.38304	0.7717201	7.985341	26.9	-30.4	-6.5	1
2.11	6.23262	0.39894	7.586401	25.3	-24.1	8.2	1
2.115	5.59824	-0.18312	7.14822	20.7	-25	20.5	1
2.12	4.963861	-0.327	7.2594	16.9	-23	30.3	1
2.125	3.24384	-0.2943	7.9134	13.4	-16.6	38.2	1
2.13	2.08626	-0.10464	8.75052	8.1	-12.9	43.6	1
2.135	0.40548	0.14388	9.36528	1.6	-10.2	45	1
2.14	-0.92868	0.25506	9.62034	-7.1	-8.1	43.7	1
2.145	-1.71348	0.7717201	9.5484	-16	-8	41.5	1
2.15	-2.05356	1.32108	9.76422	-26	-8.6	36.3	1
2.155	-3.28308	2.0928	10.09122	-33.1	-9.4	28.4	1
2.16	-3.24384	2.87106	10.2024	-42.2	-10.8	22.6	1
2.165	-2.72064	3.38118	9.83616	-50.3	-12.5	17.5	1
2.17	-2.30862	3.96978	9.2541	-57.8	-11.6	11.2	1
2.175	-2.45904	5.11428	9.293341	-63.7	-8.6	3.9	1
2.18	-2.49828	5.814061	9.00558	-68.6	-6.5	-1.1	1
2.185	-2.68794	7.17438	8.96634	-73	-5.8	-6.7	1
2.19	-2.68794	8.207701	8.9271	-76.7	-7.7	-12.2	1
2.195	-2.45904	9.051361	8.312341	-80.3	-9.4	-17	1
2.2	-2.45904	9.34566	7.076281	-82.1	-7.4	-22.4	1
2.205	-2.49828	10.22856	6.82122	-79.2	-5.3	-27	1
2.21	-2.57022	10.81716	7.004341	-73.3	-3.1	-31.9	1
2.215	-2.34786	10.96758	6.82122	-69.5	-2.8	-35.1	1
2.22	-2.45904	11.1507	6.74928	-64.3	-1.9	-37.6	1
2.225	-1.97508	11.00028	6.9324	-56.4	-2.8	-40.7	1
2.23	-1.6023	10.49016	7.18746	-50.6	-2.8	-40.4	1
2.235	-0.5559	9.273721	7.69758	-44.6	-2.1	-38.7	1
2.24	0.92868	6.54654	8.5674	-39.2	-0.4	-34.2	1
2.245	0.77826	4.08096	9.731521	-34.3	1.4	-25.7	1
2.25	-1.15104	1.87698	10.2024	-30.8	5.3	-16.8	1
2.255	-2.05356	1.28184	10.41822	-26.9	5.5	-11.9	1
2.26	-1.15104	1.65462	10.30704	-23.8	1.1	-9.7	1
2.265	0.14388	2.46558	10.01928	-20.9	-1	-8.8	1
2.27	0.8175	3.05418	9.83616	-17.2	-1.4	-5.8	1
2.275	0.63438	3.16536	9.692281	-13.3	-0.1	-2.7	1
2.28	0.63438	3.05418	9.80346	-9.7	0.2	-0.9	1
2.285	0.8959801	3.05418	9.659581	-5.2	-0.2	0.2	1
2.29	1.19028	3.01494	9.5811	-3	-0.2	0.5	1
2.295	1.22952	3.12612	9.5484	-0.7	0.2	0.2	1
2.3	1.19028	3.2373	9.5484	1.1	1.5	-0.2	1
2.305	1.15104	3.34848	9.50916	2.3	2.3	-1.1	1
2.31	1.26876	3.34848	9.50916	3.8	2.9	-1.8	1
2.315	1.30146	3.34848	9.33258	4.2	3.3	-3.8	1
2.32	1.30146	3.38118	9.2214	5	3.8	-4.9	1
2.325	1.0791	3.34848	9.293341	5.3	4.6	-6.3	1
2.33	1.03986	3.34848	9.2541	5.5	5.3	-7.2	1
2.335	0.8959801	3.27	9.33258	6.3	6	-7.9	1
2.34	0.8175	3.2373	9.36528	6.3	5.9	-8.5	1
2.345	0.92868	3.19806	9.40452	6.7	5.8	-8.6	1
2.35	0.66708	3.19806	9.36528	7.9	6.5	-9.8	1
2.355	0.8175	3.16536	9.50916	8.8	6.2	-10.1	1
2.36	0.48396	3.16536	9.47646	10.7	5.8	-10.4	1
2.365	0.59514	3.16536	9.5484	11.6	5.6	-10.9	1
2.37	0.5559	3.16536	9.5811	12.8	5.5	-11.8	1
2.375	0.59514	3.12612	9.5484	14.2	4.7	-12.3	1
2.38	0.5559	3.16536	9.5484	14.7	4.6	-13.8	1
2.385	0.70632	3.19806	9.50916	15.9	3.1	-14.5	1
2.39	0.8175	3.27	9.437221	17	2.4	-14.9	1
2.395	0.7455601	3.38118	9.36528	18.2	2.8	-15.4	1
2.4	0.7455601	3.34848	9.40452	20	3.4	-16	1
2.405	0.77826	3.42042	9.36528	21.5	2.9	-15.7	1
2.41	0.63438	3.34848	9.50916	23.1	3.2	-16.2	1
2.415	0.66708	3.38118	9.47646	24.9	3.3	-16.8	1
2.42	0.59514	3.38118	9.62034	28.4	3.4	-17.2	1
2.425	0.66708	3.38118	9.50916	31.2	3.7	-17.1	1
2.43	0.59514	3.30924	9.5811	33.8	4.4	-16.5	1
2.435	0.63438	3.30924	9.5484	37.1	4.9	-17	1
2.44	0.66708	3.34848	9.692281	41.1	5.8	-16.6	1
2.445	0.8567401	3.38118	9.62034	45	7.2	-16.1	1
2.45	1.00716	3.45966	9.62034	48.7	8.5	-15.9	1
2.455	1.0791	3.49236	9.62034	52.3	10.1	-16	1
2.46	1.11834	3.49236	9.692281	55.8	12.2	-16.2	1
2.465	1.0791	3.38118	9.83616	59.3	13.6	-16.4	1
2.47	0.96792	3.27	9.9081	64.1	15.6	-16.1	1
2.475	0.92868	3.42042	9.80346	67.7	17.7	-17	1
2.48	1.03986	3.64278	9.83616	70.9	19.2	-17	1
2.485	1.0791	3.8586	9.9081	73.5	21.1	-17.5	1
2.49	0.96792	3.93708	10.01928	76.1	23	-17.4	1
2.495	0.66708	4.23138	10.01928	77.7	24.7	-17.5	1
2.5	0.48396	4.37526	10.16316	78.4	25.4	-17.5	1
2.505	0.37278	4.63686	10.05852	78.2	25.6	-17.7	1
2.51	0.48396	4.7088	9.875401	77.3	24	-17.5	1
2.515	0.51666	4.81998	9.692281	75.9	22.1	-17.5	1
2.52	0.51666	5.04234	9.76422	73.3	18.2	-17.5	1
2.525	0.44472	5.2974	9.9081	70.7	15.4	-17.5	1
2.53	0.51666	5.519761	10.09122	66.5	11.4	-18	1
2.535	0.7455601	5.66364	9.980041	61.5	6.2	-18.4	1
2.54	1.03986	5.55246	9.62034	57	2.7	-18.3	1
2.545	1.0791	5.66364	9.47646	52.2	0.3	-18.3	1
2.55	1.26876	5.77482	9.731521	48.2	-1.4	-18.1	1
2.555	1.53036	5.70288	10.2351	43.4	-3	-18.5	1
2.56	2.19744	5.519761	10.16316	36.7	-4.9	-16.8	1
2.565	3.4335	5.11428	9.76422	30.3	-5.3	-13.2	1
2.57	4.7742	4.85268	9.40452	26.1	-4.4	-7.7	1
2.575	6.082201	4.74804	8.894401	22.8	-2.6	0.4	1
2.58	6.90624	4.7088	8.600101	20.3	-0.3	15.4	1
2.585	7.35096	4.48644	8.27964	19.2	2.3	29.7	1
2.59	7.42944	4.34256	8.12922	19.3	5.1	44.1	1
2.595	7.23978	4.19214	8.312341	19.1	7.2	62.3	1
2.6	6.605401	4.19214	8.711281	18.6	6.4	76.3	1
2.605	5.97102	4.00902	9.00558	16.5	4.9	88.9	1
2.61	5.33664	3.60354	8.96634	13	2.7	99.8	1
2.615	4.4799	4.04826	8.894401	9.8	-0.7	108.7	1
2.62	3.28308	4.04826	10.2351	8.5	-1.9	113.8	1
2.625	2.27592	3.5316	11.32728	3	-3.5	116.4	1
2.63	1.00716	2.90376	10.81716	-9	-6.5	116.4	1
2.635	0.0327	2.42634	10.38552	-17.2	-8.4	113.5	1
2.64	-0.70632	1.98162	10.41822	-23	-10.5	107.2	1
2.645	-1.41264	1.72656	10.2351	-28.7	-12.4	99.5	1
2.65	-2.05356	1.5042	10.30704	-34.5	-15.8	91	1
2.655	-2.27592	1.43226	10.34628	-41.3	-19.7	78.3	1
2.66	-2.3871	1.28184	10.38552	-47.5	-23.3	68.6	1
2.665	-2.34786	1.2099	10.30704	-53.4	-26.8	57.6	1
2.67	-2.1255	1.28184	10.2351	-58.5	-29.9	47.3	1
2.675	-1.75272	1.36032	10.05852	-63.9	-32.1	37.5	1
2.68	-1.30146	1.43226	9.76422	-71	-34	26.3	1
2.685	-0.8959801	1.39302	9.40452	-75.8	-34	17.9	1
2.69	-0.63438	1.4715	9.03828	-78.6	-32.8	10.7	1
2.695	-0.2943	1.61538	8.52816	-80.9	-31.5	4.6	1
2.7	0.18312	1.61538	8.09652	-81.6	-31	-0.1	1
2.705	0.5559	1.83774	7.586401	-80.9	-30.2	-4.9	1
2.71	1.0791	1.94892	7.22016	-79.5	-29.9	-7.2	1
2.715	1.71348	2.20398	6.899701	-77.1	-30.3	-8.4	1
2.72	2.23668	2.31516	6.74928	-73.2	-31.4	-8.1	1
2.725	2.68794	2.57022	6.49422	-68.9	-31.6	-5.9	1
2.73	3.09342	2.79258	6.46152	-64.2	-30.1	-2.5	1
2.735	3.4335	2.9757	6.422281	-59.1	-29.1	1.4	1
2.74	3.54468	3.12612	6.46152	-52.2	-28.7	8.6	1
2.745	3.6951	3.45966	6.49422	-46.9	-28.9	15.1	1
2.75	3.76704	3.5643	6.71658	-41.8	-29	22.5	1
2.755	3.6951	3.8586	6.899701	-36.4	-28.1	31.7	1
2.76	3.54468	4.00902	7.14822	-31.7	-27	38.9	1
2.765	3.13266	4.34256	7.33134	-28.7	-26.8	46.2	1
2.77	2.87106	4.4145	7.44252	-26.8	-27.1	52.8	1
2.775	2.49828	4.30332	7.33134	-25.1	-26.8	58.8	1
2.78	1.93584	4.19214	7.04358	-23.5	-25.6	64.7	1
2.785	1.30146	4.08096	6.677341	-21.4	-24.1	69.2	1
2.79	0.5559	3.8259	6.31764	-17.2	-21.7	72.4	1
2.795	-0.25506	3.67548	6.023341	-12.9	-19.5	72.8	1
2.8	-1.00716	3.60354	5.73558	-7.1	-18	73.9	1
2.805	-1.67424	3.5643	5.48052	-0.9	-17.3	73	1
2.81	-2.16474	3.64278	5.33664	5.1	-17.2	69.4	1
2.815	-2.49828	3.89784	5.2974	13	-17.2	64.4	1
2.82	-2.6487	4.1202	5.36934	20.3	-16.6	59.5	1
2.825	-2.45904	4.48644	5.55246	26.4	-16.3	54.1	1
2.83	-2.34786	4.81998	5.696341	31.8	-15.1	48.3	1
2.835	-2.08626	5.11428	5.918701	37.3	-13.7	43.7	1
2.84	-1.90314	5.48052	6.09528	42.7	-10.8	37.1	1
2.845	-0.7455601	6.91932	6.2784	46.7	-9.5	32.9	1
2.85	11.45808	17.92614	13.06692	56.1	5.5	23.2	1
2.855	5.89908	16.59852	21.64086	78.3	108.7	-11.4	1
2.86	-4.88538	11.18994	22.58262	47.1	198	-12.4	1
2.865	-7.50138	11.81124	16.08186	-44.5	169.1	1.6	1
2.87	-10.49016	8.86824	12.05322	-80.8	125.2	5.5	1
2.875	-9.927721	7.83492	9.00558	-95.1	86.8	9.9	1
2.88	-9.14292	9.051361	8.057281	-98.8	48.4	0.6	1
2.885	-5.85984	10.63404	9.80346	-100.2	11.9	-10.7	1
2.89	-1.45188	11.07876	9.875401	-112.2	-19.5	-21.6	1
2.895	3.7278	7.54062	7.54716	-125	-29	-26.8	1
2.9	4.5126	8.16846	4.6107	-120.6	-20.3	-37	1
2.905	14.37492	1.7658	3.9894	-109.7	-20	-27.7	1
2.91	13.7013	4.4145	8.16846	-81.2	7.9	-23.9	1
2.915	9.07098	4.00902	11.76546	-52.8	33.8	-17.9	1
2.92	3.4662	0.8436601	10.71252	-45.8	32	-9.6	1
2.925	-2.6487	-0.327	9.9081	-36.4	35.9	-12.9	1
2.93	-4.29024	0.36624	11.39922	-24.2	38.6	-18.4	1
2.935	-2.57022	2.3871	12.59604	-16.3	31.8	-20.3	1
2.94	-0.51666	3.05418	11.14416	-15	19.6	-20.5	1
2.945	0.92868	2.83182	9.18216	-13.7	11.4	-18.6	1
2.95	1.41264	2.90376	8.96634	-4.8	11.4	-15.5	1
2.955	1.03986	3.27	9.5811	2.5	13	-11.8	1
2.96	0.22236	3.30924	9.9081	4.4	12.4	-9.5	1
2.965	-0.11118	2.943	9.62034	4.4	9.8	-8.8	1
2.97	0.2943	2.9757	9.293341	3.2	7.4	-8.6	1
2.975	0.8175	3.30924	9.293341	1.8	6.5	-9	1
2.98	1.00716	3.5643	9.293341	0.3	6.3	-8	1
2.985	0.8959801	3.60354	9.18216	-2	5.4	-5.7	1
2.99	0.8175	3.49236	9.293341	-4.1	4.1	-4.2	1
2.995	0.8567401	3.42042	9.36528	-6	2.7	-3.2	1
3	0.96792	3.27	9.40452	-8.1	1	-3.7	1
3.005	1.15104	3.12612	9.50916	-9.5	-0.2	-3.3	1
3.01	1.26876	2.9757	9.62034	-10.9	0	-3.9	1
3.015	1.22952	3.08688	9.5484	-11.6	-0.1	-4.6	1
3.02	1.19028	3.01494	9.47646	-11.6	-0.3	-4.9	1
3.025	1.19028	3.05418	9.47646	-11.7	-0.2	-5.1	1
3.03	1.11834	3.05418	9.47646	-12.6	0.2	-4.8	1
3.035	1.03986	3.01494	9.47646	-12.3	0.2	-4.9	1
3.04	0.92868	2.9757	9.5484	-11.6	0	-4.5	1
3.045	0.8959801	2.943	9.5811	-10.9	0.2	-4.2	1
3.05	0.96792	2.90376	9.5811	-9.6	-0.3	-3.3	1
3.055	1.15104	2.75988	9.47646	-8.8	-0.1	-2.5	1
3.06	1.22952	2.72064	9.40452	-7.5	0.1	-2.9	1
3.065	1.3407	2.6814	9.47646	-6.5	0.4	-2.4	1
3.07	1.3407	2.6487	9.50916	-5.1	-0.2	-2.8	1
3.075	1.26876	2.75988	9.5484	-3.6	-0.1	-3	1
3.08	1.22952	2.87106	9.5811	-2.8	-0.2	-3.1	1
3.085	1.15104	2.9757	9.50916	-1.9	-0.2	-2.8	1
3.09	1.19028	2.90376	9.50916	-1.9	-0.4	-2.5	1
3.095	1.0791	2.943	9.437221	-1.7	0	-2.6	1
3.1	1.0791	2.90376	9.437221	-1.6	-0.2	-1.7	1
3.105	1.00716	2.90376	9.50916	-1.1	-0.2	-1.8	1
3.11	1.00716	2.943	9.47646	-1	-0.4	-1	1
3.115	1.03986	2.87106	9.437221	-1.3	-0.1	-1	1
3.12	1.03986	2.83182	9.40452	-1.3	-0.2	-0.8	1
3.125	1.0791	2.79258	9.50916	-0.7	-0.5	-1	1
3.13	1.03986	2.90376	9.659581	-0.4	-1.4	-1.6	1
3.135	0.96792	2.9757	9.692281	-0.2	-2.3	-1.1	1
3.14	0.92868	2.943	9.62034	-0.4	-2.9	-1.1	1
3.145	0.92868	2.9757	9.5484	0.1	-3.9	-1.1	1
3.15	1.00716	2.943	9.50916	0.3	-4	-0.6	1
3.155	1.03986	2.90376	9.437221	0.2	-4	-0.7	1
3.16	1.0791	2.943	9.36528	0.5	-4.3	-0.8	1
3.165	1.15104	2.90376	9.40452	0.6	-4.5	-0.7	1
3.17	1.22952	2.87106	9.437221	0.7	-4.4	-0.6	1
3.175	1.37994	2.79258	9.40452	0.7	-4.1	-0.7	1
3.18	1.37994	2.6814	9.36528	0.5	-2.9	-0.9	1
3.185	1.30146	2.75988	9.40452	0.2	-1.4	-1.4	1
3.19	1.26876	2.79258	9.437221	0.2	-0.4	-1.8	1
3.195	1.19028	2.87106	9.47646	0	0	-1.8	1
3.2	1.26876	2.90376	9.36528	-0.3	-0.2	-2.1	1
3.205	1.19028	2.90376	9.36528	-0.9	-0.4	-2.4	1
3.21	1.11834	2.943	9.47646	-1.5	-0.7	-2.5	1
3.215	1.11834	2.943	9.437221	-2.2	-1.6	-2.6	1
3.22	1.15104	2.87106	9.40452	-2	-1.4	-2	1
3.225	1.19028	2.79258	9.36528	-1.9	-1.4	-2.3	1
3.23	1.3407	2.72064	9.437221	-2.1	-1.1	-1.8	1
3.235	1.37994	2.6814	9.33258	-2.8	0	-2.1	1
3.24	1.37994	2.72064	9.36528	-2.5	1.3	-2.4	1
3.245	1.41264	2.83182	9.33258	-2.1	2.5	-2.7	1
3.25	1.37994	2.79258	9.437221	-1.6	3.7	-2.5	1
3.255	1.41264	2.83182	9.36528	-1.4	4.4	-2.4	1
3.26	1.41264	2.90376	9.40452	-1.8	4.6	-2.8	1
3.265	1.37994	2.87106	9.36528	-1.9	5.4	-3.4	1
3.27	1.3407	2.87106	9.33258	-2.2	5.7	-3.5	1
3.275	1.37994	2.87106	9.33258	-2.5	5.8	-3.9	1
3.28	1.37994	2.75988	9.36528	-2.5	6.3	-3.5	1
3.285	1.3407	2.72064	9.40452	-2.8	6.6	-3.5	1
3.29	1.26876	2.79258	9.33258	-3.2	6.4	-3.5	1
3.295	1.19028	2.75988	9.2541	-3.2	6.9	-3.9	1
3.3	1.22952	2.60946	9.293341	-3.3	8.4	-4.5	1
3.305	1.26876	2.60946	9.36528	-2.8	9.9	-5.3	1
3.31	1.19028	2.6814	9.36528	-2.7	10.6	-5.9	1
3.315	1.22952	2.83182	9.33258	-2.4	12.3	-6.3	1
3.32	1.22952	2.75988	9.437221	-2.1	13.3	-7.2	1
3.325	1.11834	2.75988	9.437221	-1.6	13.8	-6.7	1
3.33	1.03986	2.83182	9.437221	-2.1	13.3	-6.5	1
3.335	0.96792	2.83182	9.47646	-2.5	12.4	-6.7	1
3.34	0.92868	2.79258	9.50916	-2.2	12.3	-5.5	1
3.345	0.8959801	2.90376	9.659581	-2.5	10.4	-5	1
3.35	0.8175	2.90376	9.692281	-2.5	8.7	-4.3	1
3.355	0.8175	3.01494	9.692281	-2.1	7.6	-3.9	1
3.36	0.8175	2.9757	9.659581	-2.1	6.5	-3.7	1
3.365	0.8175	2.9757	9.659581	-1.8	5.3	-3.2	1
3.37	0.8959801	2.90376	9.437221	-1.6	4.6	-2.5	1
3.375	0.8175	2.90376	9.5484	-1.8	4.6	-2.3	1
3.38	0.96792	2.83182	9.62034	-1.4	3.1	-2	1
3.385	0.92868	2.79258	9.62034	-0.9	2.3	-1.8	1
3.39	0.92868	2.72064	9.50916	-0.7	1.8	-1.6	1
3.395	0.8959801	2.79258	9.5484	-0.8	1.5	-1.2	1
3.4	0.96792	2.79258	9.5484	-0.6	1.7	-1.5	1
3.405	0.92868	2.83182	9.5484	-0.2	1	-1.7	1
3.41	0.8959801	2.79258	9.5811	-0.3	0.3	-1.4	1
3.415	0.8567401	2.83182	9.62034	-0.3	0.4	-1.1	1
3.42	0.8959801	2.90376	9.5811	-0.4	0	-0.8	1
3.425	0.8567401	2.87106	9.50916	-0.5	0.3	-1.1	1
3.43	1.00716	2.90376	9.5484	-0.4	-0.3	-0.9	1
3.435	0.8959801	2.87106	9.50916	-0.7	-0.9	-0.5	1
3.44	1.00716	2.79258	9.50916	-1.1	-0.7	-0.9	1
3.445	1.03986	2.79258	9.437221	-1.3	-0.9	-1	1
3.45	1.03986	2.72064	9.50916	-1.1	-0.7	-0.5	1
3.455	1.00716	2.75988	9.50916	-0.9	-0.9	-1.1	1
3.46	1.00716	2.79258	9.47646	-0.2	-0.8	-1.1	1
3.465	1.03986	2.79258	9.50916	-0.3	-0.7	-1.4	1
3.47	0.96792	2.6814	9.50916	-0.9	-1.1	-0.7	1
3.475	0.92868	2.72064	9.50916	-0.7	-0.9	-0.7	1
3.48	0.96792	2.75988	9.5811	-0.4	-1.1	-1.1	1
3.485	0.92868	2.72064	9.5484	-0.1	-1.4	-0.8	1
3.49	0.96792	2.83182	9.5811	-0.2	-1.5	-0.7	1
3.495	1.00716	2.79258	9.5484	0.2	-1.8	-0.5	1
3.5	0.92868	2.79258	9.5484	0.2	-2.1	-0.4	1
3.505	0.96792	2.90376	9.5484	0	-2.1	-0.3	1
3.51	0.92868	2.83182	9.47646	0	-2.2	-0.2	1
3.515	1.00716	2.79258	9.47646	-0.1	-2.1	0.2	1
3.52	1.0791	2.75988	9.40452	-0.1	-1.8	0.4	1
3.525	1.03986	2.75988	9.437221	0	-1.9	0	1
3.53	1.0791	2.75988	9.47646	0.4	-0.5	-0.2	1
3.535	1.11834	2.75988	9.47646	0	-0.4	-0.4	1
3.54	1.0791	2.75988	9.437221	0.4	0.2	-0.4	1
3.545	1.11834	2.75988	9.40452	0.5	0.3	0	1
3.55	1.0791	2.75988	9.50916	0.2	0.4	-0.7	1
3.555	1.15104	2.75988	9.47646	0.1	1.1	-0.3	1
3.56	1.0791	2.75988	9.47646	0.3	1.1	-0.7	1
3.565	1.03986	2.87106	9.47646	0.2	0.9	-0.6	1
3.57	1.03986	2.87106	9.47646	0.2	0.4	-0.4	1
3.575	1.00716	2.83182	9.47646	0	0.2	-0.4	1
3.58	1.00716	2.87106	9.47646	0.2	0.5	-0.4	1
3.585	1.03986	2.79258	9.47646	0	0.4	-0.4	1
3.59	1.0791	2.72064	9.437221	-0.2	1.6	-0.5	1
3.595	1.11834	2.75988	9.40452	0.2	1.9	-1.2	1
3.6	1.19028	2.75988	9.40452	-0.1	2.1	-1.2	1
3.605	1.11834	2.79258	9.40452	-0.4	2.5	-1.3	1
3.61	1.0791	2.72064	9.437221	-0.4	3.2	-1.9	1
3.615	0.92868	2.79258	9.437221	-0.6	4.2	-2.1	1
3.62	0.92868	2.75988	9.437221	-0.9	4.3	-1.8	1
3.625	0.8567401	2.79258	9.50916	-1.2	3.9	-1.4	1
3.63	0.8567401	2.83182	9.50916	-0.8	3.1	-1.4	1
3.635	0.7455601	2.83182	9.50916	-0.5	2.4	-1.6	1
3.64	0.8175	2.83182	9.5484	-0.6	1.8	-1.4	1
3.645	0.8959801	2.83182	9.62034	-0.5	1.7	-0.9	1
3.65	0.92868	2.83182	9.47646	0.2	2.3	-0.7	1
3.655	0.96792	2.75988	9.47646	-0.2	0.7	-1	1
3.66	0.96792	2.75988	9.50916	-0.4	0.2	-1.1	1
3.665	1.11834	2.6814	9.47646	-0.4	0	-1.1	1
3.67	1.03986	2.6814	9.40452	-0.6	-0.2	-0.7	1
3.675	1.00716	2.6814	9.437221	-0.5	-0.4	-0.8	1
3.68	1.11834	2.6814	9.40452	-0.6	0	-1.5	1
3.685	1.11834	2.60946	9.437221	-0.3	0.1	-1.4	1
3.69	1.19028	2.72064	9.437221	-0.1	0.1	-1.6	1
3.695	1.19028	2.75988	9.36528	-0.8	0.7	-1.9	1
3.7	1.15104	2.75988	9.40452	-0.9	1.4	-1.8	1
3.705	1.03986	2.75988	9.437221	-0.1	1.8	-1.8	1
3.71	1.11834	2.75988	9.47646	-0.5	2.5	-1.9	1
3.715	1.00716	2.79258	9.47646	-0.7	2.8	-2.2	1
3.72	0.92868	2.87106	9.5484	-0.9	2.3	-1.8	1
3.725	0.8959801	2.83182	9.5484	-1.1	2.1	-2.2	1
3.73	0.96792	2.87106	9.50916	-0.8	1.8	-1.8	1
3.735	0.96792	2.90376	9.47646	-0.7	1.8	-1.6	1
3.74	0.8959801	2.83182	9.47646	-0.9	1.9	-1.4	1
3.745	0.96792	2.79258	9.40452	-0.8	1.2	-1.3	1
3.75	0.8959801	2.72064	9.50916	-0.6	1.6	-2	1
3.755	0.96792	2.6487	9.437221	-0.9	1.6	-2.4	1
3.76	1.03986	2.6814	9.437221	-0.6	1.8	-2.5	1
3.765	1.00716	2.6487	9.437221	0	1.8	-2.6	1
3.77	0.8567401	2.6487	9.5484	0.4	1.8	-3.2	1
3.775	0.8959801	2.6487	9.47646	0	2.1	-3.9	1
3.78	0.8175	2.75988	9.5484	-0.4	1.8	-3.7	1
3.785	0.8175	2.79258	9.5811	0.1	1.4	-3.7	1
3.79	0.8567401	2.72064	9.62034	-0.3	0.8	-3	1
3.795	0.8567401	2.83182	9.62034	-0.7	0.1	-2.4	1
3.8	0.8959801	2.83182	9.5811	-0.9	0.6	-2.7	1
3.805	1.00716	2.87106	9.50916	-0.4	0.2	-2.3	1
3.81	1.11834	2.79258	9.437221	-0.7	0	-2.5	1
3.815	1.0791	2.87106	9.437221	-0.9	-0.2	-1.8	1
3.82	1.11834	2.72064	9.50916	-0.7	-0.5	-2	1
3.825	1.0791	2.75988	9.47646	-1.1	-0.3	-2.8	1
3.83	1.15104	2.6814	9.437221	-1.3	0.3	-3	1
3.835	1.19028	2.72064	9.437221	-0.9	1.1	-3.2	1
3.84	1.15104	2.72064	9.47646	-0.7	1.7	-3	1
3.845	1.11834	2.72064	9.47646	-1.2	2	-4	1
3.85	1.15104	2.83182	9.437221	-1.4	2.4	-4.3	1
3.855	1.11834	2.79258	9.5484	-1.7	3.2	-4	1
3.86	1.0791	2.79258	9.5484	-1.3	3.4	-4	1
3.865	1.03986	2.79258	9.50916	-0.9	3.8	-3.5	1
3.87	0.96792	2.83182	9.50916	-1.4	3.9	-3.5	1
3.875	0.96792	2.83182	9.50916	-1.4	3.8	-3.2	1
3.88	0.96792	2.79258	9.5484	-1.4	3.5	-3.2	1
3.885	0.92868	2.87106	9.50916	-1	3.9	-3	1
3.89	0.8959801	2.79258	9.5484	-1.1	3.7	-2.9	1
3.895	0.8959801	2.79258	9.50916	-1.1	3.5	-2.6	1
3.9	0.8567401	2.75988	9.5484	-1.1	3.5	-1.9	1
3.905	0.96792	2.72064	9.50916	-0.9	3.9	-2.3	1
3.91	0.92868	2.6814	9.47646	-0.7	4.3	-2.5	1
3.915	0.92868	2.75988	9.5811	-0.3	4.4	-2.8	1
3.92	0.92868	2.6814	9.5811	-0.1	4.2	-2.4	1
3.925	0.92868	2.72064	9.5484	0	4.8	-2.6	1
3.93	0.8175	2.72064	9.47646	0.6	4.3	-2.5	1
3.935	0.8959801	2.75988	9.659581	0.9	4.3	-2.1	1
3.94	0.8175	2.83182	9.5811	0.8	4.2	-2.5	1
3.945	0.8175	2.83182	9.5484	0.8	4.5	-2.1	1
3.95	0.77826	2.79258	9.5484	0.7	3.8	-2.3	1
3.955	0.8175	2.79258	9.5811	0.7	3.3	-2.1	1
3.96	0.8175	2.79258	9.5811	0.9	3.1	-2	1
3.965	0.8175	2.87106	9.50916	0.9	2.9	-2	1
3.97	0.8175	2.83182	9.5484	1.1	2.2	-1.6	1
3.975	0.8175	2.90376	9.50916	0.6	2.3	-1.1	1
3.98	0.8567401	2.75988	9.50916	0.6	1.5	-1.1	1
3.985	0.8959801	2.87106	9.47646	0.7	1.4	-1.3	1
3.99	0.8959801	2.75988	9.50916	0.4	0.7	-1.4	1
3.995	0.8567401	2.72064	9.50916	0.1	0.8	-1.1	1
4	0.8175	2.72064	9.47646	0.4	0.4	-1.1	1
4.005	0.77826	2.72064	9.50916	0.7	0.7	-0.9	1
4.01	0.77826	2.72064	9.5484	0.5	0	-1.1	1
4.015	0.8175	2.75988	9.5484	0.9	-0.1	-1.4	1
4.02	0.77826	2.79258	9.5811	0.8	-0.1	-1.1	1
4.025	0.8959801	2.83182	9.5484	1.1	0	-1.1	1
4.03	0.8959801	2.79258	9.50916	1.2	0	-0.4	1
4.035	0.92868	2.79258	9.5811	1.2	0	-1	1
4.04	0.92868	2.79258	9.5484	0.8	0	-1	1
4.045	0.92868	2.79258	9.5484	0.7	0.2	-1	1
4.05	0.92868	2.87106	9.5484	0.8	0	-0.7	1
4.055	0.92868	2.83182	9.50916	0.7	0.1	-0.7	1
4.06	0.8567401	2.83182	9.5484	0.7	0.2	-1	1
4.065	0.8175	2.83182	9.50916	0.7	0.4	-0.8	1
4.07	0.8175	2.75988	9.5811	1.2	0.5	-0.8	1
4.075	0.8567401	2.72064	9.5484	2	0.1	-1.1	1
4.08	0.92868	2.6814	9.5484	2.5	0	-1.1	1
4.085	0.92868	2.6814	9.5811	3.5	-0.8	-1.4	1
4.09	0.8567401	2.6487	9.5811	4.2	-1.1	-0.8	1
4.095	0.8567401	2.75988	9.5484	5.6	-0.8	-0.9	1
4.1	0.77826	2.75988	9.5484	6.7	-1.1	-1.4	1
4.105	0.7455601	2.75988	9.5811	7.8	-1.7	-1.3	1
4.11	0.7455601	2.72064	9.5484	9.8	-2.1	-0.8	1
4.115	0.77826	2.72064	9.5811	11.4	-2.5	-0.4	1
4.12	0.8175	2.6814	9.62034	13.4	-3.2	-0.3	1
4.125	0.7455601	2.72064	9.62034	15.6	-2.9	0.5	1
4.13	0.70632	2.60946	9.692281	18.8	-3.9	1	1
4.135	0.70632	2.57022	9.731521	23.5	-4.7	1.1	1
4.14	0.70632	2.49828	9.80346	27.5	-5.2	2	1
4.145	0.77826	2.46558	9.692281	32.3	-6.3	2.2	1
4.15	1.03986	2.46558	9.76422	37.6	-7.4	2.5	1
4.155	1.19028	2.42634	9.731521	43.7	-7.2	2.2	1
4.16	1.37994	2.3871	9.875401	51.1	-5.6	2.4	1
4.165	1.79196	2.02086	10.05852	58.3	-4.1	1.8	1
4.17	0.48396	1.54344	10.2351	68.3	-0.9	0.4	1
4.175	0.51666	1.1772	10.27434	76.9	-4.4	-0.7	1
4.18	1.67424	1.68732	10.5621	87.9	-5.3	-1.7	1
4.185	1.71348	2.0601	10.5294	100.5	-0.8	-3.5	1
4.19	1.53036	2.24322	10.60134	110.1	1.1	-3.6	1
4.195	1.41264	2.42634	10.8564	119.1	3.9	-4.4	1
4.2	1.41264	2.57022	10.78446	126.1	8.3	-4.2	1
4.205	1.19028	2.943	10.71252	133.2	13	-2.5	1
4.21	1.11834	3.2373	10.81716	138.9	17.5	-1.6	1
4.215	1.15104	3.64278	10.78446	142.9	19.6	-0.3	1
4.22	0.92868	3.75396	10.8891	144.4	21.4	1.8	1
4.225	0.96792	4.08096	11.2161	143.3	21.8	2.8	1
4.23	1.22952	4.48644	11.79816	138.1	20.7	3.9	1
4.235	1.56306	4.81998	11.72622	128.5	19.3	6.4	1
4.24	1.56306	4.81998	11.11146	117.7	20	7.7	1
4.245	1.11834	5.0031	10.71252	108.5	21.1	10	1
4.25	0.51666	4.26408	10.60134	99.8	21.4	11.9	1
4.255	0.48396	3.30924	10.63404	90.1	16.5	13.7	1
4.26	0.63438	2.42634	10.01928	79.8	9	16.1	1
4.265	1.15104	1.7658	9.659581	69.3	0.7	18.2	1
4.27	2.16474	1.43226	9.83616	56	-6.1	19.8	1
4.275	2.98224	0.9156	9.5811	45.5	-7.9	21.4	1
4.28	3.32232	0.21582	8.85516	34.5	-6.7	23.9	1
4.285	3.39426	-0.14388	8.600101	25.1	-4	26.3	1
4.29	3.32232	-0.07194	8.63934	17.9	-2	29.5	1
4.295	3.09342	-0.0327	8.894401	8.1	-1.6	32.2	1
4.3	3.06072	0	8.85516	-1.7	-2.8	34	1
4.305	2.98224	0	8.75052	-11.6	-5.2	36.8	1
4.31	2.6487	0	8.5674	-21	-7.5	38.1	1
4.315	2.79912	0.18312	8.45622	-29.4	-10.4	40.5	1
4.32	2.9103	0.54936	8.75052	-40.1	-14.6	41.7	1
4.325	2.45904	0.8436601	8.78322	-48	-16.1	41.7	1
4.33	2.42634	1.32108	8.9271	-56.4	-19.1	42.9	1
4.335	2.30862	1.68732	8.85516	-65	-23.2	43.4	1
4.34	2.3871	2.24322	8.5674	-74	-25.2	44.6	1
4.345	2.23668	2.60946	8.09652	-83.7	-27.1	44.5	1
4.35	2.1255	3.08688	7.76952	-90.1	-28.7	44.8	1
4.355	2.16474	3.89784	7.33134	-94.6	-29.6	44.3	1
4.36	1.67424	4.26408	7.51446	-98.1	-29.1	42.5	1
4.365	1.11834	4.63686	7.18746	-102.3	-28.9	40.7	1
4.37	0.5559	4.85268	6.16722	-106.7	-28.3	38.5	1
4.375	0.25506	5.07504	5.40858	-108.2	-28.5	35	1
4.38	0	5.36934	5.04234	-105.2	-30	29.8	1
4.385	0.11118	5.77482	4.9377	-101.2	-32	25.7	1
4.39	1.26876	8.12922	5.48052	-95.8	-33.8	21.7	1
4.395	1.8639	9.49608	7.69758	-89.2	-28	14	1
4.4	2.16474	10.45092	10.2024	-90.5	-14.8	10.6	1
4.405	1.75272	11.11146	10.2351	-100.6	-3.6	8.1	1
4.41	-0.07194	11.62812	10.2024	-109.3	13.6	4.3	1
4.415	-2.87106	11.37306	7.62564	-116.9	28.8	0.1	1
4.42	-3.4335	11.99436	5.80752	-121.2	27.7	-6	1
4.425	-3.65586	12.43908	5.624401	-116.9	25	-16.7	1
4.43	-3.39426	16.1211	5.22546	-103.8	31.5	-39.4	1
4.435	-4.4799	12.69414	0.8698201	-84.1	40.3	-57.3	1
4.44	11.38614	8.502001	4.78728	-72.2	21.9	-45	1
4.445	7.35096	14.20488	15.50634	-40.1	53.2	-36	1
4.45	2.3871	7.285561	17.93922	-44.3	44.6	-12.7	1
4.455	-3.65586	-1.13796	10.8891	-62.3	15.8	3	1
4.46	-5.0031	-4.63686	7.80222	-49.2	16.3	-1.9	1
4.465	-2.68794	-2.24322	10.30704	-22.5	20.5	-11	1
4.47	1.3407	-0.25506	12.38022	-4.8	17.2	-14.3	1
4.475	3.13266	0.95484	11.07222	-2.3	12.3	-13.5	1
4.48	3.1719	1.4715	8.52816	-0.2	11.3	-9.1	1
4.485	2.16474	1.4715	8.27964	6	14.4	-7.8	1
4.49	1.15104	2.943	10.16316	11.8	19.3	-8.7	1
4.495	0.44472	3.64278	10.60134	10.8	18.2	-8.8	1
4.5	-0.07194	3.30924	9.36528	4.2	14.5	-9.6	1
4.505	0.0327	3.38118	8.711281	-2.2	11.7	-10.5	1
4.51	0.33354	4.19214	9.110221	-5.1	10.5	-9.8	1
4.515	0.51666	4.63686	9.50916	-8.9	7.9	-8.4	1
4.52	0.59514	4.37526	9.2541	-14.4	5.4	-6	1
4.525	0.8959801	3.8586	9.2214	-18.3	4.7	-5.1	1
4.53	1.30146	3.27	9.40452	-20.4	4.2	-5.5	1
4.535	1.49112	2.75988	9.33258	-22.3	3.9	-5.2	1
4.54	1.53036	2.46558	9.437221	-21.9	5.9	-5.8	1
4.545	1.37994	2.49828	9.692281	-20.7	7.2	-6.5	1
4.55	1.15104	2.60946	9.76422	-19	7.2	-7.3	1
4.555	0.92868	2.6487	9.76422	-15.8	7	-6.8	1
4.56	0.66708	2.72064	9.83616	-13	6.5	-6.6	1
4.565	0.70632	2.75988	9.875401	-10.7	5.5	-5.3	1
4.57	0.8959801	2.6814	9.83616	-9.1	4.2	-4.5	1
4.575	0.92868	2.90376	9.76422	-7.4	3.5	-3.7	1
4.58	1.03986	2.9757	9.692281	-6.1	2.6	-2.8	1
4.585	1.00716	3.08688	9.50916	-5.3	2.5	-2.5	1
4.59	0.92868	2.9757	9.5484	-5.3	1.4	-1.7	1
4.595	0.8959801	2.9757	9.50916	-5.8	1.2	-1.1	1
4.6	0.8959801	2.79258	9.5484	-5.4	0.5	-0.4	1
4.605	0.8959801	2.72064	9.50916	-5.6	0.1	-0.4	1
4.61	0.8567401	2.6814	9.5484	-5.7	-0.8	-0.3	1
4.615	0.8959801	2.6814	9.47646	-6	-1.1	0.2	1
4.62	0.92868	2.60946	9.47646	-6.1	-1.4	0.1	1
4.625	0.8959801	2.57022	9.437221	-5.3	-1.9	0.3	1
4.63	0.92868	2.60946	9.50916	-5.4	-2.1	0.2	1
4.635	1.03986	2.53752	9.5484	-4.8	-1.8	0.4	1
4.64	1.03986	2.57022	9.5484	-4.4	-1.6	0.3	1
4.645	1.03986	2.6487	9.5484	-3.9	-2.3	0.4	1
4.65	1.19028	2.6814	9.5484	-3.9	-1.9	0.7	1
4.655	1.19028	2.6814	9.437221	-3.9	-2.3	0.7	1
4.66	1.26876	2.75988	9.5484	-3.9	-2.1	0.7	1
4.665	1.19028	2.79258	9.437221	-4	-1.6	0.9	1
4.67	1.22952	2.75988	9.47646	-4.5	-1.8	0.6	1
4.675	1.26876	2.72064	9.50916	-5.3	-1.6	0.4	1
4.68	1.30146	2.72064	9.437221	-5.8	-0.7	0.2	1
4.685	1.37994	2.72064	9.437221	-6	-0.2	-0.1	1
4.69	1.22952	2.57022	9.40452	-6.6	0.9	-0.7	1
4.695	1.26876	2.46558	9.47646	-6.3	1.3	-1.1	1
4.7	1.19028	2.3871	9.40452	-5.8	1.4	-1.5	1
4.705	1.15104	2.42634	9.5484	-5.6	2.1	-2	1
4.71	1.11834	2.42634	9.5484	-4.9	2.1	-1.8	1
4.715	1.19028	2.46558	9.50916	-4.9	1.8	-2.2	1
4.72	1.15104	2.57022	9.62034	-4.4	2.3	-1.9	1
4.725	0.96792	2.72064	9.5484	-4.5	2.3	-2.6	1
4.73	0.96792	2.6487	9.5811	-4.1	2.3	-3.2	1
4.735	0.96792	2.79258	9.62034	-3.5	2.8	-3.3	1
4.74	1.03986	2.6814	9.62034	-3.2	3	-3	1
4.745	0.96792	2.6814	9.5811	-3.1	1.8	-3.1	1
4.75	1.03986	2.6814	9.62034	-2.8	1.9	-3	1
4.755	1.0791	2.72064	9.50916	-2.6	2	-2.8	1
4.76	1.11834	2.72064	9.5484	-2.8	2.2	-2.9	1
4.765	1.15104	2.6487	9.50916	-3.1	2.4	-3.2	1
4.77	1.11834	2.57022	9.5484	-2.7	2.9	-3	1
4.775	1.0791	2.60946	9.47646	-2.7	3.3	-3.6	1
4.78	1.0791	2.53752	9.50916	-3	3	-3.5	1
4.785	1.0791	2.57022	9.5484	-3.9	2.3	-3.3	1
4.79	1.0791	2.57022	9.50916	-3	4.7	-3.5	1
4.795	1.11834	2.53752	9.437221	-3.2	4.3	-3.1	1
4.8	1.15104	2.49828	9.5484	-3	4.4	-3.7	1
4.805	1.0791	2.57022	9.50916	-3.9	4.6	-4.2	1
4.81	1.0791	2.60946	9.5484	-3.9	4.7	-3.7	1
4.815	0.96792	2.6814	9.62034	-3.4	5.7	-3.7	1
4.82	1.00716	2.72064	9.62034	-3.3	5.6	-4.2	1
4.825	0.96792	2.72064	9.5811	-3.5	5.9	-4.3	1
4.83	1.00716	2.60946	9.5484	-3.1	5.6	-3.9	1
4.835	1.00716	2.6487	9.5484	-2.5	5.4	-3.8	1
4.84	0.96792	2.57022	9.5484	-2.7	5.9	-3.9	1
4.845	0.96792	2.57022	9.5484	-2.9	5.8	-4.1	1
4.85	1.00716	2.53752	9.50916	-3.2	5.6	-4.2	1
4.855	0.92868	2.49828	9.5811	-3	5.6	-4.4	1
4.86	0.96792	2.46558	9.50916	-3	5.6	-4.4	1
4.865	1.00716	2.46558	9.50916	-3	6.1	-4.7	1
4.87	1.03986	2.49828	9.5484	-2	6.3	-5.3	1
4.875	1.03986	2.53752	9.50916	-2.4	6.2	-6	1
4.88	0.96792	2.57022	9.5811	-2.7	8.3	-6	1
4.885	0.8959801	2.6814	9.5484	-1.1	8.3	-5.5	1
4.89	0.8959801	2.57022	9.659581	-1.4	7	-5.6	1
4.895	0.8959801	2.46558	9.76422	-0.7	5.9	-5.7	1
4.9	1.00716	2.3544	9.83616	0.5	5.6	-5.5	1
4.905	1.0791	2.46558	9.692281	2.6	5.8	-5.3	1
4.91	0.96792	2.75988	9.659581	4.1	5.3	-4.6	1
4.915	0.8175	2.90376	9.47646	4.6	4.6	-4.2	1
4.92	0.66708	2.75988	9.437221	3.9	3.6	-3.6	1
4.925	0.63438	2.79258	9.50916	3.9	2.6	-2.8	1
4.93	0.70632	2.53752	9.50916	4.5	1.6	-2.7	1
4.935	0.77826	2.49828	9.47646	4.7	1.6	-3.5	1
4.94	0.8175	2.31516	9.5484	4.6	1.5	-3.8	1
4.945	0.96792	2.31516	9.5811	6	1.5	-5	1
4.95	1.00716	2.17128	9.62034	7.7	1.4	-5.4	1
4.955	1.0791	2.13204	9.5811	9.1	1.9	-6.3	1
4.96	1.19028	2.0928	9.659581	11.2	2.5	-7.2	1
4.965	1.19028	2.17128	9.62034	13.6	2.9	-7.9	1
4.97	1.22952	2.13204	9.731521	15.7	3.6	-8.9	1
4.975	1.22952	2.20398	9.62034	17	4.1	-9.6	1
4.98	1.15104	2.3871	9.692281	18.8	4.9	-10.7	1
4.985	0.92868	2.75988	9.659581	20.4	5.7	-11.9	1
4.99	0.92868	2.943	9.62034	21.3	5.5	-12.1	1
4.995	0.8175	3.01494	9.5811	21.6	5	-11.1	1
5	0.96792	3.08688	9.5484	22.4	4.8	-9.8	1
5.005	0.8959801	3.12612	9.50916	23.2	5.7	-9.5	1
5.01	0.8567401	3.12612	9.5484	23.6	5.1	-8.5	1
5.015	0.63438	2.9757	9.5811	23.9	5.6	-7.7	1
5.02	0.92868	2.83182	9.5811	24.4	3.6	-7.7	1
5.025	1.22952	2.943	9.437221	23.9	5.6	-7.7	1
5.03	1.11834	2.87106	9.47646	24.7	3	-9.1	1
5.035	0.8175	2.87106	9.47646	25.2	5.1	-9.3	1
5.04	1.15104	2.79258	9.5484	26.4	5.1	-9.1	1
5.045	0.8959801	2.83182	9.47646	28	7.1	-10.5	1
5.05	1.15104	2.60946	9.5484	29.8	7.3	-11.2	1
5.055	1.00716	2.53752	9.692281	32.9	8.6	-12.4	1
5.06	0.63438	2.0601	9.76422	36.4	9.9	-14.4	1
5.065	0.7455601	1.72656	9.83616	39.9	8.4	-15.8	1
5.07	1.41264	1.94892	9.947341	45.9	8.7	-16.5	1
5.075	1.41264	2.24322	9.947341	50.9	12.1	-17.8	1
5.08	1.00716	2.31516	9.980041	57.2	14.1	-19.1	1
5.085	0.96792	2.20398	10.01928	64.7	14.7	-20.4	1
5.09	1.11834	2.42634	9.980041	71.1	15.9	-21	1
5.095	1.3407	2.49828	10.13046	77.8	17	-21.2	1
5.1	1.11834	2.49828	10.16316	84.2	19.7	-23	1
5.105	1.19028	2.53752	10.2024	91.3	22.1	-24.4	1
5.11	1.22952	2.46558	10.27434	98.7	24.7	-25.6	1
5.115	1.0791	2.53752	10.41822	106.1	27.1	-26.6	1
5.12	1.19028	2.72064	10.41822	115.2	30.8	-28	1
5.125	1.37994	2.943	10.60134	121.3	33.8	-29.3	1
5.13	1.56306	3.27	10.71252	127.2	38.2	-30.3	1
5.135	1.45188	3.42042	10.74522	132.7	44	-31.3	1
5.14	1.19028	3.8586	10.96104	136.9	48.7	-31.7	1
5.145	1.37994	4.26408	10.96104	139.3	51.4	-32.7	1
5.15	1.64154	4.4145	10.8891	139.6	52.5	-32.9	1
5.155	1.56306	4.45374	10.74522	138	53.3	-34.1	1
5.16	1.3407	4.66956	10.67328	134.7	52	-35.6	1
5.165	0.92868	5.0031	11.00028	131.3	47	-37.4	1
5.17	0.63438	4.85268	11.11146	122.3	36.4	-40.8	1
5.175	0.59514	4.7088	10.5621	114.4	25.9	-43.4	1
5.18	1.0791	4.4145	10.74522	105.9	14.4	-45.7	1
5.185	1.67424	3.89784	11.39922	96.6	4.2	-48.7	1
5.19	2.19744	3.27	11.58234	84.4	-2.9	-49.9	1
5.195	2.57022	2.6487	10.8564	69.5	-7.9	-51.1	1
5.2	2.98224	2.0601	10.38552	59.5	-9.9	-49.9	1
5.205	3.39426	1.58268	10.01928	50.4	-10.9	-48.3	1
5.21	3.65586	0.95484	9.83616	41.4	-12.1	-45.1	1
5.215	4.251	0.327	9.5811	32.2	-12.7	-40.7	1
5.22	5.0358	-0.327	9.293341	20.9	-13	-33.1	1
5.225	5.559	-0.7717201	8.82246	12.7	-13.3	-25.7	1
5.23	5.93178	-1.06602	8.52816	5.6	-14.1	-17	1
5.235	6.082201	-1.28184	8.38428	-1.2	-14.4	-7.9	1
5.24	6.082201	-1.28184	8.42352	-7.6	-15.4	1.9	1
5.245	6.010261	-1.1772	8.2404	-16.6	-18.2	14.4	1
5.25	5.85984	-1.13796	8.42352	-22.9	-20.9	23.7	1
5.255	5.70942	-0.9156	8.312341	-28.9	-24.6	33.1	1
5.26	5.559	-0.5886	8.27964	-34.5	-28.6	42.4	1
5.265	5.37588	-0.18312	8.52816	-40.3	-31.7	50.4	1
5.27	5.11428	0.18312	8.42352	-46.9	-35.1	58.3	1
5.275	4.62378	0.36624	8.2404	-52.8	-36.8	66.5	1
5.28	4.10712	0.51012	8.09652	-58.8	-38.2	73.9	1
5.285	3.4662	0.5886	7.952641	-63.7	-39.9	79.1	1
5.29	2.94954	0.8436601	7.952641	-68	-41	81.4	1
5.295	2.27592	1.36032	7.985341	-72.4	-42.9	83.2	1
5.3	2.1255	1.61538	8.495461	-76.5	-43.8	82	1
5.305	1.79196	2.24322	9.18216	-80.5	-42.3	80.6	1
5.31	1.26876	2.6814	9.293341	-86.4	-41.8	79	1
5.315	0.8567401	3.60354	9.5484	-91.6	-41.2	75.3	1
5.32	0.07194	3.93708	9.33258	-96.2	-37.5	70.2	1
5.325	-0.40548	4.81998	9.76422	-101	-33.9	64.8	1
5.33	-0.22236	5.84676	10.30704	-107.7	-33	58.6	1
5.335	-0.25506	6.585781	10.34628	-113.8	-31.9	53.9	1
5.34	-0.11118	6.80814	9.692281	-121.1	-30.5	49.1	1
5.345	-0.0327	7.46868	9.5811	-127.6	-28.4	45.8	1
5.35	-0.5559	7.42944	9.03828	-130.9	-21.7	39.2	1
5.355	-1.26876	10.22856	11.47116	-131.6	-8.3	30.1	1
5.36	-4.36872	9.823081	10.49016	-137.6	4.5	19.7	1
5.365	-6.27186	9.20178	6.605401	-147.9	6.5	12.1	1
5.37	-6.56616	10.5948	7.51446	-140.4	3	3.9	1
5.375	-6.90624	11.77854	8.35158	-129.2	0	-6.5	1
5.38	-7.35096	12.58296	8.057281	-122.9	-5.5	-20	1
5.385	-10.5621	14.9439	7.403281	-117.6	-11.6	-30.5	1
5.39	-1.82466	20.16936	4.38834	-103.4	-25.3	-41	1
5.395	-8.9598	18.03078	1.22952	-78.4	16.1	-49.7	1
5.4	-12.80532	25.25094	7.47522	-42.4	49.3	-46.1	1
5.405	-11.68698	22.0071	8.5674	-31.5	20.7	-33.5	1
5.41	-10.791	14.79348	5.73558	-30.1	14.4	-24.2	1
5.415	-6.082201	6.69696	9.83616	-19.5	3.7	-11.9	1
5.42	-0.07194	1.90968	12.63528	-16.2	-16.7	3.7	1
5.425	-0.11118	-1.7985	9.437221	-18.5	-19.8	14.3	1
5.43	1.37994	-0.7717201	10.60134	-11.9	-14.2	15.3	1
5.435	2.01432	0.9156	10.8891	-3.7	-13.5	11.6	1
5.44	1.90314	1.43226	9.33258	-1.3	-11.2	8	1
5.445	1.6023	2.79258	9.40452	3	-8.5	3.7	1
5.45	2.01432	3.42042	9.659581	5.1	-7.4	1.1	1
5.455	2.1255	3.19806	9.2541	5.4	-5.7	-0.2	1
5.46	2.01432	3.01494	9.2541	5.8	-3.9	-1.3	1
5.465	1.64154	3.27	9.36528	5.8	-2.1	-1.6	1
5.47	1.49112	3.27	9.18216	4.1	-0.9	-3.5	1
5.475	1.82466	3.45966	9.03828	1.6	0	-5.9	1
5.48	2.08626	3.5643	9.14946	-2.1	1.8	-7.9	1
5.485	1.93584	3.5643	9.18216	-6	4.3	-9.5	1
5.49	1.49112	3.64278	9.2541	-9.7	6.8	-10.9	1
5.495	0.96792	3.78666	9.2541	-12.5	7.8	-11.9	1
5.5	0.7455601	3.71472	9.36528	-13.9	7.7	-11.8	1
5.505	0.59514	3.45966	9.437221	-15.8	6.9	-11.1	1
5.51	0.44472	3.12612	9.5484	-16.5	5	-8.4	1
5.515	0.44472	2.9757	9.5484	-16.5	3.8	-6.2	1
5.52	0.59514	2.943	9.5811	-15.1	2.4	-4.9	1
5.525	0.77826	2.943	9.5484	-14	1.4	-3.4	1
5.53	0.96792	2.75988	9.659581	-13.2	1.3	-2.3	1
5.535	1.11834	2.6814	9.437221	-11.3	1.2	-1.6	1
5.54	1.30146	2.57022	9.5811	-9.5	1	-1.3	1
5.545	1.30146	2.60946	9.5811	-7.7	2.1	-1.3	1
5.55	1.19028	2.6487	9.5484	-6.3	2.5	-2.1	1
5.555	0.92868	2.60946	9.5484	-4.2	3.2	-2.4	1
5.56	0.70632	2.75988	9.5811	-2.5	3.2	-2.3	1
5.565	0.51666	2.79258	9.5484	-1.4	3.2	-1.8	1
5.57	0.59514	2.83182	9.62034	-0.2	1.9	-1.2	1
5.575	0.7455601	2.87106	9.62034	0.2	1.2	-1.3	1
5.58	0.8567401	2.87106	9.5811	0.4	0.6	-1	1
5.585	0.8567401	2.90376	9.5811	0.9	0	-0.7	1
5.59	0.8567401	2.90376	9.5484	1.4	-0.7	-0.3	1
5.595	0.92868	2.90376	9.47646	1.8	-1	0.1	1
5.6	0.92868	2.90376	9.437221	2.4	-1.4	0	1
5.605	0.96792	2.79258	9.437221	2.6	-1.6	0	1
5.61	1.11834	2.83182	9.47646	2.8	-1.5	-0.6	1
5.615	1.15104	2.87106	9.437221	2.6	-0.7	-1.9	1
5.62	1.11834	2.87106	9.437221	2.3	-0.4	-2.1	1
5.625	1.00716	3.01494	9.40452	1.8	0	-2.1	1
5.63	0.92868	2.90376	9.437221	1.4	0.2	-1.8	1
5.635	0.8567401	2.90376	9.40452	1.3	0.3	-2.4	1
5.64	0.77826	3.01494	9.437221	1	0.2	-2.5	1
5.645	0.70632	3.01494	9.437221	0.2	0.2	-2	1
5.65	0.7455601	3.01494	9.437221	-0.4	-0.2	-1.1	1
5.655	0.8175	2.943	9.47646	-0.5	-0.8	-0.4	1
5.66	0.8959801	2.90376	9.437221	-0.7	-1	-0.8	1
5.665	0.8567401	2.87106	9.36528	-1.1	-1.5	-0.2	1
5.67	1.03986	2.83182	9.36528	-0.8	-1.3	-0.6	1
5.675	1.0791	2.79258	9.40452	-0.7	-0.7	-1	1
5.68	1.11834	2.75988	9.437221	-0.2	-0.3	-1.1	1
5.685	1.22952	2.75988	9.47646	0	0	-1.1	1
5.69	1.19028	2.83182	9.437221	0.3	0.3	-0.8	1
5.695	1.11834	2.90376	9.47646	0.2	1	-1.6	1
5.7	1.0791	2.87106	9.437221	0.5	2	-1.6	1
5.705	1.11834	2.87106	9.47646	0.5	2.1	-2.1	1
5.71	1.0791	2.83182	9.47646	0.8	2.2	-2.3	1
5.715	1.0791	2.90376	9.47646	0.7	2.8	-2.3	1
5.72	1.0791	2.87106	9.47646	0.7	3.2	-2.3	1
5.725	0.96792	3.01494	9.47646	0.7	3.1	-2	1
5.73	0.92868	3.05418	9.5484	0.7	3.1	-2.1	1
5.735	1.03986	3.01494	9.50916	0.7	2.9	-1.8	1
5.74	0.96792	3.01494	9.50916	0.3	3	-1.4	1
5.745	0.92868	2.9757	9.47646	0.6	2.4	-1.1	1
5.75	0.8959801	2.9757	9.47646	0.7	2.1	-0.7	1
5.755	0.92868	2.90376	9.47646	1.1	2.5	0	1
5.76	0.8567401	2.83182	9.50916	0.7	1.7	-0.4	1
5.765	0.96792	2.83182	9.5811	1.1	1.6	-0.5	1
5.77	1.03986	2.83182	9.50916	2	0.9	0	1
5.775	0.92868	2.87106	9.5811	1.8	0.5	0.2	1
5.78	1.00716	2.87106	9.5484	2.2	0.4	0.1	1
5.785	1.00716	2.87106	9.50916	2.7	0.3	0.2	1
5.79	1.03986	2.90376	9.47646	3.1	0.9	-0.2	1
5.795	0.96792	2.943	9.50916	3.4	0.7	-0.2	1
5.8	0.92868	2.90376	9.437221	3.4	1	-0.3	1
5.805	0.92868	2.943	9.50916	3.3	0.5	-0.5	1
5.81	0.96792	2.943	9.50916	3.6	0	-0.7	1
5.815	0.92868	3.01494	9.47646	3.5	0.5	-0.6	1
5.82	0.92868	3.01494	9.47646	3.9	0.8	-0.2	1
5.825	0.92868	2.9757	9.50916	3.7	0.7	-0.5	1
5.83	0.8959801	3.01494	9.47646	3.7	0	-0.3	1
5.835	0.8959801	2.9757	9.40452	4	0.2	-0.2	1
5.84	0.92868	3.01494	9.47646	4.3	0	-0.5	1
5.845	0.8959801	2.9757	9.40452	3.7	-1	-0.2	1
5.85	0.8959801	2.9757	9.437221	3.9	-1.1	0	1
5.855	0.8959801	3.01494	9.40452	4.2	-0.7	-0.6	1
5.86	0.8959801	2.90376	9.437221	3.9	0.1	-0.7	1
5.865	0.8959801	2.90376	9.47646	4.2	0.2	-0.6	1
5.87	0.8175	2.87106	9.5484	4.5	0.2	-0.7	1
5.875	0.7455601	2.83182	9.5484	5.1	-0.1	-0.9	1
5.88	0.63438	2.943	9.5811	5.3	-0.9	-0.6	1
5.885	0.7455601	3.01494	9.437221	5.4	-1.5	0	1
5.89	0.8175	2.943	9.47646	5.8	-2.3	0.2	1
5.895	0.8567401	3.01494	9.47646	6	-2.5	0	1
5.9	0.8959801	3.01494	9.47646	5.7	-2.7	-0.2	1
5.905	0.92868	3.01494	9.47646	6.3	-2.9	0.1	1
5.91	0.96792	3.08688	9.437221	6.7	-3.2	0.4	1
5.915	0.96792	3.08688	9.40452	6.9	-3	0.7	1
5.92	1.00716	2.9757	9.47646	7.2	-3.1	0.9	1
5.925	1.03986	3.01494	9.437221	7.1	-2.7	1.3	1
5.93	1.03986	2.9757	9.47646	7.7	-2.1	1	1
5.935	1.00716	3.01494	9.50916	7.9	-2.6	0.9	1
5.94	1.0791	3.01494	9.47646	8.3	-3.1	0.7	1
5.945	1.03986	3.01494	9.437221	8.8	-2.8	0.5	1
5.95	1.03986	2.9757	9.47646	8.5	-3	0.7	1
5.955	1.22952	2.9757	9.40452	8.8	-3	0.1	1
5.96	1.22952	3.01494	9.437221	8.6	-2.6	-0.2	1
5.965	1.11834	3.16536	9.36528	8.1	-1.9	0.1	1
5.97	1.26876	3.12612	9.40452	7.5	-1.6	0	1
5.975	1.15104	3.2373	9.33258	7	-1.6	-0.2	1
5.98	1.0791	3.12612	9.40452	5.7	-0.8	-0.3	1
5.985	0.92868	3.2373	9.33258	4.5	-0.3	-0.2	1
5.99	1.03986	3.19806	9.36528	3.9	0	0.1	1
5.995	1.00716	3.2373	9.293341	2.8	-0.3	0	1
6	0.96792	3.16536	9.33258	0.9	0	-0.2	1
6.005	0.92868	3.16536	9.36528	-0.4	0.1	0	1
6.01	0.92868	3.05418	9.36528	-1.6	0.5	0	1
6.015	1.00716	3.12612	9.437221	-2.8	0.4	0	1
6.02	0.8959801	3.16536	9.40452	-3.9	0.2	-0.2	1
6.025	0.8567401	3.16536	9.40452	-4.4	0	0	1
6.03	0.92868	3.05418	9.437221	-5.4	0.4	-0.4	1
6.035	0.96792	3.08688	9.40452	-6	0	0.2	1
6.04	1.00716	3.05418	9.437221	-6	-0.1	0.1	1
6.045	1.03986	3.05418	9.40452	-5.8	-0.1	0.6	1
6.05	1.11834	3.05418	9.47646	-5.7	0	0	1
6.055	1.0791	3.01494	9.40452	-5.4	-0.2	-0.2	1
6.06	1.03986	2.943	9.36528	-4.9	0.1	-0.2	1
6.065	1.0791	2.943	9.437221	-4.4	0.2	0	1
6.07	1.03986	2.943	9.437221	-3.9	0	-0.5	1
6.075	1.03986	2.9757	9.437221	-3.5	0.8	-0.2	1
6.08	1.03986	2.9757	9.437221	-3.4	1.1	-0.7	1
6.085	1.0791	2.9757	9.437221	-3.4	0.9	-0.4	1
6.09	0.96792	3.01494	9.36528	-3	1.3	-1.1	1
6.095	0.96792	3.05418	9.36528	-3	1.8	-1.1	1
6.1	0.96792	3.05418	9.437221	-3.7	1.7	-1.2	1
6.105	1.03986	3.08688	9.437221	-4	1	-1.1	1
6.11	1.00716	3.08688	9.36528	-3.8	2.1	-1	1
6.115	1.03986	3.01494	9.437221	-3.7	2.4	-1.2	1
6.12	1.0791	2.9757	9.36528	-4.4	2.3	-1	1
6.125	1.03986	3.08688	9.36528	-4.4	2.1	-0.9	1
6.13	1.03986	3.01494	9.36528	-4.9	2.3	-0.4	1
6.135	1.03986	3.01494	9.437221	-4.8	2.8	-0.4	1
6.14	1.00716	2.90376	9.40452	-4.9	2.6	-0.8	1
6.145	0.92868	2.9757	9.40452	-5.3	2.6	-1.1	1
6.15	0.92868	2.87106	9.40452	-5.5	2.9	-1.7	1
6.155	0.8567401	2.90376	9.437221	-5.1	2.5	-1.1	1
6.16	0.8959801	2.943	9.437221	-5.4	2.6	-1.7	1
6.165	0.8567401	2.943	9.437221	-5.3	2.1	-1.6	1
6.17	0.92868	2.943	9.47646	-4.8	2.1	-1.4	1
6.175	0.92868	3.01494	9.47646	-4.7	1.7	-1.1	1
6.18	0.96792	2.9757	9.47646	-4.7	1.4	-0.7	1
6.185	0.92868	3.01494	9.47646	-4.8	1.6	-1	1
6.19	0.96792	2.943	9.47646	-4.2	1.1	-0.7	1
6.195	1.03986	3.01494	9.437221	-4.2	1.1	-1.1	1
6.2	1.0791	2.90376	9.47646	-4.2	1.4	-0.7	1
6.205	1.03986	3.05418	9.437221	-3.9	1.6	-0.3	1
6.21	1.03986	3.01494	9.437221	-3.7	1	-0.6	1
6.215	1.03986	2.9757	9.40452	-3.5	2.1	-0.3	1
6.22	0.96792	2.943	9.50916	-3.8	1.6	-0.9	1
6.225	1.00716	2.943	9.40452	-3.5	1.8	-0.8	1
6.23	1.00716	2.87106	9.47646	-3	1.9	-0.9	1
6.235	1.00716	2.90376	9.437221	-3	1.4	-1.1	1
6.24	1.00716	2.87106	9.437221	-3.7	1.7	-0.4	1
6.245	0.8959801	2.943	9.5484	-3.6	1.9	-1	1
6.25	0.8175	2.9757	9.50916	-3.4	1.7	-0.9	1
6.255	0.8567401	2.943	9.5484	-3.5	0.6	-0.3	1
6.26	1.03986	2.90376	9.47646	-3.8	0.2	-0.4	1
6.265	0.92868	2.9757	9.40452	-3.4	0.2	-0.1	1
6.27	1.00716	2.90376	9.47646	-3.7	0.7	-0.3	1
6.275	0.92868	2.87106	9.47646	-3.9	1.1	0	1
6.28	0.96792	2.90376	9.47646	-4.2	0.7	0.2	1
6.285	1.00716	2.943	9.47646	-4.1	0.4	0	1
6.29	1.00716	2.90376	9.40452	-4.2	0.8	-0.2	1
6.295	0.8567401	2.943	9.47646	-4.3	0.8	0.2	1
6.3	0.92868	2.90376	9.437221	-4.6	0.3	0.2	1
6.305	0.92868	2.943	9.437221	-4.7	-0.1	-0.1	1
6.31	0.96792	2.87106	9.50916	-4	0	0	1
6.315	1.00716	2.83182	9.50916	-3.4	0	-0.1	1
6.32	1.00716	2.79258	9.437221	-3.5	0.2	-0.1	1
6.325	1.00716	2.90376	9.437221	-3	0.4	0	1
6.33	0.92868	2.79258	9.47646	-2.5	0	-0.6	1
6.335	0.96792	2.87106	9.437221	-2.5	0	-0.4	1
6.34	0.96792	2.79258	9.50916	-2.1	0	-1.1	1
6.345	1.00716	2.83182	9.47646	-2.5	0.2	-1.1	1
6.35	0.96792	2.79258	9.437221	-1.9	0.4	-1.2	1
6.355	0.96792	2.87106	9.50916	-1.4	0.5	-0.9	1
6.36	0.8959801	2.90376	9.50916	-1.7	0.4	-1.2	1
6.365	0.8567401	2.943	9.47646	-1.6	0.5	-1.2	1
6.37	0.8959801	2.90376	9.50916	-2.1	0.5	-0.9	1
6.375	0.8959801	2.90376	9.437221	-2.2	0	-0.7	1
6.38	1.0791	2.87106	9.50916	-1.7	-0.8	-0.4	1
6.385	1.00716	2.83182	9.50916	-1.4	-0.8	-0.3	1
6.39	1.11834	2.79258	9.47646	-1.2	-0.2	-0.3	1
6.395	1.0791	2.83182	9.47646	-1.1	-0.3	-0.3	1
6.4	1.03986	2.83182	9.437221	-1.1	-0.2	-0.7	1
6.405	1.00716	2.83182	9.50916	-1	-0.2	-0.4	1
6.41	1.03986	2.79258	9.437221	-1	-0.1	-0.7	1
6.415	0.96792	2.87106	9.47646	-1	0.1	-1.1	1
6.42	0.96792	2.79258	9.47646	-0.5	0	-0.8	1
6.425	0.8959801	2.87106	9.47646	0	-0.1	-1.1	1
6.43	0.8567401	2.83182	9.437221	-0.4	0.2	-0.9	1
6.435	0.8175	2.90376	9.50916	-0.7	0	-1.1	1
6.44	0.8959801	2.87106	9.47646	-0.9	-0.3	-1.1	1
6.445	0.96792	2.87106	9.50916	-0.5	-0.2	-1	1
6.45	0.92868	2.87106	9.5484	-0.6	-0.6	-0.6	1
6.455	1.00716	2.79258	9.47646	-0.4	-0.4	-0.2	1
6.46	1.0791	2.87106	9.47646	0	-0.6	-0.8	1
6.465	1.0791	2.87106	9.50916	0	-0.4	-0.6	1
6.47	1.03986	2.79258	9.47646	0.2	-0.3	-0.7	1
6.475	1.0791	2.87106	9.50916	-0.3	-0.2	-0.4	1
6.48	1.0791	2.83182	9.50916	0	0	-0.3	1
6.485	1.0791	2.83182	9.437221	0.2	0.2	-0.6	1
6.49	1.11834	2.87106	9.47646	-0.1	0.4	-0.6	1
6.495	1.0791	2.83182	9.47646	-0.5	0.1	-0.8	1
6.5	1.03986	2.87106	9.47646	0.1	1	-1.1	1
6.505	1.00716	2.90376	9.47646	-0.1	1.5	-1	1
6.51	0.96792	2.943	9.50916	-0.2	1.2	-0.8	1
6.515	1.00716	2.87106	9.50916	-0.8	1.9	-0.5	1
6.52	0.92868	2.83182	9.50916	-0.7	2	-0.7	1
6.525	0.96792	2.90376	9.50916	-1	2	-0.9	1
6.53	0.92868	2.83182	9.47646	-0.7	1.7	-0.4	1
6.535	1.00716	2.87106	9.47646	-0.9	1.7	-0.1	1
6.54	1.00716	2.79258	9.47646	-1.3	2.2	-0.7	1
6.545	1.00716	2.87106	9.437221	-1.1	2.1	-0.7	1
6.55	0.92868	2.75988	9.50916	-0.8	1.6	-0.7	1
6.555	0.92868	2.75988	9.47646	-0.6	1.5	-0.7	1
6.56	0.8959801	2.79258	9.50916	-0.4	1.5	-0.5	1
6.565	0.8959801	2.79258	9.437221	-0.4	1.6	-1.1	1
6.57	0.92868	2.79258	9.50916	0	1.1	-0.9	1
6.575	0.92868	2.83182	9.5484	0.4	1	-0.9	1
6.58	0.92868	2.79258	9.50916	0.7	1.4	-1.1	1
6.585	0.8959801	2.90376	9.50916	0.2	1.4	-0.9	1
6.59	0.8959801	2.87106	9.47646	0.2	0.9	-0.6	1
6.595	0.96792	2.83182	9.47646	0.2	0.6	-1	1
6.6	0.8959801	2.87106	9.47646	0.2	0.9	-0.6	1
6.605	0.96792	2.9757	9.437221	0.4	0.7	-0.5	1
6.61	1.00716	2.87106	9.47646	0.7	0.6	-0.2	1
6.615	1.03986	2.83182	9.47646	0.8	0.6	-0.3	1
6.62	1.00716	2.83182	9.437221	0.6	0.4	-0.4	1
6.625	0.96792	2.87106	9.47646	0.3	0.4	-0.9	1
6.63	0.96792	2.83182	9.5484	0.7	0.7	-0.8	1
6.635	0.96792	2.87106	9.47646	0.5	1.1	-0.5	1
6.64	1.00716	2.79258	9.50916	1.2	0.4	-0.4	1
6.645	1.00716	2.83182	9.47646	1.4	1	-0.7	1
6.65	1.0791	2.79258	9.5484	1.4	1.1	-0.7	1
6.655	0.96792	2.83182	9.47646	1.3	1.3	-0.8	1
6.66	1.00716	2.87106	9.47646	1.8	0.9	-0.9	1
6.665	1.00716	2.79258	9.50916	2.1	1.1	-1.2	1
6.67	1.00716	2.83182	9.50916	2.1	1.4	-0.8	1
6.675	0.96792	2.87106	9.50916	2	0.9	-1	1
6.68	0.96792	2.87106	9.50916	2.1	1	-0.4	1
6.685	0.92868	2.87106	9.47646	2.1	1.2	-1.1	1
6.69	0.92868	2.87106	9.50916	1.8	0.7	-0.7	1
6.695	0.8959801	2.87106	9.437221	2.1	0.9	-0.8	1
6.7	0.92868	2.87106	9.50916	1.5	0.9	-1.1	1
6.705	0.8959801	2.83182	9.47646	1.9	1.1	-0.8	1
6.71	1.00716	2.79258	9.50916	2.1	0.7	-0.9	1
6.715	0.96792	2.90376	9.47646	1.8	1.1	-0.5	1
6.72	0.96792	2.87106	9.437221	1.6	0.9	-0.4	1
6.725	0.92868	2.87106	9.437221	1.6	0.9	-1.1	1
6.73	0.96792	2.79258	9.437221	1.7	0.7	-0.8	1
6.735	0.92868	2.87106	9.40452	1.9	0.3	-0.9	1
6.74	0.96792	2.79258	9.47646	1.4	0.6	-1.2	1
6.745	0.96792	2.83182	9.40452	1.6	0.7	-1.1	1
6.75	0.96792	2.87106	9.47646	1.7	0.5	-0.8	1
6.755	0.92868	2.83182	9.437221	2	0.8	-0.8	1
6.76	0.96792	2.79258	9.437221	2.6	1.1	-1.4	1
6.765	1.03986	2.90376	9.437221	2.4	1.1	-1.1	1
6.77	0.96792	2.83182	9.50916	3.2	0.8	-1.1	1
6.775	0.8959801	2.90376	9.437221	3.3	0.5	-1.1	1
6.78	0.8959801	2.90376	9.47646	3.6	0.2	-1.4	1
6.785	0.92868	2.90376	9.437221	3.8	0.2	-1.4	1
6.79	0.96792	2.83182	9.50916	3.8	0.6	-1.1	1
6.795	0.8567401	2.90376	9.47646	4.3	0.8	-1	1
6.8	0.92868	2.87106	9.5484	4.9	0.5	-1.2	1
6.805	0.96792	2.943	9.437221	5.6	0.1	-1.4	1
6.81	0.96792	2.87106	9.50916	5.3	0.7	-1.2	1
6.815	0.96792	2.943	9.50916	5.6	0.3	-0.9	1
6.82	0.8959801	2.943	9.437221	5.6	-0.1	-1.1	1
6.825	0.96792	2.9757	9.437221	6	0	-0.7	1
6.83	0.96792	2.87106	9.47646	5.8	-0.2	-0.9	1
6.835	0.96792	2.943	9.47646	5.6	-0.4	-0.4	1
6.84	0.96792	2.943	9.437221	5.2	-0.2	-0.7	1
6.845	0.92868	2.9757	9.437221	5.1	-0.1	-0.9	1
6.85	0.96792	2.9757	9.437221	4.7	0	-0.7	1
6.855	0.92868	3.01494	9.437221	4.5	0	-0.9	1
6.86	1.00716	3.01494	9.437221	4.2	0	-0.6	1
6.865	0.92868	3.05418	9.437221	4.1	0.3	-0.7	1
6.87	1.00716	2.9757	9.40452	3.7	0.6	-1.1	1
6.875	1.03986	2.90376	9.40452	3.8	0.5	-1.1	1
6.88	1.00716	2.943	9.40452	3.8	0.4	-1.4	1
6.885	1.03986	2.9757	9.437221	3.9	0.7	-1.1	1
6.89	1.03986	2.90376	9.47646	4.3	0.8	-1.1	1
6.895	0.96792	2.9757	9.47646	3.9	1.1	-1.3	1
6.9	0.96792	2.943	9.40452	4	0.9	-0.9	1
6.905	0.92868	2.9757	9.437221	4.6	0.9	-1.1	1
6.91	0.8567401	2.90376	9.50916	4.7	1.5	-1.4	1
6.915	0.8959801	2.943	9.437221	5.2	0.9	-1.4	1
6.92	0.8959801	2.87106	9.437221	5.7	0.8	-1.6	1
6.925	0.92868	2.9757	9.47646	7.2	0.4	-1.4	1
6.93	0.96792	2.943	9.50916	8.6	0.4	-1.2	1
6.935	1.00716	2.943	9.50916	9.8	-0.1	-1.1	1
6.94	1.11834	2.90376	9.5484	11.4	0	-1.4	1
6.945	1.15104	2.75988	9.62034	14.7	0.5	-1.6	1
6.95	1.03986	2.75988	9.62034	17.5	0.5	-2.3	1
6.955	0.8959801	2.90376	9.692281	20.5	0.7	-2.4	1
6.96	1.00716	2.75988	9.659581	23.6	-0.2	-2.6	1
6.965	1.8639	2.83182	9.62034	27	-1.4	-3.8	1
6.97	1.53036	2.6814	9.692281	31.9	1.1	-5.1	1
6.975	0.8175	2.3871	9.76422	36.5	2.4	-5.6	1
6.98	0.7455601	2.0928	9.83616	40.3	0.2	-6.7	1
6.985	1.15104	2.49828	10.01928	45	-0.8	-7.1	1
6.99	0.77826	2.83182	9.9081	50.6	0.7	-6.8	1
6.995	0.8567401	2.9757	9.80346	56.1	0.8	-6	1
7	1.03986	3.01494	9.947341	60.3	1.1	-5.4	1
7.005	0.7455601	3.08688	9.875401	64.1	3.9	-4.6	1
7.01	0.63438	3.01494	9.875401	67.7	5.6	-3.5	1
7.015	0.59514	3.12612	9.83616	70.4	6.3	-1.6	1
7.02	0.7455601	3.16536	9.76422	72.2	7.2	-0.1	1
7.025	0.8175	3.30924	9.659581	72.5	8.3	1.1	1
7.03	0.8175	3.38118	9.62034	72.3	9.2	2	1
7.035	0.8959801	3.64278	9.50916	70.9	9.6	2	1
7.04	0.8567401	3.89784	9.36528	68.4	9.9	2.8	1
7.045	1.00716	4.1202	9.33258	65.2	9.5	2.8	1
7.05	0.92868	4.30332	9.2214	61.1	8.7	3.7	1
7.055	0.8959801	4.1202	9.14946	56.6	8.4	4.1	1
7.06	1.0791	3.64278	9.2214	51.3	7	5.1	1
7.065	1.3407	3.08688	9.293341	44.8	5.8	6.6	1
7.07	1.6023	2.6814	9.293341	38.3	5.3	8.1	1
7.075	1.56306	2.3871	9.33258	32.4	5.8	9.8	1
7.08	1.67424	2.31516	9.2541	24.5	5.2	11.2	1
7.085	1.6023	2.46558	9.110221	18.8	4.9	12.6	1
7.09	1.82466	2.3544	9.110221	13.6	4.4	14.2	1
7.095	1.97508	2.3544	9.2214	7	4.2	16.2	1
7.1	1.93584	2.3544	9.110221	1.8	4.1	18.1	1
7.105	1.8639	2.13204	9.14946	-3	4.6	19.2	1
7.11	1.8639	2.31516	9.14946	-7.6	3.9	20.7	1
7.115	1.67424	2.3871	9.03828	-13.3	3	21.6	1
7.12	1.79196	2.79258	8.9271	-18.2	1.8	22.6	1
7.125	1.67424	3.12612	8.96634	-22.9	1.2	24	1
7.13	1.37994	3.60354	9.110221	-28.3	1.6	24.8	1
7.135	1.37994	4.1202	9.110221	-32.4	2.3	25.9	1
7.14	1.3407	4.30332	8.9271	-36.2	2.5	26.2	1
7.145	1.0791	4.93116	8.78322	-39.6	3.5	27.6	1
7.15	1.0791	5.11428	8.67858	-42.9	3.7	28.4	1
7.155	1.00716	5.44782	8.600101	-45.5	3.9	28.5	1
7.16	0.8567401	5.66364	8.38428	-47.8	4.8	28.8	1
7.165	0.51666	5.63094	7.69758	-50.1	5.6	29.3	1
7.17	0.59514	5.77482	7.51446	-51.8	4.9	28.9	1
7.175	0.2943	6.1803	7.76952	-51.8	4.9	27	1
7.18	-0.11118	6.291481	8.09652	-51.9	5.3	23.2	1
7.185	-0.33354	6.36342	8.12922	-53.4	5.7	20.3	1
7.19	-0.70632	6.65772	8.16846	-53.4	4.5	17.1	1
7.195	-0.8567401	6.65772	8.20116	-54.1	3.3	13.2	1
7.2	-0.7455601	6.84084	8.20116	-53.8	1.6	9.2	1
7.205	-0.51666	6.7362	8.09652	-53.9	-0.9	4.2	1
7.21	-0.22236	6.7689	8.2404	-52.5	-1.8	0.7	1
7.215	0.66708	5.77482	8.67858	-51.5	-2.7	-1.8	1
7.22	1.6023	4.4145	9.33258	-51.3	-3.5	-2.1	1
7.225	0.70632	2.83182	9.76422	-51.5	-2.8	-0.6	1
7.23	0.33354	0.47742	10.38552	-52.1	-9.8	1.1	1
7.235	1.79196	0.8436601	10.30704	-50.1	-11.8	2.7	1
7.24	0.63438	1.4715	10.09122	-43.3	-3.6	-1.8	1
7.245	2.1255	2.46558	9.947341	-36.1	-2.3	-4.3	1
7.25	1.82466	2.53752	9.62034	-30.1	0.2	-4.6	1
7.255	1.26876	2.72064	9.76422	-22.1	2.3	-4.5	1
7.26	0.77826	2.75988	9.947341	-16	3	-4.5	1
7.265	0.63438	2.83182	9.83616	-11.2	2.8	-4.2	1
7.27	0.7455601	2.943	9.692281	-6.5	1.3	-4	1
7.275	0.5559	3.16536	9.5811	-2.9	-0.2	-3.2	1
7.28	0.5559	3.01494	9.5811	-0.7	-1.1	-1.9	1
7.285	0.5559	3.05418	9.50916	1.2	-1.6	-1.1	1
7.29	0.63438	3.01494	9.437221	3.2	-3	-0.3	1
7.295	0.8567401	3.05418	9.40452	3.4	-3.6	0	1
7.3	1.03986	3.05418	9.33258	3.3	-4.2	0.2	1
7.305	1.19028	3.12612	9.293341	2.5	-3.8	0.4	1
7.31	1.41264	3.08688	9.293341	1.2	-2.6	0.2	1
7.315	1.45188	3.16536	9.293341	-0.4	-1.2	-0.5	1
7.32	1.3407	3.19806	9.293341	-1.7	-0.2	-1.3	1
7.325	1.11834	3.27	9.36528	-2.9	0.2	-1.4	1
7.33	1.03986	3.30924	9.36528	-4.9	0.7	-1.8	1
7.335	1.15104	3.34848	9.33258	-7	0.9	-2.3	1
7.34	1.22952	3.34848	9.40452	-9.1	1.1	-2.4	1
7.345	1.19028	3.38118	9.36528	-10.5	1.3	-2.4	1
7.35	1.11834	3.38118	9.33258	-11.7	2	-1.9	1
7.355	1.11834	3.19806	9.36528	-12.7	1.8	-1.7	1
7.36	1.0791	3.12612	9.40452	-13.7	2	-1.1	1
7.365	0.96792	3.12612	9.437221	-14.2	2.1	-0.9	1
7.37	0.96792	3.08688	9.47646	-14.6	2.8	-0.8	1
7.375	0.96792	3.12612	9.437221	-14.7	2.3	-0.2	1
7.38	0.92868	2.9757	9.40452	-14.5	2.3	-0.2	1
7.385	0.96792	2.87106	9.33258	-14.7	2.7	0.2	1
7.39	1.03986	2.75988	9.40452	-14.8	2.5	0	1
7.395	1.00716	2.75988	9.437221	-14.1	2.6	0.4	1
7.4	1.00716	2.75988	9.437221	-13.2	2.6	0	1
7.405	0.96792	2.79258	9.47646	-13	2.5	-0.2	1
7.41	0.92868	2.75988	9.5811	-11.9	2.3	0	1
7.415	0.8959801	2.87106	9.62034	-10.5	1.5	0	1
7.42	0.96792	2.79258	9.659581	-9.1	0.2	0	1
7.425	0.8959801	2.943	9.62034	-8.1	-0.3	-0.4	1
7.43	0.8959801	2.87106	9.5484	-7.7	-0.6	0.1	1
7.435	0.8959801	2.83182	9.47646	-6.2	-1	0.7	1
7.44	0.8959801	2.90376	9.5484	-5.3	-1.2	0.6	1
7.445	0.92868	2.90376	9.47646	-4.8	-1	0.7	1
7.45	0.92868	2.87106	9.47646	-4.5	-1.4	0.8	1
7.455	0.96792	2.87106	9.40452	-4.3	-1.8	1	1
7.46	1.03986	2.83182	9.40452	-4.2	-1.7	0.7	1
7.465	1.15104	2.79258	9.293341	-4.6	-1.4	0.7	1
7.47	1.30146	2.57022	9.293341	-4.8	-1.1	0.8	1
7.475	1.30146	2.6814	9.2541	-5.9	0	0.4	1
7.48	1.19028	2.6814	9.36528	-6.3	0.9	-0.1	1
7.485	1.0791	2.6814	9.36528	-6.5	2	-0.6	1
7.49	1.00716	2.83182	9.36528	-7.5	1.8	-0.9	1
7.495	0.8959801	2.83182	9.36528	-8.1	2	-1.1	1
7.5	0.8959801	2.83182	9.437221	-8.5	2.2	-1.1	1
7.505	0.92868	2.87106	9.47646	-8.5	2.3	-0.5	1
7.51	0.8567401	2.90376	9.5811	-8.6	1.6	-0.9	1
7.515	0.8567401	2.9757	9.5484	-8.5	0	-0.7	1
7.52	0.8175	2.87106	9.47646	-8.4	-0.1	-0.2	1
7.525	0.92868	2.87106	9.47646	-8.1	-0.6	0	1
7.53	0.96792	2.72064	9.47646	-7.7	-0.8	0	1
7.535	1.03986	2.75988	9.437221	-7.5	-0.8	0	1
7.54	1.15104	2.57022	9.437221	-7.7	-1.3	0.7	1
7.545	1.19028	2.60946	9.40452	-7.9	-1.3	0.5	1
7.55	1.3407	2.6487	9.36528	-7.4	-0.7	0.1	1
7.555	1.30146	2.57022	9.33258	-7.4	-0.4	-0.5	1
7.56	1.26876	2.6487	9.40452	-7.6	-0.1	-0.2	1
7.565	1.26876	2.72064	9.437221	-8.2	0.1	-0.4	1
7.57	1.19028	2.60946	9.5484	-7.7	0.7	-0.8	1
7.575	1.11834	2.72064	9.50916	-7.5	0.6	-1.2	1
7.58	1.0791	2.72064	9.47646	-7.4	1.2	-1.4	1
7.585	0.92868	2.90376	9.50916	-6.7	1.5	-1.4	1
7.59	0.8567401	2.79258	9.62034	-6.8	0.9	-0.7	1
7.595	0.8175	2.75988	9.62034	-6.7	0.4	-0.9	1
7.6	0.8175	2.79258	9.5811	-6.3	0.2	-0.6	1
7.605	0.8567401	2.72064	9.5484	-5.6	0.4	-0.4	1
7.61	0.77826	2.6487	9.5484	-4.9	-0.2	-0.1	1
7.615	0.8175	2.57022	9.50916	-4.9	-0.4	0	1
7.62	0.8959801	2.49828	9.5484	-4.6	-0.9	0.3	1
7.625	0.8959801	2.57022	9.50916	-4.1	-1.6	0.4	1
7.63	1.11834	2.49828	9.5484	-3.5	-1.5	0.4	1
7.635	1.15104	2.57022	9.50916	-3.4	-1.5	0.3	1
7.64	1.0791	2.53752	9.62034	-3.7	-1	-0.2	1
7.645	1.0791	2.6814	9.5484	-3.2	-0.9	-0.7	1
7.65	1.03986	2.72064	9.47646	-3.3	-0.6	-0.7	1
7.655	1.0791	2.72064	9.5484	-2.8	0	-1.2	1
7.66	1.0791	2.6814	9.5484	-2.8	0	-0.6	1
7.665	1.0791	2.6814	9.5811	-2.3	0.2	-0.9	1
7.67	1.00716	2.6814	9.62034	-2.4	0	-1.1	1
7.675	1.0791	2.72064	9.62034	-2.3	0.4	-0.9	1
7.68	1.03986	2.72064	9.5811	-2.1	0.9	-0.9	1
7.685	1.11834	2.6814	9.5811	-2	0.1	-1.1	1
7.69	1.03986	2.6487	9.62034	-2.3	0	-0.9	1
7.695	1.11834	2.6487	9.62034	-2.2	0.2	-0.9	1
7.7	1.11834	2.6487	9.62034	-1.9	0.5	-1.1	1
7.705	1.15104	2.57022	9.5484	-2.1	0.9	-1.1	1
7.71	1.19028	2.49828	9.5484	-2.2	1.2	-0.8	1
7.715	1.15104	2.49828	9.47646	-2.5	2	-1.6	1
7.72	1.15104	2.57022	9.47646	-2.1	2.3	-1.7	1
7.725	1.22952	2.53752	9.50916	-2.1	2.8	-2.4	1
7.73	1.0791	2.53752	9.47646	-2.4	3	-1.9	1
7.735	1.0791	2.72064	9.47646	-2.8	3.5	-2.4	1
7.74	1.0791	2.6487	9.50916	-3.1	3.6	-2.6	1
7.745	1.03986	2.6814	9.437221	-3.2	4.2	-2.8	1
7.75	1.00716	2.6487	9.5484	-3	4	-2.7	1
7.755	1.03986	2.72064	9.5811	-2.5	4.2	-2.8	1
7.76	0.96792	2.6487	9.62034	-2.8	4.3	-3	1
7.765	1.00716	2.6814	9.5811	-2.6	4.6	-3	1
7.77	1.00716	2.60946	9.5811	-2	4.9	-2.9	1
7.775	0.92868	2.72064	9.659581	-2.3	4.6	-2.5	1
7.78	1.00716	2.6487	9.5811	-1.8	4.2	-2.4	1
7.785	0.8959801	2.60946	9.5484	-1.6	3.5	-2.1	1
7.79	0.96792	2.49828	9.5484	-1.9	3.4	-2.3	1
7.795	0.96792	2.53752	9.5811	-1.6	4	-3.5	1
7.8	1.03986	2.46558	9.692281	-0.4	4.3	-3.7	1
7.805	0.92868	2.6487	9.692281	0.2	4.4	-3.7	1
7.81	0.96792	2.57022	9.659581	1	3.9	-4.1	1
7.815	0.92868	2.57022	9.5484	0.9	3.8	-3.7	1
7.82	0.7455601	2.60946	9.5811	2.1	3.5	-3.9	1
7.825	0.63438	2.57022	9.5811	2.1	3.2	-3.6	1
7.83	0.66708	2.57022	9.5811	2.5	2.9	-3	1
7.835	0.7455601	2.53752	9.62034	3.2	2.1	-2.5	1
7.84	0.77826	2.60946	9.62034	3.6	1.8	-2.2	1
7.845	0.8567401	2.57022	9.62034	3.9	1	-2.1	1
7.85	0.66708	2.60946	9.5484	4.9	0.5	-2.1	1
7.855	0.70632	2.57022	9.50916	4.9	0	-2	1
7.86	0.77826	2.53752	9.5484	5.3	-0.1	-2.1	1
7.865	0.77826	2.49828	9.50916	5.7	-0.2	-2	1
7.87	0.8567401	2.49828	9.5484	6.3	-0.9	-2.2	1
7.875	0.8567401	2.57022	9.47646	7.3	-1.6	-2.2	1
7.88	0.92868	2.53752	9.5484	7.9	-1.5	-2.1	1
7.885	0.96792	2.53752	9.5484	8.8	-1.5	-2.1	1
7.89	0.96792	2.49828	9.5811	10.2	-1.2	-2.8	1
7.895	1.03986	2.57022	9.5484	11.2	-1.4	-3	1
7.9	1.15104	2.57022	9.5811	12.8	-1.8	-2.8	1
7.905	1.11834	2.57022	9.659581	15.3	-1.4	-3.1	1
7.91	1.19028	2.53752	9.731521	18.1	-1.7	-3.2	1
7.915	1.19028	2.53752	9.76422	21.1	-1.9	-3.6	1
7.92	1.15104	2.53752	9.731521	25.6	-2.1	-3.8	1
7.925	1.15104	2.46558	9.76422	30	-1.7	-4.1	1
7.93	1.30146	2.3871	9.731521	34.8	-1.7	-4.5	1
7.935	1.3407	2.42634	9.76422	39.5	-1.7	-5.2	1
7.94	1.49112	2.3544	9.76422	45.5	-0.7	-6.8	1
7.945	1.56306	2.24322	9.76422	53.5	0.8	-8.1	1
7.95	1.71348	2.24322	9.80346	60.9	3.1	-9.3	1
7.955	1.97508	2.02086	9.980041	67.8	5.5	-11.1	1
7.96	1.11834	1.61538	10.27434	74.2	8.6	-13.8	1
7.965	0.70632	1.39302	10.30704	79.5	6.9	-15.5	1
7.97	1.0791	2.0601	10.60134	86.4	6.3	-15.1	1
7.975	0.5559	2.46558	10.27434	93.1	9.5	-15.7	1
7.98	0.92868	2.75988	10.2351	100.8	11	-15.7	1
7.985	1.37994	2.72064	10.34628	105.9	11	-15	1
7.99	0.8959801	2.79258	10.30704	110.3	15.4	-14.1	1
7.995	0.48396	3.05418	10.34628	113.9	18.8	-12.3	1
8	0.37278	3.27	10.34628	115.3	19.1	-12.1	1
8.005	0.5559	3.42042	10.27434	116.5	17.9	-12.1	1
8.01	0.8959801	3.67548	10.45746	115.7	15.8	-12.8	1
8.015	1.00716	3.96978	10.8891	113.4	12.3	-12.7	1
8.02	1.22952	4.1202	10.96104	107.9	8.5	-13.2	1
8.025	1.37994	4.08096	10.49016	101	4.6	-14.1	1
8.03	1.49112	4.15944	10.8564	92.6	-2.3	-14.6	1
8.035	2.27592	3.5643	10.8891	85	-5.6	-15.6	1
8.04	2.57022	2.87106	10.45746	77.1	-5.4	-14.8	1
8.045	2.57022	2.6814	10.5294	69.2	-5.3	-14	1
8.05	2.72064	1.83774	10.38552	60.9	-5.9	-13.7	1
8.055	2.94954	1.58268	10.30704	50.2	-4.9	-11.4	1
8.06	3.09342	1.02678	9.875401	41.8	-5.4	-9.8	1
8.065	3.4662	0.7717201	9.980041	33.3	-6.7	-7.4	1
8.07	4.06788	0.39894	9.80346	25.1	-9.7	-4.7	1
8.075	4.55184	0.10464	9.293341	17.2	-10.9	-0.7	1
8.08	5.22546	-0.0327	9.07752	8.7	-10.9	6.2	1
8.085	5.22546	-0.07194	9.14946	3	-11.2	10.5	1
8.09	5.33664	-0.21582	9.00558	-3.3	-10.5	16.8	1
8.095	5.37588	-0.14388	8.9271	-10.1	-10.9	22.9	1
8.1	5.11428	0.07194	8.894401	-15.9	-12.6	29.1	1
8.105	4.92462	0.10464	8.78322	-24.8	-16.1	37.1	1
8.11	4.7742	0.14388	8.495461	-31.4	-19.6	42.4	1
8.115	4.59108	0.25506	8.312341	-36	-21.9	47.3	1
8.12	4.251	0.51012	8.312341	-41.1	-24.8	51.9	1
8.125	3.9567	1.06602	8.42352	-45.2	-27.5	55.1	1
8.13	3.4662	1.65462	8.85516	-48.1	-28.8	57.3	1
8.135	2.94954	2.0601	9.14946	-53.3	-31.3	59	1
8.14	2.75988	2.60946	9.110221	-60.9	-34.5	60.3	1
8.145	2.30862	3.01494	9.14946	-66.4	-35.8	59.9	1
8.15	1.97508	3.38118	9.03828	-72.5	-36.4	59.5	1
8.155	1.67424	3.75396	8.600101	-79.1	-36.8	58.2	1
8.16	1.49112	3.96978	8.20116	-82.9	-36.8	57	1
8.165	1.26876	4.45374	7.80222	-85.4	-36.2	54.5	1
8.17	1.0791	4.78074	7.54716	-86.5	-36.3	52.7	1
8.175	1.00716	5.18622	7.33134	-85.8	-36.1	50.6	1
8.18	1.00716	5.591701	7.18746	-84.7	-36.7	48	1
8.185	1.11834	5.95794	6.9324	-83.5	-37.3	46.2	1
8.19	1.30146	6.33072	6.86046	-81.3	-37.9	44.3	1
8.195	2.1255	7.6191	6.86046	-79.1	-37.1	42.7	1
8.2	3.9894	9.3849	9.33258	-75.4	-28.4	39.2	1
8.205	2.27592	9.528781	10.92834	-75.1	9	33.6	1
8.21	-1.03986	9.79038	8.78322	-86.5	23.9	25.6	1
8.215	-3.80628	9.051361	7.62564	-89.6	30.8	15.8	1
8.22	1.15104	8.90748	7.44252	-88.4	30.6	5.5	1
8.225	-5.93178	14.83272	0.94176	-73.1	66.9	-10.6	1
8.23	-9.2214	10.78446	-2.3217	-47.9	93.9	-23.8	1
8.235	-10.22856	16.78164	3.9894	-9.5	97.5	-36.2	1
8.24	-11.83086	19.69194	11.25534	8.1	90	-41.4	1
8.245	-8.28618	14.90466	16.30422	-11.7	62.6	-34.4	1
8.25	-5.5263	11.7393	16.4481	-43.4	29.9	-18.1	1
8.255	-3.21114	4.66956	12.63528	-69	1.4	-1.8	1
8.26	0.07194	-2.0928	8.27964	-72.9	-19	4.7	1
8.265	2.68794	-4.63686	6.38958	-53.9	-14.4	4.6	1
8.27	4.88538	-3.42042	8.38428	-29.2	-1.4	2.6	1
8.275	5.59824	-1.2099	10.2351	-11.2	7.4	1.8	1
8.28	4.81344	0.51012	9.83616	-3.4	13.3	1.9	1
8.285	3.50544	1.72656	8.96634	1.4	20	-2.4	1
8.29	2.34786	2.27592	9.07752	7.6	30.3	-10	1
8.295	1.45188	3.01494	9.76422	10.2	34.3	-11.6	1
8.3	0.11118	3.96978	10.34628	7	32.1	-11.2	1
8.305	-1.53036	4.37526	10.16316	0.9	27.7	-10	1
8.31	-1.64154	4.37526	9.437221	-7	20	-9.8	1
8.315	-0.33354	4.59762	9.14946	-14.7	13.1	-10	1
8.32	1.11834	4.59762	9.50916	-17.8	10.5	-10.5	1
8.325	1.6023	4.00902	9.5484	-20.3	9.1	-8.8	1
8.33	0.96792	3.2373	9.47646	-21.3	7.9	-7	1
8.335	0.48396	2.9757	9.692281	-21.2	7.8	-6.8	1
8.34	0.51666	2.3871	9.5811	-21.2	6.7	-6.7	1
8.345	0.77826	2.31516	9.659581	-20.4	5.3	-7.2	1
8.35	1.19028	2.24322	9.692281	-17.9	4.6	-7.2	1
8.355	1.41264	2.20398	9.692281	-15.7	4.1	-6.8	1
8.36	1.53036	2.42634	9.731521	-13.7	4.9	-6	1
8.365	1.53036	2.6487	9.76422	-11.5	5.4	-5.8	1
8.37	1.45188	2.79258	9.62034	-11	6.2	-5.5	1
8.375	1.26876	3.01494	9.659581	-10	7	-4.6	1
8.38	1.0791	3.08688	9.659581	-9.5	6.7	-3.9	1
8.385	0.92868	3.01494	9.731521	-9.3	6.4	-2.9	1
8.39	0.8567401	3.01494	9.80346	-9.5	5.8	-2.5	1
8.395	0.7455601	3.01494	9.692281	-9.5	5.2	-2.5	1
8.4	0.77826	2.90376	9.659581	-8.6	4.2	-1.4	1
8.405	0.8175	2.87106	9.659581	-8.6	3.9	-0.9	1
8.41	0.92868	2.72064	9.692281	-8.3	3.5	-0.8	1
8.415	0.96792	2.6487	9.692281	-7.5	2.5	-0.4	1
8.42	0.96792	2.6487	9.692281	-6.5	2.4	-0.5	1
8.425	0.96792	2.72064	9.659581	-5.6	2.6	-0.4	1
8.43	0.96792	2.60946	9.62034	-4.9	2.5	-0.7	1
8.435	0.96792	2.60946	9.62034	-4.7	2.5	-0.7	1
8.44	0.96792	2.49828	9.5811	-4.2	2.3	-0.9	1
8.445	0.96792	2.6487	9.62034	-3.3	2.2	-0.8	1
8.45	0.96792	2.6487	9.62034	-3.2	2.6	-1.4	1
8.455	0.92868	2.6487	9.659581	-3.3	2.1	-1.8	1
8.46	0.8567401	2.60946	9.659581	-3	2.1	-1.4	1
8.465	0.8567401	2.6487	9.62034	-2.5	1.6	-1.6	1
8.47	0.8567401	2.6487	9.659581	-2.5	1	-1.2	1
8.475	0.8959801	2.60946	9.5811	-2.1	0.4	-1	1
8.48	0.92868	2.60946	9.5811	-1.9	0.4	-0.9	1
8.485	0.92868	2.60946	9.5811	-1.7	1.1	-0.8	1
8.49	0.92868	2.53752	9.5811	-0.9	0.4	-1.3	1
8.495	1.00716	2.60946	9.50916	-0.7	0.9	-1.1	1
8.5	1.0791	2.60946	9.62034	-0.2	0.6	-1.1	1
8.505	1.03986	2.6487	9.5811	-0.4	0.1	-1.1	1
8.51	1.0791	2.53752	9.5811	-0.4	0.3	-1.5	1
8.515	1.15104	2.57022	9.5484	-0.4	1.2	-1.4	1
8.52	1.19028	2.57022	9.437221	-0.4	1.8	-2	1
8.525	1.19028	2.60946	9.5811	-0.5	2.1	-2.3	1
8.53	1.11834	2.72064	9.50916	-0.5	2.5	-2.5	1
8.535	1.0791	2.72064	9.50916	-0.8	3	-2.8	1
8.54	1.0791	2.72064	9.5484	-0.9	3.2	-2.9	1
8.545	0.96792	2.72064	9.5484	-0.7	3.4	-2.8	1
8.55	1.00716	2.60946	9.5811	-0.8	3.2	-2.3	1
8.555	1.03986	2.60946	9.659581	-0.8	3.6	-2.1	1
8.56	0.96792	2.49828	9.731521	0	3.5	-2.5	1
8.565	1.0791	2.57022	9.62034	0.6	3.2	-2.3	1
8.57	1.15104	2.6487	9.5811	1.3	3	-2.3	1
8.575	0.96792	2.75988	9.50916	2	3.1	-2.3	1
8.58	0.96792	2.6814	9.437221	1.9	3	-2.1	1
8.585	0.92868	2.6487	9.47646	1.9	2.2	-2.1	1
8.59	0.77826	2.60946	9.50916	2.3	2.3	-1.7	1
8.595	0.70632	2.53752	9.50916	2.8	2.1	-1.7	1
8.6	0.70632	2.53752	9.62034	3.9	1.1	-1.5	1
8.605	0.77826	2.42634	9.5484	4.5	0.4	-1.6	1
8.61	0.77826	2.3871	9.659581	5.9	0	-2.3	1
8.615	0.70632	2.42634	9.62034	8.2	-0.7	-2.3	1
8.62	0.77826	2.3544	9.659581	9.6	-0.7	-2.6	1
8.625	1.00716	2.0928	9.62034	11.1	-0.9	-2.9	1
8.63	1.15104	2.0601	9.692281	12.9	-0.6	-3.5	1
8.635	1.22952	2.31516	9.659581	15.1	0.1	-4.7	1
8.64	1.03986	2.49828	9.5811	16.2	0.4	-5.1	1
8.645	0.92868	2.57022	9.5484	17	0.7	-5.7	1
8.65	0.96792	2.72064	9.5811	17.7	1.1	-6.2	1
8.655	0.92868	2.9757	9.47646	17.5	1.1	-6.3	1
8.66	0.8175	3.16536	9.437221	16.7	1.1	-6.1	1
8.665	0.8959801	3.2373	9.40452	15.7	0.8	-5.2	1
8.67	1.00716	3.19806	9.40452	14	0.5	-4.2	1
8.675	1.19028	3.27	9.40452	12.6	0.2	-3.3	1
8.68	1.22952	3.16536	9.40452	10.7	0	-3.1	1
8.685	1.19028	3.12612	9.437221	8.6	0.7	-2.5	1
8.69	1.26876	3.08688	9.40452	7.2	1.4	-2.5	1
8.695	1.37994	2.9757	9.40452	6.5	2	-2.9	1
8.7	1.22952	2.87106	9.36528	5.8	2.7	-3.1	1
8.705	1.19028	2.75988	9.40452	5.1	3.7	-3.5	1
8.71	1.11834	2.6814	9.437221	4.9	4.6	-3.4	1
8.715	0.96792	2.72064	9.437221	5.5	5.1	-3.5	1
8.72	0.8567401	2.6814	9.47646	6.8	5.1	-3.4	1
8.725	0.8567401	2.57022	9.50916	8.3	4.9	-3.8	1
8.73	0.7455601	2.57022	9.5484	10.1	5	-4.4	1
8.735	0.77826	2.53752	9.659581	13.2	4.9	-4.2	1
8.74	0.8175	2.57022	9.62034	16.3	4.5	-4.5	1
8.745	0.7455601	2.53752	9.692281	20.7	3.7	-4.5	1
8.75	0.7455601	2.57022	9.659581	24.3	3.3	-4.3	1
8.755	0.96792	2.53752	9.76422	29.2	3.2	-4.4	1
8.76	0.96792	2.49828	9.83616	34.5	3.5	-4.4	1
8.765	1.37994	2.42634	9.80346	39.9	3.9	-5.3	1
8.77	1.45188	2.27592	9.947341	48	5.9	-6.3	1
8.775	0.77826	1.61538	9.980041	54	6.5	-7.2	1
8.78	0.8175	1.61538	10.13046	61.5	5.1	-7.2	1
8.785	1.19028	1.94892	10.30704	70.2	5.3	-7.8	1
8.79	1.03986	2.13204	10.09122	79.4	6.9	-8.8	1
8.795	1.3407	2.20398	10.13046	89.1	7.9	-9.8	1
8.8	1.53036	2.13204	10.27434	97	10.6	-11.1	1
8.805	1.37994	2.27592	10.34628	104.2	14	-11.4	1
8.81	1.3407	2.49828	10.45746	111.2	17.5	-12.6	1
8.815	1.53036	2.49828	10.41822	117.3	20.9	-13.1	1
8.82	1.41264	2.72064	10.5621	125.5	26.8	-13.2	1
8.825	1.37994	3.01494	10.5621	130.8	31.9	-13.1	1
8.83	1.19028	3.45966	10.67328	134.8	38	-12.7	1
8.835	1.00716	4.00902	11.00028	138.2	42.7	-12.1	1
8.84	0.8175	4.4145	11.61504	138.6	45.5	-10.5	1
8.845	0.70632	4.525681	11.2161	134.4	44.4	-10	1
8.85	0.96792	4.78074	10.92834	130.2	41	-10	1
8.855	0.92868	4.93116	11.11146	125.1	36.8	-10.2	1
8.86	0.5559	5.0031	11.5431	117.6	29	-11.3	1
8.865	1.03986	4.04826	10.92834	105.7	17.7	-12.1	1
8.87	1.90314	3.12612	11.5431	95.4	9.6	-14	1
8.875	2.6487	2.42634	11.76546	84.4	3.1	-15.4	1
8.88	3.1719	1.32108	11.14416	67.6	-0.9	-15.9	1
8.885	3.84552	0.66054	11.39922	55.9	-0.7	-16.3	1
8.89	3.91746	-0.14388	11.25534	44.9	0.1	-14.9	1
8.895	3.9567	-0.8829001	10.74522	29.1	-1.1	-11.6	1
8.9	4.32948	-1.54344	10.34628	17.5	-4.1	-8.5	1
8.905	4.88538	-1.98162	10.01928	7.6	-7.2	-4.4	1
8.91	5.487061	-2.17128	9.83616	-0.7	-9.8	0.3	1
8.915	5.63748	-2.0928	9.875401	-8.2	-12.1	6.5	1
8.92	5.5263	-1.83774	9.9081	-16.8	-15.1	13.3	1
8.925	5.78136	-1.72656	10.05852	-25.2	-18.4	21	1
8.93	5.63748	-1.58268	9.692281	-35.7	-23.2	29.8	1
8.935	5.559	-0.47742	9.40452	-42.8	-26.6	36.2	1
8.94	5.2647	-0.07194	10.60134	-48.6	-29.7	40.4	1
8.945	4.963861	0	11.25534	-56	-32.4	44.7	1
8.95	4.36872	-0.10464	10.38552	-68.3	-34.8	49.4	1
8.955	3.76704	-0.0327	9.76422	-79.1	-37.1	53	1
8.96	3.13266	0.10464	9.5811	-83.6	-38.4	54.8	1
8.965	2.42634	0.5886	9.50916	-88.4	-40.1	55.3	1
8.97	2.01432	1.2099	9.47646	-93.2	-44.3	55.9	1
8.975	1.82466	1.83774	9.40452	-98.4	-48.2	55.8	1
8.98	1.90314	2.31516	9.33258	-104.8	-51.4	54.8	1
8.985	2.01432	2.6814	9.110221	-109.3	-52.8	54.2	1
8.99	2.16474	3.01494	8.894401	-113.4	-53	53.6	1
8.995	2.05356	3.45966	8.5674	-116.5	-51.8	52.9	1
9	1.97508	3.8259	8.38428	-117.3	-49.4	53.2	1
9.005	1.82466	4.15944	8.20116	-117.5	-47.8	53.4	1
9.01	1.56306	4.55838	7.985341	-117.6	-47.3	54.1	1
9.015	1.3407	4.93116	7.51446	-116.9	-47.8	54.2	1
9.02	1.22952	5.11428	7.11552	-114.6	-49.4	53.4	1
9.025	1.0791	5.519761	6.71658	-111.5	-51.1	52.7	1
9.03	0.8567401	5.886	6.422281	-106.6	-52.6	52.5	1
9.035	0.59514	6.40266	6.20646	-101	-54.3	51.4	1
9.04	0.48396	6.91932	6.16722	-93.5	-55.3	50	1
9.045	0.18312	7.6518	5.99064	-87.5	-56.4	49.2	1
9.05	-0.14388	8.207701	5.9514	-81	-56.9	48.9	1
9.055	-0.44472	8.757061	5.87946	-72.4	-57.2	47.6	1
9.06	-0.7455601	9.0906	5.696341	-66.5	-57.2	46.1	1
9.065	6.38304	10.19586	4.21176	-59.1	-51.5	44	1
9.07	0.37278	16.93206	-0.8698201	-28.6	17.8	34.2	1
9.075	-2.01432	10.11738	-3.44658	2.1	74.4	24.5	1
9.08	-9.443761	17.84766	0.61476	43.6	118.7	10.3	1
9.085	-14.81964	20.71872	6.06258	68.6	127.6	-2.8	1
9.09	-11.42538	22.04634	9.76422	62.8	77.9	-4.6	1
9.095	-3.1719	19.28646	14.88504	43.4	51.5	-1.8	1
9.1	-8.09652	17.25906	20.29362	17.9	74.6	-10.2	1
9.105	-7.08936	12.9165	21.3531	-21.4	62.7	-22.5	1
9.11	-2.9103	4.19214	14.44686	-71	12.3	-11.6	1
9.115	1.37994	-2.42634	8.5674	-88.4	-22.2	-7.8	1
9.12	4.85268	-7.285561	4.3164	-67.2	-10	-13.7	1
9.125	6.867	-6.06912	4.53876	-33.1	14.4	-19.6	1
9.13	8.06382	-1.87698	7.65834	-1.1	30.1	-17.2	1
9.135	8.175	1.68732	10.05852	17.2	39.4	-11.5	1
9.14	3.87822	3.30924	10.2024	23.8	53.3	-9.5	1
9.145	-0.59514	3.64278	9.9081	22.5	57.9	-9.7	1
9.15	-2.23668	4.74804	10.27434	18.8	52.9	-11.2	1
9.155	-3.6951	4.63686	10.71252	14.6	50.4	-18.1	1
9.16	-2.6487	4.7088	11.11146	5.3	42.2	-17.4	1
9.165	-0.63438	4.525681	10.27434	-8.7	25.5	-15.1	1
9.17	0.66708	3.71472	9.50916	-13.9	21.1	-12.8	1
9.175	1.56306	3.93708	9.875401	-13.7	19	-10.2	1
9.18	0.96792	3.78666	10.45746	-12.3	16.6	-9	1
9.185	0.25506	3.27	10.09122	-13.5	14.9	-7.7	1
9.19	0.11118	2.83182	9.731521	-13.8	12.2	-6.8	1
9.195	0.48396	2.79258	9.947341	-11.7	10.2	-6.7	1
9.2	0.8567401	2.87106	9.980041	-11	8.4	-5.7	1
9.205	1.00716	3.05418	10.13046	-10.5	7.2	-5.8	1
9.21	1.19028	2.9757	9.875401	-9.8	5.7	-5	1
9.215	1.37994	2.87106	9.5811	-8.8	5.3	-4.4	1
9.22	1.64154	2.90376	9.731521	-8.1	6.3	-4.4	1
9.225	1.56306	3.01494	9.76422	-6.7	7.5	-3.9	1
9.23	1.45188	3.01494	9.731521	-6.9	7.2	-4.6	1
9.235	1.0791	3.05418	9.5811	-6.6	6.9	-5.3	1
9.24	0.96792	3.12612	9.659581	-6.5	7.8	-4.6	1
9.245	0.8175	3.01494	9.659581	-6.7	6.8	-3.6	1
9.25	0.8175	2.9757	9.659581	-6.7	6.7	-2.8	1
9.255	0.92868	2.79258	9.62034	-6.9	5.7	-2.5	1
9.26	1.00716	2.75988	9.692281	-6.9	4.9	-2.4	1
9.265	0.96792	2.75988	9.731521	-6.8	5.3	-2.5	1
9.27	1.03986	2.75988	9.62034	-6.5	4.8	-1.9	1
9.275	1.0791	2.72064	9.692281	-6	4.8	-2	1
9.28	1.0791	2.72064	9.659581	-5.5	4.8	-2.1	1
9.285	1.11834	2.75988	9.692281	-4.4	5.2	-2.1	1
9.29	1.11834	2.75988	9.62034	-3.8	5	-2.3	1
9.295	1.03986	2.6487	9.5811	-3.4	5.5	-2.1	1
9.3	1.00716	2.6487	9.5811	-3.3	5.9	-2.4	1
9.305	1.00716	2.72064	9.5484	-3.3	5.4	-2	1
9.31	1.00716	2.6814	9.5484	-3.2	5.2	-1.8	1
9.315	1.00716	2.6814	9.47646	-3.3	5.3	-2.2	1
9.32	1.0791	2.6487	9.50916	-2.8	5.4	-1.9	1
9.325	1.26876	2.72064	9.50916	-3.1	5.1	-2.1	1
9.33	0.66708	2.75988	9.62034	-2.7	5.8	-3.3	1
9.335	0.8175	2.75988	9.62034	-2.5	5.3	-2.1	1
9.34	0.8567401	2.75988	9.5484	-2.8	4.9	-1.6	1
9.345	0.96792	2.75988	9.5811	-2.8	5.1	-0.9	1
9.35	0.96792	2.75988	9.659581	-1.8	4.4	-1.1	1
9.355	0.96792	2.72064	9.659581	-1.4	4.3	-0.4	1
9.36	1.03986	2.6487	9.692281	-0.7	4.1	-1.1	1
9.365	0.7455601	2.60946	9.62034	0.3	4.4	-1.9	1
9.37	0.8567401	2.6814	9.5811	0.6	3.8	-1.1	1
9.375	0.77826	2.6814	9.50916	1.1	3.6	-0.8	1
9.38	0.96792	2.60946	9.47646	1.2	3.2	-0.6	1
9.385	0.63438	2.6487	9.437221	1.7	3.1	-1.6	1
9.39	0.8175	2.53752	9.47646	2.1	2.4	-1.4	1
9.395	0.8175	2.49828	9.47646	2.1	2.1	-1.5	1
9.4	0.7455601	2.49828	9.47646	2.3	1.6	-1.7	1
9.405	0.7455601	2.42634	9.5811	3.1	1.5	-1.9	1
9.41	0.59514	2.3544	9.5484	4.4	0.6	-2.3	1
9.415	0.5559	2.42634	9.62034	6	-0.1	-2.3	1
9.42	0.59514	2.49828	9.5811	7.8	-0.9	-2.5	1
9.425	0.66708	2.60946	9.731521	8.8	-2	-2.8	1
9.43	0.66708	2.6487	9.731521	10.2	-3	-3	1
9.435	0.66708	2.72064	9.76422	12.3	-4	-2.1	1
9.44	0.8959801	2.60946	9.731521	15.1	-5.3	-1.6	1
9.445	0.44472	2.75988	9.83616	18.4	-6.4	-2.5	1
9.45	0.70632	2.60946	9.76422	21.6	-7.4	-1.4	1
9.455	0.77826	2.57022	9.875401	25.6	-8.6	-1.1	1
9.46	1.11834	2.49828	9.83616	31.6	-9.3	-1.1	1
9.465	1.22952	2.49828	9.83616	36.8	-10.2	-1.3	1
9.47	1.19028	2.49828	9.80346	42.2	-10.9	-1	1
9.475	1.3407	2.53752	9.80346	47.6	-10.7	-0.4	1
9.48	1.53036	2.60946	9.731521	53.8	-10.2	-1	1
9.485	1.30146	2.6814	9.731521	60.2	-8.5	-0.6	1
9.49	1.26876	2.60946	9.659581	66	-7.1	-0.4	1
9.495	1.00716	2.75988	9.692281	71.6	-7	-0.7	1
9.5	1.15104	1.83774	10.09122	77.1	-8.1	-2.4	1
9.505	2.16474	1.2099	10.16316	82	-9.3	-3.5	1
9.51	0.92868	2.13204	10.49016	89.7	-2.7	-3.2	1
9.515	0.8175	2.20398	10.60134	95.9	-0.9	-3	1
9.52	0.66708	2.75988	10.27434	100.2	1	-4.5	1
9.525	1.22952	2.9757	10.41822	103.8	2.4	-5.8	1
9.53	1.45188	3.12612	10.34628	105.7	3.2	-5.6	1
9.535	0.8567401	3.34848	10.38552	107.3	5.7	-5.2	1
9.54	0.70632	3.45966	10.27434	106.3	5	-4.7	1
9.545	0.92868	3.8259	10.16316	104	3.5	-4.4	1
9.55	1.19028	3.8586	10.09122	101.2	1.9	-4.2	1
9.555	1.26876	4.04826	10.13046	96.5	0	-3.3	1
9.56	1.22952	3.93708	10.27434	89	-3	-2.1	1
9.565	1.37994	3.64278	10.38552	80.7	-7.2	-1.5	1
9.57	1.71348	2.53752	10.13046	67.9	-11.9	-0.4	1
9.575	2.3871	1.5042	10.27434	56.9	-15	0.1	1
9.58	2.16474	1.68732	10.67328	47.1	-16.5	2.1	1
9.585	0.51666	0.9875401	10.13046	34.6	-17.5	1.7	1
9.59	1.64154	-0.2943	9.692281	23.6	-19.8	-1.4	1
9.595	2.34786	0.80442	9.947341	15.8	-20.2	-2	1
9.6	2.1255	0.07194	9.62034	6.3	-21.9	-1.7	1
9.605	2.27592	0.36624	9.03828	-3.6	-25	-1.5	1
9.61	2.08626	0.6213	8.894401	-11	-27.1	-1.2	1
9.615	2.1255	1.09872	8.12922	-17.6	-27.5	-1.4	1
9.62	2.45904	0.66054	8.42352	-24	-26.1	-2.8	1
9.625	3.1719	1.4715	9.62034	-29.6	-25	-1.1	1
9.63	2.94954	1.7985	9.2214	-38	-22.3	1	1
9.635	2.79912	1.72656	8.600101	-45.4	-19	3	1
9.64	3.28308	2.02086	8.45622	-49.7	-19.7	5.9	1
9.645	2.83182	2.46558	8.5674	-53.5	-17.5	8	1
9.65	2.42634	3.45966	8.711281	-57.8	-17.4	10.5	1
9.655	2.6487	3.60354	8.63934	-62.5	-18.2	12.7	1
9.66	2.6487	4.00902	8.12922	-67.3	-19.1	14.6	1
9.665	2.45904	4.23138	7.51446	-71.2	-18.7	16.7	1
9.67	2.6487	4.66956	7.952641	-73.4	-19.6	17.9	1
9.675	2.72064	5.18622	7.076281	-77.2	-20.6	20.7	1
9.68	2.49828	5.55246	7.54716	-76.3	-17.6	19.3	1
9.685	2.42634	5.519761	7.076281	-77	-11.9	18.2	1
9.69	2.53752	7.80222	7.62564	-79.3	-12.4	19.5	1
9.695	1.75272	7.57986	8.2404	-78.7	2.1	17.4	1
9.7	0.70632	7.76298	7.076281	-84.4	11.2	12.6	1
9.705	-0.0327	7.76298	6.46152	-87.6	18.4	6.9	1
9.71	-0.5559	7.985341	6.2784	-86.8	22.5	1.5	1
9.715	0.2943	8.61318	6.74928	-84.6	26.7	-6	1
9.72	-1.75272	15.31014	4.57146	-75.4	43.1	-20.3	1
9.725	-4.2183	12.21672	-0.10464	-60.2	59	-33.3	1
9.73	2.87106	10.5948	4.46028	-40.4	55.3	-40.1	1
9.735	2.87106	13.61628	14.37492	-26.8	59.8	-38.6	1
9.74	0.70632	9.751141	16.19304	-45.1	47.4	-18.7	1
9.745	-3.61662	1.2099	10.63404	-70.7	20.4	-1.8	1
9.75	-3.91746	-3.01494	7.80222	-63.7	15.8	-1.1	1
9.755	-1.6023	-1.98162	10.27434	-41.1	21	-5.9	1
9.76	1.11834	0.43818	12.74646	-25.1	19.8	-8.2	1
9.765	2.1255	1.02678	10.71252	-21.8	12.8	-7.9	1
9.77	2.08626	1.09872	8.16846	-18.5	12.1	-7.4	1
9.775	2.57022	2.3871	8.75052	-9.3	17.8	-7.7	1
9.78	2.45904	3.34848	9.947341	-2.2	22	-7.9	1
9.785	1.15104	3.2373	9.659581	-2.5	23.3	-8.3	1
9.79	-0.2943	3.2373	9.5484	-5.3	23	-7.8	1
9.795	-0.7455601	3.49236	9.875401	-8.8	18.1	-7.8	1
9.8	-0.66708	3.45966	9.47646	-13.5	14.2	-8	1
9.805	0.07194	3.49236	9.2541	-16.6	11.1	-7.9	1
9.81	0.63438	3.38118	9.2541	-18.2	9.1	-7.6	1
9.815	0.96792	3.12612	9.36528	-19.7	7.9	-7.8	1
9.82	0.8567401	2.6814	9.5811	-19.7	7.9	-7.1	1
9.825	0.7455601	2.60946	9.50916	-19.5	7.7	-7.4	1
9.83	0.8567401	2.60946	9.76422	-17.7	8.1	-8	1
9.835	1.00716	2.75988	9.80346	-16	8.8	-8.6	1
9.84	1.0791	2.6814	9.80346	-14.4	9.5	-8.6	1
9.845	0.92868	2.87106	9.76422	-12.6	9.9	-8.4	1
9.85	0.77826	2.943	9.875401	-10.7	9.1	-8.2	1
9.855	0.63438	3.08688	9.80346	-10	9.1	-7.2	1
9.86	0.7455601	2.943	9.692281	-9.5	7.8	-6.7	1
9.865	0.8567401	2.943	9.731521	-9.3	6.6	-5.8	1
9.87	0.96792	2.943	9.731521	-8.4	5.8	-4.9	1
9.875	0.96792	2.90376	9.62034	-8.1	5.4	-4.9	1
9.88	0.77826	2.943	9.659581	-8.3	5.1	-3.7	1
9.885	0.59514	2.83182	9.692281	-7.6	4.6	-3.4	1
9.89	0.70632	2.79258	9.5811	-7.2	3.6	-2.6	1
9.895	0.77826	2.79258	9.659581	-6.8	2.3	-2.4	1
9.9	0.8959801	2.6814	9.5811	-6.7	1.8	-2	1
9.905	0.8567401	2.72064	9.62034	-5.8	1.4	-0.8	1
9.91	0.8959801	2.6814	9.5811	-5.4	1.4	-1.1	1
9.915	0.92868	2.6814	9.62034	-4.9	1.1	-0.8	1
9.92	0.92868	2.6814	9.5811	-4.3	0.8	-0.7	1
9.925	0.8175	2.79258	9.5811	-4.3	0.3	-0.9	1
9.93	0.8567401	2.72064	9.62034	-3.8	0.5	-1	1
9.935	0.92868	2.6814	9.5811	-3.3	0.6	-1.3	1
9.94	0.8959801	2.75988	9.62034	-3.2	0.8	-1.1	1
9.945	0.8567401	2.75988	9.62034	-2.8	0.7	-1.1	1
9.95	0.8567401	2.6814	9.5811	-1.6	0.7	-1.1	1
9.955	0.8567401	2.83182	9.62034	-1.4	0.9	-1.4	1
9.96	0.8959801	2.75988	9.62034	-1	0.9	-1.4	1
9.965	0.8175	2.79258	9.62034	-0.5	0.4	-1.6	1
9.97	0.8959801	2.72064	9.62034	-0.1	0.9	-1.6	1
9.975	0.8959801	2.6814	9.5811	0	0.9	-2.1	1
9.98	0.8175	2.6814	9.5811	0.2	0.4	-2.5	1
9.985	0.77826	2.72064	9.5811	-0.2	-0.1	-2.1	1
9.99	0.8567401	2.6814	9.5811	0.3	-0.1	-2.1	1
[truncated: 70,460 more rows]
