# Supplementary material for: Real-Time Detection of Freezing Motions in Parkinson's Patients for Adaptive Gait Phase Synchronous Cueing
Source: Front Neurol. 2021 Dec 6;12:720516. doi: 10.3389/fneur.2021.720516 (PMC8685223; doi:10.3389/fneur.2021.720516)
Supplement: Supplementary file 2 [file Data_Sheet_2.zip › data/S4/S4_right_foot_trial_2.csv]

time	acc_x	acc_y	acc_z	gyr_x	gyr_y	gyr_z	FoG
0	1.45188	6.40266	7.586401	-0.2	1.6	-1.1	0
0.005	1.49112	6.36342	7.586401	-0.7	2	-1.1	0
0.01	1.45188	6.40266	7.51446	-0.5	2.1	-1.6	0
0.015	1.45188	6.40266	7.54716	-1.8	2.1	-1.1	0
0.02	1.41264	6.36342	7.54716	-2	1.8	-1.4	0
0.025	1.41264	6.40266	7.586401	-1.8	1.8	-0.7	0
0.03	1.53036	6.36342	7.62564	-2.3	1.1	-0.3	0
0.035	1.49112	6.33072	7.62564	-2.2	1.2	-0.6	0
0.04	1.49112	6.36342	7.586401	-2.1	1.7	0	0
0.045	1.53036	6.33072	7.54716	-2.5	1.3	0	0
0.05	1.56306	6.25224	7.65834	-2.7	0.9	0	0
0.055	1.49112	6.291481	7.586401	-2.5	0.8	-0.1	0
0.06	1.53036	6.25224	7.54716	-2.7	1.3	-0.2	0
0.065	1.49112	6.291481	7.586401	-2.3	1.1	0	0
0.07	1.53036	6.25224	7.586401	-2.2	0.7	-0.1	0
0.075	1.49112	6.25224	7.62564	-2.3	0.1	0.4	0
0.08	1.45188	6.25224	7.62564	-1.9	0.7	0.3	0
0.085	1.49112	6.1803	7.62564	-1.8	0.5	0.3	0
0.09	1.45188	6.25224	7.62564	-1.3	0.1	0.7	0
0.095	1.45188	6.219541	7.54716	-1.3	0	0.4	0
0.1	1.49112	6.14106	7.54716	-1.3	0.4	0.4	0
0.105	1.53036	6.25224	7.62564	-1.4	0.1	0.3	0
0.11	1.53036	6.25224	7.54716	-0.9	0	0.9	0
0.115	1.53036	6.219541	7.586401	-0.7	-0.3	0.6	0
0.12	1.53036	6.219541	7.62564	-0.8	0	0.7	0
0.125	1.53036	6.1803	7.62564	-0.4	0	0.2	0
0.13	1.49112	6.25224	7.586401	-0.2	0	0.1	0
0.135	1.56306	6.25224	7.62564	-0.4	-0.1	0	0
0.14	1.45188	6.291481	7.62564	-1	0	0	0
0.145	1.53036	6.25224	7.62564	-0.5	-0.1	0.4	0
0.15	1.56306	6.219541	7.62564	-0.1	0.2	0.5	0
0.155	1.45188	6.291481	7.62564	0	0.2	0.4	0
0.16	1.53036	6.219541	7.586401	-0.6	0	0.3	0
0.165	1.53036	6.25224	7.62564	0	0	0	0
0.17	1.49112	6.33072	7.586401	0.3	0.1	0.4	0
0.175	1.49112	6.291481	7.586401	0.3	0	0.2	0
0.18	1.49112	6.25224	7.54716	0.2	0	0.8	0
0.185	1.53036	6.291481	7.586401	0	0	0.7	0
0.19	1.56306	6.25224	7.62564	0	-0.1	0.2	0
0.195	1.49112	6.25224	7.65834	0	0.2	0.2	0
0.2	1.53036	6.291481	7.586401	0.1	0	0.3	0
0.205	1.49112	6.33072	7.586401	0.3	0	0.3	0
0.21	1.56306	6.291481	7.62564	0.2	0	0	0
0.215	1.49112	6.291481	7.62564	0.2	-0.4	-0.2	0
0.22	1.49112	6.291481	7.62564	0.4	0	0.1	0
0.225	1.49112	6.25224	7.69758	0.4	-0.5	0.4	0
0.23	1.53036	6.25224	7.65834	0.5	-0.8	0.8	0
0.235	1.53036	6.25224	7.586401	0.5	-0.3	0.4	0
0.24	1.45188	6.33072	7.586401	0.7	0.2	0.7	0
0.245	1.45188	6.25224	7.586401	0.7	-0.4	0.9	0
0.25	1.49112	6.291481	7.54716	0.6	-0.2	0.9	0
0.255	1.45188	6.291481	7.586401	0.4	-0.2	0.9	0
0.26	1.41264	6.291481	7.62564	0.9	-1.2	0.5	0
0.265	1.45188	6.25224	7.62564	0.9	-1.4	1.1	0
0.27	1.45188	6.291481	7.62564	0.7	-1.3	1.6	0
0.275	1.49112	6.25224	7.65834	0.7	-1.4	1.2	0
0.28	1.45188	6.291481	7.62564	1.1	-2	1.4	0
0.285	1.53036	6.25224	7.65834	0.9	-1.8	1.5	0
0.29	1.53036	6.291481	7.65834	1.3	-2.1	2.5	0
0.295	1.49112	6.25224	7.62564	1	-2.6	2.2	0
0.3	1.45188	6.291481	7.62564	1.5	-2.5	2.1	0
0.305	1.45188	6.33072	7.62564	1.6	-2.6	2	0
0.31	1.49112	6.33072	7.586401	1.6	-2.7	2.6	0
0.315	1.49112	6.291481	7.586401	1.5	-2.7	2.4	0
0.32	1.6023	6.219541	7.54716	2	-3.1	1.7	0
0.325	1.53036	6.33072	7.62564	2.3	-3	2.3	0
0.33	1.45188	6.36342	7.586401	2.3	-3.5	2.8	0
0.335	1.53036	6.25224	7.62564	1.8	-3.7	2.6	0
0.34	1.53036	6.291481	7.62564	1.6	-3.8	2.5	0
0.345	1.56306	6.219541	7.65834	1.5	-3.8	2.5	0
0.35	1.56306	6.291481	7.54716	1.8	-4.2	2.8	0
0.355	1.71348	6.25224	7.586401	1.3	-4.2	2.2	0
0.36	1.64154	6.33072	7.51446	1.2	-4.3	2.1	0
0.365	1.75272	6.25224	7.51446	1.6	-4	1.8	0
0.37	1.79196	6.291481	7.586401	1.5	-3.7	1.4	0
0.375	1.75272	6.25224	7.51446	1.3	-3.3	1.4	0
0.38	1.79196	6.25224	7.47522	1.1	-3	1	0
0.385	1.82466	6.219541	7.586401	1.1	-2.6	0.9	0
0.39	1.82466	6.219541	7.54716	1.1	-2.7	0.2	0
0.395	1.79196	6.219541	7.54716	1.2	-2.5	0.1	0
0.4	1.79196	6.291481	7.51446	1.1	-2.1	0	0
0.405	1.75272	6.33072	7.54716	0.7	-1.6	0	0
0.41	1.64154	6.25224	7.54716	0.5	-1.5	0.2	0
0.415	1.71348	6.291481	7.54716	0.2	-1.6	0	0
0.42	1.67424	6.291481	7.51446	0	-1.4	-0.3	0
0.425	1.75272	6.291481	7.47522	0.3	-0.9	-0.6	0
0.43	1.79196	6.25224	7.51446	0.1	-0.6	-0.6	0
0.435	1.82466	6.25224	7.47522	0.3	-0.5	-0.9	0
0.44	1.8639	6.25224	7.44252	0.4	0	-1.1	0
0.445	1.8639	6.291481	7.586401	0	0.3	-1.5	0
0.45	1.82466	6.291481	7.54716	0.4	0.3	-1.7	0
0.455	1.8639	6.33072	7.51446	0.4	0.8	-1.4	0
0.46	1.79196	6.291481	7.586401	0.1	1.1	-1.5	0
0.465	1.75272	6.291481	7.51446	0	1.6	-1.5	0
0.47	1.75272	6.291481	7.51446	0	1.8	-1.5	0
0.475	1.79196	6.25224	7.54716	0.2	1.8	-1.8	0
0.48	1.75272	6.291481	7.51446	-0.4	2.7	-2.3	0
0.485	1.82466	6.25224	7.51446	-0.5	3.2	-2.3	0
0.49	1.75272	6.33072	7.51446	-0.1	2.8	-2.7	0
0.495	1.79196	6.291481	7.51446	-0.4	3.1	-3.1	0
0.5	1.71348	6.25224	7.51446	-0.3	3.5	-3.6	0
0.505	1.71348	6.291481	7.51446	-0.8	3.7	-3.5	0
0.51	1.64154	6.291481	7.51446	-1.5	3.9	-3.7	0
0.515	1.67424	6.291481	7.586401	-1.4	3.9	-3.5	0
0.52	1.6023	6.291481	7.54716	-1.4	4.2	-3.9	0
0.525	1.6023	6.291481	7.62564	-1.6	4.4	-3.9	0
0.53	1.6023	6.291481	7.62564	-1.4	4.2	-4	0
0.535	1.56306	6.33072	7.62564	-1.3	4.4	-3.7	0
0.54	1.45188	6.291481	7.62564	-1.2	4.1	-3	0
0.545	1.53036	6.25224	7.65834	-1.1	4	-3.7	0
0.55	1.53036	6.36342	7.586401	-1.4	3.2	-3.9	0
0.555	1.49112	6.33072	7.54716	-1.8	3.5	-4.1	0
0.56	1.53036	6.33072	7.54716	-1.8	3.5	-3.9	0
0.565	1.56306	6.33072	7.62564	-1.8	3.3	-3.5	0
0.57	1.56306	6.25224	7.586401	-1.5	2.5	-3.2	0
0.575	1.49112	6.291481	7.69758	-1.8	2.1	-2.7	0
0.58	1.53036	6.25224	7.62564	-1.6	2.7	-3.1	0
0.585	1.49112	6.25224	7.62564	-1.4	2.9	-2.8	0
0.59	1.49112	6.219541	7.62564	-1.1	2.2	-2.2	0
0.595	1.53036	6.25224	7.62564	-0.9	2	-1.9	0
0.6	1.45188	6.291481	7.65834	-1.1	1.8	-2.3	0
0.605	1.45188	6.33072	7.62564	-0.5	1.5	-2.3	0
0.61	1.53036	6.291481	7.62564	-0.5	1.8	-1.6	0
0.615	1.45188	6.25224	7.62564	0	1.6	-1.6	0
0.62	1.45188	6.36342	7.586401	-0.3	2	-1.4	0
0.625	1.56306	6.33072	7.62564	-0.3	1.3	-1.3	0
0.63	1.49112	6.291481	7.586401	-0.7	1.3	-1.1	0
0.635	1.53036	6.33072	7.54716	-0.6	1.2	-0.5	0
0.64	1.53036	6.291481	7.62564	0.2	1.1	-0.8	0
0.645	1.53036	6.25224	7.69758	0.7	0.8	-0.6	0
0.65	1.56306	6.25224	7.62564	0.1	0.7	-0.4	0
0.655	1.53036	6.25224	7.586401	0.1	0.2	-0.7	0
0.66	1.45188	6.25224	7.54716	0.6	0	-0.8	0
0.665	1.49112	6.25224	7.62564	0.7	0.1	-0.4	0
0.67	1.49112	6.33072	7.62564	0.7	0.3	0	0
0.675	1.45188	6.291481	7.65834	0.7	0.2	-0.1	0
0.68	1.45188	6.291481	7.586401	0.5	0.2	0	0
0.685	1.49112	6.33072	7.586401	0.6	0	0.2	0
0.69	1.53036	6.291481	7.65834	0.8	-0.3	0	0
0.695	1.49112	6.33072	7.62564	0.7	-0.3	0.2	0
0.7	1.53036	6.33072	7.65834	0.5	-0.9	0.2	0
0.705	1.49112	6.291481	7.586401	0.7	-0.8	0.7	0
0.71	1.53036	6.33072	7.586401	0.5	-0.9	0.7	0
0.715	1.56306	6.33072	7.51446	0.6	-0.4	1	0
0.72	1.56306	6.33072	7.586401	0.7	-0.4	1.3	0
0.725	1.6023	6.291481	7.586401	0.4	-0.5	0.5	0
0.73	1.6023	6.25224	7.586401	0.3	-1.1	0.8	0
0.735	1.53036	6.33072	7.586401	0.2	-0.9	0.9	0
0.74	1.56306	6.291481	7.54716	0	-0.8	0.9	0
0.745	1.64154	6.25224	7.586401	0.4	-0.7	0.7	0
0.75	1.64154	6.291481	7.65834	0.4	-0.5	0.3	0
0.755	1.67424	6.25224	7.586401	0.2	-0.4	0.3	0
0.76	1.64154	6.291481	7.62564	0.6	-0.2	0.1	0
0.765	1.6023	6.291481	7.54716	0.3	-0.4	0.4	0
0.77	1.64154	6.33072	7.586401	0.4	-0.2	0.5	0
0.775	1.6023	6.33072	7.54716	0.5	0	0.5	0
0.78	1.64154	6.25224	7.54716	0.1	0	0.6	0
0.785	1.64154	6.291481	7.586401	-0.1	-0.3	-0.1	0
0.79	1.64154	6.291481	7.51446	0	0.2	0.3	0
0.795	1.56306	6.291481	7.62564	-0.3	-0.2	0	0
0.8	1.6023	6.291481	7.54716	-0.3	0.2	0	0
0.805	1.6023	6.25224	7.586401	-0.2	0.6	0	0
0.81	1.64154	6.25224	7.586401	0.2	0.4	0	0
0.815	1.67424	6.219541	7.54716	0	1.1	-0.2	0
0.82	1.67424	6.25224	7.586401	-0.2	1.1	-0.4	0
0.825	1.67424	6.291481	7.62564	0	1.1	-0.2	0
0.83	1.67424	6.33072	7.62564	0.1	1.3	-0.6	0
0.835	1.67424	6.291481	7.62564	0.2	1.1	-1.2	0
0.84	1.56306	6.25224	7.62564	0	1.1	-1.2	0
0.845	1.64154	6.1803	7.62564	-0.2	1.2	-1	0
0.85	1.6023	6.25224	7.586401	-0.2	1.6	-1	0
0.855	1.53036	6.291481	7.62564	-0.5	1.7	-0.9	0
0.86	1.56306	6.291481	7.54716	-0.6	1.8	-0.7	0
0.865	1.56306	6.219541	7.586401	-0.5	1.7	-1.1	0
0.87	1.53036	6.291481	7.586401	-0.6	1	-1.4	0
0.875	1.64154	6.291481	7.62564	-0.7	1.4	-1.2	0
0.88	1.56306	6.25224	7.54716	-0.8	1.1	-1.6	0
0.885	1.6023	6.219541	7.65834	-0.2	1.4	-1.5	0
0.89	1.6023	6.219541	7.62564	0	1.4	-1.2	0
0.895	1.53036	6.291481	7.54716	-0.3	2.1	-1.4	0
0.9	1.53036	6.33072	7.54716	0	1.5	-1.7	0
0.905	1.56306	6.291481	7.65834	-0.2	1.6	-1.7	0
0.91	1.53036	6.291481	7.586401	0	1.8	-1.8	0
0.915	1.6023	6.291481	7.62564	-0.2	1.6	-1.7	0
0.92	1.6023	6.219541	7.65834	0	1.6	-1.4	0
0.925	1.56306	6.219541	7.73028	0	1.4	-1.6	0
0.93	1.49112	6.25224	7.62564	-0.1	1.3	-1.6	0
0.935	1.56306	6.33072	7.54716	-0.4	1.3	-1.6	0
0.94	1.53036	6.291481	7.586401	-0.3	1.4	-1.4	0
0.945	1.53036	6.291481	7.586401	-0.4	1.3	-1.1	0
0.95	1.56306	6.40266	7.586401	-0.8	0.9	-1.5	0
0.955	1.53036	6.291481	7.51446	-0.4	1	-1.1	0
0.96	1.53036	6.291481	7.586401	-0.5	1.1	-1.1	0
0.965	1.53036	6.25224	7.62564	-0.3	0.8	-1	0
0.97	1.56306	6.291481	7.62564	-0.4	0.9	-0.8	0
0.975	1.53036	6.33072	7.62564	-0.5	0.7	-0.7	0
0.98	1.53036	6.33072	7.586401	-0.2	0.5	-0.9	0
0.985	1.56306	6.25224	7.586401	-0.2	0.8	-1.1	0
0.99	1.53036	6.25224	7.586401	-0.6	1.3	-0.7	0
0.995	1.56306	6.219541	7.62564	-0.5	0.9	-0.7	0
1	1.56306	6.25224	7.586401	-0.2	0.9	-0.8	0
1.005	1.6023	6.25224	7.586401	-0.7	0.7	-0.2	0
1.01	1.56306	6.25224	7.586401	-0.7	0.4	-0.7	0
1.015	1.56306	6.25224	7.62564	-0.7	0.3	-0.9	0
1.02	1.56306	6.25224	7.62564	-0.4	0.5	-1.1	0
1.025	1.56306	6.25224	7.586401	-0.2	0.7	-0.9	0
1.03	1.53036	6.291481	7.62564	-0.2	0.5	-0.4	0
1.035	1.56306	6.291481	7.62564	-0.2	0.6	-0.7	0
1.04	1.49112	6.291481	7.62564	-0.2	0.8	-0.7	0
1.045	1.56306	6.219541	7.62564	-0.4	0.7	-0.2	0
1.05	1.53036	6.291481	7.54716	-0.5	0.3	-0.4	0
1.055	1.53036	6.33072	7.586401	-0.5	0.5	-0.4	0
1.06	1.6023	6.25224	7.54716	-0.2	0.7	-0.6	0
1.065	1.56306	6.291481	7.62564	-0.7	0.5	-0.4	0
1.07	1.53036	6.25224	7.586401	-0.3	0.9	-0.9	0
1.075	1.6023	6.219541	7.62564	-0.1	0.4	-0.9	0
1.08	1.6023	6.25224	7.62564	0	0.6	-0.3	0
1.085	1.56306	6.25224	7.62564	-0.1	0.7	-0.5	0
1.09	1.6023	6.25224	7.586401	-0.2	1	-0.2	0
1.095	1.6023	6.219541	7.586401	0	0.9	-0.7	0
1.1	1.56306	6.291481	7.586401	-0.2	1.1	-0.2	0
1.105	1.6023	6.25224	7.65834	-0.4	1.8	-0.8	0
1.11	1.56306	6.291481	7.586401	0	1	-0.7	0
1.115	1.53036	6.25224	7.65834	0	1.1	-0.7	0
1.12	1.53036	6.33072	7.62564	0	1	-0.9	0
1.125	1.53036	6.291481	7.54716	0	1	-0.8	0
1.13	1.53036	6.25224	7.586401	-0.2	1	-1	0
1.135	1.56306	6.25224	7.54716	0.3	1.1	-1.1	0
1.14	1.56306	6.291481	7.47522	0.2	0.7	-1.3	0
1.145	1.53036	6.33072	7.51446	0	0.9	-1.5	0
1.15	1.49112	6.219541	7.62564	0.1	0.4	-1.1	0
1.155	1.49112	6.25224	7.62564	0.4	0.6	-1	0
1.16	1.53036	6.291481	7.62564	0.4	0.7	-0.7	0
1.165	1.53036	6.291481	7.586401	0	1.1	-0.9	0
1.17	1.56306	6.25224	7.586401	-0.2	0.8	-0.8	0
1.175	1.53036	6.291481	7.586401	0	0.9	-1.1	0
1.18	1.53036	6.291481	7.586401	0.1	0.5	-1.1	0
1.185	1.49112	6.25224	7.586401	0	0.5	-0.9	0
1.19	1.49112	6.33072	7.586401	0.3	1.1	-0.6	0
1.195	1.53036	6.25224	7.65834	0	0.9	-0.6	0
1.2	1.49112	6.219541	7.62564	0	0.2	-0.4	0
1.205	1.56306	6.291481	7.586401	0.4	0.2	-0.6	0
1.21	1.56306	6.25224	7.62564	0	0.9	-0.7	0
1.215	1.53036	6.25224	7.586401	-0.1	0.4	-0.8	0
1.22	1.49112	6.291481	7.586401	-0.1	0.9	-0.4	0
1.225	1.53036	6.1803	7.62564	0.2	0.4	-0.7	0
1.23	1.56306	6.291481	7.586401	-0.1	0.4	-0.7	0
1.235	1.49112	6.33072	7.62564	-0.1	0.7	-0.5	0
1.24	1.56306	6.25224	7.62564	0	0.7	-0.7	0
1.245	1.56306	6.1803	7.62564	0	0.2	-1	0
1.25	1.49112	6.219541	7.65834	0	0.2	-0.9	0
1.255	1.49112	6.219541	7.65834	0	0.4	-0.5	0
1.26	1.53036	6.291481	7.65834	0.3	0.2	-0.7	0
1.265	1.49112	6.291481	7.65834	0.4	-0.1	-0.4	0
1.27	1.49112	6.33072	7.586401	0.2	0	-0.2	0
1.275	1.53036	6.291481	7.65834	-0.1	0.2	-0.4	0
1.28	1.56306	6.36342	7.54716	0	0.1	0	0
1.285	1.56306	6.25224	7.65834	0	0.4	-0.4	0
1.29	1.6023	6.291481	7.586401	0	0.5	0	0
1.295	1.56306	6.1803	7.62564	-0.2	0.2	0	0
1.3	1.53036	6.219541	7.54716	0	0.8	0	0
1.305	1.64154	6.219541	7.62564	0	0.3	-0.4	0
1.31	1.6023	6.25224	7.586401	0.7	0.2	-0.9	0
1.315	1.6023	6.219541	7.62564	0.2	0.4	-0.7	0
1.32	1.56306	6.25224	7.586401	0	0.4	-0.6	0
1.325	1.56306	6.25224	7.54716	0	0.6	-0.2	0
1.33	1.56306	6.25224	7.54716	0.1	0.3	0	0
1.335	1.53036	6.219541	7.54716	-0.1	0.6	-0.4	0
1.34	1.56306	6.25224	7.54716	0.6	0.7	-0.6	0
1.345	1.53036	6.25224	7.62564	0.1	0.1	-0.4	0
1.35	1.56306	6.25224	7.62564	-0.3	0.3	-0.2	0
1.355	1.6023	6.219541	7.62564	-0.3	0.9	-0.6	0
1.36	1.56306	6.25224	7.62564	-0.2	0.7	-0.8	0
1.365	1.56306	6.25224	7.586401	-0.2	0.2	-0.7	0
1.37	1.64154	6.25224	7.586401	-0.2	0.6	-1.1	0
1.375	1.53036	6.25224	7.586401	-0.2	1	-1	0
1.38	1.56306	6.25224	7.62564	0	0.6	-0.8	0
1.385	1.56306	6.219541	7.65834	-0.3	0.5	-0.6	0
1.39	1.56306	6.291481	7.62564	-0.2	0.5	-0.5	0
1.395	1.6023	6.219541	7.62564	0.3	0.5	-0.6	0
1.4	1.56306	6.219541	7.62564	0.2	0.3	0	0
1.405	1.6023	6.25224	7.62564	0.3	0.9	-0.4	0
1.41	1.56306	6.25224	7.65834	0.2	1.1	-0.7	0
1.415	1.6023	6.25224	7.586401	0.2	0.3	-0.8	0
1.42	1.56306	6.25224	7.65834	0	0.2	-1.1	0
1.425	1.56306	6.219541	7.62564	0.3	0.2	-0.9	0
1.43	1.56306	6.25224	7.62564	0.1	0.8	-0.2	0
1.435	1.56306	6.1803	7.62564	0.3	0.9	-0.2	0
1.44	1.49112	6.219541	7.62564	0.2	0.7	-0.4	0
1.445	1.53036	6.291481	7.586401	0.6	1	-0.8	0
1.45	1.49112	6.33072	7.586401	0.1	0.7	-0.9	0
1.455	1.53036	6.33072	7.62564	0.4	0.2	-0.3	0
1.46	1.49112	6.25224	7.62564	0.7	0.3	-0.1	0
1.465	1.53036	6.219541	7.586401	0.9	0.2	-0.2	0
1.47	1.53036	6.219541	7.62564	0.5	0.2	-0.2	0
1.475	1.53036	6.219541	7.586401	0.2	0	-0.9	0
1.48	1.6023	6.291481	7.586401	0	0.8	-0.8	0
1.485	1.56306	6.25224	7.586401	0.5	1.1	-0.7	0
1.49	1.53036	6.33072	7.62564	0.4	0.2	-0.7	0
1.495	1.6023	6.33072	7.65834	-0.1	0.5	-0.4	0
1.5	1.56306	6.291481	7.62564	0	0.7	-0.3	0
1.505	1.53036	6.291481	7.586401	0.4	0.3	-0.6	0
1.51	1.49112	6.291481	7.65834	0.2	0.8	-0.9	0
1.515	1.53036	6.291481	7.65834	0.1	0.6	-0.6	0
1.52	1.53036	6.33072	7.586401	0	0	-0.4	0
1.525	1.49112	6.33072	7.65834	0.3	0.2	-0.4	0
1.53	1.53036	6.291481	7.586401	0.7	0.2	-0.2	0
1.535	1.53036	6.291481	7.62564	0.1	0.4	0	0
1.54	1.56306	6.25224	7.65834	0	0.7	-0.5	0
1.545	1.56306	6.291481	7.65834	0.2	0.4	-0.6	0
1.55	1.6023	6.25224	7.62564	0	0.2	-0.7	0
1.555	1.64154	6.25224	7.62564	0.2	0.5	-0.5	0
1.56	1.64154	6.219541	7.586401	0.5	0.4	-0.8	0
1.565	1.56306	6.25224	7.54716	0.5	0.4	-0.3	0
1.57	1.64154	6.219541	7.586401	0.5	0.2	-0.9	0
1.575	1.56306	6.291481	7.54716	0.5	0.8	-1.1	0
1.58	1.45188	6.36342	7.586401	0.4	0.7	-0.7	0
1.585	1.45188	6.40266	7.586401	0.7	0.4	-0.7	0
1.59	1.41264	6.40266	7.62564	0.4	0.1	0	0
1.595	1.45188	6.33072	7.62564	0	0.3	0.2	0
1.6	1.49112	6.36342	7.62564	0	0.4	0.4	0
1.605	1.49112	6.36342	7.62564	0	0.4	-0.2	0
1.61	1.56306	6.36342	7.586401	-0.7	-0.2	0.1	0
1.615	1.56306	6.36342	7.54716	-0.4	-0.2	0.3	0
1.62	1.6023	6.33072	7.586401	0	-0.3	0.1	0
1.625	1.56306	6.25224	7.54716	-0.3	-0.4	0.7	0
1.63	1.49112	6.291481	7.65834	-0.2	0	0.1	0
1.635	1.56306	6.33072	7.54716	0.2	0.3	0.3	0
1.64	1.53036	6.33072	7.54716	0.2	0.1	0.9	0
1.645	1.53036	6.25224	7.54716	-0.1	0	1	0
1.65	1.53036	6.291481	7.54716	-0.4	-0.2	0.9	0
1.655	1.53036	6.25224	7.54716	-0.2	-0.1	0.4	0
1.66	1.6023	6.291481	7.586401	0	0	0.3	0
1.665	1.64154	6.25224	7.62564	-0.1	0.2	0.2	0
1.67	1.67424	6.219541	7.586401	0.2	0	0	0
1.675	1.67424	6.25224	7.47522	0.3	0	0.2	0
1.68	1.64154	6.33072	7.586401	0.4	-0.1	-0.1	0
1.685	1.6023	6.33072	7.586401	0.4	0.3	0	0
1.69	1.53036	6.291481	7.54716	0.4	0.8	-0.7	0
1.695	1.56306	6.25224	7.62564	0.4	0.6	-0.6	0
1.7	1.53036	6.291481	7.586401	-0.4	0.4	-0.3	0
1.705	1.53036	6.33072	7.65834	-0.3	0.2	-0.6	0
1.71	1.56306	6.219541	7.69758	-0.7	0	-0.1	0
1.715	1.6023	6.25224	7.586401	-0.9	-0.1	0	0
1.72	1.6023	6.25224	7.62564	-0.4	-0.1	0.2	0
1.725	1.6023	6.1803	7.65834	-0.5	-0.1	-0.1	0
1.73	1.64154	6.1803	7.586401	-0.3	0	-0.9	0
1.735	1.64154	6.219541	7.62564	-0.3	0	-0.5	0
1.74	1.6023	6.25224	7.586401	-0.4	-0.2	-0.6	0
1.745	1.64154	6.25224	7.65834	-0.4	0.4	-0.4	0
1.75	1.6023	6.291481	7.586401	-0.1	0	-0.2	0
1.755	1.6023	6.219541	7.586401	-0.4	0.2	0	0
1.76	1.53036	6.33072	7.65834	-0.5	0.2	-0.2	0
1.765	1.56306	6.25224	7.62564	-0.6	0.8	-0.4	0
1.77	1.53036	6.36342	7.586401	-0.7	0.7	-0.1	0
1.775	1.53036	6.33072	7.586401	-0.8	0.9	-0.7	0
1.78	1.49112	6.33072	7.62564	-1.2	0.7	-0.5	0
1.785	1.49112	6.33072	7.65834	-1.2	0.3	0.3	0
1.79	1.53036	6.33072	7.62564	-1.5	0.2	0.4	0
1.795	1.49112	6.36342	7.62564	-1.7	0.2	0.2	0
1.8	1.45188	6.33072	7.586401	-2	-0.6	0.5	0
1.805	1.41264	6.33072	7.62564	-1.8	-0.9	0.7	0
1.81	1.45188	6.33072	7.62564	-2.4	-0.9	0.8	0
1.815	1.49112	6.33072	7.65834	-2.3	-1.5	1.2	0
1.82	1.49112	6.33072	7.69758	-2.4	-1.5	0.8	0
1.825	1.53036	6.33072	7.73028	-2.7	-2.1	0.7	0
1.83	1.64154	6.36342	7.73028	-2.4	-2.3	1.3	0
1.835	1.6023	6.33072	7.73028	-3	-2.3	1.6	0
1.84	1.56306	6.40266	7.65834	-3.6	-2.3	1.7	0
1.845	1.56306	6.36342	7.69758	-3.9	-1.9	2	0
1.85	1.56306	6.43536	7.65834	-3.7	-2.1	1.9	0
1.855	1.6023	6.54654	7.69758	-4.2	-2.9	2.2	0
1.86	1.64154	6.585781	7.65834	-4.6	-3.2	1.9	0
1.865	1.64154	6.54654	7.76952	-5.6	-2.8	2.3	0
1.87	1.79196	6.54654	7.73028	-6.5	-2.8	2.5	0
1.875	1.75272	6.513841	7.80222	-7.4	-2.7	2.5	0
1.88	1.79196	6.585781	7.76952	-8.2	-1.8	2.3	0
1.885	1.82466	6.43536	7.65834	-8.5	-1.8	2.3	0
1.89	1.82466	6.513841	7.76952	-9.2	-1.3	3	0
1.895	1.82466	6.69696	7.80222	-10	-1.2	3.3	0
1.9	1.90314	7.0305	7.985341	-10.8	-0.4	3.3	0
1.905	1.90314	7.42944	8.12922	-12.9	0.8	3	0
1.91	1.8639	7.83492	8.35158	-16	2.3	3.1	0
1.915	1.8639	7.985341	8.45622	-20	3.7	2.3	0
1.92	1.79196	7.9134	8.52816	-24	4.4	1.1	0
1.925	1.75272	7.80222	8.495461	-29.4	4	0.6	0
1.93	1.67424	7.72374	8.312341	-32.7	3.8	-0.5	0
1.935	1.6023	7.6518	8.38428	-35.1	3.9	-0.3	0
1.94	1.56306	7.76298	8.600101	-38.6	4.2	-0.7	0
1.945	1.49112	8.02458	8.78322	-42.9	3.4	-0.5	0
1.95	1.49112	8.207701	9.110221	-47.8	1.2	0.5	0
1.955	1.37994	8.46276	9.437221	-52.8	-1	2.3	0
1.96	1.45188	8.90748	9.731521	-58.1	-3.1	4.5	0
1.965	1.6023	9.3849	9.980041	-63.3	-5.9	6.8	0
1.97	1.67424	9.79038	10.05852	-69.6	-9.3	9.4	0
1.975	1.71348	9.79038	9.947341	-78.7	-14.4	13.4	0
1.98	1.45188	9.49608	9.50916	-85.8	-16.3	16.3	0
1.985	1.49112	8.57394	9.18216	-91.3	-16.5	17	0
1.99	1.53036	7.691041	9.03828	-95.9	-16.6	17.2	0
1.995	1.71348	7.13514	8.75052	-98.5	-15.8	16.6	0
2	1.82466	6.7362	8.67858	-100.7	-14.2	13.8	0
2.005	1.90314	6.33072	8.600101	-102.1	-11.9	9.7	0
2.01	1.97508	6.1803	8.5674	-103.5	-10.3	6.3	0
2.015	2.08626	6.219541	8.63934	-105.2	-9.2	3.1	0
2.02	2.16474	6.06912	8.495461	-107.9	-8.6	1.4	0
2.025	2.45904	5.66364	8.2404	-111	-8.6	0.7	0
2.03	2.75988	4.81998	7.84146	-112	-7.8	1.1	0
2.035	2.72064	4.00902	7.44252	-110.8	-5.4	2.4	0
2.04	2.9103	3.34848	7.18746	-107.9	-4.1	4	0
2.045	3.13266	2.79258	6.82122	-104.4	-2.1	5.1	0
2.05	3.1719	2.3871	6.64464	-100.3	0.7	4.8	0
2.055	3.09342	1.7985	6.49422	-95.4	4.4	3.4	0
2.06	3.02148	1.36032	6.31764	-88.2	9.5	1.3	0
2.065	2.9103	1.02678	6.2784	-82.3	12.8	0	0
2.07	2.79912	1.06602	6.422281	-76.3	15.7	-0.6	0
2.075	2.68794	1.1772	6.572701	-69.9	17.8	-0.5	0
2.08	2.3871	1.36032	6.71658	-64.4	18.4	0.2	0
2.085	2.34786	1.68732	7.11552	-58.2	18.8	1.7	0
2.09	2.1255	2.3871	7.65834	-54.1	18.4	4	0
2.095	1.90314	3.16536	8.02458	-51.8	16.8	6.2	0
2.1	1.90314	3.49236	8.20116	-50.8	15	7.6	0
2.105	1.90314	3.38118	8.20116	-50.4	14.9	8.3	0
2.11	1.71348	3.16536	8.2404	-49.1	15.4	8	0
2.115	1.49112	3.27	8.495461	-47.1	16.6	6.7	0
2.12	1.00716	3.5643	8.75052	-45.2	17.7	5.8	0
2.125	1.19028	3.5643	8.52816	-44.3	19.9	8.6	0
2.13	1.00716	3.5643	8.78322	-42.4	19.1	5.5	0
2.135	0.70632	3.38118	8.78322	-39.8	19.7	1.1	0
2.14	0.37278	3.19806	8.67858	-37.4	20.7	-1.2	0
2.145	0.2943	2.79258	8.63934	-35	20.7	-4.2	0
2.15	0.14388	2.83182	8.82246	-31.9	19.9	-6	0
2.155	0.0327	3.30924	9.18216	-29.6	17	-7.3	0
2.16	-0.07194	3.64278	9.2541	-28	13.3	-7.4	0
2.165	-0.07194	3.71472	9.14946	-27.9	11.3	-7.2	0
2.17	-0.18312	3.05418	8.82246	-28.1	8.6	-6.7	0
2.175	-0.11118	2.46558	8.42352	-26.9	5.2	-5.8	0
2.18	-0.11118	2.02086	8.27964	-24.2	1.9	-6.1	0
2.185	-0.18312	1.72656	8.12922	-20.4	0.1	-7.5	0
2.19	-0.11118	1.68732	8.02458	-16.4	-0.7	-9.5	0
2.195	0	1.65462	7.952641	-11.1	-1.6	-12.4	0
2.2	0.0327	1.68732	7.87416	-7.7	-2.1	-14.7	0
2.205	0.22236	1.87698	7.87416	-4.6	-3	-16.6	0
2.21	0.37278	2.02086	7.952641	-1.4	-5.1	-18.2	0
2.215	0.51666	2.0928	7.985341	1.1	-7	-18.3	0
2.22	0.70632	2.0601	8.057281	3.5	-8.7	-18.2	0
2.225	0.8959801	2.02086	8.20116	5.6	-9.7	-18.4	0
2.23	1.03986	2.17128	8.35158	8.1	-9.9	-19	0
2.235	1.00716	2.31516	8.312341	10.4	-11.1	-18.6	0
2.24	1.11834	2.3871	8.20116	12.8	-12.7	-17.3	0
2.245	1.19028	2.3871	8.16846	16.6	-14.3	-14.5	0
2.25	1.11834	2.6487	8.38428	19.8	-14.6	-13.1	0
2.255	1.03986	3.05418	8.67858	22.6	-16	-11.7	0
2.26	0.92868	3.49236	8.82246	24.5	-18.2	-10.2	0
2.265	0.77826	3.8586	8.96634	25.3	-19.7	-9.8	0
2.27	0.63438	4.04826	9.18216	25.3	-21.2	-9.3	0
2.275	0.48396	4.34256	9.40452	25.6	-22.6	-9.3	0
2.28	0.25506	4.66956	9.50916	24.5	-24	-9.9	0
2.285	0.14388	4.963861	9.80346	22.8	-25.9	-10.5	0
2.29	0	5.22546	9.947341	20.1	-27.5	-11.4	0
2.295	-0.18312	5.44782	9.947341	16.3	-31	-12.8	0
2.3	-0.22236	5.36934	9.875401	13.7	-32.9	-15.1	0
2.305	-0.18312	5.36934	10.01928	12.1	-33.3	-17.5	0
2.31	-0.22236	5.519761	10.05852	9.9	-35.1	-20	0
2.315	-0.18312	5.591701	10.09122	7.5	-36.5	-22.6	0
2.32	-0.14388	5.2974	9.9081	4.4	-37	-27.3	0
2.325	-0.0327	4.78074	9.659581	2	-37.8	-31.7	0
2.33	0	4.4145	9.36528	0.8	-37.7	-36	0
2.335	0.18312	4.08096	9.110221	0.2	-37.5	-41.3	0
2.34	0.44472	3.8259	8.894401	0	-37.6	-45.9	0
2.345	0.59514	3.64278	8.711281	-0.9	-37.1	-51.2	0
2.35	1.00716	3.5643	8.600101	-1.9	-37.3	-54.8	0
2.355	1.49112	3.67548	8.5674	-2.2	-38.9	-56.9	0
2.36	1.93584	3.5316	8.52816	-2.6	-40.5	-56.9	0
2.365	2.75988	3.38118	8.45622	-3.5	-41.7	-54.4	0
2.37	3.6951	3.16536	8.27964	-4.4	-43.4	-49.7	0
2.375	4.62378	2.9757	8.09652	-4.3	-44.6	-44.6	0
2.38	5.487061	2.943	7.952641	-3.4	-44.5	-38.4	0
2.385	6.010261	2.9757	8.02458	-1.8	-43.8	-31.7	0
2.39	6.422281	3.5643	8.16846	-0.9	-43.3	-25.4	0
2.395	6.49422	4.37526	8.45622	0.5	-42.8	-16.6	0
2.4	5.97102	5.0031	8.42352	1.2	-42.4	-7.4	0
2.405	5.33664	4.93116	8.20116	0.9	-40.6	2.3	0
2.41	4.32948	4.19214	7.9134	1.7	-39.7	9.3	0
2.415	3.1719	3.5643	7.985341	4.6	-36.3	14.2	0
2.42	1.8639	2.87106	7.985341	7.8	-34.8	15.6	0
2.425	0.70632	2.0928	7.952641	10	-33.1	14.3	0
2.43	-0.33354	1.4715	7.9134	11.2	-33.6	9.1	0
2.435	-0.8567401	1.24914	7.44252	11.9	-35.6	5.1	0
2.44	-0.66708	1.2099	6.97164	12.6	-38.7	0.9	0
2.445	0.0327	1.54344	7.22016	14.8	-39.2	-4.1	0
2.45	0.7455601	2.42634	7.65834	17.7	-42	-8.4	0
2.455	1.79196	3.34848	8.16846	20.7	-45.2	-11.6	0
2.46	3.09342	4.1202	8.45622	21.9	-46.7	-12.6	0
2.465	4.32948	4.7088	8.711281	23.1	-46	-12.1	0
2.47	5.14698	5.40858	9.00558	24.9	-44.5	-11.2	0
2.475	5.59824	5.77482	9.2541	26.2	-42.1	-8.8	0
2.48	5.67018	5.886	9.07752	26.5	-37.2	-6.5	0
2.485	5.14698	5.77482	9.07752	26	-32.6	-4.6	0
2.49	4.36872	5.886	9.14946	25.5	-28.9	-2.5	0
2.495	3.4662	5.77482	9.110221	25.3	-25.7	-0.7	0
2.5	2.79912	5.66364	9.18216	24.2	-23.6	0	0
2.505	2.57022	5.519761	9.2214	22.5	-22.5	0.5	0
2.51	2.6487	5.36934	9.03828	21	-19.9	-0.4	0
2.515	2.98224	4.93116	8.75052	19.7	-18.8	-2.3	0
2.52	3.32232	4.55838	8.495461	18.9	-17.4	-3.2	0
2.525	3.6951	4.48644	8.35158	19.1	-15.7	-3.5	0
2.53	3.91746	4.525681	8.312341	19.4	-13.6	-3.3	0
2.535	3.87822	4.78074	8.42352	20.4	-10.1	-3	0
2.54	3.80628	5.04234	8.711281	20.4	-8	-3.1	0
2.545	3.4335	5.25816	8.82246	20.2	-5.9	-3.2	0
2.55	3.06072	5.22546	8.82246	19.8	-4.6	-3	0
2.555	2.87106	4.89192	8.5674	18.7	-3.5	-3	0
2.56	2.87106	4.525681	8.35158	18.8	-1.6	-3.8	0
2.565	3.06072	4.34256	8.312341	19	-1.1	-5	0
2.57	3.24384	4.55838	8.42352	19.8	0.2	-4.9	0
2.575	3.4335	5.04234	8.67858	20.5	1.4	-5	0
2.58	3.28308	5.25816	8.711281	20.1	2.1	-4.5	0
2.585	3.06072	5.04234	8.600101	19.5	3.5	-5	0
2.59	2.79912	4.59762	8.38428	19.2	4.2	-5.2	0
2.595	2.68794	4.34256	8.312341	18.9	4.7	-4.9	0
2.6	2.75988	4.525681	8.35158	18.9	4.6	-5.2	0
2.605	2.94954	5.11428	8.78322	18.9	4.7	-5.3	0
2.61	3.06072	5.84676	9.2214	18.7	4.4	-5	0
2.615	3.06072	6.40266	9.36528	17.5	4.4	-4.6	0
2.62	2.87106	6.62502	9.437221	13.7	4.4	-2.9	0
2.625	2.75988	6.36342	9.33258	10	3.8	-1.3	0
2.63	2.68794	5.77482	8.96634	6.8	3.3	-0.4	0
2.635	2.6487	5.11428	8.600101	4.5	3.2	-0.4	0
2.64	2.75988	4.7088	8.42352	3.2	3.8	-0.4	0
2.645	2.79912	4.48644	8.27964	3.5	4.5	-0.4	0
2.65	2.60946	4.26408	8.12922	3.5	4.4	-0.5	0
2.655	2.60946	3.93708	7.952641	4.4	4.5	-0.1	0
2.66	2.60946	3.67548	7.80222	5.2	4.6	-0.6	0
2.665	2.75988	4.00902	7.87416	6.9	4.9	-0.5	0
2.67	2.9103	4.55838	8.2404	9.3	4.8	0	0
2.675	2.75988	5.25816	8.67858	10.5	4.2	0.9	0
2.68	2.49828	5.55246	8.82246	9.7	2.9	2.6	0
2.685	2.19744	5.48052	8.75052	8.1	1.3	4	0
2.69	2.1255	5.18622	8.67858	6.6	0.6	4.9	0
2.695	2.1255	4.963861	8.600101	6	-0.2	5.8	0
2.7	2.23668	4.78074	8.52816	5.4	-0.7	5.8	0
2.705	2.3871	4.48644	8.27964	5.2	-1.2	5.6	0
2.71	2.42634	4.08096	7.985341	5.1	-1.5	5.6	0
2.715	2.42634	3.93708	7.87416	6.1	-1.7	5	0
2.72	2.34786	3.93708	7.87416	7.7	-1.4	4.4	0
2.725	2.27592	4.00902	7.952641	9.5	-1.1	4.2	0
2.73	2.1255	3.89784	7.87416	11.6	-1.4	3.5	0
2.735	2.08626	3.5643	7.84146	13.3	-1.4	3	0
2.74	2.16474	3.67548	7.9134	15.7	-1.8	1.8	0
2.745	2.34786	4.08096	8.02458	18	-2.3	1.1	0
2.75	2.45904	4.525681	8.20116	18.9	-2.8	1.1	0
2.755	2.45904	4.74804	8.2404	19.7	-3.2	0.9	0
2.76	2.34786	4.81998	8.27964	20.4	-4	1.6	0
2.765	2.23668	4.55838	8.20116	20.4	-4.9	2.1	0
2.77	2.30862	3.96978	7.952641	20.3	-5.4	2.1	0
2.775	2.57022	4.00902	8.09652	21.2	-5.7	1.3	0
2.78	2.79912	4.93116	8.5674	22.8	-7.1	1	0
2.785	2.83182	6.10836	8.82246	22.3	-8.5	1.1	0
2.79	2.83182	6.585781	9.00558	20.5	-8.5	1.7	0
2.795	2.60946	6.65772	9.110221	16.9	-8.1	3.2	0
2.8	2.57022	6.585781	9.110221	13.1	-8.8	3.7	0
2.805	2.68794	6.25224	8.85516	9.7	-9.8	3.4	0
2.81	2.9103	5.63094	8.42352	6.1	-9.2	3.2	0
2.815	3.09342	4.963861	8.057281	4.3	-9.1	2.4	0
2.82	3.09342	4.23138	7.54716	4	-8.1	2.9	0
2.825	3.13266	3.60354	7.14822	4.9	-7	2	0
2.83	3.24384	3.49236	7.14822	7.6	-5.6	0.4	0
2.835	3.4335	3.8586	7.44252	10.2	-3.8	-1.4	0
2.84	3.6951	4.63686	7.84146	11.9	-1.7	-3.9	0
2.845	3.80628	5.591701	8.27964	12.4	-0.1	-4.7	0
2.85	3.84552	6.33072	8.600101	11.5	1.2	-5.3	0
2.855	3.65586	6.36342	8.5674	8.1	3.9	-5.2	0
2.86	3.39426	5.70288	8.20116	5.6	5.9	-5.8	0
2.865	3.21114	4.78074	7.65834	3.5	8.2	-6.5	0
2.87	3.09342	4.26408	7.403281	2.8	10	-7.7	0
2.875	3.09342	4.45374	7.51446	3.7	10.8	-8.5	0
2.88	3.09342	4.93116	7.87416	4.9	11.6	-9	0
2.885	2.98224	5.11428	8.16846	5.6	12.3	-9	0
2.89	3.02148	4.93116	8.27964	5.3	13	-9.1	0
2.895	2.72064	4.81998	8.16846	5	14.6	-9.5	0
2.9	2.53752	5.04234	8.27964	4.8	15	-9.5	0
2.905	2.3871	5.36934	8.45622	4.9	14.1	-9.3	0
2.91	2.1255	5.40858	8.52816	3.7	13.4	-9.3	0
2.915	1.90314	5.14698	8.38428	2.9	12.1	-8.4	0
2.92	2.01432	4.66956	8.16846	2.8	11.2	-8.6	0
2.925	2.08626	4.37526	7.952641	3.7	10.2	-8.5	0
2.93	2.53752	4.23138	7.87416	5.4	8.8	-8	0
2.935	2.75988	4.23138	7.80222	8.1	8.7	-8.1	0
2.94	2.75988	4.45374	7.985341	11.4	9.8	-7.3	0
2.945	2.45904	4.89192	8.20116	14.7	11.2	-7	0
2.95	2.05356	5.11428	8.35158	16.2	12	-6.8	0
2.955	1.8639	5.0031	8.35158	17	13	-6.9	0
2.96	1.93584	5.25816	8.600101	17.8	13	-7.4	0
2.965	2.27592	5.74212	8.78322	17.6	10.9	-6.7	0
2.97	2.3871	5.99718	8.5674	16.5	9.8	-6.7	0
2.975	2.27592	5.84676	8.312341	15.1	9	-5.8	0
2.98	2.05356	5.22546	8.02458	14.8	8.9	-5.1	0
2.985	2.19744	4.55838	7.73028	15.1	9	-4.4	0
2.99	2.30862	4.30332	7.62564	17.7	9.8	-4.2	0
2.995	2.60946	4.48644	7.73028	20	9.3	-4.5	0
3	2.57022	4.45374	7.586401	22.1	11.5	-5.6	0
3.005	2.60946	4.00902	7.298641	25.2	15.6	-7.7	0
3.01	2.57022	3.5643	7.11552	28.7	18.6	-9.4	0
3.015	2.6487	3.5643	7.11552	33.5	22.8	-11.6	0
3.02	2.60946	4.04826	7.33134	38.7	27.9	-14.6	0
3.025	2.68794	4.45374	7.54716	42.9	32.3	-17.4	0
3.03	2.49828	4.26408	7.586401	45.9	35.9	-20.2	0
3.035	2.30862	4.00902	7.47522	49	38.7	-21.7	0
3.04	2.08626	3.5316	7.2594	53.9	40.1	-23.3	0
3.045	1.82466	2.9757	7.14822	59	39.9	-24.2	0
3.05	1.53036	3.05418	7.54716	65.1	38.7	-26.6	0
3.055	0.59514	4.78074	9.47646	71.6	36.1	-26.5	0
3.06	-0.66708	7.0305	10.5621	72.5	25.4	-25.4	0
3.065	-1.45188	7.17438	9.47646	65.5	10.7	-22.4	0
3.07	-0.37278	6.40266	8.9271	62.2	1.2	-18.6	0
3.075	2.01432	7.213621	9.80346	62.3	-5.1	-15.4	0
3.08	5.59824	10.19586	9.293341	60.9	-5.1	-14.9	0
3.085	3.84552	9.123301	7.80222	55.6	-0.9	-10.1	0
3.09	1.45188	6.1803	7.65834	48	-2.5	-3.9	0
3.095	0.63438	6.06912	8.5674	48.9	-4.6	-4.4	0
3.1	1.53036	7.13514	8.894401	49.7	-9.8	-3.6	0
3.105	3.09342	7.54062	7.9134	45.7	-10.9	-1.1	0
3.11	2.9103	6.62502	7.47522	44.6	-10.5	1.5	0
3.115	2.30862	5.66364	7.84146	46.2	-10.8	4.4	0
3.12	2.42634	5.44782	8.27964	49.6	-11.6	3.8	0
3.125	3.24384	5.55246	8.16846	53.9	-11.4	1.9	0
3.13	4.13982	5.33664	7.80222	57.1	-9.8	0	0
3.135	4.5126	5.44782	7.51446	61.6	-6.7	-2.3	0
3.14	4.40142	5.70288	7.62564	68.2	-2.9	-5.1	0
3.145	3.50544	5.66364	7.84146	75.1	0.9	-7.6	0
3.15	2.6487	5.84676	8.495461	83.1	2.9	-10.9	0
3.155	2.72064	5.55246	8.52816	88.7	0.7	-13.4	0
3.16	4.13982	5.18622	8.12922	97.9	-4.2	-14.7	0
3.165	4.06788	5.07504	8.27964	112.9	-2.9	-17.2	0
3.17	4.88538	1.72656	9.80346	126	1.1	-24.8	0
3.175	4.59108	1.83774	9.692281	144.4	6.5	-32.2	0
3.18	2.79912	5.2974	10.41822	168.9	2.8	-36.9	0
3.185	1.26876	6.25224	9.947341	186.1	-6.7	-41.6	0
3.19	1.6023	5.18622	9.07752	199.5	-17.6	-44.5	0
3.195	2.6487	6.06912	10.2024	217.7	-26.6	-45.6	0
3.2	4.10712	6.91932	11.94204	240.6	-25.5	-48.7	0
3.205	4.2183	5.55246	10.92834	253.8	-10.5	-57.1	0
3.21	3.61662	7.17438	11.47116	267.5	-4.2	-62.5	0
3.215	1.90314	8.757061	11.90934	279.6	-6	-66	0
3.22	1.49112	9.751141	12.5241	285.6	-14.9	-72.5	0
3.225	2.87106	12.18402	15.1401	288.4	-29.4	-79.8	0
3.23	3.35502	11.58888	13.4724	277.8	-49.7	-82.4	0
3.235	3.35502	12.07284	11.07222	267.8	-70.4	-81.6	0
3.24	3.9894	13.13886	10.38552	267.2	-84.5	-82.6	0
3.245	4.02864	14.9439	11.8374	264.8	-100.8	-80.5	0
3.25	4.85268	13.43316	12.4914	247.6	-123.1	-79.1	0
3.255	5.8206	10.67328	10.63404	231.3	-130.4	-81.9	0
3.26	8.65896	7.80222	10.96104	218.7	-128	-84.5	0
3.265	12.95574	6.10836	14.37492	204.1	-116.9	-84.4	0
3.27	16.46118	3.42042	17.86074	175.3	-93.8	-77.7	0
3.275	18.77634	2.53752	16.88628	131.4	-46.6	-59.1	0
3.28	17.88036	9.49608	16.19304	116.6	0.5	-33.2	0
3.285	14.2245	3.19806	20.47674	106.4	36.7	-6.3	0
3.29	9.2541	-3.67548	14.99622	71.6	52	16.4	0
3.295	6.3438	-5.814061	12.89034	52.9	51.8	39.6	0
3.3	4.62378	-6.585781	12.41946	47	43.5	53.3	0
3.305	3.87822	-5.77482	12.92304	44.5	33.6	56.5	0
3.31	4.02864	-4.08096	14.01522	38.9	26.3	55.8	0
3.315	4.44066	-2.49828	15.1401	27.1	21.4	54.4	0
3.32	4.4799	-1.4715	16.04916	8.1	22.4	52.9	0
3.325	3.87822	-1.06602	16.23228	-20.4	26.1	50.4	0
3.33	2.98224	-1.02678	15.8268	-44.2	28.9	48.2	0
3.335	2.1255	-1.09872	15.17934	-67.1	28.5	45.6	0
3.34	1.49112	-0.95484	14.52534	-88.6	25.6	42.3	0
3.345	1.22952	-0.43818	13.94328	-107.5	21	38.9	0
3.35	1.41264	0.327	13.39392	-125.5	15.2	35.1	0
3.355	1.67424	1.24914	12.92304	-143	10	30.8	0
3.36	2.08626	1.90968	12.45216	-163.9	7.4	25.4	0
3.365	2.42634	2.3871	11.79816	-180.3	7	22	0
3.37	2.57022	2.6487	11.28804	-194.5	8.7	19.1	0
3.375	2.60946	2.90376	10.67328	-209.8	11.2	16.8	0
3.38	2.53752	3.08688	10.05852	-220.2	11.8	15.6	0
3.385	2.57022	3.30924	9.47646	-227.5	11.7	14.9	0
3.39	2.75988	3.45966	8.9271	-233.4	10.8	16.9	0
3.395	3.06072	3.89784	8.312341	-237.2	9.4	19.6	0
3.4	3.28308	4.34256	7.952641	-238.8	8.4	23.3	0
3.405	3.7278	4.81998	7.51446	-239.1	6.6	28.4	0
3.41	4.251	5.14698	6.899701	-237.5	6.5	34.3	0
3.415	5.0031	5.2974	6.38958	-234.3	8.3	39.2	0
3.42	5.63748	5.66364	5.9514	-228.9	12.6	45	0
3.425	6.304561	6.03642	5.44128	-221.9	18.5	50	0
3.43	7.05666	6.40266	4.9704	-211.8	27.2	54	0
3.435	7.691041	6.7362	4.53876	-198.4	41.5	58.5	0
3.44	8.24694	7.3575	4.24446	-186.6	56.2	61.9	0
3.445	8.770141	8.42352	4.21176	-174	71.6	64.8	0
3.45	9.110221	9.711901	4.21176	-162.3	87.5	68.2	0
3.455	8.920561	11.11146	4.38834	-151.4	104.2	72	0
3.46	8.06382	12.95574	4.89846	-138.3	123	78.7	0
3.465	6.93894	15.42132	5.84022	-130.7	132.3	86.6	0
3.47	5.559	18.40356	6.74928	-128.8	133.9	96.6	0
3.475	3.9894	21.16344	7.11552	-132.1	130.4	109.1	0
3.48	2.83182	23.1516	7.076281	-141.9	119.9	122.7	0
3.485	2.05356	24.14568	6.46152	-158.8	101.2	140.5	0
3.49	1.49112	24.14568	5.19276	-173.3	84.2	153.8	0
3.495	1.00716	23.40666	3.37464	-186.4	69.2	163.7	0
3.5	0.63438	22.22946	1.22952	-195.7	57.5	169.4	0
3.505	0.40548	20.86914	-0.6867	-199.7	48.3	170.4	0
3.51	0.0327	19.9143	-2.17782	-198.9	40.4	166.7	0
3.515	-0.51666	19.39764	-3.26346	-195.3	35.3	160	0
3.52	-1.11834	19.02486	-3.9567	-189.9	30.7	150.2	0
3.525	-1.67424	18.65862	-4.38834	-184.3	25.9	139.7	0
3.53	-2.19744	18.29238	-4.6434	-178.2	17.9	127.4	0
3.535	-2.98224	15.01584	-6.16722	-171.7	4.4	111.2	0
3.54	-6.45498	21.27462	-12.38022	-136.9	-1.4	93.5	0
3.545	-5.70942	12.51102	-17.17404	-82.9	9.5	53.2	0
3.55	-3.76704	13.5051	-21.7128	-63.7	3.9	21.5	0
3.555	-6.75582	22.22946	-20.54868	-27.9	10.7	6.3	0
3.56	-11.23572	27.89964	-21.92862	15.4	28.3	-21.3	0
3.565	-11.79816	27.2391	-27.01674	50.6	35	-48	0
3.57	-11.30766	17.81496	-22.47798	102.3	27	-55.1	0
3.575	-7.23978	5.40858	-1.92276	126.7	14.2	-45.2	0
3.58	-2.1255	18.4755	22.07904	131.2	-30.3	-17	0
3.585	1.64154	19.28646	30.53526	108.7	-52.7	1.5	0
3.59	3.02148	13.2108	27.34374	97.4	-42.4	-1.1	0
3.595	3.32232	4.4145	13.54434	88.4	-44.5	-10.5	0
3.6	3.7278	-1.09872	4.13982	99	-38.9	-29.7	0
3.605	6.82776	4.19214	5.918701	128.7	-28.3	-45.4	0
3.61	13.1781	18.43626	16.1538	151.3	-12.1	-48	0
3.615	13.55088	27.01674	18.0831	148.1	39.9	-55.4	0
3.62	3.4662	19.54152	11.2161	96.6	51.6	-33.8	0
3.625	-3.39426	6.03642	6.46152	64.7	36.5	-22	0
3.63	-3.76704	2.0928	6.2784	60.3	38.2	-31	0
3.635	0.37278	5.44782	9.50916	63.7	30.1	-40.3	0
3.64	4.17906	7.72374	9.980041	60.7	23.1	-44.7	0
3.645	5.18622	7.507921	7.985341	54.1	25.4	-43	0
3.65	3.9567	7.10244	7.22016	50.9	26.5	-39.2	0
3.655	2.6487	8.61318	8.38428	46	23.9	-37.3	0
3.66	2.75988	10.81716	10.09122	39.2	19.8	-37.5	0
3.665	3.80628	10.22856	8.5674	27.3	20.8	-39.4	0
3.67	3.54468	6.03642	6.74928	13.4	20.5	-36.8	0
3.675	3.4662	4.59762	7.004341	10.7	22.8	-38.3	0
3.68	3.28308	6.10836	8.312341	12.1	25.4	-42.2	0
3.685	2.42634	6.95202	8.38428	12.5	26.1	-43.1	0
3.69	2.08626	6.513841	7.9134	10.7	24.9	-41	0
3.695	2.49828	6.585781	7.65834	10.6	24.8	-38.5	0
3.7	2.87106	6.69696	7.87416	11.1	25.1	-36.8	0
3.705	2.72064	6.4746	7.952641	11	24.7	-35.2	0
3.71	2.05356	6.65772	8.38428	10.9	24.9	-34.4	0
3.715	0.96792	7.213621	8.38428	11.5	22.6	-32.4	0
3.72	1.00716	7.0305	7.985341	11.2	18.9	-30.3	0
3.725	1.30146	6.991261	7.952641	9.5	16.3	-26.7	0
3.73	1.37994	6.65772	8.02458	8	14.7	-23.2	0
3.735	1.49112	6.291481	7.9134	6.4	12.8	-22.1	0
3.74	1.79196	6.14106	7.73028	6.3	11.4	-21	0
3.745	2.01432	6.25224	7.84146	7	9.9	-20.8	0
3.75	2.05356	6.25224	7.9134	7.9	10.1	-20.2	0
3.755	2.23668	6.291481	7.80222	7.7	9.7	-20.3	0
3.76	2.34786	6.33072	7.76952	8.1	9.4	-21	0
3.765	2.27592	6.25224	7.73028	8.1	9.8	-21.6	0
3.77	2.01432	6.40266	7.69758	7.9	10.6	-22.1	0
3.775	1.79196	6.40266	7.65834	7.4	10.6	-22.5	0
3.78	1.56306	6.54654	7.76952	7.2	10.1	-23.2	0
3.785	1.56306	6.36342	7.65834	6.4	9.4	-23.1	0
3.79	1.53036	6.33072	7.62564	6.1	8.6	-22.1	0
3.795	1.6023	6.291481	7.80222	6.7	7	-21	0
3.8	1.26876	6.40266	7.84146	6.7	6.3	-20.5	0
3.805	1.11834	6.513841	7.76952	6.3	7.3	-20.1	0
3.81	1.11834	6.4746	7.73028	6.2	6.4	-18.9	0
3.815	1.37994	6.33072	7.65834	5.7	5.8	-17.8	0
3.82	1.30146	6.291481	7.65834	6	5.6	-17.5	0
3.825	1.22952	6.1803	7.65834	6.4	5.1	-17	0
3.83	1.37994	6.291481	7.69758	7	3.4	-16.3	0
3.835	1.37994	6.291481	7.73028	7.7	2.8	-15.2	0
3.84	1.3407	6.33072	7.586401	8.6	2.3	-15.4	0
3.845	1.30146	6.33072	7.62564	8.8	1.9	-14.7	0
3.85	1.26876	6.219541	7.62564	8.6	0.7	-14.2	0
3.855	1.30146	6.291481	7.65834	8.7	-0.1	-13.5	0
3.86	1.3407	6.219541	7.62564	9.2	-0.9	-12.6	0
3.865	1.37994	6.25224	7.586401	10	-1.6	-11.6	0
3.87	1.41264	6.1803	7.62564	10.2	-1.8	-10.9	0
3.875	1.37994	6.10836	7.69758	10.9	-2.1	-10.9	0
3.88	1.37994	6.25224	7.62564	12.6	-2.4	-10.5	0
3.885	1.41264	6.14106	7.586401	12.8	-3.4	-10.5	0
3.89	1.15104	6.25224	7.65834	14	-3.9	-9.8	0
3.895	1.00716	6.219541	7.54716	14.8	-5.1	-7.9	0
3.9	1.00716	6.25224	7.54716	17	-7	-6.7	0
3.905	1.03986	6.25224	7.586401	19.3	-9.3	-4.2	0
3.91	1.00716	6.25224	7.586401	20.5	-12	-2	0
3.915	1.11834	6.291481	7.586401	22.2	-14.5	0.4	0
3.92	1.19028	6.33072	7.62564	24.7	-16.7	2.2	0
3.925	1.45188	6.33072	7.80222	26.8	-18.2	2.8	0
3.93	1.49112	6.219541	7.87416	28.4	-19.3	3.6	0
3.935	1.6023	6.1803	7.9134	31.2	-20.5	2.8	0
3.94	1.67424	6.25224	7.87416	35.4	-22.2	1.7	0
3.945	2.08626	6.1803	7.9134	38.7	-23.3	1.4	0
3.95	1.90314	5.886	7.985341	42.7	-21.9	0.2	0
3.955	0.77826	4.89192	8.38428	48.5	-19.1	0.5	0
3.96	0.48396	5.40858	8.711281	58.1	-20.2	2.5	0
3.965	1.49112	5.95794	8.35158	72.8	-22.4	4.9	0
3.97	1.75272	5.44782	8.600101	85	-24.2	7.1	0
3.975	1.6023	5.40858	9.00558	99.6	-24.5	7.7	0
3.98	1.75272	5.48052	9.110221	116.2	-25.2	7.4	0
3.985	1.67424	5.591701	9.62034	133.1	-24.5	6.6	0
3.99	1.64154	5.48052	9.9081	152.5	-24.5	6.3	0
3.995	2.45904	5.36934	10.2024	168	-24.7	7	0
4	4.17906	6.25224	11.25534	185.4	-17.7	6.6	0
4.005	4.92462	5.36934	11.03952	198.3	-4.1	2.3	0
4.01	4.55184	5.33664	11.32728	211.8	9.3	-3.3	0
4.015	4.10712	5.70288	11.14416	231.3	24.5	-10	0
4.02	5.78136	6.36342	12.8511	246.9	33.9	-16.7	0
4.025	7.50138	5.99718	12.56334	256.2	46.6	-22.6	0
4.03	9.7446	7.10244	13.25004	269.4	66.3	-35	0
4.035	10.0062	9.312961	14.85234	275.5	88.9	-47.2	0
4.04	10.0389	9.273721	14.30298	272.6	107.2	-50.4	0
4.045	9.443761	8.90748	14.44686	267	141.4	-52.8	0
4.05	7.08936	11.66736	19.20798	257.3	191.5	-53.2	0
4.055	9.2214	7.6191	27.23256	226.6	222.3	-44.3	0
4.06	13.66206	2.13204	28.32474	169.6	238.9	-9.8	0
4.065	17.06286	-6.03642	25.0155	109.2	245.7	58.5	0
4.07	19.7508	-11.55618	22.76574	79.7	252.4	119.7	0
4.075	18.55398	-7.691041	16.7751	60.6	261.8	182.2	0
4.08	16.0884	-3.16536	23.27586	61.6	264.1	243.1	0
4.085	12.69414	-8.7963	20.65986	39.2	268.3	287.3	0
4.09	9.2541	-9.9735	17.24598	11.3	278.3	317.9	0
4.095	6.75582	-9.34566	17.1348	-0.4	290.1	336.6	0
4.1	3.84552	-7.80222	16.33692	-17.2	305.1	342.5	0
4.105	1.93584	-5.66364	16.4481	-31.5	312.2	341.6	0
4.11	1.00716	-3.96978	16.30422	-50.2	314.3	336.9	0
4.115	0.96792	-2.75988	15.4671	-77	313.5	329.1	0
4.12	1.45188	-2.3871	13.39392	-98.7	313.2	321.7	0
4.125	2.23668	-2.57022	10.96104	-116.3	312	312.9	0
4.13	3.84552	-1.94892	9.07752	-125.1	312	304.5	0
4.135	6.010261	-0.47742	7.62564	-127.6	315.6	295.1	0
4.14	8.32542	1.28184	6.677341	-126.9	321.7	287.7	0
4.145	10.49016	2.79258	5.80752	-123.9	330.9	282.8	0
4.15	12.6549	4.26408	5.19276	-117.6	346.7	283.1	0
4.155	14.59728	5.92524	4.42758	-112.4	359.5	287.2	0
4.16	16.0884	7.6191	3.3354	-105.9	373.9	294.9	1
4.165	17.47488	8.7963	1.92276	-99.1	390.4	304.3	1
4.17	18.59322	9.56802	0.32046	-90.2	407.4	313.6	1
4.175	19.03794	10.3005	-1.45188	-78.7	424.6	319.9	1
4.18	18.7044	10.70598	-3.3027	-68.3	437.1	322.5	1
4.185	17.69724	10.8564	-5.08158	-57.6	444.2	321.9	1
4.19	16.38924	10.41168	-6.82122	-47	443.8	317.3	1
4.195	15.5652	9.528781	-8.5674	-35.2	435.8	307.3	1
4.2	14.26374	8.757061	-10.09122	-17.7	418.4	284.3	1
4.205	12.84456	8.12922	-11.1834	-2.1	400.1	259.1	1
4.21	11.01336	8.12922	-11.36652	13.3	375.7	227.9	1
4.215	8.73744	8.5347	-10.5294	29.1	346	193.5	1
4.22	4.85268	9.234481	-9.2214	43	305.1	156.5	1
4.225	-2.08626	10.33974	-6.899701	56.9	243.6	119.4	1
4.23	-29.68506	37.98432	21.89592	68.8	139.2	105.3	1
4.235	-1.53036	57.16614	17.50104	29.6	-135.8	165.4	1
4.24	3.61662	35.96346	-9.40452	-44.3	-130.8	153.4	1
4.245	-4.2183	15.34938	-22.29486	-91.7	-58.8	57.7	1
4.25	-7.200541	36.17928	-11.94204	-111	-149.2	21.8	1
4.255	-6.90624	38.54022	-29.70468	-112.9	-129.8	-51.8	1
4.26	49.91982	51.41748	-41.57478	-68.8	-192.9	-51.4	1
4.265	47.34306	41.55516	-25.78068	-44.3	-137.3	32.9	1
4.27	-9.633421	-4.1202	18.0831	-56.8	-18.8	83.2	1
4.275	-10.8237	-8.61318	27.67074	-78.9	-11.2	24	1
4.28	15.71562	0.18312	12.92304	-31.2	-58.8	22.4	1
4.285	18.81558	-1.61538	-0.39894	-0.1	-42.2	20.6	1
4.29	3.58392	14.061	6.38958	28.7	-2.1	-2.4	1
4.295	-5.70942	11.62812	9.659581	18.7	4.4	-12.8	1
4.3	-0.8959801	5.48052	7.47522	1.8	-9.5	-5	1
4.305	1.3407	6.219541	7.586401	5.2	-14.9	5.1	1
4.31	1.49112	6.291481	7.985341	7.5	-14.9	11.3	1
4.315	3.21114	7.213621	6.605401	5.3	-14.2	10.8	1
4.32	2.79912	7.3248	7.004341	4.9	-13.5	10.9	1
4.325	1.97508	6.1803	7.9134	5.5	-12.8	12.3	1
4.33	2.79912	6.1803	7.80222	6.5	-13.3	11.4	1
4.335	3.6951	6.991261	6.899701	8.8	-12.4	10	1
4.34	4.02864	6.43536	6.74928	7.9	-9.8	7.2	1
4.345	3.58392	6.06912	6.9324	7	-7.4	3.9	1
4.35	2.98224	6.43536	7.18746	7.8	-5.3	0.7	1
4.355	2.83182	6.62502	7.11552	8.2	-3.9	-1.2	1
4.36	2.98224	6.43536	7.14822	7.8	-2	-2.3	1
4.365	3.1719	6.40266	7.18746	8	-0.7	-3.9	1
4.37	2.79912	6.513841	7.33134	8.3	0.4	-5.6	1
4.375	2.27592	6.7362	7.403281	8.6	0.7	-6.7	1
4.38	2.23668	6.65772	7.18746	8.4	1.1	-7	1
4.385	2.3871	6.4746	7.18746	8.3	0.9	-6.1	1
4.39	2.27592	6.291481	7.33134	9	0.9	-6.3	1
4.395	2.30862	6.33072	7.33134	9.6	0.9	-6.5	1
4.4	2.42634	6.291481	7.33134	10.8	1.1	-6.5	1
4.405	2.53752	6.25224	7.2594	12.3	2.3	-7.2	1
4.41	2.34786	6.33072	7.33134	13.7	3	-7.4	1
4.415	2.01432	6.513841	7.44252	14.8	3.4	-7.9	1
4.42	1.93584	6.585781	7.44252	15.9	3.7	-7.4	1
4.425	1.97508	6.7689	7.54716	16.5	2.8	-6.8	1
4.43	1.82466	6.91932	7.51446	17.4	2.1	-6.1	1
4.435	1.79196	6.7362	7.54716	18.2	0	-3.9	1
4.44	1.8639	6.65772	7.403281	18.9	-0.9	-1.8	1
4.445	2.16474	6.43536	7.18746	19.4	-1.4	0	1
4.45	2.30862	6.36342	7.18746	21	-0.9	1.6	1
4.455	2.53752	6.291481	7.298641	22.8	0.5	1.9	1
4.46	2.94954	6.36342	7.2594	24.6	1.9	1	1
4.465	3.35502	6.43536	7.11552	25.9	4.2	0	1
4.47	4.10712	6.54654	7.004341	27	8	-1.1	1
4.475	4.7742	6.43536	6.97164	27.3	14.4	-2.8	1
4.48	4.36872	6.06912	6.899701	28.4	25.3	-4.2	1
4.485	4.06788	4.93116	7.44252	30.4	34.7	-5.6	1
4.49	5.63748	5.519761	8.20116	35.4	40.2	-6.1	1
4.495	6.23262	5.33664	8.82246	40.3	51.5	-8.6	1
4.5	7.50138	4.74804	9.5484	47.1	62.8	-10.5	1
4.505	9.2541	4.37526	10.2024	60.5	74.2	-9.9	1
4.51	10.0389	4.23138	9.76422	77	86.8	-7.4	1
4.515	10.07814	4.66956	10.78446	93.5	99.8	-0.3	1
4.52	10.3005	5.591701	11.43846	104.5	133.2	10.2	1
4.525	10.71252	3.45966	10.74522	109.6	171.2	20.2	1
4.53	10.11738	3.89784	10.5621	110.1	204.4	38.7	1
4.535	8.58702	4.55838	9.83616	110.8	232.9	63.9	1
4.54	9.110221	0.18312	9.76422	109.6	262	94.5	1
4.545	18.14196	-0.54936	9.76422	107	286.3	142.9	1
4.55	29.86818	-2.6487	7.403281	108.9	299.3	209.5	1
4.555	36.70248	-6.25224	3.26346	111.1	316	295	1
4.56	36.8529	-3.49236	1.92276	117.6	331.7	390.7	1
4.565	30.50256	1.43226	4.24446	123.3	345.4	483.5	1
4.57	22.28832	9.3849	8.67858	122.5	365.6	567	1
4.575	10.45092	3.67548	9.2214	104.5	400.2	594.4	1
4.58	1.8639	2.17128	6.86046	75.1	413.9	598	1
4.585	-4.13982	7.213621	9.2214	60.3	403.8	586	1
4.59	-8.21424	8.940181	11.39922	40.8	395.8	544.3	1
4.595	-8.61972	6.80814	9.50916	0.1	387.1	477.4	1
4.6	-6.56616	7.285561	8.600101	-30.6	372.3	421.6	1
4.605	-3.84552	11.66736	9.5811	-56.8	362.5	360.2	1
4.61	-2.3871	9.20178	7.9134	-91.2	365.1	292.2	1
4.615	-2.72064	11.66736	8.9271	-129.5	336.8	239.1	1
4.62	-10.67328	17.22636	13.90404	-164.2	281.8	199	1
4.625	-21.0588	26.75514	-2.43288	-195.9	177.5	169.8	1
4.63	-23.11236	24.95664	-39.69126	-127.5	63.3	119.2	1
4.635	-11.90934	54.07272	-43.53678	-31.3	12	40.6	1
4.64	-16.27806	57.16614	-30.79032	47.8	22.1	-26.4	1
4.645	8.06382	42.7716	7.18746	22.9	2.6	-16	1
4.65	-7.31826	-3.64278	5.519761	-41.5	0.6	62.7	1
4.655	-14.55804	-18.32508	7.22016	-51.7	8.9	74	1
4.66	-5.33664	5.84676	16.95822	-22.2	-27.2	37.4	1
4.665	2.57022	9.312961	12.66798	-20.2	-41.4	15.7	1
4.67	5.11428	4.55838	5.9514	-26.8	-39.9	23.1	1
4.675	6.304561	7.24632	5.80752	-14.6	-36.6	33.5	1
4.68	5.78136	7.17438	8.2404	-10.2	-32.2	36.2	1
4.685	4.06788	2.6487	8.495461	-12.1	-28.6	35.8	1
4.69	4.4799	3.38118	8.16846	-5.4	-24.9	31.4	1
4.695	7.50138	6.585781	6.899701	0.9	-24.3	23.6	1
4.7	9.816541	6.14106	5.15352	-2.1	-20.8	13.7	1
4.705	6.75582	4.7088	6.38958	-3.9	-10.4	6.9	1
4.71	1.8639	5.11428	8.16846	-0.2	-2.5	2.6	1
4.715	1.71348	5.92524	8.38428	1.8	0.9	-1.8	1
4.72	4.62378	5.519761	7.14822	3.3	-0.2	-5.2	1
4.725	5.67018	4.74804	6.74928	4.6	2.8	-8.4	1
4.73	4.4799	4.7088	7.37058	8.9	11.6	-12.7	1
4.735	3.35502	4.93116	7.87416	13.1	17	-17.2	1
4.74	2.83182	5.44782	7.952641	18.2	19.1	-20.3	1
4.745	2.72064	5.886	7.84146	22.6	19.3	-21.2	1
4.75	3.54468	6.36342	7.87416	28	18	-21.7	1
4.755	3.65586	4.93116	8.02458	33.6	18.4	-25.8	1
4.76	4.06788	5.07504	8.38428	38.9	21.3	-21.4	1
4.765	4.32948	5.14698	8.67858	47.1	22.7	-20.5	1
4.77	5.0358	5.33664	8.63934	55.7	25.2	-19.8	1
4.775	5.559	4.81998	9.18216	65.2	30.5	-18.3	1
4.78	10.18932	5.22546	9.293341	77.6	35.3	-14.1	1
4.785	16.12764	4.85268	8.057281	87.9	63.8	2.3	1
4.79	10.0389	0.95484	8.38428	108.3	144.3	42.7	1
4.795	1.45188	4.55838	10.92834	136.9	182.1	82.9	1
4.8	-1.0791	6.14106	14.92428	161.7	190.4	117	1
4.805	2.1255	3.89784	15.10086	173.8	214.2	146.3	1
4.81	10.07814	1.5042	15.17934	182.3	250	164.6	1
4.815	14.7804	-0.07194	13.61628	183.5	295.3	192.6	1
4.82	18.81558	-2.20398	15.72216	181.1	334.1	238.5	1
4.825	24.60348	-7.72374	15.28398	164.2	362.6	301.4	1
4.83	22.9227	-3.16536	17.17404	151.7	374.5	386.8	1
4.835	17.88036	-4.4145	18.22698	136.7	366.9	471.1	1
4.84	12.05976	-8.16846	15.93798	109.2	359.9	544.9	1
4.845	6.3438	-8.86824	15.10086	94.6	359.1	582.4	1
4.85	0.96792	-6.43536	15.42786	79.8	364.9	588.7	1
4.855	-3.9567	-5.55246	14.99622	51.5	368.9	553	1
4.86	-6.97818	-5.14698	14.1591	22.8	362.6	497.8	1
4.865	-8.21424	-3.75396	13.54434	-6.3	352.4	430	1
4.87	-6.56616	-2.3544	11.94204	-36.1	337.9	358.8	1
4.875	-2.60946	-1.28184	9.00558	-64.4	315.9	294.2	1
4.88	5.559	8.207701	9.00558	-85.2	294.4	233.9	1
4.885	6.010261	11.70006	6.023341	-101.7	301.4	162.3	1
4.89	0.77826	11.88318	2.72064	-130.2	280.4	90.5	1
4.895	-14.7477	22.45182	6.2784	-142.3	225.8	44.8	1
4.9	-21.50352	34.11918	-19.24068	-120.6	66	24.3	1
4.905	0.8959801	40.81614	-34.8255	-39.4	-55.9	-0.7	1
4.91	14.29644	57.16614	-37.1472	30.5	-44.3	-66.9	1
4.915	22.88346	56.42712	-28.17432	48	-26.6	-86.7	1
4.92	17.69724	29.77662	-14.27028	44.5	7.8	-37.7	1
4.925	-5.8206	4.30332	7.04358	19.8	30.2	10.2	1
4.93	-12.80532	-0.18312	15.7941	-1	26.6	1.6	1
4.935	4.92462	3.42042	9.731521	-15.3	3.1	-14.4	1
4.94	12.9165	9.051361	4.68264	-7.6	-2.5	-12.1	1
4.945	4.59108	10.81716	7.076281	-3.4	5.3	-2.1	1
4.95	-0.44472	7.0632	9.731521	-13.6	4.2	-1.6	1
4.955	1.75272	6.25224	9.18216	-17.8	-5.6	-0.9	1
4.96	4.10712	6.95202	7.87416	-15.1	-11	1.8	1
4.965	4.85268	6.36342	7.403281	-17.3	-11.2	1.2	1
4.97	2.83182	5.99718	7.952641	-18.9	-7.7	-1.8	1
4.975	0.0327	6.40266	8.45622	-17.7	-5.3	-2.2	1
4.98	0.07194	6.36342	8.35158	-16.3	-7.8	1	1
4.985	1.41264	5.77482	8.16846	-13.7	-12.1	5.7	1
4.99	2.1255	5.44782	8.20116	-10	-14	8.6	1
4.995	2.3871	5.36934	8.20116	-5.3	-13.5	9.3	1
5	2.45904	5.44782	8.20116	0.4	-12.3	9.7	1
5.005	2.16474	5.66364	8.20116	3.9	-11.6	9.8	1
5.01	2.19744	5.99718	8.09652	7.4	-11	9.8	1
5.015	2.49828	6.291481	8.057281	10.3	-11.5	9.8	1
5.02	2.57022	6.14106	7.87416	11.2	-11.9	9.8	1
5.025	2.75988	5.99718	7.65834	11.3	-11.6	9.3	1
5.03	2.9103	5.92524	7.51446	11.6	-10.5	8.9	1
5.035	3.09342	5.77482	7.47522	12.2	-9.5	8.1	1
5.04	3.09342	5.55246	7.65834	13.3	-7.2	7.2	1
5.045	3.13266	5.44782	7.69758	13.9	-4.1	4.9	1
5.05	3.39426	5.2974	7.69758	17.4	-0.3	2.3	1
5.055	3.58392	5.2974	7.73028	20.6	3	0.1	1
5.06	3.54468	5.48052	7.84146	24.5	6.7	-2.1	1
5.065	3.65586	5.63094	7.9134	29	9.8	-3.5	1
5.07	4.10712	5.77482	7.87416	34.3	11.8	-5.3	1
5.075	4.5126	5.519761	8.12922	42.9	13.5	-8.7	1
5.08	4.32948	5.48052	8.38428	49.9	16	-9.8	1
5.085	3.76704	4.7088	8.85516	56.5	18.7	-7.1	1
5.09	7.57986	5.886	8.75052	66.4	20.3	-1.6	1
5.095	7.9134	3.05418	8.5674	71.1	46.2	11.2	1
5.1	6.422281	3.75396	8.96634	85.8	84.9	36.9	1
5.105	7.691041	5.74212	10.49016	101.1	110.1	63.6	1
5.11	8.58702	3.45966	9.980041	108.7	146.4	92.1	1
5.115	9.03174	3.71472	11.25534	120.7	182.2	126.3	1
5.12	8.50854	3.8586	12.38022	129.7	223.3	165.7	1
5.125	8.58702	1.61538	12.26904	130.6	285	214.6	1
5.13	10.45092	-0.54936	9.50916	124.6	332.1	256.2	1
5.135	17.28522	-1.94892	7.985341	121.4	360.3	315	1
5.14	24.15876	-1.7658	6.023341	118	381.7	393.6	1
5.145	22.85076	1.65462	5.19276	115.5	402.4	481.3	1
5.15	13.02768	2.20398	4.82652	105.7	420.4	551.6	1
5.155	-1.3407	4.63686	3.9894	84.5	432.9	584	1
5.16	-17.28522	13.09962	6.49422	58.3	429.4	553.4	1
5.165	-30.98652	18.14196	6.86046	29.6	415.4	476.7	1
5.17	-37.78158	21.0915	1.15758	-10.8	362.9	365.5	1
5.175	-31.77132	25.54524	-4.46028	-38.7	228.6	232.6	1
5.18	-15.45402	29.07684	-10.09122	-45.5	107.7	141.7	1
5.185	7.27902	29.52156	-14.66922	-48.1	18.7	70.3	1
5.19	30.24096	18.10926	-7.04358	-52.7	-27.3	27.3	1
5.195	13.85172	1.7985	6.09528	-77.8	-11.2	12.6	1
5.2	-4.02864	-1.94892	13.03422	-97.4	18.5	-5	1
5.205	-2.23668	5.95794	13.39392	-85.2	-1.2	-20.3	1
5.21	2.34786	3.5643	8.67858	-68.3	-2.3	-19.8	1
5.215	-0.18312	6.43536	9.76422	-40.9	-1.8	-3.3	1
5.22	-0.44472	5.04234	9.9081	-23.6	-2.8	7.4	1
5.225	3.6951	4.08096	8.85516	-13.7	-6.4	12.6	1
5.23	5.44782	5.33664	8.312341	-3	-4.1	11.3	1
5.235	5.0031	6.43536	8.12922	3.5	-0.7	5.6	1
5.24	3.09342	6.4746	7.9134	3.8	0.8	0.7	1
5.245	2.16474	6.33072	7.76952	3.4	0.8	-1.1	1
5.25	2.83182	6.03642	7.33134	2.8	-0.4	-1.8	1
5.255	3.06072	6.03642	7.33134	2.5	0.4	-1.4	1
5.26	3.06072	6.25224	7.51446	3.4	2.5	-2.3	1
5.265	3.7278	6.06912	7.586401	3.7	3	-3.4	1
5.27	3.76704	5.70288	7.9134	3.8	5.1	-6.3	1
5.275	3.4662	5.74212	8.02458	4.9	7.6	-9.4	1
5.28	3.09342	5.77482	8.09652	6.6	9.3	-12	1
5.285	2.75988	5.886	8.02458	10.1	10.7	-13.9	1
5.29	2.34786	6.06912	7.9134	12.6	11.5	-13.7	1
5.295	2.42634	6.25224	7.9134	14.9	11.6	-13.4	1
5.3	2.68794	6.14106	7.9134	17.5	11.5	-12	1
5.305	3.4662	5.814061	7.952641	20.4	11	-11.4	1
5.31	4.40142	5.40858	8.20116	27	11.7	-11.5	1
5.315	5.18622	4.81998	8.600101	35	13.4	-11.8	1
5.32	5.85984	4.63686	9.2541	46.9	15.4	-13.3	1
5.325	6.56616	2.3871	10.71252	63.9	18.6	-13	1
5.33	9.443761	3.01494	10.74522	86.6	21.1	-5.8	1
5.335	11.0526	4.93116	11.43846	113.7	36.6	2.6	1
5.34	13.10616	2.27592	11.5104	123.2	60.3	13.4	1
5.345	15.23166	4.1202	12.8511	126.3	100.8	29.9	1
5.35	17.17404	1.24914	11.79816	116.6	166	53.6	1
5.355	27.06906	-5.36934	7.985341	94.9	225.1	101.7	1
5.36	41.44398	-7.3575	5.19276	86.3	251.7	195.6	1
5.365	45.74076	-3.49236	4.53876	88.8	266.8	323.8	1
5.37	40.69842	-2.79258	6.64464	86.2	298.1	475	1
5.375	29.01144	0.69324	7.76952	68.8	324.2	568.5	1
5.38	13.88442	3.71472	7.18746	41.1	338.1	616.3	1
5.385	0.8175	9.56802	8.16846	14.6	350.2	623.2	1
5.39	-11.6085	4.04826	3.9567	-14.2	391.9	556.3	1
5.395	-21.3204	10.0062	6.31764	-41.4	393.1	439.8	1
5.4	-37.29762	24.28956	8.78322	-60.9	335.3	329.7	1
5.405	-51.0774	31.24812	-18.55398	-60.2	222.6	213.7	1
5.41	-38.6841	49.10232	-27.99774	-13.6	110.6	77.8	1
5.415	-30.46332	57.16614	-15.42786	32.2	64.5	-50.5	1
5.42	-2.83182	30.7707	1.45188	-13	20.1	-77.8	1
5.425	-6.605401	-5.63094	4.42758	-50.5	8.1	-4.6	1
5.43	-15.0093	-5.18622	12.77916	-41.8	17.9	25.6	1
5.435	-7.80222	9.528781	14.70192	-26	5.5	9.5	1
5.44	1.90314	8.09652	7.004341	-34.8	-10.5	10.3	1
5.445	7.05666	8.757061	6.9324	-29.2	-16.5	28.9	1
5.45	6.422281	7.3248	8.711281	-25.9	-12.2	34.6	1
5.455	3.87822	3.01494	9.293341	-29.8	-7.2	31.9	1
5.46	3.09342	3.89784	9.33258	-26.3	-7.2	25.3	1
5.465	5.0031	6.43536	8.16846	-19.6	-10.2	17.3	1
5.47	6.04296	6.585781	7.11552	-17.2	-9.5	11.2	1
5.475	3.61662	6.33072	7.9134	-16.1	-6.1	10.9	1
5.48	1.15104	5.84676	8.75052	-15.2	-4.9	10.2	1
5.485	2.42634	5.77482	8.45622	-15.4	-5.4	8.8	1
5.49	3.7278	6.1803	7.985341	-15.9	-5.7	7.3	1
5.495	3.35502	6.14106	7.76952	-16.3	-4.4	5.6	1
5.5	2.42634	5.886	7.80222	-15.2	-3.5	5.3	1
5.505	2.57022	5.591701	8.02458	-13.7	-2.5	4.4	1
5.51	3.28308	5.22546	7.9134	-11.4	-1.4	2.5	1
5.515	4.2183	5.11428	7.65834	-8.8	0.1	0.9	1
5.52	4.40142	5.2974	7.33134	-6.1	2.5	-1	1
5.525	4.251	5.25816	7.22016	-3.1	5.8	-2.8	1
5.53	3.7278	4.74804	7.2594	-0.7	10.9	-6	1
5.535	3.39426	4.23138	7.403281	1.7	14.9	-8.7	1
5.54	3.21114	4.1202	7.2594	4.9	17.9	-11.2	1
5.545	3.32232	4.00902	7.076281	11.6	21.9	-13.3	1
5.55	3.54468	4.08096	7.14822	19.3	25.2	-13.9	1
5.555	3.50544	4.34256	7.586401	28	29.1	-14	1
5.56	3.58392	4.963861	8.2404	36.4	31.9	-12.8	1
5.565	3.76704	5.18622	8.85516	44.3	31.7	-12.3	1
5.57	5.22546	4.89192	8.67858	51.8	32.4	-6.3	1
5.575	9.18216	6.54654	8.38428	65.4	33.5	4.9	1
5.58	23.07312	5.66364	7.403281	82.8	54.9	33.6	1
5.585	37.18644	2.75988	5.918701	96.4	107.8	84.6	1
5.59	35.84574	0.327	6.13452	118.5	213.2	167.4	1
5.595	25.98342	2.42634	6.023341	150.8	319	287	1
5.6	22.32756	5.36934	6.023341	175.8	346.5	386.2	1
5.605	19.52844	7.9134	11.39922	185	353.3	479.2	1
5.61	17.9196	9.9735	13.61628	171.9	326.1	566	1
5.615	15.3036	6.991261	12.23634	148	305.2	635.8	1
5.62	9.59418	2.49828	9.2214	126.6	314.8	677	1
5.625	2.27592	0.80442	6.82122	112.8	330.1	689.4	1
5.63	-5.40858	1.65462	6.49422	110.1	337.9	665.7	1
5.635	-11.53656	3.60354	7.586401	108.7	338.4	624.5	1
5.64	-15.64368	5.11428	8.45622	99.5	331.4	564.1	1
5.645	-17.9196	6.25224	7.952641	82.3	319.6	493	1
5.65	-23.63556	8.502001	3.3354	66.5	304.5	402.7	1
5.655	-21.91554	10.5948	-1.05294	56.3	261.3	271.3	1
5.66	-16.80126	17.84766	0	47.9	214.6	158.6	1
5.665	-13.81248	24.14568	1.12488	24.5	175.4	47.8	1
5.67	-11.6085	25.98342	-1.7004	-12.8	122.9	-43.8	1
5.675	-8.9925	25.32288	-7.37058	-45.1	75.8	-117.1	1
5.68	-8.9598	27.5661	-14.08716	-55.5	41.1	-168.3	1
5.685	7.05666	23.55708	-14.19834	-41.2	0.6	-181.5	1
5.69	12.76608	18.54744	0.83058	-20	17.2	-137.2	1
5.695	9.37182	15.15972	9.07752	-20.3	30.3	-61.1	1
5.7	-7.200541	-1.32108	7.44252	-28.7	52.7	-5.9	1
5.705	-17.88036	-9.56802	12.38022	-20.1	66.4	-18.2	1
5.71	-7.76298	-2.87106	14.08716	-2.4	37.3	-48	1
5.715	7.9134	8.390821	15.72216	15.5	20.3	-62.5	1
5.72	19.2276	17.73648	9.07752	20.4	31.9	-63.7	1
5.725	10.41168	9.607261	5.80752	14.4	38.6	-38.7	1
5.73	-0.66708	8.31888	9.76422	8.3	34.4	-27.1	1
5.735	-3.13266	9.901561	10.2351	4.9	25.6	-27.3	1
5.74	0.40548	7.10244	7.298641	-2.5	6.7	-18.2	1
5.745	3.21114	7.57986	6.74928	-3.4	0.9	-10.1	1
5.75	3.1719	6.69696	7.298641	-3.5	0.9	-5.7	1
5.755	2.42634	5.84676	7.69758	-5.3	1.5	-4.2	1
5.76	2.27592	6.36342	7.80222	-6.4	2.4	-6	1
5.765	2.83182	6.585781	7.62564	-6.3	2.1	-8.1	1
5.77	2.6487	6.10836	7.73028	-6.7	2.7	-9.3	1
5.775	1.90314	5.63094	8.057281	-6.1	3.9	-10.2	1
5.78	1.75272	5.84676	8.09652	-3.5	4.6	-10.5	1
5.785	1.97508	6.36342	8.16846	-0.4	4.3	-10.4	1
5.79	1.75272	6.36342	8.20116	2.2	2.8	-8.7	1
5.795	1.41264	6.1803	8.09652	4.1	1.8	-7.1	1
5.8	1.22952	6.219541	8.2404	5.8	0.7	-5.3	1
5.805	1.37994	6.1803	7.985341	7.8	0	-3.4	1
5.81	1.82466	6.43536	8.12922	10.4	-2.2	-1.5	1
5.815	2.57022	6.4746	7.76952	11.2	-3	-0.4	1
5.82	2.83182	6.40266	7.9134	11.5	-2.5	-0.3	1
5.825	3.06072	5.886	7.87416	11.6	-2.5	-0.4	1
5.83	3.61662	5.2974	7.76952	13.4	-2	-1.1	1
5.835	4.06788	5.0031	7.80222	16.6	-1.3	-1.6	1
5.84	4.36872	5.11428	8.27964	22.5	-0.1	-3.7	1
5.845	4.66302	5.2974	8.67858	28.8	0.1	-5.3	1
5.85	5.37588	5.18622	9.33258	38.6	-0.1	-6.7	1
5.855	7.017421	4.30332	9.9081	48.7	1.5	-9.2	1
5.86	9.07098	2.20398	9.980041	59.9	5.5	-12.2	1
5.865	8.920561	-1.02678	10.01928	78.5	19.1	-14.1	1
5.87	11.6085	3.19806	10.67328	93.5	29.2	-10	1
5.875	15.042	2.6487	13.43316	95.3	56.7	-1.1	1
5.88	19.90122	-2.79258	13.76016	78.1	94.4	19.8	1
5.885	25.95072	-5.55246	11.32728	61.5	117.9	65.3	1
5.89	31.77132	-7.57986	8.75052	54.5	117.4	136.9	1
5.895	34.87128	-7.285561	8.16846	52.2	114.5	220.4	1
5.9	33.86412	-3.5316	9.76422	48.7	122.1	321.9	1
5.905	28.82178	0.2943	12.1971	39.4	139.3	390.2	1
5.91	22.06596	1.87698	10.92834	17.9	174.5	431	1
5.915	13.28928	-0.8829001	6.023341	-7.5	246.3	444.9	1
5.92	1.67424	3.49236	7.076281	-11.6	293.2	432.1	1
5.925	-20.45712	21.52968	0	-6.5	304.2	399.3	1
5.93	-32.9289	26.9775	-22.65456	30.3	274.5	343	1
5.935	-43.7199	50.24028	-13.28928	101.3	239.6	258.4	1
5.94	-51.41094	51.27361	-0.07194	105	194.2	157.5	1
5.945	-37.70964	24.98934	-1.92276	49.5	112.7	77.6	1
5.95	-23.59632	16.04916	-3.55776	20.7	50.2	26.6	1
5.955	-9.33258	17.37024	4.86576	21.1	25.9	-5.8	1
5.96	3.39426	11.18994	5.55246	-8.4	8.6	-3.8	1
5.965	1.93584	3.45966	5.48052	-32.4	7.3	12.5	1
5.97	-1.41264	7.54062	9.62034	-31.7	8.8	14.5	1
5.975	2.34786	7.54062	8.894401	-34.3	1.5	9.1	1
5.98	7.08936	5.04234	7.14822	-38	1	8.2	1
5.985	6.304561	5.77482	8.96634	-26.1	6	8	1
5.99	4.13982	4.89192	9.18216	-18.8	6.9	5.7	1
5.995	5.59824	4.78074	8.27964	-16.5	7.1	1	1
6	5.63748	6.10836	8.057281	-9.6	11.6	-4.4	1
6.005	2.3871	6.43536	8.16846	-5.1	11.4	-5.3	1
6.01	-0.07194	6.88008	8.20116	-4.8	9.5	-4.2	1
6.015	-0.59514	6.7689	7.9134	-5	7.7	-2.2	1
6.02	-0.11118	6.10836	7.76952	-5.8	4.9	-0.4	1
6.025	-0.0327	5.77482	8.09652	-4.7	3	0.7	1
6.03	0.18312	5.36934	8.2404	-1.5	2.6	1.8	1
6.035	0.92868	5.07504	8.38428	2.1	2.2	2.3	1
6.04	1.41264	5.36934	8.38428	7	1.1	2.6	1
6.045	1.6023	5.886	7.985341	11.6	0.4	3	1
6.05	1.90314	6.1803	8.09652	15.9	0.7	3.2	1
6.055	3.06072	5.886	8.20116	20	1.5	4.2	1
6.06	5.2974	5.70288	8.38428	26.9	2.1	6.5	1
6.065	9.110221	5.18622	8.12922	35.8	4.6	9.6	1
6.07	17.28522	3.38118	8.894401	46.2	17.2	15.8	1
6.075	28.52748	0.8436601	8.35158	59.2	66	39.4	1
6.08	33.00738	-2.17128	9.2214	74.3	150.6	86.5	1
6.085	25.05474	-2.72064	11.5431	90.9	247.8	158.2	1
6.09	13.81248	-2.9757	11.8701	102.6	312.1	238.2	1
6.095	6.677341	-3.19806	14.59728	107.4	324.2	310.8	1
6.1	9.855781	-5.14698	15.7941	104	300.1	357.8	1
6.105	15.15972	-5.77482	15.06816	93.9	267.1	394.2	1
6.11	13.9629	-5.84676	15.50634	75	254.3	407.2	1
6.115	8.24694	-5.44782	16.30422	53.4	257.3	398.1	1
6.12	1.90314	-3.78666	16.63122	28.7	250.6	377.7	1
6.125	-1.71348	-1.43226	15.42786	6.1	231.7	353.5	1
6.13	-7.985341	4.04826	4.9704	-9.5	200.5	319.4	1
6.135	-5.97102	14.76078	-5.76828	12.8	164.6	272.3	1
6.14	-6.49422	25.02858	-4.3164	44.5	157.2	213.4	1
6.145	-7.31826	26.75514	-2.75988	46.6	140.7	163.6	1
6.15	-6.27186	21.01302	-4.38834	36.1	120.1	133.8	1
6.155	-5.97102	19.10334	-6.023341	33.6	102.6	117.7	1
6.16	-9.14292	21.49698	-6.38958	40.3	91.7	96.7	1
6.165	-14.66922	24.9174	-6.46152	43.5	84.2	78.4	1
6.17	-19.00524	26.9448	-6.49422	43.6	68.9	57.5	1
6.175	-18.40356	25.25094	-4.06134	42	47.8	33.6	1
6.18	-3.4335	15.5652	5.591701	30.3	16.8	12.3	1
6.185	4.88538	3.08688	5.99064	0	-3.1	10.4	1
6.19	2.23668	3.96978	8.16846	-2.5	2.5	16.1	1
6.195	4.40142	8.31888	8.600101	3	2.2	11	1
6.2	6.49422	7.0305	7.04358	-4.8	2.8	1.5	1
6.205	3.84552	7.0632	8.38428	-3.6	7.6	-3.2	1
6.21	3.4335	6.54654	8.67858	-3.2	9.5	-8.5	1
6.215	3.4662	6.84084	8.2404	-1.3	8.6	-12.6	1
6.22	2.49828	7.0305	7.76952	-0.1	8	-14.2	1
6.225	1.97508	6.65772	7.62564	0.7	7.4	-14.8	1
6.23	1.15104	6.585781	7.9134	2.1	7.3	-12.7	1
6.235	0.8567401	6.65772	7.952641	4	6.3	-9.1	1
6.24	1.3407	6.7689	7.80222	4.1	4.6	-6.6	1
6.245	1.82466	6.62502	7.54716	3.2	3.9	-4.7	0
6.25	1.82466	6.513841	7.51446	2.1	4	-3.9	0
6.255	1.6023	6.54654	7.403281	1.8	3.4	-2.8	0
6.26	1.37994	6.62502	7.65834	1.5	3	-1.6	0
6.265	1.26876	6.585781	7.586401	1.1	2.8	-1.1	0
6.27	1.41264	6.4746	7.54716	1.3	2.2	0.1	0
6.275	1.6023	6.4746	7.54716	1.2	1.6	0.6	0
6.28	1.53036	6.513841	7.44252	1.2	1.7	0.9	0
6.285	1.3407	6.513841	7.54716	0.8	2.1	0.9	0
6.29	1.3407	6.513841	7.51446	0.7	1.2	2.2	0
6.295	1.22952	6.54654	7.586401	0.8	0.4	3.2	0
6.3	1.30146	6.4746	7.54716	0.3	0	3.7	0
6.305	1.3407	6.4746	7.586401	0.1	-0.2	5.5	0
6.31	1.53036	6.33072	7.62564	0.9	-0.4	5.7	0
6.315	1.75272	6.33072	7.65834	1.5	-0.4	5.5	0
6.32	1.93584	6.36342	7.65834	3.2	-0.1	5	0
6.325	1.93584	6.33072	7.62564	3.8	-0.7	4	0
6.33	1.93584	6.33072	7.586401	4.4	-0.2	3.4	0
6.335	1.8639	6.33072	7.62564	5.1	0.3	2.5	0
6.34	1.8639	6.4746	7.65834	5.6	0.8	1.8	0
6.345	2.05356	6.4746	7.65834	5.9	0.7	0.7	0
6.35	1.90314	6.40266	7.65834	6	1.9	0.4	0
6.355	1.90314	6.40266	7.586401	6.7	2.8	0.4	0
6.36	2.01432	6.40266	7.69758	7.4	3.5	-0.2	1
6.365	1.67424	6.4746	7.69758	8.6	4.7	0	1
6.37	1.79196	6.4746	7.62564	9.1	5.6	0.4	1
6.375	1.71348	6.4746	7.51446	9.8	7.1	1.9	1
6.38	1.64154	6.54654	7.51446	10.5	8	2.3	1
6.385	1.79196	6.4746	7.51446	11.1	8.3	3.5	1
6.39	1.8639	6.513841	7.586401	11.4	9.5	4.7	1
6.395	1.90314	6.585781	7.54716	12.4	11.6	6.3	1
6.4	1.75272	6.65772	7.586401	13.5	14.3	8.2	1
6.405	1.71348	6.585781	7.73028	14.7	15.7	11.3	1
6.41	1.3407	6.84084	7.76952	15.9	16.8	14.7	1
6.415	0.92868	6.80814	7.69758	17.1	17.7	18.1	1
6.42	0.63438	6.69696	7.33134	18.7	16.4	21.6	1
6.425	0.33354	6.1803	7.2594	19.3	14	24.9	1
6.43	0.07194	5.92524	7.69758	20.3	10.2	27	1
6.435	-0.37278	5.591701	7.80222	22.2	5.3	27.3	1
6.44	0.8567401	5.519761	7.80222	24.8	-0.7	24.8	1
6.445	2.34786	5.2974	7.51446	26.7	-4.9	19.6	1
6.45	2.83182	5.22546	7.298641	28.6	-4.2	14.8	1
6.455	2.53752	5.70288	7.33134	30.1	-3	9.8	1
6.46	2.27592	6.219541	6.86046	29.7	-2.1	6	1
6.465	2.05356	6.62502	6.38958	28.3	-2.9	2.8	1
6.47	1.71348	6.84084	6.46152	26.6	-2.7	2.3	1
6.475	1.22952	6.80814	6.53346	24.7	-1.8	3.1	1
6.48	1.15104	6.7689	6.53346	22.1	0.3	4.4	1
6.485	1.26876	6.69696	6.677341	20.1	1.8	5.6	1
6.49	1.45188	6.62502	6.82122	18.9	4.2	7.7	1
6.495	1.53036	6.88008	6.74928	17.6	6.6	10.2	1
6.5	1.56306	7.0305	6.71658	15.7	9.3	12.2	1
6.505	1.67424	7.213621	6.82122	13	11.8	13.8	1
6.51	2.1255	7.507921	7.18746	10	11.3	14.6	1
6.515	2.08626	7.76298	7.18746	5.5	9.7	14.9	1
6.52	1.93584	7.87416	7.18746	0.4	7.8	15.4	1
6.525	1.90314	8.02458	7.076281	-5.1	3.9	15.5	1
6.53	1.90314	8.09652	7.298641	-12.6	-1.9	15.6	1
6.535	1.75272	8.02458	7.47522	-18.7	-6.2	15.2	1
6.54	2.30862	7.46868	8.35158	-23.9	-11.3	15.4	1
6.545	1.8639	8.207701	8.67858	-27.7	-13.8	14.6	1
6.55	1.03986	8.09652	9.2541	-30.5	-21.2	16	1
6.555	0.37278	8.207701	9.33258	-35.7	-32.1	19.4	1
6.56	-0.25506	8.207701	9.437221	-39.2	-41	24.1	1
6.565	-0.59514	8.57394	9.76422	-42	-48.7	29.1	1
6.57	-0.8959801	8.7963	9.731521	-46.8	-57.1	34.5	1
6.575	-1.56306	9.16254	10.09122	-49.8	-65.6	39.9	1
6.58	-2.23668	9.051361	10.60134	-52.4	-81.7	47.1	1
6.585	-2.98224	9.20178	10.5294	-56.4	-97.1	53.1	1
6.59	-3.65586	7.985341	10.13046	-61.7	-112.6	54.5	1
6.595	-4.2183	6.62502	10.05852	-65.5	-129.1	51.8	1
6.6	-7.200541	6.88008	11.58234	-68.3	-147	43.1	1
6.605	-12.54372	6.88008	13.87134	-76.4	-182.6	20.3	1
6.61	-16.12764	4.81998	13.72092	-92.8	-222.9	-18.1	1
6.615	-18.59322	6.95202	13.94328	-109.9	-269.4	-68.5	1
6.62	-23.03388	8.207701	13.5051	-132.5	-306.4	-138.6	1
6.625	-27.81462	11.96166	11.03952	-163	-326.9	-225.8	1
6.63	-25.46022	21.05226	11.8374	-192	-356.9	-336.2	1
6.635	-22.32756	23.81214	9.18216	-233.3	-401.5	-435.1	1
6.64	-18.37086	25.98342	4.2837	-295.1	-457.1	-523.8	1
6.645	-11.8701	28.92642	0.24852	-335.3	-481.6	-585.5	1
6.65	-7.017421	30.95382	-4.42758	-364.7	-481.1	-649.3	1
6.655	-3.87822	29.2992	-8.85516	-389.5	-474.8	-704.9	1
6.66	1.15104	27.34374	-11.43846	-399	-471.1	-743.1	1
6.665	5.487061	25.10052	-13.68822	-397.4	-448.2	-774.9	1
6.67	9.14292	21.93516	-14.92428	-383.4	-416.5	-790.5	1
6.675	11.90934	17.63184	-14.66922	-360.2	-382.2	-790.3	1
6.68	15.8268	12.07284	-14.74116	-331.1	-346.7	-769.3	1
6.685	22.1379	6.219541	-14.66922	-293.9	-316.2	-721.8	1
6.69	34.57044	-0.9156	-12.1644	-236.1	-275.8	-620.5	1
6.695	51.52866	-8.685121	-7.54716	-190.6	-211.1	-518.9	1
6.7	44.65512	-11.18994	-4.10058	-147.2	-68.4	-409.1	1
6.705	21.43158	-8.7963	-2.53752	-107.8	20.7	-280.6	1
6.71	34.12572	-8.42352	-12.4914	-44.9	-50.7	-114.6	1
6.715	47.56542	6.65772	-6.2457	54.6	-91.9	69.3	1
6.72	30.12978	27.45492	20.11704	107.2	-14.6	110.6	1
6.725	-11.27496	36.10734	32.71962	76.7	88.3	47.6	1
6.73	-18.37086	5.92524	20.33286	-9.8	65.1	-3.5	1
6.735	-6.90624	-2.72064	7.298641	-24.1	7.4	-6.7	1
6.74	8.475841	0.7717201	5.73558	8.1	-12.7	-12.8	1
6.745	14.66922	8.2404	9.33258	34.2	-12.5	-3.7	1
6.75	7.05666	8.390821	9.9081	38.2	7.4	5.4	1
6.755	0.44472	7.691041	9.293341	34.2	17.2	7.8	1
6.76	1.79196	8.7963	9.07752	25.9	10.5	-0.2	1
6.765	5.22546	7.6518	7.69758	11.8	6.4	-9.8	1
6.77	4.5126	4.7088	6.572701	4.6	11.6	-11.7	1
6.775	0.59514	3.93708	7.65834	5.3	16.1	-11.7	1
6.78	-3.50544	5.36934	9.692281	8.6	14.6	-12.6	1
6.785	-6.38304	7.39674	10.74522	9	6.2	-14.8	1
6.79	-6.82776	8.7963	11.14416	4.9	-11.7	-13.5	1
6.795	-6.082201	9.123301	10.96104	1.6	-28.3	-6.7	1
6.8	-6.19338	8.09652	10.63404	-0.7	-41.4	-1.1	1
6.805	-5.78136	5.886	10.09122	-2.6	-50.1	-2	1
6.81	-5.07504	5.33664	9.980041	-0.2	-54.1	-10.7	1
6.815	-5.33664	5.55246	10.5621	3.9	-59	-29	1
6.82	-6.93894	5.36934	11.90934	1	-66.6	-52.1	1
6.825	-11.49732	5.519761	12.92304	-8.7	-81.5	-85.3	1
6.83	-18.92676	6.33072	12.45216	-23.5	-104.4	-130.6	1
6.835	-26.47392	6.88008	13.36122	-42.6	-127.4	-197.4	1
6.84	-30.50256	10.70598	14.66922	-63.9	-157.6	-277.9	1
6.845	-29.64582	14.6823	13.68822	-90.3	-199	-358.8	1
6.85	-26.54586	17.84766	9.875401	-126	-257.8	-445.6	1
6.855	-21.3204	22.15752	7.37058	-148.6	-298.7	-502.3	1
6.86	-16.8732	25.87224	3.88476	-170.6	-326.7	-548.8	1
6.865	-12.3933	26.9775	-0.17658	-189.8	-347.4	-580.3	1
6.87	-6.49422	26.46084	-4.68264	-205.3	-362.1	-603	1
6.875	-0.7455601	25.06128	-8.96634	-212.1	-367.5	-620.9	1
6.88	3.6951	23.22354	-12.56334	-204.1	-358.8	-624.8	1
6.885	8.920561	20.46366	-13.94328	-185.2	-344.1	-615.9	1
6.89	13.28928	13.61628	-14.27028	-162.2	-323.4	-589.7	1
6.895	17.76918	6.84084	-10.71252	-131.8	-304	-543.7	1
6.9	24.04104	2.27592	-4.86576	-92.2	-285.5	-453.5	1
6.905	32.1114	-2.9757	-2.13858	-71.1	-262.7	-369.5	1
6.91	41.29356	-6.06912	-0.07194	-47.1	-225.4	-277.7	1
6.915	51.93414	-4.59762	2.90376	-18.7	-187.3	-175.4	1
6.92	57.42775	8.757061	6.46152	13.9	-130.9	-63.2	1
6.925	52.86937	14.0937	1.62846	50	-31	59	1
6.93	10.11738	9.49608	7.47522	51.1	25	94.7	1
6.935	-16.46118	6.65772	16.4808	37.3	46.2	44.1	1
6.94	-14.93082	8.27964	17.57298	19.6	9.6	8.3	1
6.945	-0.5559	10.08468	9.293341	2.8	-15	-5.9	1
6.95	11.71968	6.585781	3.23076	-4.7	-25.3	2.1	1
6.955	9.40452	6.43536	6.677341	4.2	-17.2	18.9	1
6.96	3.9894	6.65772	9.03828	5.2	-3.6	22.3	1
6.965	4.251	6.219541	8.63934	-0.1	-4.9	9.7	1
6.97	6.45498	6.84084	7.33134	-4.4	-6.1	3.4	1
6.975	5.487061	7.13514	7.62564	-5.1	-4.2	7.6	1
6.98	3.50544	6.991261	8.78322	-4.7	-3.7	14.4	1
6.985	3.80628	6.84084	8.9271	-4.8	-6.5	24.4	1
6.99	3.9894	6.40266	8.5674	-5.3	-7.8	33.8	1
6.995	3.06072	6.54654	8.78322	-4.2	-8.2	38.5	1
7	1.26876	6.7689	9.2541	-3.6	-7.7	41.3	1
7.005	-0.51666	6.91932	9.692281	-4.8	-9	42.6	1
7.01	-2.79912	7.9461	10.78446	-8.9	-11.6	44.3	1
7.015	-5.97102	10.5621	13.32198	-14.6	-16.1	42.4	1
7.02	-9.443761	10.5621	14.08716	-27.7	-28.9	41	1
7.025	-10.67328	10.11738	12.92304	-46.6	-56.7	43.2	1
7.03	-10.37898	8.42352	11.14416	-57.4	-76.7	43.4	1
7.035	-7.76298	6.25224	10.2024	-63.7	-92.9	41	1
7.04	-5.67018	5.66364	9.5811	-65.8	-105.9	36.6	1
7.045	-5.0358	6.10836	9.2541	-63.7	-114.1	31.3	1
7.05	-5.74866	5.814061	8.96634	-59.8	-117.6	20.4	1
7.055	-5.67018	4.525681	9.36528	-57.6	-118.2	2.2	1
7.06	-3.61662	2.9757	10.09122	-57	-119.4	-21.8	1
7.065	-4.2183	3.96978	10.49016	-58.5	-128	-46.3	1
7.07	-6.16068	3.5643	9.980041	-66.9	-133.3	-84.7	1
7.075	-9.89502	3.67548	9.03828	-78.6	-135.3	-130.9	1
7.08	-16.98438	5.0031	9.5811	-91.1	-129.1	-191.7	1
7.085	-20.5356	9.607261	11.36652	-108.7	-132.1	-274.1	1
7.09	-18.55398	12.58296	10.38552	-128.8	-145.2	-335.3	1
7.095	-12.9165	11.37306	5.22546	-146.9	-161.7	-384	1
7.1	-5.0358	7.13514	-1.48458	-153.6	-177.2	-414.7	1
7.105	5.37588	3.78666	-5.36934	-140.3	-192.1	-424.2	1
7.11	16.23882	2.75988	-6.97164	-106.6	-200.1	-403.9	1
7.115	29.71776	1.7985	-7.2594	-76.1	-196.9	-363.7	1
7.12	44.80554	2.02086	-6.49422	-41.1	-162.1	-298.2	1
7.125	52.83012	-0.36624	-6.06258	-6	-106.1	-215.1	1
7.13	56.79337	-1.61538	-3.73434	33.6	-54.4	-93.4	1
7.135	45.25026	-0.25506	-0.7978801	77.1	13.2	17.9	1
7.14	3.9894	5.44782	8.52816	96.3	89.7	55.4	1
7.145	-19.18836	18.95292	20.6991	89.4	114.8	7.8	1
7.15	-11.42538	16.00992	15.8268	57.4	66.5	-26.1	1
7.155	6.97818	4.37526	4.6434	25.9	21.2	-12.6	1
7.16	15.2709	2.27592	3.59046	35.9	27.7	-5	1
7.165	7.42944	6.80814	9.14946	46.1	42.7	-7.8	1
7.17	-1.75272	8.27964	10.30704	35.2	42.1	-19.6	1
7.175	-1.75272	8.31888	9.731521	26.7	32.1	-24.5	1
7.18	0.77826	7.83492	8.711281	23.8	23	-17.9	1
7.185	1.56306	6.7689	8.63934	22.1	17	-8.2	1
7.19	0.40548	6.65772	9.47646	23.5	13.4	-2.5	1
7.195	-0.44472	6.91932	9.659581	22.1	9.8	3.5	1
7.2	0.14388	7.39674	9.07752	18.2	4.6	8.8	1
7.205	1.41264	7.72374	8.12922	14	-0.7	11.1	1
7.21	2.27592	7.42944	7.87416	10.5	-3.2	12.7	1
7.215	2.01432	6.40266	8.312341	6.6	-4.9	13.7	1
7.22	1.11834	5.92524	8.63934	4.3	-6.9	14.7	1
7.225	0.8175	6.40266	8.894401	4.4	-8.8	18.1	1
7.23	1.30146	6.33072	8.78322	3.8	-11.2	21.8	1
7.235	1.79196	6.1803	8.82246	3.2	-13.7	24.9	1
7.24	1.93584	6.14106	8.85516	2.8	-15.1	26.5	1
7.245	1.67424	6.4746	9.03828	1.2	-15.6	28.8	1
7.25	1.49112	6.84084	9.00558	-1.3	-17.2	30.2	1
7.255	1.49112	6.65772	8.894401	-5.1	-18.2	31.8	1
7.26	1.49112	6.4746	8.85516	-8.1	-20.1	34.3	1
7.265	1.64154	6.291481	8.711281	-11.1	-23.1	35.8	1
7.27	1.56306	6.4746	8.82246	-15.4	-25.8	36.8	1
7.275	1.0791	6.95202	8.78322	-18.7	-27.3	36.2	1
7.28	1.15104	7.17438	8.96634	-24.5	-30.9	35	1
7.285	0.77826	6.80814	8.9271	-29.7	-34.7	34	1
7.29	0.66708	6.95202	9.76422	-32.9	-41.3	33.1	1
7.295	-0.14388	7.17438	9.50916	-37.5	-45.7	33.1	1
7.3	0.8959801	-3.01494	9.40452	-42.5	-53.9	33.1	1
7.305	-17.21328	16.00992	14.92428	-49.4	-50.3	10	1
7.31	29.97936	18.58668	5.11428	-39.6	-97.1	10.5	1
7.315	-16.38924	-1.72656	6.09528	-60.9	-101.8	65.1	1
7.32	-6.82776	2.0601	9.659581	-59.8	-57.4	30.5	1
7.325	-2.05356	12.25596	17.4291	-43	-106	12.2	1
7.33	-5.44782	3.12612	5.84022	-62.5	-116.6	6.5	1
7.335	-3.21114	1.7658	7.298641	-51.1	-122.3	-8.1	1
7.34	-2.1255	4.81998	10.96104	-36.6	-129.4	-25.5	1
7.345	-15.97722	2.27592	14.55804	-42.9	-121.6	-57.1	1
7.35	-29.30574	2.42634	20.7318	-63.5	-132	-143	1
7.355	-35.95692	5.77482	24.14568	-96	-165.8	-236	1
7.36	-43.7199	7.691041	24.47268	-144.7	-187	-357.4	1
7.365	-42.3792	15.67638	22.07904	-194.9	-222.3	-491.3	1
7.37	-32.373	19.54152	15.75486	-247.4	-285	-615.8	1
7.375	-22.81152	23.40666	9.18216	-296.5	-356.8	-734.3	1
7.38	-16.19958	23.85138	0.21582	-327.1	-391.1	-806	1
7.385	-6.75582	20.39172	-5.55246	-341.5	-415.1	-848.1	1
7.39	5.5263	16.7424	-10.38552	-339	-415.3	-872.6	1
7.395	13.02768	14.24412	-15.28398	-307.5	-391.9	-883.7	1
7.4	21.0915	12.43908	-19.3911	-252.7	-375	-848.9	1
7.405	35.17212	11.85048	-20.51598	-190.6	-364.8	-774.8	1
7.41	48.57912	15.38208	-18.4101	-125.5	-324.9	-668.5	1
7.415	55.11258	27.2391	-17.71686	-77.9	-267	-572.2	1
7.42	51.00546	27.04944	-21.92862	-23.3	-171.2	-405.3	1
7.425	46.66944	18.22044	-20.22168	49.4	-58.9	-159.2	1
7.43	32.44494	20.5029	1.85082	95.8	18.2	-6.7	1
7.435	-23.29548	19.61346	21.60162	92.1	81.2	52.5	1
7.44	-24.93702	-4.963861	14.99622	14.9	60	11.5	1
7.445	17.658	8.979421	11.98128	24.9	3.3	-16.7	1
7.45	28.74984	5.25816	3.26346	41.5	2.3	-4.6	1
7.455	12.09246	5.04234	8.75052	37.6	34.3	-0.6	1
7.46	-1.6023	8.27964	14.41416	34.1	40.5	-12.9	1
7.465	1.93584	5.40858	9.62034	26.1	22.1	-21.7	1
7.47	6.677341	6.62502	8.312341	31.5	12.6	-24.4	1
7.475	1.0791	7.6518	9.07752	38	14.5	-21.4	1
7.48	-0.66708	8.02458	9.2214	36.1	12.1	-18.1	1
7.485	0.8567401	7.0305	8.2404	33	4.6	-11	1
7.49	1.11834	7.213621	8.312341	33.3	1.9	-5.1	1
7.495	2.6487	7.80222	8.09652	31.8	0.8	-2.3	1
7.5	4.13982	7.46868	7.44252	27.7	0.3	-1.9	1
7.505	3.54468	7.213621	7.80222	24.2	2.2	-3.8	1
7.51	2.68794	6.95202	7.952641	20.3	3.5	-5.6	1
7.515	2.23668	6.88008	7.87416	18.1	3.2	-6.5	1
7.52	1.79196	7.10244	7.87416	16.1	1.8	-6	1
7.525	1.53036	7.13514	7.73028	12.8	-0.9	-4	1
7.53	0.8959801	7.46868	8.057281	8.8	-6.6	-1.3	1
7.535	0.44472	7.6518	8.45622	4.1	-13.2	3.3	1
7.54	-0.0327	7.17438	8.20116	-1	-17.2	7.7	1
7.545	0.8567401	7.10244	8.52816	-4.2	-21.6	11.8	1
7.55	0.77826	6.991261	8.63934	-7	-26.1	15.5	1
7.555	0.59514	7.39674	9.110221	-9.1	-30.1	16.7	1
7.56	0.48396	7.83492	9.36528	-13	-37.1	17.4	1
7.565	0.44472	7.87416	9.36528	-18.1	-42.8	18.1	1
7.57	0.11118	8.12922	9.62034	-24.7	-49	19	1
7.575	-0.8567401	7.76298	10.30704	-31.5	-55.8	19.7	1
7.58	-1.22952	7.46868	10.5621	-38.3	-64.7	18.9	1
7.585	-2.27592	6.06912	9.2541	-42.7	-74.1	15.8	1
7.59	-5.14698	4.30332	9.07752	-44.5	-83.5	5.1	1
7.595	-10.45092	4.19214	12.23634	-44.5	-104.9	-24.4	1
7.6	-16.53966	4.963861	15.61098	-52.5	-140	-59.5	1
7.605	-21.98748	4.963861	15.61098	-73.2	-201.5	-111	1
7.61	-22.73958	6.219541	14.4861	-103.2	-278.9	-208.3	1
7.615	-24.93702	9.49608	12.41946	-132.9	-329.7	-307.1	1
7.62	-26.69628	14.9766	10.49016	-166.9	-374.3	-416.3	1
7.625	-29.34498	20.5356	6.2784	-205.1	-421.6	-524.3	1
7.63	-27.3699	26.6505	2.3544	-239.1	-486	-623	1
7.635	-19.29954	32.75886	-1.26876	-269.7	-559.3	-706	1
7.64	-9.293341	36.69594	-5.87946	-300.5	-616.9	-768.5	1
7.645	-2.1255	34.23036	-12.4914	-335	-642.6	-811.2	1
7.65	4.40142	34.52466	-15.4671	-345.1	-634.7	-826.8	1
7.655	14.63652	37.5069	-15.39516	-346.8	-575.8	-823.2	1
7.66	19.86198	36.17928	-15.61098	-336.1	-472.6	-833	1
7.665	20.60754	29.25996	-16.63122	-317	-387.3	-826.4	1
7.67	19.4892	21.23538	-18.22698	-283.5	-309.7	-805.4	1
7.675	18.81558	14.27682	-19.27992	-234.6	-250.3	-768.8	1
7.68	19.03794	7.72374	-20.6991	-175.5	-215	-716.5	1
7.685	20.23476	2.31516	-20.14974	-111.6	-195.5	-652.3	1
7.69	21.54276	-0.7717201	-17.17404	-42.7	-187.5	-575.1	1
7.695	24.26994	-1.83774	-12.56334	35.4	-187.3	-458	1
7.7	28.07622	-2.83182	-7.69758	82.6	-183.6	-352.6	1
7.705	24.04104	-4.85268	0.72594	110.6	-161.2	-245.2	1
7.71	27.33066	30.43716	49.49472	115.4	-164.7	-138.3	1
7.715	50.031	26.05536	51.01854	23.5	-144.8	-0.8	1
7.72	-15.86604	-46.78062	-11.00028	-201.3	90	101.4	1
7.725	-12.43254	-6.43536	23.30856	-97.7	38.7	74.4	1
7.73	2.45904	37.61808	20.26092	-25.3	5.1	43.9	1
7.735	28.07622	-0.95484	-3.15882	-83.3	-47.9	48.7	1
7.74	19.4892	6.91932	11.98128	-49.1	-30.2	40.2	1
7.745	4.62378	-2.6814	12.77916	-26.3	-6	21.3	1
7.75	4.7742	2.53752	9.83616	-22.4	-5.1	-2.3	1
7.755	1.75272	8.61318	8.38428	-3.7	-5.1	-7.7	1
7.76	-2.72064	7.6191	8.35158	4.4	-5.7	1.1	1
7.765	0.63438	6.36342	7.9134	8	-10.2	6.6	1
7.77	3.28308	6.06912	7.18746	7.9	-13.3	9.8	1
7.775	3.21114	6.65772	7.2594	6.5	-11.7	10.2	1
7.78	2.83182	6.585781	7.47522	2.7	-9.2	7.5	1
7.785	2.08626	6.84084	7.54716	-0.4	-8.4	6.2	1
7.79	1.71348	7.0632	7.9134	-3	-8.8	6.9	1
7.795	1.15104	6.80814	8.27964	-4	-10.6	9.5	1
7.8	0.7455601	6.585781	8.78322	-4.4	-13.8	14.4	1
7.805	0.44472	6.7362	9.14946	-2.6	-20.5	21.5	1
7.81	0.11118	7.17438	9.293341	-1.4	-25.9	26.8	1
7.815	-0.48396	8.2404	9.947341	-1.1	-33.4	32.2	1
7.82	-1.49112	9.273721	10.45746	-5.4	-45.9	41	1
7.825	-2.16474	9.34566	10.5294	-14	-56.7	47.5	1
7.83	-3.4335	9.56802	10.92834	-23	-65.7	52.1	1
7.835	-5.2974	8.71782	10.63404	-31	-71.3	52.7	1
7.84	-4.88538	7.6518	10.41822	-39.4	-72.3	45.3	1
7.845	-3.76704	7.54062	10.09122	-44.9	-77.5	37	1
7.85	-3.39426	10.04544	10.74522	-44.8	-86.8	27.1	1
7.855	-2.9103	9.20178	8.02458	-52.5	-92.5	12.6	1
7.86	-2.34786	3.19806	5.519761	-59.5	-92.1	0.5	1
7.865	-4.36872	1.1772	7.73028	-54.7	-86.3	-19.2	1
7.87	-8.58702	3.5643	10.34628	-52.3	-87	-54.1	1
7.875	-13.66206	5.92524	11.98128	-61.1	-96.8	-103.3	1
7.88	-18.25314	7.76298	12.70722	-76.5	-109.9	-176.2	1
7.885	-21.3204	10.52286	13.39392	-96.5	-121.3	-249.2	1
7.89	-21.16998	16.30422	12.1644	-118.4	-131.5	-324.8	1
7.895	-20.34594	19.6527	7.14822	-138.3	-141.7	-396.1	1
7.9	-16.8732	19.6527	0.83058	-155.1	-167.4	-451	1
7.905	-10.97412	17.37024	-5.04234	-160.4	-201.4	-499.3	1
7.91	-4.06788	13.65552	-8.12922	-153	-223.3	-526.5	1
7.915	3.02148	11.18994	-8.20116	-137.9	-236.3	-534.8	1
7.92	8.61972	9.20178	-5.591701	-117.6	-240.5	-519.9	1
7.925	13.40046	6.03642	-3.55776	-104.5	-234.5	-481	1
7.93	19.82274	-0.73248	-4.3164	-89.4	-218.6	-420.6	1
7.935	27.70344	-8.64588	-4.78728	-62.4	-193.2	-341.9	1
7.94	36.29046	-12.3279	-3.3027	-22.8	-158.5	-254.4	1
7.945	45.2895	-9.86232	0.14388	21.7	-120.7	-162.9	1
7.95	56.19168	5.33664	10.67328	67.4	-69.5	-69.2	1
7.955	45.88464	16.1211	6.2457	102.9	41.3	-0.8	1
7.96	-1.3407	11.11146	13.57704	95.9	85.1	28.4	1
7.965	-19.82274	14.90466	21.56892	54.7	102	-37.5	1
7.97	-6.97818	13.13886	13.76016	33.1	50.9	-47.8	1
7.975	8.770141	5.886	6.422281	18.2	2.3	-20.7	1
7.98	8.84862	8.16846	7.37058	25.2	0.7	-2.4	1
7.985	1.71348	8.64588	9.80346	30.3	7.3	-1.6	1
7.99	1.53036	8.86824	8.09652	23.3	0.2	-4.5	1
7.995	4.66302	8.71782	6.82122	19.4	-9	-1.4	1
8	4.92462	6.80814	7.14822	17	-9.8	0.1	1
8.005	3.4335	5.92524	8.12922	16.7	-5.6	-2.5	1
8.01	3.65586	6.14106	8.75052	15.8	-3.5	-4.3	1
8.015	1.53036	7.3248	7.37058	16.1	-1.1	-3.9	1
8.02	1.26876	6.7362	8.495461	15.6	5.3	-5.7	1
8.025	1.30146	6.513841	7.952641	14.9	3.5	-4.1	1
8.03	1.41264	6.65772	7.51446	14.8	3	-4.2	1
8.035	1.00716	6.585781	7.54716	14.4	2.3	-3.2	1
8.04	1.11834	6.69696	7.73028	14.3	0.1	-1.6	1
8.045	1.22952	6.7362	7.69758	13.4	-1.8	-0.5	1
8.05	0.96792	6.585781	7.80222	12.3	-3.6	0.9	1
8.055	1.15104	6.43536	7.9134	12.3	-5.8	3	1
8.06	1.49112	6.513841	7.9134	12.6	-8.1	4.8	1
8.065	1.45188	6.62502	7.952641	13	-10.2	6	1
8.07	1.0791	6.95202	8.12922	13	-12.4	7.3	1
8.075	0.77826	7.213621	8.02458	11.9	-16.8	9.3	1
8.08	0.51666	7.507921	8.16846	9.8	-23.3	12.5	1
8.085	-0.0327	7.83492	8.82246	7.8	-29.4	16.6	1
8.09	-0.70632	8.64588	10.2351	6.2	-39.5	23.1	1
8.095	-0.8567401	8.7963	10.41822	2.7	-49.7	29.2	1
8.1	0.07194	7.42944	9.692281	-2.2	-58.9	33.3	1
8.105	0.8567401	6.585781	9.110221	-6.6	-63.3	33.8	1
8.11	0.96792	7.24632	9.03828	-7.2	-66.5	30.9	1
8.115	-0.92868	6.991261	9.18216	-11.4	-74.8	23.1	1
8.12	-3.1719	6.36342	8.45622	-17	-82.8	11.4	1
8.125	-10.18932	4.37526	7.87416	-18.9	-86.2	-11.6	1
8.13	-18.85482	2.6814	8.42352	-25.6	-85.9	-54.6	1
8.135	-25.05474	4.30332	9.437221	-32.2	-100.1	-120.7	1
8.14	-23.59632	6.06912	9.692281	-45.1	-141.4	-212.5	1
8.145	-20.12358	8.757061	9.692281	-56.7	-181.5	-281.6	1
8.15	-14.81964	11.81124	8.20116	-70.9	-224.2	-341.8	1
8.155	-8.65896	14.02176	6.49422	-85.1	-268	-389.4	1
8.16	-3.28308	15.19896	3.3354	-99.5	-307.3	-424.6	1
8.165	2.6487	15.38208	-0.61476	-111	-339.2	-444.9	0
8.17	10.3005	14.6823	-3.37464	-115	-358.9	-455.2	0
8.175	17.3964	13.13886	-4.9377	-112.9	-350	-458.5	0
8.18	22.17714	11.1507	-6.31764	-103.4	-313.9	-455.7	0
8.185	21.46428	10.22856	-5.2974	-84.9	-257.4	-446.3	0
8.19	17.61876	11.48424	-2.93646	-60.8	-199.4	-423.6	0
8.195	14.93082	14.061	0.43164	-46.7	-174	-392.4	0
8.2	14.4861	15.71562	4.17252	-40.7	-169.6	-350.2	0
8.205	15.86604	11.29458	2.86452	-46.4	-178.7	-295.5	0
8.21	16.27806	7.54062	1.88352	-49.6	-181.7	-241.9	0
8.215	14.14602	6.65772	3.6624	-46.7	-155.4	-194.7	0
8.22	9.443761	6.4746	6.13452	-50.6	-128.3	-165.7	0
8.225	3.80628	5.04234	8.78322	-61.8	-107.1	-143.5	0
8.23	-0.33354	0.14388	11.79816	-76	-93.6	-124.2	0
8.235	0.8567401	-3.71472	13.97598	-80.2	-76.2	-94.9	0
8.24	-4.32948	-3.42042	16.4481	-83	-31.1	-63.2	0
8.245	-6.53346	5.74212	14.37492	-61.7	-4.6	-12	0
8.25	-6.75582	2.24322	9.83616	-29.7	-20.9	39.4	0
8.255	0.44472	2.53752	9.659581	-10.5	-29.6	44.3	0
8.26	10.5621	4.963861	8.5674	6	-27.7	37	0
8.265	16.27806	3.8586	5.48052	10.2	-26.7	29.8	0
8.27	14.5188	4.55838	4.82652	16.1	-17.2	21.1	0
8.275	7.31826	6.06912	6.53346	19.6	-0.3	7.4	0
8.28	1.22952	6.291481	8.42352	17	6.5	-4.4	0
8.285	-1.0791	6.36342	8.5674	14	4.9	-9.5	0
8.29	-0.18312	5.77482	7.44252	12.8	1.6	-9.8	0
8.295	1.93584	5.48052	6.74928	15	1.7	-6.6	0
8.3	3.39426	5.814061	6.74928	18.7	3.9	-2.7	0
8.305	4.17906	6.219541	7.076281	17.7	7	-3.3	0
8.31	4.02864	6.7689	7.33134	13.5	9	-6.7	0
8.315	2.75988	7.13514	7.2594	10.3	9.3	-9.6	0
8.32	1.97508	6.95202	7.22016	8.3	7.9	-11.4	0
8.325	1.49112	6.991261	7.65834	5.9	7.6	-11.8	0
8.33	1.37994	6.80814	7.952641	4.6	6.6	-11.5	0
8.335	1.49112	6.62502	8.09652	2.5	5.5	-8.3	0
8.34	1.26876	6.991261	8.27964	3.6	4.4	-5.3	0
8.345	1.30146	7.46868	8.45622	5.7	1.4	-2.5	0
8.35	1.03986	7.76298	8.312341	4.1	-3.1	0.2	0
8.355	1.15104	7.3248	7.9134	1.8	-6.5	2.3	0
8.36	1.26876	6.91932	7.952641	0.3	-9.2	5.3	0
8.365	1.3407	6.65772	7.80222	-0.1	-11.9	8.1	0
8.37	1.49112	6.7362	7.73028	-0.6	-13.6	10.9	0
8.375	1.6023	6.84084	7.87416	0	-16.4	13.4	0
8.38	1.64154	6.95202	7.65834	-0.4	-18.4	16.1	0
8.385	1.75272	7.0632	7.9134	-1.1	-20.7	18.4	0
8.39	1.41264	7.13514	7.9134	-2.3	-22.8	21.3	0
8.395	1.22952	6.84084	7.73028	-4.4	-24.7	23.5	0
8.4	1.19028	6.291481	7.51446	-6.7	-25.4	23.9	0
8.405	1.82466	6.1803	7.62564	-7.3	-22	23.1	0
8.41	2.01432	6.291481	7.586401	-7.5	-19.8	20.9	0
8.415	2.05356	6.06912	7.47522	-8.4	-16.9	18.9	0
8.42	2.27592	6.10836	7.51446	-9.6	-14	16.6	0
8.425	2.30862	6.14106	7.403281	-10.5	-11.1	14	0
8.43	2.23668	6.291481	7.298641	-10.5	-7.8	12.6	0
8.435	2.05356	6.43536	7.298641	-10.7	-5.7	10.8	0
8.44	2.05356	6.43536	7.33134	-11.1	-3.7	9.8	0
8.445	2.01432	6.43536	7.37058	-11.4	-2.8	9.4	0
8.45	2.1255	6.25224	7.403281	-11.5	-1.6	9	0
8.455	2.30862	5.886	7.37058	-11.6	-0.7	8.4	0
8.46	2.49828	5.74212	7.37058	-10.5	0	7.4	0
8.465	2.49828	5.63094	7.33134	-9.5	1.5	6	0
8.47	2.19744	5.66364	7.403281	-8.2	2.4	4.9	0
8.475	2.1255	5.48052	7.54716	-7.2	2.2	4.3	0
8.48	2.23668	5.44782	7.62564	-5.8	2.4	2.8	0
8.485	2.16474	5.63094	7.586401	-4.2	2.3	1.5	0
8.49	1.79196	5.814061	7.69758	-2.8	3.4	0.2	0
8.495	1.6023	5.886	7.65834	-1.9	3.1	-0.2	0
8.5	1.6023	5.66364	7.73028	-1.2	2.2	-0.7	0
8.505	1.90314	5.591701	7.65834	-0.8	1.5	-1.1	0
8.51	1.90314	5.77482	7.586401	0	0.4	-1.4	0
8.515	1.79196	5.95794	7.54716	0.7	0.2	-1.6	0
8.52	1.75272	5.92524	7.54716	1.9	0.2	-1.9	0
8.525	1.75272	5.591701	7.44252	2.5	0.4	-2.2	0
8.53	2.01432	5.63094	7.586401	3.3	1.3	-3.9	0
8.535	2.49828	5.66364	7.33134	4.4	1.6	-5.6	0
8.54	2.75988	5.66364	7.2594	5.4	1.8	-7	0
8.545	2.75988	5.84676	7.47522	6.3	2.5	-7.8	0
8.55	2.57022	5.99718	7.586401	7.2	2.5	-8.1	0
8.555	2.60946	5.99718	7.586401	7.2	2.3	-9	0
8.56	2.53752	6.291481	7.65834	6.5	0.6	-9.5	0
8.565	2.16474	6.291481	7.65834	5.7	-1.1	-9.7	0
8.57	1.97508	6.219541	7.65834	5.1	-3.5	-9.3	0
8.575	1.97508	5.886	7.62564	5.3	-5.4	-9.2	0
8.58	2.30862	5.55246	7.44252	6.5	-7	-9	0
8.585	2.3871	5.04234	7.403281	8.9	-8.1	-8.4	0
8.59	2.72064	4.78074	7.44252	13.4	-9.9	-7.4	0
8.595	2.87106	4.89192	7.62564	19.9	-10.7	-6.1	0
8.6	2.6487	5.14698	7.84146	24.5	-10.6	-6.2	0
8.605	2.27592	5.33664	7.9134	28.7	-10.2	-7.6	0
8.61	2.1255	5.33664	7.65834	32.7	-9.9	-9.5	0
8.615	2.45904	5.0031	7.73028	37.8	-8.3	-11.6	0
8.62	3.06072	5.0031	7.952641	44.5	-6.8	-15.2	0
8.625	3.50544	5.2974	7.84146	49.6	-6.1	-19.4	0
8.63	4.29024	5.36934	7.84146	56.2	-4.8	-23.1	0
8.635	4.59108	5.519761	7.62564	63	-3.7	-28.9	0
8.64	4.44066	5.44782	7.73028	70.3	-3.3	-37.5	0
8.645	3.91746	5.18622	7.985341	79.8	-5.4	-50.1	0
8.65	1.00716	3.89784	9.33258	88.4	-10.8	-63.4	0
8.655	-1.11834	3.27	10.92834	97	-32.5	-81.5	0
8.66	4.4799	1.65462	12.01398	108.1	-62.2	-104.5	0
8.665	9.110221	0.95484	9.5811	125.8	-67.4	-123.2	0
8.67	6.677341	3.96978	9.947341	160	-74.9	-138.1	0
8.675	0.51666	6.43536	11.61504	185	-91.4	-151.4	0
8.68	-1.11834	6.291481	12.74646	201.2	-118.8	-167.7	0
8.685	2.87106	7.0305	13.90404	215.6	-142.8	-187.3	0
8.69	6.082201	6.14106	11.5104	229.5	-149.3	-208.8	0
8.695	8.13576	6.91932	11.79816	247.9	-157.9	-228	0
8.7	7.9134	9.79038	13.64898	258.5	-160.3	-241.2	0
8.705	9.816541	8.31888	13.06692	255	-162.3	-254.3	0
8.71	9.7446	10.78446	14.04792	255	-160.8	-272.9	0
8.715	8.58702	12.58296	13.1781	250.2	-170.8	-280.3	0
8.72	8.28618	11.37306	10.81716	235.9	-177.9	-285.6	0
8.725	7.390201	15.8268	12.26904	232.9	-190.5	-282.6	0
8.73	6.12144	13.43316	13.10616	217	-210.9	-278.1	0
8.735	7.42944	10.19586	16.1538	191.5	-220	-278.3	0
8.74	11.19648	8.64588	19.0641	156.5	-219.9	-273.3	0
8.745	13.9629	3.08688	20.4048	113.8	-200.4	-267.3	0
8.75	13.02768	1.83774	16.1538	69.6	-166.3	-261.3	0
8.755	14.33568	8.057281	19.96662	48.3	-125	-245.4	0
8.76	13.77324	3.12612	22.11174	24.3	-101.9	-223.7	0
8.765	10.37898	-1.24914	16.4808	-12.1	-87.2	-197.3	0
8.77	8.770141	-3.2373	14.44686	-31.6	-87.4	-166.1	0
8.775	7.57986	-4.48644	12.5241	-40	-94.5	-136.4	0
8.78	7.017421	-4.525681	11.5104	-42.8	-106.3	-105.9	0
8.785	7.23978	-3.60354	11.5431	-41.8	-115.6	-82.7	0
8.79	7.35096	-2.42634	11.61504	-42	-120	-62.2	0
8.795	7.1286	-1.39302	11.98128	-45.2	-117.5	-43.3	0
8.8	6.49422	-0.80442	12.26904	-50.6	-111.7	-25.2	0
8.805	5.33664	-0.54936	12.30828	-59.5	-101.9	-5.8	0
8.81	3.65586	-0.51012	12.05322	-66.6	-94	8.4	0
8.815	1.75272	-0.5886	11.8374	-73.2	-88.4	20	0
8.82	0	-0.54936	11.76546	-79.4	-86.1	33.1	0
8.825	-1.45188	-0.21582	11.68698	-83.8	-88.1	40.4	0
8.83	-2.27592	0.327	11.65428	-87.5	-92.9	45.9	0
8.835	-2.6487	0.80442	11.61504	-92.5	-96.7	49	0
8.84	-2.72064	1.32108	11.61504	-97.7	-98.7	49.1	0
8.845	-2.79912	1.7658	11.58234	-103.5	-97.1	47.7	0
8.85	-2.87106	2.24322	11.47116	-110.2	-93.1	45.6	0
8.855	-2.98224	2.46558	11.47116	-118	-85.6	40.9	0
8.86	-3.13266	2.83182	11.25534	-123.4	-77.7	37.2	0
8.865	-3.39426	3.30924	11.32728	-129.2	-71.2	33.4	0
8.87	-3.65586	3.8259	11.43846	-134.8	-65.2	31	0
8.875	-3.9894	4.26408	11.47116	-140.2	-61.3	29.6	0
8.88	-4.06788	4.63686	11.39922	-147.9	-59.8	30	0
8.885	-4.13982	4.89192	11.14416	-154	-60.6	31.7	0
8.89	-4.10712	5.22546	10.74522	-159.2	-61.7	32.6	0
8.895	-4.02864	5.55246	10.2351	-163.8	-63.2	34	0
8.9	-3.91746	6.03642	9.692281	-167.3	-64.1	33.8	0
8.905	-3.6951	6.585781	9.2214	-171.1	-63.1	32.7	0
8.91	-3.6951	7.0632	8.67858	-174.5	-60.9	29.8	0
8.915	-3.80628	7.54062	7.985341	-177.3	-57.1	25.4	0
8.92	-4.02864	8.057281	7.44252	-178.8	-54.3	21.1	0
8.925	-4.251	8.64588	6.97164	-180.1	-52.1	15.8	0
8.93	-4.5126	9.3849	6.35034	-180.9	-52	11.6	0
8.935	-4.88538	10.0062	5.624401	-181.5	-53.6	9.5	0
8.94	-4.963861	10.70598	4.89846	-181.8	-58.5	7.2	0
8.945	-4.81344	11.33382	4.13982	-180.9	-64.9	6.5	0
8.95	-4.66302	12.18402	3.48582	-179.2	-70.9	7.1	0
8.955	-4.5126	13.02768	2.72064	-177.5	-76.5	9.1	0
8.96	-4.36872	13.91058	1.9947	-175	-80	11.1	0
8.965	0	0	0	0	0	0	0
8.97	0	0	0	0	0	0	0
8.975	-4.10712	15.97068	-0.61476	-162.2	-76.6	19	0
8.98	-4.40142	16.89282	-1.19682	-156.9	-73.3	22.1	0
8.985	-5.11428	17.63184	-1.73964	-150.9	-69.3	24.9	0
8.99	-5.78136	18.32508	-2.17782	-142.6	-66.5	29.3	0
8.995	-6.49422	18.84174	-2.43288	-138	-65.2	32.9	0
9	-7.35096	19.13604	-2.6487	-133.4	-65.6	35.6	0
9.005	-8.24694	19.21452	-2.90376	-129.1	-66.6	37.2	0
9.01	-9.293341	19.17528	-3.04764	-124.6	-70.4	38.3	0
9.015	-9.96696	18.95292	-3.44658	-120.1	-76.9	38.8	0
9.02	-10.37898	18.32508	-3.84552	-117.1	-81.5	37.4	0
9.025	-10.41168	17.55336	-3.73434	-112.4	-84.4	34.3	0
9.03	-1.93584	11.88318	-6.023341	-108.1	-86.1	29.6	0
9.035	-6.27186	18.58668	-14.8131	-64.8	-12.3	3.2	0
9.04	-14.44686	13.65552	-31.98714	-1.4	115.1	-65.5	0
9.045	-19.86198	3.05418	-26.9448	53.7	115	-82.7	0
9.05	-23.63556	-6.06912	-0.43164	102.6	65.7	-64.2	0
9.055	-8.28618	25.02858	22.73304	126.6	-20	-34.2	0
9.06	2.87106	43.61526	43.3929	145.8	-44.6	-9.9	0
9.065	9.70536	45.38106	47.46078	103.6	-21.9	-12.8	0
9.07	14.29644	30.7707	27.16062	41	-14.8	-16.5	0
9.075	12.6549	4.37526	0.7586401	-15.1	-15.5	-10.1	0
9.08	16.50042	-10.5948	-5.84022	-7.1	-12.2	1.1	0
9.085	14.5188	-4.85268	0.6867	42.3	30.3	-13.6	0
9.09	7.462141	1.98162	8.5674	80.8	73	-29.4	0
9.095	-2.49828	7.46868	11.79816	86.8	74.8	-32.2	0
9.1	-9.07098	8.09652	11.1834	76.5	60.8	-33.1	0
9.105	-10.18932	7.9134	11.00028	65.5	43.2	-33.2	0
9.11	-5.487061	9.79038	10.49016	54.6	21.6	-33.3	0
9.115	0.22236	10.11738	8.78322	42.2	6	-28.4	0
9.12	3.87822	8.7963	7.62564	32.8	2.8	-21.2	0
9.125	5.22546	7.24632	6.82122	23.3	4.4	-14.7	0
9.13	5.97102	9.49608	8.63934	18	10.4	-14.2	0
9.135	3.39426	10.74522	8.2404	12	18.6	-16.7	0
9.14	1.45188	6.219541	7.47522	-2.5	17.4	-15.4	0
9.145	1.00716	5.33664	8.02458	-3.6	18.1	-18	0
9.15	1.03986	5.92524	9.110221	-1.6	18.3	-18.9	0
9.155	1.19028	5.886	8.5674	-0.9	17.2	-16.8	0
9.16	1.03986	5.99718	8.495461	0.8	16.6	-15.3	0
9.165	0.8959801	6.84084	8.711281	2.7	14.7	-14.7	0
9.17	0.7455601	6.7362	8.20116	2	11.6	-12.3	0
9.175	1.41264	6.36342	7.952641	0.9	8.1	-10.2	0
9.18	1.97508	6.7689	7.952641	1.4	8.1	-8.9	0
9.185	1.93584	6.40266	7.87416	1.1	8.1	-7.4	0
9.19	1.64154	6.06912	7.985341	1	7.7	-6.8	0
9.195	1.37994	6.03642	8.16846	2.9	7.7	-5.4	0
9.2	1.75272	5.886	8.057281	4.6	6.2	-4.6	0
9.205	2.30862	5.92524	7.985341	6.5	4.9	-4.3	0
9.21	2.72064	5.95794	7.84146	8.1	4.1	-5.1	0
9.215	2.53752	6.10836	7.69758	7.7	4.5	-6.6	0
9.22	2.42634	6.1803	7.33134	6.5	6	-8.7	0
9.225	2.53752	6.43536	8.312341	6.3	4.6	-8.5	0
9.23	-0.14388	6.4746	6.86046	7.1	0.3	-3.9	0
9.235	1.30146	5.92524	8.312341	3.5	11.2	-9.7	0
9.24	2.16474	5.95794	7.54716	3.3	8.6	-9.6	0
9.245	2.27592	6.03642	7.62564	3.1	9.6	-10.2	0
9.25	1.64154	6.14106	7.80222	3.3	12.1	-12	0
9.255	1.00716	5.99718	7.9134	2.8	11.6	-11.8	0
9.26	1.22952	6.03642	7.952641	2.8	10.9	-10.7	0
9.265	1.71348	5.886	7.87416	3.7	10.4	-9.9	0
9.27	1.71348	5.84676	7.84146	3.9	10.5	-10	0
9.275	1.3407	5.92524	7.985341	4.9	10	-9.6	0
9.28	1.22952	5.92524	8.057281	6	9.3	-9.9	0
9.285	1.6023	6.10836	7.9134	6.6	8	-8.8	0
9.29	1.67424	6.219541	7.76952	6.5	7.7	-8.2	0
9.295	1.41264	6.219541	7.76952	5.8	7	-7.8	0
9.3	1.26876	6.1803	7.84146	5.2	6.3	-7.1	0
9.305	1.49112	6.1803	7.76952	4.8	5.7	-6.4	0
9.31	1.49112	6.25224	7.76952	4.4	4.6	-6	0
9.315	1.45188	6.10836	7.69758	3.7	5.1	-5.7	0
9.32	1.41264	6.03642	7.65834	3.2	4.3	-5.6	0
9.325	1.3407	5.84676	7.76952	2.7	3.8	-4.9	0
9.33	1.3407	5.92524	7.87416	2.5	2.6	-4.8	0
9.335	1.22952	5.99718	7.9134	3.2	2.1	-4.9	0
9.34	1.30146	6.14106	7.952641	4.2	1	-4.9	0
9.345	1.41264	6.10836	7.84146	4.3	0.1	-4.9	0
9.35	1.3407	6.10836	7.84146	4.2	0	-4.1	0
9.355	1.30146	6.03642	7.84146	4.4	-0.5	-3.5	0
9.36	1.41264	6.06912	7.76952	4.9	-0.8	-2.8	0
9.365	1.45188	6.06912	7.84146	5.1	-1.1	-2.5	0
9.37	1.37994	6.03642	7.76952	4.9	-1.8	-2.3	0
9.375	1.3407	6.03642	7.73028	4.9	-2.4	-1.7	0
9.38	1.3407	6.14106	7.73028	5.1	-3	-1.6	0
9.385	1.41264	6.10836	7.65834	5.1	-3.9	-0.7	0
9.39	1.37994	6.1803	7.69758	5.5	-3.7	-0.4	0
9.395	1.37994	6.219541	7.69758	5.1	-4	-0.2	0
9.4	1.37994	6.1803	7.69758	4.4	-3.8	0.1	0
9.405	1.45188	6.06912	7.76952	4.6	-4.6	0.4	0
9.41	1.37994	6.10836	7.73028	5.3	-5.2	0.9	0
9.415	1.26876	6.10836	7.80222	6	-6.4	1.6	0
9.42	1.41264	6.10836	7.76952	6.9	-7.7	2.5	0
9.425	1.45188	6.06912	7.73028	7.2	-9.1	3.6	0
9.43	1.53036	6.1803	7.76952	7.7	-11.1	4.8	0
9.435	1.53036	6.219541	7.76952	8.5	-12.9	5.2	0
9.44	1.64154	6.219541	7.62564	8.8	-14.9	6.3	0
9.445	1.75272	6.14106	7.69758	10.2	-16.9	6.8	0
9.45	1.56306	6.10836	7.76952	11.4	-18.4	7.4	0
9.455	1.45188	5.95794	7.76952	11.9	-18.6	8.9	0
9.46	1.30146	5.99718	7.84146	13.7	-18.6	10.2	0
9.465	1.30146	6.10836	8.09652	15.8	-19.1	11	0
9.47	1.45188	6.10836	7.952641	18	-19.7	11.4	0
9.475	1.56306	6.14106	7.84146	20.2	-20.1	12.4	0
9.48	1.49112	6.1803	7.76952	23.3	-20.3	12.8	0
9.485	1.53036	6.291481	7.87416	25.2	-20	12.9	0
9.49	1.97508	6.1803	7.87416	26	-20	13.7	0
9.495	2.6487	6.1803	7.76952	27.6	-18.6	13	0
9.5	2.94954	6.03642	7.586401	30	-17.7	11.4	0
9.505	3.24384	5.84676	7.65834	31.1	-15.2	8.6	0
9.51	3.54468	5.63094	7.76952	33.4	-12.6	4.9	0
9.515	3.91746	5.70288	7.80222	36.1	-9.1	1.4	0
9.52	4.44066	5.33664	7.84146	41.4	-3.9	-5	0
9.525	4.62378	5.25816	8.02458	46.7	1.4	-11.2	0
9.53	4.963861	5.07504	8.38428	54.1	6.1	-18.3	0
9.535	3.84552	4.93116	9.03828	63	11.2	-25	0
9.54	3.1719	3.05418	10.16316	70.7	10.9	-33.8	0
9.545	2.9103	4.4145	8.894401	79.8	7.2	-43.1	0
9.55	2.6487	6.69696	9.2214	92.5	-0.7	-44.8	0
9.555	0.96792	5.36934	9.980041	100.1	-5	-47.6	0
9.56	-0.37278	4.7088	10.5621	106.7	-16.1	-50.8	0
9.565	1.6023	6.25224	11.28804	114.9	-34.2	-54	0
9.57	4.29024	6.69696	10.92834	125.1	-37.3	-60.2	0
9.575	3.9894	6.991261	9.2541	131.8	-33.7	-65.4	0
9.58	3.87822	7.76298	10.41822	142.5	-36	-68.1	0
9.585	3.28308	8.502001	11.32728	149.3	-37.8	-71.6	0
9.59	3.58392	8.5347	10.2351	152.3	-42.4	-76.7	0
9.595	3.58392	8.5347	9.5484	155.8	-48	-80.7	0
9.6	3.80628	9.417601	10.38552	157.9	-54.4	-82.5	0
9.605	4.10712	8.685121	9.62034	153.3	-64.4	-84.4	0
9.61	4.2183	8.35158	8.35158	149.9	-70.4	-84.9	0
9.615	4.7742	9.123301	8.16846	150.7	-74.7	-85.5	0
9.62	5.59824	9.16254	9.03828	149.8	-75.1	-88.7	0
9.625	6.71658	7.6191	9.659581	143.3	-69.2	-91	0
9.63	8.28618	5.04234	10.74522	133.5	-59.5	-90.6	0
9.635	10.33974	3.2373	12.01398	123.6	-47.3	-84.4	0
9.64	13.47894	1.13796	12.30828	114.1	-33.8	-71.5	0
9.645	17.61876	-1.54344	10.78446	104.4	-14.2	-39.2	0
9.65	19.33878	1.06602	7.14822	103.5	-0.7	1.8	0
9.655	16.91244	4.7088	12.1971	115	5.1	44.1	0
9.66	14.29644	1.09872	12.41946	109.8	10.7	85.4	0
9.665	11.12454	-0.6213	10.60134	97.3	20	116.2	0
9.67	8.09652	-1.24914	9.76422	91.9	25.3	135.5	0
9.675	5.37588	-1.28184	9.5811	89.3	30.3	142	0
9.68	3.13266	-0.51012	10.01928	85.9	34.4	139	0
9.685	1.56306	0.80442	11.14416	80.7	33.7	131.2	0
9.69	0.70632	2.20398	12.4914	71.4	30.8	120.6	0
9.695	0.5559	3.2373	13.39392	57.8	26.9	109.4	0
9.7	0.70632	3.8586	13.72092	41.5	22.8	97.7	0
9.705	1.03986	4.04826	13.54434	20.4	19.1	83.7	0
9.71	1.15104	4.1202	13.03422	3	17.8	72.1	0
9.715	1.26876	4.23138	12.4914	-12.6	16.9	61	0
9.72	1.37994	4.4145	11.94204	-30.9	15.5	46.6	0
9.725	1.82466	4.525681	11.2161	-44.5	13.1	39	0
9.73	2.57022	4.66956	10.5621	-56	10.1	32.1	0
9.735	3.39426	4.74804	9.947341	-66	8.6	26.4	0
9.74	4.40142	4.78074	9.18216	-74.5	8.1	23	0
9.745	5.2974	4.74804	8.38428	-81.1	8.2	21.8	0
9.75	6.12144	4.55838	7.51446	-85.6	9.5	21.9	0
9.755	6.97818	4.30332	6.82122	-88.3	11.8	26.2	0
9.76	7.76298	4.19214	6.06258	-87.9	13.8	31.1	0
9.765	8.475841	4.08096	5.55246	-86.1	16.1	38.9	0
9.77	9.18216	4.1202	5.08158	-82.6	18.9	48.2	0
9.775	9.666121	4.15944	4.75458	-77.8	22.5	58.5	0
9.78	9.89502	4.15944	4.49952	-71.2	27.7	72.3	0
9.785	9.96696	4.15944	4.17252	-65.1	31	84.7	0
9.79	10.0389	4.23138	3.88476	-59.4	35.1	97.2	0
9.795	9.89502	4.23138	3.59046	-52.8	38.7	109.1	0
9.8	9.70536	4.30332	3.48582	-45.1	42.3	120.5	0
9.805	9.59418	4.63686	3.48582	-37.8	45.9	131.1	0
9.81	9.40452	5.11428	3.70164	-31	48.9	140.7	0
9.815	9.293341	5.66364	4.02864	-23.9	53.1	152.6	0
9.82	9.110221	6.1803	4.2837	-19.6	55.7	161.6	0
9.825	8.88132	6.4746	4.6107	-16	59.8	169.6	0
9.83	8.547781	6.69696	4.71534	-12.8	64.6	178.4	0
9.835	8.02458	6.91932	4.82652	-11.2	68.3	183.4	0
9.84	7.57986	6.88008	4.9377	-9.1	72.1	187.1	0
9.845	7.23978	7.13514	4.9704	-7.2	74.8	189	0
9.85	7.017421	7.507921	5.22546	-6.3	77.2	190.2	0
9.855	6.867	7.80222	5.44128	-5.7	79.1	189.9	0
9.86	6.677341	7.9134	5.696341	-6	81.2	189	0
9.865	6.422281	7.9134	5.66364	-7.4	83.9	187.1	0
9.87	6.23262	7.691041	5.591701	-8.5	85.6	185.1	0
9.875	6.12144	7.57986	5.55246	-8.9	88.4	182.5	0
9.88	6.082201	7.507921	5.33664	-8.3	89.8	179.2	0
9.885	5.93178	7.42944	5.22546	-8.5	90.1	174.6	0
9.89	5.97102	7.54062	5.33664	-8.6	90.5	168.5	0
9.895	6.010261	7.83492	5.519761	-9.4	88.9	164.4	0
9.9	6.27186	8.31888	5.66364	-10.9	86.5	161	0
9.905	6.53346	8.502001	5.696341	-13.4	83.7	157.9	0
9.91	6.82776	8.46276	5.66364	-16.8	81.4	155.5	0
9.915	6.90624	8.207701	5.40858	-19.6	79.5	152.5	0
9.92	6.75582	7.691041	4.89846	-21.4	78.1	150.6	0
9.925	6.49422	7.17438	4.42758	-21.3	76.7	147.8	0
9.93	6.27186	6.80814	3.9567	-20.7	75	144.4	0
9.935	6.082201	6.4746	3.55776	-17.9	72.9	141.6	0
9.94	5.97102	6.1803	3.08034	-13	69.5	137.4	0
9.945	5.8206	5.99718	2.83182	-7.9	65.7	133.8	0
9.95	5.85984	5.84676	2.57676	-1.7	61.9	130.2	0
9.955	5.89908	5.886	2.39364	4.5	58.2	127.1	0
9.96	6.04296	6.03642	2.43288	11.9	53.9	124.1	0
9.965	6.16068	6.40266	2.57676	18.7	49.9	121.3	0
9.97	6.23262	6.84084	2.79258	25.4	45.9	119.1	0
9.975	6.38304	7.3575	2.9757	33.3	41.1	117.7	0
9.98	6.49422	7.72374	3.04764	38.8	38.2	116.9	0
9.985	6.677341	8.057281	3.08034	44.1	36.4	116.9	0
9.99	6.605401	8.31888	2.93646	48.8	34.3	116.6	0
[truncated: 2,215 more rows]
