# Supplementary material for: Real-Time Detection of Freezing Motions in Parkinson's Patients for Adaptive Gait Phase Synchronous Cueing
Source: Front Neurol. 2021 Dec 6;12:720516. doi: 10.3389/fneur.2021.720516 (PMC8685223; doi:10.3389/fneur.2021.720516)
Supplement: Supplementary file 2 [file Data_Sheet_2.zip › data/S4/S4_right_foot_trial_1.csv]

time	acc_x	acc_y	acc_z	gyr_x	gyr_y	gyr_z	FoG
0	2.34786	6.513841	7.47522	-8.3	-1.5	3.2	0
0.005	2.27592	6.43536	7.2594	-9.2	-0.7	2	0
0.01	2.1255	6.40266	7.18746	-10.5	0.5	0.7	0
0.015	1.79196	6.33072	7.298641	-10.9	1.2	0.2	0
0.02	1.45188	6.219541	7.403281	-10.7	1.8	-0.5	0
0.025	1.11834	6.14106	7.47522	-10.7	2.3	-1.6	0
0.03	1.0791	5.99718	7.586401	-10	1.8	-1.8	0
0.035	1.11834	5.92524	7.65834	-9.3	1.1	-1.8	0
0.04	1.19028	5.99718	7.586401	-8.2	0	-1.5	0
0.045	1.19028	6.03642	7.586401	-7	0	-1.6	0
0.05	1.30146	5.95794	7.54716	-5.6	0	-1.4	0
0.055	1.37994	5.92524	7.62564	-4.4	0.9	-1.1	0
0.06	1.53036	5.92524	7.51446	-3.3	0.7	-1.1	0
0.065	1.64154	5.84676	7.51446	-2.1	0.6	-1.3	0
0.07	1.79196	5.77482	7.44252	-0.7	0.4	-1.1	0
0.075	1.82466	5.84676	7.44252	0	0.2	-1.3	0
0.08	1.75272	5.92524	7.44252	1.4	0.2	-1.1	0
0.085	1.75272	5.77482	7.47522	3.1	0.2	-1.6	0
0.09	1.71348	5.66364	7.44252	4.2	0.7	-2.6	0
0.095	1.82466	5.70288	7.44252	5.1	0.7	-3.3	0
0.1	1.79196	5.84676	7.51446	6.7	1.3	-3.5	0
0.105	1.71348	6.03642	7.51446	7.8	1	-4	0
0.11	1.67424	6.1803	7.54716	8.6	1.4	-4.2	0
0.115	1.67424	6.36342	7.54716	8.8	2.6	-4.9	0
0.12	1.56306	6.513841	7.51446	8.3	2.4	-5.5	0
0.125	1.49112	6.62502	7.44252	8	2.3	-5.8	0
0.13	1.41264	6.585781	7.51446	7.9	3.1	-6.1	0
0.135	1.45188	6.4746	7.54716	7	2.6	-6.1	0
0.14	1.45188	6.36342	7.586401	7.2	2.3	-6.2	0
0.145	1.49112	6.43536	7.586401	8.1	2.2	-5.8	0
0.15	1.41264	6.4746	7.54716	8.8	2.9	-5.5	0
0.155	1.41264	6.513841	7.54716	8.3	2.3	-5.6	0
0.16	1.3407	6.65772	7.54716	8.8	2.3	-5.3	0
0.165	1.53036	7.213621	7.65834	8.5	2.3	-5.4	0
0.17	1.53036	7.24632	7.54716	7.1	2.3	-5.1	0
0.175	1.3407	6.7689	7.22016	5.5	1.8	-4.6	0
0.18	1.41264	6.7362	7.298641	4.6	1.5	-4.1	0
0.185	1.41264	6.84084	7.51446	3.7	1.5	-3.6	0
0.19	1.37994	6.69696	7.51446	3	1.4	-3.2	0
0.195	1.26876	6.62502	7.44252	2.1	1.2	-2.5	0
0.2	1.26876	6.65772	7.403281	1.8	1	-1.8	0
0.205	1.30146	6.69696	7.403281	1.2	0.7	-1.4	0
0.21	1.3407	6.62502	7.37058	0.7	0.2	-0.8	0
0.215	1.41264	6.62502	7.44252	-0.2	0	0	0
0.22	1.41264	6.585781	7.403281	-0.7	-0.4	0.9	0
0.225	1.37994	6.585781	7.44252	-1.1	-0.7	1.8	0
0.23	1.45188	6.54654	7.47522	-2	-1.2	2.1	0
0.235	1.49112	6.43536	7.403281	-2.5	-0.7	1.6	0
0.24	1.56306	6.43536	7.47522	-2.3	-0.9	1.5	0
0.245	1.6023	6.43536	7.47522	-2.6	-0.8	1.8	0
0.25	1.56306	6.36342	7.51446	-2.8	-0.9	1.9	0
0.255	1.53036	6.43536	7.51446	-2.5	-0.4	1.9	0
0.26	1.56306	6.4746	7.47522	-2.7	0	1.6	0
0.265	1.64154	6.36342	7.51446	-2.5	0	1.5	0
0.27	1.6023	6.36342	7.44252	-2.8	0	0.8	0
0.275	1.6023	6.43536	7.47522	-2.9	0.2	0.4	0
0.28	1.56306	6.43536	7.44252	-2.6	0	0.9	0
0.285	1.56306	6.40266	7.51446	-2.5	0	1.1	0
0.29	1.56306	6.43536	7.54716	-2.5	0.4	1.4	0
0.295	1.6023	6.40266	7.51446	-2.3	0	0.7	0
0.3	1.56306	6.291481	7.51446	-2.3	-0.1	0.7	0
0.305	1.6023	6.25224	7.44252	-1.9	0.2	0.7	0
0.31	1.56306	6.219541	7.54716	-1.7	0.1	0.2	0
0.315	1.6023	6.219541	7.54716	-0.5	0	0.3	0
0.32	1.6023	6.291481	7.47522	0	0	-0.3	0
0.325	1.6023	6.33072	7.47522	0.1	0.7	-0.6	0
0.33	1.64154	6.25224	7.47522	0	0.5	-1.6	0
0.335	1.64154	6.291481	7.47522	0.2	0.7	-1.7	0
0.34	1.64154	6.33072	7.54716	0.4	1	-1.8	0
0.345	1.53036	6.40266	7.47522	0.3	1.7	-2.3	0
0.35	1.53036	6.40266	7.47522	0.2	2.5	-2.7	0
0.355	1.41264	6.40266	7.47522	0	1.8	-3	0
0.36	1.37994	6.4746	7.51446	0.5	2.3	-2.8	0
0.365	1.41264	6.513841	7.54716	0.4	2.3	-2	0
0.37	1.30146	6.4746	7.44252	0.4	2.2	-2.1	0
0.375	1.3407	6.4746	7.47522	0.1	2.8	-2.2	0
0.38	1.3407	6.43536	7.47522	-0.1	2.3	-1.9	0
0.385	1.30146	6.513841	7.51446	-0.3	1.8	-1.8	0
0.39	1.37994	6.4746	7.47522	-0.3	1.4	-2.3	0
0.395	1.37994	6.4746	7.47522	-0.4	1.7	-2	0
0.4	1.41264	6.54654	7.51446	-0.4	1.4	-1.6	0
0.405	1.37994	6.43536	7.47522	-0.7	1.5	-1.6	0
0.41	1.37994	6.40266	7.47522	-0.9	1.8	-1.1	0
0.415	1.45188	6.43536	7.51446	-1	1.5	-1.3	0
0.42	1.45188	6.40266	7.47522	-0.7	1.1	-1.4	0
0.425	1.49112	6.43536	7.47522	-0.3	1.4	-1.3	0
0.43	1.45188	6.36342	7.51446	0	1.3	-0.9	0
0.435	1.37994	6.40266	7.44252	0	1.2	-1.4	0
0.44	1.37994	6.43536	7.47522	-0.2	1.1	-1.6	0
0.445	1.41264	6.43536	7.54716	-0.2	0.9	-1.1	0
0.45	1.45188	6.43536	7.586401	0	0.8	-1.1	0
0.455	1.41264	6.43536	7.51446	0.3	0.9	-1.1	0
0.46	1.41264	6.43536	7.51446	0.4	0.8	-0.9	0
0.465	1.37994	6.4746	7.54716	0.4	1	-0.8	0
0.47	1.41264	6.40266	7.586401	0.4	0.5	-0.4	0
0.475	1.37994	6.43536	7.54716	0.4	0.3	-0.7	0
0.48	1.37994	6.43536	7.51446	0.5	0.1	-0.5	0
0.485	1.45188	6.43536	7.586401	0.6	0.4	-1.3	0
0.49	1.41264	6.43536	7.51446	0.6	1.2	-0.7	0
0.495	1.41264	6.36342	7.51446	0.8	0.9	-0.7	0
0.5	1.45188	6.43536	7.51446	0.6	0.8	-0.8	0
0.505	1.49112	6.43536	7.403281	0.8	0.4	-0.4	0
0.51	1.56306	6.43536	7.51446	0.7	0.7	-0.6	0
0.515	1.49112	6.54654	7.403281	0.4	0.9	-0.4	0
0.52	1.45188	6.43536	7.44252	0.3	0.6	-0.5	0
0.525	1.41264	6.4746	7.47522	-0.2	0.2	-0.7	0
0.53	1.37994	6.513841	7.51446	-0.1	0.3	-0.4	0
0.535	1.30146	6.7689	7.69758	-0.4	0.2	-0.1	0
0.54	1.19028	7.24632	7.73028	-0.9	-0.7	1.2	0
0.545	1.0791	7.6191	7.73028	-2	-2.4	2.4	0
0.55	1.0791	7.6518	7.69758	-4.8	-4.3	3.6	0
0.555	1.03986	7.285561	7.51446	-8.5	-5.8	4.9	0
0.56	1.15104	6.95202	7.37058	-11.4	-6.9	6.7	0
0.565	1.0791	6.62502	7.44252	-13.3	-7.8	8.6	0
0.57	1.22952	5.92524	7.62564	-13.9	-9.3	9.3	0
0.575	1.45188	5.66364	7.69758	-12.6	-7.2	8.7	0
0.58	1.79196	5.70288	7.69758	-10	-5.3	7.2	0
0.585	2.01432	5.92524	7.54716	-8.8	-5.7	6.2	0
0.59	2.05356	5.99718	7.37058	-6.7	-4.5	5.2	0
0.595	1.82466	6.06912	7.37058	-4.7	-3.4	4.7	0
0.6	1.53036	6.25224	7.403281	-4.4	-2.7	4.2	0
0.605	1.41264	6.219541	7.47522	-4.1	-2.3	3.7	0
0.61	1.3407	6.10836	7.54716	-4.4	-2.1	3.1	0
0.615	1.3407	5.886	7.51446	-4	-2	2.6	0
0.62	1.53036	5.66364	7.403281	-3	-1.6	2.1	0
0.625	1.56306	5.591701	7.44252	-1.4	-1.9	1.9	0
0.63	1.79196	5.591701	7.47522	0.2	-1.3	1.2	0
0.635	1.8639	5.66364	7.44252	2.1	-1.4	0.5	0
0.64	2.01432	5.84676	7.33134	4.4	-0.8	-0.1	0
0.645	1.97508	6.06912	7.403281	5.6	0.2	-0.3	0
0.65	1.79196	6.219541	7.403281	6	1.1	-0.9	0
0.655	1.64154	6.25224	7.54716	6.4	0.2	-0.9	0
0.66	1.53036	6.25224	7.54716	6.5	0.4	-1.3	0
0.665	1.49112	6.25224	7.51446	7.1	1	-1.3	0
0.67	1.41264	6.219541	7.54716	7.7	0.7	-1.1	0
0.675	1.37994	6.33072	7.51446	8.1	-0.2	-0.7	0
0.68	1.41264	6.36342	7.44252	8.8	-0.2	-0.7	0
0.685	1.49112	6.43536	7.44252	9.2	-0.3	0	0
0.69	1.67424	6.43536	7.47522	9.1	-0.3	0	0
0.695	1.67424	6.4746	7.47522	9.1	-0.9	0.3	0
0.7	1.67424	6.585781	7.51446	8.6	-0.8	0.6	0
0.705	1.67424	6.585781	7.51446	8.7	-0.8	1	0
0.71	1.64154	6.54654	7.47522	8.1	-1.8	1.9	0
0.715	1.45188	6.4746	7.51446	7.1	-0.7	2.1	0
0.72	1.53036	6.513841	7.47522	6.9	-0.1	2.2	0
0.725	1.56306	6.4746	7.47522	6.9	-0.2	2	0
0.73	1.67424	6.513841	7.47522	6.3	0	2.5	0
0.735	1.64154	6.4746	7.47522	6.5	0	2.7	0
0.74	1.67424	6.513841	7.403281	6.6	-0.3	2.4	0
0.745	1.67424	6.585781	7.44252	6.4	-0.1	2.5	0
0.75	1.71348	6.585781	7.44252	5.6	0.4	2.1	0
0.755	1.67424	6.54654	7.51446	4.9	0	2.7	0
0.76	1.67424	6.62502	7.44252	4.3	-0.1	2.4	0
0.765	1.64154	6.513841	7.44252	4	0	2.3	0
0.77	1.64154	6.513841	7.403281	3.4	-0.2	2.5	0
0.775	1.71348	6.513841	7.403281	3.4	0	1.6	0
0.78	1.64154	6.4746	7.47522	2.9	0.2	1.6	0
0.785	1.64154	6.513841	7.44252	2.4	0.6	1.3	0
0.79	1.6023	6.585781	7.44252	2	1.2	1.3	0
0.795	1.64154	6.585781	7.44252	1.4	0.4	0.9	0
0.8	1.56306	6.585781	7.44252	1.2	0.4	1.1	0
0.805	1.6023	6.585781	7.37058	1.1	0.2	0.4	0
0.81	1.67424	6.513841	7.44252	0.6	0.3	0.4	0
0.815	1.71348	6.513841	7.44252	0	0.1	0.4	0
0.82	1.67424	6.513841	7.37058	-0.3	0.2	-0.6	0
0.825	1.64154	6.513841	7.44252	-0.7	0.5	0	0
0.83	1.6023	6.513841	7.44252	-0.6	0.2	-0.1	0
0.835	1.64154	6.4746	7.44252	-1	0.5	-0.6	0
0.84	1.67424	6.4746	7.44252	-1.2	0.7	-0.6	0
0.845	1.64154	6.4746	7.37058	-1.2	0.4	-0.9	0
0.85	1.67424	6.4746	7.37058	-1.5	0.9	-0.9	0
0.855	1.64154	6.513841	7.37058	-1.6	0.7	-1.3	0
0.86	1.67424	6.36342	7.37058	-1.4	1	-1.1	0
0.865	1.64154	6.43536	7.51446	-1.1	0.9	-1.1	0
0.87	1.67424	6.40266	7.44252	-1.8	0.9	-1.6	0
0.875	1.56306	6.513841	7.44252	-1.9	1	-1.4	0
0.88	1.56306	6.43536	7.47522	-1.4	1	-1.6	0
0.885	1.53036	6.40266	7.47522	-1.6	1.5	-1.1	0
0.89	1.53036	6.36342	7.44252	-1.6	1.6	-1.7	0
0.895	1.6023	6.36342	7.47522	-1.3	1.9	-1.9	0
0.9	1.6023	6.291481	7.51446	-0.9	1.9	-1.4	0
0.905	1.6023	6.25224	7.51446	-0.9	1.4	-1.8	0
0.91	1.53036	6.291481	7.51446	-0.8	0.9	-2.2	0
0.915	1.56306	6.33072	7.54716	-0.6	0.9	-1.9	0
0.92	1.64154	6.43536	7.47522	-0.2	1.1	-1.8	0
0.925	1.79196	6.40266	7.44252	0	1.7	-1.4	0
0.93	1.67424	6.43536	7.44252	-0.3	1.6	-1.8	0
0.935	1.67424	6.4746	7.44252	-0.3	1.2	-2	0
0.94	1.67424	6.40266	7.44252	-0.7	1.9	-2.5	0
0.945	1.6023	6.40266	7.403281	-0.5	1.9	-2.8	0
0.95	1.64154	6.40266	7.44252	-0.9	2.1	-3	0
0.955	1.6023	6.36342	7.47522	-1.4	2.1	-3	0
0.96	1.56306	6.40266	7.44252	-1.8	2.7	-3.5	0
0.965	1.53036	6.40266	7.47522	-1.4	2.5	-3.6	0
0.97	1.56306	6.36342	7.47522	-1.4	2.2	-3	0
0.975	1.49112	6.43536	7.51446	-1.7	2.4	-3.2	0
0.98	1.56306	6.36342	7.47522	-1.8	2.6	-3.7	0
0.985	1.49112	6.4746	7.44252	-1.6	2.6	-3.3	0
0.99	1.6023	6.40266	7.47522	-1.6	2.3	-3.2	0
0.995	1.49112	6.40266	7.47522	-1.4	2.7	-2.8	0
1	1.56306	6.40266	7.44252	-1.7	2.7	-2.9	0
1.005	1.49112	6.4746	7.47522	-1.5	2.8	-2.8	0
1.01	1.53036	6.4746	7.47522	-1.6	3	-3	0
1.015	1.53036	6.4746	7.51446	-1.6	2.8	-3	0
1.02	1.53036	6.43536	7.51446	-2.1	2.9	-3	0
1.025	1.53036	6.43536	7.54716	-2	3	-3.2	0
1.03	1.56306	6.40266	7.51446	-1.8	2.8	-3.7	0
1.035	1.49112	6.40266	7.54716	-1.6	2.5	-3.5	0
1.04	1.49112	6.43536	7.51446	-1.6	2.5	-3.3	0
1.045	1.53036	6.43536	7.51446	-1.9	2.2	-3.2	0
1.05	1.49112	6.36342	7.44252	-1.6	2.1	-2.5	0
1.055	1.41264	6.43536	7.51446	-1.8	2.3	-2.7	0
1.06	1.56306	6.36342	7.47522	-1.4	1.9	-2.7	0
1.065	1.49112	6.40266	7.51446	-1.4	2.2	-2.2	0
1.07	1.53036	6.33072	7.47522	-1.6	1.9	-1.8	0
1.075	1.41264	6.36342	7.51446	-1.9	2	-1.8	0
1.08	1.41264	6.43536	7.54716	-1.4	1.8	-2.3	0
1.085	1.45188	6.40266	7.47522	-1	1.4	-1.6	0
1.09	1.45188	6.36342	7.51446	-0.8	1.1	-1.2	0
1.095	1.53036	6.40266	7.54716	-1.1	1	-1.8	0
1.1	1.49112	6.40266	7.51446	-1.1	0.7	-1.3	0
1.105	1.45188	6.40266	7.586401	-0.8	0.9	-1.5	0
1.11	1.49112	6.40266	7.51446	-0.8	0.8	-1.1	0
1.115	1.41264	6.43536	7.44252	-0.7	0.9	-0.9	0
1.12	1.49112	6.43536	7.51446	-0.8	1.1	-0.7	0
1.125	1.45188	6.43536	7.51446	-0.6	1.1	-0.7	0
1.13	1.45188	6.36342	7.47522	-0.7	0.5	-0.7	0
1.135	1.45188	6.40266	7.44252	-0.8	0.9	-0.7	0
1.14	1.45188	6.40266	7.44252	-0.9	0.5	-0.4	0
1.145	1.45188	6.40266	7.47522	-0.8	0.6	-0.8	0
1.15	1.49112	6.36342	7.51446	-0.2	0.4	-0.5	0
1.155	1.41264	6.40266	7.51446	-0.7	0.5	-0.4	0
1.16	1.45188	6.36342	7.54716	-0.7	0.8	0.2	0
1.165	1.45188	6.36342	7.51446	-0.2	0.6	0.1	0
1.17	1.56306	6.40266	7.51446	0	0.5	0	0
1.175	1.49112	6.40266	7.54716	0.1	0.4	0	0
1.18	1.53036	6.36342	7.51446	0	0.2	-0.4	0
1.185	1.53036	6.40266	7.51446	0	0.4	0.2	0
1.19	1.53036	6.43536	7.47522	-0.2	0.1	-0.1	0
1.195	1.49112	6.40266	7.47522	0	0.2	0.3	0
1.2	1.56306	6.40266	7.51446	0	0.5	0.3	0
1.205	1.53036	6.43536	7.51446	0	0.4	0	0
1.21	1.53036	6.40266	7.47522	0.2	0.2	-0.3	0
1.215	1.53036	6.40266	7.47522	0.4	0	0	0
1.22	1.56306	6.40266	7.54716	0.2	0.2	0.3	0
1.225	1.56306	6.43536	7.51446	-0.2	0.7	0.3	0
1.23	1.56306	6.4746	7.47522	0.3	0.7	0.6	0
1.235	1.64154	6.43536	7.51446	0.8	1	0.1	0
1.24	1.49112	6.43536	7.51446	0.8	0.9	0	0
1.245	1.56306	6.40266	7.54716	0.5	0.5	-0.3	0
1.25	1.56306	6.43536	7.47522	0.6	1	-0.2	0
1.255	1.56306	6.40266	7.51446	0.3	1	-0.2	0
1.26	1.64154	6.4746	7.51446	0	0.7	-0.3	0
1.265	1.56306	6.4746	7.54716	-0.2	1.1	-0.7	0
1.27	1.53036	6.36342	7.54716	-0.3	1	-0.2	0
1.275	1.45188	6.40266	7.54716	-0.5	1.1	-0.2	0
1.28	1.56306	6.33072	7.51446	-0.4	1.2	-0.9	0
1.285	1.6023	6.36342	7.47522	-0.2	1	-1.1	0
1.29	1.6023	6.36342	7.54716	-0.1	1.5	-0.8	0
1.295	1.6023	6.36342	7.54716	-0.1	1.8	-0.7	0
1.3	1.6023	6.36342	7.47522	-0.2	1.7	-1.1	0
1.305	1.6023	6.33072	7.54716	-0.2	2	-1.3	0
1.31	1.6023	6.33072	7.586401	-0.2	2.3	-1.6	0
1.315	1.53036	6.36342	7.54716	0.1	2.5	-1.6	0
1.32	1.6023	6.33072	7.47522	0.7	2.4	-2	0
1.325	1.67424	6.25224	7.54716	0.6	2.9	-2.1	0
1.33	1.71348	6.25224	7.47522	0.9	3.4	-2.5	0
1.335	1.67424	6.25224	7.51446	1.3	4.2	-2.8	0
1.34	1.71348	6.33072	7.51446	1.1	4.2	-3	0
1.345	1.67424	6.40266	7.51446	1.2	4.8	-3.1	0
1.35	1.6023	6.33072	7.54716	1.7	4.8	-3.4	0
1.355	1.45188	6.43536	7.54716	1.7	5.1	-3.7	0
1.36	1.53036	6.4746	7.586401	1.4	4.9	-3.6	0
1.365	1.53036	6.40266	7.62564	1.7	4.9	-3.1	0
1.37	1.56306	6.40266	7.65834	1.6	5.3	-2.8	0
1.375	1.67424	6.36342	7.73028	1.5	5.9	-2.3	0
1.38	1.71348	6.36342	7.51446	1.1	7	-1.2	0
1.385	1.75272	6.291481	7.51446	1.5	7.5	-0.5	0
1.39	1.71348	6.33072	7.403281	1.1	7.4	0.2	0
1.395	1.53036	6.43536	7.47522	1.2	8.5	0.6	0
1.4	1.45188	6.43536	7.44252	1.1	9	1.6	0
1.405	1.3407	6.43536	7.54716	1.2	9	2.1	0
1.41	1.11834	6.513841	7.47522	0.7	8.1	2.6	0
1.415	1.03986	6.513841	7.586401	0	7.2	3.2	0
1.42	1.0791	6.513841	7.54716	-0.4	7.3	3.8	0
1.425	0.96792	6.585781	7.47522	-0.9	6.1	4.2	0
1.43	0.96792	6.585781	7.403281	-0.9	5.1	4.3	0
1.435	0.92868	6.513841	7.47522	-1.2	4.1	4.4	0
1.44	0.96792	6.585781	7.47522	-1.4	2.8	4.1	0
1.445	1.00716	6.62502	7.44252	-1.6	1.4	4.5	0
1.45	1.03986	6.585781	7.37058	-1.4	0.8	4.2	0
1.455	1.0791	6.65772	7.47522	-1.9	0	3.5	0
1.46	1.15104	6.585781	7.51446	-2.7	-0.2	3	0
1.465	1.30146	6.43536	7.586401	-3	-0.9	2.9	0
1.47	1.41264	6.43536	7.54716	-3.2	-0.8	3.2	0
1.475	1.41264	6.36342	7.51446	-2.6	-0.9	3.1	0
1.48	1.45188	6.291481	7.47522	-2.6	-1.1	3.4	0
1.485	1.45188	6.219541	7.54716	-1.8	-0.9	3.9	0
1.49	1.45188	6.25224	7.51446	-1.7	-0.8	3.5	0
1.495	1.45188	6.291481	7.586401	-1.5	-1	3.7	0
1.5	1.49112	6.291481	7.47522	-1.1	-1.1	3.7	0
1.505	1.49112	6.291481	7.51446	-1.3	-0.9	3.7	0
1.51	1.53036	6.40266	7.54716	-0.8	-1.6	3.2	0
1.515	1.49112	6.40266	7.51446	-0.7	-1.6	3.5	0
1.52	1.49112	6.43536	7.54716	-1.6	-1.1	3.6	0
1.525	1.45188	6.43536	7.51446	-1.6	-1.3	3.7	0
1.53	1.45188	6.513841	7.47522	-1.8	-1.9	3.9	0
1.535	1.41264	6.4746	7.586401	-1.8	-1.5	4.3	0
1.54	1.41264	6.43536	7.54716	-2.2	-1.5	4.3	0
1.545	1.37994	6.36342	7.586401	-2.5	-2	4.8	0
1.55	1.37994	6.36342	7.62564	-2.8	-2.3	5	0
1.555	1.41264	6.36342	7.586401	-2.8	-2.8	5.4	0
1.56	1.41264	6.33072	7.586401	-3	-3.2	4.8	0
1.565	1.53036	6.291481	7.54716	-2.7	-3.4	5	0
1.57	1.56306	6.219541	7.586401	-2.3	-3.3	5	0
1.575	1.6023	6.219541	7.586401	-1.8	-3.2	4.4	0
1.58	1.75272	6.1803	7.51446	-1.5	-3	3.7	0
1.585	1.71348	6.219541	7.54716	-1.4	-2.7	2.9	0
1.59	1.79196	6.291481	7.51446	-1.1	-2.4	2.6	0
1.595	1.75272	6.33072	7.403281	-1	-2.1	2.1	0
1.6	1.67424	6.33072	7.403281	-0.4	-1.8	1.8	0
1.605	1.6023	6.36342	7.51446	-1	-1.4	2.1	0
1.61	1.56306	6.36342	7.65834	-1.1	-1.8	1.7	0
1.615	1.53036	6.40266	7.54716	-0.7	-2.1	2.3	0
1.62	1.53036	6.33072	7.54716	-1.3	-1.5	2.3	0
1.625	1.45188	6.219541	7.586401	-1.1	-1.1	2.2	0
1.63	1.49112	6.1803	7.51446	-0.9	-1.3	2.1	0
1.635	1.49112	6.25224	7.586401	-0.4	-1.4	2	0
1.64	1.49112	6.291481	7.51446	-0.1	-1.6	2.5	0
1.645	1.56306	6.25224	7.54716	0	-1.7	1.6	0
1.65	1.6023	6.33072	7.65834	0.4	-1.5	1.3	0
1.655	1.64154	6.40266	7.62564	0.3	-2.4	1.8	0
1.66	1.64154	6.513841	7.65834	0.2	-2.6	1.9	0
1.665	1.64154	6.4746	7.62564	-0.3	-3.2	2.4	0
1.67	1.64154	6.54654	7.62564	-0.4	-3.1	2.5	0
1.675	1.64154	6.513841	7.62564	-1	-4	3.6	0
1.68	1.56306	6.62502	7.65834	-1.8	-4.9	4.1	0
1.685	1.56306	6.62502	7.69758	-2	-5	4.3	0
1.69	1.6023	6.54654	7.54716	-2.3	-5.6	5.3	0
1.695	1.6023	6.40266	7.44252	-3.2	-5.8	6	0
1.7	1.64154	6.291481	7.51446	-3.2	-5.3	6.1	0
1.705	1.64154	6.1803	7.51446	-2.8	-5.1	6.1	0
1.71	1.71348	6.06912	7.44252	-2.9	-4	6	0
1.715	1.71348	6.10836	7.37058	-2.1	-4.1	5.5	0
1.72	1.82466	6.03642	7.37058	-1.1	-3.7	5	0
1.725	1.79196	6.03642	7.44252	-0.4	-2.8	4.9	0
1.73	1.82466	6.06912	7.44252	0.2	-2.5	4.9	0
1.735	1.90314	6.10836	7.44252	0.4	-1.6	4.4	0
1.74	1.82466	6.1803	7.54716	0.7	-1.2	3.8	0
1.745	1.79196	6.219541	7.51446	0.6	-0.4	3.7	0
1.75	1.79196	6.25224	7.44252	0.9	-0.6	3	0
1.755	1.67424	6.291481	7.51446	1.1	0.3	2.5	0
1.76	1.71348	6.40266	7.586401	0.9	0.8	1.8	0
1.765	1.6023	6.40266	7.62564	0	0.9	1.7	0
1.77	1.67424	6.43536	7.69758	0	0.6	1.8	0
1.775	1.67424	6.65772	7.76952	-0.4	0.6	1.5	0
1.78	1.64154	6.7689	7.84146	-1.3	0.4	1.6	0
1.785	1.71348	6.84084	7.73028	-2.5	0	1.8	0
1.79	1.67424	6.80814	7.69758	-4.4	-0.4	2.5	0
1.795	1.75272	6.80814	7.62564	-5.1	-0.4	3.1	0
1.8	1.79196	6.65772	7.54716	-6	-0.4	3.1	0
1.805	1.79196	6.513841	7.54716	-7	-0.7	3.4	0
1.81	1.79196	6.4746	7.62564	-7.7	0	3.3	0
1.815	1.82466	6.4746	7.69758	-7.7	0	3.9	0
1.82	1.8639	6.4746	7.65834	-8	0	4.4	0
1.825	1.82466	6.40266	7.65834	-8.4	0	4.6	0
1.83	1.8639	6.40266	7.62564	-8.8	0.4	4.6	0
1.835	1.79196	6.291481	7.54716	-9.1	0.7	5.1	0
1.84	1.82466	6.219541	7.586401	-9.1	0.9	5.2	0
1.845	1.8639	6.1803	7.54716	-8.7	1	5.1	0
1.85	1.8639	6.06912	7.51446	-8.5	1.6	4.9	0
1.855	1.82466	5.99718	7.51446	-8.4	2	4.8	0
1.86	1.90314	5.814061	7.44252	-8	2.2	4.9	0
1.865	1.90314	5.84676	7.37058	-7	2.4	5.1	0
1.87	1.90314	5.70288	7.403281	-6.7	2.8	4.8	0
1.875	1.93584	5.66364	7.33134	-5.8	3.7	4.2	0
1.88	1.8639	5.66364	7.298641	-4.8	3.3	4.4	0
1.885	1.8639	5.591701	7.2594	-3.3	4	4.9	0
1.89	1.8639	5.55246	7.298641	-1.9	4.9	5.3	0
1.895	1.90314	5.591701	7.37058	-0.2	4.4	5.4	0
1.9	1.93584	5.591701	7.403281	0.9	3.7	6	0
1.905	1.8639	5.70288	7.44252	1.8	4.1	6	0
1.91	1.93584	5.70288	7.403281	2.9	4.4	6.3	0
1.915	1.82466	5.814061	7.403281	4.2	4.6	6.3	0
1.92	1.8639	5.95794	7.47522	4.9	4.1	6.3	0
1.925	1.82466	6.10836	7.54716	5.9	4.9	7.1	0
1.93	1.82466	6.25224	7.65834	6.5	5.6	7	0
1.935	1.75272	6.36342	7.586401	6.1	6	6.7	0
1.94	1.79196	6.36342	7.69758	5.8	6.8	6	0
1.945	1.71348	6.40266	7.69758	5	6.5	5.3	0
1.95	1.67424	6.43536	7.69758	4.4	6.8	4.6	0
1.955	1.64154	6.36342	7.62564	3.7	7.1	4.1	0
1.96	1.67424	6.291481	7.69758	3.5	7.3	3.7	0
1.965	1.56306	6.33072	7.69758	3.5	7.2	2.5	0
1.97	1.67424	6.1803	7.65834	3.1	7.3	2.5	0
1.975	1.6023	6.219541	7.586401	3.2	7.7	2.5	0
1.98	1.64154	6.14106	7.51446	3	7.3	2.1	0
1.985	1.6023	6.10836	7.54716	3.1	7.4	1.5	0
1.99	1.6023	6.1803	7.65834	3.4	7	1.6	0
1.995	1.6023	6.14106	7.586401	3.2	6.7	1.8	0
2	1.6023	6.14106	7.586401	2.9	6.3	1.5	0
2.005	1.49112	6.10836	7.62564	2.8	6.7	1.2	0
2.01	1.49112	6.10836	7.586401	2.8	7.2	0.9	0
2.015	1.49112	6.03642	7.69758	3	6.5	0.2	0
2.02	1.49112	6.1803	7.69758	3.5	6.4	0.1	0
2.025	1.49112	6.25224	7.84146	3.6	6	-0.4	0
2.03	1.45188	6.40266	7.80222	2.8	5.6	-0.7	0
2.035	1.45188	6.4746	7.80222	2.8	5.4	-0.7	0
2.04	1.53036	6.4746	7.73028	2.5	4.8	-0.6	0
2.045	1.56306	6.43536	7.65834	1.8	4.9	-0.7	0
2.05	1.64154	6.36342	7.62564	1.7	4.4	-0.4	0
2.055	1.67424	6.40266	7.586401	0.9	4.6	-0.2	0
2.06	1.64154	6.33072	7.586401	0.7	4.4	-0.4	0
2.065	1.75272	6.291481	7.69758	0.6	4.6	-0.7	0
2.07	1.75272	6.33072	7.586401	0	4.4	-1	0
2.075	1.64154	6.40266	7.65834	0	4.2	-0.8	0
2.08	1.67424	6.40266	7.69758	-0.4	4.6	-0.9	0
2.085	1.6023	6.43536	7.69758	-0.9	4.6	-1.1	0
2.09	1.64154	6.40266	7.65834	-0.8	4.8	-0.9	0
2.095	1.56306	6.43536	7.65834	-1.4	4.2	-0.7	0
2.1	1.49112	6.36342	7.65834	-1.9	4.1	-0.9	0
2.105	1.6023	6.33072	7.69758	-1.9	4.2	-0.7	0
2.11	1.53036	6.33072	7.62564	-2.3	4	-0.4	0
2.115	1.45188	6.33072	7.69758	-2.8	3.6	-0.4	0
2.12	1.49112	6.25224	7.65834	-3.2	3.3	-0.4	0
2.125	1.49112	6.25224	7.65834	-3.2	2.7	-0.4	0
2.13	1.41264	6.25224	7.65834	-3	2.7	-0.5	0
2.135	1.41264	6.25224	7.62564	-2.9	2.1	-0.6	0
2.14	1.37994	6.25224	7.586401	-3.7	1.4	-0.5	0
2.145	1.45188	6.14106	7.65834	-3.1	1.2	-0.9	0
2.15	1.37994	6.10836	7.586401	-3	1.7	-1.3	0
2.155	1.49112	6.06912	7.65834	-2.7	1.8	-1.6	0
2.16	1.56306	6.219541	7.65834	-3	0.9	-1.6	0
2.165	1.6023	6.25224	7.69758	-2.7	0.9	-1.1	0
2.17	1.56306	6.291481	7.65834	-2.9	1.6	-1.2	0
2.175	1.64154	6.219541	7.65834	-3	1.5	-1.4	0
2.18	1.56306	6.25224	7.54716	-3	1.3	-1.2	0
2.185	1.6023	6.1803	7.65834	-3.6	1.6	-1.2	0
2.19	1.56306	6.291481	7.65834	-3.3	1.5	-1.4	0
2.195	1.56306	6.25224	7.69758	-3.1	1.8	-1.6	0
2.2	1.53036	6.291481	7.62564	-3.2	1.2	-1.6	0
2.205	1.56306	6.1803	7.65834	-3.5	1.4	-2.1	0
2.21	1.56306	6.25224	7.65834	-3.5	1.5	-1.6	0
2.215	1.6023	6.291481	7.76952	-3.9	1	-1.6	0
2.22	1.6023	6.43536	7.76952	-4.2	-0.5	-1.2	0
2.225	1.6023	6.43536	7.80222	-4.9	-1.2	-0.7	0
2.23	1.6023	6.4746	7.76952	-5.5	-0.9	-0.4	0
2.235	1.56306	6.33072	7.87416	-6.9	-1.4	0.2	0
2.24	1.53036	6.40266	7.80222	-7.1	-2.1	0.3	0
2.245	1.56306	6.33072	7.76952	-7.2	-2.4	1.1	0
2.25	1.53036	6.291481	7.80222	-7.4	-2.6	1.4	0
2.255	1.67424	6.36342	7.952641	-8	-3	1.8	0
2.26	1.71348	6.65772	7.985341	-8.7	-2.8	2.3	0
2.265	1.75272	6.991261	8.057281	-9.6	-3.2	2.5	0
2.27	1.90314	7.285561	8.16846	-11.5	-3.5	2.5	0
2.275	1.97508	7.46868	8.2404	-14.4	-3.3	2.5	0
2.28	2.05356	7.3575	8.20116	-18.2	-3.2	2.2	0
2.285	2.08626	7.213621	8.09652	-21.1	-2.9	2.3	0
2.29	2.1255	7.0305	7.985341	-24.1	-3	2	0
2.295	2.08626	6.91932	7.985341	-26.1	-2	2.5	0
2.3	1.97508	6.62502	7.9134	-27.1	-1.6	2.6	0
2.305	1.90314	6.291481	7.80222	-28.6	-0.7	2.6	0
2.31	1.82466	6.14106	7.952641	-29.1	0	3.2	0
2.315	1.64154	6.513841	8.20116	-27.7	-0.9	4.3	0
2.32	1.53036	7.10244	8.35158	-28.3	-2.2	5.6	0
2.325	1.37994	7.54062	8.45622	-30.8	-3.2	6.1	0
2.33	1.37994	7.3248	8.45622	-34.4	-4.4	6.6	0
2.335	1.26876	7.0305	8.20116	-37.6	-4	6.1	0
2.34	1.3407	6.40266	7.952641	-39.1	-4	5.9	0
2.345	1.30146	5.84676	7.84146	-39.5	-4.2	5	0
2.35	1.45188	5.36934	7.80222	-38.9	-3.8	3.7	0
2.355	1.49112	4.963861	7.586401	-37.9	-3.1	2.5	0
2.36	1.6023	4.63686	7.403281	-36.1	-2.9	0.9	0
2.365	1.75272	4.26408	7.22016	-32.6	-1.9	-1.1	0
2.37	1.82466	4.00902	6.97164	-29.6	-1.1	-2.5	0
2.375	1.82466	3.89784	7.076281	-26.5	-0.9	-2.5	0
2.38	1.97508	4.08096	7.298641	-22.8	-0.4	-2.4	0
2.385	1.8639	4.63686	7.47522	-20	-0.2	-2.1	0
2.39	1.8639	4.963861	7.62564	-17.9	-0.2	-1.1	0
2.395	1.93584	5.07504	7.80222	-17.1	-0.7	-1	0
2.4	1.90314	5.22546	7.76952	-16.7	-0.7	-0.9	0
2.405	1.75272	5.36934	7.87416	-15.8	-0.7	-1.1	0
2.41	1.71348	5.2974	7.952641	-15	-0.2	-1.2	0
2.415	1.75272	5.40858	7.985341	-14.1	0	-0.9	0
2.42	1.67424	5.66364	8.2404	-13.5	0.3	-1.1	0
2.425	1.56306	6.06912	8.42352	-14.4	0.2	-0.9	0
2.43	1.56306	6.06912	8.312341	-14.9	-0.1	-1.1	0
2.435	1.53036	6.03642	8.27964	-15.8	-0.4	-1.1	0
2.44	1.53036	5.814061	8.2404	-16.8	-0.6	-0.7	0
2.445	1.53036	5.84676	8.2404	-16.7	-1	-1	0
2.45	1.56306	5.95794	8.42352	-16.7	-1.4	-1.5	0
2.455	1.56306	6.1803	8.600101	-17.3	-1.2	-0.8	0
2.46	1.56306	6.513841	8.67858	-18.7	-2.5	-0.4	0
2.465	1.6023	6.585781	8.711281	-20.8	-3	0	0
2.47	1.22952	6.65772	8.82246	-23.3	-3.2	0.5	0
2.475	1.93584	6.36342	8.52816	-27.2	-2.3	5.1	0
2.48	1.75272	6.513841	8.75052	-27.7	-4.6	2.4	0
2.485	1.53036	6.62502	8.78322	-29.9	-3.7	1.3	0
2.49	1.53036	6.43536	8.75052	-33	-3.5	-0.2	0
2.495	1.49112	6.03642	8.5674	-34.7	-3.7	-0.7	0
2.5	1.53036	5.591701	8.27964	-35.6	-4.2	-0.5	0
2.505	1.37994	5.25816	8.09652	-35.2	-4.1	-0.5	0
2.51	1.37994	4.963861	7.952641	-35	-4.4	-1.1	0
2.515	1.30146	4.48644	7.80222	-34.1	-4.1	-1.8	0
2.52	1.22952	3.93708	7.51446	-32.5	-4	-3.1	0
2.525	1.30146	3.30924	7.2594	-29.6	-2.9	-5.9	0
2.53	1.3407	3.01494	7.18746	-27	-3	-7.9	0
2.535	1.45188	3.08688	7.22016	-23.6	-3.5	-8.9	0
2.54	1.67424	3.49236	7.47522	-21	-4.5	-9.7	0
2.545	2.01432	4.00902	7.84146	-18.7	-6.5	-8.6	0
2.55	2.27592	4.89192	8.16846	-17.2	-7.9	-6.2	0
2.555	2.53752	5.591701	8.35158	-17.4	-10.2	-3.2	0
2.56	2.79912	5.66364	8.2404	-18.2	-10.4	-1.4	0
2.565	2.72064	5.36934	8.2404	-19.6	-9.4	-0.3	0
2.57	2.3871	5.2974	8.495461	-19.8	-8.7	0.1	0
2.575	2.1255	5.2974	8.52816	-20.5	-7.7	-0.3	0
2.58	1.75272	4.89192	8.312341	-21.4	-6	-1.5	0
2.585	1.53036	4.26408	8.09652	-22.1	-5.9	-2.7	0
2.59	1.22952	3.8586	7.87416	-21.8	-6.5	-3.5	0
2.595	0.8959801	3.71472	7.87416	-20.5	-7.4	-3.5	0
2.6	0.63438	3.67548	7.9134	-17.4	-9.8	-3.2	0
2.605	0.48396	3.8259	7.84146	-14.9	-11.8	-2.3	0
2.61	0.40548	3.8586	7.69758	-13.3	-14	-2.2	0
2.615	0.5559	3.78666	7.51446	-12	-15.3	-3.4	0
2.62	0.8959801	3.71472	7.44252	-11	-16.1	-4.4	0
2.625	1.30146	3.71472	7.37058	-8.9	-17	-6.2	0
2.63	1.79196	3.5316	7.51446	-7	-17.5	-7.2	0
2.635	2.30862	3.5316	7.586401	-4.2	-17.4	-7.1	0
2.64	2.79912	3.78666	7.73028	-0.9	-16.5	-6.5	0
2.645	3.02148	4.30332	8.02458	2.2	-15.9	-5.3	0
2.65	3.02148	5.11428	8.495461	5.3	-14.4	-3.2	0
2.655	2.68794	5.814061	8.82246	6.8	-13.7	-1.4	0
2.66	2.23668	5.92524	8.9271	6.9	-12.6	-0.4	0
2.665	1.71348	5.70288	8.85516	6.3	-11.4	0.1	0
2.67	1.22952	5.25816	8.78322	6.1	-10.9	-0.4	0
2.675	1.0791	5.04234	8.711281	6.5	-11	-0.9	0
2.68	1.22952	5.04234	8.5674	6.9	-12.1	-0.2	0
2.685	1.56306	5.18622	8.52816	7.6	-13.2	-0.4	0
2.69	1.82466	5.11428	8.38428	7.7	-13.6	-1.1	0
2.695	2.19744	4.78074	8.16846	8	-12.8	-1	0
2.7	2.53752	4.55838	8.09652	9.1	-12.6	-0.4	0
2.705	2.75988	4.85268	8.20116	10.4	-11.4	-0.9	0
2.71	2.79912	5.25816	8.38428	11.6	-10.3	-0.7	0
2.715	2.6487	5.48052	8.495461	11.8	-9.1	-0.5	0
2.72	2.42634	5.55246	8.52816	11.5	-8.3	-0.2	0
2.725	2.01432	5.519761	8.42352	11.1	-7.2	0.5	0
2.73	1.90314	5.36934	8.5674	10.9	-7	0.4	0
2.735	1.90314	5.22546	8.52816	10.7	-7.4	0.6	0
2.74	2.08626	5.07504	8.35158	10.7	-7.4	0.3	0
2.745	2.3871	5.0031	8.2404	10.4	-7.2	-0.1	0
2.75	2.68794	5.07504	8.20116	11.5	-6.3	-0.3	0
2.755	2.75988	5.11428	8.16846	11.9	-5.2	-0.6	0
2.76	2.68794	5.0031	8.02458	11.9	-4.3	-0.6	0
2.765	2.53752	4.66956	7.952641	12.7	-1.8	-1.1	0
2.77	2.30862	4.4145	7.9134	14	-0.2	-1.4	0
2.775	2.23668	4.78074	8.12922	15.2	-0.6	-1.7	0
2.78	2.19744	5.55246	8.52816	15.7	-0.7	-2.2	0
2.785	2.1255	6.36342	8.894401	14.4	-0.4	-1.6	0
2.79	1.97508	6.69696	9.00558	12.7	-0.9	-2	0
2.795	1.93584	6.4746	8.85516	10.3	-1.2	-1.4	0
2.8	2.08626	5.84676	8.52816	7.9	-1.5	-0.5	0
2.805	2.27592	5.33664	8.27964	6.4	-1.4	-0.4	0
2.81	2.3871	5.11428	8.12922	5.8	-1	-0.4	0
2.815	2.42634	4.963861	8.12922	6.4	-0.3	-0.4	0
2.82	2.42634	5.07504	8.057281	6.9	-0.2	-0.3	0
2.825	2.3871	5.25816	8.2404	6.8	0.2	-0.6	0
2.83	2.34786	5.70288	8.495461	7.4	0.4	-0.4	0
2.835	2.08626	5.99718	8.711281	6.3	1.2	-0.4	0
2.84	1.97508	5.95794	8.495461	4.8	0.9	-0.5	0
2.845	1.90314	5.519761	8.27964	3.2	1	-0.1	0
2.85	1.93584	5.0031	8.057281	2.4	0.7	-0.1	0
2.855	2.16474	4.59762	7.84146	2.6	0.7	0	0
2.86	2.23668	4.45374	7.69758	4	1.8	-0.5	0
2.865	2.30862	4.30332	7.62564	5.8	2.3	-0.5	0
2.87	2.23668	4.08096	7.47522	7.7	3.6	-0.4	0
2.875	1.90314	3.89784	7.47522	10.9	4.9	-1.4	0
2.88	1.67424	3.5316	7.298641	14	6	-2.3	0
2.885	1.6023	3.19806	7.14822	17	6.6	-3.3	0
2.89	1.64154	3.27	7.18746	21.1	6	-4.1	0
2.895	1.97508	4.04826	7.84146	26.6	5.3	-5.1	0
2.9	2.08626	5.22546	8.27964	29.5	4.4	-4.7	0
2.905	1.97508	5.886	8.38428	29.8	3.5	-3.9	0
2.91	1.79196	5.99718	8.20116	29.1	3	-3.2	0
2.915	1.45188	5.55246	8.09652	29	2.4	-2.5	0
2.92	1.3407	4.59762	7.586401	28.9	2.3	-3	0
2.925	1.3407	3.49236	7.076281	30.4	2.3	-3.3	0
2.93	1.64154	2.72064	6.71658	33.4	2.1	-4.3	0
2.935	2.16474	2.72064	6.78852	39.4	3	-5.8	0
2.94	3.32232	4.4145	7.952641	45.8	5.8	-7	0
2.945	3.84552	7.3248	9.110221	52.2	17.8	-12.6	0
2.95	3.1719	7.54062	8.45622	51.1	27.2	-16.2	0
2.955	2.16474	5.92524	7.586401	48.9	28	-15.8	0
2.96	1.30146	4.81998	7.51446	49.4	30.3	-16.3	0
2.965	1.26876	5.2974	8.38428	50	31.9	-17.9	0
2.97	1.71348	7.87416	9.83616	49.2	30.6	-20.3	0
2.975	1.71348	11.03952	10.74522	42.1	22.8	-19.5	0
2.98	1.30146	11.07876	9.293341	28.1	13	-15.5	0
2.985	1.03986	8.35158	8.12922	13.8	7	-10.2	0
2.99	1.37994	5.84676	7.403281	8.4	5.1	-7	0
2.995	1.75272	4.81998	7.403281	7.1	5.6	-6.5	0
3	2.34786	4.81998	7.44252	7.4	6.9	-8.6	0
3.005	2.75988	5.07504	7.586401	7.9	8	-11.6	0
3.01	2.83182	5.48052	7.80222	9	8.3	-13.1	0
3.015	2.53752	5.814061	7.87416	10	11.6	-14.8	0
3.02	2.16474	6.03642	8.12922	10.5	14.3	-16.2	0
3.025	1.79196	6.4746	8.45622	10.8	14	-16	0
3.03	1.67424	6.95202	8.35158	9.8	10.7	-14.7	0
3.035	1.56306	6.80814	8.02458	7.8	8.6	-12.8	0
3.04	1.6023	6.40266	7.73028	5.9	7.7	-11.7	0
3.045	1.37994	5.814061	7.586401	5.1	7.9	-10.5	0
3.05	1.22952	5.07504	7.47522	5.1	6.5	-10	0
3.055	0.96792	4.89192	7.65834	6.4	5.5	-9.4	0
3.06	0.66708	5.11428	7.84146	8.6	4.5	-9	0
3.065	0.66708	5.25816	7.985341	11.4	2.3	-8.6	0
3.07	1.22952	6.65772	8.894401	12.8	1.3	-8.1	0
3.075	1.56306	7.57986	8.16846	12.8	1.2	-7.7	0
3.08	1.53036	5.66364	7.62564	10.5	-1.1	-4.6	0
3.085	1.11834	5.25816	7.952641	13.4	-1.3	-3.4	0
3.09	1.0791	6.1803	8.495461	15	-1.6	-4.4	0
3.095	1.37994	7.24632	8.38428	12.3	-3.9	-2.9	0
3.1	1.53036	7.10244	7.84146	10	-5.6	-1.1	0
3.105	1.75272	6.513841	7.87416	8.9	-7	0.9	0
3.11	1.67424	6.03642	7.87416	7.6	-7.4	2.1	0
3.115	1.75272	5.95794	7.985341	6.7	-8.3	2.6	0
3.12	1.93584	6.06912	7.80222	6.4	-8.7	2.7	0
3.125	2.19744	5.92524	7.73028	5.4	-8.1	2.3	0
3.13	2.19744	5.886	7.80222	5.6	-7.8	2.5	0
3.135	2.05356	6.06912	7.84146	6.4	-9.1	2.6	0
3.14	2.01432	6.1803	7.69758	5.5	-7.9	1.2	0
3.145	1.75272	6.10836	7.80222	5.3	-6.7	0.1	0
3.15	1.8639	6.10836	7.985341	4.6	-6	0.3	0
3.155	2.08626	6.1803	7.80222	4.3	-5.3	-0.7	0
3.16	2.01432	6.40266	7.84146	5.1	-4.5	-1.4	0
3.165	1.79196	6.4746	7.73028	5	-3.8	-1.4	0
3.17	1.75272	6.36342	7.80222	4.3	-3.8	-0.9	0
3.175	1.79196	6.1803	7.80222	3.5	-4.4	-0.5	0
3.18	1.79196	6.14106	7.73028	3.2	-5.2	-0.2	0
3.185	1.8639	6.14106	7.87416	3.9	-5.7	-0.3	0
3.19	1.67424	6.1803	7.80222	4	-4.2	0.3	0
3.195	1.6023	6.14106	7.80222	4.6	-3.9	0.7	0
3.2	1.71348	6.03642	7.76952	4.9	-4.4	0.8	0
3.205	1.67424	5.74212	7.69758	5.5	-4.9	0.6	0
3.21	1.71348	5.66364	7.76952	6.6	-6.4	0.7	0
3.215	1.82466	5.74212	7.76952	8.1	-6.6	0.7	0
3.22	1.82466	5.77482	7.76952	9.3	-6.8	0	0
3.225	1.79196	5.77482	7.69758	11.2	-6.7	-0.2	0
3.23	1.71348	5.814061	7.73028	12.6	-7.1	-0.9	0
3.235	1.64154	5.77482	7.80222	13.5	-7.4	-0.8	0
3.24	1.56306	5.886	7.80222	14	-8.4	-0.4	0
3.245	1.6023	5.814061	7.73028	14.6	-9.5	-0.8	0
3.25	1.67424	5.77482	7.73028	16.3	-9.1	-0.4	0
3.255	1.67424	5.77482	7.76952	18	-9.7	-0.7	0
3.26	1.79196	5.814061	7.80222	19.9	-10	-0.4	0
3.265	1.93584	5.77482	7.65834	22.1	-10.8	-0.7	0
3.27	1.93584	5.77482	7.69758	23.7	-11.2	-0.8	0
3.275	1.90314	5.63094	7.76952	25.6	-10.8	-2.2	0
3.28	2.27592	5.44782	7.9134	27.8	-9.7	-3.9	0
3.285	2.6487	5.63094	7.952641	30.8	-8.4	-6	0
3.29	2.83182	5.77482	7.80222	35.1	-6.8	-8.4	0
3.295	2.68794	5.92524	7.76952	37.6	-5.6	-10.5	0
3.3	2.6487	5.99718	7.76952	40.1	-4.4	-12.3	0
3.305	2.49828	5.77482	8.057281	43.8	-3.6	-14.2	0
3.31	2.68794	5.84676	8.057281	50.1	-2.5	-15.3	0
3.315	2.05356	5.25816	8.35158	59.8	-2.3	-16.7	0
3.32	2.01432	5.07504	8.67858	71.2	-4.4	-17.7	0
3.325	3.9567	3.38118	9.36528	85.1	-6.9	-20.8	0
3.33	4.62378	3.49236	8.85516	101.8	-3.6	-24.6	0
3.335	2.72064	5.886	8.894401	124.5	-1.5	-28.4	0
3.34	1.53036	7.13514	8.600101	148.8	-2.9	-35.4	0
3.345	1.19028	6.06912	9.03828	165.8	-8.5	-38	0
3.35	1.26876	5.18622	9.36528	179.4	-15.3	-39.7	0
3.355	2.08626	5.591701	10.27434	200.3	-18.1	-39.6	0
3.36	3.02148	5.77482	10.74522	224	-12.1	-40.9	0
3.365	2.94954	5.14698	10.16316	244.3	-0.4	-44.1	0
3.37	0.70632	5.33664	9.980041	264.8	8.2	-46.2	0
3.375	3.80628	5.84676	10.13046	291.6	14.6	-51.3	0
3.38	5.63748	6.06912	10.05852	309.7	19.6	-55.2	0
3.385	4.44066	6.95202	11.47116	325.1	30.1	-61.8	0
3.39	3.54468	7.13514	10.38552	340.8	43.3	-74.5	0
3.395	3.91746	7.9461	10.34628	352.6	47.8	-83.9	0
3.4	3.6951	11.33382	12.12516	363.4	43.6	-90.5	0
3.405	3.84552	12.39984	11.00028	364.9	37.5	-98.7	0
3.41	4.66302	12.98844	10.63404	361.5	38.5	-109	0
3.415	4.963861	18.36432	14.1591	360	39.5	-119	0
3.42	4.44066	18.43626	14.95698	345.1	31.7	-123.7	0
3.425	4.13982	17.5926	12.8511	308	21.8	-125.2	0
3.43	4.13982	15.31014	11.58234	288.6	9.7	-125.5	0
3.435	5.07504	14.27682	10.49016	271.4	-1.9	-125.5	0
3.44	5.78136	13.28274	9.947341	256.1	-4.9	-127.3	0
3.445	6.304561	11.66736	9.731521	243	-3.1	-128	0
3.45	6.75582	9.123301	12.1644	227.9	4.5	-129.5	0
3.455	7.83492	9.16254	15.86604	203.9	13	-127.1	0
3.46	9.07098	6.88008	20.29362	167.4	16.8	-115.7	0
3.465	6.97818	4.78074	18.22698	116.1	19.3	-101.9	0
3.47	4.7415	14.388	17.1021	81.3	20	-90.8	0
3.475	5.8206	11.81124	23.92986	56	5.8	-65.8	0
3.48	5.67018	3.5316	18.18774	8.6	-7.7	-48	0
3.485	5.5263	-0.18312	14.04792	-20.3	-24.9	-31.1	0
3.49	5.97102	-1.36032	12.56334	-37.3	-39.9	-17.5	0
3.495	6.19338	-1.39302	11.36652	-48.5	-42.6	-12.6	0
3.5	6.45498	-1.09872	10.34628	-59.2	-39.5	-10.8	0
3.505	6.45498	-0.9875401	9.731521	-65.8	-33.1	-11.9	0
3.51	6.27186	-0.9156	9.33258	-72.6	-24.3	-14	0
3.515	5.63748	-0.47742	9.14946	-80	-16.6	-15.8	0
3.52	5.07504	0.21582	9.2541	-87.9	-10.7	-15.6	0
3.525	4.55184	0.80442	9.437221	-99.3	-7.7	-12.6	0
3.53	4.06788	1.24914	9.33258	-107.9	-8.8	-8.5	0
3.535	3.80628	1.5042	9.18216	-118	-12.2	-3.1	0
3.54	3.50544	1.72656	8.85516	-128	-16.9	2	0
3.545	3.39426	1.72656	8.600101	-137.5	-23	8.8	0
3.55	3.24384	1.94892	8.09652	-148.7	-29.9	16.3	0
3.555	3.06072	2.0928	7.62564	-155.9	-35.9	22.4	0
3.56	2.98224	2.0601	7.14822	-162.2	-41	27.7	0
3.565	3.02148	2.0928	6.74928	-167.3	-44	31.3	0
3.57	2.98224	2.24322	6.38958	-171.6	-44.8	34.5	0
3.575	2.83182	2.46558	6.2457	-174.8	-45.1	37	0
3.58	2.53752	2.943	6.06258	-177.4	-45.6	39.2	0
3.585	2.30862	3.34848	6.20646	-180.2	-46.4	41	0
3.59	2.16474	3.64278	6.20646	-183.3	-46.3	41.7	0
3.595	1.93584	4.08096	6.2457	-185.7	-48	42.2	0
3.6	1.64154	4.63686	6.46152	-188.9	-51.1	43.4	0
3.605	1.41264	5.22546	6.64464	-192.3	-54.5	44.8	0
3.61	1.45188	5.55246	6.572701	-196.4	-58.1	46.3	0
3.615	1.19028	5.886	6.46152	-200.4	-61.6	47.3	0
3.62	1.0791	6.06912	6.31764	-203	-64.6	49.2	0
3.625	0.8175	6.10836	6.13452	-204.8	-67.9	50.1	0
3.63	0.51666	6.14106	5.73558	-204.6	-70.4	50.4	0
3.635	0.2943	6.33072	5.624401	-201.6	-72.8	48.9	0
3.64	0.07194	7.0305	5.55246	-198.2	-75	47	0
3.645	-0.25506	7.9134	5.66364	-194.8	-78.4	45.2	0
3.65	-0.44472	8.7963	5.87946	-191.4	-82.7	43.1	0
3.655	-0.66708	9.63996	6.13452	-188.5	-88.6	42.8	0
3.66	-0.7455601	10.45092	6.31764	-186.2	-95.7	43	0
3.665	-0.77826	11.11146	6.53346	-185.1	-102.7	43.6	0
3.67	-0.70632	11.77854	6.46152	-184.8	-109.7	45.3	0
3.675	-0.51666	12.36714	6.38958	-184.8	-115.9	47.2	0
3.68	-0.33354	12.9165	6.2457	-184.4	-119.2	48.3	0
3.685	-0.33354	13.28274	5.87946	-184.2	-119.2	48.5	0
3.69	-0.7455601	13.83864	5.55246	-183.8	-116.4	48	0
3.695	-1.82466	14.53842	5.04234	-183	-113.5	47	0
3.7	-3.02148	15.2382	4.6107	-181.8	-111.7	45.2	0
3.705	-4.2183	15.64368	4.02864	-180.6	-111.9	43.4	0
3.71	-5.37588	15.93798	3.59046	-178.9	-114	38.9	0
3.715	-6.3438	16.4154	3.26346	-176.8	-116.3	33.4	0
3.72	-7.017421	17.0367	3.19152	-175.2	-119.6	26.8	0
3.725	-7.985341	17.5926	2.93646	-174.3	-123.1	18.8	0
3.73	-9.110221	17.8869	2.50482	-174.2	-125.9	10.2	0
3.735	-10.15008	17.8869	2.06664	-174.5	-129.3	0.4	0
3.74	-10.75176	17.5926	1.3407	-175	-132.8	-10.5	0
3.745	-11.12454	17.33754	0.7586401	-174.7	-136.5	-26.5	0
3.75	-11.19648	17.004	0.10464	-174	-138.1	-40.1	0
3.755	-10.90218	16.52658	-0.3597	-171.9	-137.9	-54.1	0
3.76	-10.49016	15.93798	-1.05294	-168	-136	-70.2	0
3.765	-9.855781	15.01584	-1.85082	-162.7	-132.5	-79.7	0
3.77	-8.88132	14.02176	-2.75988	-155.5	-127.9	-86.8	0
3.775	-7.390201	12.77262	-3.88476	-145.1	-121.8	-90.9	0
3.78	-1.03986	9.6792	-4.86576	-131.8	-113.1	-90.2	0
3.785	13.36122	11.40576	-12.8511	-111.1	-73.7	-95.2	0
3.79	2.87106	9.01212	-23.16468	-36.5	102.4	-139.9	0
3.795	-4.4799	8.057281	-33.77256	36	198.8	-165.8	0
3.8	-21.3531	6.219541	-25.74144	126.5	213.8	-144.5	0
3.805	-16.91244	-5.74212	-9.47646	178.5	150.8	-99.8	0
3.81	-4.06788	29.99898	20.26092	215	36.4	-15.9	0
3.815	0.5559	56.35518	53.37949	242	64.5	-9.3	0
3.82	-10.49016	55.72734	52.6143	133	167.3	-104.9	0
3.825	-5.63748	24.43998	16.99092	8.6	44.9	-54.6	0
3.83	-1.11834	-13.28274	-8.09652	-19.9	9.8	-24	0
3.835	8.73744	-3.96978	1.85082	38.5	42.7	-28.9	0
3.84	8.175	13.2108	14.85234	88	38.5	-27.3	0
3.845	-1.49112	12.6222	15.8268	80.7	45	-13.5	0
3.85	-8.09652	6.95202	11.90934	66.3	40.4	-2.1	0
3.855	-9.110221	3.67548	8.27964	55.7	21.1	-1.3	0
3.86	-0.51666	8.502001	7.47522	51.5	1.8	-3	0
3.865	5.63748	11.22264	6.16722	47.3	-2.2	-2.6	0
3.87	4.92462	11.00028	4.78728	32.2	-4.2	3.7	0
3.875	3.32232	10.2678	5.84022	18.6	-2.6	3.8	0
3.88	3.80628	7.87416	6.71658	5.1	-3.4	2.3	0
3.885	3.06072	6.291481	7.11552	-3.2	-2.1	-0.2	0
3.89	1.8639	6.991261	7.51446	-6.7	-1.1	-2.9	0
3.895	1.03986	7.507921	7.65834	-8.9	-1.3	-3.2	0
3.9	1.00716	7.0632	7.62564	-9.2	-2.3	-1.5	0
3.905	1.26876	6.69696	7.69758	-6.3	-3.4	0.2	0
3.91	1.53036	6.513841	7.73028	-4.4	-4.5	1.5	0
3.915	1.49112	6.513841	7.73028	-3.3	-3.7	2.6	0
3.92	1.56306	6.36342	7.73028	-2.7	-3.7	2.3	0
3.925	1.6023	6.33072	7.73028	-2.7	-2.8	1.8	0
3.93	1.49112	6.54654	7.62564	-1.4	-2.8	1.8	0
3.935	1.3407	6.585781	7.586401	-1.1	-3.2	2.1	0
3.94	1.37994	6.291481	7.51446	-1.4	-4	2.9	0
3.945	1.64154	6.06912	7.65834	-1.2	-3.7	3.2	0
3.95	1.82466	6.06912	7.73028	-0.7	-3	3.1	0
3.955	1.75272	6.1803	7.54716	0.7	-2.8	3.2	0
3.96	1.64154	6.219541	7.69758	2.3	-2.5	2.6	0
3.965	1.67424	6.1803	7.69758	3.5	-2.3	2.8	0
3.97	1.82466	6.25224	7.62564	3.9	-2.9	2	0
3.975	2.16474	6.25224	7.54716	4.6	-2.8	1.4	0
3.98	2.23668	6.36342	7.44252	4.6	-2.2	0.8	0
3.985	2.1255	6.33072	7.44252	4.3	-1.4	-0.6	0
3.99	1.97508	6.291481	7.47522	4.5	-0.5	-0.9	0
3.995	2.01432	6.291481	7.403281	4.2	-0.4	-1.4	0
4	2.01432	6.33072	7.403281	3.9	0	-2.2	0
4.005	1.90314	6.25224	7.51446	4	0.9	-2.7	0
4.01	1.79196	6.25224	7.51446	4.4	1.4	-3.4	0
4.015	1.82466	6.14106	7.54716	4.2	2.4	-3.9	0
4.02	1.8639	6.14106	7.54716	4.3	3.2	-4.6	0
4.025	1.90314	6.36342	7.54716	4.6	4.1	-5.8	0
4.03	1.90314	6.4746	7.47522	5.3	4.9	-6.5	0
4.035	1.79196	6.54654	7.54716	5	5.1	-6.5	0
4.04	1.71348	6.65772	7.586401	4.3	4.4	-6	0
4.045	1.75272	6.62502	7.54716	4.3	3.5	-5.8	0
4.05	1.79196	6.54654	7.47522	3.5	3.3	-5	0
4.055	2.08626	6.43536	7.586401	3.2	3.1	-4.6	0
4.06	2.08626	6.40266	7.33134	2.8	3.7	-4.2	0
4.065	1.71348	6.585781	7.2594	2.3	3.8	-4.6	0
4.07	1.97508	6.4746	7.37058	1.6	3.1	-4.5	0
4.075	2.30862	6.36342	7.62564	0.9	2.1	-4.1	0
4.08	2.05356	6.33072	7.51446	0.2	2.8	-4.9	0
4.085	1.79196	6.43536	7.69758	0.4	3.2	-5.5	0
4.09	1.56306	6.43536	7.586401	0	3.9	-5.6	0
4.095	1.53036	6.513841	7.586401	0.4	3.8	-6.1	0
4.1	1.56306	6.65772	7.54716	-0.2	3.9	-5.9	0
4.105	1.56306	6.585781	7.47522	-0.4	3.5	-5.3	0
4.11	1.75272	6.4746	7.47522	-1.6	2.4	-4.9	0
4.115	1.8639	6.36342	7.44252	-1.9	1.5	-4.5	0
4.12	1.79196	6.33072	7.47522	-2.3	0.2	-4.5	0
4.125	1.67424	6.291481	7.51446	-2.9	0.7	-4.7	0
4.13	1.49112	6.33072	7.51446	-2.9	0.4	-4.6	0
4.135	1.3407	6.40266	7.586401	-2.5	-0.4	-4.6	0
4.14	1.19028	6.69696	7.69758	-2.5	-1.3	-4.4	0
4.145	1.11834	6.7362	7.54716	-3.3	-2.8	-2.9	0
4.15	1.15104	6.585781	7.54716	-4.3	-4.6	-1.5	0
4.155	1.19028	6.40266	7.54716	-4.7	-6.2	-0.5	0
4.16	1.15104	6.33072	7.65834	-5	-8.4	0.2	0
4.165	1.00716	6.36342	7.62564	-4.9	-9.8	1.4	0
4.17	0.77826	6.43536	7.586401	-4.6	-11.4	3.1	0
4.175	0.51666	6.54654	7.62564	-4.6	-13	4.2	0
4.18	0.33354	6.65772	7.73028	-4.4	-14.4	6.5	0
4.185	0.2943	6.513841	7.76952	-4.2	-15.2	9.2	0
4.19	0.40548	6.513841	7.9134	-3	-16.8	10.2	0
4.195	0.2943	6.62502	8.02458	-2.3	-18.1	10.5	0
4.2	0.25506	6.62502	8.057281	-1.8	-19.6	10.7	0
4.205	0.59514	6.62502	7.84146	-2.2	-21	11.6	0
4.21	0.8175	6.95202	7.952641	-1.6	-22	11.6	0
4.215	1.11834	7.3575	8.09652	0.6	-23.1	12	0
4.22	1.56306	7.6191	8.42352	2.8	-24.4	12.4	0
4.225	2.19744	7.6518	8.82246	5.3	-24.4	11.7	0
4.23	3.1719	6.991261	8.711281	7.8	-24	7.3	0
4.235	3.9894	5.48052	8.2404	10.3	-21.9	0.1	0
4.24	3.58392	4.04826	7.44252	14.2	-18	-13.1	0
4.245	1.67424	2.9757	7.403281	18	-14.7	-30.8	0
4.25	-0.70632	3.34848	8.82246	21.1	-14.4	-53.9	0
4.255	-4.70226	4.59762	11.39922	20.3	-21	-81.8	0
4.26	-10.07814	5.48052	13.32198	10.3	-38.7	-117	0
4.265	-12.98844	3.93708	14.99622	-13	-102.2	-166.4	0
4.27	-9.03174	6.33072	15.61098	-31.1	-175.6	-199.6	0
4.275	-2.57022	8.2404	13.64898	-54.5	-248.9	-230.2	0
4.28	-0.7455601	6.91932	8.20116	-82.5	-287.5	-263.3	1
4.285	-3.13266	6.43536	5.36934	-98.3	-298.9	-297.9	1
4.29	-0.63438	10.2678	6.2784	-105.9	-311.1	-337.5	1
4.295	4.06788	14.24412	6.06258	-119.7	-316.5	-370	1
4.3	6.38304	17.07594	5.591701	-132.8	-310.8	-399.1	1
4.305	7.1286	17.84766	5.2647	-145.3	-298.7	-421.6	1
4.31	6.71658	17.25906	4.02864	-159.2	-288.1	-436	1
4.315	5.67018	16.00992	1.95546	-170.2	-280.7	-443.5	1
4.32	4.85268	14.24412	-0.83058	-175	-277.6	-444.9	1
4.325	4.40142	11.55618	-4.10058	-169.8	-283.5	-439.1	1
4.33	4.36872	8.71782	-7.076281	-156.5	-291.4	-430.7	1
4.335	5.0031	7.285561	-8.711281	-131.3	-299.6	-420.1	1
4.34	5.74866	7.3575	-9.18216	-92.7	-307.8	-405.2	1
4.345	7.05666	8.2404	-8.894401	-61.6	-309.2	-392	1
4.35	8.358121	8.685121	-8.16846	-33.4	-306.3	-376.6	1
4.355	8.61972	9.01212	-6.86046	-7.8	-300.9	-356.5	1
4.36	8.547781	8.42352	-6.35034	14	-294.6	-330.4	1
4.365	8.920561	6.991261	-6.46152	33.5	-290	-299.6	1
4.37	9.33258	5.40858	-5.87946	54.6	-285.3	-262.9	1
4.375	9.927721	3.64278	-5.519761	79.7	-272.9	-214.4	1
4.38	10.49016	1.54344	-4.9704	99.8	-255.4	-175	1
4.385	14.11332	0.8829001	-2.50482	119.5	-228.2	-135.7	1
4.39	40.47606	29.73738	35.58414	142.3	-168.4	-103.8	1
4.395	11.27496	21.7128	52.76472	77	91.8	-129.9	1
4.4	-18.10926	-17.8869	17.31792	-141.3	103.3	-52.5	1
4.405	-29.64582	-18.69786	24.0018	-127.4	63.7	-8.5	1
4.41	-30.24096	-0.2943	35.72802	-109.6	41.5	-18.9	1
4.415	-12.98844	5.70288	13.94328	-141.1	-19.3	-13	1
4.42	3.02148	-8.31888	7.80222	-127.2	-27.1	6.5	1
4.425	13.81248	15.08778	3.9567	-73.7	-28	34.9	1
4.43	9.07098	15.8268	6.20646	-39.5	-26.8	57.7	1
4.435	11.90934	1.61538	7.298641	-57.4	-30.2	42.7	1
4.44	10.49016	0.9156	11.79816	-40.7	-24.5	22.1	1
4.445	3.13266	1.39302	11.8701	-18.4	-9.3	8.6	1
4.45	0.2943	4.93116	8.711281	-1	-0.3	-6.4	1
4.455	-1.03986	8.71782	7.2594	8.6	0	-4.5	1
4.46	-3.76704	8.12922	7.04358	10.9	-5	4.5	1
4.465	-1.67424	6.7689	8.09652	9.5	-12.6	11.8	1
4.47	1.64154	5.33664	8.057281	8.4	-16.7	17.4	1
4.475	2.19744	5.70288	7.84146	9.3	-16.5	19.9	1
4.48	1.8639	7.0305	7.76952	9.9	-15.5	19.8	1
4.485	1.90314	7.39674	7.2594	5.8	-15.7	19	1
4.49	1.8639	7.0305	7.18746	2.6	-16.8	18.6	1
4.495	1.53036	6.54654	7.586401	0.2	-17	18.4	1
4.5	1.6023	6.43536	7.62564	-1.9	-16.8	18.2	1
4.505	2.01432	6.65772	7.69758	-2.1	-16.8	17.8	1
4.51	2.23668	7.10244	7.84146	-3.1	-17.2	18	1
4.515	2.01432	7.13514	8.057281	-3.7	-18.9	19.2	1
4.52	1.90314	6.991261	8.057281	-4.8	-22.2	18.6	1
4.525	1.97508	6.91932	8.057281	-5.8	-24	20.1	1
4.53	2.01432	7.0305	8.02458	-6.8	-25.6	21.7	1
4.535	2.08626	7.213621	8.12922	-8.6	-27.3	22.5	1
4.54	2.42634	7.213621	8.20116	-10.8	-29.4	24.2	1
4.545	2.60946	7.13514	8.12922	-13.5	-30.4	24.8	1
4.55	2.60946	7.24632	8.20116	-16.1	-31	25.2	1
4.555	2.27592	7.3575	8.35158	-19.3	-31.5	26.3	1
4.56	1.90314	7.6518	8.42352	-23.6	-33.1	28.4	1
4.565	1.53036	7.76298	8.495461	-26.9	-34	30.2	1
4.57	1.41264	8.057281	8.85516	-30.2	-35.2	31.3	1
4.575	1.15104	8.16846	8.9271	-35.5	-37.1	33.3	1
4.58	1.11834	8.31888	8.78322	-41	-39	34.2	1
4.585	1.19028	8.31888	8.711281	-46.4	-42.4	35.7	1
4.59	0.8567401	7.9461	8.600101	-50.9	-44.8	34.8	1
4.595	0.77826	7.54062	8.42352	-56.4	-48.8	31	1
4.6	0.92868	8.09652	8.75052	-59.1	-53.3	24.3	1
4.605	0.22236	6.219541	7.65834	-61.5	-57.3	14.9	1
4.61	0.2943	3.64278	6.86046	-64.2	-65.5	2.4	1
4.615	-0.5559	2.27592	6.74928	-60.7	-67.2	-10.2	1
4.62	-1.53036	1.7658	7.51446	-54.7	-65.5	-29.9	1
4.625	-3.9567	3.2373	8.67858	-49.1	-63	-56.1	1
4.63	-6.82776	4.525681	9.00558	-47	-66.9	-83.4	1
4.635	-9.33258	4.59762	9.62034	-50.3	-78.6	-124.3	1
4.64	-10.33974	4.15944	9.83616	-57.8	-90	-161.8	1
4.645	-9.7446	5.33664	8.42352	-65.8	-102	-199.2	1
4.65	-9.14292	7.76298	6.16722	-69.7	-113.8	-235.4	1
4.655	-6.23262	8.31888	2.79258	-71.4	-133.9	-264.3	1
4.66	0.8567401	6.54654	-0.43164	-67.9	-166.5	-285.2	1
4.665	9.14292	5.14698	-1.59576	-56.9	-182.3	-284.2	1
4.67	17.658	5.40858	-1.19682	-43.6	-174	-270.6	1
4.675	23.55708	5.814061	-0.3597	-31.8	-136.2	-247.8	1
4.68	25.76106	2.90376	0.50358	-24.1	-83.8	-211.7	1
4.685	25.91148	-0.54936	3.37464	-11.7	-17.3	-151.9	1
4.69	24.15876	0.25506	7.985341	0.1	30	-96.6	1
4.695	15.86604	5.14698	8.5674	10.5	58.8	-35	1
4.7	-0.5559	4.23138	6.899701	25.7	66.5	18.3	1
4.705	-14.5188	6.80814	9.875401	36.8	63.5	32.2	1
4.71	-14.93082	10.2678	12.89034	38.9	29.8	20.6	1
4.715	-5.559	10.78446	11.8374	29.2	-10.2	13	1
4.72	6.677341	9.417601	9.40452	21	-26.6	15.1	1
4.725	9.2214	5.55246	5.87946	19.3	-19.2	23.5	1
4.73	5.59824	2.0601	6.49422	20.5	-10	26.4	1
4.735	1.41264	5.591701	9.2214	28.9	-4	15.3	1
4.74	0.8567401	7.9461	10.2351	31.7	-6.7	8	1
4.745	1.45188	5.92524	8.312341	26.8	-8.3	6.7	1
4.75	3.39426	5.886	7.54716	26.4	-8	6	1
4.755	3.7278	7.6518	8.16846	29.8	-5.8	5.8	1
4.76	3.1719	6.7689	7.54716	28.1	-2.8	5	1
4.765	3.84552	5.74212	7.076281	25.3	0.4	2.7	1
4.77	4.5126	5.95794	7.004341	24.8	4.6	-1.5	1
4.775	4.02864	6.1803	6.74928	25.4	7.9	-4.8	1
4.78	3.9567	6.1803	6.677341	25.1	12.8	-9.3	1
4.785	4.40142	6.62502	7.14822	24.4	17.3	-13.3	1
4.79	4.251	8.42352	8.600101	22.6	18.5	-15.7	1
4.795	2.6487	9.051361	8.600101	15.2	14.5	-14.9	1
4.8	2.16474	7.46868	7.62564	7.4	9.1	-12.6	1
4.805	2.57022	6.95202	7.62564	3.7	6	-10	1
4.81	2.6487	6.585781	7.76952	1.9	4.8	-8.8	1
4.815	2.6487	6.84084	7.985341	0.2	4.2	-8.8	1
4.82	2.23668	7.3575	8.2404	-1.2	3	-9.3	1
4.825	1.67424	7.6191	8.42352	-3.5	0.6	-8.4	1
4.83	1.6023	7.76298	8.495461	-7.4	-2.1	-7	1
4.835	1.53036	7.72374	8.42352	-11	-6	-4.3	1
4.84	1.56306	7.691041	8.27964	-14	-9.3	-1.6	1
4.845	1.56306	7.80222	8.312341	-17.2	-12.6	0.6	1
4.85	0.77826	7.6191	7.985341	-20.6	-15.8	2.3	1
4.855	0.96792	7.3575	7.80222	-27.3	-18.3	-0.2	1
4.86	2.1255	8.42352	8.16846	-30.3	-22.6	-2.1	1
4.865	1.82466	7.9461	8.057281	-34.2	-25.6	-4.3	1
4.87	0.40548	6.4746	7.51446	-30.3	-22.6	-2.1	1
4.875	0.70632	6.25224	7.76952	-40	-31	-11.5	1
4.88	1.53036	6.219541	8.52816	-40.8	-34.8	-25.1	1
4.885	1.53036	9.312961	9.437221	-41.2	-32.9	-36.4	1
4.89	-2.16474	9.16254	8.2404	-45.8	-33.6	-47.6	1
4.895	-6.795061	8.46276	6.53346	-54.9	-38.7	-64.6	1
4.9	-9.483001	10.5948	5.40858	-55.5	-55.3	-85.8	1
4.905	-9.855781	13.68822	4.42758	-55.7	-94.7	-115.5	1
4.91	-8.50854	16.48734	3.23076	-57.9	-133.9	-137.3	1
4.915	-4.29024	18.22044	2.46558	-63.1	-173.8	-157.9	1
4.92	-0.11118	18.95292	1.7004	-72.8	-205.3	-175.7	1
4.925	1.41264	16.85358	-1.52382	-86.3	-220.5	-193.6	1
4.93	1.41264	11.88318	-5.55246	-95.4	-233.1	-212.1	1
4.935	2.42634	8.61318	-7.952641	-85.7	-244.7	-227.7	1
4.94	7.16784	7.691041	-8.600101	-65.3	-252.9	-242.5	1
4.945	11.64774	7.9134	-9.36528	-44.5	-240.1	-253.8	1
4.95	13.66206	6.03642	-8.82246	-22.1	-210.6	-259.7	1
4.955	15.19242	4.81998	-6.74928	6.8	-168.3	-246.8	1
4.96	20.34594	6.7689	-2.90376	29.3	-133.6	-224.7	1
4.965	23.40666	8.5347	1.26876	43.8	-78	-194.1	1
4.97	21.0915	2.943	2.6487	45.7	-19.7	-156.1	1
4.975	23.7075	-0.39894	8.5674	48.6	39.8	-110.4	1
4.98	19.93392	2.20398	17.7888	49.5	133.9	-64.8	1
4.985	7.87416	-7.87416	21.3531	17	188.2	-27.8	1
4.99	-7.27902	-13.17156	27.84732	-3.5	216.5	1	1
4.995	-17.80842	-15.64368	40.70496	-19.1	188.5	13.5	1
5	-28.74984	-14.42724	36.70902	-48.7	117.3	8.7	1
5.005	-10.8237	-2.31516	19.24068	-39	23.4	-24.7	1
5.01	17.84766	8.46276	3.88476	0.7	-3.2	-36.2	1
5.015	17.28522	15.34938	5.40858	33.8	13.7	-11.7	1
5.02	-0.07194	12.18402	6.605401	26.1	28.8	1.3	1
5.025	-2.72064	7.72374	10.78446	13.3	17.2	-5.5	1
5.03	0.2943	4.85268	9.110221	2.5	2.7	-5.2	1
5.035	1.67424	6.4746	8.78322	5.7	-1	-2.6	1
5.04	1.64154	7.213621	8.312341	7.2	-4.2	-1.7	1
5.045	0.48396	7.46868	8.27964	5.6	-7.7	-0.3	1
5.05	-0.8567401	7.6518	8.42352	4	-11.8	3	1
5.055	-1.3407	7.10244	8.600101	0.9	-17	7.2	1
5.06	-1.22952	6.91932	8.85516	-1.8	-23.8	12.1	1
5.065	-1.03986	7.46868	8.85516	-4.4	-30.6	18.3	1
5.07	-0.14388	7.80222	8.20116	-7.3	-37.9	23.1	1
5.075	0.59514	7.691041	7.62564	-11.6	-44.5	27	1
5.08	0.8959801	6.80814	7.37058	-15.6	-48.9	28.5	1
5.085	0.70632	6.585781	7.65834	-17.1	-54	27.6	1
5.09	0.25506	6.65772	8.27964	-17.3	-61.8	25	1
5.095	-1.15104	7.24632	8.52816	-17.8	-71.4	19.8	1
5.1	-2.75988	7.213621	8.495461	-19	-84.4	10.3	1
5.105	-2.30862	7.24632	8.42352	-22.1	-101.9	-4.3	1
5.11	0.33354	6.84084	7.73028	-28.3	-116.5	-21.4	1
5.115	4.62378	5.2974	6.677341	-39.6	-122.5	-41.2	1
5.12	9.03174	2.87106	5.519761	-47.6	-115.7	-51.6	1
5.125	12.32136	0.8829001	4.10058	-51.3	-95.7	-51.3	1
5.13	13.77324	2.49828	2.72064	-49.5	-65.6	-45	1
5.135	11.90934	4.66956	1.12488	-42.9	-30.4	-32.5	1
5.14	7.952641	6.585781	0.32046	-31.5	12	-15	1
5.145	4.7742	7.80222	2.3217	-22.5	34.7	0.3	1
5.15	1.79196	9.051361	6.09528	-20.7	48.5	13.5	1
5.155	-0.51666	9.01212	9.03828	-26.6	51.5	22.9	1
5.16	-1.0791	7.691041	10.13046	-36.6	45.3	27.1	1
5.165	-3.21114	5.07504	10.67328	-48.2	33.9	26	1
5.17	-2.83182	6.69696	9.83616	-49.4	6	28.6	1
5.175	-1.53036	7.42944	10.34628	-42.4	-12.3	34.3	1
5.18	0.2943	7.285561	10.09122	-37.7	-20.3	39.5	1
5.185	1.53036	5.77482	9.40452	-35.2	-28	47.1	1
5.19	1.64154	4.81998	8.600101	-30.2	-31.1	55	1
5.195	2.3871	5.0031	8.85516	-24.4	-32.7	56	1
5.2	2.16474	5.22546	8.82246	-21.2	-31.1	53.2	1
5.205	1.97508	5.40858	8.35158	-19.4	-29.6	51.5	1
5.21	1.82466	5.36934	8.27964	-17.1	-30.4	49.5	1
5.215	1.97508	5.36934	8.27964	-14.3	-30.1	47.7	1
5.22	2.57022	5.33664	7.9134	-12.8	-30.9	46.7	1
5.225	3.35502	5.44782	7.76952	-11.6	-31.2	45	1
5.23	3.80628	5.44782	7.54716	-10.5	-30.3	42.3	1
5.235	4.251	5.44782	7.44252	-10.5	-28.9	39	1
5.24	4.5126	5.63094	7.586401	-10.6	-27	34.7	1
5.245	4.85268	6.291481	7.87416	-10.5	-27.1	31.9	1
5.25	4.88538	6.991261	8.09652	-12.7	-27.5	29.4	1
5.255	4.4799	7.6191	8.312341	-17.1	-27.5	27.4	1
5.26	3.58392	8.12922	8.67858	-23.5	-26.1	24.8	1
5.265	2.87106	8.57394	9.293341	-30.3	-25.3	23.5	1
5.27	2.01432	8.86824	9.76422	-37.6	-28.2	24.2	1
5.275	1.45188	8.7963	10.13046	-46	-34.3	24.7	1
5.28	0.96792	8.46276	10.05852	-52.3	-41.3	24.8	1
5.285	0.92868	8.057281	9.947341	-58.6	-47.1	23.3	1
5.29	0.51666	7.691041	9.14946	-64.5	-54.4	19.3	1
5.295	0.22236	7.54062	8.96634	-65.9	-69.6	13	1
5.3	0.5559	7.57986	8.600101	-67.8	-83.1	9.3	1
5.305	0.8959801	7.3248	8.67858	-67.4	-90	3.9	1
5.31	1.45188	7.54062	9.47646	-68.1	-93.6	-2.8	1
5.315	1.97508	8.42352	11.43846	-71.2	-84.2	-11.5	1
5.32	-0.48396	8.940181	11.36652	-80	-61.6	-26.8	1
5.325	-3.50544	7.213621	11.07222	-93.3	-54.1	-51.2	1
5.33	-6.422281	5.814061	10.38552	-101.5	-52.9	-73	1
5.335	-9.96696	5.40858	11.36652	-105.5	-45.6	-106.8	1
5.34	-12.80532	7.54062	12.96228	-109.9	-44.4	-146.7	1
5.345	-16.01646	9.456841	12.96228	-122.5	-50.8	-188.8	1
5.35	-17.17404	11.58888	11.8374	-139.5	-68.6	-243.7	1
5.355	-18.51474	13.83864	9.437221	-154.2	-90	-286.5	1
5.36	-20.5683	15.5325	5.87946	-167.6	-119	-329.6	1
5.365	-20.49636	16.7097	2.60946	-176	-166.8	-371.9	1
5.37	-17.72994	18.40356	0.24852	-179.4	-226.3	-410.1	1
5.375	-12.54372	20.28054	-1.05294	-181.3	-282.8	-443.9	1
5.38	-5.37588	20.05818	-3.23076	-189.7	-324.4	-472.5	1
5.385	2.08626	17.77572	-5.624401	-197.6	-338.3	-500.2	1
5.39	11.75892	12.95574	-7.62564	-199.4	-315.4	-518.4	1
5.395	16.0557	10.89564	-8.35158	-183.5	-242	-535	1
5.4	14.03484	10.45092	-7.54716	-153	-141.2	-546.4	1
5.405	10.33974	12.84456	-4.06134	-124	-85.7	-537.7	1
5.41	8.436601	14.86542	-1.7004	-98.7	-62.3	-510	1
5.415	9.443761	13.94982	-1.41264	-79.6	-64.4	-468.9	1
5.42	12.32136	11.445	-2.0274	-63.2	-78.6	-416.7	1
5.425	15.5325	8.90748	-2.9757	-47.1	-91	-360.7	1
5.43	18.55398	6.54654	-3.84552	-30.5	-90.1	-305.7	1
5.435	20.3067	4.48644	-4.06134	-7.7	-68.3	-241.5	1
5.44	20.64678	2.72064	-3.48582	12.3	-40.2	-192.5	1
5.445	19.41072	1.87698	-1.62846	31.8	-9.6	-142	1
5.45	17.50758	1.65462	-0.21582	46.9	16.3	-89.8	1
5.455	15.5652	1.1772	1.41264	56.6	33.1	-34.6	1
5.46	13.9629	0	2.86452	62.5	45.5	25	1
5.465	12.84456	-1.5042	4.46028	63.3	51.8	68.8	1
5.47	11.0853	-9.751141	12.1971	60.5	56.7	107.1	1
5.475	7.76298	-10.33974	27.48762	52	62.7	120.2	1
5.48	17.09556	-17.40948	35.72802	2.1	20	107.1	1
5.485	37.8993	25.61718	42.0849	-12.1	-102.4	108.5	1
5.49	15.97722	9.823081	16.1211	-30.1	-27.5	33.6	1
5.495	9.89502	-7.10244	-2.46558	-50.1	0.9	3.7	1
5.5	9.55494	5.886	6.20646	9.1	0.8	6.6	1
5.505	3.9567	11.40576	15.57828	37.1	11.6	18.8	1
5.51	-1.56306	7.83492	10.92834	22.5	8.7	37	1
5.515	-0.40548	2.31516	5.519761	12.6	3.2	40.7	1
5.52	3.02148	3.49236	5.66364	20.6	1.4	36.1	1
5.525	4.85268	6.40266	7.73028	28.9	3.7	28.3	1
5.53	4.7415	6.84084	7.73028	26.8	6	27.9	1
5.535	3.02148	5.70288	7.33134	20.6	6.7	31.3	1
5.54	0.7455601	6.10836	8.09652	18.2	7.9	34.5	1
5.545	-1.3407	7.0632	9.33258	17.5	5.6	35.2	1
5.55	-1.82466	7.42944	9.62034	14	1.8	35.9	1
5.555	-0.77826	7.213621	9.437221	7.8	-4.3	34.7	1
5.56	0.66708	7.507921	9.437221	1.6	-10.3	32.9	1
5.565	1.64154	7.80222	9.437221	-2.6	-14.7	34.1	1
5.57	2.05356	7.46868	9.40452	-7.2	-17.9	36	1
5.575	1.90314	7.13514	9.5484	-11.4	-20.4	39.5	1
5.58	1.97508	7.17438	9.5811	-14.8	-23.1	42.5	1
5.585	2.27592	7.10244	9.40452	-17.8	-27.3	44.5	1
5.59	2.6487	7.10244	9.18216	-20.3	-31.4	46.5	1
5.595	2.87106	7.13514	9.33258	-24.9	-33.6	47.3	1
5.6	2.45904	7.42944	9.47646	-29.4	-34.3	47.6	1
5.605	2.05356	7.83492	9.80346	-34.3	-35.5	46.4	1
5.61	1.56306	8.02458	9.9081	-42.4	-38.2	45.2	1
5.615	1.03986	8.09652	10.27434	-50.1	-42.2	44.8	1
5.62	0.25506	7.6191	10.13046	-58.8	-47.1	44.6	1
5.625	-0.8959801	7.10244	9.83616	-65.5	-52.2	45.5	1
5.63	-1.79196	6.84084	9.9081	-68.6	-62	45.7	1
5.635	-1.90314	6.62502	9.947341	-71.5	-72.8	44.9	1
5.64	-1.6023	6.513841	10.09122	-72.9	-83.7	41.3	1
5.645	-1.26876	5.814061	9.2541	-76.1	-93.7	37.4	1
5.65	-0.51666	5.22546	8.85516	-77.7	-101.5	35.9	1
5.655	0.2943	4.48644	8.78322	-77.5	-107.4	27.7	1
5.66	0.2943	4.23138	9.875401	-77.8	-108	15.9	1
5.665	-2.57022	5.48052	10.8891	-78.6	-102.4	-0.9	1
5.67	-4.17906	5.591701	10.5621	-84.1	-106.3	-24.3	1
5.675	-3.4662	4.66956	10.13046	-87.9	-110.9	-40.6	1
5.68	-2.05356	3.96978	9.293341	-90.5	-116.2	-56	1
5.685	0.07194	3.93708	8.52816	-87.9	-119.6	-70.4	1
5.69	-2.98224	3.05418	8.894401	-83.3	-107.9	-92.9	1
5.695	-6.97818	5.591701	11.39922	-82	-91.6	-138.3	1
5.7	-10.33974	7.0305	12.56334	-91.3	-80.9	-180.8	1
5.705	-11.71968	8.12922	12.45216	-105.7	-79.2	-226.8	1
5.71	-11.56926	8.27964	10.71252	-121.7	-84.2	-270.2	1
5.715	-11.01336	7.6518	7.54716	-136.5	-91.4	-311.5	1
5.72	-9.33258	7.72374	4.24446	-143.8	-103.7	-351.6	1
5.725	-7.50138	7.985341	0.24852	-141	-114.1	-376.4	1
5.73	-5.40858	8.12922	-3.44658	-130.8	-123.9	-395.8	1
5.735	-2.27592	7.57986	-7.51446	-113.6	-133.6	-411.3	1
5.74	1.53036	5.95794	-11.25534	-88.9	-132.7	-421	1
5.745	7.16784	4.37526	-13.5051	-41.8	-112.9	-423.9	1
5.75	14.14602	3.93708	-11.36652	3.2	-88.7	-415.6	1
5.755	18.74364	6.25224	-6.422281	43.7	-63	-389.4	1
5.76	19.79004	9.273721	-4.86576	68.6	-27	-347	1
5.765	21.6147	8.979421	-2.50482	86.8	5.5	-278.8	1
5.77	23.77944	5.77482	2.10588	99.8	25.6	-183.1	1
5.775	23.7075	6.03642	6.023341	105.6	35.4	-100.3	1
5.78	26.47392	6.219541	11.25534	105.8	41	-23.3	1
5.785	33.7137	5.2974	23.16468	95.6	64.6	34.6	1
5.79	41.03196	4.963861	21.85668	62.1	89.8	74.1	1
5.795	22.28832	0.7717201	12.66798	37	52.3	117.1	1
5.8	-7.31826	-14.57112	5.08158	21.2	77	59.3	1
5.805	-15.67638	-5.591701	7.54716	47.8	81.4	-37.7	1
5.81	0.77826	23.96256	21.42504	82.6	13.9	-52.4	1
5.815	7.76298	32.94198	15.1401	66.8	7.6	-28.6	1
5.82	-1.22952	4.00902	5.48052	15.8	-1.6	8.9	1
5.825	0.51666	-4.4145	3.3027	4.4	3.2	5.6	1
5.83	6.93894	5.77482	10.2024	35.4	8.4	-7	1
5.835	3.91746	8.86824	9.5484	37.1	7.3	-7.7	1
5.84	1.37994	6.88008	7.37058	23.9	10.3	-11.5	1
5.845	2.3871	8.09652	8.711281	21	11.9	-13.5	1
5.85	1.53036	6.585781	8.67858	18.9	10.6	-10.7	1
5.855	1.56306	5.48052	8.057281	18	9	-9.1	1
5.86	2.79912	6.585781	7.985341	21.8	8.8	-8.7	1
5.865	2.75988	7.57986	8.27964	24	8.7	-7.6	1
5.87	2.19744	7.80222	8.67858	21.8	6.6	-6.2	1
5.875	1.97508	7.39674	8.600101	18.1	3.1	-2.8	1
5.88	2.6487	7.24632	8.38428	15.1	0	0.1	1
5.885	3.13266	7.507921	8.057281	12.8	-2.7	1.1	1
5.89	3.02148	7.57986	7.65834	8.4	-5.3	1.2	1
5.895	2.34786	7.72374	7.69758	2.3	-7.5	1	1
5.9	1.8639	7.9134	8.16846	-4.2	-10	1.2	1
5.905	1.93584	7.72374	8.63934	-11.9	-14.4	2.3	1
5.91	2.72064	7.285561	8.85516	-16.3	-18.1	3.1	1
5.915	3.54468	6.991261	8.711281	-17.7	-20.4	2.3	1
5.92	4.2183	6.7362	8.312341	-17.9	-21.3	1	1
5.925	3.91746	5.44782	7.47522	-19.3	-20.5	-3.1	1
5.93	4.06788	5.14698	7.298641	-20.6	-18.7	-11.7	1
5.935	4.17906	4.48644	7.33134	-20	-17	-18	1
5.94	3.09342	2.53752	7.62564	-20.7	-14.2	-27.8	1
5.945	4.44066	2.24322	7.952641	-18.6	-10.9	-39.4	1
5.95	7.31826	3.42042	6.71658	-13.3	-5.6	-48.2	1
5.955	6.12144	2.83182	4.78728	-7.4	6.3	-50.7	1
5.96	4.17906	1.68732	2.57676	-4.8	22.6	-53.6	1
5.965	2.3871	1.72656	2.83182	3.2	37.3	-60	1
5.97	-0.22236	4.23138	5.22546	9.1	45.2	-65.3	1
5.975	-0.96792	6.62502	6.46152	8.6	40.1	-67.2	1
5.98	0.8567401	11.1507	8.35158	6.3	33.2	-56.7	1
5.985	-3.58392	7.0632	6.46152	-0.2	28.3	-34.3	1
5.99	-7.76298	4.55838	7.65834	0.9	19.8	-14.9	1
5.995	-5.97102	6.40266	10.8564	7.7	8.4	-5.6	1
6	-1.93584	6.54654	10.13046	9.8	-6.5	3.2	1
6.005	0.8567401	5.18622	8.12922	12.8	-14	12.6	1
6.01	2.19744	5.44782	8.35158	20.3	-13.8	18	1
6.015	2.42634	6.10836	8.45622	26.2	-9.8	18.2	1
6.02	2.57022	5.66364	8.057281	29.9	-5.8	16.5	1
6.025	2.57022	5.44782	7.80222	33	-2.5	14.7	1
6.03	2.75988	5.84676	8.27964	37.1	-0.2	13	1
6.035	2.72064	6.54654	8.42352	40.3	0.2	13.1	1
6.04	3.65586	7.0305	8.057281	40.9	0.2	15.1	1
6.045	5.14698	6.95202	7.44252	38.9	-0.4	15.1	1
6.05	5.78136	6.7362	6.78852	36	1.6	14	1
6.055	5.78136	6.84084	6.899701	32.6	3.7	10.4	1
6.06	5.2647	6.7362	7.14822	29.1	5.4	5.1	1
6.065	4.85268	6.65772	7.18746	25.6	7.5	-0.5	1
6.07	4.4799	7.13514	7.80222	24.2	8.4	-3.7	1
6.075	3.4662	7.17438	7.80222	21.7	7.4	-6.4	1
6.08	3.09342	6.84084	7.54716	18.9	6.8	-7.9	1
6.085	2.79912	7.213621	7.985341	16.9	7.4	-9.3	1
6.09	2.23668	7.6191	8.12922	13.7	6.8	-9.3	1
6.095	2.1255	7.6191	8.02458	10.4	4	-7.9	1
6.1	1.82466	7.72374	8.12922	6.7	0.2	-5.5	1
6.105	1.30146	8.09652	8.312341	2.3	-3.8	-1.8	1
6.11	0.2943	8.64588	8.38428	-3.2	-9.5	2.6	1
6.115	-0.25506	8.71782	8.711281	-9.8	-16	9.1	1
6.12	-0.44472	8.757061	9.00558	-17.3	-23	16.6	1
6.125	-0.48396	9.0906	9.47646	-25.7	-32.7	27	1
6.13	-0.63438	9.607261	10.09122	-32.3	-41	35	1
6.135	-1.03986	10.04544	10.30704	-42.2	-51.3	41.6	1
6.14	-0.8959801	10.04544	10.05852	-57.6	-69	47.8	1
6.145	-1.15104	9.3849	9.2214	-69.7	-80.1	50.5	1
6.15	-1.45188	10.78446	9.2541	-77.9	-91.8	54.1	1
6.155	-2.68794	10.15662	9.437221	-83.5	-104	56.7	1
6.16	-6.04296	7.507921	8.711281	-91.2	-116.4	54.8	1
6.165	-7.612561	7.13514	9.659581	-92.1	-130.4	44.1	1
6.17	-8.58702	7.46868	11.07222	-93.7	-143.5	20.1	1
6.175	-11.27496	11.26188	13.21734	-102.6	-148.3	-28.8	1
6.18	-16.27806	11.03952	10.38552	-120.3	-153.2	-77.4	1
6.185	-18.1812	11.18994	7.76952	-137.7	-177.4	-137.4	1
6.19	-18.92676	15.15972	4.78728	-150.2	-201.4	-198.2	1
6.195	-17.24598	20.75796	2.86452	-161.1	-227.3	-262.2	1
6.2	-12.58296	25.46676	2.13858	-174.5	-246.5	-339.1	1
6.205	-9.2541	25.17246	-0.6867	-195.2	-256.7	-389.9	1
6.21	-6.45498	21.93516	-5.44128	-216.5	-274.3	-423.7	1
6.215	-3.91746	19.3584	-9.2214	-223	-291.9	-450.2	1
6.22	-0.7455601	17.66454	-11.36652	-215	-306.3	-469.4	1
6.225	4.29024	16.23228	-11.94204	-196.2	-310.6	-485.5	1
6.23	10.07814	13.65552	-12.77916	-181.6	-294.4	-492.9	1
6.235	12.58296	10.3005	-14.74116	-157.3	-249	-500.7	1
6.24	12.6549	7.3575	-14.08716	-124.5	-196.4	-503.6	1
6.245	11.30766	6.91932	-12.34098	-87.3	-151.9	-493.6	1
6.25	10.75176	6.1803	-11.68698	-40.8	-117.1	-463	1
6.255	12.43254	3.42042	-10.81716	-1.6	-107.9	-419.3	1
6.26	18.51474	1.90968	-8.96634	36.6	-102.7	-361.4	1
6.265	35.39448	12.3279	3.04764	74.4	-66.6	-303.1	1
6.27	52.83012	30.7707	25.9965	95.5	63	-267.6	1
6.275	38.56638	11.55618	38.38326	2.4	163.6	-126.6	1
6.28	15.042	-25.57794	19.79004	-107.8	114.5	49.2	1
6.285	10.86294	-40.19484	34.09956	-102.9	76.1	121.7	1
6.29	9.2541	-10.49016	42.95472	-76	1.6	106.4	1
6.295	10.33974	-10.11738	14.85234	-49.9	-55.8	72.5	1
6.3	29.38422	0.0327	-2.06664	-11.9	-45.5	17.2	1
6.305	20.8299	21.27462	2.60946	52.4	-8.8	7.5	1
6.31	-1.30146	9.9735	7.403281	27	16.3	1.3	1
6.315	-4.44066	5.2974	10.60134	9.9	7	-6	1
6.32	-1.64154	5.22546	9.9081	9.5	-2.1	0.1	1
6.325	1.3407	6.1803	8.20116	11.3	-9.7	8.4	1
6.33	3.4662	6.95202	7.69758	13.5	-13.5	11.1	1
6.335	3.13266	6.14106	7.9134	12.1	-13.5	11.1	1
6.34	2.34786	7.0305	8.5674	11.7	-14.4	10.3	1
6.345	1.79196	8.02458	8.45622	9.5	-17.5	11.1	1
6.35	1.49112	8.42352	8.711281	4.2	-21.9	14.2	1
6.355	1.6023	8.57394	9.437221	-1.5	-27.3	20.5	1
6.36	2.19744	8.5347	9.293341	-9.7	-35.5	29	1
6.365	2.42634	8.61318	9.00558	-17	-40.1	35.7	1
6.37	0.96792	8.7963	9.293341	-23.8	-42.2	43.1	1
6.375	-1.0791	9.456841	10.09122	-32	-44.1	50.2	1
6.38	-3.28308	10.52286	11.39922	-41.6	-49.2	56.7	1
6.385	-4.2183	10.74522	11.94204	-56.9	-64.6	65.3	1
6.39	-5.0358	10.70598	11.79816	-68	-77.7	71.9	1
6.395	-5.67018	10.96758	11.36652	-78.1	-90.3	67.4	1
6.4	-4.85268	7.6518	10.09122	-89.4	-101.9	51.9	1
6.405	-2.9103	4.55838	7.985341	-98.7	-117.8	36	1
6.41	-3.76704	5.77482	8.600101	-95.5	-127.8	17.7	1
6.415	-6.82776	4.63686	9.03828	-97.3	-123.9	-3.7	1
6.42	-12.46524	5.84676	10.5294	-100.2	-120.4	-46.9	1
6.425	-18.25314	6.291481	12.30828	-106	-124.2	-98.7	1
6.43	-20.16282	11.11146	16.4481	-114.3	-130.2	-160.7	1
6.435	-21.65394	16.04916	16.1211	-137.8	-128.8	-246.3	1
6.44	-23.40666	16.59852	12.23634	-164.3	-136.2	-311.7	1
6.445	-21.50352	17.81496	8.82246	-183.1	-163.7	-367.5	1
6.45	-19.79004	19.80312	4.46028	-196.7	-186.9	-417	1
6.455	-19.90122	22.92924	0.7586401	-202.6	-212.1	-457.4	1
6.46	-20.60754	24.40074	-3.9894	-204.6	-255.9	-499.8	1
6.465	-18.1812	24.28956	-8.52816	-200.4	-304.5	-529.3	1
6.47	-9.816541	22.81806	-11.8374	-188.6	-354.7	-550.6	1
6.475	5.74866	18.10926	-12.66798	-173.3	-381.3	-560.9	1
6.48	19.79004	13.61628	-13.8321	-158.9	-343.6	-558.1	1
6.485	23.22354	10.04544	-13.90404	-124.1	-206.4	-553	1
6.49	20.0451	9.417601	-9.110221	-85.4	-93.1	-536.9	1
6.495	15.34284	10.0062	-5.76828	-50.8	-20.3	-491.1	1
6.5	13.25004	8.12922	-5.519761	-21.5	19	-428.8	1
6.505	15.08124	3.89784	-6.2784	6.4	25.9	-352.1	1
6.51	18.63246	0.07194	-7.2594	42	18.3	-248.9	1
6.515	22.77228	-2.0928	-7.73028	71	19.2	-169	1
6.52	24.71466	-2.6814	-6.71658	98.3	39.4	-95.6	1
6.525	20.5683	-2.9757	-3.0084	119.7	72.3	-30.6	1
6.53	-23.77944	2.3871	20.98686	128.8	76.4	32.1	1
6.535	34.16496	29.66544	53.63454	91.9	-132.6	95.9	1
6.54	57.31656	19.69194	46.11354	5.3	-73.7	115.7	1
6.545	49.2462	-33.27552	-4.68264	-123	-78.4	141.6	1
6.55	49.95906	-22.89	-4.78728	-72.8	-55.9	31.9	1
6.555	15.86604	27.31104	19.02486	37.4	27.9	-21.4	1
6.56	-17.658	13.02768	13.10616	25.8	25.6	-19.4	1
6.565	-13.28928	2.9757	11.43846	-0.2	4.1	-15.1	1
6.57	1.19028	6.1803	10.01928	23.7	-18.8	6.7	1
6.575	6.27186	4.00902	5.84022	30.1	-26.5	23.1	1
6.58	7.23978	7.80222	6.677341	36.9	-21.8	20.5	1
6.585	3.9894	7.507921	6.78852	31.7	-16.3	14.9	1
6.59	0.8959801	6.7362	7.51446	20.9	-13.7	10.3	1
6.595	0.96792	6.80814	7.73028	13	-13.9	8.4	1
6.6	1.03986	6.513841	7.54716	10.2	-14.4	10.3	1
6.605	1.37994	6.62502	8.20116	11.2	-15.7	12.3	1
6.61	2.94954	6.36342	7.9134	11	-15.9	13.2	1
6.615	4.17906	6.43536	7.44252	9.3	-12.6	12.1	1
6.62	3.4662	6.513841	7.54716	7.7	-8.6	6.5	1
6.625	1.93584	6.513841	8.312341	6.3	-6.5	4.2	1
6.63	0.70632	6.991261	9.03828	6	-7.2	4.8	1
6.635	0.44472	7.3575	8.9271	5.1	-10.5	8	1
6.64	0.8175	7.39674	8.75052	3.3	-15.1	13.5	1
6.645	1.37994	7.6518	9.00558	2	-21.1	17.4	1
6.65	1.56306	7.9134	9.110221	-1	-25.6	20.8	1
6.655	1.00716	7.83492	9.07752	-5.8	-31.5	25.6	1
6.66	0.44472	7.6518	9.18216	-9.9	-35	28.2	1
6.665	0.40548	7.6191	9.40452	-13.8	-38.5	31	1
6.67	0.48396	7.985341	9.731521	-17.6	-43.5	35.2	1
6.675	-0.14388	8.35158	9.875401	-21.1	-47.3	38.5	1
6.68	-0.5559	8.12922	9.83616	-27.7	-53	39.4	1
6.685	-0.70632	7.3248	8.894401	-35.7	-61.1	39.2	1
6.69	0	7.39674	8.495461	-41.5	-69.5	35.9	1
6.695	1.3407	8.12922	8.35158	-45.3	-71.5	25.1	1
6.7	0.70632	5.04234	6.9324	-51.8	-74	15.8	1
6.705	-3.24384	2.79258	7.2594	-56.4	-73.4	-4.7	1
6.71	-5.85984	4.19214	9.36528	-55.2	-71.8	-35.2	1
6.715	-9.03174	4.55838	10.01928	-60.2	-69.7	-74.6	1
6.72	-12.35406	6.1803	11.25534	-70.4	-69.6	-133.7	1
6.725	-14.63652	9.16254	11.65428	-81.6	-79.6	-185.7	1
6.73	-13.32852	12.39984	11.14416	-96.2	-93.4	-239.4	1
6.735	-12.50448	16.19304	8.312341	-110.1	-100.5	-290.8	1
6.74	-11.90934	15.49326	2.24976	-123.4	-111.7	-336.8	1
6.745	-9.483001	14.27682	-3.40734	-126	-139.5	-371.1	1
6.75	-6.19338	13.83864	-7.22016	-116	-178.2	-396.6	1
6.755	-0.48396	13.39392	-10.60134	-93.7	-236.6	-409.4	1
6.76	8.06382	10.22856	-13.90404	-74.2	-271.4	-408	1
6.765	16.0884	6.43536	-15.93798	-47.1	-261.1	-401.2	1
6.77	20.49636	3.60354	-16.8078	-15.8	-219.8	-390.2	1
6.775	21.6147	2.31516	-16.19304	21.5	-147	-373.8	1
6.78	25.46022	5.0031	-8.82246	77.6	-52.3	-340.4	1
6.785	21.8436	21.6801	17.57298	115.9	45.8	-313.3	1
6.79	30.50256	38.75604	44.55702	74.4	65.6	-251.7	1
6.795	27.9258	-17.07594	28.72368	-43.6	-9.7	-88.8	1
6.8	11.0526	-41.44398	13.54434	-123.3	7.4	2.7	1
6.805	-5.487061	-7.0305	31.69938	-35.7	42.9	-2.5	1
6.81	-5.2647	-0.69324	16.73586	1.3	4.7	-3	1
6.815	7.50138	9.528781	4.6434	21	-3.7	-10	1
6.82	0	0	0	0	0	0	1
6.825	0	0	0	0	0	0	1
6.83	0.25506	5.591701	8.45622	28	-10.4	18.7	1
6.835	2.79912	4.963861	8.63934	28.5	-13.8	19.4	1
6.84	1.26876	5.66364	8.45622	33.6	-13.5	21.9	1
6.845	2.6487	6.91932	7.54716	35.9	-15.2	22.8	1
6.85	4.81344	7.54062	6.677341	34.4	-17	22.1	1
6.855	5.0031	7.3575	6.71658	31.2	-16	21.2	1
6.86	4.55184	6.88008	7.298641	26.7	-13.6	17.7	1
6.865	3.84552	6.4746	7.33134	22.5	-8.3	11.9	1
6.87	4.88538	6.43536	7.18746	19.5	-5.8	6.8	1
6.875	4.5126	6.65772	7.18746	18.5	-2.8	1.7	1
6.88	2.98224	6.69696	7.403281	17	0.4	-4.1	1
6.885	2.16474	6.7689	7.73028	14.9	2.3	-6.7	1
6.89	2.08626	6.88008	7.586401	13.6	2.5	-7.4	1
6.895	2.05356	7.0632	7.54716	11.4	1.6	-8.3	1
6.9	1.41264	7.213621	7.403281	9.2	0.5	-7.9	1
6.905	0.70632	7.285561	7.586401	7.4	-0.7	-5.5	1
6.91	0.51666	7.10244	7.952641	4.9	-4.6	-3	1
6.915	0.44472	7.24632	8.38428	2.5	-10.5	2.3	1
6.92	0.48396	7.42944	8.5674	0.6	-16.8	7	1
6.925	0.2943	7.54062	8.711281	-1.1	-22.8	12.5	1
6.93	-0.22236	7.80222	9.03828	-2.5	-28.6	17.8	1
6.935	-0.59514	8.502001	9.40452	-3.7	-36.3	24.7	1
6.94	-0.63438	9.34566	9.76422	-5.4	-48	35.3	1
6.945	-1.15104	11.26188	11.1834	-7.7	-58.7	45.4	1
6.95	-1.37994	10.15662	10.34628	-19.2	-67.9	56.7	1
6.955	-1.6023	10.5621	10.45746	-31.2	-72.2	65.9	1
6.96	-2.08626	9.823081	9.83616	-46.6	-77.9	73	1
6.965	-3.9894	9.20178	9.437221	-66	-93.5	77.2	1
6.97	-5.78136	8.86824	8.96634	-74.7	-111.6	74.6	1
6.975	-8.84862	6.80814	9.03828	-74.6	-131.3	66.1	1
6.98	-8.547781	5.66364	8.85516	-73.2	-148.8	54.3	1
6.985	-10.60134	8.829	12.12516	-66.8	-153.8	28.1	1
6.99	-14.85888	14.388	13.90404	-74.2	-158.1	-25.4	1
6.995	-22.32756	12.39984	10.92834	-99.4	-172.3	-80.1	1
7	-23.63556	13.25004	7.54716	-119.5	-198	-144.8	1
7.005	-22.96194	18.22044	5.66364	-133	-220.7	-211.6	1
7.01	-20.12358	24.84546	3.81282	-148.1	-236.6	-281.7	1
7.015	-17.50758	27.89964	1.08564	-166.9	-241.1	-350.6	1
7.02	-15.0093	27.8604	-2.06664	-184.4	-250.8	-405.6	1
7.025	-11.79816	26.83362	-6.46152	-202.2	-268.2	-452.3	1
7.03	-6.82776	22.22946	-10.67328	-208.4	-279.5	-479.7	1
7.035	0.40548	17.99808	-12.1971	-197.8	-275.5	-503.7	1
7.04	4.963861	17.5926	-12.92304	-165.4	-238.2	-531.7	1
7.045	6.93894	17.37024	-11.5431	-134.4	-196.7	-540.9	1
7.05	7.42944	17.5926	-10.38552	-104.5	-155.6	-537.7	1
7.055	8.9598	14.13294	-11.1834	-77.9	-118.1	-521.7	1
7.06	10.67328	8.979421	-12.63528	-46	-88.3	-494	1
7.065	12.1317	6.219541	-12.23634	-6.7	-62.9	-457.9	1
7.07	13.25004	7.10244	-10.38552	36	-41.9	-413.6	1
7.075	14.85888	7.42944	-9.18216	81.3	-19.8	-351.4	1
7.08	16.91244	5.519761	-8.38428	110.6	0.3	-298.9	1
7.085	10.64058	2.27592	-4.3164	135.2	24.9	-247.1	1
7.09	23.85792	41.26086	39.72396	143.9	20.5	-201.8	1
7.095	57.42775	8.35158	31.33314	64.2	-41.5	-19.8	1
7.1	40.06404	-43.3602	-10.5294	-126	70.7	113.9	1
7.105	39.61278	-5.77482	46.87872	-5.1	132.2	145.7	1
7.11	15.38208	-20.8299	28.03044	-77.4	180.3	185.3	1
7.115	-18.33162	-15.8595	26.68974	-102.6	165.7	191.1	1
7.12	-5.67018	-0.8829001	25.05474	-66.9	38.5	149.1	1
7.125	45.43992	9.051361	-0.3597	-53.9	-95.6	71.9	1
7.13	30.87534	12.21672	0.43164	-27.5	-48.5	40.1	1
7.135	-0.70632	5.14698	11.32728	-15.2	-1.5	2.8	1
7.14	1.41264	2.60946	11.94204	-23.4	4.6	-21	1
7.145	1.0791	4.89192	9.2214	-5	-0.3	-17.8	1
7.15	-2.60946	7.3248	8.16846	12.6	-2.1	-8.7	1
7.155	-2.01432	7.0632	7.62564	19.5	-4.9	0.2	1
7.16	0.40548	6.1803	8.09652	21.9	-8.9	8.8	1
7.165	3.28308	5.92524	7.80222	23.5	-10.7	12.7	1
7.17	2.60946	6.33072	7.69758	24.4	-8.9	12.1	1
7.175	1.53036	6.513841	7.69758	23.4	-6.8	11.4	1
7.18	2.3871	6.69696	7.298641	22.6	-7.9	10.8	1
7.185	1.90314	6.54654	7.47522	21.9	-8.2	11.1	1
7.19	0.96792	6.54654	8.02458	23.2	-8.8	12	1
7.195	1.37994	6.95202	7.9134	23	-12.3	13.5	1
7.2	1.82466	7.0632	7.84146	22.9	-18.2	14.4	1
7.205	2.19744	7.17438	7.47522	20.4	-19.5	16.6	1
7.21	2.23668	7.13514	7.33134	17.3	-21	16.5	1
7.215	1.82466	6.991261	7.65834	12.8	-22.2	15.6	1
7.22	0.92868	6.88008	7.80222	8.6	-25.2	15.8	1
7.225	0.33354	6.88008	8.12922	7.7	-28.8	18	1
7.23	-0.07194	7.24632	8.63934	9	-31	22.3	1
7.235	-0.22236	7.691041	9.03828	10.6	-35.9	28.1	1
7.24	0	8.207701	9.110221	11.2	-42.2	34.5	1
7.245	-0.0327	9.20178	9.9081	10.9	-48.2	42.3	1
7.25	-0.25506	8.5347	9.5484	5.6	-54.7	52.6	1
7.255	-0.5559	7.9134	9.00558	0.2	-58	56.7	1
7.26	-0.5559	6.219541	7.9134	-7.2	-55.5	55.3	1
7.265	0.63438	5.44782	7.62564	-8.2	-49.8	48.3	1
7.27	0.70632	5.74212	8.5674	-6.3	-48.6	38.5	1
7.275	1.19028	6.54654	7.84146	-6.5	-55.4	29.3	1
7.28	1.19028	6.4746	7.18746	-4.4	-62.6	22.2	1
7.285	-3.21114	6.10836	6.2457	-3.6	-64.1	7.9	1
7.29	-12.58296	7.57986	7.84146	0.8	-80	-13.8	1
7.295	-18.51474	10.5621	9.110221	-2.5	-121.1	-57.4	1
7.3	-15.19242	12.87726	8.09652	-12.1	-171.4	-116.6	1
7.305	-9.18216	12.39984	4.86576	-31.7	-212.9	-182.9	1
7.31	-7.16784	10.74522	0.28776	-59.5	-235	-262.7	1
7.315	-4.85268	10.19586	-1.05294	-68.6	-238.9	-317.3	1
7.32	-1.64154	11.26188	-1.48458	-68.7	-239.3	-357.6	1
7.325	3.54468	11.62812	-2.21052	-70.1	-238	-381.3	1
7.33	9.483001	10.37898	-3.04764	-71.6	-233.7	-387	1
7.335	16.50042	10.2678	-2.21052	-69.2	-218.4	-370.3	1
7.34	24.11952	6.84084	-1.3407	-66.9	-197.2	-337.6	1
7.345	31.21542	0.73248	-1.92276	-65.4	-160.7	-287.7	1
7.35	36.17928	-4.45374	2.13858	-55.4	-108.2	-229	1
7.355	34.7601	-6.36342	10.09122	-44.2	-30.3	-160.4	1
7.36	15.08124	-1.28184	16.19304	-48	64.8	-93.5	1
7.365	-17.3964	8.02458	19.27992	-58.1	100.5	-70.4	1
7.37	-19.44996	5.55246	14.37492	-69.7	49.4	-58.2	1
7.375	-6.82776	2.0601	7.76952	-61.7	12.6	-43.8	1
7.38	-1.03986	16.19304	7.65834	-42.3	-0.4	-13.6	1
7.385	-0.66708	5.95794	8.2404	-27.9	-8.2	23.3	1
7.39	3.54468	4.66956	11.79816	-21.1	-11.1	35.5	1
7.395	6.38304	3.19806	11.5431	1.4	-17	37.2	1
7.4	7.691041	5.70288	8.9271	15.9	-15.6	35	1
7.405	5.40858	7.42944	7.04358	23.3	-13	23.5	1
7.41	1.11834	7.3575	7.33134	24	-10	17.8	1
7.415	0.07194	6.7689	7.76952	23.3	-10.2	17.5	1
7.42	0.70632	6.40266	7.76952	22.4	-12.5	19.8	1
7.425	1.15104	6.84084	7.47522	23.1	-14.3	22.9	1
7.43	2.53752	7.17438	6.71658	21.7	-16.7	25.4	1
7.435	3.9567	7.13514	6.677341	18.1	-18.9	27.5	1
7.44	3.9894	6.69696	6.899701	14.7	-19.8	26.5	1
7.445	3.24384	6.62502	7.11552	11.1	-17.8	22.8	1
7.45	2.9103	7.0305	7.04358	8.7	-16.7	21.4	1
7.455	2.6487	7.6191	7.22016	5.9	-15.9	19.3	1
7.46	2.19744	7.57986	7.37058	1.3	-17	17.4	1
7.465	1.90314	7.39674	7.47522	-3	-18.1	16.4	1
7.47	2.23668	7.0632	7.54716	-6.7	-19.1	16.4	1
7.475	2.34786	6.95202	7.65834	-8.5	-19.3	15.9	1
7.48	2.6487	7.0305	7.69758	-10.2	-19.3	14.7	1
7.485	2.53752	7.213621	7.65834	-12.1	-20.3	14.4	1
7.49	2.05356	7.3575	7.76952	-14	-21.3	14.1	1
7.495	1.82466	7.3575	7.69758	-16.8	-22.3	15.8	1
7.5	1.71348	7.17438	7.54716	-19.7	-23.1	17.2	1
7.505	1.82466	7.0632	7.586401	-20.7	-24	18.9	1
7.51	1.82466	7.0305	7.73028	-21.7	-24.5	20.6	1
7.515	1.64154	7.3575	8.057281	-22.4	-25.2	22.6	1
7.52	1.37994	7.985341	8.711281	-23.4	-27	25.6	1
7.525	1.0791	8.46276	8.85516	-26.1	-29.8	28.7	1
7.53	1.15104	8.390821	8.78322	-31.9	-34.5	31.9	1
7.535	1.26876	8.390821	8.9271	-37.9	-38.8	36.4	1
7.54	0.7455601	8.5347	9.14946	-43.1	-44.3	41.9	1
7.545	0.63438	9.051361	9.36528	-50.9	-49.9	46.4	1
7.55	0.8175	9.528781	9.2541	-57.4	-54.8	49.4	1
7.555	0.14388	8.207701	8.711281	-64.3	-62.4	53.4	1
7.56	-0.63438	7.24632	8.5674	-68.8	-70.2	55.3	1
7.565	-1.00716	6.69696	8.85516	-69.3	-77.9	50.4	1
7.57	-0.63438	6.513841	9.00558	-67.9	-88.4	41.9	1
7.575	0.33354	6.14106	8.312341	-64.6	-99.5	38	1
7.58	-0.18312	6.25224	8.52816	-56.8	-106.7	37	1
7.585	0.40548	7.10244	9.47646	-46.6	-107.8	26.4	1
7.59	-1.90314	4.59762	8.057281	-45.1	-116.4	18.6	1
7.595	-3.21114	2.9757	8.38428	-38.2	-129.7	4.2	1
7.6	-6.082201	1.28184	8.9271	-30.5	-133.9	-18.7	1
7.605	-8.61972	1.58268	9.692281	-26.2	-141.3	-56	1
7.61	-9.666121	1.94892	8.52816	-25.4	-144.9	-90.8	1
7.615	-8.24694	3.93708	8.2404	-21.6	-149.9	-128.7	1
7.62	-5.85984	6.69696	7.73028	-21.3	-153.3	-171	1
7.625	-1.8639	8.31888	6.74928	-26.4	-150.2	-196.3	1
7.63	5.559	6.585781	7.33134	-34.5	-127.4	-212.1	1
7.635	11.12454	6.80814	8.42352	-44.4	-72.3	-224.9	1
7.64	9.5157	8.31888	7.076281	-49.2	-3.8	-237.5	1
7.645	5.8206	6.7362	5.2647	-57.4	45.9	-239.6	1
7.65	3.32232	5.25816	4.35564	-57	73.7	-233.8	1
7.655	2.9103	3.12612	1.52382	-52.4	87.9	-223	1
7.66	3.35502	0.36624	-2.57676	-42.4	91	-212.3	1
7.665	5.18622	-2.6814	-5.99064	-20.3	93.3	-201.8	1
7.67	7.200541	-5.25816	-8.42352	8.8	102.4	-194.4	1
7.675	7.72374	-5.74212	-9.03828	46.4	124.8	-189.1	1
7.68	7.42944	-3.78666	-7.73028	91.7	154.7	-183.4	1
7.685	7.23978	-1.58268	-4.49952	122	179.4	-176.6	1
7.69	6.23262	-0.51012	-1.62846	138.8	200.9	-166.8	1
7.695	-5.70942	8.71782	22.29486	146.8	210.7	-155.4	1
7.7	33.22974	56.35518	51.09048	116.5	147.5	-106.8	1
7.705	23.85792	8.31888	0.7978801	-85	42.5	110.3	1
7.71	-1.03986	-28.92642	-20.62062	-178.9	-7.4	134.6	1
7.715	-7.80222	22.3014	16.99092	-53.6	56.9	58.1	1
7.72	-7.57986	12.14478	11.76546	-103.6	54.8	14.2	1
7.725	6.53346	-1.68732	3.55776	-133.7	-21.6	13.9	1
7.73	10.3005	8.2404	8.75052	-92.8	-9.3	-5.1	1
7.735	7.08936	3.16536	12.8511	-68.4	-21	5	1
7.74	1.8639	1.98162	12.26904	-41.9	-13.4	1.8	1
7.745	1.19028	3.60354	10.78446	-12.9	-16.1	-1.8	1
7.75	0.37278	6.4746	8.52816	2.6	-16.6	-1.6	1
7.755	-0.18312	7.0305	8.12922	16.5	-16.6	2.7	1
7.76	0.51666	6.43536	8.02458	22.8	-15.1	7.2	1
7.765	1.6023	6.40266	8.2404	29.6	-16.2	10.8	1
7.77	1.97508	6.62502	7.76952	31.7	-16.1	12.8	1
7.775	2.60946	6.95202	7.403281	31.4	-14.5	13.4	1
7.78	3.13266	7.0305	7.04358	28.2	-11.6	12.3	1
7.785	3.06072	6.95202	7.076281	24.8	-9.5	10.6	1
7.79	2.68794	6.95202	7.076281	20.7	-7.8	8.2	1
7.795	2.79912	6.88008	7.04358	16.1	-6.4	6	1
7.8	3.32232	6.7362	7.14822	11.8	-5.1	3.9	1
7.805	3.28308	6.62502	7.298641	8.4	-2.7	0.4	1
7.81	2.94954	6.62502	7.2594	5.8	-0.3	-2.3	1
7.815	2.34786	6.585781	7.44252	2.6	1.8	-5.6	1
7.82	2.16474	6.43536	7.73028	0.5	3.2	-7.3	1
7.825	1.79196	6.40266	7.76952	-0.5	4.2	-7.7	1
7.83	1.67424	6.40266	7.73028	-1.1	4.9	-8.5	1
7.835	1.56306	6.36342	7.73028	-0.9	5	-8.4	1
7.84	1.53036	6.36342	7.54716	0.3	5.1	-8.1	1
7.845	1.26876	6.291481	7.62564	1.6	5.7	-7	1
7.85	1.11834	6.36342	7.62564	3.5	5	-5.9	1
7.855	1.03986	6.40266	7.62564	3.9	3.6	-4.8	1
7.86	0.96792	6.36342	7.586401	4.6	2.1	-3.4	1
7.865	0.8959801	6.25224	7.62564	5.1	0.7	-1.8	1
7.87	1.0791	6.25224	7.73028	5.6	0	-0.9	1
7.875	1.15104	6.25224	7.73028	6.4	-0.8	0.2	1
7.88	1.22952	6.219541	7.62564	7	-1.1	1.5	1
7.885	1.22952	6.33072	7.62564	8.1	-1.7	1.8	1
7.89	1.30146	6.43536	7.51446	9.4	-2.3	2.5	1
7.895	1.3407	6.36342	7.47522	10	-2.3	2.6	1
7.9	1.41264	6.291481	7.44252	9.5	-1.9	2.5	1
7.905	1.45188	6.43536	7.47522	9	-1.4	2.7	1
7.91	1.56306	6.4746	7.54716	8.4	-1.4	2.6	1
7.915	1.56306	6.54654	7.51446	7.7	-1.3	2.3	1
7.92	1.53036	6.585781	7.44252	6.9	-1.3	2.7	1
7.925	1.64154	6.54654	7.403281	5.4	-0.9	2.8	1
7.93	1.67424	6.43536	7.37058	4.2	-0.9	2.7	1
7.935	1.6023	6.4746	7.298641	2.9	-0.4	1.6	1
7.94	1.67424	6.43536	7.37058	1.4	0	1.1	1
7.945	1.53036	6.513841	7.51446	1	0	0.4	1
7.95	1.53036	6.513841	7.54716	-0.1	-0.4	0.8	1
7.955	1.56306	6.4746	7.54716	-0.7	-0.8	1.1	1
7.96	1.64154	6.54654	7.586401	-1.4	-0.2	1.3	1
7.965	1.56306	6.62502	7.586401	-2.3	0	1.6	1
7.97	1.6023	6.62502	7.47522	-3.6	-0.6	1.2	1
7.975	1.64154	6.585781	7.44252	-4.7	-0.7	2.1	1
7.98	1.56306	6.513841	7.403281	-5.5	-1	2.1	1
7.985	1.53036	6.513841	7.403281	-5.8	-0.3	1.5	1
7.99	1.53036	6.43536	7.44252	-6	0.2	1.5	1
7.995	1.67424	6.33072	7.51446	-6	0.8	0.8	1
8	1.79196	6.219541	7.54716	-5.8	1.8	0.1	1
8.005	1.75272	6.25224	7.54716	-5.3	2.3	-0.6	1
8.01	1.56306	6.291481	7.54716	-5.1	2.8	-1	1
8.015	1.37994	6.33072	7.51446	-5.5	4.4	-1.8	1
8.02	1.37994	6.219541	7.44252	-5.5	5	-2.8	1
8.025	1.49112	6.10836	7.47522	-5.6	6.7	-4.1	1
8.03	1.49112	5.77482	7.44252	-5.9	7.9	-6	1
8.035	1.30146	5.886	7.51446	-5.3	6.3	-6.1	1
8.04	1.22952	5.95794	7.54716	-4.4	5.3	-5.8	1
8.045	1.37994	5.92524	7.62564	-3.5	4.2	-5.4	1
8.05	1.64154	6.06912	7.65834	-2.5	2.9	-4	1
8.055	1.56306	6.40266	7.65834	-1.4	2.7	-3.2	1
8.06	1.45188	6.4746	7.44252	-1.9	1.8	-2.2	1
8.065	1.6023	6.4746	7.33134	-3.3	1.4	-2.3	1
8.07	1.79196	6.40266	7.51446	-5.7	1.4	-2.8	1
8.075	1.49112	6.585781	7.65834	-8.6	0.9	-3.4	1
8.08	1.22952	6.54654	7.54716	-10.7	0.2	-3.5	1
8.085	1.19028	6.513841	7.47522	-12.7	-1	-4	1
8.09	1.22952	6.40266	7.51446	-14.7	-2.2	-4	1
8.095	1.41264	6.40266	7.62564	-15.9	-3.1	-3.2	1
8.1	1.3407	6.40266	7.73028	-17.2	-4.8	-2.3	1
8.105	1.11834	6.513841	7.76952	-17.8	-5.6	-1.2	1
8.11	1.19028	6.4746	7.69758	-18	-7	-0.3	1
8.115	1.49112	6.4746	7.62564	-18.5	-7.9	0.5	1
8.12	1.64154	6.25224	7.62564	-18.1	-8.4	0.8	1
8.125	1.71348	6.219541	7.69758	-17.7	-8.6	0.7	1
8.13	1.49112	6.291481	7.76952	-17.5	-8.8	1.2	1
8.135	1.49112	6.25224	7.76952	-16.6	-8.8	1.4	1
8.14	1.45188	6.40266	7.65834	-16.3	-8.5	1.5	1
8.145	1.30146	6.43536	7.69758	-16.1	-9.3	1.6	1
8.15	1.22952	6.43536	7.65834	-16	-9.9	1.6	1
8.155	1.19028	6.40266	7.73028	-15.3	-10.2	1.9	1
8.16	1.3407	6.43536	7.73028	-15	-10.9	2.4	1
8.165	1.6023	6.25224	7.73028	-15.2	-11	2.5	1
8.17	1.97508	6.03642	7.65834	-14.2	-10.9	2.7	1
8.175	2.08626	6.14106	7.80222	-13	-10	2.6	1
8.18	1.8639	6.1803	7.80222	-11.8	-9.6	2.5	1
8.185	1.6023	6.219541	7.84146	-11.5	-9.4	2.3	1
8.19	1.64154	6.1803	7.76952	-11.2	-9.4	2.8	1
8.195	1.67424	5.99718	7.69758	-11.2	-9	2.5	1
8.2	1.8639	5.886	7.65834	-11	-8.6	2.8	1
8.205	2.01432	5.77482	7.62564	-9.8	-7.7	2.5	1
8.21	1.93584	5.70288	7.586401	-8.6	-6.7	2.5	1
8.215	2.01432	5.70288	7.51446	-7	-6.3	2.7	1
8.22	2.1255	5.63094	7.37058	-5.6	-5	1.8	1
8.225	2.27592	5.44782	7.47522	-3.3	-4.7	1.4	1
8.23	2.68794	5.18622	7.298641	-0.5	-3.9	0.7	1
8.235	2.79912	5.2974	7.403281	2.3	-1.9	-0.2	1
8.24	2.45904	5.55246	7.54716	4.5	0	-1.1	1
8.245	1.93584	5.92524	7.73028	6	0.6	-1.4	1
8.25	1.75272	6.06912	7.80222	7	0	-0.8	1
8.255	1.53036	6.219541	7.9134	6.5	-0.8	0.1	1
8.26	1.37994	6.36342	7.87416	6.3	-3.8	2.5	1
8.265	1.30146	6.291481	7.80222	5.7	-6.9	5	1
8.27	1.41264	6.03642	7.80222	5.1	-9.8	6.8	1
8.275	1.56306	5.886	7.76952	6.5	-11.6	9.1	1
8.28	1.75272	5.74212	7.586401	9.7	-12.3	10.2	1
8.285	1.75272	5.92524	7.80222	14.1	-11.4	11.4	1
8.29	1.97508	6.03642	7.73028	18.2	-10.9	11.8	1
8.295	2.19744	6.03642	7.65834	21.4	-9.7	12.3	1
8.3	2.42634	6.1803	7.80222	23.8	-8.1	13.2	1
8.305	2.68794	6.1803	7.73028	25.5	-6.8	13.1	1
8.31	3.13266	6.14106	7.54716	26.3	-6	13.1	1
8.315	3.39426	6.10836	7.54716	27	-5	12.1	1
8.32	3.65586	6.40266	7.84146	27.7	-3.4	11.5	1
8.325	3.61662	6.43536	7.65834	27.6	-1.4	10.3	1
8.33	3.61662	6.33072	7.44252	26.7	0.9	9.5	1
8.335	3.50544	6.36342	7.73028	27.3	2.4	8.6	1
8.34	3.58392	6.36342	7.73028	29.2	5.5	7.6	1
8.345	4.55184	6.1803	7.73028	33.9	9.6	7.4	1
8.35	6.27186	5.63094	7.62564	40	14.7	8	1
8.355	8.24694	5.70288	7.2594	48	20.3	13.2	1
8.36	15.34284	7.3575	8.02458	56.1	25	23.3	1
8.365	18.77634	2.24322	5.66364	55.7	74.7	41.5	1
8.37	17.3964	1.98162	5.36934	70.2	137.9	80.1	1
8.375	14.81964	5.14698	8.42352	91.6	168.9	126	1
8.38	11.42538	4.15944	11.00028	95.6	190.5	174.9	1
8.385	11.3469	4.7088	12.09246	89.1	198.9	227.1	1
8.39	14.2245	6.1803	11.90934	83	182	288.6	1
8.395	16.42848	6.513841	10.49016	78.4	162.6	368.3	1
8.4	16.76202	2.46558	7.586401	73.6	163.2	422.4	1
8.405	15.3036	-0.07194	5.33664	73.7	183.1	457.3	1
8.41	10.5621	-0.95484	3.81282	78.6	215.5	474.6	1
8.415	3.39426	-0.6213	3.08034	86.5	249.5	471.5	1
8.42	-3.09342	0.80442	3.88476	95.3	275.2	446.6	1
8.425	-9.293341	2.3871	5.08158	96.8	280.7	404	1
8.43	-15.0093	3.89784	5.696341	90.8	280.9	344.2	1
8.435	-18.40356	5.18622	7.2594	80.6	276	271.3	1
8.44	-20.19552	8.09652	9.659581	67.5	258	189.9	1
8.445	-23.07312	12.36714	7.9134	44.6	218.1	82.2	1
8.45	-24.79314	13.57704	2.53752	26	175	-3.6	1
8.455	-20.45712	20.98032	0.7586401	19.1	114.4	-80.5	1
8.46	-18.29238	35.7411	-0.64746	14.2	61.4	-150.9	1
8.465	10.86294	33.64176	-12.8184	-14	-25.6	-160.4	1
8.47	27.77538	21.52968	-13.5051	-33.3	-16.6	-115.8	1
8.475	13.7013	15.71562	2.53752	-30.2	34	-40.4	1
8.48	-12.61566	3.67548	14.99622	-42.3	43.1	4.4	1
8.485	-16.16688	-0.0327	16.55928	-59.5	28.4	-4.7	1
8.49	-0.44472	6.219541	14.1591	-46.4	-4	-13.2	1
8.495	10.07814	6.36342	7.2594	-32.5	-23.4	-3.4	1
8.5	7.612561	6.03642	6.2457	-21.2	-16.4	5.6	1
8.505	2.16474	7.9134	8.9271	-14.2	-3.9	5.7	1
8.51	-0.37278	6.991261	8.96634	-14.9	-5.2	3.7	1
8.515	0.22236	6.219541	7.65834	-14.7	-10.9	6.8	1
8.52	1.71348	6.84084	7.2594	-13.7	-15.4	10.4	1
8.525	2.45904	6.40266	7.69758	-14.2	-17	12.6	1
8.53	2.83182	5.814061	8.09652	-13.9	-16.9	12.8	1
8.535	3.28308	6.25224	7.985341	-11.2	-15.8	11.6	1
8.54	3.39426	6.62502	7.44252	-9.5	-13.8	10.2	1
8.545	3.21114	6.585781	7.44252	-9.2	-12.7	8.8	1
8.55	3.24384	6.36342	7.65834	-8.7	-11.4	8.4	1
8.555	3.65586	6.1803	7.586401	-7.9	-9.7	6.6	1
8.56	3.91746	6.10836	7.47522	-6.7	-7.9	4.8	1
8.565	3.58392	6.25224	7.47522	-5.3	-5.1	2.6	1
8.57	3.13266	6.62502	7.73028	-4.8	-2.6	1.2	1
8.575	2.9103	6.69696	7.62564	-4.9	-1.9	0.5	1
8.58	3.09342	6.513841	7.33134	-6.1	-1.5	0.5	1
8.585	3.28308	6.291481	7.33134	-6.8	-0.2	0.2	1
8.59	3.09342	6.25224	7.33134	-6.8	1.3	0.1	1
8.595	2.94954	6.10836	7.14822	-6.3	1.3	1	1
8.6	3.1719	5.74212	6.9324	-5.3	1.1	1.8	1
8.605	3.7278	5.44782	6.71658	-1.5	3.4	2.8	1
8.61	4.2183	5.74212	6.82122	3.6	6.1	4.6	1
8.615	4.251	6.06912	7.22016	9.1	9.8	6.1	1
8.62	4.02864	6.33072	7.73028	14	13.6	8.4	1
8.625	4.44066	6.43536	8.2404	18.9	16.4	11.6	1
8.63	6.53346	6.291481	7.952641	27.3	21	17.8	1
8.635	11.68698	5.55246	6.97164	38.1	28.8	25.5	1
8.64	16.65084	5.55246	6.16722	54	44.6	36.6	1
8.645	24.64272	5.814061	5.36934	67.9	70.9	52.2	1
8.65	38.64486	-0.5886	5.15352	78.6	110.5	89.2	1
8.655	42.6735	-4.55838	4.68264	94.9	226.1	175.9	1
8.66	33.00738	-4.00902	7.04358	107.3	336.4	263.9	1
8.665	21.01956	-0.21582	8.38428	116.1	387.1	358.1	1
8.67	16.12764	-0.7717201	9.110221	120.1	384.3	450.8	1
8.675	14.93082	0.95484	11.61504	117.6	350.4	524.8	1
8.68	9.816541	2.31516	13.64898	107.5	326.4	568.8	1
8.685	1.45188	1.28184	13.39392	83.5	330.6	559	1
8.69	-11.0526	4.15944	6.53346	59.8	344.8	509.8	1
8.695	-32.8962	5.07504	-5.00964	58.3	351.8	420.5	1
8.7	-41.44398	17.52066	-13.87134	77.1	283.4	313.2	1
8.705	-41.70558	37.14066	-7.76952	110.1	181.9	182.8	1
8.71	-41.96718	56.2767	-2.57676	99.3	103.3	53.6	1
8.715	-31.8825	44.60934	-5.00964	13	26.7	-55.3	1
8.72	-3.32232	15.34938	0.28776	-50.9	-19.3	-78.4	1
8.725	6.605401	0.0327	2.93646	-68.1	-11.8	-43.6	1
8.73	8.02458	0.54936	9.2214	-55.6	-13.7	2.1	1
8.735	1.37994	4.4145	10.5621	-49	-4.1	9	1
8.74	-1.97508	8.057281	11.65428	-43.1	-3	2.6	1
8.745	-0.92868	8.35158	10.5621	-40.4	-15.3	5.9	1
8.75	2.23668	6.40266	9.14946	-38.5	-21.7	12.8	1
8.755	4.81344	5.18622	8.711281	-34.3	-24.3	16.8	1
8.76	5.487061	4.93116	8.35158	-28.2	-23.3	15.9	1
8.765	4.5126	5.04234	7.80222	-21	-17.9	12.2	1
8.77	2.98224	5.70288	7.80222	-16.1	-14.2	10.5	1
8.775	1.75272	6.84084	8.09652	-12.6	-12.8	11.4	1
8.78	1.64154	7.0305	7.985341	-11.6	-13	12.5	1
8.785	2.53752	5.99718	7.73028	-13.1	-14.2	12.7	1
8.79	3.58392	5.2974	7.62564	-13.2	-13.7	10.4	1
8.795	4.40142	5.40858	7.403281	-10.6	-11.7	8.5	1
8.8	5.0031	5.44782	7.18746	-7.9	-9.1	6.2	1
8.805	5.487061	5.2974	7.14822	-4.3	-5.8	3.7	1
8.81	5.74866	5.07504	7.11552	-1.6	-0.7	1.1	1
8.815	6.27186	4.963861	6.9324	1	6.7	-4.4	1
8.82	6.45498	5.07504	6.53346	3.1	13.2	-9.5	1
8.825	5.78136	5.44782	6.605401	5.6	20	-14	1
8.83	4.85268	5.84676	6.899701	7.9	25.6	-17.5	1
8.835	4.251	6.14106	7.2594	11	29.1	-17.9	1
8.84	4.4799	6.06912	7.87416	17.5	32.7	-16.6	1
8.845	5.5263	5.591701	8.38428	24.5	34.8	-12.8	1
8.85	8.358121	5.22546	8.52816	33.1	37.5	-8.4	1
8.855	11.0526	4.93116	8.27964	45	41.3	-2.2	1
8.86	13.47894	5.84676	8.711281	60.2	49.9	3.9	1
8.865	23.7075	1.7985	9.33258	71.1	65.8	16.8	1
8.87	38.01048	-4.15944	9.80346	76.7	112.4	52.8	1
8.875	35.5449	-7.0632	9.47646	90.5	227.5	137.4	1
8.88	29.4954	-3.75396	10.38552	108.5	301.6	220.2	1
8.885	28.74984	-0.0327	12.99498	122.2	322.1	308.7	1
8.89	28.29858	2.49828	15.75486	119.3	326.4	411.6	1
8.895	25.87224	-0.47742	15.06816	100.8	302.3	491	1
8.9	22.02672	-2.90376	12.99498	78.3	286	555	1
8.905	16.83396	-4.963861	10.2024	58.8	279.5	596.6	1
8.91	10.64058	-6.54654	8.09652	47.4	268.8	618	1
8.915	5.559	-7.10244	6.86046	42.9	250.5	620.2	1
8.92	8.02458	-0.36624	6.78852	42.2	227.9	604.2	1
8.925	-0.66708	9.93426	0.0327	61.4	267.4	520.3	1
8.93	-8.809381	8.61318	-9.2541	72.3	318.2	406.4	1
8.935	-20.49636	14.61036	-8.42352	91	310.3	291	1
8.94	-35.32254	32.20296	-1.88352	102.2	278.5	151.9	1
8.945	-30.20172	41.3328	-4.89846	82.5	162.3	79.6	1
8.95	-25.23786	41.3328	-7.65834	60.9	104.1	23.3	1
8.955	-22.02672	34.41348	-11.11146	41.9	76.3	-16.4	1
8.96	-22.02672	29.84856	-13.43316	36.5	53.6	-40.6	1
8.965	-20.0451	26.79438	-12.63528	47.1	39.2	-57	1
8.97	-16.46118	24.51192	-0.54282	58.8	31.4	-64.8	1
8.975	-4.17906	23.81214	14.8131	39.2	27.7	-58.1	1
8.98	-1.19028	9.9735	11.28804	-6.3	13.7	-21	1
8.985	-0.8959801	-2.3544	5.22546	-27.5	7.1	1.1	1
8.99	5.37588	5.95794	10.71252	-16.9	6.1	-0.5	1
8.995	7.80222	13.54434	11.61504	-11.6	0	0.4	1
9	4.66302	6.62502	7.586401	-23.5	-7.7	13.3	1
9.005	3.9894	5.2974	7.65834	-25.3	-9.8	14.3	1
9.01	5.07504	6.95202	8.75052	-19.9	-11.2	10.7	1
9.015	5.5263	5.18622	7.18746	-18.6	-12.4	9.3	1
9.02	4.7742	5.55246	7.403281	-15	-8.1	6.7	1
9.025	2.42634	6.291481	8.42352	-10.9	-3.9	4.6	1
9.03	1.30146	5.814061	8.78322	-8.8	-4	4.6	1
9.035	2.45904	5.92524	8.52816	-4.6	-7.9	4.8	1
9.04	3.13266	5.92524	8.09652	-1	-7	4.4	1
9.045	2.9103	6.06912	8.312341	3	-6.1	3.7	1
9.05	2.75988	6.33072	8.35158	5.3	-5.1	3.8	1
9.055	3.4335	6.513841	7.985341	6.4	-5.8	3.6	1
9.06	4.32948	6.4746	7.62564	6.6	-6.3	4.1	1
9.065	4.70226	6.4746	7.65834	6.8	-4.9	3.7	1
9.07	4.88538	6.80814	7.87416	7.1	-3.9	3.5	1
9.075	5.2974	7.17438	7.84146	7.9	-4.4	4.9	1
9.08	6.19338	6.91932	7.586401	8.9	-4.4	7.1	1
9.085	7.42944	5.84676	7.2594	13	2.6	12.4	1
9.09	9.666121	4.963861	6.78852	19.9	8.8	17	1
9.095	15.42132	4.04826	6.35034	32.9	18.9	22.3	1
9.1	27.25218	-1.09872	7.44252	46.7	42.7	29.1	1
9.105	40.73766	-5.70288	8.67858	55.3	110.8	59.2	1
9.11	43.79838	-7.54062	9.437221	65.1	223.3	140.2	1
9.115	37.59846	-7.17438	11.07222	68.3	293.8	240.7	1
9.12	36.92484	-7.17438	10.49016	62.6	318.5	350.5	1
9.125	35.35524	-1.87698	11.28804	63	309.8	459.9	1
9.13	26.76822	2.3544	3.9567	60.8	299.4	536	1
9.135	7.1286	8.979421	-7.37058	65.6	326.4	549.5	1
9.14	-15.15972	27.31104	-12.12516	87.7	336.4	511.9	1
9.145	-43.4583	42.14376	-11.2161	102.2	316.7	425.1	1
9.15	-64.25551	44.2431	-5.84022	89.4	267.5	311.5	1
9.155	-68.62422	34.45272	0.64746	55.4	185.1	174.3	1
9.16	-60.71082	21.1242	8.82246	9.1	85.3	28.4	1
9.165	-15.60444	10.96758	12.8511	-35.3	-2.5	-53.2	1
9.17	13.9629	0.21582	0.14388	-61.4	-35.4	-45.1	1
9.175	11.01336	6.36342	5.15352	-42.5	-15.5	1.3	1
9.18	-3.54468	9.56802	10.8564	-31.8	7	18.2	1
9.185	-5.11428	5.92524	11.58234	-39.3	3	14.6	1
9.19	1.8639	4.63686	10.34628	-39.2	-12.6	15.3	1
9.195	6.93894	5.814061	10.16316	-30.3	-17.1	17.8	1
9.2	6.71658	5.0031	9.00558	-25	-14	19.3	1
9.205	5.559	4.525681	9.07752	-19.7	-9.3	17.6	1
9.21	4.17906	5.55246	9.110221	-11.9	-6.4	13.9	1
9.215	4.10712	5.55246	8.495461	-7.1	-6.5	12.8	1
9.22	4.66302	5.11428	8.057281	-3.5	-6	12.1	1
9.225	4.29024	5.40858	7.9134	-0.5	-4.2	10.2	1
9.23	3.7278	6.43536	7.586401	0.4	-2.2	7.2	1
9.235	3.9567	6.84084	7.22016	-1	-0.9	3.5	1
9.24	4.7415	6.219541	6.97164	-3.6	1.4	0.6	1
9.245	5.40858	5.22546	7.11552	-5.9	7.9	-4	1
9.25	5.63748	4.85268	7.33134	-6.5	12.8	-8.3	1
9.255	5.559	5.22546	7.44252	-5.3	18.1	-11.7	1
9.26	5.07504	5.814061	7.54716	-4.4	22.2	-14.8	1
9.265	4.4799	6.40266	7.54716	-3.9	25.2	-15.6	1
9.27	3.6951	6.80814	7.51446	-4.8	27.5	-14.2	1
9.275	3.24384	6.95202	7.11552	-5.2	29.6	-12.2	1
9.28	2.94954	5.22546	6.023341	-5.2	31.9	-9.3	1
9.285	3.58392	4.89192	5.99064	1.2	33.6	-4.7	1
9.29	3.84552	5.591701	6.899701	10.3	36	1.6	1
9.295	4.10712	5.25816	7.47522	17.9	41.5	9.7	1
9.3	6.082201	4.55838	7.76952	23.6	45.9	17	1
9.305	11.3469	4.55838	7.87416	37	48.5	30.1	1
9.31	21.43158	4.81998	7.44252	54.8	57.6	49.3	1
9.315	36.40164	3.38118	4.46028	76.3	89.4	95.9	1
9.32	51.93414	-0.18312	3.70164	110.3	147.7	181.9	1
9.325	57.42775	-1.98162	8.27964	138.1	228.6	282	1
9.33	50.77656	2.0928	12.96228	146.3	348.1	393	1
9.335	30.87534	8.71782	15.68292	143.4	458.8	495.3	1
9.34	15.67638	5.22546	11.25534	126.8	493.5	587.2	1
9.345	6.304561	-1.32108	8.20116	103.1	432.3	691.8	1
9.35	2.19744	-3.30924	7.586401	97.5	353.6	752.6	1
9.355	0.8959801	-4.78074	5.08158	101.7	286.5	781.8	1
9.36	2.60946	-4.85268	2.90376	113	247.4	788.2	1
9.365	3.24384	7.72374	-1.73964	137.9	252.9	755.3	1
9.37	-3.50544	9.6792	-8.42352	174.8	322	647.9	1
9.375	-8.61972	14.45994	-5.08158	191	375.2	540.6	1
9.38	-20.90838	18.62592	1.88352	186.3	417.9	423.8	1
9.385	-28.29858	20.35248	4.06134	153.7	385.8	321.5	1
9.39	-30.43062	17.70378	0.47088	116.6	328.3	227.5	1
9.395	-31.17618	15.64368	-6.38958	97.8	254.7	109.3	1
9.4	-29.94012	22.11828	-14.04792	109.2	182.1	20.2	1
9.405	-27.4026	34.008	-13.28928	133.1	113.4	-55.7	1
9.41	-6.45498	56.2767	-4.6107	151.9	51.8	-121.5	1
9.415	14.11332	53.40564	2.86452	101.2	40.7	-113.9	1
9.42	2.01432	18.1812	1.59576	-5.2	27.3	-26.6	1
9.425	-11.45808	-4.525681	7.004341	-50.5	22	9.3	1
9.43	-2.68794	5.519761	12.59604	-44.6	14	-3.8	1
9.435	8.32542	7.13514	8.16846	-46.4	-4.7	-6.3	1
9.44	8.61972	5.0031	6.46152	-51.2	-7.9	-1.6	1
9.445	2.79912	7.10244	10.5621	-37.8	0	-3.4	1
9.45	1.00716	5.07504	10.63404	-27.1	-2.3	-4.1	1
9.455	2.68794	4.85268	8.82246	-14.2	-7.7	-1.7	1
9.46	1.37994	6.25224	8.495461	-2.8	-6.8	0.5	1
9.465	0.0327	6.10836	8.85516	2.3	-8.3	4.7	1
9.47	1.93584	5.814061	8.35158	5	-11.4	7.3	1
9.475	2.9103	6.14106	7.73028	7.2	-12.9	7.7	1
9.48	1.49112	6.69696	7.51446	8.9	-12.8	7.1	1
9.485	0.92868	6.62502	8.2404	9.3	-11	6.6	1
9.49	1.56306	6.25224	7.69758	7.4	-10.2	7.3	1
9.495	2.01432	5.814061	7.80222	6.8	-9.6	7.6	1
9.5	2.27592	5.66364	7.952641	7.2	-8.4	8	1
9.505	2.60946	5.77482	7.76952	8.1	-7	7.3	1
9.51	3.02148	5.814061	7.69758	9.4	-6	5.6	1
9.515	3.21114	5.74212	7.62564	9.6	-3.7	4.6	1
9.52	3.65586	5.84676	7.51446	9.8	-1.4	3.1	1
9.525	3.80628	6.10836	7.37058	8.8	0.6	0.1	1
9.53	3.39426	6.219541	7.37058	6.8	4	-3.7	1
9.535	2.79912	6.06912	7.586401	4.8	6	-7	1
9.54	2.49828	5.814061	7.62564	2.9	7.5	-8.8	1
9.545	2.45904	5.70288	7.73028	2.2	8.9	-10.7	1
9.55	2.45904	5.63094	7.73028	2.5	10.3	-11.9	1
9.555	2.45904	5.814061	7.73028	3.2	11.6	-13.3	1
9.56	2.34786	5.99718	7.62564	3.3	12.8	-14.3	1
9.565	2.05356	6.25224	7.65834	3.2	13.4	-15.4	1
9.57	1.8639	6.33072	7.586401	2.5	13.4	-15.6	1
9.575	1.75272	6.291481	7.54716	1.5	13.9	-15.5	1
9.58	1.67424	6.33072	7.62564	0.3	13.4	-15.1	1
9.585	1.41264	6.40266	7.65834	-0.2	12.5	-13.9	1
9.59	1.67424	6.36342	7.73028	-0.8	11.8	-12	1
9.595	1.8639	6.291481	7.76952	-2.1	10.7	-10.9	1
9.6	1.93584	6.513841	7.76952	-2.5	10.7	-10.2	1
9.605	1.79196	6.40266	7.84146	-2.3	8.3	-11.1	1
9.61	1.79196	6.4746	7.69758	-3.5	7.5	-9.8	1
9.615	1.67424	6.40266	7.69758	-4.9	6.5	-8.3	1
9.62	1.53036	6.40266	7.65834	-6	5.7	-7.3	1
9.625	1.6023	6.36342	7.73028	-6.8	5.1	-6.6	1
9.63	1.53036	6.40266	7.69758	-7.3	4.8	-4.9	1
9.635	1.30146	6.291481	7.62564	-7.8	4.2	-4.2	1
9.64	1.26876	6.14106	7.69758	-7.9	3.7	-3.1	1
9.645	1.45188	5.84676	7.9134	-7.3	3.3	-2.3	1
9.65	1.93584	5.74212	8.057281	-4.9	2.5	-1.6	1
9.655	2.57022	5.591701	8.312341	-0.9	1.6	-1.8	1
9.66	2.87106	5.70288	8.312341	2.2	2.5	-1.8	1
9.665	2.87106	6.03642	8.16846	6.7	3.2	-2.4	1
9.67	2.60946	6.40266	8.057281	9.9	2.7	-2.1	1
9.675	2.30862	6.65772	7.73028	11.9	2.3	-0.9	1
9.68	1.97508	6.513841	7.37058	12.3	1.3	1.4	1
9.685	1.75272	6.36342	7.51446	12.5	0.6	5.7	1
9.69	2.1255	6.06912	7.76952	13.4	1.4	10.5	1
9.695	3.54468	5.92524	7.65834	14.9	6.3	15	1
9.7	6.16068	5.95794	7.004341	17.7	17.3	23.8	1
9.705	8.9925	5.74212	6.677341	24.4	36.2	38.9	1
9.71	8.50854	5.25816	7.11552	34.3	63.7	61.6	1
9.715	5.22546	4.7088	7.51446	48.1	97.3	94	1
9.72	3.39426	5.40858	8.42352	62.4	112.2	118.9	1
9.725	3.87822	4.89192	8.78322	71.9	124.9	136.2	1
9.73	5.63748	3.78666	8.5674	78.6	139	150.6	1
9.735	6.71658	3.19806	8.894401	84.9	154.9	164.2	1
9.74	6.64464	3.12612	9.659581	89.2	174	182.4	1
9.745	6.23262	2.79258	9.980041	87.5	189	197.8	1
9.75	6.56616	2.27592	9.875401	84.9	200.3	214.4	1
9.755	8.06382	1.94892	9.5484	81.6	205.7	235.4	1
9.76	9.855781	1.68732	8.78322	79.1	206.2	259.9	1
9.765	10.33974	2.17128	8.057281	77	206.4	284.6	1
9.77	8.770141	2.57022	7.80222	73.6	211.3	303.1	1
9.775	5.59824	2.72064	7.298641	68.2	225.6	309.2	1
9.78	1.49112	3.38118	6.9324	61.8	237.7	302.7	1
9.785	-3.87822	5.07504	7.47522	55.2	244.9	282.4	1
9.79	-10.67328	7.6191	8.78322	43.5	237.3	243.4	1
9.795	-15.7941	9.234481	8.894401	28	207	201.1	1
9.8	-18.03078	10.5621	7.44252	11.7	163.4	152.6	1
9.805	-16.80126	12.47832	5.11428	-1.6	115.4	102.1	1
9.81	-11.16378	14.6496	2.46558	-14	65.5	53.3	1
9.815	-3.32232	17.004	-0.72594	-25.3	25.9	13.3	1
9.82	3.6951	18.95292	-3.11958	-33.6	1.4	-12.2	1
9.825	8.61972	18.69786	-5.08158	-34.7	-8.4	-22.7	1
9.83	4.5126	15.49326	2.43288	-34.3	0.6	-18.4	1
9.835	-6.90624	4.525681	10.05852	-43.1	-0.9	3.9	1
9.84	-6.082201	3.01494	10.49016	-51.5	-10.6	13.7	1
9.845	2.94954	6.7689	10.27434	-39.1	-25	16.7	1
9.85	4.17906	5.55246	7.69758	-32.6	-27	24.7	1
9.855	2.16474	6.1803	8.894401	-23.8	-26.3	28.4	1
9.86	1.90314	5.591701	9.2541	-16.4	-28.6	28.9	1
9.865	2.79912	5.14698	8.600101	-12	-29.7	28.6	1
9.87	2.87106	5.519761	8.2404	-7.1	-29.1	27.3	1
9.875	2.05356	5.36934	8.2404	-3.3	-27.6	25	1
9.88	1.41264	5.591701	8.45622	-1.1	-28	24	1
9.885	1.6023	5.84676	8.35158	1.2	-28	24.3	1
9.89	2.34786	5.814061	7.87416	3.3	-27.3	24.6	1
9.895	2.79912	5.77482	7.62564	5.1	-27.6	25	1
9.9	3.02148	5.74212	7.403281	7.1	-24.4	22.4	1
9.905	3.6951	5.66364	7.076281	7.3	-20.7	19.1	1
9.91	4.13982	5.33664	6.9324	7.7	-17.2	15.8	1
9.915	3.9567	5.40858	7.33134	9.8	-14.2	12.1	1
9.92	3.6951	5.33664	7.37058	12	-9.7	8.7	1
9.925	3.84552	5.18622	7.2594	14.4	-4.5	5.3	1
9.93	3.87822	5.11428	7.298641	17.1	-1.4	2	1
9.935	3.84552	5.2974	7.37058	21.2	3.2	-2.1	1
9.94	3.7278	5.48052	7.44252	24.2	7	-5.4	1
9.945	3.7278	5.591701	7.54716	26.6	10.3	-8.4	1
9.95	3.50544	5.77482	7.69758	29.5	14.8	-12.8	1
9.955	3.1719	5.92524	7.87416	31.3	17.9	-14.9	1
9.96	3.13266	5.95794	7.985341	32.6	21	-17.7	1
9.965	2.9103	6.1803	8.38428	34.8	22.6	-19.2	1
9.97	2.23668	6.62502	8.711281	36.4	21.7	-20.3	1
9.975	1.75272	6.513841	8.67858	37.5	19.9	-20.5	1
9.98	1.03986	6.1803	8.9271	39.4	17	-19	1
9.985	1.30146	5.886	9.2214	48	9.5	-13.3	1
9.99	1.56306	6.25224	9.2541	54.6	3.7	-8.5	1
[truncated: 3,795 more rows]
