# Supplementary material for: Real-Time Detection of Freezing Motions in Parkinson's Patients for Adaptive Gait Phase Synchronous Cueing
Source: Front Neurol. 2021 Dec 6;12:720516. doi: 10.3389/fneur.2021.720516 (PMC8685223; doi:10.3389/fneur.2021.720516)
Supplement: Supplementary file 2 [file Data_Sheet_2.zip › data/S4/S4_left_foot_trial_2.csv]

time	acc_x	acc_y	acc_z	gyr_x	gyr_y	gyr_z	FoG
0	1.75926	7.776061	9.62034	16.6	-18.4	18	0
0.005	0.37278	7.5537	9.110221	10	-10	23.1	0
0.01	-1.23606	7.076281	8.42352	3.5	-2.8	23.8	0
0.015	-2.40018	6.7035	7.76952	0.7	0	22	0
0.02	-3.0411	6.29802	7.403281	0.9	1	18.4	0
0.025	-3.3027	6.082201	7.2267	2.3	0.7	15.1	0
0.03	-3.48582	6.04296	7.298641	3.9	-0.4	11.6	0
0.035	-3.5643	6.082201	7.403281	5.4	-2.3	8.8	0
0.04	-3.41388	6.114901	7.51446	6.7	-3.9	7	0
0.045	-3.0411	6.15414	7.5537	7.3	-5.9	5.8	0
0.05	-2.58984	6.22608	7.69758	7.6	-7.7	6.2	0
0.055	-2.13858	6.186841	7.808761	7.1	-8.4	6.6	0
0.06	-1.94892	6.082201	7.84146	6.3	-8.1	7.2	0
0.065	-1.94892	6.15414	7.84146	5.6	-7.7	8.3	0
0.07	-1.98816	6.114901	7.84146	5.4	-7.2	8.1	0
0.075	-2.0274	6.26532	7.73028	5.5	-6.7	7.6	0
0.08	-1.98816	6.59232	7.952641	5.8	-5.8	6.6	0
0.085	-1.75926	7.481761	8.27964	6.5	-3.5	4.8	0
0.09	-1.19682	8.436601	8.5674	5.8	-0.1	1.2	0
0.095	-0.5232	8.730901	8.5347	1.3	5.6	-4.3	0
0.1	-0.11118	8.4039	8.45622	-5.1	11.6	-10.5	0
0.105	-0.11118	7.91994	8.38428	-11.6	17.1	-15.6	0
0.11	-0.59514	7.95918	8.78322	-15.6	21.7	-20.5	0
0.115	-1.0464	7.808761	9.03828	-18.6	24.4	-24.2	0
0.12	-1.23606	7.2594	8.8617	-22.4	28.4	-28.5	0
0.125	-1.23606	6.814681	8.45622	-24.7	31.8	-31	0
0.13	-1.34724	6.26532	8.13576	-26.6	34	-29.8	0
0.135	-1.38648	5.8206	8.09652	-28	34.9	-26.6	0
0.14	-1.38648	5.59824	8.13576	-28.9	34.9	-23.7	0
0.145	-1.68732	5.37588	8.16846	-29.6	35.4	-19.1	0
0.15	-2.0274	5.08158	8.09652	-31	34.8	-12.3	0
0.155	-2.13858	4.71534	7.9134	-30.5	33.5	-7.5	0
0.16	-2.21052	4.42104	7.5537	-28.6	32.8	-3.2	0
0.165	-2.13858	4.23792	7.403281	-25.9	32.4	-0.7	0
0.17	-2.09934	4.12674	7.18746	-22.6	31.7	1.1	0
0.175	-2.17128	3.94362	7.11552	-18.6	31.9	2.8	0
0.18	-2.17128	3.7932	7.004341	-15.1	32	4.1	0
0.185	-2.289	3.64932	7.04358	-10.7	32	5.7	0
0.19	-2.47212	3.64932	7.076281	-6.5	32.1	7.2	0
0.195	-2.5506	3.75396	7.004341	-2.5	32.4	8.6	0
0.2	-2.62254	3.90438	7.11552	1.5	32.1	10.2	0
0.205	-2.8122	4.15944	7.18746	5.1	31.9	12.1	0
0.21	-2.96262	4.75458	7.37058	9	30.5	15.4	0
0.215	-3.26346	5.37588	7.65834	10.9	28.1	17.9	0
0.22	-3.60354	5.97102	7.76952	11.2	25.5	21	0
0.225	-3.71472	6.33726	7.808761	10.9	22.8	23.3	0
0.23	-3.71472	6.7035	7.880701	10.2	21.4	25.5	0
0.235	-3.60354	7.14822	7.880701	8.6	20.8	25.9	0
0.24	-3.41388	7.481761	7.880701	6.5	20.6	24.8	0
0.245	-3.18498	7.481761	7.880701	3.7	20.8	22.4	0
0.25	-3.00186	7.44252	7.84146	1.1	21.3	19.2	0
0.255	-2.89068	7.298641	7.9134	0	21.9	16.4	0
0.26	-2.77296	7.298641	7.9134	-2.1	24.3	9.7	0
0.265	-2.70102	7.18746	7.985341	-3.2	26.3	2.5	0
0.27	-2.47212	6.89316	7.9134	-3.3	28.2	-3.2	0
0.275	-2.40018	6.814681	7.985341	-3.1	30.8	-10.2	0
0.28	-2.3217	6.781981	8.13576	-2.3	33.4	-16.1	0
0.285	-2.17128	6.781981	8.207701	-2.5	35.4	-20.8	0
0.29	-2.17128	7.03704	8.38428	-3	38.4	-26.4	0
0.295	-2.0274	7.37058	8.45622	-4.6	41.6	-30.3	0
0.3	-2.0601	7.18746	8.42352	-8.1	44.2	-32.7	0
0.305	-2.0274	6.781981	8.27964	-12	46.6	-33.2	0
0.31	-2.13858	6.22608	8.16846	-15.6	48.6	-32.7	0
0.315	-2.17128	5.85984	8.02458	-18.9	49.9	-30.1	0
0.32	-2.289	5.487061	7.9134	-20.5	50.9	-28.2	0
0.325	-2.36094	5.19276	7.76952	-21	51.5	-25.6	0
0.33	-2.51136	4.86576	7.65834	-21.1	51.3	-22.1	0
0.335	-2.62254	4.78728	7.51446	-20.7	51.3	-18.6	0
0.34	-2.8122	4.56492	7.44252	-19.9	51.2	-15.4	0
0.345	-3.0738	4.56492	7.33134	-18.5	51.2	-13.1	0
0.35	-3.15228	4.3491	7.2594	-17.2	50.6	-9.5	0
0.355	-3.48582	4.27062	7.076281	-15.5	50.1	-6.8	0
0.36	-3.78666	4.42104	7.11552	-12.8	49.4	-5.6	0
0.365	-4.16598	4.71534	6.97164	-10.1	48.5	-4.3	0
0.37	-4.46682	4.9704	6.97164	-7.9	47.4	-4.4	0
0.375	-4.76766	5.04888	6.74928	-5.8	45.7	-4.6	0
0.38	-5.1012	5.08158	6.605401	-3.8	43.3	-5.4	0
0.385	-5.48052	5.08158	6.35034	-1.8	40.1	-7.5	0
0.39	-5.8533	5.120821	6.20646	0.9	37.7	-9.7	0
0.395	-6.23262	5.45436	6.10182	3.9	34.7	-13.5	0
0.4	-6.49422	5.56554	5.99064	7.4	31.2	-16.8	0
0.405	-6.71658	5.74866	5.84676	10	28.3	-20.8	0
0.41	-6.3765	5.93178	6.06258	14.2	23.5	-26.6	0
0.415	-5.70288	6.33726	6.71658	16.7	20.5	-30.8	0
0.42	-5.29086	6.85392	7.18746	16.8	19.3	-33.9	0
0.425	-5.21892	6.781981	7.2267	14.1	19.3	-38.5	0
0.43	-5.068501	6.409201	6.97164	11.3	17.9	-43.1	0
0.435	-4.8396	5.89254	6.82776	11.1	15.5	-46.2	0
0.44	-4.80036	5.41512	6.82776	11.4	15.3	-49.3	0
0.445	-4.95078	5.19276	6.64464	12.9	14.9	-52.9	0
0.45	-4.8396	5.30394	6.677341	15.4	13.2	-55.3	0
0.455	-5.068501	5.30394	6.97164	17.5	12.7	-58.6	0
0.46	-5.3628	5.19276	6.71658	19.4	12.4	-62.3	0
0.465	-5.3301	5.120821	6.46152	22.4	10.5	-66.7	0
0.47	-5.3628	5.08158	6.38958	25.4	8.3	-69	0
0.475	-5.591701	4.9377	6.31764	27.9	6.1	-71.5	0
0.48	-5.66364	4.86576	6.2784	30.3	2.8	-73.6	0
0.485	-5.74212	4.6761	6.17376	31.7	0.4	-72.9	0
0.49	-5.8533	4.6761	6.10182	33.9	-2.3	-73	0
0.495	-5.89254	4.56492	6.06258	35.4	-6	-71.8	0
0.5	-6.04296	4.42104	5.918701	36.8	-10.3	-70	0
0.505	-6.04296	4.27062	5.80752	38.5	-14.9	-67.5	0
0.51	-6.00372	4.15944	5.80752	40.1	-20.5	-63.7	0
0.515	-5.814061	4.0875	5.80752	41.2	-26.1	-59.5	0
0.52	-5.814061	4.15944	5.918701	42.4	-31.9	-54.7	0
0.525	-5.66364	4.23792	5.87946	43.8	-39.2	-47.9	0
0.53	-5.48052	4.27062	5.99064	44.3	-45.2	-41.7	0
0.535	-5.3301	4.42104	6.06258	44.5	-51.5	-35.4	0
0.54	-5.02926	4.53222	6.17376	44.7	-56.9	-29.2	0
0.545	-4.80036	4.6434	6.2784	43.7	-61.1	-21.5	0
0.55	-4.68918	4.82652	6.422281	42.4	-65.9	-13.5	0
0.555	-4.3164	4.9704	6.500761	41	-68.9	-6	0
0.56	-3.97632	4.9704	6.605401	38.8	-72	1.1	0
0.565	-3.86514	4.89846	6.82776	36.8	-74.4	9.5	0
0.57	-3.5643	4.9704	7.004341	33.9	-77	18.4	0
0.575	-3.45312	5.08158	7.15476	31.2	-79.6	27.7	0
0.58	-3.26346	5.232	7.37058	28.4	-81.9	36.9	0
0.585	-3.26346	5.34318	7.298641	24.9	-83.5	47	0
0.59	-3.22422	5.37588	7.298641	22.6	-85	54.4	0
0.595	-3.0738	5.56554	7.37058	20.1	-85.6	60.9	0
0.6	-3.15228	5.78136	7.37058	17.9	-85.8	67	0
0.605	-3.22422	6.15414	7.62564	15.8	-86.5	71.1	0
0.61	-3.18498	6.44844	7.76952	13.7	-87.2	73.7	0
0.615	-3.3027	6.48768	7.69758	10.9	-87.2	76	0
0.62	-3.37464	6.3765	7.51446	8.1	-86.9	76.5	0
0.625	-3.41388	6.186841	7.481761	6.1	-87	76.7	0
0.63	-3.3354	6.186841	7.51446	5.1	-87.5	76	0
0.635	-3.0411	6.33726	7.5537	5.3	-87.5	75.3	0
0.64	-2.66178	6.33726	7.69758	5.1	-86.7	74.3	0
0.645	-2.13858	6.48768	7.9134	4.6	-85.6	72	0
0.65	-1.68732	6.59232	8.09652	3.9	-83.5	70.2	0
0.655	-1.23606	6.85392	8.312341	3.9	-80.6	68.4	0
0.66	-0.8959801	6.89316	8.495461	3.1	-75.4	65.1	0
0.665	-0.5232	7.03704	8.5674	2.4	-69.7	61.6	0
0.67	-0.2943	6.9978	8.606641	1.7	-63.9	56.4	0
0.675	-0.18312	7.076281	8.606641	1.3	-57.4	51.4	0
0.68	-0.14388	7.03704	8.63934	1.5	-50.8	46	0
0.685	-0.07194	7.18746	8.5347	2	-44.7	40.4	0
0.69	-0.07194	7.18746	8.5674	1.8	-36.1	33.8	0
0.695	-0.0327	7.03704	8.67858	1.1	-29.3	27.9	0
0.7	-0.2616	7.22016	8.5674	0.7	-22.4	22.4	0
0.705	-0.22236	7.076281	8.35158	1.1	-17.2	17.2	0
0.71	-0.59514	7.076281	8.2404	0.9	-13.5	13.8	0
0.715	-1.08564	7.298641	8.057281	-0.4	-7.4	8.6	0
0.72	-1.308	7.44252	8.057281	-1	-2.4	3.1	0
0.725	-1.12488	7.776061	8.02458	-2.1	2.7	-1.3	0
0.73	-0.9352201	7.66488	8.13576	-5.3	8	-7	0
0.735	-0.8240401	7.62564	8.16846	-8.1	13.4	-10.9	0
0.74	-0.67362	7.51446	8.312341	-10.5	18.4	-14.9	0
0.745	-0.63438	7.403281	8.45622	-12.8	23.1	-20.3	0
0.75	-0.7848001	7.22016	8.63934	-14.7	28.2	-25.6	0
0.755	-0.8959801	6.74274	8.495461	-16.1	31.3	-29.2	0
0.76	-1.12488	6.22608	8.27964	-16.9	34.4	-31.6	0
0.765	-1.49766	5.74866	8.02458	-16.6	36.8	-33.1	0
0.77	-2.09934	5.56554	8.02458	-15.2	39.4	-34.1	0
0.775	-2.40018	5.487061	7.76952	-12.8	40.7	-34.5	0
0.78	-2.62254	5.487061	7.62564	-10.2	41	-35.3	0
0.785	-2.85144	5.67672	7.44252	-7.9	40.5	-35.7	0
0.79	-3.11304	5.67672	7.298641	-6.7	39.4	-35.7	0
0.795	-3.41388	5.8206	7.2267	-5.8	38	-35.5	0
0.8	-3.52506	5.78136	7.18746	-5.5	35.8	-34.9	0
0.805	-3.63624	5.67672	7.15476	-5.1	33.9	-34.9	0
0.81	-3.63624	5.41512	7.076281	-4.5	30.9	-34.1	0
0.815	-3.71472	5.30394	7.04358	-3.7	28.8	-33.8	0
0.82	-3.78666	5.120821	7.04358	-1.8	26.1	-32.2	0
0.825	-3.8259	4.9704	7.004341	0	23.6	-31.5	0
0.83	-3.75396	4.86576	6.97164	2.1	21	-30.5	0
0.835	-3.67548	4.86576	6.899701	4.8	18	-29.3	0
0.84	-3.67548	4.89846	6.97164	6.9	14.8	-27.7	0
0.845	-3.60354	5.16006	7.004341	8.3	12.1	-25.4	0
0.85	-3.52506	5.19276	7.04358	10.3	9.5	-24.2	0
0.855	-3.45312	5.34318	7.076281	11.5	7.1	-22.3	0
0.86	-3.26346	5.5263	7.2594	11.7	5.1	-19.8	0
0.865	-3.3027	5.78136	7.33134	12.1	3.5	-17.7	0
0.87	-3.22422	6.082201	7.5537	11.7	1.1	-14.1	0
0.875	-2.92338	6.22608	7.69758	10.9	-0.6	-11	0
0.88	-2.70102	6.22608	7.62564	8.5	-1.1	-8.1	0
0.885	-2.74026	6.04296	7.586401	6	-0.5	-6.3	0
0.89	-2.85144	5.89254	7.51446	4.7	-0.2	-2.9	0
0.895	-3.22422	5.89254	7.403281	3.2	-0.1	0.2	0
0.9	-3.63624	5.89254	7.2267	2.5	-0.2	0.7	0
0.905	-3.67548	5.78136	7.15476	2.8	-1.2	0.5	0
0.91	-3.5643	5.67672	7.11552	3.4	-2.5	1.1	0
0.915	-3.41388	5.70942	7.298641	4.6	-4.4	1.5	0
0.92	-3.18498	5.85984	7.481761	5.6	-5.8	2.4	0
0.925	-3.11304	5.89254	7.5537	5	-6.6	3.6	0
0.93	-3.15228	5.89254	7.481761	4.3	-7.4	4.2	0
0.935	-3.15228	5.89254	7.403281	3.9	-7.6	4.4	0
0.94	-3.22422	5.74866	7.37058	4.1	-8.1	5.3	0
0.945	-3.26346	5.85984	7.33134	4.2	-9.1	5.9	0
0.95	-3.22422	5.85984	7.403281	4.2	-9.9	6.4	0
0.955	-3.18498	5.93178	7.37058	4.6	-10.6	6.7	0
0.96	-3.18498	5.93178	7.37058	4.3	-11	7	0
0.965	-3.18498	5.97102	7.37058	4.2	-11.4	7.3	0
0.97	-3.18498	5.93178	7.37058	4.1	-12.1	7.7	0
0.975	-3.18498	5.93178	7.298641	3.7	-13	9.1	0
0.98	-3.22422	5.93178	7.33134	2.9	-13.5	9.2	0
0.985	-3.22422	6.00372	7.298641	2.1	-14	9.6	0
0.99	-3.18498	6.00372	7.298641	1.8	-14.7	10.5	0
0.995	-3.11304	6.04296	7.298641	1.2	-15.4	11	0
1	-3.11304	6.00372	7.37058	0.7	-15.6	12.2	0
1.005	-3.0411	6.04296	7.403281	0.4	-15.9	12.6	0
1.01	-3.0411	6.04296	7.37058	-0.4	-16.2	13.3	0
1.015	-3.00186	6.082201	7.403281	-0.5	-16.4	13.9	0
1.02	-2.96262	5.93178	7.37058	-0.7	-17	13.6	0
1.025	-2.89068	5.97102	7.51446	-0.4	-17	13.5	0
1.03	-2.77296	5.97102	7.586401	0.2	-17.6	13.2	0
1.035	-2.66178	6.00372	7.65834	0.9	-17.7	13.7	0
1.04	-2.58984	6.114901	7.69758	0.9	-16.9	13.6	0
1.045	-2.43942	6.082201	7.808761	1	-16.1	13.2	0
1.05	-2.40018	6.15414	7.76952	0.9	-15.5	12.7	0
1.055	-2.40018	6.114901	7.73028	1.3	-15.3	11.8	0
1.06	-2.3217	6.186841	7.76952	1.2	-13.7	11	0
1.065	-2.289	6.26532	7.84146	1.2	-12.5	9.7	0
1.07	-2.17128	6.22608	7.880701	1.4	-11.2	8.4	0
1.075	-2.17128	6.22608	7.9134	1.3	-9.8	7.5	0
1.08	-2.17128	6.29802	7.84146	1.6	-8.7	7.1	0
1.085	-2.17128	6.26532	7.84146	1.6	-7.3	6	0
1.09	-2.17128	6.22608	7.808761	1.5	-6.1	4.5	0
1.095	-2.24976	6.22608	7.808761	1.4	-4.6	3	0
1.1	-2.3217	6.15414	7.69758	1.4	-3.8	1.6	0
1.105	-2.36094	6.114901	7.76952	1.9	-2.7	1.2	0
1.11	-2.40018	6.15414	7.73028	2.6	-2	0.6	0
1.115	-2.47212	6.082201	7.69758	2.5	-1.1	0.2	0
1.12	-2.47212	6.04296	7.69758	2.2	-0.7	0	0
1.125	-2.51136	5.97102	7.586401	2.2	-0.6	-0.7	0
1.13	-2.62254	6.00372	7.586401	2.6	-0.7	0	0
1.135	-2.66178	6.04296	7.5537	2.8	-0.9	-0.1	0
1.14	-2.66178	6.114901	7.51446	2.7	-1.1	0	0
1.145	-2.70102	6.082201	7.44252	2.4	-1.4	0.1	0
1.15	-2.70102	6.082201	7.5537	2.5	-1.1	-0.2	0
1.155	-2.66178	6.186841	7.481761	2.1	-1.4	0	0
1.16	-2.66178	6.409201	7.62564	1.8	-1.5	0	0
1.165	-2.5506	7.18746	7.880701	2.2	0	-1	0
1.17	-2.0601	8.07036	8.312341	2	4	-4.2	0
1.175	-1.45842	8.436601	8.38428	-1.9	11.4	-9.3	0
1.18	-1.0137	8.1096	8.057281	-8.7	19.3	-16.2	0
1.185	-1.0464	7.481761	8.13576	-13.6	23.8	-23.4	0
1.19	-1.23606	7.03704	8.312341	-16.1	27.1	-29.1	0
1.195	-1.87698	6.85392	8.5347	-16.4	30.5	-35.1	0
1.2	-2.70102	6.6708	8.38428	-15.4	35.4	-42.7	0
1.205	-3.26346	6.48768	8.057281	-11.9	38.9	-52.7	0
1.21	-3.78666	6.52038	7.69758	-8.6	40.9	-60.6	0
1.215	-4.16598	6.85392	7.403281	-5.8	42.2	-68.6	0
1.22	-4.20522	7.108981	7.33134	-4.8	41.4	-75.7	0
1.225	-4.42758	7.14822	7.37058	-5.7	40.3	-81.4	0
1.23	-4.72842	7.108981	7.33134	-6.7	39.9	-88.6	0
1.235	-4.91808	6.9978	7.11552	-7	39.8	-92.8	0
1.24	-5.068501	6.59232	6.86046	-8.1	38.3	-97.8	0
1.245	-5.29086	5.97102	6.53346	-9.1	36.1	-102.3	0
1.25	-5.40204	5.30394	6.38958	-8.7	33.1	-105	0
1.255	-5.44128	4.89846	6.2457	-7	29.2	-106.2	0
1.26	-5.591701	4.86576	6.38958	-4.2	24.2	-105.2	0
1.265	-5.78136	4.9377	6.572701	-0.7	19.9	-103.9	0
1.27	-5.78136	5.19276	6.74928	1.1	12.8	-100.8	0
1.275	-5.78136	5.56554	6.97164	2.1	7.4	-97.8	0
1.28	-5.55246	6.04296	7.11552	1.7	3.2	-95.1	0
1.285	-5.29086	6.3765	7.2267	-1.3	-1.2	-91.7	0
1.29	-5.02926	6.409201	7.298641	-4.9	-5.8	-88.6	0
1.295	-4.87884	6.33726	7.481761	-9.1	-9.6	-84.1	0
1.3	-4.72842	6.22608	7.73028	-13.5	-13.1	-78.7	0
1.305	-4.53876	6.15414	7.76952	-17.9	-16.8	-73.5	0
1.31	-4.38834	6.15414	7.985341	-21.9	-20.5	-67.9	0
1.315	-4.20522	6.22608	8.16846	-26.2	-23.4	-62.5	0
1.32	-4.0875	6.22608	8.16846	-30.8	-26	-55.5	0
1.325	-3.93708	6.114901	8.16846	-34.9	-27.9	-50.8	0
1.33	-3.71472	5.97102	8.13576	-38.2	-29.9	-46.9	0
1.335	-3.60354	5.63748	8.16846	-41.3	-31.5	-43.5	0
1.34	-3.41388	5.30394	8.02458	-43.3	-32.2	-39.9	0
1.345	-3.18498	5.120821	8.057281	-44.1	-31.9	-37.1	0
1.35	-3.22422	4.82652	7.84146	-44.4	-31.2	-36	0
1.355	-2.96262	4.60416	7.808761	-43.6	-30.3	-35.6	0
1.36	-2.89068	4.19868	7.9134	-42	-29.6	-34.4	0
1.365	-2.8122	3.86514	7.73028	-40.2	-28.2	-33.8	0
1.37	-2.58984	3.64932	7.5537	-38.4	-26.4	-32.6	0
1.375	-2.51136	3.45966	7.586401	-35.6	-24.4	-31.2	0
1.38	-2.51136	3.38772	7.65834	-31.8	-22.1	-29.4	0
1.385	-2.43942	3.2046	7.62564	-29.1	-20.5	-27.6	0
1.39	-2.43942	3.09342	7.62564	-26.6	-19	-25.7	0
1.395	-2.40018	3.02148	7.5537	-24.5	-17.6	-23	0
1.4	-2.47212	3.13266	7.586401	-22	-15.6	-20.6	0
1.405	-2.43942	3.42696	7.65834	-19.7	-13.7	-16.5	0
1.41	-2.58984	3.4989	7.84146	-19.1	-13.5	-13.5	0
1.415	-2.66178	3.72126	7.880701	-18.2	-13.1	-10	0
1.42	-2.74026	3.83244	8.057281	-17.5	-12.6	-6.5	0
1.425	-2.8122	4.12674	8.13576	-17.1	-12.3	-3.5	0
1.43	-2.96262	4.56492	8.27964	-17.3	-11.4	-0.2	0
1.435	-3.15228	5.00964	8.45622	-17.2	-10.5	2.6	0
1.44	-3.26346	5.34318	8.63934	-19.3	-10.6	5.2	0
1.445	-3.26346	5.37588	8.67858	-21.9	-11.2	8.1	0
1.45	-3.37464	5.232	8.75052	-24.3	-11.8	10.2	0
1.455	-3.41388	5.120821	8.78322	-25.7	-12.3	12.4	0
1.46	-3.48582	4.89846	8.75052	-26.6	-12.1	14.6	0
1.465	-3.52506	4.86576	8.63934	-27.1	-12.5	16.3	0
1.47	-3.52506	4.75458	8.5347	-27.3	-12.3	17.4	0
1.475	-3.52506	4.6434	8.312341	-27.5	-11.6	18.8	0
1.48	-3.5643	4.42104	8.38428	-27.2	-11.9	19.1	0
1.485	-3.52506	4.27062	8.2404	-27.3	-11.9	20.3	0
1.49	-3.5643	4.15944	8.207701	-26.1	-11.1	21	0
1.495	-3.52506	3.97632	8.02458	-24.9	-10.7	20.7	0
1.5	-3.48582	3.7932	8.02458	-24	-10	21.2	0
1.505	-3.48582	3.64932	7.985341	-22.5	-9.5	21.2	0
1.51	-3.45312	3.53814	7.880701	-20.8	-8.9	21.7	0
1.515	-3.48582	3.42696	7.808761	-18.6	-8.2	22.6	0
1.52	-3.5643	3.31578	7.73028	-16	-8.4	23.3	0
1.525	-3.48582	3.34848	7.65834	-13.5	-8.6	24.7	0
1.53	-3.45312	3.2046	7.62564	-11.6	-8.4	26.1	0
1.535	-3.26346	3.05418	7.481761	-9.7	-8.6	27.3	0
1.54	-3.18498	2.83836	7.44252	-6.3	-9.3	29.9	0
1.545	-2.96262	2.75988	7.44252	-4	-10.1	32.9	0
1.55	-2.85144	2.616	7.5537	-1	-11.5	37.8	0
1.555	-2.77296	2.46558	7.51446	0.9	-13.1	42	0
1.56	-2.62254	2.53752	7.481761	3.5	-14.6	46.7	0
1.565	-2.40018	2.46558	7.481761	6	-16.1	52.7	0
1.57	-2.21052	2.46558	7.403281	8.4	-17.2	58.8	0
1.575	-1.98816	2.53752	7.2594	11.2	-18.8	66	0
1.58	-1.60884	2.68794	7.298641	13.4	-19.1	72.3	0
1.585	-0.5232	2.943	7.33134	15.1	-17.5	78.6	0
1.59	0.67362	2.98224	7.51446	16.2	-10.6	84.1	0
1.595	0.8959801	3.27654	7.62564	16.8	3.9	88.2	0
1.6	0.41202	3.27654	7.51446	16.8	22.6	91.9	0
1.605	-0.7455601	3.45966	7.37058	16.9	41.3	95.5	0
1.61	-1.7985	3.61008	7.2594	17.6	56.7	101.5	0
1.615	-2.74026	3.83244	7.11552	18.4	63.4	107.7	0
1.62	-3.45312	4.12674	7.004341	20	64.7	114.6	0
1.625	-3.8259	4.30986	6.97164	22.6	62.2	122.7	0
1.63	-4.0548	4.49298	6.9324	24.5	58.5	127.8	0
1.635	-4.0875	4.53222	6.899701	27.3	54.8	132	0
1.64	-4.12674	4.78728	6.86046	31	52.1	133.7	0
1.645	-4.12674	4.89846	6.86046	34.3	50.1	133.6	0
1.65	-4.16598	5.19276	6.86046	38	49.9	132.4	0
1.655	-4.3164	5.34318	6.86046	42.4	50.1	129.7	0
1.66	-4.38834	5.45436	6.9324	46.8	50.7	124.8	0
1.665	-4.53876	5.56554	6.899701	52.5	52.5	117.1	0
1.67	-4.68918	5.70942	6.97164	56.9	54.3	110.3	0
1.675	-4.87884	6.04296	7.04358	61.1	55.4	102.6	0
1.68	-5.068501	6.33726	7.18746	65.1	56	94.1	0
1.685	-5.25162	6.781981	7.2267	68	56	85.1	0
1.69	-5.51322	7.076281	7.37058	70.4	54.4	75.4	0
1.695	-5.70288	7.44252	7.403281	71.6	51.6	67.3	0
1.7	-5.8533	7.776061	7.586401	72.3	48.3	59	0
1.705	-5.96448	8.1096	7.880701	71.3	43.2	51.8	0
1.71	-6.114901	8.770141	8.207701	69.4	38.2	43.9	0
1.715	-6.26532	9.50916	8.63934	65.1	33.3	35.7	0
1.72	-6.41574	9.875401	8.93364	58.9	28.1	27	0
1.725	-9.234481	12.30828	9.986581	48.2	19.1	15.8	0
1.73	-8.22078	13.48548	13.28928	38.5	-0.4	13.7	0
1.735	-4.27716	8.88132	10.8564	14.9	-25.7	9.2	0
1.74	-4.42758	10.39206	9.293341	-4.7	-19.9	-9.8	0
1.745	-5.3628	11.42538	10.49016	-14.4	-13.7	-24.8	0
1.75	-5.14044	9.947341	9.91464	-28.7	-12.6	-40.1	0
1.755	-4.53876	8.6982	9.07752	-39.5	-12.1	-51.1	0
1.76	-4.38834	8.142301	8.93364	-47.2	-10.3	-59.7	0
1.765	-4.3491	7.51446	8.63934	-52.8	-9.5	-65.8	0
1.77	-4.0875	6.63156	7.985341	-56.4	-10.5	-69	0
1.775	-3.67548	5.8206	7.69758	-57.1	-13.1	-69	0
1.78	-3.3354	5.27124	7.403281	-55.5	-15.6	-67.2	0
1.785	-2.85144	5.08158	7.37058	-52.2	-17	-64.2	0
1.79	-2.40018	5.45436	7.51446	-48.4	-16.2	-60.4	0
1.795	-2.13858	5.74866	7.62564	-46.7	-13.7	-57.6	0
1.8	-1.94892	5.97102	7.73028	-47.2	-9	-54.3	0
1.805	-1.90968	6.04296	7.9134	-47.8	-3.9	-52.6	0
1.81	-1.90968	6.22608	8.057281	-49.2	0.9	-51	0
1.815	-1.98816	6.48768	8.16846	-51.4	6.4	-50.7	0
1.82	-2.13858	6.85392	8.207701	-54.6	12.4	-51.4	0
1.825	-2.40018	7.14822	8.27964	-59.2	18	-52.5	0
1.83	-2.77296	7.481761	8.312341	-64.4	22.1	-53.4	0
1.835	-3.22422	7.95918	8.45622	-71.1	25.6	-55.1	0
1.84	-3.48582	8.547781	8.63934	-78.3	26.8	-56.9	0
1.845	-3.63624	8.84208	8.606641	-87.7	26.1	-58.4	0
1.85	-3.78666	8.730901	8.5674	-97.8	23.8	-59	0
1.855	-3.78666	8.36466	8.2404	-107.5	19.3	-58.4	0
1.86	-3.52506	8.03112	8.207701	-118.3	11.3	-55	0
1.865	-4.23792	7.2594	7.952641	-126.2	4.4	-51.3	0
1.87	-6.49422	7.88724	6.86046	-129	-9.5	-44.8	0
1.875	-2.17128	3.83244	3.6297	-118	-47.7	-23.2	0
1.88	0.7455601	0.5886	4.6434	-106	-65	-0.2	0
1.885	-0.11118	3.72126	8.711281	-95.9	-53.2	4.9	0
1.89	-2.66178	7.03704	11.69352	-88.4	-40.6	3.9	0
1.895	-3.22422	8.84208	13.32852	-90.1	-35.4	-0.1	0
1.9	-2.17128	10.7256	14.4534	-95.1	-31	-7.2	0
1.905	-1.49766	11.24226	13.5051	-106.5	-21.7	-18.8	0
1.91	-1.34724	10.35282	11.5104	-121.1	-12.5	-30	0
1.915	-1.34724	9.06444	9.947341	-131.9	-5.3	-38.7	0
1.92	-1.60884	8.03112	9.5484	-140.5	0.1	-44.8	0
1.925	-1.72656	7.37058	9.842701	-145.2	2.1	-46	0
1.93	-1.98816	7.44252	10.38552	-149.7	4.2	-44.3	0
1.935	-2.3217	7.481761	10.74522	-156	5.6	-42.6	0
1.94	-2.5506	7.51446	10.8564	-163.1	6.4	-41.1	0
1.945	-2.40018	7.403281	10.5294	-173	6.8	-38.2	0
1.95	-2.17128	7.076281	9.947341	-181.4	6.8	-36.1	0
1.955	-1.60884	5.93178	9.188701	-189.9	6.2	-33.2	0
1.96	-1.34724	4.49298	8.35158	-196.9	5.1	-29.4	0
1.965	-1.23606	3.05418	7.69758	-199.5	6	-25.6	0
1.97	-1.15758	2.21052	7.44252	-198.2	7.5	-20.6	0
1.975	-0.8959801	1.28838	7.18746	-196	9.1	-16	0
1.98	-0.7848001	0.327	6.86046	-193.3	9.5	-11.2	0
1.985	-0.7848001	-0.51012	6.605401	-188.5	9.9	-5.3	0
1.99	-0.67362	-1.06602	6.46152	-183.6	11.9	-0.2	0
1.995	-0.5232	-1.69386	6.2784	-179.3	13.7	5.2	0
2	-0.67362	-2.24322	5.87946	-173.7	16.1	13.4	0
2.005	-1.0464	-3.05418	5.55246	-168.4	17	19.9	0
2.01	-1.5369	-3.45966	5.55246	-162.1	17.2	27.1	0
2.015	-1.83774	-3.31578	5.624401	-155	16.8	35.2	0
2.02	-2.36094	-3.16536	5.44782	-149	16.1	43.1	0
2.025	-2.8122	-3.4989	5.19276	-144.1	14.9	49.9	0
2.03	-3.3354	-3.90438	5.04234	-137.6	12.3	57.8	0
2.035	-3.93708	-4.15944	5.04234	-128.1	10.2	64.6	0
2.04	-4.46682	-4.0875	5.22546	-118.8	8.4	69.3	0
2.045	-4.87884	-3.97632	5.2974	-109	6.3	72.1	0
2.05	-5.591701	-3.97632	5.44782	-99.1	4.9	73.8	0
2.055	-6.082201	-3.4989	5.84676	-88.9	3.2	73.5	0
2.06	-6.605401	-3.05418	6.13452	-78.5	1.8	71.2	0
2.065	-6.867	-2.53752	6.35034	-68.7	0	68.3	0
2.07	-7.20708	-2.28246	6.53346	-57.2	-1.7	62.4	0
2.075	-7.507921	-2.0274	6.71658	-48.3	-2.4	56.8	0
2.08	-7.73028	-1.4715	7.11552	-39.3	-3.6	51.3	0
2.085	-8.07036	-0.7717201	7.44252	-29.1	-6.2	44.1	0
2.09	-8.07036	0.07194	7.880701	-22.8	-9.4	37.8	0
2.095	-7.880701	0.69978	8.13576	-18.1	-11.6	31.1	0
2.1	-7.57986	0.8109601	8.16846	-14.4	-13.5	24.3	0
2.105	-7.24632	0.73248	8.2404	-11.6	-14.7	17.1	0
2.11	-6.82776	0.8829001	8.42352	-8.2	-15.8	10.3	0
2.115	-6.3438	0.9940801	8.67858	-5.8	-17.3	5.1	0
2.12	-5.70288	0.73248	8.894401	-3.3	-19.9	0	0
2.125	-5.21892	0.40548	8.93364	-2	-21.3	-2.5	0
2.13	-4.38834	-0.14388	8.67858	-0.7	-23.3	-3.9	0
2.135	-3.90438	-0.5886	8.82246	1.1	-24.7	-3.6	0
2.14	-3.48582	-0.66054	8.96634	3	-26.1	-2.3	0
2.145	-2.89068	-0.7717201	8.8617	5.3	-26.8	0.1	0
2.15	-2.58984	-0.8109601	8.82246	6.1	-26.9	3.2	0
2.155	-2.36094	-0.69978	8.8617	7.7	-26.9	5.6	0
2.16	-1.94892	-0.54936	8.82246	9.5	-26.5	8.5	0
2.165	-1.75926	-0.5886	8.67858	10.3	-25.6	11.1	0
2.17	-1.75926	-0.66054	8.8617	11.4	-24.2	13.5	0
2.175	-1.90968	-0.25506	9.2214	13.5	-22.5	15.7	0
2.18	-1.90968	0.327	9.62034	14.6	-19.9	17.9	0
2.185	-1.98816	0.66054	9.692281	14.4	-17.9	19.8	0
2.19	-2.09934	0.7717201	9.731521	13.6	-17	20.8	0
2.195	-2.24976	0.9156	9.659581	12.9	-16.1	22.5	0
2.2	-2.36094	0.8829001	9.692281	11.9	-15.4	24.9	0
2.205	-2.51136	0.7717201	9.659581	11.2	-15.2	28.2	0
2.21	-2.62254	0.51012	9.5157	10.7	-15	31	0
2.215	-2.70102	0.327	9.40452	11.1	-15.6	33	0
2.22	-2.85144	0.21582	9.36528	11.6	-15.7	35.3	0
2.225	-2.96262	0.18312	9.14946	13.1	-15.6	37	0
2.23	-3.0738	-0.0327	8.8617	14.7	-16.1	38.5	0
2.235	-3.18498	-0.40548	8.5347	15.6	-16.3	40	0
2.24	-3.26346	-0.7717201	8.27964	17.2	-17.2	41.6	0
2.245	-3.45312	-0.73248	8.312341	19.2	-18.6	43.6	0
2.25	-3.67548	-0.51012	8.2404	21.7	-19.9	44.8	0
2.255	-3.86514	-0.36624	8.27964	23.5	-20.7	45.7	0
2.26	-3.86514	0.10464	8.45622	26	-20.9	45.1	0
2.265	-3.8259	0.95484	8.78322	28.9	-19.6	42.9	0
2.27	-3.75396	1.39956	9.110221	29.7	-17.8	39.2	0
2.275	-3.71472	1.87698	9.47646	30.1	-15.6	33.3	0
2.28	-3.5643	2.24322	9.91464	30.3	-12.6	28.2	0
2.285	-3.0738	2.57676	10.09122	30.2	-9.4	22.4	0
2.29	-2.74026	2.3544	10.09122	28.7	-6.6	17.4	0
2.295	-2.3217	1.91622	10.2024	28	-5.1	14.7	0
2.3	-2.0601	1.54344	10.1697	27.6	-3.9	14.1	0
2.305	-1.60884	1.69386	10.45746	28	-3.5	15.8	0
2.31	-1.60884	1.62192	10.49016	27.1	-3.6	19.3	0
2.315	-1.42572	1.54344	10.27434	25.2	-4.2	24.8	0
2.32	-1.38648	1.32108	9.947341	24.1	-3.9	28.4	0
2.325	-1.5369	1.21644	9.5157	22.5	-3.5	32.5	0
2.33	-1.98816	0.8829001	9.14946	21	-3.9	38.2	0
2.335	-2.43942	0.66054	8.96634	20.6	-4.2	41.1	0
2.34	-2.89068	0.8109601	8.78322	21.2	-3.7	43.3	0
2.345	-3.52506	0.8829001	8.606641	21.4	-3.5	43.8	0
2.35	-4.12674	0.8829001	8.312341	21.8	-3.2	42.4	0
2.355	-4.76766	0.7717201	8.16846	22.8	-3.1	39.6	0
2.36	-5.29086	0.69978	8.057281	24.7	-3.2	35.7	0
2.365	-5.8533	0.8436601	7.481761	28	-3.7	31.2	0
2.37	-5.48052	-0.07194	8.02458	34.7	-8.4	17.3	0
2.375	-6.15414	0.327	7.808761	35.9	-6.1	13.9	0
2.38	-5.814061	0.2943	7.481761	39.4	-5.4	12.8	0
2.385	-5.44128	0.21582	7.33134	43.1	-6.6	7.9	0
2.39	-4.99002	-0.07194	7.2267	46.2	-7.1	3.9	0
2.395	-4.42758	0.0327	7.51446	50.1	-8	0.1	0
2.4	-3.5643	0.25506	7.403281	54.1	-7.8	-2	0
2.405	-2.74026	0.21582	7.37058	58.1	-7.2	-5.7	0
2.41	-2.289	0	7.298641	61.3	-6.5	-7.3	0
2.415	-1.60884	0.0327	7.5537	65.3	-4.9	-8.9	0
2.42	-1.38648	0.8436601	8.13576	70.2	-2.5	-10.7	0
2.425	-1.19682	1.62192	8.78322	73.3	-0.2	-11.2	0
2.43	-1.08564	2.3217	9.33258	76.7	1.5	-10.6	0
2.435	-0.8632801	2.53752	9.731521	78.1	2.2	-8.9	0
2.44	-0.8959801	2.6487	9.875401	78.5	3.3	-6.5	0
2.445	-1.12488	2.75988	10.13046	79	5.3	-4.1	0
2.45	-1.42572	3.13266	10.56864	79.5	6.7	-1.6	0
2.455	-1.75926	3.90438	10.96758	80.2	8.4	0.2	0
2.46	-2.0274	4.53222	11.00028	79.7	9.9	2.5	0
2.465	-2.289	4.71534	10.8564	78	11.8	3.4	0
2.47	-2.74026	4.71534	10.56864	75.6	13.1	3.9	0
2.475	-3.0411	4.46028	10.2024	73.6	13.5	4.6	0
2.48	-3.26346	3.94362	9.842701	70.4	12.5	5.1	0
2.485	-3.26346	3.45966	9.5157	69	11.4	6.1	0
2.49	-3.41388	3.61008	9.5157	69	11.6	6.8	0
2.495	-3.3354	4.0548	9.62034	69	11.4	7.9	0
2.5	-3.0738	4.3818	9.842701	68.2	10.7	7.6	0
2.505	-2.70102	4.46028	9.875401	66.8	11	7.2	0
2.51	-2.47212	4.23792	9.692281	64.6	11.3	7	0
2.515	-2.43942	3.94362	9.587641	62.7	11.4	7.2	0
2.52	-2.47212	3.75396	9.5157	61.6	12.4	8.8	0
2.525	-2.70102	3.86514	9.5484	61.2	13.2	9.8	0
2.53	-2.96262	4.01556	9.437221	60.9	14	9.5	0
2.535	-3.22422	4.01556	9.293341	60.6	15.6	9.4	0
2.54	-3.41388	4.30986	9.33258	61.2	17	7.3	0
2.545	-3.45312	4.9377	9.5484	60.2	18.7	5.1	0
2.55	-3.3354	5.45436	9.80346	58	19.3	3.1	0
2.555	-3.00186	5.67672	9.91464	55.2	19.3	2.4	0
2.56	-2.66178	5.45436	9.875401	51.8	19.5	1.8	0
2.565	-2.36094	4.9704	9.731521	48.8	20.7	1.6	0
2.57	-2.43942	4.27062	9.33258	46.1	22.1	1.1	0
2.575	-2.62254	3.7932	8.93364	44.1	23.3	1.3	0
2.58	-3.00186	3.72126	8.894401	43.9	24.8	1.8	0
2.585	-3.52506	3.97632	8.93364	44.3	26.2	1.7	0
2.59	-3.93708	4.3818	8.93364	44.3	26.6	1.4	0
2.595	-4.3164	4.82652	9.110221	44.1	26.3	1	0
2.6	-4.3491	5.37588	9.47646	43.4	24.9	0	0
2.605	-4.23792	5.89254	9.659581	40.8	23.1	-0.7	0
2.61	-3.93708	5.85984	9.5484	37.3	21.7	-0.8	0
2.615	-3.48582	5.45436	9.36528	33.7	20	-1.1	0
2.62	-3.26346	4.9377	9.2214	30.7	19.6	-1.8	0
2.625	-3.26346	4.75458	9.14946	28.5	20	-2.3	0
2.63	-3.41388	4.71534	9.07752	26.6	20.5	-2.5	0
2.635	-3.5643	4.78728	9.00558	25.2	21	-2.8	0
2.64	-3.75396	4.56492	8.894401	23.6	20.5	-2.8	0
2.645	-3.93708	4.3491	8.67858	22.9	20.2	-3.5	0
2.65	-4.01556	4.01556	8.495461	22.6	20	-3.5	0
2.655	-3.93708	4.01556	8.38428	23.4	20.5	-4	0
2.66	-3.93708	3.86514	8.45622	24.4	20.5	-4.7	0
2.665	-3.78666	3.75396	8.38428	25.4	21.1	-5.4	0
2.67	-3.5643	3.24384	8.35158	26.5	22.4	-6.2	0
2.675	-3.37464	2.68794	8.02458	28.4	25.2	-6.3	0
2.68	-3.41388	2.13204	7.65834	31.6	28.7	-7.2	0
2.685	-3.45312	1.98816	7.5537	36.4	29.4	-7.5	0
2.69	-3.37464	2.0274	7.51446	43.6	30.1	-6.9	0
2.695	-3.26346	2.0274	7.2594	49.2	31.2	-6.6	0
2.7	-3.18498	1.62192	7.15476	55.1	31.7	-5.6	0
2.705	-3.15228	1.43226	6.9324	61.1	32.2	-5.1	0
2.71	-3.00186	1.10526	6.572701	65.7	31.4	-3.6	0
2.715	-2.43942	0.51012	6.13452	75.5	27.7	-0.2	0
2.72	-2.0601	-0.54936	5.519761	85.2	23.1	4.1	0
2.725	-1.72656	-2.0274	4.68264	95.1	18.7	9.8	0
2.73	-1.72656	-3.42696	3.91746	108	13.7	16.8	0
2.735	-1.98816	-4.30986	3.55776	124.6	7.8	26.9	0
2.74	-2.21052	-4.49298	3.15882	143.3	1.1	37.8	0
2.745	-2.0274	-4.89846	3.3354	163.3	-3.2	47.1	0
2.75	-5.78136	0.07194	5.918701	185.8	-1.4	53.3	0
2.755	-8.07036	10.94796	13.32852	215.1	-26.8	75.7	0
2.76	-12.426	20.274	14.56458	212.7	-73.7	100.1	0
2.765	-15.91836	30.411	18.26622	202.4	-96.1	98.9	0
2.77	-4.53876	24.40074	13.54434	157.5	-82.6	57.6	0
2.775	6.114901	14.55804	11.98128	115.2	-21.4	14.7	0
2.78	5.78136	10.83678	11.1834	85.4	13	1.6	0
2.785	1.23606	11.42538	10.71252	68.3	36.8	-8.3	0
2.79	0.7455601	9.214861	9.80346	59.7	57.2	-28.8	0
2.795	2.3217	6.48768	8.93364	58.3	73.5	-48.4	0
2.8	1.57614	5.89254	8.894401	60.6	84.3	-59.7	0
2.805	-0.71286	6.814681	9.03828	65.8	95.7	-68.4	0
2.81	-2.24976	6.9651	8.67858	69	103	-76.2	0
2.815	-4.23792	5.8206	8.45622	72.5	105.9	-83.7	0
2.82	-5.1012	5.56554	8.2404	77.9	102.9	-87.2	0
2.825	-5.51322	6.92586	8.63934	84.8	102.1	-89.3	0
2.83	-5.14044	7.14822	8.8617	89.7	104.7	-90.8	0
2.835	-4.99002	6.59232	8.5674	88.9	107.2	-89.5	0
2.84	-5.51322	6.409201	8.2404	86.5	109.8	-86.3	0
2.845	-6.082201	6.48768	7.880701	83.6	109.7	-81.2	0
2.85	-6.605401	6.44844	7.298641	80.6	107.6	-75	0
2.855	-7.20708	5.89254	6.78852	77.8	102.5	-67.6	0
2.86	-7.57986	4.9377	6.20646	74.8	92.4	-59.2	0
2.865	-7.57986	4.23792	5.99064	75.3	83.1	-52.7	0
2.87	-7.24632	3.86514	5.84676	77.7	72.1	-45.6	0
2.875	-6.82776	3.86514	5.80752	80.2	62	-38.7	0
2.88	-6.45498	3.83244	5.9514	81.7	54.6	-32.9	0
2.885	-6.04296	4.15944	5.99064	83.8	46.4	-28.2	0
2.89	-5.74212	4.53222	6.17376	83.3	42.6	-22.2	0
2.895	-5.78136	4.0875	6.605401	80.7	40.4	-17.1	0
2.9	-5.70288	3.53814	7.952641	76	36.4	-12.2	0
2.905	-4.49952	4.0548	10.1697	68.3	29.1	-2.6	0
2.91	-2.3217	5.85984	12.23634	54.4	20.3	11.8	0
2.915	-1.45842	7.998421	14.88504	37.5	9.2	33.3	0
2.92	-0.9744601	6.29802	13.7994	4.5	1.8	54.6	0
2.925	-0.18312	4.89846	12.89034	-21.5	10.5	62.4	0
2.93	-0.11118	3.68202	12.23634	-43.7	22.1	70.7	0
2.935	-0.9352201	2.75988	11.07222	-61	31.7	79.8	0
2.94	-2.0601	2.50482	10.31358	-76.2	40.9	91.9	0
2.945	-3.0738	2.72718	9.986581	-91.3	45.6	105.7	0
2.95	-4.01556	2.943	9.875401	-103.8	45.7	116.5	0
2.955	-4.64994	3.05418	9.5157	-116.1	43.5	124.5	0
2.96	-5.21892	2.98224	9.36528	-128.1	41.3	130.6	0
2.965	-5.78136	2.87106	8.93364	-139.4	38.7	134.3	0
2.97	-6.56616	2.9103	8.78322	-149.7	36.7	134.9	0
2.975	-7.017421	2.79912	8.5347	-157.9	34.5	133.8	0
2.98	-7.46868	2.68794	7.985341	-168.5	27.8	130.7	0
2.985	-7.808761	2.43288	7.51446	-176.4	21.3	125.3	0
2.99	-7.84146	2.24322	6.97164	-180.5	17.1	121.7	0
2.995	-7.880701	2.0274	6.500761	-184.8	12.1	116.8	0
3	-7.99188	2.09934	6.06258	-187.1	6.6	109.9	0
3.005	-7.880701	2.21052	5.591701	-186.6	2.8	102.7	0
3.01	-7.73028	2.3217	5.44782	-184.9	0.9	94.7	0
3.015	-7.507921	2.46558	5.04234	-182.7	0.6	84.6	0
3.02	-7.31826	2.39364	4.68264	-179.6	2.1	72.6	0
3.025	-7.31826	2.39364	3.9894	-175	4.4	60.1	0
3.03	-7.31826	2.28246	3.37464	-169.8	6.7	47.3	0
3.035	-7.24632	2.13204	2.79258	-162.7	8.6	35.2	0
3.04	-7.017421	2.13204	2.21052	-151.6	9.3	20.7	0
3.045	-6.75582	1.87698	1.41264	-141.3	8.3	10.5	0
3.05	-6.19338	1.28838	0.47088	-128.9	7	2.1	0
3.055	-5.814061	0.7717201	-0.10464	-109.3	6.9	-7.4	0
3.06	-5.70288	0.69978	-0.07194	-89.9	7.9	-13.9	0
3.065	-5.78136	1.36032	0.43164	-70.4	10.4	-20.3	0
3.07	-5.93178	2.21052	0.9744601	-53.9	14.2	-26.4	0
3.075	-6.3765	3.24384	1.52382	-39.9	16.3	-33.6	0
3.08	-6.677341	3.83244	2.03394	-28	15.4	-42.6	0
3.085	-6.3765	4.19868	2.3544	-17.9	12.5	-51.8	0
3.09	-6.3765	3.83244	2.21052	-6	5.5	-64.6	0
3.095	-9.75768	9.5811	-2.72064	11.8	-5.3	-67.9	0
3.1	1.68732	12.1644	-7.33134	66.5	-78.9	-17.3	0
3.105	6.3438	8.29272	-18.48204	90.5	-128.6	40.8	0
3.11	9.234481	21.37926	-13.43316	153.2	-152.6	93.4	0
3.115	8.1096	37.12104	-3.3354	206.3	-237.4	203	0
3.12	-6.75582	30.1167	9.14946	158.3	-284.1	264.3	0
3.125	-25.04166	44.15808	22.77228	96.9	-261.5	233.1	0
3.13	-10.50978	35.68224	18.12234	20.4	-222.3	175.2	0
3.135	6.3765	10.05852	11.14416	-46.3	-161.4	98.9	0
3.14	14.41416	-3.4989	8.45622	-61	-129.5	65.6	0
3.145	7.46868	-1.91622	10.09122	-53.3	-101	67.4	0
3.15	0.8959801	4.49298	13.1781	-29.7	-89.6	69.8	0
3.155	-1.75926	7.998421	13.4724	-16.3	-79.5	66.8	0
3.16	1.94892	6.6708	11.43846	-13.9	-61.8	57.7	0
3.165	4.20522	6.59232	11.32728	-8.3	-49.1	47.7	0
3.17	3.41388	7.37058	10.96758	-5.9	-34.4	40.4	0
3.175	1.72656	7.808761	10.2024	-5.5	-20.4	30.7	0
3.18	0.2943	7.2594	9.188701	-4.9	-10.7	20.4	0
3.185	-0.07194	6.22608	8.45622	-3	-2.5	12.7	0
3.19	-0.56244	5.78136	8.45622	-0.2	1.5	8.6	0
3.195	-1.08564	5.8206	8.5674	2.8	5.1	6	0
3.2	-1.49766	6.082201	8.09652	5.1	9	3	0
3.205	-1.98816	6.26532	7.51446	6	12.4	0.7	0
3.21	-2.36094	6.63156	7.2594	7	15.3	-2.7	0
3.215	-2.66178	6.89316	7.65834	7.3	17	-5.6	0
3.22	-3.18498	6.33726	7.481761	5.7	15.6	-6.6	0
3.225	-3.0411	5.89254	7.51446	4.2	13.2	-6.4	0
3.23	-2.92338	5.93178	7.808761	4.2	11	-5.7	0
3.235	-3.18498	5.97102	7.808761	4.2	11	-4.6	0
3.24	-3.86514	5.78136	7.65834	2.8	10.2	-2.3	0
3.245	-4.12674	5.89254	7.5537	2.6	8.6	-0.1	0
3.25	-3.71472	5.97102	7.44252	3	5.3	3.1	0
3.255	-3.00186	6.15414	7.69758	2.6	2.4	5.6	0
3.26	-2.5506	6.22608	7.880701	2.2	0.9	6.3	0
3.265	-2.47212	6.082201	7.985341	1.1	0	6.4	0
3.27	-2.66178	5.67672	7.9134	-0.4	-1.4	6.4	0
3.275	-2.92338	5.63748	7.952641	-0.6	-3.9	8.1	0
3.28	-2.89068	5.85984	7.880701	0.3	-6.2	9.6	0
3.285	-3.00186	5.97102	7.9134	0.6	-8	12.6	0
3.29	-3.18498	5.85984	7.73028	-0.2	-10.1	14.7	0
3.295	-3.3027	5.70942	7.69758	-0.1	-11.7	16.6	0
3.3	-3.26346	5.67672	7.73028	0.4	-12.8	19	0
3.305	-2.92338	5.78136	7.84146	1.8	-14.7	20.5	0
3.31	-2.70102	5.89254	7.84146	2.4	-15.8	22.4	0
3.315	-2.43942	5.74866	7.880701	3.4	-15.5	22.9	0
3.32	-1.98816	5.85984	8.13576	5.5	-16.5	22.4	0
3.325	-1.7985	5.97102	8.207701	7.2	-16.1	22.2	0
3.33	-1.94892	5.97102	7.985341	8	-16.4	21.7	0
3.335	-1.90968	6.186841	8.02458	8.6	-16	21.4	0
3.34	-1.75926	6.186841	7.985341	10	-15	20.2	0
3.345	-1.64808	6.33726	8.02458	10.9	-13.8	18.3	0
3.35	-1.5369	6.29802	7.952641	12.1	-13.3	16.7	0
3.355	-1.72656	6.082201	7.84146	12.4	-11.4	15.5	0
3.36	-1.7985	6.082201	7.880701	12.1	-10.1	14.7	0
3.365	-1.83774	6.082201	7.952641	13	-9.4	14.1	0
3.37	-1.98816	6.114901	7.880701	13.6	-8.6	14	0
3.375	-2.0601	6.114901	7.76952	14.4	-8.8	13.7	0
3.38	-1.98816	6.22608	7.76952	13.5	-9.4	14.3	0
3.385	-2.17128	6.15414	7.73028	12.8	-10.6	14.6	0
3.39	-2.24976	6.04296	7.69758	12.7	-11.4	14.8	0
3.395	-2.0274	6.22608	7.73028	12.6	-12.3	15.5	0
3.4	-1.98816	6.186841	7.586401	11.7	-11.5	15.5	0
3.405	-1.64808	6.3765	7.586401	11.6	-10.2	15.4	0
3.41	-1.64808	6.22608	7.73028	11.4	-9.1	14.4	0
3.415	-1.72656	6.26532	7.73028	12.1	-8.8	14	0
3.42	-1.75926	6.22608	7.808761	12.8	-8.4	12.8	0
3.425	-1.57614	6.26532	7.84146	13.5	-7.7	12.2	0
3.43	-1.60884	6.186841	7.65834	14.2	-6.3	11.5	0
3.435	-1.49766	6.44844	7.76952	15.4	-6.2	11.1	0
3.44	-1.45842	6.22608	7.76952	15.6	-4.9	10	0
3.445	-1.38648	6.186841	7.808761	16.2	-3.7	9.1	0
3.45	-1.38648	6.04296	7.880701	16.6	-3.3	8.2	0
3.455	-1.42572	6.15414	7.84146	17.9	-2.8	7.3	0
3.46	-1.57614	6.26532	7.76952	18.7	-1.8	6.5	0
3.465	-1.57614	6.29802	7.84146	19.6	-2	6.5	0
3.47	-1.64808	6.26532	7.69758	20.4	-1.8	5.9	0
3.475	-1.72656	6.3765	7.73028	21.2	-0.8	5.9	0
3.48	-1.68732	6.33726	7.69758	21.9	0	6	0
3.485	-1.87698	6.3765	7.69758	23.1	0.2	6.4	0
3.49	-1.83774	6.082201	7.69758	22.9	-1.2	6.3	0
3.495	-1.94892	6.22608	7.65834	24.9	-0.8	6.4	0
3.5	-1.94892	6.3765	7.65834	25.9	-0.3	7.6	0
3.505	-2.09934	6.26532	7.76952	27.2	0	8.6	0
3.51	-2.09934	6.04296	7.69758	28.5	-0.4	9.3	0
3.515	-2.0274	6.29802	7.65834	32.4	-1.4	10.2	0
3.52	-1.94892	6.409201	7.65834	34.7	-1.4	10.9	0
3.525	-1.75926	6.29802	7.5537	37.2	-1.7	10.8	0
3.53	-1.83774	6.33726	7.880701	41.1	-3	7.7	0
3.535	-1.7985	6.26532	7.73028	43.7	-2.7	7.7	0
3.54	-1.7985	6.29802	7.84146	46.9	-1.4	9.3	0
3.545	-1.87698	6.22608	7.76952	50.8	-0.6	9.4	0
3.55	-1.83774	6.3765	7.808761	56.4	-0.3	10	0
3.555	-1.98816	6.26532	7.9134	61	-0.6	10	0
3.56	-2.0601	6.082201	7.808761	65.9	-0.1	10.2	0
3.565	-2.3217	6.00372	7.84146	71.6	0.7	11.9	0
3.57	-2.51136	6.00372	8.02458	78.6	0	13.1	0
3.575	-2.40018	6.15414	8.13576	86.9	-1.8	14.7	0
3.58	-2.13858	6.22608	8.09652	94.3	-3.4	15.1	0
3.585	-2.13858	6.15414	8.27964	102.1	-3.2	15.8	0
3.59	-1.98816	6.04296	8.45622	111	-3.2	15.6	0
3.595	-2.0274	6.15414	8.45622	120.3	-2.7	15.5	0
3.6	-2.3217	6.04296	8.96634	131.6	-1.7	14.8	0
3.605	-2.74026	5.67672	9.2214	144.1	-1	14.1	0
3.61	-3.26346	5.67672	9.2214	161.3	-1.9	17	0
3.615	-3.3354	6.04296	9.33258	175.6	-3.2	20.6	0
3.62	-2.92338	6.15414	9.659581	187.6	-5.3	26.5	0
3.625	-3.00186	6.15414	9.80346	202.4	-6.7	33.8	0
3.63	-3.0411	6.22608	9.947341	216.3	-8.5	40.1	0
3.635	-2.8122	6.9651	10.64058	230.3	-9.9	47.1	0
3.64	-2.8122	7.14822	11.00028	243.1	-10.6	56.1	0
3.645	-3.45312	6.44844	10.1697	254.6	-11.6	66.7	0
3.65	-3.11304	7.14822	9.875401	269.7	-11.2	75.1	0
3.655	-2.85144	9.731521	11.36652	286.4	-6.9	82.8	0
3.66	-2.36094	12.67452	13.5051	297.2	3.7	89.5	0
3.665	-2.36094	12.86418	12.45216	294.7	16.7	93.4	0
3.67	-3.52506	14.7804	12.23634	292.3	30.6	97	0
3.675	-4.578001	18.5736	13.94328	290.3	49.2	95	0
3.68	-5.17968	18.16812	12.92958	272.3	71.7	95.8	0
3.685	-5.591701	17.1021	13.03422	251.5	86.2	102.7	0
3.69	-7.05666	15.51288	13.58358	234.5	93.6	112	0
3.695	-8.59356	13.81902	11.39922	214	90.8	124.8	0
3.7	-9.424141	12.23634	9.62034	202	87.6	136.9	0
3.705	-9.30642	10.4313	10.41822	200.8	80.6	150.2	0
3.71	-8.331961	8.436601	10.27434	193	62.2	160.8	0
3.715	-8.22078	5.45436	14.52534	179.2	47.2	167.6	0
3.72	-7.880701	2.28246	22.15098	136.2	35.9	169.1	0
3.725	-7.808761	3.42696	20.91492	76.4	29.8	168.7	0
3.73	-6.49422	18.97908	20.73834	46	34.8	153.5	0
3.735	-6.97818	11.45808	24.87816	27.3	59.5	123.6	0
3.74	-6.677341	-0.327	16.34346	-30.2	82.6	106.8	0
3.745	-7.46868	-5.34318	10.71252	-63.4	100.9	91	0
3.75	-8.443141	-5.45436	8.78322	-66.2	107.5	83.5	0
3.755	-8.41044	-2.9103	9.2214	-63.4	106.2	80.2	0
3.76	-8.29272	-0.5886	9.47646	-66.4	100.8	77.2	0
3.765	-8.29272	0.2943	9.5157	-75.6	94.9	73.9	0
3.77	-8.142301	0.18312	9.437221	-88.9	89.8	66.9	0
3.775	-7.73028	0.07194	9.293341	-102.6	85.7	56.8	0
3.78	-7.05666	0.327	9.437221	-118.2	85.1	41.1	0
3.785	-6.3765	0.40548	9.07752	-132	85.3	26.5	0
3.79	-5.814061	0.14388	7.586401	-145.6	88.4	11.4	0
3.795	-5.3628	0.18312	7.37058	-152.7	94.7	-2.8	0
3.8	-4.8396	0.0327	6.64464	-161.8	99	-15.7	0
3.805	-4.12674	0.0327	5.9514	-169.8	102.9	-28.3	0
3.81	-3.41388	-0.14388	5.19276	-175	105.8	-36.5	0
3.815	-2.66178	0.14388	4.89846	-178.7	109.4	-42	0
3.82	-1.75926	0.43818	4.71534	-181.5	111.8	-44.7	0
3.825	-0.8240401	0.95484	4.71534	-184.8	115.5	-44.4	0
3.83	0.33354	1.10526	4.79382	-188.9	122.2	-41.7	0
3.835	1.19682	1.65462	4.86576	-192.5	130.2	-36.4	0
3.84	2.09934	2.13204	5.120821	-197	141.9	-30.6	0
3.845	2.77296	2.83836	5.33664	-201.8	155	-25	0
3.85	3.26346	3.90438	5.918701	-207.2	170.2	-18.5	0
3.855	3.86514	4.42104	5.87946	-215.8	190.9	-11.2	0
3.86	4.0548	4.9377	5.696341	-224.2	206.1	-4.1	0
3.865	4.20522	5.16006	5.33664	-231.2	218.3	4.1	0
3.87	4.68918	5.16006	4.82652	-236.6	229	13.5	0
3.875	5.51322	5.487061	4.2837	-238.6	238.4	23.2	0
3.88	6.082201	5.85984	3.9567	-238.4	247.9	33.8	0
3.885	6.677341	6.29802	3.04764	-236.2	257.1	44	0
3.89	7.1286	6.26532	2.13858	-230.9	269.3	56.6	0
3.895	7.095901	5.56554	0.9744601	-223.2	279.7	65.4	0
3.9	6.64464	5.56554	0.28776	-208.8	287.1	73.8	0
3.905	5.96448	6.44844	0.90252	-190.5	294.7	80.4	0
3.91	5.3628	7.62564	1.59576	-170.1	305.2	83.4	0
3.915	4.91808	8.32542	1.0137	-152.1	318.3	78.9	0
3.92	3.8259	7.88724	-0.24852	-137.9	325.9	69.1	0
3.925	2.92338	6.33726	-1.81158	-114.3	335.7	55.6	0
3.93	1.94892	4.12674	-3.88476	-88.6	338.7	38.7	0
3.935	1.12488	2.87106	-5.36934	-54.2	335.9	19.9	0
3.94	0.59514	2.09934	-6.13452	-14.2	325.9	-0.1	0
3.945	-4.46682	6.409201	-9.293341	27.9	309.9	-20.2	0
3.95	-18.65862	48.25212	12.60258	115.3	265	-15.4	0
3.955	6.23262	54.1512	44.05344	138.4	39.4	157.4	0
3.96	38.82144	24.98934	23.20392	-73.7	-116	258	0
3.965	51.09702	25.28364	4.3164	-166.7	-156.5	212.6	0
3.97	53.4645	37.26492	1.45188	-161.9	-57.3	183.2	0
3.975	46.44054	42.71928	-0.8698201	-150.5	68.3	168.5	0
3.98	27.1083	37.48728	-7.880701	-164.4	124.5	161.9	0
3.985	-1.2753	27.08868	-11.00028	-181.5	104.5	140.2	0
3.99	-1.49766	15.40824	3.04764	-177.1	-3	90.5	0
3.995	26.20578	4.23792	16.7424	-176.4	-108.4	37.8	0
4	20.3067	2.46558	22.0071	-178.9	-79.7	-10	0
4.005	-1.23606	2.3217	12.41946	-176.7	-1.1	-38	0
4.01	-6.114901	4.60416	8.057281	-156.5	3.3	-40.6	0
4.015	-8.74398	7.91994	8.606641	-132.3	9.4	-34.4	0
4.02	-11.4123	3.2046	10.24164	-112.9	13.9	-26.6	0
4.025	-5.70288	2.0274	10.89564	-86.9	7	-15.5	0
4.03	-3.48582	4.12674	11.43846	-45.8	0	-5.6	0
4.035	-4.38834	5.30394	8.82246	-28.2	1.6	-3.2	0
4.04	-1.12488	6.22608	8.96634	-10.2	-2.7	-1.7	0
4.045	-1.23606	6.114901	8.16846	-1.5	-2	-1.3	0
4.05	-1.0137	6.22608	7.880701	3.9	-0.3	-2.8	0
4.055	-1.38648	6.44844	7.808761	7.6	0.3	-3.3	0
4.06	-2.21052	6.48768	7.69758	7	0.9	-4.3	0
4.065	-2.24976	6.48768	7.5537	5.8	1	-4.8	0
4.07	-1.87698	6.59232	7.51446	5.7	0.7	-4.9	0
4.075	-2.21052	6.7035	7.37058	4.9	1	-5.2	0
4.08	-2.8122	6.7035	7.33134	3.4	1.2	-5.6	0
4.085	-3.3027	6.59232	7.33134	1.9	0.7	-4.4	0
4.09	-3.71472	6.55962	7.11552	-0.1	-0.4	-1.7	0
4.095	-3.78666	6.55962	7.15476	-1.7	-2.3	1.5	0
4.1	-3.45312	6.55962	7.2594	-3.7	-4.6	5.6	0
4.105	-3.0738	6.48768	7.44252	-5.6	-6.2	8.6	0
4.11	-2.77296	6.59232	7.403281	-7.4	-7	11.1	0
4.115	-2.21052	6.59232	7.51446	-9.9	-7.5	13.1	0
4.12	-1.75926	6.59232	7.586401	-11.7	-7.9	13.7	0
4.125	-1.38648	6.52038	7.62564	-12.5	-7.7	13	0
4.13	-1.2753	6.409201	7.73028	-12.5	-6.7	10.7	0
4.135	-1.308	6.29802	7.73028	-12.1	-5.7	8.7	0
4.14	-1.2753	6.186841	7.808761	-11.4	-4.9	6.9	0
4.145	-1.38648	6.22608	7.880701	-9.8	-3.8	5.5	0
4.15	-1.49766	6.22608	7.84146	-8.3	-3	3.7	0
4.155	-1.49766	6.22608	7.880701	-7	-2.6	2.2	0
4.16	-1.60884	6.29802	7.76952	-5.9	-1.8	1.1	1
4.165	-1.60884	6.52038	7.73028	-5.1	-1.6	-0.1	1
4.17	-1.5369	6.55962	7.586401	-4.7	-0.8	-1.2	1
4.175	-1.75926	6.48768	7.5537	-4.6	1	-3.2	1
4.18	-1.87698	6.55962	7.65834	-4.4	2.1	-5.6	1
4.185	-1.98816	6.7035	7.65834	-3.7	2.9	-6.3	1
4.19	-2.21052	6.59232	7.44252	-4.9	4.3	-6.9	1
4.195	-2.36094	6.63156	7.37058	-6	6	-7.5	1
4.2	-2.289	6.48768	7.481761	-7.3	7.3	-8.6	1
4.205	-2.17128	6.44844	7.586401	-9.4	8.2	-9.8	1
4.21	-1.87698	6.52038	7.69758	-10.7	10.3	-10.2	1
4.215	-1.57614	6.7035	7.73028	-11	12.8	-11.7	1
4.22	-1.23606	6.59232	7.5537	-12.7	15.4	-13	1
4.225	-0.8632801	6.33726	7.808761	-13.8	17.2	-15	1
4.23	-0.2943	6.33726	7.9134	-14.4	19.4	-17.4	1
4.235	-0.11118	6.29802	8.207701	-14.4	22.8	-20.7	1
4.24	-0.0327	6.814681	8.606641	-14	25.9	-23.3	1
4.245	-0.33354	8.29272	9.659581	-12.1	30.1	-25.9	1
4.25	-1.19682	6.85392	8.93364	-12.6	35.5	-30.8	1
4.255	-2.51136	6.15414	8.13576	-12.3	36	-31.8	1
4.26	-3.8259	5.30394	8.02458	-9.3	29.5	-27.7	1
4.265	-4.99002	5.27124	8.16846	-4.6	21	-19.2	1
4.27	-6.19338	5.16006	7.880701	1.9	13.8	-9.3	1
4.275	-6.97818	4.6434	7.76952	8.8	8.1	0.4	1
4.28	-6.15414	4.23792	7.51446	16.4	2.3	14.8	1
4.285	-3.52506	3.64932	8.13576	23.2	-0.1	34.3	1
4.29	2.66178	3.61008	8.5674	27.4	0.2	62.8	1
4.295	12.12516	3.97632	10.89564	27.3	15.8	119.2	1
4.3	22.18368	8.32542	14.92428	18	59.1	176.1	1
4.305	17.19366	13.38084	16.7751	-12.8	155.4	229.9	1
4.31	11.1507	17.3964	15.36246	-66.5	274.7	282.3	1
4.315	12.53718	16.2192	8.27964	-111.7	327.3	319	1
4.32	12.01398	17.6907	5.591701	-147.4	373.5	366.4	1
4.325	5.591701	25.506	8.312341	-180.5	398.9	424	1
4.33	-0.0327	29.5608	8.35158	-226.3	396.6	489.3	1
4.335	-0.41202	26.42814	2.72064	-273.8	381.5	536.4	1
4.34	-1.0137	22.9227	-0.39894	-309.1	374.6	564.9	1
4.345	-2.13858	19.1295	-3.44658	-328.2	356.9	596.4	1
4.35	-2.89068	16.32384	-6.13452	-328.7	341.1	616.8	1
4.355	-4.3164	14.89158	-7.44252	-312.7	324.3	630.4	1
4.36	-6.3765	14.4861	-7.808761	-291.2	308	638.1	1
4.365	-8.03112	14.4861	-7.51446	-266.9	290.1	636	1
4.37	-8.78322	14.33568	-6.31764	-233.3	267.6	623	1
4.375	-9.234481	13.81902	-5.73558	-209.5	255.2	603	1
4.38	-9.30642	13.59666	-5.44782	-186.1	245.2	576.3	1
4.385	-9.56802	12.1644	-5.2974	-162.9	240.9	543.4	1
4.39	-9.947341	10.64712	-5.87946	-140.4	239.6	507	1
4.395	-10.35936	9.247561	-6.31764	-116	238.5	470	1
4.4	-10.50978	7.95918	-6.422281	-88.2	235.4	433.9	1
4.405	-10.20894	6.63156	-6.53346	-51.7	224.7	392	1
4.41	-9.53532	4.9704	-5.9514	-21.8	212.4	361.9	1
4.415	-8.894401	3.02148	-6.17376	6.5	199.2	333.2	1
4.42	-7.808761	1.32108	-6.023341	34.5	185.2	306.3	1
4.425	-6.90624	-0.25506	-4.6107	66.8	171.6	278.1	1
4.43	-5.70288	0.14388	-1.59576	105.9	158.1	237.8	1
4.435	-4.49952	2.9103	2.93646	130.6	153.7	197.6	1
4.44	-4.72842	4.60416	6.17376	137.3	151.1	150.5	1
4.445	-6.56616	3.75396	7.62564	128.2	144.6	98.8	1
4.45	-8.6328	0.8436601	7.84146	114.1	129.7	48.8	1
4.455	-8.97288	-2.87106	7.004341	103.5	105.4	6.3	1
4.46	1.34724	0.7717201	24.9501	101.1	75.3	-31.2	1
4.465	-16.2192	48.14094	53.42526	41.2	123.3	-112.5	1
4.47	-14.86542	-19.05756	20.84298	-118.6	57.6	-155.6	1
4.475	-12.61566	-32.91582	-2.9757	-258.8	-49.7	-150.2	1
4.48	-0.59514	7.808761	33.5175	-127.9	-92.6	-149.3	1
4.485	16.85358	-1.43226	26.76822	-161.7	-60.6	-131.1	1
4.49	-9.044821	0	6.13452	-204.5	98.4	-102.9	1
4.495	-20.57484	17.65146	8.42352	-104.5	89.3	-66	1
4.5	-27.25872	5.487061	7.84146	-84.9	78.8	-69.7	1
4.505	-8.331961	-1.98816	14.92428	-36.8	44.7	-72.9	1
4.51	3.93708	-5.04888	16.99746	-7.6	29.9	-67.5	1
4.515	7.16784	-2.09934	12.8511	13.3	44	-55.3	1
4.52	4.27716	6.7035	10.49016	27.9	53.5	-41.4	1
4.525	-1.08564	11.94204	9.62034	31.5	60.4	-44.5	1
4.53	-4.20522	9.06444	7.004341	21.4	67.1	-60.8	1
4.535	-5.48052	4.9377	4.82652	11.2	64.6	-74.4	1
4.54	-5.21892	4.01556	5.80752	8.8	51.5	-75.6	1
4.545	-4.23792	5.232	7.5537	7.9	43.2	-69.5	1
4.55	-2.66178	5.89254	8.45622	4.6	38.9	-65.8	1
4.555	-1.0464	6.52038	8.93364	0.4	37.4	-62.5	1
4.56	0.0327	7.076281	8.894401	-4.8	38.9	-59.7	1
4.565	0.07194	6.92586	8.93364	-12	41.9	-56.9	1
4.57	-0.7848001	6.74274	8.93364	-19	43.7	-55.5	1
4.575	-1.45842	6.781981	9.14946	-24.1	45.7	-52.8	1
4.58	-1.75926	6.59232	9.36528	-27.5	46.7	-50.6	1
4.585	-2.09934	6.22608	9.03828	-31.5	47.1	-48.5	1
4.59	-2.96262	5.487061	8.45622	-35.3	45.2	-43.4	1
4.595	-3.86514	5.19276	8.13576	-39.2	41	-35.4	1
4.6	-4.72842	5.74866	7.9134	-44	32.8	-24.9	1
4.605	-4.42758	6.26532	8.09652	-44.2	27.8	-15.8	1
4.61	-2.66178	5.56554	7.65834	-48.3	19.1	-7.4	1
4.615	-0.7848001	3.86514	7.18746	-51.4	16.3	-3.3	1
4.62	0.9352201	2.87106	7.65834	-50.2	16.2	-1.2	1
4.625	2.17128	2.83836	8.38428	-46	16.5	1.6	1
4.63	2.74026	3.02148	9.2214	-41.8	19.8	4.7	1
4.635	3.0411	3.75396	10.74522	-36.6	25.3	13.3	1
4.64	0.71286	6.04296	11.65428	-33.6	31	21.5	1
4.645	-3.37464	8.4039	11.62158	-34.4	35.1	26.1	1
4.65	-5.21892	9.103681	10.41822	-40.3	34.9	33.6	1
4.655	-0.8240401	7.62564	9.110221	-50.8	26.5	53.3	1
4.66	7.24632	4.23792	8.5674	-64.1	17	92.6	1
4.665	13.32852	3.42696	9.5484	-69.1	16.8	131.2	1
4.67	16.85358	6.33726	11.98128	-74	24.3	174.4	1
4.675	19.37148	10.02582	13.87134	-83.6	34.2	227.9	1
4.68	20.64678	12.71376	13.61628	-100.5	46.7	286.3	1
4.685	20.83644	14.59728	11.69352	-125.7	66.9	360.1	1
4.69	19.56114	15.77448	8.2404	-145.4	85.4	417.8	1
4.695	17.41602	16.58544	4.82652	-158.7	106.5	469.4	1
4.7	14.56458	16.58544	1.62846	-168.2	128.1	515.9	1
4.705	11.22264	16.14072	-1.9947	-170.5	149.3	553.4	1
4.71	7.73028	15.9576	-4.9377	-162.8	172.3	589.4	1
4.715	2.96262	14.15256	-6.572701	-150.2	188.5	604.3	1
4.72	-4.0548	10.86948	-7.33134	-132.7	199.3	603	1
4.725	-11.48424	6.9978	-7.5537	-110.7	198.5	582.3	1
4.73	-16.40232	3.02148	-7.481761	-84.8	188.7	540.1	1
4.735	-20.90838	-1.4715	-6.9324	-54.9	180.8	481.8	1
4.74	-28.75638	-6.59232	-4.9377	-19.1	171.3	408.6	1
4.745	-36.2643	-8.88132	-0.64746	30.3	143.7	308.9	1
4.75	-42.0522	-5.85984	9.00558	69.6	101.7	228.9	1
4.755	-52.4508	21.89592	43.61526	73.7	62	151.9	1
4.76	-62.06461	49.06308	21.13728	41.7	27.7	40.4	1
4.765	-4.46682	-16.73586	-14.05446	10.5	-26.3	-15.2	1
4.77	18.58014	0.6213	15.97722	23.5	-20	16.1	1
4.775	10.50978	22.15098	22.29486	60.6	8.2	30.9	1
4.78	-3.11304	-1.83774	0.28776	2.8	33.3	2.9	1
4.785	-6.41574	9.731521	7.808761	40.5	36.6	-8.6	1
4.79	-0.5232	9.65304	11.54964	57.7	23.3	-5.8	1
4.795	-0.9352201	3.64932	6.97164	26.7	29.9	-13.5	1
4.8	-5.74212	7.808761	7.84146	28.1	32.6	-15.1	1
4.805	-6.23262	7.808761	6.422281	23.6	23.3	-13.7	1
4.81	-4.95078	7.14822	7.298641	16.3	18.4	-11.4	1
4.815	-3.11304	5.67672	8.2404	10.2	13.1	-8.6	1
4.82	-2.43942	5.34318	8.63934	8.2	9.4	-5.4	1
4.825	-2.70102	5.70942	8.312341	9.9	9	-3.2	1
4.83	-2.3217	5.93178	8.35158	12.2	8	-1.8	1
4.835	-1.12488	5.93178	8.82246	13.9	6.5	-1.9	1
4.84	-0.44472	6.00372	8.894401	15.1	7.2	-2.5	1
4.845	-0.2943	6.00372	8.606641	16.6	9.3	-4.9	1
4.85	-1.34724	6.186841	8.38428	17.2	11.2	-7.8	1
4.855	-2.21052	6.29802	8.38428	17.1	13.6	-8.7	1
4.86	-2.24976	6.409201	8.2404	17.5	16.2	-9.4	1
4.865	-1.94892	6.7035	8.35158	17.6	18.4	-9.8	1
4.87	-1.2753	7.03704	8.45622	17	20.9	-11	1
4.875	-1.0464	6.9978	8.38428	14.7	26.2	-14.9	1
4.88	-1.308	6.9978	8.495461	12.4	32.9	-20.1	1
4.885	-1.38648	7.108981	8.5347	10	40.3	-25.2	1
4.89	-0.8632801	6.92586	8.63934	6.7	47.9	-29.2	1
4.895	1.15758	8.07036	9.587641	4.2	52.1	-32.7	1
4.9	3.15228	7.481761	10.67328	-0.9	57.4	-36.4	1
4.905	2.3217	5.232	9.110221	-13.5	63.2	-37.8	1
4.91	-0.8240401	6.74274	9.692281	-14.9	61.3	-34.7	1
4.915	-2.5506	6.9651	9.293341	-16	59.9	-32.9	1
4.92	-2.58984	6.7035	7.298641	-20.9	60.3	-28.9	1
4.925	-0.7455601	5.59824	7.076281	-23	57.3	-15.8	1
4.93	2.0274	5.5263	7.5537	-26.3	52	3.7	1
4.935	4.80036	5.70942	8.96634	-28.2	49.6	20.5	1
4.94	7.1286	6.814681	9.5484	-33.9	51.5	43.7	1
4.945	12.1644	7.51446	9.692281	-41	58.2	80.2	1
4.95	18.5082	9.397981	11.54964	-49.6	70.4	139.8	1
4.955	23.3151	15.0747	13.36122	-61.8	87.4	203.9	1
4.96	24.78006	21.92862	14.1264	-83.4	112	270.7	1
4.965	24.74082	23.84484	10.41822	-117.3	144.6	329.4	1
4.97	23.64864	24.58386	5.44782	-152	181.3	379.9	1
4.975	21.35964	25.95072	1.88352	-181.7	219.5	445.7	1
4.98	19.44342	25.95072	-0.17658	-199.5	248.5	492.8	1
4.985	18.42972	27.5334	-1.77888	-209.7	275.7	530.6	1
4.99	16.02954	28.01082	-5.2974	-214.6	301.8	565.8	1
4.995	7.691041	24.54462	-8.45622	-214.8	330.8	585.3	1
5	-0.7455601	25.83954	-9.260641	-199.2	353.1	600	1
5.005	-10.35936	25.32288	-10.56864	-181.5	331.2	601.4	1
5.01	-15.76794	22.77882	-9.5484	-160.1	269.9	592.8	1
5.015	-17.2329	20.601	-8.09652	-133.2	195.5	574.7	1
5.02	-17.56644	17.91306	-7.481761	-104.8	125.5	543.6	1
5.025	-16.82088	14.59728	-7.985341	-74.4	67.7	500.2	1
5.03	-15.95106	10.98066	-9.36528	-30.5	19.6	431.5	1
5.035	-17.08248	6.3765	-12.1644	6.8	-0.1	369.5	1
5.04	-19.89468	0.9940801	-14.70846	38	-6.5	321.7	1
5.045	-22.3341	-2.72718	-15.7614	87.1	-17.6	260.4	1
5.05	-6.082201	4.53222	5.519761	152.8	-32.8	184.8	1
5.055	-1.0137	16.36308	17.57298	115.7	109.6	17.7	1
5.06	-38.82144	7.91994	24.55116	81.2	217.4	-128	1
5.065	-50.49534	-12.93612	13.72746	12.1	178.6	-125.5	1
5.07	-48.20634	-13.23042	30.79686	18.8	66.9	-122	1
5.075	-31.57512	-24.9174	34.60968	-22.5	-67.9	-128.1	1
5.08	-4.8396	-31.62744	24.87816	-75.3	-146.5	-142.1	1
5.085	15.35592	-7.33134	24.25686	-73.4	-115.9	-144.8	1
5.09	23.42628	5.63748	15.29052	-60.1	10.9	-104.5	1
5.095	-18.88098	15.62406	11.94858	-51.2	137.8	-90.3	1
5.1	-17.86728	16.14072	-2.75988	-61.8	72.3	-61.3	1
5.105	-17.79534	9.692281	10.05852	-66	48	-51.1	1
5.11	-9.796921	-2.43288	11.69352	-65.3	22.1	-30.6	1
5.115	-9.156001	0.40548	12.96228	-23.5	17	-14.6	1
5.12	-5.93178	5.120821	8.8617	7.2	14.2	-4.9	1
5.125	0.0327	7.33134	8.42352	18.8	10.4	-1.4	1
5.13	2.96262	5.93178	9.110221	20.7	9.9	-4.7	1
5.135	0.8959801	5.30394	8.894401	24.1	15.8	-11.1	1
5.14	-1.42572	6.15414	8.82246	30.5	22.1	-13.8	1
5.145	-0.5232	5.97102	8.96634	35.7	28.9	-18.6	1
5.15	-1.34724	6.04296	8.93364	36.6	34.3	-22.1	1
5.155	-1.94892	5.93178	8.8617	36.6	38.1	-23.9	1
5.16	-1.60884	6.15414	9.00558	37.3	39.2	-25.2	1
5.165	-0.7848001	6.63156	9.07752	39.6	40.5	-25.9	1
5.17	-0.18312	6.9978	8.5674	38.6	43.8	-29	1
5.175	-0.41202	7.108981	8.312341	34.3	48.6	-33.7	1
5.18	-0.22236	6.48768	8.13576	27.3	52.7	-36.4	1
5.185	0.2943	6.3765	8.67858	21.7	50.4	-37.1	1
5.19	-0.44472	6.082201	8.35158	13.5	48.3	-36.2	1
5.195	-0.8959801	6.29802	8.27964	7.5	43.8	-33.7	1
5.2	-1.34724	7.2594	8.13576	0.8	39.9	-29	1
5.205	-1.64808	7.44252	9.07752	-2.1	35	-23.5	1
5.21	-1.38648	7.51446	8.894401	-6.6	33.8	-18.8	1
5.215	-2.0274	7.998421	8.5674	-8.8	34.6	-13	1
5.22	-1.0464	8.4039	8.13576	-12.4	38.9	-9.1	1
5.225	5.63094	8.58702	8.09652	-15.2	43	5.5	1
5.23	18.58014	10.64712	9.14946	-22.5	44.5	55.2	1
5.235	32.32722	15.44094	10.5294	-37.6	57	135.1	1
5.24	37.31724	24.10644	12.09246	-66.4	87.7	231.7	1
5.245	34.42656	32.39916	13.76016	-104.5	128.1	326.4	1
5.25	33.56328	32.69346	7.18746	-157.4	173.8	401.1	1
5.255	29.95974	28.7106	-2.6814	-199.2	226.3	462.7	1
5.26	21.20922	24.21762	-11.14416	-220.8	280.4	519.3	1
5.265	9.646501	21.04572	-17.14134	-215.9	328	581.2	1
5.27	-3.11304	14.62998	-23.20392	-189.9	332.2	620.9	1
5.275	-14.86542	10.61442	-25.78722	-136.1	295.8	632.3	1
5.28	-21.88938	8.51508	-24.6231	-67.8	235.4	617.8	1
5.285	-17.11518	10.1697	-12.23634	5.3	159.5	555.5	1
5.29	-14.1918	33.83796	13.61628	22	170.6	407.1	1
5.295	-75.2754	16.99092	11.62158	-46.6	293.6	135.6	1
5.3	-72.65286	-26.83362	-6.13452	-92.8	163.8	25	1
5.305	-59.0235	-17.57952	36.4278	-33.6	32.5	-67.9	1
5.31	-13.9629	-33.027	42.56232	-54.6	-95.3	-127.6	1
5.315	6.867	-34.2042	38.56638	-98.2	-15	-97.3	1
5.32	-15.2055	-1.24914	14.05446	-34.6	48.1	-19.8	1
5.325	-27.44184	19.90122	1.41264	6.9	60.2	7.7	1
5.33	-0.33354	12.93612	4.13982	34.6	21.6	2.3	1
5.335	6.526921	5.08158	11.76546	23.1	9.1	-1.1	1
5.34	0.2616	2.68794	10.96758	23.8	20.8	-12.1	1
5.345	-3.52506	5.487061	8.78322	36.7	27.5	-15.2	1
5.35	-3.26346	7.704121	7.11552	37.5	26.8	-13.7	1
5.355	-1.5369	7.848001	7.586401	31	25.9	-13.7	1
5.36	-2.62254	7.076281	8.057281	23.5	29.9	-15.7	1
5.365	-2.92338	6.04296	8.057281	18.2	35.2	-19.1	1
5.37	-0.37278	5.70942	9.437221	18.7	36.5	-19.8	1
5.375	1.0464	5.74866	10.01928	20.9	40.5	-21.5	1
5.38	1.0464	5.97102	10.09122	21.6	47.5	-26	1
5.385	1.49766	6.409201	10.64058	20.9	53.8	-30.8	1
5.39	1.2753	6.63156	9.587641	18.3	61.6	-37.3	1
5.395	1.308	7.108981	8.495461	15.7	65.5	-40.8	1
5.4	-0.18312	6.9651	8.606641	6.3	66.8	-38.9	1
5.405	-0.8959801	6.29802	8.42352	-1.2	67.4	-35.3	1
5.41	-0.11118	6.3765	9.260641	-2.3	63.8	-31.3	1
5.415	0.59514	7.73682	10.2024	-3.1	64.4	-29.3	1
5.42	1.15758	8.03112	9.76422	-6.6	69.6	-29.4	1
5.425	4.76766	6.22608	8.96634	-11.2	77	-27.8	1
5.43	11.1507	5.41512	10.92834	-16.9	79.7	-6.3	1
5.435	17.83458	8.475841	13.1781	-24.9	87.4	40.2	1
5.44	29.09646	11.49732	16.1211	-38.2	104.4	91.8	1
5.445	40.3191	16.47426	19.3911	-65.1	135	174.1	1
5.45	43.51062	26.16654	22.37334	-112.9	181.3	302.1	1
5.455	43.51062	30.1494	19.7181	-168.4	223.3	407.8	1
5.46	40.65918	32.21604	13.72746	-225.8	273.6	497.2	1
5.465	38.71026	33.43248	5.99064	-269.2	316.4	576.1	1
5.47	35.66916	36.89868	-2.10588	-295.8	364.9	637.2	1
5.475	19.44342	37.55922	-10.27434	-322.4	415.3	678.8	1
5.48	-7.99188	34.1715	-11.54964	-341.5	434.2	695	1
5.485	-33.60252	27.71652	-10.8564	-344.1	351.8	673.6	1
5.49	-43.39944	19.20144	-8.96634	-315.4	208.9	628.8	1
5.495	-38.0301	13.38084	-7.44252	-266.7	54.2	557.2	1
5.5	-30.1821	9.214861	-9.260641	-219.8	-60.8	463.8	1
5.505	-23.8383	1.43226	-13.07346	-176.8	-100.6	346.5	1
5.51	-20.72526	-6.74274	-18.30546	-108.5	-100.5	202.6	1
5.515	-16.96476	-7.776061	-20.3394	-31.2	-82.7	101.9	1
5.52	-15.4671	-2.3544	-17.35716	47.4	-61.5	22.5	1
5.525	-11.45154	3.05418	-12.63528	108.8	-67	-27.3	1
5.53	-3.90438	6.9978	-4.6107	149.4	-84.7	-51.1	1
5.535	11.30112	10.20894	2.46558	171.5	-89.6	-57.6	1
5.54	18.9987	10.02582	6.31764	165.1	-52.8	-49.8	1
5.545	18.09618	6.409201	6.35034	137	35.7	-17.3	1
5.55	22.37334	2.24322	10.01928	115.2	96.2	26.8	1
5.555	20.94762	17.06286	33.88374	62	194.3	44.6	1
5.56	-64.83756	23.88408	51.42402	-39.7	319.4	-37.1	1
5.565	-71.48875	-46.6629	-1.81158	-147.9	144.2	23.8	1
5.57	-58.98426	-27.75576	34.28268	-80	86.2	58.8	1
5.575	-77.19163	-1.1772	1.45188	-30.1	77.4	4.9	1
5.58	-8.93364	9.947341	9.40452	21.5	-40.7	38.9	1
5.585	15.65676	11.38614	14.56458	15.4	-72.3	74.5	1
5.59	6.97818	7.848001	6.9324	7.3	-11.6	38.7	1
5.595	5.068501	7.73682	9.188701	16.3	0.9	13.9	1
5.6	1.90968	5.63748	8.35158	20.1	7.9	-3	1
5.605	-3.63624	5.67672	8.35158	17.9	14.6	-11.9	1
5.61	-3.90438	5.487061	8.495461	21.7	18.2	-10.8	1
5.615	-3.18498	5.67672	8.27964	24.6	16.5	-7.4	1
5.62	-2.0274	5.74866	8.606641	25.9	15.1	-5.6	1
5.625	0	4.89846	8.78322	28.9	14	-6.4	1
5.63	-0.07194	5.487061	8.63934	35.6	19.8	-11.4	1
5.635	-0.9352201	6.15414	8.16846	41.7	26.6	-17	1
5.64	-0.8240401	5.63748	8.16846	44	32.9	-21.2	1
5.645	-0.2943	5.8206	9.00558	47.8	35.8	-24.8	1
5.65	0.07194	5.8206	9.33258	48.3	40.8	-26.4	1
5.655	-0.67362	6.89316	9.07752	48.9	45.9	-28.9	1
5.66	-1.08564	7.076281	8.63934	48.3	51.7	-30.6	1
5.665	-2.0601	7.14822	8.35158	43.1	58.6	-35.1	1
5.67	-1.7985	6.74274	8.63934	38.3	62	-35.9	1
5.675	-0.56244	6.7035	9.110221	36	64.8	-38.8	1
5.68	0.33354	7.03704	9.437221	32.9	72.8	-43.6	1
5.685	0.7455601	7.076281	9.587641	30.8	77.4	-51.1	1
5.69	0.0327	7.2594	9.731521	28.7	80.8	-58.8	1
5.695	-0.41202	8.920561	10.1697	26.9	84.4	-65.8	1
5.7	0.2616	9.83616	11.54964	22	88.1	-73.2	1
5.705	1.0464	8.65896	10.56864	11.4	98	-79.7	1
5.71	0.56244	6.89316	8.67858	0.5	100.6	-79	1
5.715	-1.75926	6.186841	8.27964	-8.3	92.6	-70.4	1
5.72	-2.289	5.34318	7.65834	-13.4	86.5	-63.2	1
5.725	-2.66178	4.23792	7.004341	-18.4	82.8	-50.4	1
5.73	-2.43942	5.56554	6.53346	-19.5	84.7	-39.5	1
5.735	0.59514	5.5263	8.16846	-15.6	83.3	-29.1	1
5.74	5.70288	3.86514	9.692281	-23.3	80.2	5.2	1
5.745	12.64836	8.51508	10.81716	-29.2	74.6	49.2	1
5.75	25.64334	9.83616	12.89034	-41	67.3	123.4	1
5.755	31.1958	16.10802	14.59728	-66	79.1	215.1	1
5.76	27.44184	21.60162	12.4914	-96.9	103.5	301.1	1
5.765	23.72712	21.41196	7.808761	-134.3	138.7	364.2	1
5.77	17.90652	21.63432	2.46558	-162.6	176.2	411.3	1
5.775	11.60196	20.12358	-3.08688	-182.9	210.2	450.8	1
5.78	3.00186	15.81372	-7.04358	-185	226.4	472.1	1
5.785	-5.66364	14.40762	-10.64058	-166.8	203.7	486.8	1
5.79	-10.9218	9.43068	-15.03546	-133.7	158.2	493.5	1
5.795	-15.12702	4.9704	-15.7941	-82.6	105.7	484.6	1
5.8	-18.2466	4.78728	-13.07346	-21.3	56.2	452.6	1
5.805	-24.66234	7.808761	-8.495461	31.9	22.1	389.4	1
5.81	-47.19264	49.35738	38.23938	70.5	-1.8	285.2	1
5.815	-55.79274	-22.55646	-13.54434	-50.1	8.1	78	1
5.82	-36.7548	-20.41788	-1.30146	-50.9	-27	-49.6	1
5.825	-27.33066	-7.076281	32.35992	35.2	-90.1	-119.7	1
5.83	17.38332	-7.704121	27.05598	-5.6	-142.3	-154.9	1
5.835	36.90522	-5.04888	24.51192	-31.5	-81.9	-106.8	1
5.84	-30.1821	9.06444	8.606641	-55.2	100.3	-52.8	1
5.845	-33.52404	13.74708	-6.9324	-29.2	68.8	-42	1
5.85	-11.00028	11.83086	10.09122	-8.8	24.7	-36.1	1
5.855	-1.57614	-0.47742	12.30828	-27.2	9.1	-13.4	1
5.86	-3.00186	2.98224	11.07222	-11.2	17.2	-2.1	1
5.865	-1.15758	6.6708	7.952641	4.2	20.5	-0.6	1
5.87	0.44472	7.66488	7.84146	10.7	20.3	-2.6	1
5.875	0.8240401	6.00372	8.78322	10.3	20.9	-8.8	1
5.88	-1.15758	5.120821	9.293341	13.1	25.2	-15.8	1
5.885	-1.68732	5.19276	9.03828	21	31	-22.5	1
5.89	0.37278	5.45436	9.47646	30.1	34.3	-28.6	1
5.895	1.15758	6.409201	9.437221	37.6	39.3	-33.3	1
5.9	0.5232	6.85392	9.110221	41.4	46.6	-39.2	1
5.905	0.48396	6.9651	9.659581	41.8	54.1	-46.3	1
5.91	0.07194	7.2594	9.875401	39.3	65.6	-52.5	1
5.915	-1.5369	7.91994	9.03828	34.8	75.8	-56.4	1
5.92	-3.60354	8.1096	8.312341	31	79.6	-59.5	1
5.925	-4.46682	7.66488	7.952641	26.4	79.8	-62	1
5.93	-4.3164	7.59294	7.952641	20	79.8	-61	1
5.935	-2.43942	8.475841	9.40452	16.1	75.4	-58.4	1
5.94	-2.43942	6.55962	8.16846	10.2	73	-56.1	1
5.945	-4.0875	6.00372	7.69758	3.2	68.1	-47.4	1
5.95	-3.3027	6.114901	7.33134	-0.4	63.5	-40.3	1
5.955	-1.0464	6.85392	7.65834	-4.2	58.1	-34.7	1
5.96	-0.0327	7.33134	7.69758	-10.3	53.9	-30.1	1
5.965	-0.33354	7.22016	7.2594	-17.1	57.5	-28	1
5.97	-0.7848001	7.22016	7.9134	-20.5	59.7	-28.7	1
5.975	0.11118	7.03704	8.16846	-21.9	59.3	-27.7	1
5.98	3.67548	6.814681	10.01928	-21.3	60.9	-19.8	1
5.985	8.41044	7.66488	11.98128	-26.3	64.8	0.9	1
5.99	16.2192	8.51508	13.21734	-36.8	71.2	37.3	1
5.995	24.47922	8.920561	14.08716	-54.6	80.9	100.5	1
6	24.5904	11.24226	13.87134	-79.3	95.6	179.6	1
6.005	19.56114	13.9302	12.12516	-114.3	113.4	266.2	1
6.01	14.4534	13.41354	8.35158	-147	121.2	315.5	1
6.015	7.507921	10.05852	2.60946	-173.8	115.6	347.9	1
6.02	-1.60884	7.03704	-0.72594	-181.5	84.1	378.7	1
6.025	-6.00372	3.09342	-3.84552	-175.6	53.5	384.7	1
6.03	-6.75582	2.50482	-6.06258	-152.8	14.7	373.1	1
6.035	-6.26532	2.72718	-6.20646	-118.8	-6.7	343.9	1
6.04	-10.24818	10.90872	4.13982	-92.6	12.3	303.3	1
6.045	-45.126	14.7804	13.07346	-93.7	78.5	232.4	1
6.05	-66.86497	-6.59232	-10.01928	-134.4	130.2	110.4	1
6.055	-59.84754	-9.62034	-16.91898	-78.7	56.2	24.5	1
6.06	-16.63122	7.22016	12.8184	21.3	-74.7	22.7	1
6.065	15.12702	14.92428	28.03698	19.3	-137.2	60.7	1
6.07	4.87884	0.8829001	7.37058	-26.1	-56	43.8	1
6.075	-4.0875	8.9925	6.53346	-22.4	-26	31	1
6.08	-1.23606	7.704121	10.2024	-9.3	-34.3	22	1
6.085	2.289	5.8206	11.03952	-8.8	-26	14.5	1
6.09	0.14388	6.33726	9.947341	-3.2	-7.2	8.1	1
6.095	-2.58984	6.814681	8.96634	2	3.8	1.1	1
6.1	-1.49766	6.186841	9.36528	6.2	7.7	-3.3	1
6.105	-0.48396	5.70942	9.260641	10.7	12.1	-7.7	1
6.11	-2.09934	6.15414	8.67858	15.6	19.1	-11.1	1
6.115	-2.40018	5.89254	8.16846	18.2	20.2	-12.5	1
6.12	-2.21052	5.59824	8.42352	22.3	19.9	-13.5	1
6.125	-3.78666	5.93178	8.13576	25.7	20.3	-14.3	1
6.13	-5.96448	6.186841	7.481761	27.8	20.2	-13.6	1
6.135	-6.114901	5.85984	7.44252	29.8	18.8	-11.4	1
6.14	-3.78666	5.85984	8.27964	33.3	15.7	-8.1	1
6.145	-2.24976	6.15414	8.5674	37.5	15.3	-6.9	1
6.15	-1.98816	6.04296	8.35158	40.2	16.7	-8.4	1
6.155	-1.60884	6.04296	8.42352	42.5	17.2	-10.3	1
6.16	-0.8240401	5.56554	8.45622	44.1	18.9	-12.5	1
6.165	-0.63438	5.41512	8.606641	45.6	20.6	-14.5	1
6.17	-0.71286	5.487061	8.78322	47.1	23	-16.6	1
6.175	-0.37278	5.8206	8.75052	48	24.9	-18	1
6.18	-0.37278	6.15414	7.985341	46.9	27.1	-20	1
6.185	-0.18312	6.15414	7.37058	44.2	26.6	-20.6	1
6.19	-0.37278	6.29802	6.82776	39.7	27.6	-22.8	1
6.195	0.37278	6.26532	7.298641	35	28.2	-25.5	1
6.2	-0.2943	7.03704	7.481761	31.3	34.8	-29.1	1
6.205	-1.57614	6.409201	7.11552	27	36.4	-32.8	1
6.21	-3.00186	6.33726	7.298641	25.4	36.5	-34	1
6.215	-3.37464	6.15414	7.33134	23.9	34	-33.3	1
6.22	-3.5643	6.22608	7.298641	22.6	31.7	-31.2	1
6.225	-3.45312	6.48768	7.18746	21.4	28.8	-29.8	1
6.23	-3.15228	6.22608	7.004341	19	25.4	-28.4	1
6.235	-3.18498	5.93178	7.04358	17.3	22.4	-26.6	1
6.24	-3.37464	5.97102	7.15476	16.3	18.9	-25	1
6.245	-3.48582	6.114901	7.15476	15.4	13.5	-22.1	0
6.25	-3.86514	6.00372	6.677341	13.7	8.1	-18.8	0
6.255	-4.3164	5.67672	6.422281	12.8	2.2	-15.1	0
6.26	-4.3164	5.70942	6.605401	13	-4.2	-11.9	0
6.265	-3.8259	5.8206	6.71658	13.1	-9.5	-8.6	0
6.27	-3.41388	5.89254	6.71658	12.7	-12.8	-5.4	0
6.275	-3.41388	5.97102	6.78852	11.2	-14.9	-3	0
6.28	-3.3354	6.04296	6.78852	9.3	-17	-0.3	0
6.285	-3.26346	6.3765	6.78852	7.3	-18.6	2.2	0
6.29	-3.26346	6.44844	6.71658	4.9	-19.3	4.3	0
6.295	-3.26346	6.3765	6.500761	3.1	-19.4	5.6	0
6.3	-3.18498	6.00372	6.38958	2.1	-20.9	6.5	0
6.305	-2.89068	5.487061	6.31764	1.6	-23.4	8.9	0
6.31	-3.15228	4.89846	6.46152	0.7	-26.2	11.6	0
6.315	-3.52506	5.120821	7.2594	2.7	-32	16.1	0
6.32	-3.15228	5.41512	7.5537	5.7	-36.1	19.8	0
6.325	-2.96262	6.04296	7.952641	6	-38	22.8	0
6.33	-3.0411	6.22608	7.69758	4.4	-38.3	25.8	0
6.335	-3.15228	6.15414	7.33134	1.2	-39.4	27.9	0
6.34	-3.0738	6.3765	7.76952	-0.3	-42.2	30.5	0
6.345	-2.21052	6.814681	8.495461	-2.1	-42.2	31.6	0
6.35	-1.57614	6.92586	8.894401	-6	-38	31.2	0
6.355	-1.94892	6.29802	7.952641	-10.9	-30.8	30.5	0
6.36	-2.0274	6.7035	8.16846	-12.1	-28.7	30.5	1
6.365	-1.49766	6.52038	8.312341	-14.8	-27.3	30.3	1
6.37	-1.38648	6.52038	8.35158	-19.3	-24.6	29.8	1
6.375	-1.38648	6.26532	8.02458	-24.2	-23.2	30.3	1
6.38	-1.49766	6.29802	7.84146	-28.7	-20.2	29.8	1
6.385	-1.2753	6.186841	8.207701	-29.9	-18.6	28.8	1
6.39	-1.7985	6.3765	7.952641	-31.7	-16.8	28	1
6.395	-1.87698	6.29802	7.73028	-31.5	-15.9	26.9	1
6.4	-1.72656	6.3765	7.62564	-31.5	-14.9	26.5	1
6.405	-1.87698	6.29802	7.65834	-30.1	-12.8	23.8	1
6.41	-2.0601	6.22608	7.808761	-29.2	-12.1	22	1
6.415	-2.17128	6.186841	7.76952	-27.8	-12.8	20	1
6.42	-2.5506	6.33726	7.65834	-26.6	-14.2	16.6	1
6.425	-2.58984	6.186841	7.37058	-25.7	-14.9	15.9	1
6.43	-2.21052	6.15414	7.44252	-23.3	-15.7	15.2	1
6.435	-1.72656	6.114901	7.76952	-19.7	-16.1	14	1
6.44	-1.64808	6.186841	7.952641	-16.5	-15.6	12.6	1
6.445	-1.57614	5.97102	7.952641	-14.7	-14.2	11.2	1
6.45	-1.34724	5.89254	8.057281	-12	-12.4	9.7	1
6.455	-1.38648	6.00372	8.09652	-8.2	-11.2	8.1	1
6.46	-1.38648	5.89254	8.09652	-4.9	-10.3	7	1
6.465	-1.34724	5.89254	7.985341	-0.4	-8.6	5.3	1
6.47	-1.5369	5.93178	7.76952	3.5	-7	4.5	1
6.475	-1.5369	5.89254	7.84146	7.3	-5.3	3.5	1
6.48	-1.45842	5.89254	7.952641	11.4	-3.6	2.2	1
6.485	-1.308	5.89254	7.952641	14.9	-2.5	0.4	1
6.49	-1.34724	5.97102	7.73028	17.1	-0.7	-1.3	1
6.495	-1.42572	5.8206	7.69758	20.5	1.1	-3.2	1
6.5	-1.308	5.89254	7.952641	24.6	2.3	-4.6	1
6.505	-1.23606	5.78136	8.207701	28.4	3.5	-5.7	1
6.51	-1.94892	5.63748	8.207701	31.1	4.2	-5.5	1
6.515	-2.62254	5.37588	7.952641	32.5	4.5	-3.5	1
6.52	-2.24976	5.27124	8.27964	33.3	3.6	-0.7	1
6.525	-2.0601	5.85984	7.880701	31.6	2.7	2.7	1
6.53	-1.68732	6.7035	6.899701	28.4	0.9	6.2	1
6.535	-1.60884	6.89316	6.78852	23.2	-0.1	8.7	1
6.54	-1.49766	7.14822	7.11552	13.2	-3.4	10.7	1
6.545	-1.0137	7.076281	6.9324	4.5	-1.2	10.3	1
6.55	-0.67362	7.403281	6.605401	-4.9	-0.8	7.7	1
6.555	-1.19682	7.62564	6.38958	-13	-4.6	1.3	1
6.56	-1.23606	6.781981	6.86046	-23.3	-3.7	1	1
6.565	-1.34724	6.33726	7.76952	-30	-4.9	0	1
6.57	-2.40018	6.29802	7.62564	-32.4	-6.9	-1.1	1
6.575	-2.62254	6.55962	8.13576	-33.7	-9.7	-1.5	1
6.58	-2.74026	5.89254	7.73028	-34	-9.2	-1	1
6.585	-2.36094	5.97102	8.16846	-31.7	-12.3	0	1
6.59	-1.83774	5.97102	8.312341	-26.3	-16.7	0.7	1
6.595	-1.90968	5.74866	8.27964	-22.8	-14.7	0	1
6.6	-2.0274	5.85984	8.02458	-19.3	-14.4	0.2	1
6.605	-1.15758	5.78136	8.45622	-14.9	-13.6	0.1	1
6.61	-1.57614	5.56554	8.13576	-11.7	-9.8	-0.4	1
6.615	-1.64808	5.78136	7.985341	-6.5	-8.8	-0.4	1
6.62	-1.49766	5.70942	8.312341	-1.1	-9.6	-1.4	1
6.625	-1.45842	5.78136	8.13576	2.3	-9.1	-3.1	1
6.63	-1.45842	5.89254	7.985341	5.9	-5.9	-4.9	1
6.635	-1.5369	6.082201	8.09652	9.6	-6.3	-7	1
6.64	-1.83774	6.04296	8.057281	10.7	-4.7	-7.7	1
6.645	-2.17128	6.04296	8.02458	11.6	-3.7	-8.8	1
6.65	-2.36094	6.04296	7.952641	12.9	-4.2	-8	1
6.655	-2.74026	5.97102	7.985341	14.8	-6.5	-7.6	1
6.66	-2.0274	6.22608	8.27964	17.2	-9.2	-6.9	1
6.665	-1.5369	6.04296	9.03828	19	-9.7	-6.2	1
6.67	-2.47212	6.33726	8.82246	21.4	-8.4	-7	1
6.675	-2.62254	6.082201	8.63934	25.5	-10.5	-7.1	1
6.68	-2.51136	5.97102	9.00558	30.9	-13	-7.7	1
6.685	-1.98816	5.487061	9.110221	38.4	-16.1	-10.2	1
6.69	-1.98816	4.60416	9.986581	51.9	-20.5	-13.5	1
6.695	-4.68918	4.19868	9.14946	64	-21.2	-17.9	1
6.7	-6.90624	4.0548	8.78322	81.3	-31.5	-24.7	1
6.705	-6.526921	3.53814	9.47646	96.3	-49.4	-32.9	1
6.71	-6.97818	3.42696	10.8564	116.4	-76.5	-48.9	1
6.715	-7.91994	3.16536	11.58234	136.5	-114.3	-73.4	1
6.72	-8.18154	3.45966	12.38022	154.9	-153.7	-98.7	1
6.725	-7.880701	3.61008	13.1781	171.8	-199.1	-124.3	1
6.73	-8.443141	2.68794	12.60258	183.6	-245.2	-153.5	1
6.735	-7.880701	2.72718	13.58358	198.8	-291.5	-187	1
6.74	-6.526921	0.69978	12.60258	211.3	-347.9	-231	1
6.745	-6.3765	-0.25506	9.91464	216.3	-386.4	-272	1
6.75	-5.068501	0.14388	6.82776	217.7	-408.4	-310.5	1
6.755	-5.66364	-0.5886	3.23076	206.5	-438.5	-383.3	1
6.76	-2.47212	0.36624	1.19682	191.9	-456.5	-455.4	1
6.765	11.74584	4.71534	3.04764	181.8	-469.5	-484.4	1
6.77	32.51034	11.6085	4.71534	157.2	-466.9	-469.4	1
6.775	44.1123	14.96352	0.47088	116.4	-420.2	-423.6	1
6.78	26.76822	19.86852	-5.55246	79.2	-326.7	-382.8	1
6.785	2.51136	22.0398	-10.56864	49.6	-217.6	-354.3	1
6.79	-12.64836	20.274	-9.260641	30	-137.6	-317.1	1
6.795	-19.74426	13.67514	-4.6107	18.2	-110	-279.9	1
6.8	-12.1644	10.05852	1.92276	8.6	-114.8	-248.3	1
6.805	-5.17968	8.920561	6.17376	-6.3	-101.4	-200.2	1
6.81	-6.605401	8.58702	7.65834	-26.1	-51.7	-154.9	1
6.815	-13.89096	7.403281	6.35034	-46.4	5.6	-103.5	1
6.82	-17.53374	6.92586	5.66364	-62.5	37.8	-47.4	1
6.825	-10.58172	6.85392	6.677341	-67.6	26.5	-18.3	1
6.83	-5.74212	6.59232	8.27964	-70.4	15.3	2.1	1
6.835	-5.25162	5.78136	8.207701	-71.9	10.7	12.6	1
6.84	-2.24976	5.70942	8.96634	-65.5	2.3	16.2	1
6.845	-0.5232	6.04296	9.692281	-54.8	-4.9	15	1
6.85	-2.289	5.5263	9.36528	-44.8	-5.3	10.3	1
6.855	-3.00186	5.00964	9.36528	-26.5	-9	6.7	1
6.86	-2.5506	5.19276	9.875401	-7.6	-13.2	7.7	1
6.865	-3.18498	5.00964	9.62034	10.7	-11.2	10.2	1
6.87	-3.48582	5.27124	9.659581	30	-10.9	12.9	1
6.875	-3.48582	4.89846	9.986581	52.9	-15.4	11	1
6.88	-3.22422	5.19276	10.13046	79.2	-19.1	14.4	1
6.885	-2.89068	5.56554	10.89564	101.8	-22.6	16.1	1
6.89	-3.67548	5.56554	10.96758	122.2	-25	17.6	1
6.895	-5.068501	5.74866	11.39922	142.8	-30.5	19.1	1
6.9	-6.304561	5.8206	11.47116	161	-39.8	23.7	1
6.905	-7.95918	6.15414	11.94858	175.2	-50.2	31.5	1
6.91	-9.68574	5.8206	12.38022	185.1	-63	42.6	1
6.915	-10.01928	5.41512	12.96228	194.6	-82.8	59.7	1
6.92	-10.05852	6.59232	13.00152	203.6	-104.5	72.9	1
6.925	-8.55432	7.481761	12.27558	212.1	-130.5	84.4	1
6.93	-7.017421	7.704121	13.03422	221.6	-153.8	92.9	1
6.935	-8.85516	6.7035	12.4914	227.6	-173.4	92.1	1
6.94	-11.56272	10.7583	15.21204	235.3	-220.7	85.1	1
6.945	-10.28742	15.55212	17.65146	227	-268.6	76.3	1
6.95	-9.53532	14.2245	12.45216	196.7	-327.7	75.9	1
6.955	-9.947341	16.99092	19.75734	182.2	-387.1	68.8	1
6.96	-21.92208	6.74274	11.76546	128	-425.9	32.3	1
6.965	-37.35648	0.21582	7.76952	80.5	-441.5	-46.8	1
6.97	-49.74324	0.69978	7.880701	69.7	-467.3	-175.2	1
6.975	-54.2166	-7.59294	-12.70722	50.7	-519.5	-362.6	1
6.98	-40.39758	2.39364	-5.44782	102.2	-544.1	-513.3	1
6.985	-27.85386	2.24322	3.3354	117.2	-557.8	-613.9	1
6.99	-13.09962	-2.72718	3.77358	87.5	-566.7	-667.1	1
6.995	1.45842	-8.6982	1.81158	117.2	-557.8	-613.9	1
7	13.92366	-17.46834	-0.7586401	43.8	-496.6	-666.2	1
7.005	23.72712	-24.69504	-1.73964	16.6	-371.3	-608.1	1
7.01	25.64334	-26.16654	-0.54282	10.9	-275.3	-518	1
7.015	19.97316	-16.91898	6.38958	11.3	-194.6	-404.7	1
7.02	15.38862	-1.51074	6.35034	-7.5	-133.6	-285.6	1
7.025	6.795061	33.47172	15.72216	-21.9	-101.6	-154.3	1
7.03	13.40046	44.19732	15.68946	-80.9	-134.4	12.6	1
7.035	14.90466	46.14624	-3.6297	-208.3	-119.9	84.1	1
7.04	11.56272	51.67908	-32.39262	-254.2	-87.1	104	1
7.045	11.33382	56.72796	-57.16614	-243.1	-28.9	103.2	1
7.05	6.677341	56.72796	-77.17854	-129.2	22.7	94.6	1
7.055	7.42944	34.28268	-39.94632	-60.4	-10	89.1	1
7.06	18.92022	3.05418	-7.44252	-95	-23.5	15.3	1
7.065	18.5082	1.1772	22.6611	-73	-16.2	-16.3	1
7.07	10.62096	0.8436601	32.46456	-43.7	-1.1	-10	1
7.075	-5.3301	-12.41946	33.70062	-27.3	29.4	-6.5	1
7.08	-19.5219	-1.83774	17.28522	6.1	21.4	-0.3	1
7.085	-4.8396	8.475841	7.586401	63.1	-40.8	-5	1
7.09	-1.38648	14.15256	11.03952	102.8	-47.1	5.9	1
7.095	-7.6191	7.481761	9.91464	105.2	-28.1	13.2	1
7.1	-7.76952	7.776061	12.67452	132.9	-47.4	17.8	1
7.105	-4.53876	9.103681	13.91058	167.4	-79.1	22.1	1
7.11	-5.1012	10.4313	15.06816	182.9	-98.6	28.7	1
7.115	-6.26532	13.30236	15.36246	192.7	-112.4	34	1
7.12	-5.8533	13.23042	13.91058	195.4	-127.9	42.2	1
7.125	-6.082201	15.91836	16.88628	201.5	-142.3	49.3	1
7.13	-7.24632	14.1918	17.82804	201.3	-158	54.1	1
7.135	-8.331961	13.26966	21.16998	198.7	-179.2	57.8	1
7.14	-9.123301	13.00806	22.0071	194.3	-207.8	59.5	1
7.145	-10.6602	13.26966	19.24722	180.6	-244.3	61.5	1
7.15	-14.86542	10.05852	12.56334	168.8	-278.6	69.1	1
7.155	-12.27558	6.89316	12.8184	169.7	-319.1	73.9	1
7.16	-16.40232	5.34318	12.05322	155.1	-356.7	72.5	1
7.165	-29.80932	-3.09342	12.20364	120.3	-385	49.5	1
7.17	-42.27456	-2.79912	11.69352	77.1	-414.1	-21	1
7.175	-32.62806	11.64774	14.70846	61.3	-436.8	-130.6	1
7.18	-23.3478	1.43226	22.26216	42.1	-409.6	-238.7	1
7.185	-22.15098	-12.97536	6.74928	-8.8	-380.6	-300	1
7.19	-21.13728	-13.70784	8.45622	7.7	-339.7	-343.4	1
7.195	-19.93392	-9.91464	11.90934	19.3	-312.2	-365.8	1
7.2	-19.5219	-6.44844	15.03546	21.5	-297.5	-373.8	1
7.205	-19.67232	-5.487061	15.94452	-0.9	-289.8	-372.5	1
7.21	-19.293	-6.6708	15.57828	-25.6	-287	-370.5	1
7.215	-18.46896	-8.730901	13.61628	-50.1	-286.7	-368.1	1
7.22	-17.19366	-10.83678	10.49016	-73.4	-287.4	-365.6	1
7.225	-17.004	-11.53656	7.65834	-78.8	-286.3	-366.8	1
7.23	-17.86728	-9.91464	6.17376	-75	-282.9	-374.3	1
7.235	-19.67232	-6.186841	5.73558	-66.8	-280.2	-386.5	1
7.24	-21.5493	-1.7658	5.36934	-59.2	-281	-401.8	1
7.245	-22.48452	2.39364	4.53876	-58.1	-296.1	-419.2	1
7.25	-22.48452	4.53222	2.3217	-59.7	-314.4	-437.1	1
7.255	-21.69972	5.34318	-0.7978801	-58.2	-339.1	-456.7	1
7.26	-20.15628	5.78136	-4.13982	-51.5	-357.3	-469	1
7.265	-18.35778	5.74866	-7.586401	-38.2	-370.7	-476.4	1
7.27	-16.06878	6.114901	-10.49016	-18.9	-378.6	-478.7	1
7.275	-13.28928	6.9978	-12.60258	6.5	-378.7	-468.6	1
7.28	-10.3986	7.5537	-13.94328	38.7	-373.6	-438.2	1
7.285	-7.54062	8.65896	-14.52534	65.2	-361.6	-396.6	1
7.29	-4.578001	11.20302	-14.27028	87.7	-343	-341.1	1
7.295	-2.17128	15.1074	-14.08716	97.3	-322.8	-273.4	1
7.3	1.308	31.36584	-19.93392	92.3	-305.6	-192.5	1
7.305	-0.0327	54.1512	-15.65022	124.3	-282	-98.8	1
7.31	9.75768	4.12674	-19.31916	101.5	-326.6	59.5	1
7.315	-2.8122	31.2939	-30.10362	28.4	-369.4	228	1
7.32	4.01556	56.72796	-30.32598	48.6	-303.3	228.7	1
7.325	7.05666	56.72796	-33.62868	30.1	-209.9	167.6	1
7.33	14.56458	56.72796	-68.67654	-10.7	-102.9	111	1
7.335	21.0261	56.72796	-74.70642	-10.5	-40	99.6	1
7.34	3.22422	42.0195	-36.06156	-69	-0.2	108.9	1
7.345	9.156001	6.33726	-3.41388	-184.3	-15.2	74.9	1
7.35	17.08248	-2.0274	24.2961	-197.8	-13	48.6	1
7.355	8.85516	-1.36032	35.7738	-180.3	3.3	37.5	1
7.36	-2.21052	-5.59824	27.34374	-172.1	21.4	17	1
7.365	-2.47212	4.86576	13.21734	-122.2	-3	4.8	1
7.37	1.5369	12.1971	4.3164	-78.6	-26.6	0	1
7.375	-0.9352201	10.28088	4.49952	-60.2	-12	-17.7	1
7.38	-4.91808	6.33726	7.985341	-54.8	-0.4	-24.2	1
7.385	-3.67548	4.15944	10.81716	-35.9	-7.1	-22.8	1
7.39	-4.23792	4.6761	10.89564	-8.8	-9.1	-17.8	1
7.395	-5.70288	6.15414	8.67858	13.5	-6.7	-11.9	1
7.4	-5.74212	7.481761	7.952641	37.1	-7	-4.6	1
7.405	-6.3438	6.48768	9.188701	56.4	-6.7	3.7	1
7.41	-5.70288	5.27124	11.14416	76.9	-7.5	14.9	1
7.415	-3.90438	4.60416	12.60258	104.4	-10	25.9	1
7.42	-3.75396	5.19276	13.1781	137.2	-10.5	33.8	1
7.425	-4.72842	6.186841	13.87134	178.9	-11.9	41.1	1
7.43	-5.14044	7.37058	15.25128	209.9	-16.8	46.6	1
7.435	-5.591701	8.920561	16.34346	235.4	-23.4	50.5	1
7.44	-6.94548	10.28088	17.82804	256.5	-32.2	55.5	1
7.445	-6.64464	14.29644	21.53622	268.3	-44.9	59.3	1
7.45	-7.16784	18.31854	22.94886	261.5	-60.8	58.8	1
7.455	-10.50978	14.33568	21.06534	235.6	-74.7	65.8	1
7.46	-12.83802	12.97536	22.26216	213.2	-102.9	72.5	1
7.465	-15.61752	3.34848	14.92428	183.6	-139.9	75.8	1
7.47	-14.93736	1.21644	8.09652	168.7	-203.7	80.6	1
7.475	-14.715	-1.10526	3.19152	163	-280.5	84.4	1
7.48	-19.7835	-8.6982	7.298641	145.7	-348.4	68.1	1
7.485	-30.9342	-13.00806	17.97846	89.8	-390.8	-27.4	1
7.49	-37.12758	-16.91898	11.43846	22.8	-398.2	-144.6	1
7.495	-31.57512	-7.73682	14.59728	14.7	-387.3	-287.1	1
7.5	-20.83644	-21.63432	15.39516	11.1	-362.5	-406.3	1
7.505	-13.02768	-23.95602	14.1591	-21.9	-342.6	-464.6	1
7.51	-5.814061	-20.97378	14.92428	-50.4	-300.8	-508.5	1
7.515	0.8959801	-19.1295	13.28928	-79.4	-264.8	-507.4	1
7.52	7.095901	-19.09026	9.5157	-104.8	-229.1	-482.2	1
7.525	11.1507	-16.65738	6.500761	-119.9	-196.5	-434	1
7.53	12.23634	-9.397981	5.15352	-120.1	-175.1	-360.2	1
7.535	7.95918	22.0071	-2.90376	-111	-155.4	-269.2	1
7.54	14.82618	49.2462	18.55398	-77.3	-158	-151.4	1
7.545	13.62936	50.05716	-5.36934	-203.4	-169.3	-21.8	1
7.55	8.74398	35.643	-27.85386	-278.7	-132.8	30.1	1
7.555	3.71472	46.44708	-38.49444	-276.2	-82.4	58.6	1
7.56	-1.42572	56.72796	-46.3032	-227.2	-45	74	1
7.565	1.7985	56.72796	-60.43614	-190	-19.1	64.4	1
7.57	11.56272	56.72796	-66.06709	-168.5	-17.8	41.5	1
7.575	15.91836	26.31696	-11.25534	-172.5	-28.9	13.4	1
7.58	16.2192	-5.232	17.24598	-236.6	-5	-17.7	1
7.585	-3.15228	-3.53814	28.65174	-214.6	20.9	-18.4	1
7.59	-10.01928	-2.21052	20.3721	-205.8	25.9	-18.4	1
7.595	-0.8959801	6.04296	11.58234	-175.8	10.2	-19.9	1
7.6	-0.37278	11.97474	5.9514	-141.8	7.9	-23.2	1
7.605	-4.61724	8.1096	7.952641	-130.5	25.1	-30.5	1
7.61	-4.23792	2.943	11.29458	-114.3	29.4	-32.5	1
7.615	-4.0548	3.97632	11.98128	-92.6	24.5	-31.7	1
7.62	-6.795061	5.8206	8.82246	-77.8	23.3	-26.5	1
7.625	-7.017421	6.7035	7.298641	-65.2	20	-16.8	1
7.63	-4.0548	6.781981	7.51446	-55	12.1	-7.7	1
7.635	-3.18498	5.97102	8.63934	-48.4	7.7	-2.8	1
7.64	-3.97632	5.34318	9.03828	-42.7	5.5	-1.1	1
7.645	-3.67548	5.67672	8.38428	-35.4	1.2	1.4	1
7.65	-3.0738	5.89254	7.952641	-26.8	-2.1	2.6	1
7.655	-3.00186	5.70942	8.312341	-15.8	-5.1	3.2	1
7.66	-3.3027	5.37588	8.495461	-7.9	-6.3	4.2	1
7.665	-3.15228	5.487061	8.495461	0.7	-7.2	7	1
7.67	-2.62254	5.74866	8.42352	10.3	-7.8	9.8	1
7.675	-2.3217	5.74866	8.67858	20	-7.1	10.8	1
7.68	-2.289	5.5263	8.96634	32.9	-6.4	12.5	1
7.685	-2.47212	5.56554	9.188701	45.4	-6.1	13.6	1
7.69	-2.51136	5.74866	9.36528	59.1	-6.2	14.6	1
7.695	-2.21052	5.8206	9.692281	73.4	-6.1	15.6	1
7.7	-1.72656	5.89254	10.01928	88.4	-5.6	15.4	1
7.705	-1.72656	5.93178	10.45746	103.9	-4.4	14.6	1
7.71	-2.40018	6.114901	10.8564	119.6	-2.4	13	1
7.715	-3.45312	6.29802	11.32728	137.7	-4.7	10.7	1
7.72	-4.72842	6.186841	11.32728	149.3	-10.7	9.3	1
7.725	-6.41574	6.114901	12.09246	160.2	-20.5	9.1	1
7.73	-7.880701	6.52038	13.1454	169.1	-33.6	12.1	1
7.735	-8.6328	6.814681	13.94328	175.9	-51.1	17.1	1
7.74	-10.96104	7.62564	14.59728	183.8	-72.9	26.7	1
7.745	-17.41602	6.409201	15.32322	184.6	-99.8	35.3	1
7.75	-18.58014	5.74866	14.52534	181.1	-151	37.8	1
7.755	-15.50634	3.31578	11.62158	175.3	-214.6	32.9	1
7.76	-15.27744	6.74274	14.38146	174.3	-280.3	26.1	1
7.765	-29.01798	2.17128	11.54964	157.9	-344.7	-0.4	1
7.77	-47.98399	-4.23792	1.85082	120.4	-388.2	-129.3	1
7.775	-53.61492	-11.49732	-11.25534	117.6	-421.7	-280.9	1
7.78	-50.34492	-6.26532	-17.14134	163.3	-454.1	-456.6	1
7.785	-34.91706	2.17128	-13.36122	221.5	-474.4	-626.5	1
7.79	-17.41602	-0.66054	-12.45216	250.9	-464.7	-748.3	1
7.795	-2.8122	-5.19276	-13.58358	270.6	-427.4	-802.2	1
7.8	5.40204	5.27124	-15.94452	306.1	-370.5	-799.8	1
7.805	33.04008	15.14664	7.65834	354.3	-351.6	-707.6	1
7.81	47.23188	16.14072	6.38958	278.4	-342.1	-544.3	1
7.815	55.34148	30.66606	8.2404	220.2	-323.2	-348.4	1
7.82	53.01324	40.50876	1.15758	132.5	-272.4	-149.5	1
7.825	23.3151	44.78592	-15.06816	44.8	-196.8	2.1	1
7.83	-3.37464	46.47978	-29.60004	-15.6	-98.7	60.9	1
7.835	-6.867	36.67632	-44.81862	-37.1	-47.9	51.8	1
7.84	-8.704741	21.7455	-23.13198	-10.7	-48.8	46.7	1
7.845	2.24976	9.214861	2.43288	-23.7	-77.4	41.1	1
7.85	4.61724	6.15414	14.1591	-50.1	-82.4	45.3	1
7.855	3.86514	8.61972	20.91492	-71.3	-66.5	45.9	1
7.86	3.97632	7.481761	15.94452	-90.2	-39	33	1
7.865	1.45842	9.947341	9.62034	-88	-23.8	20.8	1
7.87	-0.44472	9.35874	7.62564	-72.8	-20.1	7.6	1
7.875	-2.58984	6.92586	8.93364	-61.2	-19.1	-4.5	1
7.88	-4.27716	6.59232	11.00028	-44.5	-21.5	-9.1	1
7.885	-4.76766	5.59824	10.74522	-26.1	-26.9	-7.9	1
7.89	-2.289	6.44844	10.38552	-6.8	-28.9	-6.8	1
7.895	-2.0274	6.89316	8.67858	12.8	-25.9	-6	1
7.9	-4.76766	7.03704	7.76952	35.4	-19.1	-3.7	1
7.905	-6.49422	6.7035	7.62564	51.3	-16.9	1.5	1
7.91	-6.04296	6.7035	8.45622	66.8	-17	10.9	1
7.915	-5.29086	6.52038	9.110221	81.1	-15.7	20.3	1
7.92	-4.99002	6.55962	9.5484	95.8	-14.8	28.5	1
7.925	-4.68918	7.076281	9.91464	112	-15.9	34.6	1
7.93	-5.068501	7.66488	10.13046	127.3	-20.5	39.6	1
7.935	-6.15414	8.18154	10.64058	143.2	-30.5	44.3	1
7.94	-7.27902	9.06444	11.03952	160.2	-48.7	48	1
7.945	-7.095901	9.76422	11.5104	184	-87.5	51.7	1
7.95	-6.04296	11.53656	14.30952	203.3	-124.1	52.8	1
7.955	-4.91808	11.13108	15.25128	215.1	-159.1	50	1
7.96	-5.591701	11.71968	18.26622	224.2	-188.6	44.6	1
7.965	-7.24632	11.0526	19.43034	225.5	-217.7	34.4	1
7.97	-11.45154	10.68636	22.3341	216.9	-262	22.6	1
7.975	-16.85358	8.142301	19.0314	196.7	-313.1	8.2	1
7.98	-25.97688	4.53222	16.84704	181	-376.2	-17.2	1
7.985	-36.79404	-3.05418	14.92428	159.6	-441	-70.6	1
7.99	-41.48322	-11.6085	9.437221	137.1	-498.1	-164.7	1
7.995	-41.18892	-15.73524	8.16846	134.1	-542.3	-280.2	1
8	-34.65546	-15.48018	7.51446	139.1	-583.6	-397.5	1
8.005	-20.34594	-11.35344	8.8617	143.9	-597.9	-522.4	1
8.01	-5.51322	-8.809381	18.63246	145.6	-573.6	-584	1
8.015	6.41574	-8.51508	22.11828	101.7	-533.4	-583.7	1
8.02	13.51164	-7.33134	25.20516	48.5	-480.7	-553.7	1
8.025	16.36962	-5.16006	28.2201	-13.2	-415.9	-485.1	1
8.03	14.75424	-3.16536	28.72368	-103.1	-348.1	-379.4	1
8.035	12.08592	-0.8829001	26.76822	-188.9	-307.6	-277	1
8.04	9.86886	-1.72656	20.0124	-272.7	-278.3	-175.4	1
8.045	7.20708	-3.86514	11.8374	-340	-245.1	-86	1
8.05	1.68732	-3.13266	5.00964	-372.4	-197.9	-18.3	1
8.055	-6.605401	0.8436601	-0.64746	-373.7	-133.4	32.9	1
8.06	-16.67046	5.97102	-6.13452	-357.8	-88.9	48.3	1
8.065	-26.1273	7.66488	-13.58358	-331.4	-67.9	39.8	1
8.07	-37.05564	18.46242	-19.97316	-286.7	-62.1	17.2	1
8.075	-37.46766	42.9024	-11.11146	-202	-102.4	4.6	1
8.08	-20.5356	56.2113	-8.606641	-169.6	-168	-6.6	1
8.085	-4.8396	39.9594	-29.70468	-207.1	-147.6	-62.5	1
8.09	6.45498	42.83046	-32.24874	-172.9	-113.4	-109.2	1
8.095	20.57484	56.02818	-31.56204	-105.4	-116.2	-89.2	1
8.1	35.62992	56.72796	-33.19704	-74.9	-122.5	-43.6	1
8.105	39.42312	56.72796	-35.1198	-66.4	-106.7	-25.6	1
8.11	28.71714	49.72362	-29.67198	-67.3	-64.6	-25.6	1
8.115	7.91994	23.14506	-3.77358	-94.2	11.9	-57.5	1
8.12	-4.12674	-3.16536	15.17934	-130.4	62	-92.8	1
8.125	-9.234481	-6.781981	17.82804	-132.2	31.2	-79.4	1
8.13	-2.8122	-0.5886	11.76546	-115.7	6.6	-71.1	1
8.135	-3.22422	12.12516	4.82652	-113.1	20.7	-64	1
8.14	-8.55432	14.8131	3.74088	-117.6	18.2	-60.1	1
8.145	-8.48238	4.12674	6.500761	-133.4	14.4	-58.3	1
8.15	-9.75768	4.56492	9.293341	-122.5	17	-46.2	1
8.155	-11.63466	4.27062	7.51446	-118.3	4.6	-27	1
8.16	-8.18154	5.8206	7.985341	-116.9	-4.8	-6.6	1
8.165	-1.75926	6.74274	8.96634	-109	-22	6.7	0
8.17	0	7.14822	9.986581	-91.7	-29.2	7.8	0
8.175	-1.75926	4.82652	8.93364	-79.6	-20.6	-0.4	0
8.18	-2.62254	3.24384	9.62034	-65.4	-15.8	-4.1	0
8.185	-3.5643	2.79912	9.33258	-48.3	-14.6	-2.5	0
8.19	-3.48582	2.83836	9.33258	-33	-15.2	1.3	0
8.195	-3.00186	3.42696	9.07752	-17.2	-14.2	5.7	0
8.2	-2.77296	4.60416	8.93364	-1.5	-13	9.6	0
8.205	-2.66178	5.19276	8.27964	4.6	-13.8	12.5	0
8.21	-2.5506	5.27124	8.207701	10.3	-13.3	14.8	0
8.215	-2.96262	4.9704	7.952641	14.5	-13	16.9	0
8.22	-3.8259	4.89846	7.9134	17.9	-13.5	20.2	0
8.225	-4.23792	5.08158	7.952641	22.1	-15.9	26.6	0
8.23	-4.27716	5.34318	8.207701	26.7	-18.6	32.6	0
8.235	-4.3491	5.5263	8.16846	31.2	-21.6	37.8	0
8.24	-4.16598	5.78136	8.27964	36.3	-24.4	42.9	0
8.245	-3.63624	5.67672	8.63934	41.7	-24.9	47.4	0
8.25	-2.40018	4.46028	9.5484	52.5	-22.9	49.4	0
8.255	-3.3027	5.41512	9.659581	69.5	-18.8	48.9	0
8.26	-3.48582	5.08158	10.96758	89.1	-24.8	47	0
8.265	-1.98816	3.94362	10.78446	107.8	-29.3	49.9	0
8.27	-3.0411	5.70942	12.41946	135.8	-25.9	47.6	0
8.275	-3.71472	6.082201	11.87664	154	-31.2	49.2	0
8.28	-3.90438	6.15414	12.8511	170	-39.8	51.5	0
8.285	-6.41574	6.15414	13.00152	187.1	-54.4	55.3	0
8.29	-8.142301	5.08158	12.1644	192.8	-68.8	60.9	0
8.295	-9.19524	6.3765	12.4914	200.2	-86.8	69	0
8.3	-7.691041	5.59824	11.25534	201.2	-104.6	77.3	0
8.305	-6.64464	5.78136	10.34628	200.2	-113.7	80.8	0
8.31	-6.82776	8.61972	13.5051	199.7	-125.4	86.2	0
8.315	-7.65834	12.1971	11.87664	188.5	-133.7	93.4	0
8.32	-8.443141	12.7857	13.7994	179.9	-149.4	105.4	0
8.325	-8.97288	11.13108	14.19834	161.8	-188.2	114.9	0
8.33	-14.56458	4.9704	10.71252	140	-216.9	108.9	0
8.335	-20.75796	0.6213	10.24164	125.6	-239.6	80.4	0
8.34	-27.74268	-1.98816	7.04358	127.5	-249.2	23.1	0
8.345	-31.34622	-0.66054	2.3217	136.2	-247	-87.6	0
8.35	-24.81276	4.3818	6.78852	158.1	-229.8	-221.5	0
8.355	-20.57484	2.616	8.96634	147	-203.7	-310.5	0
8.36	-17.41602	0.43818	7.586401	136.5	-191.3	-362.1	0
8.365	-14.64306	-0.5886	6.74928	134.1	-178.1	-411.8	0
8.37	-11.22264	-0.47742	6.71658	135.5	-171.1	-443.5	0
8.375	-7.05666	0.54936	7.5537	135.3	-172	-448.5	0
8.38	-2.96262	1.94892	8.67858	130.9	-173.1	-441.4	0
8.385	0.8632801	3.2046	10.09122	119.6	-168	-424.7	0
8.39	3.97632	3.94362	11.11146	101.6	-156.6	-400.8	0
8.395	6.114901	4.12674	11.65428	77.5	-140.9	-370.7	0
8.4	7.20708	3.97632	12.09246	52.2	-122.4	-335.1	0
8.405	7.42944	3.86514	12.27558	19.1	-96.2	-287.1	0
8.41	7.16784	3.72126	12.27558	-8.1	-76.6	-247.1	0
8.415	6.3765	3.83244	12.23634	-33.1	-60.2	-205.3	0
8.42	5.55246	4.01556	12.1644	-62.7	-43.9	-153.7	0
8.425	4.64994	4.15944	12.12516	-84.7	-34.4	-114.6	0
8.43	3.67548	4.42104	11.79816	-104.9	-27.3	-79	0
8.435	2.74026	4.49298	11.32728	-122.7	-21.7	-47	0
8.44	1.72656	4.60416	10.8564	-139.2	-15.1	-19.6	0
8.445	0.63438	4.82652	10.1697	-152.4	-8.4	3	0
8.45	-0.37278	5.00964	9.293341	-162.8	-1.6	21	0
8.455	-1.49766	5.232	8.27964	-172	5.6	36.1	0
8.46	-2.5506	5.120821	7.11552	-177.4	10.6	44.1	0
8.465	-3.78666	4.78728	5.87946	-178.3	11.5	47.3	0
8.47	-4.91808	4.46028	4.9377	-174.9	9.8	47.7	0
8.475	-5.814061	4.53222	4.38834	-165.2	5.8	43.8	0
8.48	-6.605401	4.9377	4.35564	-149.8	-0.1	33.5	0
8.485	-7.24632	5.85984	4.75458	-136.7	-5.7	20.2	0
8.49	-7.46868	6.6708	5.15352	-123.5	-12.3	2	0
8.495	-7.31826	7.33134	5.48052	-112.9	-18.7	-20.9	0
8.5	-7.017421	7.51446	5.40858	-103.6	-23.5	-46.8	0
8.505	-6.45498	7.481761	5.120821	-94.9	-27.3	-74.8	0
8.51	-5.66364	7.704121	5.00964	-86.1	-30.3	-101.8	0
8.515	-5.17968	7.808761	4.75458	-74.5	-33.4	-133.7	0
8.52	-4.578001	8.32542	4.71534	-64.6	-36.1	-156.1	0
8.525	-3.67548	9.025201	4.79382	-54.1	-40.1	-175.7	0
8.53	-2.77296	9.83616	4.9377	-44.4	-45	-191.4	0
8.535	-2.0601	10.83678	5.2647	-37.1	-49.5	-203.1	0
8.54	-1.34724	12.4914	5.9514	-31.1	-52.2	-214.4	0
8.545	-0.63438	14.11332	6.64464	-31.3	-52.9	-219.6	0
8.55	-0.33354	15.59136	7.44252	-37.4	-54	-222.8	0
8.555	-0.22236	16.76856	8.057281	-48.4	-55.3	-222.9	0
8.56	0.2943	17.24598	8.27964	-63.7	-57.8	-220.2	0
8.565	0.8632801	16.47426	7.84146	-84.8	-59.5	-216	0
8.57	1.75926	14.59728	6.677341	-112.5	-63.2	-206.6	0
8.575	2.40018	12.12516	5.22546	-132.5	-65	-195.1	0
8.58	2.5506	9.91464	3.91746	-146.3	-64.8	-178.9	0
8.585	2.24976	8.436601	3.23076	-156.1	-63.8	-161.9	0
8.59	1.7985	7.2594	2.79258	-163.9	-63.9	-141.8	0
8.595	1.2753	6.33726	2.75988	-170.1	-64	-119.7	0
8.6	0.9744601	5.56554	2.93646	-173.1	-63	-104.4	0
8.605	1.90968	2.09934	0.3597	-174.5	-59.3	-91.6	0
8.61	11.22264	19.94046	-8.894401	-137.6	-53.4	-68.7	0
8.615	11.56272	5.27124	-24.25686	-81.5	-33.3	-14.1	0
8.62	7.99188	7.22016	-35.70186	-54.1	5.4	30.1	0
8.625	9.273721	24.9501	-28.97874	65.6	-9.5	75.4	0
8.63	9.30642	36.08772	-24.91086	143	-38.7	136.7	0
8.635	-1.23606	36.74826	-9.14946	195.7	-19.3	169.5	0
8.64	-21.13728	42.64734	13.68822	176.9	19.3	119.9	0
8.645	-25.45368	45.96312	26.11422	135.5	8.8	25	0
8.65	-15.83988	24.17838	19.27992	46.1	-13.1	-56.9	0
8.655	2.5506	1.62192	14.63652	25.3	-34.5	-55.6	0
8.66	16.17996	-12.1644	10.78446	28.8	-56.7	-10.9	0
8.665	15.31668	-5.63748	19.79004	60.8	-35.4	29.5	0
8.67	1.7985	8.1096	20.08434	74	-2.1	56.6	0
8.675	-12.75954	16.47426	13.4724	63.9	9.9	60.1	0
8.68	-16.2192	15.25782	3.9894	48	-2.9	50.6	0
8.685	-9.19524	12.30828	8.16846	51.1	-11.6	27.8	0
8.69	-1.68732	6.29802	9.188701	42.9	-25	25.3	0
8.695	0.9352201	4.30986	10.09122	34.2	-19.5	23.7	0
8.7	-1.57614	6.15414	8.78322	29.4	-15.6	24.5	0
8.705	-5.66364	7.848001	7.44252	22.2	-13.1	24.9	0
8.71	-6.45498	8.547781	7.481761	17.2	-16.5	23.2	0
8.715	-4.0548	7.33134	7.985341	13.4	-20.3	22.2	0
8.72	-2.0601	6.7035	9.03828	8	-21.6	20.8	0
8.725	-1.75926	6.409201	8.38428	2.3	-21.4	19.7	0
8.73	-2.36094	6.781981	8.5347	-0.2	-17.5	18	0
8.735	-2.70102	6.63156	8.207701	-2.6	-14.9	16	0
8.74	-2.74026	6.63156	8.42352	-4.7	-13.5	14.2	0
8.745	-2.70102	6.55962	8.5674	-6.4	-12.1	12.1	0
8.75	-2.85144	6.26532	8.42352	-8.6	-11.2	10.8	0
8.755	-2.92338	6.082201	8.312341	-9.6	-10.7	10.3	0
8.76	-2.85144	5.93178	8.312341	-10	-10.4	9.8	0
8.765	-2.8122	5.70942	8.27964	-10.2	-10.3	8.9	0
8.77	-2.8122	5.45436	8.2404	-9.8	-9.8	8.4	0
8.775	-2.77296	5.41512	8.27964	-8.6	-10.1	8.6	0
8.78	-2.70102	5.41512	8.27964	-7.3	-9.8	8.8	0
8.785	-2.70102	5.37588	8.16846	-6.7	-10.5	9.5	0
8.79	-2.5506	5.19276	8.02458	-6.1	-11.6	10.2	0
8.795	-2.62254	5.120821	8.02458	-5.7	-14.6	12.3	0
8.8	-2.5506	5.232	8.02458	-4.5	-15.9	13.6	0
8.805	-2.3217	5.34318	8.02458	-4.2	-16.7	15.1	0
8.81	-2.13858	5.30394	8.057281	-4.4	-17.3	16.5	0
8.815	-2.13858	5.19276	7.9134	-4.2	-17.7	17	0
8.82	-2.289	4.56492	7.73028	-4.9	-18.1	18.1	0
8.825	-2.74026	4.23792	7.65834	-4.4	-18.7	19.3	0
8.83	-2.96262	4.3818	7.73028	-3.4	-21.5	22	0
8.835	-2.85144	4.71534	7.76952	-1.9	-24.9	25.7	0
8.84	-2.66178	4.9377	7.880701	-1.2	-27.1	28.1	0
8.845	-2.58984	5.120821	7.985341	-1.4	-29	31	0
8.85	-2.47212	5.232	8.057281	-2.1	-30.3	32.2	0
8.855	-2.36094	5.00964	7.985341	-1.8	-29.8	33.4	0
8.86	-2.17128	5.04888	8.35158	-2.1	-29	34.6	0
8.865	-1.72656	5.19276	8.35158	-2.5	-26.9	35.4	0
8.87	-2.0601	4.71534	8.057281	-3	-23.9	36	0
8.875	-2.289	4.6761	8.16846	-2.4	-21.7	36.6	0
8.88	-2.09934	5.45436	8.606641	0.4	-21	38.4	0
8.885	-2.0274	5.56554	8.42352	0.7	-21.4	40.1	0
8.89	-2.13858	5.27124	8.312341	0.2	-21.9	40.4	0
8.895	-2.43942	5.5263	8.13576	1.7	-21.6	40.7	0
8.9	-2.70102	5.85984	8.207701	2.5	-21.8	41.4	0
8.905	-2.47212	5.89254	8.09652	1.7	-21.9	41.6	0
8.91	-2.0601	5.41512	8.02458	1.4	-22.9	41.3	0
8.915	-1.87698	5.232	8.207701	2.5	-23.4	41.3	0
8.92	-1.98816	5.5263	8.207701	3.9	-23.8	41	0
8.925	-1.57614	7.33134	8.38428	6.7	-24.7	40.7	0
8.93	-1.34724	6.48768	8.38428	8.6	-24.2	35.9	0
8.935	-1.19682	5.5263	8.057281	7.2	-20.6	30	0
8.94	-1.308	5.78136	8.45622	12.4	-21.1	28	0
8.945	-1.72656	6.114901	8.057281	13.2	-20.1	26.6	0
8.95	-2.289	6.44844	8.2404	15.7	-20.6	24.9	0
8.955	-2.17128	5.59824	8.207701	15.9	-20.3	23.3	0
8.96	-1.87698	5.70942	8.27964	17.7	-20	23.5	0
8.965	-1.94892	6.082201	8.057281	20.4	-20.1	23.4	0
8.97	-1.45842	6.15414	8.2404	23.6	-17.8	23.1	0
8.975	-1.60884	6.04296	8.207701	26.5	-15.4	21.6	0
8.98	-1.75926	5.89254	8.057281	27.8	-16.8	21.7	0
8.985	-1.83774	6.04296	8.09652	30.9	-16.4	22.6	0
8.99	-2.24976	5.97102	8.057281	33.7	-16.5	22.6	0
8.995	-2.0274	6.04296	8.13576	37.1	-16	24.5	0
9	-2.0274	5.97102	8.2404	39.6	-14.6	26.1	0
9.005	-2.36094	5.59824	8.45622	41.6	-12.4	27.7	0
9.01	-2.09934	5.30394	8.45622	46.5	-14.7	29.8	0
9.015	-1.08564	5.63748	8.8617	55.5	-17.6	31.2	0
9.02	-0.7455601	4.86576	9.110221	63.2	-14.2	32.5	0
9.025	-2.0601	5.30394	9.188701	71	-11	35	0
9.03	-1.98816	5.45436	9.260641	85.4	-15.9	35	0
9.035	-2.0274	5.56554	9.587641	95	-17.6	37.4	0
9.04	-2.289	5.04888	9.91464	105.6	-20	38.6	0
9.045	-2.66178	5.232	10.01928	118.3	-24.7	40.1	0
9.05	-2.51136	5.16006	10.09122	132.2	-30.5	43.6	0
9.055	-2.74026	4.9704	10.41822	150.2	-36.2	47.3	0
9.06	-2.85144	4.71534	10.74522	164.9	-41.3	51.8	0
9.065	-3.37464	4.60416	11.32728	181.5	-47.1	56.7	0
9.07	-3.3354	4.15944	11.54964	199.9	-53.6	63	0
9.075	-3.45312	4.01556	11.72622	222.8	-61.3	69.3	0
9.08	-3.71472	4.12674	13.40046	247.1	-66.9	78.8	0
9.085	-3.60354	3.90438	8.5674	272	-77.9	92.1	0
9.09	-3.90438	4.30986	13.03422	302.2	-74.9	103.6	0
9.095	-3.86514	5.19276	10.64058	324	-73.7	123	0
9.1	-4.49952	5.89254	11.72622	349.7	-71.2	147.1	0
9.105	-4.49952	6.6708	12.8511	372.3	-68.5	166.1	0
9.11	-3.60354	5.19276	11.87664	392.7	-65.8	188.1	0
9.115	-2.43942	7.403281	11.65428	417.8	-52	208.6	0
9.12	-3.22422	14.04138	14.19834	441	-24.5	220.9	0
9.125	-6.23262	17.76264	15.25128	448	1.9	232.6	0
9.13	-6.19338	19.09026	14.01522	438.5	16.4	247	0
9.135	-5.591701	24.58386	16.70316	434.3	31.7	259.1	0
9.14	-7.84146	25.72836	16.19304	413.6	43.4	266.4	0
9.145	-7.05666	26.3562	16.37616	386.8	52.2	283.9	0
9.15	-9.30642	23.29548	18.99216	363.7	59.7	295.1	0
9.155	-11.74584	23.14506	21.71934	337.2	70.2	300	0
9.16	-14.75424	18.76326	19.17528	298.8	77.5	314.1	0
9.165	-16.89282	13.26966	17.97846	268.8	72.4	319	0
9.17	-20.98686	10.57518	17.68416	245.4	62.7	319.4	0
9.175	-32.2095	-0.43818	19.24722	203.5	18.3	341.4	0
9.18	-41.3001	1.51074	6.899701	124.4	-60.2	341.2	0
9.185	-30.11016	41.31972	41.07774	156.8	-129.9	183.6	0
9.19	-28.04352	28.86102	30.65298	67.8	-98.9	19	0
9.195	-25.15284	8.18154	16.84704	-32.8	-91.5	-83.6	0
9.2	-23.53746	-6.55962	10.71252	-67.8	-88	-189.2	0
9.205	-19.93392	-10.05852	5.77482	-69.4	-90.7	-249.9	0
9.21	-14.90466	-8.58702	5.519761	-45	-102.6	-279.7	0
9.215	-10.84986	-7.848001	5.84676	-16.5	-116.6	-292.3	0
9.22	-7.3575	-6.89316	6.97164	6.8	-123.2	-291.4	0
9.225	-4.16598	-4.3818	9.659581	23.9	-118.2	-287.5	0
9.23	-1.72656	-1.21644	13.03422	24.9	-104	-285.8	0
9.235	-0.44472	0.9156	14.70846	11.4	-80.9	-286.5	0
9.24	-0.0327	2.0601	15.83334	-10.7	-53.2	-288.5	0
9.245	-0.37278	2.13204	15.61752	-38.5	-26.1	-290.2	0
9.25	-1.2753	2.0601	14.74116	-73	-0.7	-290.9	0
9.255	-1.75926	1.80504	14.01522	-96.3	11.4	-289.1	0
9.26	-2.289	1.72656	13.10616	-118.5	15.2	-282.5	0
9.265	-2.58984	2.0601	12.30828	-137.9	12.9	-272.7	0
9.27	-2.289	1.69386	11.76546	-154	4.6	-261.5	0
9.275	-1.68732	2.24322	11.11146	-171.5	-6.7	-248.7	0
9.28	-0.7455601	2.616	10.92834	-187.3	-14.5	-236.3	0
9.285	-0.0327	3.4989	10.49016	-201.6	-16.5	-223.2	0
9.29	0.8632801	4.15944	11.00028	-213.4	-14.9	-215.6	0
9.295	0.8959801	5.08158	10.2024	-228.8	-8	-211	0
9.3	0.63438	5.70942	10.24164	-242.6	-2.3	-209.3	0
9.305	-0.22236	5.8206	9.587641	-256	2.8	-209.6	0
9.31	-1.19682	5.63748	8.8617	-268.2	6.8	-209.5	0
9.315	-2.40018	5.67672	8.45622	-274.7	6.1	-209.4	0
9.32	-2.89068	5.93178	7.84146	-280	0	-209.1	0
9.325	-2.70102	6.3765	8.16846	-283.2	-8.1	-208.5	0
9.33	-2.66178	6.7035	7.33134	-286.4	-14.6	-210.1	0
9.335	-2.66178	6.9651	7.62564	-287	-18	-213.7	0
9.34	-3.0411	7.2594	7.33134	-287.2	-20.7	-218.8	0
9.345	-3.41388	8.03112	7.76952	-284.2	-23.2	-225	0
9.35	-4.0548	8.51508	8.16846	-281.8	-24.9	-231.9	0
9.355	-4.87884	9.62034	8.63934	-281.6	-27.6	-239.1	0
9.36	-6.04296	10.464	9.260641	-279.3	-28.4	-246.7	0
9.365	-6.94548	11.6085	9.692281	-279.3	-33.8	-254.2	0
9.37	-7.507921	12.34752	10.5294	-283	-50.4	-262.7	0
9.375	-7.91994	13.11924	10.74522	-285.1	-60.4	-269.5	0
9.38	-8.1096	14.08062	11.14416	-286.5	-70.2	-274.4	0
9.385	-8.331961	14.70192	11.47116	-288.1	-78.8	-279.6	0
9.39	-8.48238	15.44094	11.39922	-290.2	-85.4	-284.4	0
9.395	-8.41044	16.8078	11.00028	-291.4	-92.1	-287.5	0
9.4	-7.691041	18.2793	10.60134	-290.4	-96.4	-289.5	0
9.405	-6.605401	20.08434	10.45746	-288.3	-97.6	-289.5	0
9.41	-6.114901	22.89	10.1697	-288.1	-94	-287.4	0
9.415	-6.00372	26.0946	9.80346	-291.2	-87.9	-283.7	0
9.42	-5.74212	28.82178	8.63934	-298.9	-80.2	-274.4	0
9.425	-5.21892	31.0323	6.97164	-307.6	-74.6	-264.1	0
9.43	-4.49952	32.4384	5.04234	-316.6	-68.3	-251.5	0
9.435	-3.45312	32.7327	2.43288	-326.3	-62.1	-236.8	0
9.44	-1.98816	32.32722	-0.64746	-334.3	-57.1	-218.3	0
9.445	0.22236	31.5882	-3.91746	-338.7	-50.7	-198	0
9.45	2.70102	30.81648	-7.2594	-335.3	-38	-173.1	0
9.455	4.64994	29.89434	-10.74522	-325	-17.3	-143.9	0
9.46	5.93178	29.2665	-13.61628	-310.5	4.2	-118.5	0
9.465	5.591701	29.60004	-16.0884	-292	26.4	-92.1	0
9.47	4.12674	30.22134	-18.22698	-272.7	45	-66.8	0
9.475	1.72656	27.68382	-20.41134	-252.3	54.4	-44.2	0
9.48	0.0327	28.0893	-26.2581	-198.5	40.5	-15.7	0
9.485	-3.00186	29.33844	-40.16868	-119.9	-2.5	23.6	0
9.49	-0.2943	25.46676	-44.89056	-36.1	-59.7	50.9	0
9.495	2.96262	32.98776	-47.76162	68.9	-132.3	75.3	0
9.5	8.26002	25.95072	-46.81332	173.7	-179.5	103.5	0
9.505	1.308	-8.920561	-24.40728	261.8	-182.4	105.1	0
9.51	-8.78322	15.18588	26.51316	337.7	-152.1	70.3	0
9.515	-5.74212	9.13638	38.53368	338.7	-125.2	27.9	0
9.52	8.443141	0.07194	36.35586	346.7	-87.8	2.7	0
9.525	19.14258	-5.59824	18.4101	358.9	-46.6	19.2	0
9.53	23.79906	5.37588	8.96634	394.4	-19.6	81.1	0
9.535	16.85358	24.28956	16.48734	432.1	-15.5	133.2	0
9.54	9.796921	34.64892	23.71404	420.9	-28.4	169.3	0
9.545	0.59514	36.5259	22.37334	376.2	-22.6	167	0
9.55	-6.23262	27.42222	17.0694	337.3	-10.2	149.3	0
9.555	-15.57828	23.07312	15.25128	294.8	-2.1	125.2	0
9.56	-12.87726	25.61718	14.8131	263.9	-41.3	138.6	0
9.565	-5.51322	22.77882	14.05446	223.7	-69.8	134	0
9.57	-9.123301	25.65642	14.1591	191.6	-80.2	139.5	0
9.575	0.59514	21.34002	12.8511	151.7	-111.3	155.3	0
9.58	-0.18312	13.23042	9.875401	107.8	-82.5	115.8	0
9.585	-2.13858	13.0473	10.89564	84.7	-74.9	101.5	0
9.59	-3.75396	8.142301	9.260641	65.2	-66.2	85.6	0
9.595	-3.78666	9.91464	9.80346	54.1	-61.1	77.7	0
9.6	-2.21052	12.53064	9.986581	45.5	-55.9	63.6	0
9.605	-1.57614	10.32012	8.02458	30.3	-47.6	49.3	0
9.61	-1.0464	10.137	9.260641	24.2	-43.3	40.7	0
9.615	-0.22236	7.73682	8.27964	14.9	-38.2	32.9	0
9.62	0.37278	6.9651	9.14946	13.5	-34.8	29.4	0
9.625	0.44472	6.814681	9.40452	12.4	-24.8	24	0
9.63	-1.19682	6.55962	8.711281	10.5	-24.5	18.7	0
9.635	-2.09934	6.74274	8.207701	9.5	-22.8	16.5	0
9.64	-2.51136	6.63156	7.952641	8	-22	15.8	0
9.645	-2.43942	6.22608	7.73028	4.7	-21.9	16.3	0
9.65	-1.45842	6.15414	8.13576	3.9	-21.7	15.6	0
9.655	-0.8959801	6.114901	8.42352	4.9	-21	14.2	0
9.66	-0.67362	6.04296	8.35158	7.5	-16.8	10.5	0
9.665	-0.5232	6.04296	8.35158	9.8	-12.9	6.7	0
9.67	-1.0464	6.04296	8.16846	11.3	-9.9	4.6	0
9.675	-1.57614	6.33726	7.985341	12.4	-7	1.4	0
9.68	-2.0274	6.409201	7.9134	12.6	-4.2	-0.2	0
9.685	-1.87698	6.26532	7.952641	12.4	-2.6	-1.2	0
9.69	-1.98816	6.114901	8.02458	11.8	-1.3	-2	0
9.695	-1.94892	6.082201	7.985341	11.6	-0.7	-2.3	0
9.7	-1.90968	6.00372	8.02458	12	-0.6	-3	0
9.705	-1.87698	6.04296	7.84146	12.7	0.2	-3	0
9.71	-1.75926	6.082201	7.9134	13.2	1.4	-4.4	0
9.715	-1.5369	6.082201	7.952641	13.8	2.2	-5.6	0
9.72	-1.64808	6.082201	7.84146	14	2.5	-5.5	0
9.725	-1.90968	6.114901	7.9134	14.1	2.2	-5.1	0
9.73	-2.21052	6.04296	7.9134	14.4	2.1	-5.3	0
9.735	-2.17128	6.114901	7.76952	14	2.1	-5.5	0
9.74	-2.17128	6.114901	7.76952	13.7	1.9	-5.2	0
9.745	-2.0601	6.22608	7.73028	13.4	1.6	-5.2	0
9.75	-2.09934	6.114901	7.69758	12.8	1.8	-5.3	0
9.755	-2.0601	6.114901	7.73028	12.1	1.8	-5.1	0
9.76	-2.17128	6.04296	7.69758	11.6	1.7	-5.1	0
9.765	-2.13858	5.89254	7.808761	11.1	1.6	-5.3	0
9.77	-1.98816	5.89254	7.9134	11.4	1.9	-5.6	0
9.775	-2.0601	5.93178	7.84146	12.5	2.7	-5.6	0
9.78	-2.0274	5.97102	7.84146	13.1	2.9	-5.4	0
9.785	-2.0274	5.97102	7.76952	13.8	3	-6.1	0
9.79	-2.09934	6.114901	7.65834	14	3	-6.7	0
9.795	-2.0601	6.00372	7.69758	14.1	2.7	-7	0
9.8	-2.17128	6.00372	7.73028	14.4	2.2	-7.3	0
9.805	-2.21052	6.04296	7.69758	15.2	2.1	-7.3	0
9.81	-2.17128	6.04296	7.73028	16.4	1.9	-7.2	0
9.815	-1.94892	6.04296	7.69758	17	1.9	-8.1	0
9.82	-1.94892	6.114901	7.69758	17.1	2.1	-8.8	0
9.825	-1.83774	6.15414	7.586401	17.5	2.4	-8.9	0
9.83	-1.7985	6.114901	7.62564	17.7	3	-10.5	0
9.835	-1.90968	6.186841	7.586401	17.9	4.4	-11.5	0
9.84	-1.90968	6.114901	7.62564	18.6	5.1	-13.1	0
9.845	-1.7985	6.15414	7.62564	18.6	6	-14.3	0
9.85	-1.90968	6.186841	7.65834	19	7.9	-15.8	0
9.855	-2.0601	6.3765	7.65834	19	9.2	-17	0
9.86	-1.64808	6.082201	7.808761	19.4	12.1	-13.9	0
9.865	-1.75926	6.15414	7.73028	19.1	14	-14.2	0
9.87	-2.0601	6.22608	7.51446	19.3	14.6	-16.8	0
9.875	-2.21052	6.22608	7.5537	18.9	14.9	-17.9	0
9.88	-2.40018	6.3765	7.403281	18	14.8	-18.9	0
9.885	-2.43942	6.44844	7.33134	16.7	14.9	-18.7	0
9.89	-2.66178	6.44844	7.2267	15.2	14.3	-18.6	0
9.895	-2.96262	6.59232	7.18746	13	13	-17.9	0
9.9	-3.0411	6.48768	7.18746	10	12.4	-17.2	0
9.905	-3.3027	6.52038	7.004341	7.2	11.3	-15.1	0
9.91	-3.26346	6.44844	6.97164	4.7	9.1	-13.5	0
9.915	-3.22422	6.409201	7.004341	1.8	6.9	-11.9	0
9.92	-3.3027	6.33726	7.15476	-0.4	4.9	-9.5	0
9.925	-3.26346	6.44844	7.11552	-2.5	3	-7.5	0
9.93	-3.22422	6.3765	7.15476	-5.5	1.5	-5.1	0
9.935	-3.00186	6.33726	7.2594	-7.4	0.6	-3.5	0
9.94	-2.70102	6.26532	7.37058	-8.4	-0.4	-1.9	0
9.945	-2.21052	6.082201	7.73028	-9.1	-1.5	-1.8	0
9.95	-1.94892	6.082201	7.76952	-8.9	-0.4	-2.1	0
9.955	-1.94892	6.114901	7.84146	-7.7	0.3	-2.3	0
9.96	-1.72656	6.114901	7.985341	-6.1	1.3	-2.8	0
9.965	-1.83774	6.00372	7.84146	-3.4	2.6	-3.5	0
9.97	-1.7985	5.97102	7.952641	-1.2	4	-4.6	0
9.975	-1.60884	6.00372	7.9134	1.2	4.7	-5.8	0
9.98	-1.64808	6.082201	7.985341	4	6.4	-7.2	0
9.985	-1.64808	6.15414	7.84146	5.6	8.4	-8.8	0
9.99	-1.83774	6.186841	7.65834	6.8	10.7	-11.2	0
[truncated: 2,215 more rows]
