# Supplementary material for: Real-Time Detection of Freezing Motions in Parkinson's Patients for Adaptive Gait Phase Synchronous Cueing
Source: Front Neurol. 2021 Dec 6;12:720516. doi: 10.3389/fneur.2021.720516 (PMC8685223; doi:10.3389/fneur.2021.720516)
Supplement: Supplementary file 2 [file Data_Sheet_2.zip › data/S4/S4_left_foot_trial_1.csv]

time	acc_x	acc_y	acc_z	gyr_x	gyr_y	gyr_z	FoG
0	-0.8632801	7.95918	8.16846	20.2	-29.7	-66.2	0
0.005	-0.7455601	7.998421	8.2404	15.6	-21.4	-68.1	0
0.01	-0.63438	8.253481	8.057281	6.7	-8.2	-69.3	0
0.015	-0.63438	7.73682	8.16846	-1.3	4.4	-67.6	0
0.02	-1.19682	6.6708	8.057281	-9.1	17.2	-63.2	0
0.025	-2.0274	6.00372	8.09652	-17.4	29.9	-53.8	0
0.03	-3.3354	5.487061	7.62564	-21.8	34.8	-43.8	0
0.035	-4.46682	4.9704	6.78852	-23.6	34.7	-35.3	0
0.04	-5.02926	4.6761	6.17376	-22.5	29.4	-28.3	0
0.045	-5.14044	5.16006	6.06258	-18.7	22	-22.2	0
0.05	-4.8396	5.59824	6.422281	-15.9	14.6	-18	0
0.055	-4.16598	5.89254	6.86046	-14.9	7.9	-14.4	0
0.06	-3.67548	6.22608	7.04358	-15.5	3.2	-11.2	0
0.065	-3.15228	6.44844	7.2267	-17.7	-0.3	-7.9	0
0.07	-2.74026	6.26532	7.33134	-20.9	-3.6	-3.9	0
0.075	-2.58984	5.97102	7.2594	-23.8	-5.2	-0.7	0
0.08	-2.51136	5.70942	7.298641	-25.5	-6.6	2.8	0
0.085	-2.3217	5.27124	7.481761	-26.6	-9.1	7.4	0
0.09	-2.09934	5.27124	7.9134	-26.6	-9.1	10.4	0
0.095	-2.24976	5.487061	8.13576	-25.5	-7.4	12.2	0
0.1	-2.21052	5.5263	8.16846	-23.7	-8.6	13.5	0
0.105	-2.0601	5.63748	8.13576	-22.1	-9.2	15.2	0
0.11	-1.90968	5.63748	8.02458	-20.2	-10.2	16.8	0
0.115	-1.98816	5.30394	7.808761	-19.1	-10.1	17.7	0
0.12	-2.09934	5.232	7.586401	-17.4	-9.9	17.4	0
0.125	-2.3217	5.120821	7.51446	-15.6	-10.7	17.9	0
0.13	-2.40018	5.16006	7.69758	-13.6	-11.4	19.4	0
0.135	-2.36094	5.04888	7.586401	-11.3	-12.7	20	0
0.14	-2.24976	4.9704	7.51446	-9.1	-14.1	21	0
0.145	-2.13858	4.6761	7.403281	-5.9	-15.8	22.4	0
0.15	-2.21052	4.30986	7.37058	-2.5	-16.8	23.3	0
0.155	-2.43942	4.19868	7.5537	1	-18.2	24.2	0
0.16	-2.70102	4.0548	7.403281	5.3	-20.4	24.6	0
0.165	-3.0411	4.19868	7.298641	9.5	-22.6	25.4	0
0.17	-4.0548	5.04888	7.5537	14.8	-25.6	26.3	0
0.175	-4.49952	6.15414	7.73028	20.5	-30.4	27.4	0
0.18	-3.41388	6.29802	7.69758	26.8	-34.8	24.9	0
0.185	-1.15758	7.37058	8.312341	30.6	-34.7	23.2	0
0.19	-0.33354	7.66488	9.07752	31.2	-32.6	22.9	0
0.195	-0.0327	7.33134	9.00558	27.4	-24.9	18.7	0
0.2	0.11118	6.9978	8.16846	23.2	-17.9	14.2	0
0.205	-0.22236	7.33134	8.38428	22.8	-12.3	9.2	0
0.21	-0.14388	7.5537	8.711281	22	-6.6	4.1	0
0.215	-0.18312	7.59294	8.45622	19.1	-2.3	-1.4	0
0.22	-0.71286	7.66488	7.985341	16.1	1	-6.5	0
0.225	-1.0137	7.403281	8.057281	13.3	4.1	-10.7	0
0.23	-1.45842	6.814681	7.808761	9.7	7.2	-14.8	0
0.235	-1.49766	6.52038	7.586401	7.6	9.1	-18.1	0
0.24	-1.64808	6.33726	7.76952	5.3	9.9	-20.6	0
0.245	-1.87698	6.114901	7.76952	4	9.9	-21.4	0
0.25	-2.0274	6.114901	7.9134	3.4	10	-20.5	0
0.255	-2.3217	5.85984	7.952641	3.2	10.7	-19.1	0
0.26	-2.3217	5.89254	7.62564	3.5	9.5	-17.9	0
0.265	-2.36094	5.85984	7.808761	4.4	9.1	-16.9	0
0.27	-2.17128	5.97102	7.51446	4.9	9.1	-16.3	0
0.275	-2.0274	6.04296	7.76952	5.2	8.4	-15.6	0
0.28	-1.94892	6.00372	7.880701	6.3	8.9	-15.1	0
0.285	-1.94892	6.082201	7.586401	6.3	8.6	-14.9	0
0.29	-1.90968	6.04296	7.808761	6.2	8.5	-14.7	0
0.295	-1.87698	6.186841	7.73028	6	9	-14.7	0
0.3	-1.90968	6.186841	7.65834	6.4	8.7	-14.9	0
0.305	-2.0274	6.186841	7.84146	7.2	8.9	-14.9	0
0.31	-2.09934	6.15414	7.9134	7	9.6	-15	0
0.315	-1.94892	6.52038	7.808761	6.9	10.3	-15.3	0
0.32	-2.09934	6.7035	8.02458	5.8	11.9	-15.3	0
0.325	-2.17128	6.52038	7.62564	3	14.1	-15.7	0
0.33	-2.13858	6.114901	7.51446	1.4	14.9	-16	0
0.335	-2.24976	6.082201	7.586401	0.2	14.7	-16.5	0
0.34	-2.47212	6.22608	7.403281	0.2	14.4	-16.8	0
0.345	-2.289	6.114901	7.5537	0	14.4	-17.5	0
0.35	-2.09934	5.97102	7.76952	0.4	14.7	-18.2	0
0.355	-2.09934	5.89254	7.76952	1.1	14.8	-17.9	0
0.36	-2.36094	5.97102	7.51446	1.4	14.8	-16.8	0
0.365	-2.62254	5.93178	7.33134	1.6	14.4	-16.2	0
0.37	-2.58984	5.89254	7.44252	2.5	14	-16.1	0
0.375	-2.5506	5.8206	7.62564	3.4	13	-15.4	0
0.38	-2.5506	5.78136	7.51446	4	11.9	-14.5	0
0.385	-2.77296	5.93178	7.403281	4.4	11.7	-13.7	0
0.39	-2.89068	5.97102	7.33134	4.6	10.4	-12.2	0
0.395	-2.85144	5.97102	7.2594	4.9	9.3	-11.6	0
0.4	-2.77296	6.00372	7.33134	4.9	8.2	-10.5	0
0.405	-2.77296	6.00372	7.403281	4.6	7.4	-9.1	0
0.41	-2.85144	6.04296	7.403281	3.9	6	-8.3	0
0.415	-2.77296	6.082201	7.298641	4.2	5.1	-7.4	0
0.42	-2.74026	6.114901	7.33134	3.7	4.5	-6.7	0
0.425	-2.70102	6.186841	7.2594	3.2	3.6	-5.3	0
0.43	-2.62254	6.29802	7.298641	2.2	3.5	-5.2	0
0.435	-2.62254	6.22608	7.298641	1.5	3	-4.9	0
0.44	-2.62254	6.186841	7.298641	0.5	2.8	-4.5	0
0.445	-2.58984	6.15414	7.33134	0.2	3	-3.7	0
0.45	-2.5506	6.22608	7.403281	-0.2	2.5	-4.3	0
0.455	-2.47212	6.15414	7.51446	-0.6	2.5	-4.5	0
0.46	-2.5506	6.22608	7.5537	-0.8	3.2	-4.3	0
0.465	-2.66178	6.15414	7.44252	-1.2	3.3	-4.5	0
0.47	-2.66178	6.15414	7.481761	-1.4	3.7	-4.2	0
0.475	-2.74026	6.082201	7.403281	-1.7	3.8	-4.2	0
0.48	-2.8122	6.082201	7.33134	-2	3.5	-4.4	0
0.485	-2.89068	6.082201	7.403281	-2.2	3.3	-3.1	0
0.49	-3.00186	6.082201	7.37058	-2.8	2.5	-2.2	0
0.495	-3.0411	6.04296	7.2594	-3.4	1.3	-1.1	0
0.5	-3.15228	6.00372	7.2594	-4.1	0.6	0.2	0
0.505	-3.15228	6.26532	7.37058	-5.1	-0.7	0.8	0
0.51	-2.89068	6.781981	7.76952	-6.1	-1.6	3	0
0.515	-2.40018	7.2594	8.02458	-8.4	-1.1	3.9	0
0.52	-2.0274	7.403281	7.84146	-13	3	2.3	0
0.525	-2.0274	7.44252	7.73028	-17	7.2	0.4	0
0.53	-2.17128	7.51446	7.808761	-21.1	9.8	-1.2	0
0.535	-2.3217	7.37058	7.808761	-26.6	12.7	-2.6	0
0.54	-2.289	6.89316	7.62564	-31.2	15.1	-4.1	0
0.545	-2.47212	6.33726	7.481761	-35.9	17.3	-5.1	0
0.55	-2.58984	6.26532	7.51446	-37.9	18.9	-5.1	0
0.555	-2.289	6.082201	7.9134	-38.2	20	-3.6	0
0.56	-2.85144	6.29802	8.27964	-40	21.8	-1.4	0
0.565	-3.67548	6.33726	7.985341	-41.3	20.3	-0.4	0
0.57	-3.75396	5.67672	7.37058	-42.4	16.5	0.7	0
0.575	-3.15228	4.82652	7.33134	-41.9	12.8	3.2	0
0.58	-3.37464	5.232	7.73028	-39.4	8.9	8.4	0
0.585	-4.0548	5.19276	7.76952	-36.7	4.5	11.2	0
0.59	-3.60354	4.86576	7.403281	-33.6	0.5	11.1	0
0.595	-2.85144	4.30986	7.2594	-29.2	-1.7	11	0
0.6	-2.77296	3.97632	7.18746	-24.6	-3.6	11.7	0
0.605	-2.89068	3.68202	7.2267	-19.1	-5.7	13.7	0
0.61	-2.92338	3.27654	7.004341	-14.8	-8.4	16.1	0
0.615	-3.0738	3.16536	6.64464	-9.8	-12.2	19.2	0
0.62	-3.15228	3.75396	6.422281	-4.4	-17.9	23.8	0
0.625	-3.3354	4.3818	6.899701	0.4	-24.6	27.3	0
0.63	-3.67548	4.71534	7.298641	4.4	-29.4	31	0
0.635	-3.60354	4.75458	7.403281	6.6	-32.2	32.6	0
0.64	-3.45312	4.49298	7.11552	8.6	-35.3	34.7	0
0.645	-3.41388	4.27062	6.899701	12.1	-37.8	36.2	0
0.65	-3.22422	4.19868	6.899701	15.9	-40.6	36.7	0
0.655	-3.00186	4.42104	7.004341	21	-44.1	37.5	0
0.66	-3.3354	6.186841	8.02458	26.1	-47.6	38.7	0
0.665	-3.26346	7.2594	8.75052	27.7	-51.7	40.8	0
0.67	-2.77296	6.85392	8.45622	25.2	-49.7	37.8	0
0.675	-1.7985	6.44844	8.207701	23.8	-48.2	36.1	0
0.68	-0.9352201	6.85392	8.5347	23.4	-47.1	35.7	0
0.685	-1.08564	7.076281	8.96634	22.1	-43.2	35.2	0
0.69	-1.15758	6.814681	8.5347	20	-38.2	32	0
0.695	-1.0137	6.89316	8.38428	19.1	-34.7	28.9	0
0.7	-0.7455601	7.5537	8.67858	18.4	-30.5	25.2	0
0.705	-0.5232	7.22016	8.606641	16.2	-24.9	21.2	0
0.71	-0.14388	6.9651	8.45622	13	-20.4	18.3	0
0.715	-0.71286	7.298641	8.495461	9.8	-13	15	0
0.72	-1.0464	6.3765	7.952641	7	-8.6	11.3	0
0.725	-1.308	6.33726	7.69758	6.3	-8	9.8	0
0.73	-1.60884	6.52038	7.985341	6	-6.3	8.4	0
0.735	-1.75926	6.29802	7.985341	5.3	-5.3	7.3	0
0.74	-1.83774	6.22608	7.808761	4.9	-4.9	6.5	0
0.745	-1.87698	6.26532	7.880701	4.1	-4.4	6.2	0
0.75	-1.87698	6.26532	7.9134	4.1	-4.1	6.1	0
0.755	-1.75926	6.26532	7.84146	4.3	-3.5	5.3	0
0.76	-1.72656	6.33726	7.84146	3.7	-2.9	5.1	0
0.765	-1.57614	6.29802	7.880701	3.5	-2.3	4.7	0
0.77	-1.45842	6.33726	7.76952	3	-1.6	3.5	0
0.775	-1.34724	6.409201	7.84146	3	-0.6	2.2	0
0.78	-1.308	6.3765	7.73028	2.7	0	0.7	0
0.785	-1.23606	6.409201	7.76952	2.9	0.5	-0.9	0
0.79	-1.38648	6.33726	7.808761	2.1	1.2	-2.8	0
0.795	-1.42572	6.3765	7.880701	1.6	2.3	-3.8	0
0.8	-1.49766	6.29802	7.76952	1.7	3.1	-4.9	0
0.805	-1.64808	6.186841	7.84146	1.7	3.7	-6.3	0
0.81	-1.68732	6.26532	7.880701	1.5	4.4	-7	0
0.815	-1.68732	6.15414	7.808761	0.8	4.4	-7.3	0
0.82	-1.83774	6.26532	7.880701	0.8	5	-8	0
0.825	-1.87698	6.409201	7.985341	1.2	5.6	-8.4	0
0.83	-1.94892	6.59232	8.057281	0.9	7.3	-9.3	0
0.835	-1.98816	6.85392	8.16846	0.4	10	-11.2	0
0.84	-1.7985	7.14822	8.09652	-0.5	12.3	-14	0
0.845	-1.68732	7.22016	8.09652	-3	14.4	-17.2	0
0.85	-1.87698	6.85392	7.9134	-5.5	16.9	-22	0
0.855	-2.24976	6.52038	7.62564	-8	17.5	-26.8	0
0.86	-2.40018	6.26532	7.808761	-8.6	17.2	-31.5	0
0.865	-2.85144	6.186841	7.481761	-8.4	16.1	-36.4	0
0.87	-3.00186	5.74866	7.44252	-7.5	14.8	-39.1	0
0.875	-2.96262	5.67672	7.298641	-5.6	11.1	-40	0
0.88	-3.0738	5.59824	7.65834	-3.2	8.6	-39.9	0
0.885	-3.15228	5.19276	7.481761	-1.3	6.4	-39.8	0
0.89	-2.96262	5.16006	7.33134	1	2.9	-38.2	0
0.895	-2.85144	5.34318	7.2594	3.4	0	-35.7	0
0.9	-2.62254	5.37588	7.298641	5.6	-3.1	-33.7	0
0.905	-2.40018	5.487061	7.65834	7.1	-5.1	-31	0
0.91	-2.13858	5.45436	7.586401	7.7	-6.8	-28.9	0
0.915	-1.68732	5.487061	7.586401	8.6	-8.2	-26.1	0
0.92	-1.2753	5.5263	7.9134	9.7	-9	-22.6	0
0.925	-0.8632801	5.74866	8.057281	9.5	-8.7	-17.2	0
0.93	-0.48396	5.85984	8.207701	8.7	-8.1	-12.4	0
0.935	-0.44472	5.93178	8.2404	7.5	-6.2	-8.3	0
0.94	-0.7455601	5.97102	8.16846	5.9	-3.1	-3.4	0
0.945	-1.5369	6.114901	7.985341	4.6	-1.2	-0.1	0
0.95	-2.36094	6.186841	7.586401	3.4	-0.1	0	0
0.955	-2.47212	6.00372	7.44252	3.5	-0.4	-0.8	0
0.96	-2.21052	6.04296	7.65834	3.5	-0.9	-1.1	0
0.965	-2.21052	6.082201	7.808761	3.9	-1	-0.9	0
0.97	-2.3217	5.93178	7.65834	3.8	-1.2	-0.9	0
0.975	-2.43942	5.89254	7.62564	3.5	-1.4	-0.9	0
0.98	-2.47212	5.8206	7.62564	3.6	-1.7	-0.4	0
0.985	-2.47212	5.8206	7.586401	4.5	-2.3	0	0
0.99	-2.43942	5.78136	7.69758	4.9	-3.3	1.4	0
0.995	-2.3217	5.85984	7.65834	6	-3.9	1.4	0
1	-2.289	5.97102	7.69758	6.7	-5.1	2.4	0
1.005	-2.21052	5.97102	7.73028	7.6	-5.6	2.5	0
1.01	-2.13858	6.15414	7.69758	7.7	-5.3	1.8	0
1.015	-2.09934	6.15414	7.73028	7.5	-5.1	2.2	0
1.02	-2.0274	6.22608	7.73028	7.4	-4.7	1.7	0
1.025	-2.0601	6.22608	7.76952	6.9	-4.4	1.1	0
1.03	-2.0274	6.33726	7.73028	5.9	-3.2	1.2	0
1.035	-2.0274	6.29802	7.69758	5	-2.3	0.4	0
1.04	-2.0274	6.29802	7.73028	3.6	-1.8	0.1	0
1.045	-2.0601	6.26532	7.808761	3.2	-1.2	-0.4	0
1.05	-2.09934	6.26532	7.69758	2.2	-0.7	0	0
1.055	-2.17128	6.186841	7.73028	1.1	-0.2	-0.7	0
1.06	-2.13858	6.082201	7.76952	0.7	-0.2	-1.3	0
1.065	-2.13858	6.04296	7.76952	0.2	-0.3	-1.8	0
1.07	-2.24976	6.114901	7.73028	0.2	-0.2	-1.7	0
1.075	-2.289	6.082201	7.76952	0.1	0	-1.2	0
1.08	-2.36094	6.082201	7.65834	-0.1	0.1	-0.9	0
1.085	-2.40018	6.114901	7.69758	0.1	0	-0.7	0
1.09	-2.24976	6.29802	7.76952	-0.1	-0.2	-0.8	0
1.095	-2.13858	6.44844	8.02458	0	0.7	-0.8	0
1.1	-1.94892	6.52038	7.84146	-0.9	2.1	-1.6	0
1.105	-1.87698	6.44844	7.808761	-2.1	3.9	-2.3	0
1.11	-1.87698	6.44844	7.84146	-2.7	5.7	-3.2	0
1.115	-1.75926	6.55962	8.13576	-3	7	-5.1	0
1.12	-1.5369	6.89316	8.2404	-3.7	10.2	-6.7	0
1.125	-1.38648	6.92586	8.207701	-4.8	13.8	-9.3	0
1.13	-1.45842	6.89316	8.057281	-6.7	17.6	-12.1	0
1.135	-1.57614	6.9978	8.27964	-8.1	20.9	-15.2	0
1.14	-1.34724	7.37058	8.67858	-9.3	24.9	-18.5	0
1.145	-1.0137	7.59294	8.8617	-12.8	30.6	-23.1	0
1.15	-0.9744601	7.51446	8.67858	-17	35.4	-26.4	0
1.155	-1.5369	7.44252	8.207701	-21.7	39.3	-30.5	0
1.16	-2.0274	7.076281	8.13576	-25.4	41.6	-34.4	0
1.165	-2.77296	7.108981	8.207701	-28.1	43.8	-37.2	0
1.17	-3.90438	7.03704	8.16846	-31.2	44.9	-41	0
1.175	-4.53876	7.704121	7.51446	-34.5	43.2	-44.3	0
1.18	-5.17968	7.44252	7.18746	-36.7	39.3	-47.6	0
1.185	-5.93178	7.14822	7.69758	-36.3	36.4	-53.2	0
1.19	-5.3301	6.55962	7.2267	-36.1	29.9	-55.9	0
1.195	-5.1012	5.85984	7.18746	-35.2	25.5	-58.2	0
1.2	-5.29086	5.37588	6.9324	-33.5	23.3	-61.6	0
1.205	-5.14044	5.487061	6.677341	-30.3	16.6	-63.1	0
1.21	-5.21892	5.97102	7.2267	-27	10.9	-63.1	0
1.215	-5.3301	6.409201	7.952641	-25.3	6.7	-64.4	0
1.22	-4.99002	6.55962	7.65834	-25.3	2.8	-65.9	0
1.225	-4.61724	6.114901	7.51446	-25.9	0	-68.6	0
1.23	-4.42758	5.8206	7.33134	-25.8	-2.4	-71.3	0
1.235	-4.20522	5.56554	7.11552	-24.7	-4.7	-74	0
1.24	-4.0548	5.45436	7.15476	-22.5	-6.3	-75.8	0
1.245	-3.93708	5.120821	7.18746	-19.6	-7	-77.9	0
1.25	-4.20522	5.08158	7.11552	-16.6	-7.3	-80.6	0
1.255	-4.46682	4.9704	7.076281	-13.5	-7.7	-83	0
1.26	-4.578001	4.49298	7.2594	-9.1	-8.6	-86.1	0
1.265	-4.68918	4.15944	6.86046	-4.8	-9.5	-89.4	0
1.27	-4.76766	4.01556	6.35034	-0.1	-10.9	-92.1	0
1.275	-4.91808	3.7932	6.53346	5.5	-11.9	-94	0
1.28	-5.02926	3.68202	6.2784	12.1	-13.3	-98	0
1.285	-5.1012	3.57084	6.17376	17.6	-14.7	-101.8	0
1.29	-5.068501	3.68202	6.10182	23.3	-16.3	-104.7	0
1.295	-5.068501	3.83244	6.17376	28.6	-18.1	-107.9	0
1.3	-4.87884	4.0548	6.35034	34.2	-19.6	-110.1	0
1.305	-4.80036	4.15944	6.38958	38.9	-21.1	-112.8	0
1.31	-4.578001	4.23792	6.500761	43.1	-23	-114.6	0
1.315	-4.38834	4.23792	6.572701	47.1	-24.8	-116.2	0
1.32	-4.27716	4.30986	6.82776	50.3	-26.8	-116.9	0
1.325	-3.93708	4.3491	7.076281	54.1	-28.1	-115.7	0
1.33	-3.8259	4.53222	7.15476	56.4	-28.1	-115.7	0
1.335	-3.5643	4.3818	7.076281	58.6	-29.1	-114.3	0
1.34	-3.15228	4.27062	7.15476	61.4	-29.2	-112.7	0
1.345	-2.92338	4.15944	7.403281	63.7	-27.8	-111.7	0
1.35	-2.70102	4.3818	7.51446	65.8	-25.3	-110.7	0
1.355	-2.40018	4.53222	7.62564	66.7	-23.4	-110.3	0
1.36	-2.13858	4.75458	7.76952	67	-21.4	-108.4	0
1.365	-1.94892	4.75458	7.808761	66.7	-18.9	-105.4	0
1.37	-1.90968	4.9377	8.16846	66	-16.6	-102.3	0
1.375	-1.83774	5.30394	8.5674	64.8	-13.5	-96.4	0
1.38	-1.72656	5.70942	8.8617	62.2	-10.9	-92.1	0
1.385	-1.83774	5.93178	9.07752	57.8	-7.7	-86.7	0
1.39	-1.98816	6.04296	9.07752	52.7	-5.7	-81.9	0
1.395	-2.0274	6.29802	8.96634	46.7	-5.3	-75.3	0
1.4	-2.09934	6.63156	8.93364	40.2	-4.8	-67.6	0
1.405	-2.24976	6.74274	8.93364	34	-5	-60.7	0
1.41	-2.21052	6.9978	8.82246	27.5	-5.8	-53.8	0
1.415	-2.36094	6.9978	8.8617	22	-6.5	-47.9	0
1.42	-2.58984	6.92586	8.63934	16.8	-6.7	-42	0
1.425	-2.77296	6.89316	8.5674	11.1	-7	-37.1	0
1.43	-3.00186	6.781981	8.5347	6	-6.7	-32.8	0
1.435	-3.3354	6.59232	8.5347	0.4	-6.3	-28.6	0
1.44	-3.90438	6.7035	8.606641	-3.4	-5.3	-26.8	0
1.445	-4.23792	6.6708	8.63934	-7.2	-4	-26.4	0
1.45	-4.61724	6.52038	8.45622	-10.4	-3.4	-26.7	0
1.455	-4.91808	6.52038	8.312341	-13.3	-3.1	-27.3	0
1.46	-5.17968	6.85392	8.16846	-16.8	-3.5	-29.1	0
1.465	-5.51322	6.92586	8.13576	-19.6	-5.2	-30.8	0
1.47	-5.89254	6.781981	8.09652	-22.9	-6.8	-32.3	0
1.475	-6.15414	6.6708	7.84146	-25.9	-9.1	-34.1	0
1.48	-6.26532	6.63156	7.69758	-28.5	-12.7	-34.8	0
1.485	-6.304561	6.48768	7.73028	-30.8	-16.8	-35.7	0
1.49	-6.26532	6.52038	7.73028	-34.8	-21	-36.1	0
1.495	-6.3438	6.33726	7.84146	-37.4	-25.2	-35.9	0
1.5	-6.19338	6.082201	7.808761	-40	-28.7	-36.8	0
1.505	-6.04296	5.56554	7.481761	-42.2	-31.9	-38	0
1.51	-5.66364	4.86576	7.15476	-43.5	-35.6	-38.2	0
1.515	-5.3628	4.42104	7.11552	-43.4	-38.6	-38.8	0
1.52	-5.17968	4.3491	7.33134	-42.2	-39.9	-39	0
1.525	-4.95078	4.46028	7.403281	-41.5	-40.6	-40.2	0
1.53	-4.68918	4.3491	7.51446	-41	-41.3	-41	0
1.535	-4.42758	4.0875	7.481761	-40.7	-41.5	-41.5	0
1.54	-4.01556	3.68202	7.403281	-40.1	-41	-41.7	0
1.545	-3.8259	3.53814	7.51446	-38.5	-40.5	-42	0
1.55	-3.67548	3.57084	7.73028	-36	-38.8	-42.5	0
1.555	-3.52506	3.90438	8.02458	-34.5	-37.5	-42.7	0
1.56	-3.37464	4.0548	8.16846	-34.4	-36.2	-42.7	0
1.565	-3.22422	4.12674	8.312341	-34	-34.8	-41.7	0
1.57	-3.0738	4.15944	8.2404	-34.6	-33.7	-40.8	0
1.575	-2.92338	4.0875	8.27964	-35.2	-32.7	-39.3	0
1.58	-2.89068	4.12674	8.42352	-35.4	-31.2	-37.3	0
1.585	-2.92338	4.3491	8.63934	-35.5	-30.1	-35.3	0
1.59	-2.96262	4.49298	8.894401	-36.4	-29.3	-33.6	0
1.595	-2.89068	4.49298	8.8617	-38.2	-28.1	-31.5	0
1.6	-2.77296	4.23792	8.75052	-40.1	-27.3	-28.2	0
1.605	-2.70102	4.0875	8.711281	-41.7	-26.1	-25.5	0
1.61	-2.74026	4.19868	8.78322	-42.3	-24.9	-22.8	0
1.615	-2.74026	4.27062	8.93364	-43.5	-23.5	-20	0
1.62	-2.74026	4.30986	9.07752	-45.6	-21.9	-16.7	0
1.625	-2.77296	4.56492	9.07752	-47.7	-20	-13.3	0
1.63	-2.77296	4.3818	9.07752	-49.7	-18.8	-11.2	0
1.635	-2.74026	4.19868	8.96634	-51.4	-17.9	-9	0
1.64	-2.70102	3.83244	8.8617	-52.2	-16.5	-7.1	0
1.645	-2.70102	3.4989	8.75052	-52.5	-15.1	-4.9	0
1.65	-2.70102	3.31578	8.75052	-52	-13.5	-2.8	0
1.655	-2.89068	3.27654	8.82246	-51.7	-10.9	-0.7	0
1.66	-2.96262	3.24384	8.78322	-51	-9.4	0.6	0
1.665	-3.0411	2.943	8.606641	-50.8	-8.5	1.8	0
1.67	-3.0738	2.79912	8.38428	-50.3	-7.3	3.3	0
1.675	-3.22422	2.57676	8.2404	-49.1	-6	4.6	0
1.68	-3.26346	2.53752	8.27964	-47.8	-6	6	0
1.685	-3.3027	2.24322	7.84146	-46.1	-5.8	8.2	0
1.69	-3.45312	2.21052	8.057281	-43.9	-4.2	9.2	0
1.695	-3.45312	2.21052	7.985341	-42.7	-3.4	10.5	0
1.7	-3.45312	2.17128	7.985341	-40.8	-3.6	11	0
1.705	-3.5643	2.0601	7.9134	-38.7	-3.2	11.9	0
1.71	-3.67548	1.98816	8.02458	-37.1	-2.8	12.6	0
1.715	-3.75396	2.21052	8.057281	-34.9	-2.5	13.4	0
1.72	-3.90438	2.0601	8.2404	-32.2	-2.5	14.4	0
1.725	-3.97632	2.17128	8.16846	-31.3	-2.3	14.9	0
1.73	-3.86514	2.13204	8.207701	-30.8	-4.1	16	0
1.735	-3.86514	2.28246	8.207701	-29.6	-5.3	17.9	0
1.74	-3.75396	2.68794	8.5674	-28.7	-6.3	20.5	0
1.745	-3.63624	2.79912	8.96634	-28.6	-7.9	24.5	0
1.75	-3.3354	3.13266	9.03828	-30.4	-9.5	27.7	0
1.755	-3.0411	3.45966	9.5484	-32.4	-11.5	32	0
1.76	-2.77296	3.64932	9.659581	-35.1	-11.8	35.9	0
1.765	-2.13858	3.97632	9.947341	-38.6	-12.3	41.3	0
1.77	-1.7985	3.83244	10.13046	-43.5	-14.1	49.2	0
1.775	-1.2753	3.94362	10.13046	-48.5	-14.6	57.8	0
1.78	-1.15758	3.72126	10.1697	-51	-14.6	63.9	0
1.785	-0.71286	3.53814	10.13046	-54.2	-14.7	71.5	0
1.79	-0.22236	3.34848	10.05852	-57	-14.6	79.1	0
1.795	-0.0327	3.02148	9.76422	-59.4	-12.7	86.1	0
1.8	-0.22236	2.53752	9.5484	-60.4	-10.1	94.8	0
1.805	-0.11118	2.39364	9.437221	-60.6	-9.8	102.4	0
1.81	-0.37278	2.53752	9.33258	-60.6	-7.9	108.9	0
1.815	-0.41202	2.13204	9.692281	-61	-7.4	114.8	0
1.82	-1.38648	2.39364	9.40452	-61.9	-5.6	120.7	0
1.825	-1.57614	2.98224	9.5484	-61.9	-4.9	126	0
1.83	-1.94892	3.34848	9.62034	-63.2	-3.3	130.1	0
1.835	-2.40018	3.38772	9.40452	-66.6	-1.7	132.7	0
1.84	-2.77296	3.34848	8.93364	-68.9	-0.7	133.8	0
1.845	-3.3027	3.34848	8.606641	-69.2	0.5	133.8	0
1.85	-3.75396	3.45966	8.207701	-68.6	0.7	133.4	0
1.855	-4.01556	3.53814	8.09652	-66.9	0.2	131.7	0
1.86	-4.49952	3.72126	7.985341	-63.6	0.2	128.1	0
1.865	-4.87884	3.86514	8.13576	-61.3	0.7	124.2	0
1.87	-5.17968	3.7932	8.057281	-59.2	1.3	119.2	0
1.875	-5.48052	3.61008	8.09652	-57.4	1.1	114.5	0
1.88	-5.66364	3.4989	8.09652	-55.2	0.8	108.5	0
1.885	-5.93178	3.24384	8.207701	-51.8	-0.2	102	0
1.89	-6.082201	3.02148	8.207701	-49	-0.6	95.1	0
1.895	-6.15414	2.68794	8.2404	-45.4	-1	85.6	0
1.9	-6.26532	2.46558	8.09652	-42	-0.5	77.9	0
1.905	-6.26532	2.3217	8.02458	-38.4	-0.7	70.2	0
1.91	-6.19338	2.17128	7.9134	-33.7	-1.1	60.6	0
1.915	-6.082201	1.91622	7.808761	-29.4	-1	52.9	0
1.92	-5.96448	1.87698	7.76952	-25	-1.4	45.7	0
1.925	-5.814061	1.7658	7.808761	-20.8	-2	39.2	0
1.93	-5.55246	1.65462	7.76952	-16.8	-2.7	33.1	0
1.935	-5.29086	1.4715	7.76952	-12.9	-3.5	27.9	0
1.94	-4.99002	1.28838	7.69758	-8.4	-4.2	22.6	0
1.945	-4.61724	1.10526	7.62564	-3.2	-4.8	17	0
1.95	-4.3491	0.8109601	7.5537	0.4	-5.8	13.5	0
1.955	-4.01556	0.8436601	7.69758	5.3	-6.5	10.2	0
1.96	-3.75396	0.8436601	7.9134	10.2	-7	7.7	0
1.965	-3.41388	0.95484	8.057281	14	-7.2	5	0
1.97	-3.3354	1.13796	8.2404	17.7	-7.2	2.8	0
1.975	-3.3027	1.4715	8.606641	20.5	-6.4	1.8	0
1.98	-3.15228	2.3544	9.03828	23.1	-5.3	0.9	0
1.985	-3.0738	3.09342	9.33258	24.1	-3.3	-0.4	0
1.99	-3.0738	3.61008	9.260641	23.4	-1.8	-2.5	0
1.995	-3.11304	3.72126	9.188701	22.1	-0.6	-4.8	0
2	-3.18498	3.75396	9.2214	21.2	0.2	-7.4	0
2.005	-3.37464	3.64932	9.47646	21.2	1.4	-11	0
2.01	-3.52506	3.83244	9.842701	21.6	2.4	-14.4	0
2.015	-3.67548	4.0875	9.986581	21.7	4.1	-18.4	0
2.02	-3.8259	4.27062	9.875401	21	5.8	-21.9	0
2.025	-3.93708	4.15944	9.731521	19.9	6.9	-26.4	0
2.03	-4.0548	4.12674	9.5484	19.2	8.1	-31	0
2.035	-4.0875	3.94362	9.5157	18.9	8.8	-34.2	0
2.04	-4.23792	3.7932	9.40452	18.8	8.4	-36.4	0
2.045	-4.20522	3.38772	9.260641	18.8	7.6	-38	0
2.05	-4.16598	2.9103	9.00558	19	6.7	-39.6	0
2.055	-4.12674	2.57676	8.82246	20.1	6	-41.8	0
2.06	-4.16598	2.46558	8.5347	22.1	5.7	-44.5	0
2.065	-4.20522	2.43288	8.27964	23.5	6.3	-47.2	0
2.07	-4.20522	2.13204	8.13576	25.4	6.9	-50.7	0
2.075	-4.3491	2.0274	7.808761	28.9	6.7	-54.6	0
2.08	-4.46682	1.94892	7.51446	32.4	7.3	-58.1	0
2.085	-4.64994	2.0601	7.403281	37	8.7	-63	0
2.09	-4.99002	2.24322	7.403281	41.9	10.3	-68.6	0
2.095	-5.14044	2.39364	7.5537	45.7	11.2	-75.1	0
2.1	-5.3301	2.75988	7.73028	49.3	12.6	-81.8	0
2.105	-5.591701	3.05418	7.9134	53.2	14	-89.1	0
2.11	-5.89254	3.61008	8.16846	56.3	14.6	-96.3	0
2.115	-6.00372	4.15944	8.5347	57.8	13.3	-102.6	0
2.12	-5.96448	4.60416	8.63934	57.8	10.7	-106.4	0
2.125	-5.814061	4.56492	8.63934	57.4	8.1	-108.2	0
2.13	-5.48052	4.3491	8.63934	56.9	5.4	-109.8	0
2.135	-5.21892	4.42104	8.894401	56.9	2.2	-110.7	0
2.14	-4.8396	4.71534	9.14946	57.1	0	-110.6	0
2.145	-4.578001	4.71534	9.33258	55.5	-1.4	-110.4	0
2.15	-4.0875	4.6434	9.437221	53.6	-2.6	-109.6	0
2.155	-3.63624	4.46028	9.40452	51.5	-4.3	-108.6	0
2.16	-3.3027	4.19868	9.2214	49.3	-4.9	-106.7	0
2.165	-2.96262	4.0875	9.47646	47.5	-5.5	-104.7	0
2.17	-2.66178	4.19868	9.692281	45.8	-5.4	-102.6	0
2.175	-2.289	4.23792	9.76422	42.4	-5.3	-99.2	0
2.18	-2.0601	4.01556	9.62034	39.1	-6.1	-95.8	0
2.185	-1.83774	3.64932	9.5157	36.2	-6	-91.5	0
2.19	-1.60884	3.45966	9.5157	33.8	-6	-87	0
2.195	-1.38648	3.31578	9.587641	31.5	-6.1	-81.4	0
2.2	-1.308	3.27654	9.587641	28.5	-5.6	-74.5	0
2.205	-1.19682	3.2046	9.692281	26.3	-5.6	-68.4	0
2.21	-1.15758	3.2046	9.76422	23.4	-5.3	-62.2	0
2.215	-1.23606	3.27654	9.91464	20.4	-4.6	-56	0
2.22	-1.2753	3.27654	9.62034	17.3	-4.4	-49.7	0
2.225	-1.38648	3.13266	9.5484	14.4	-4.2	-43.4	0
2.23	-1.45842	3.05418	9.5157	12.2	-3	-38	0
2.235	-1.68732	3.16536	9.587641	9.2	-2.1	-32.1	0
2.24	-2.0274	3.31578	9.5484	6.9	-1.7	-27	0
2.245	-2.36094	3.42696	9.5157	3.9	-1.2	-23.4	0
2.25	-2.70102	3.57084	9.76422	1.1	-0.9	-19.7	0
2.255	-2.89068	4.15944	9.875401	-1.7	-0.7	-17	0
2.26	-3.26346	4.46028	9.76422	-6.3	0	-13.5	0
2.265	-3.48582	4.46028	9.986581	-9.5	-1	-10.8	0
2.27	-3.5643	4.23792	9.5484	-13.6	-2.6	-8	0
2.275	-3.67548	3.83244	9.5157	-16.4	-3.6	-5.9	0
2.28	-3.71472	3.34848	9.2214	-18.6	-3.5	-4.6	0
2.285	-3.8259	2.79912	9.110221	-20.1	-4.4	-2.5	0
2.29	-3.78666	2.50482	9.07752	-20	-4.5	-1.4	0
2.295	-3.75396	2.46558	8.82246	-19.6	-4.1	-0.2	0
2.3	-3.67548	2.24322	8.45622	-19.5	-4.2	0.5	0
2.305	-3.71472	2.0274	8.312341	-18.3	-4.6	1.7	0
2.31	-3.78666	2.09934	8.27964	-16.5	-4.5	2.4	0
2.315	-3.93708	2.24322	8.38428	-15.1	-3.8	2.2	0
2.32	-4.0875	2.50482	8.495461	-14	-3.2	2.2	0
2.325	-4.01556	2.6487	8.45622	-14.1	-3.8	2.2	0
2.33	-4.01556	2.53752	8.35158	-14.4	-4.2	2.5	0
2.335	-3.97632	2.24322	8.207701	-14.3	-5.1	3	0
2.34	-3.86514	2.0274	8.27964	-13.8	-6.1	3.7	0
2.345	-3.75396	1.98816	8.35158	-12.3	-7.2	5.6	0
2.35	-3.52506	1.91622	8.45622	-11.4	-7.7	6.8	0
2.355	-3.37464	1.7658	8.312341	-10.2	-8.8	9	0
2.36	-3.22422	1.65462	8.38428	-9.5	-10.1	11	0
2.365	-3.11304	1.94892	8.63934	-7.9	-10	13.8	0
2.37	-2.96262	2.3217	8.63934	-7.2	-10.5	16.4	0
2.375	-2.92338	2.39364	8.606641	-7.7	-10.4	18.4	0
2.38	-2.89068	2.13204	8.45622	-7.2	-10.2	20.2	0
2.385	-2.85144	1.7658	8.42352	-6.7	-10.4	21.5	0
2.39	-2.89068	1.4715	8.312341	-5.2	-10.2	23.7	0
2.395	-2.96262	1.32108	8.27964	-3	-10.2	25.3	0
2.4	-3.00186	1.13796	8.09652	0.5	-9.4	27.3	0
2.405	-3.15228	0.9940801	8.09652	3.2	-9.1	29.1	0
2.41	-3.3354	1.28838	8.312341	7.3	-8.8	29.8	0
2.415	-3.60354	1.98816	8.45622	10.5	-8.1	30.9	0
2.42	-3.90438	2.53752	8.42352	11.6	-7.1	30.6	0
2.425	-4.0875	2.72718	8.35158	12.8	-5.9	30	0
2.43	-4.23792	2.75988	8.35158	14.4	-5.8	29.2	0
2.435	-4.3491	2.83836	8.495461	16.1	-6.5	27.6	0
2.44	-4.38834	2.83836	8.78322	17.3	-6.3	25.5	0
2.445	-4.3491	3.05418	8.93364	18	-5.1	22.1	0
2.45	-4.23792	3.45966	9.03828	19	-4	19.7	0
2.455	-4.0875	3.57084	9.03828	19.1	-2.9	17.5	0
2.46	-3.90438	3.53814	8.93364	19.1	-3.4	15.4	0
2.465	-3.71472	3.42696	8.8617	18.8	-3.9	14.8	0
2.47	-3.45312	3.13266	8.894401	19	-4.3	14.7	0
2.475	-3.18498	2.9103	8.8617	19	-4.5	14.3	0
2.48	-3.00186	2.72718	8.711281	19.4	-4.2	14	0
2.485	-2.77296	2.79912	8.75052	20.5	-3.1	15.5	0
2.49	-2.58984	2.9103	8.711281	21.4	-2.3	15.8	0
2.495	-2.47212	2.83836	8.67858	21.4	-1.3	16.5	0
2.5	-2.43942	2.6487	8.5347	21.7	-0.1	17.2	0
2.505	-2.5506	2.53752	8.5674	22.8	1.2	16.8	0
2.51	-2.66178	2.616	8.5347	23.8	2.3	16.8	0
2.515	-3.00186	2.46558	8.38428	25.5	3.8	17.2	0
2.52	-3.37464	2.24322	8.13576	26.9	5	17.4	0
2.525	-3.63624	2.13204	8.13576	29.2	6.3	16.9	0
2.53	-4.01556	2.39364	8.09652	32.2	7	16.3	0
2.535	-4.23792	2.68794	8.16846	34.4	7	15.1	0
2.54	-4.42758	3.05418	8.207701	36.6	6.2	14.1	0
2.545	-4.42758	3.31578	8.35158	37.4	5.8	13.3	0
2.55	-4.3164	3.4989	8.27964	37.5	5.3	12.1	0
2.555	-4.16598	3.4989	8.312341	37.1	4.4	11.4	0
2.56	-4.12674	3.61008	8.38428	36.8	3.7	10.7	0
2.565	-3.93708	3.7932	8.45622	36.8	2.8	10.8	0
2.57	-3.8259	3.72126	8.312341	36.4	2.1	11.3	0
2.575	-3.71472	3.64932	8.5347	36.6	1.6	10.7	0
2.58	-3.75396	3.90438	8.606641	37	1.8	10.1	0
2.585	-3.71472	4.23792	8.67858	37.3	2.5	9	0
2.59	-3.67548	4.49298	8.75052	37.8	2.5	7.7	0
2.595	-3.5643	4.60416	9.00558	36.8	2.1	8.1	0
2.6	-3.3354	4.89846	9.2214	35.6	1.7	7.4	0
2.605	-3.00186	4.78728	9.188701	34	1.8	7.4	0
2.61	-2.5506	4.3491	8.96634	32.3	2.7	6.6	0
2.615	-2.47212	3.83244	8.8617	31.7	3.5	6.3	0
2.62	-2.51136	3.72126	8.78322	31.5	5.3	7	0
2.625	-2.8122	3.75396	8.96634	31.8	6.2	7.3	0
2.63	-3.22422	3.86514	8.8617	33.1	7.7	8.5	0
2.635	-3.63624	3.83244	8.45622	33.6	8.7	8.9	0
2.64	-4.0548	3.57084	8.057281	34.7	9	8.1	0
2.645	-4.23792	3.53814	8.02458	36.4	9.3	6.2	0
2.65	-4.27716	3.94362	8.2404	39.2	9.3	4.4	0
2.655	-3.97632	4.53222	8.67858	40.9	8.7	2.9	0
2.66	-3.45312	5.08158	9.110221	41.2	7.9	2.1	0
2.665	-3.0738	5.56554	9.5484	40.8	8.8	1.6	0
2.67	-2.85144	5.67672	9.731521	39.7	9.3	1.6	0
2.675	-2.92338	5.67672	9.62034	37.2	10.9	1.2	0
2.68	-3.15228	5.63748	9.40452	34.7	12.5	0.7	0
2.685	-3.41388	5.5263	9.07752	31.5	14.4	-0.5	0
2.69	-3.78666	5.34318	8.78322	29.4	15.1	-1.6	0
2.695	-4.0875	5.00964	8.5347	28.5	16.2	-3	0
2.7	-4.16598	4.89846	8.35158	28.6	16.5	-5.3	0
2.705	-4.12674	5.08158	8.63934	28.8	16.1	-7.7	0
2.71	-3.90438	5.41512	9.07752	28	15.5	-9.7	0
2.715	-3.41388	5.56554	9.2214	26.3	15.3	-9.7	0
2.72	-3.22422	5.27124	8.82246	23.4	15.6	-10.3	0
2.725	-2.89068	4.60416	8.606641	21.2	16.3	-10.2	0
2.73	-2.96262	4.01556	8.2404	20.3	17	-10	0
2.735	-3.0738	3.86514	8.16846	20.7	18.6	-10	0
2.74	-3.26346	3.94362	8.207701	21.9	19.8	-9.4	0
2.745	-3.63624	4.0548	8.13576	22.6	21.2	-9.8	0
2.75	-3.90438	4.23792	8.13576	23.4	21.6	-9.2	0
2.755	-3.93708	4.3818	8.207701	23.8	21.7	-9.9	0
2.76	-3.93708	4.49298	8.312341	24.7	22	-9.6	0
2.765	-3.75396	4.6434	8.38428	24.5	22.5	-9.7	0
2.77	-3.78666	4.89846	8.38428	24.1	23.1	-9.7	0
2.775	-3.86514	4.9704	8.495461	23.6	24	-9.6	0
2.78	-3.97632	4.82652	8.35158	22.8	24.1	-10.1	0
2.785	-4.0548	4.3491	8.09652	22.2	24.3	-10.2	0
2.79	-4.0875	3.86514	7.880701	21.9	25.4	-10.1	0
2.795	-4.12674	3.90438	8.057281	23.2	25.6	-10.5	0
2.8	-4.16598	4.0875	8.09652	24.3	25.2	-9.8	0
2.805	-4.0548	4.49298	8.312341	25.6	25.3	-8.6	0
2.81	-4.0875	4.71534	8.27964	26.3	25.6	-7.6	0
2.815	-4.12674	4.75458	8.207701	26.6	25.6	-7.4	0
2.82	-4.27716	4.71534	8.27964	26.6	25.5	-7.4	0
2.825	-4.0548	4.6761	7.952641	26.3	26.9	-7.9	0
2.83	-4.12674	4.46028	7.952641	27	27	-8.7	0
2.835	-4.16598	4.46028	7.808761	28.2	27.5	-9.4	0
2.84	-4.12674	4.49298	8.057281	30.4	26.6	-9.3	0
2.845	-4.12674	4.53222	7.9134	31.7	27	-9.4	0
2.85	-4.20522	4.53222	7.73028	32.8	28	-9.5	0
2.855	-3.97632	4.53222	7.808761	34.3	26.6	-8.1	0
2.86	-3.0738	3.90438	7.2594	35.8	23.1	-6.5	0
2.865	-2.70102	2.09934	6.82776	38.9	20.7	-3.8	0
2.87	-2.43942	0.95484	6.38958	45.1	19.3	-0.4	0
2.875	-1.90968	0.07194	6.35034	54.8	17.2	4.2	0
2.88	-2.09934	-0.40548	6.06258	68.7	15.1	11.8	0
2.885	-3.26346	0.07194	6.31764	82.1	11.6	18	0
2.89	-6.19338	2.79912	7.51446	97.7	2.5	25.4	0
2.895	-9.19524	6.63156	7.808761	109.6	-11.5	28.3	0
2.9	-9.83616	10.05852	8.75052	120.4	-26.3	28.1	0
2.905	-4.20522	8.920561	10.13046	120.4	-33.3	19.9	0
2.91	-1.75926	8.84208	10.1697	108.4	-17.6	12.2	0
2.915	-2.21052	8.07036	9.47646	96.6	-6	9.3	0
2.92	-3.0738	7.37058	8.75052	90.1	5.3	2.7	0
2.925	-3.00186	6.92586	8.2404	87.2	14.4	-4.5	0
2.93	-3.11304	6.92586	8.42352	86.6	21.9	-10	0
2.935	-3.18498	6.9978	8.606641	85.7	28.2	-14.9	0
2.94	-3.5643	7.33134	9.33258	84.2	36.6	-18.8	0
2.945	-3.45312	8.32542	9.76422	81.9	49.6	-24.7	0
2.95	-2.70102	7.95918	9.2214	77.2	60.9	-30.1	0
2.955	-3.15228	6.74274	9.00558	72.1	73	-34.5	0
2.96	-4.99002	6.22608	10.34628	69.2	83.5	-35.6	0
2.965	-4.3164	7.37058	9.587641	66.6	89	-34	0
2.97	-4.12674	7.808761	9.587641	62.6	102.9	-34.7	0
2.975	-4.0548	7.403281	9.587641	57.9	112.8	-34.4	0
2.98	-4.20522	7.403281	9.5484	51.7	122.9	-32	0
2.985	-4.49952	7.076281	9.14946	45.3	132	-28.9	0
2.99	-5.14044	6.92586	8.93364	39.4	140.3	-23.5	0
2.995	-5.70288	6.74274	8.96634	32.7	149.8	-16.3	0
3	-5.8533	6.00372	8.38428	27.4	154.4	-9.5	0
3.005	-6.3765	5.34318	7.880701	22.4	157.9	-1.7	0
3.01	-7.095901	4.56492	7.004341	18.4	156.8	7.5	0
3.015	-7.24632	4.12674	6.20646	16.8	151.9	16.4	0
3.02	-6.605401	3.2046	6.10182	15.3	145.7	29.6	0
3.025	-3.90438	2.943	7.51446	14.8	133	50.6	0
3.03	0.63438	3.94362	10.45746	10.8	103.8	94.5	0
3.035	3.5643	7.22016	14.27028	0.7	79	140.2	0
3.04	0.8959801	10.09776	17.57298	-19.6	56.2	182.7	0
3.045	0.0327	9.35874	17.17404	-58.5	45.2	205.7	0
3.05	-0.22236	8.07036	16.84704	-81	53.4	205.9	0
3.055	-1.2753	5.45436	14.8131	-110.3	63.7	202.2	0
3.06	-2.62254	2.28246	11.98128	-137.4	74.4	199	0
3.065	-3.8259	-0.36624	9.692281	-148.1	78.4	198.4	0
3.07	-4.68918	-1.98816	8.057281	-150.3	74.9	200.6	0
3.075	-5.21892	-2.39364	7.44252	-147.2	66.4	205.5	0
3.08	-5.44128	-2.24322	7.481761	-141.4	55.7	209.1	0
3.085	-5.66364	-2.0601	7.586401	-133.7	43.8	209.7	0
3.09	-6.114901	-1.62192	7.952641	-127.8	37.3	206.4	0
3.095	-6.71658	-0.8436601	8.45622	-123.8	33.6	198.4	0
3.1	-7.54062	-0.14388	8.8617	-120.9	30.4	187.6	0
3.105	-8.03112	0.25506	9.00558	-120.1	25.9	174.3	0
3.11	-8.26002	0.47742	8.8617	-120.7	19.3	156.4	0
3.115	-8.1096	0.36624	8.495461	-120.8	13.7	141.6	0
3.12	-7.73028	0.47742	8.16846	-119.5	7.9	127.8	0
3.125	-7.31826	0.47742	8.02458	-117.7	4.2	115.3	0
3.13	-7.095901	0.8436601	7.9134	-115.1	1.7	104.1	0
3.135	-6.90624	1.39956	7.808761	-112.2	-0.8	94.2	0
3.14	-6.56616	1.94892	7.952641	-109.9	-4.2	84.9	0
3.145	-6.26532	2.3217	8.13576	-108.1	-8.4	76	0
3.15	-5.93178	2.72718	8.16846	-108.3	-11.6	69.5	0
3.155	-5.70288	3.24384	8.38428	-107.8	-13	64.6	0
3.16	-5.21892	4.15944	8.82246	-107.8	-12.1	59.5	0
3.165	-4.72842	4.9704	8.96634	-110.3	-10.2	53.9	0
3.17	-4.578001	5.41512	9.00558	-117.1	-7.2	47.6	0
3.175	-4.49952	5.56554	8.8617	-122.7	-4.6	41.9	0
3.18	-4.46682	5.70942	8.75052	-128.2	-1.9	37.7	0
3.185	-4.23792	6.00372	8.606641	-133.6	1.4	33.8	0
3.19	-3.90438	6.29802	8.2404	-138.8	4	30.3	0
3.195	-3.52506	6.29802	7.76952	-143.9	6.5	27	0
3.2	-2.92338	6.15414	7.15476	-149.3	9.5	22.8	0
3.205	-2.289	6.04296	6.500761	-152	12.3	19.8	0
3.21	-1.72656	5.89254	6.023341	-153	16.8	17	0
3.215	-1.34724	6.04296	5.48052	-152.8	22	14.8	0
3.22	-1.23606	6.15414	5.00964	-152.1	25.8	14.1	0
3.225	-1.38648	6.22608	4.75458	-150.7	30.1	13.8	0
3.23	-1.5369	6.63156	4.9377	-147.8	33.8	14.3	0
3.235	-1.7985	7.298641	5.120821	-145.5	36	14.3	0
3.24	-1.90968	7.298641	4.86576	-145.5	36.8	13.5	0
3.245	-2.0274	7.5537	5.55246	-145.8	37.7	10.8	0
3.25	-1.94892	7.2594	5.19276	-147.2	35.5	7.9	0
3.255	-1.68732	7.03704	4.42758	-149	32.8	5.3	0
3.26	-1.45842	6.55962	3.74088	-146.4	31	0.2	0
3.265	-5.25162	4.89846	-1.85082	-141.3	30.6	-3.2	0
3.27	4.38834	14.33568	-6.605401	-86.8	0	10.7	0
3.275	3.26346	5.93178	-21.28116	-40.3	-38	69.7	0
3.28	8.59356	8.770141	-22.0071	12.7	-44.5	99.8	0
3.285	12.83802	22.51722	-18.12234	97.8	-69.5	155.1	0
3.29	15.16626	23.51784	-18.7044	127.3	-91.1	218	0
3.295	2.92338	7.59294	-7.298641	137.4	-90.5	248.7	0
3.3	-7.84146	21.96786	12.63528	145.6	-78.7	224.3	0
3.305	-16.78164	29.96628	24.0018	139.4	-78.6	177.3	0
3.31	-27.18024	33.94914	27.45492	104.2	-79.3	118.5	0
3.315	-21.66048	29.74392	21.64086	75.6	-103.5	88.8	0
3.32	-0.2943	11.38614	11.11146	24.9	-98.7	55.2	0
3.325	6.97818	3.4989	7.62564	15.7	-62.5	32.2	0
3.33	7.54062	5.85984	10.81716	26.3	-63.4	43.7	0
3.335	2.3217	9.76422	15.32322	25.5	-65.9	53.9	0
3.34	-2.0274	10.57518	12.70722	19.1	-42	41.7	0
3.345	-1.60884	6.781981	8.82246	10	-18.4	26.5	0
3.35	-0.9744601	5.08158	7.586401	10.9	-15.7	21.4	0
3.355	-1.34724	7.18746	8.96634	15.7	-16.2	21.7	0
3.36	-0.7848001	8.03112	9.5157	14.2	-14	19.5	0
3.365	-0.2943	6.9651	8.606641	8.1	-8.8	14.2	0
3.37	-1.12488	6.04296	7.73028	1.6	-4.4	9.5	0
3.375	-2.51136	6.082201	7.69758	-0.5	-4.4	8.5	0
3.38	-3.3027	6.15414	7.808761	-1.4	-6.2	8.7	0
3.385	-3.52506	5.89254	7.44252	-3	-9.1	9.7	0
3.39	-3.18498	5.74866	7.62564	-4.3	-13	11	0
3.395	-2.70102	5.85984	7.808761	-5.9	-16.1	12.1	0
3.4	-2.24976	6.00372	8.09652	-8.4	-17.9	13.7	0
3.405	-2.0601	6.082201	8.16846	-10.6	-18.9	14.6	0
3.41	-2.58984	5.70942	8.02458	-13.9	-20.9	14.9	0
3.415	-3.26346	5.5263	7.9134	-16.1	-22.9	16.3	0
3.42	-3.3027	5.56554	8.13576	-17.3	-25.6	18.3	0
3.425	-2.70102	5.63748	8.207701	-18.4	-28.5	20	0
3.43	-2.40018	5.5263	8.35158	-18.8	-31	22	0
3.435	-2.0274	5.85984	8.75052	-18.6	-32.5	22.6	0
3.44	-1.94892	5.487061	8.38428	-19.3	-31.7	22.4	0
3.445	-2.24976	5.5263	8.27964	-20.1	-30.3	22.9	0
3.45	-2.13858	5.45436	8.207701	-19.6	-29.2	23.1	0
3.455	-1.94892	5.41512	8.13576	-18.6	-28.1	22.6	0
3.46	-1.75926	5.45436	8.312341	-16.4	-29.1	22.4	0
3.465	-1.64808	5.45436	8.312341	-14.3	-28.9	21	0
3.47	-1.57614	5.487061	8.495461	-15.1	-32	18.6	0
3.475	-1.75926	5.41512	8.207701	-11.7	-24.8	18.8	0
3.48	-1.60884	5.19276	8.312341	-9.6	-22.2	17.9	0
3.485	-1.12488	5.37588	8.63934	-7.3	-22.1	17.7	0
3.49	-1.34724	5.56554	8.495461	-5.3	-19.2	17.2	0
3.495	-1.60884	5.56554	8.27964	-3.5	-18.2	16.4	0
3.5	-1.68732	5.56554	8.27964	-1.7	-17.3	15.3	0
3.505	-1.68732	5.56554	8.27964	-0.2	-16.1	15.1	0
3.51	-1.5369	5.59824	8.495461	0.5	-17.6	14.3	0
3.515	-1.45842	5.59824	8.312341	-0.5	-15.6	14	0
3.52	-1.45842	5.63748	8.35158	-0.6	-14.1	13.7	0
3.525	-1.38648	5.67672	8.35158	-0.5	-13.3	13.5	0
3.53	-1.2753	5.74866	8.27964	-0.1	-12.5	13.2	0
3.535	-1.12488	5.67672	8.312341	0.4	-11.6	11.9	0
3.54	-1.23606	5.37588	8.27964	0.7	-11.2	11.2	0
3.545	-1.38648	5.19276	8.2404	1.1	-10.7	10.3	0
3.55	-1.42572	5.27124	8.312341	2.9	-8.8	10.2	0
3.555	-1.42572	5.37588	8.27964	4.5	-7.9	10.5	0
3.56	-1.2753	5.487061	8.38428	5.8	-7	10.2	0
3.565	-1.19682	5.59824	8.35158	6.4	-6	10.5	0
3.57	-1.308	5.59824	8.312341	6.5	-5.5	9.8	0
3.575	-1.308	5.63748	8.27964	6.8	-4.4	9.4	0
3.58	-1.308	5.59824	8.27964	6.6	-4.4	9.5	0
3.585	-1.2753	5.59824	8.2404	6.7	-4.2	9.3	0
3.59	-1.23606	5.59824	8.207701	6.3	-3.7	8.7	0
3.595	-1.19682	5.45436	8.207701	7	-3.2	8.4	0
3.6	-1.19682	5.41512	8.27964	7.7	-2.9	8.8	0
3.605	-1.38648	5.487061	8.27964	8.5	-3	8.6	0
3.61	-1.38648	5.63748	8.27964	8.6	-3.2	9	0
3.615	-1.308	5.74866	8.2404	8.4	-2.3	9.1	0
3.62	-1.19682	5.74866	8.27964	9.1	-2.1	8.5	0
3.625	-1.15758	5.78136	8.312341	9.4	-1.6	8.3	0
3.63	-1.15758	5.74866	8.2404	8.6	-1.2	7.9	0
3.635	-1.19682	5.85984	8.207701	9.3	-1.2	7.4	0
3.64	-1.2753	5.70942	8.207701	9.1	-0.7	7.1	0
3.645	-1.2753	5.59824	8.16846	8.5	-0.6	6.6	0
3.65	-1.2753	5.56554	8.2404	8.6	-0.3	6.5	0
3.655	-1.15758	5.59824	8.2404	9.4	-0.7	6.3	0
3.66	-1.23606	5.78136	8.2404	10	-0.4	5.9	0
3.665	-1.19682	5.74866	8.13576	9.8	-0.2	5.1	0
3.67	-1.12488	5.487061	8.057281	9.9	-1.4	5.3	0
3.675	-1.12488	5.67672	8.38428	12.2	-3	5.2	0
3.68	-1.23606	5.70942	8.13576	12.2	-1.9	4.9	0
3.685	-1.15758	5.70942	8.35158	12	-1.7	4.8	0
3.69	-1.38648	5.56554	8.16846	11.1	0.2	4.6	0
3.695	-1.45842	5.56554	8.27964	12.3	0.2	4.9	0
3.7	-1.45842	5.59824	8.2404	13	-0.3	5.2	0
3.705	-1.49766	5.56554	8.16846	14	-0.1	5.7	0
3.71	-1.42572	5.56554	8.207701	14.9	-0.1	6.6	0
3.715	-1.2753	5.487061	8.27964	16.7	-1.1	7.4	0
3.72	-1.308	5.487061	8.13576	19.1	-2.4	7	0
3.725	-1.42572	5.93178	8.2404	21.7	-3.6	6.4	0
3.73	-1.2753	5.67672	8.13576	21.8	-1.9	7.2	0
3.735	-1.38648	5.78136	8.207701	23.1	-0.4	7.4	0
3.74	-1.45842	5.67672	8.16846	24.4	0.1	7	0
3.745	-1.5369	5.78136	8.057281	26.6	0.1	7.5	0
3.75	-1.5369	5.8206	8.16846	28.5	-1.1	7.6	0
3.755	-1.42572	5.59824	8.09652	30.6	0.7	7.5	0
3.76	-1.42572	5.89254	8.207701	34	1.6	7.5	0
3.765	-1.42572	5.74866	8.13576	36.5	2.8	7.8	0
3.77	-1.19682	5.78136	7.985341	39.8	5	7.2	0
3.775	-0.63438	5.74866	7.952641	46.4	8.4	6	0
3.78	0.14388	5.37588	7.9134	53.4	13.5	3.7	0
3.785	1.08564	5.37588	8.09652	62.7	21.7	-0.2	0
3.79	1.0464	5.59824	8.5674	73.3	31.6	-5.6	0
3.795	0.33354	5.63748	8.711281	81.7	39.4	-12.4	0
3.8	-0.11118	5.63748	8.93364	90.7	45.7	-18.5	0
3.805	-1.5369	5.16006	9.14946	98.1	50.1	-21.6	0
3.81	-0.8959801	4.12674	9.293341	108.2	49.5	-26.3	0
3.815	-0.67362	5.00964	9.842701	125.7	47.3	-30.9	0
3.82	-1.83774	4.86576	9.62034	142.1	49.2	-34.6	0
3.825	-2.5506	4.6761	9.91464	162.1	48.9	-37.3	0
3.83	-3.18498	4.56492	10.41822	184.3	48	-38.6	0
3.835	-3.8259	4.3818	10.67328	211.7	49.7	-37.1	0
3.84	-3.78666	4.6434	10.71252	233.3	48.7	-33.5	0
3.845	-3.3354	4.0875	10.05852	253.1	45.8	-28.9	0
3.85	-2.77296	4.53222	10.49016	279.3	45.2	-23.5	0
3.855	-3.0411	4.49298	10.92834	298.6	47.3	-19.6	0
3.86	-4.61724	5.5263	11.98128	316.1	47.6	-12.1	0
3.865	-4.95078	5.63748	11.98128	330	44.4	-2.6	0
3.87	-4.61724	5.97102	11.98128	343	40.8	9.7	0
3.875	-5.70288	7.33134	12.60258	358.1	40.3	25.4	0
3.88	-6.526921	10.1697	14.52534	371.4	38.4	42.7	0
3.885	-5.78136	11.79162	14.52534	376.1	28.7	61.8	0
3.89	-6.45498	13.08	15.1401	374.7	27.2	76.3	0
3.895	-6.00372	14.33568	15.17934	369.8	30.4	85.5	0
3.9	-6.526921	15.70254	15.68946	363	38.6	92	0
3.905	-7.84146	16.5462	17.4291	355.8	52.2	94.7	0
3.91	-9.044821	15.88566	16.63122	336.8	59.2	100.3	0
3.915	-8.85516	14.40762	14.4534	321	58.3	108.9	0
3.92	-9.646501	14.66922	14.19834	312	48	121.3	0
3.925	-9.986581	13.81902	12.5241	297.7	30.4	136.2	0
3.93	-10.28742	13.3416	11.62158	285.8	5.6	152.5	0
3.935	-12.31482	12.89688	14.52534	271.3	-23.8	162.1	0
3.94	-18.5082	8.770141	21.06534	240.3	-51.2	152.3	0
3.945	-24.852	2.21052	25.46022	163.7	-96.4	106.1	0
3.95	-26.1273	11.45808	9.00558	109.6	-133.1	55	0
3.955	-15.31668	9.91464	24.80622	138.1	-144.5	-29.6	0
3.96	-12.64836	-3.4989	15.97722	98.4	-139.1	-87.7	0
3.965	-8.55432	-7.88724	8.35158	77.4	-117.8	-140	0
3.97	-7.880701	-9.35874	5.84676	82.8	-87.7	-180.8	0
3.975	-7.20708	-7.37058	6.74928	98.9	-74.9	-193.4	0
3.98	-8.03112	-4.0548	8.207701	107.1	-73.4	-194.8	0
3.985	-9.156001	-1.21644	10.2024	103.8	-80.6	-190.9	0
3.99	-9.456841	0.51012	11.69352	89.3	-97.7	-186.9	0
3.995	-8.48238	1.10526	12.56334	67.2	-121.7	-183.5	0
4	-6.56616	1.06602	12.8184	40.9	-145.2	-181.5	0
4.005	-4.3164	0.6213	12.45216	7.2	-166.3	-181.6	0
4.01	-2.51136	0.25506	11.76546	-17.9	-175	-182.2	0
4.015	-1.57614	0.07194	10.96758	-40.3	-176.4	-184	0
4.02	-1.308	0.25506	10.05852	-61.5	-175.3	-184.5	0
4.025	-1.49766	0.2943	9.2214	-82.5	-174.5	-183.4	0
4.03	-1.75926	0.25506	8.27964	-104.6	-176.4	-179.3	0
4.035	-2.09934	0.2943	7.298641	-120.9	-181.4	-174	0
4.04	-2.24976	0.25506	6.605401	-134.6	-188	-168	0
4.045	-2.3217	0.07194	5.918701	-146	-194.6	-162.1	0
4.05	-2.36094	0.18312	5.40858	-155.4	-200.8	-157	0
4.055	-2.43942	0.5886	4.89846	-165.2	-206.2	-153.1	0
4.06	-2.62254	0.73248	4.10058	-171	-208.3	-152.3	0
4.065	-2.66178	0.69978	3.41388	-173.9	-208.6	-152.6	0
4.07	-2.77296	0.66054	2.93646	-175.8	-207	-156.1	0
4.075	-3.18498	0.66054	2.46558	-175.5	-204.8	-159.9	0
4.08	-4.0548	1.1772	2.3544	-172.7	-202	-164	0
4.085	-5.14044	1.87698	2.24976	-168.4	-201.2	-168	0
4.09	-5.96448	2.24322	2.03394	-165.4	-204.8	-170.6	0
4.095	-6.677341	2.50482	1.81158	-162.6	-211.5	-172.2	0
4.1	-7.42944	2.87106	1.59576	-159	-220.2	-171.9	0
4.105	-8.18154	3.57084	1.62846	-154	-229.1	-170.5	0
4.11	-8.78322	4.42104	1.55652	-150.4	-237	-169.6	0
4.115	-9.56802	5.59824	1.77888	-146.9	-243.6	-169.1	0
4.12	-10.3986	6.9978	1.85082	-143	-250.6	-171.9	0
4.125	-11.48424	8.4039	1.77888	-141.4	-254.8	-174.7	0
4.13	-12.75954	9.50916	1.45188	-141.1	-260.2	-178.7	0
4.135	-13.77324	9.986581	0.57552	-141.8	-270.3	-183.3	0
4.14	-14.04138	9.947341	-0.83058	-140	-280.7	-185.6	0
4.145	-13.92366	9.50916	-2.43288	-136.2	-290.7	-184	0
4.15	-13.89096	8.920561	-3.91746	-128.5	-300.8	-177.3	0
4.155	-13.55088	9.103681	-5.08158	-115.7	-308.9	-166.4	0
4.16	-12.79878	10.35282	-5.40858	-100	-315	-153	0
4.165	-11.6739	12.1971	-4.89846	-83.9	-318	-137.7	0
4.17	-10.84986	14.11332	-4.2837	-68.1	-313.3	-118.3	0
4.175	-10.81062	15.91836	-3.84552	-60.2	-301.5	-101.1	0
4.18	-11.26188	17.46834	-3.59046	-56	-285.3	-82.6	0
4.185	-11.63466	18.79596	-3.6624	-54	-267.1	-62.7	0
4.19	-11.6739	19.05756	-4.17252	-52.9	-245.2	-44.8	0
4.195	-11.1834	19.05756	-4.89846	-50.7	-214.2	-26.9	0
4.2	-10.6602	34.2042	-2.13858	-38.1	-196.2	-3	0
4.205	-3.45312	39.84822	-5.120821	-4.2	-222.5	81.1	0
4.21	15.12702	47.76816	-28.65174	1.5	-158.1	103.5	0
4.215	17.38332	56.72796	-31.77786	46.8	-52.3	129.7	0
4.22	-2.21052	56.72796	-47.83356	63.8	33.8	143.9	0
4.225	-38.86068	42.05874	-33.37362	-37.4	136.9	78	0
4.23	-20.57484	28.27242	3.44658	-103.7	37.1	-12.3	0
4.235	10.6602	-14.26374	15.61752	-135	-30.1	-55.6	0
4.24	11.37306	-20.93454	23.20392	-129.5	-6.9	-26.7	0
4.245	-2.66178	2.57676	24.80622	-32.3	32.9	1.1	0
4.25	-8.85516	-0.14388	9.293341	-9.1	57.4	0.4	0
4.255	-9.234481	5.59824	3.08688	16.7	58.3	2	0
4.26	-3.97632	16.76856	4.24446	36.1	35.4	7.7	0
4.265	-2.5506	12.4914	5.40858	19.2	25.3	-0.8	0
4.27	-2.09934	5.59824	5.9514	-1.2	22.8	-11.9	0
4.275	-1.19682	5.85984	8.2404	-2	19.4	-14.7	0
4.28	-3.00186	5.74866	8.312341	-4.3	21.7	-15.3	1
4.285	-6.795061	5.67672	7.004341	-9.3	24.2	-13.2	1
4.29	-8.29272	6.6708	6.20646	-9.3	19.7	-6.2	1
4.295	-6.19338	6.9978	6.35034	-8.5	10.6	2.6	1
4.3	-3.8259	6.9651	7.076281	-9.4	1.3	10.7	1
4.305	-3.5643	6.15414	7.5537	-11.9	-4	15.6	1
4.31	-3.3027	5.74866	7.808761	-11.7	-8	17.7	1
4.315	-2.66178	6.15414	8.2404	-8.3	-11.8	18.9	1
4.32	-2.3217	6.52038	8.13576	-6	-12.6	19.1	1
4.325	-2.0601	6.52038	8.207701	-3	-12.5	18.1	1
4.33	-1.87698	6.52038	8.2404	-0.4	-11.8	16.9	1
4.335	-1.5369	6.33726	8.16846	1.7	-10.8	15.7	1
4.34	-1.2753	6.22608	8.16846	3.2	-9.1	14.1	1
4.345	-1.23606	6.04296	8.02458	6	-6.1	10.9	1
4.35	-1.5369	5.78136	7.952641	8.5	-3.9	8.4	1
4.355	-1.75926	5.8206	7.985341	12.1	-2.2	6.6	1
4.36	-1.7985	5.97102	7.880701	15.2	-1.3	5.4	1
4.365	-1.94892	5.93178	7.808761	18	-0.1	4.5	1
4.37	-1.7985	5.97102	7.808761	20.7	0.2	3.7	1
4.375	-1.87698	6.082201	7.808761	22.4	1	2.8	1
4.38	-1.90968	6.22608	7.73028	23.8	1.8	2.1	1
4.385	-2.0274	6.29802	7.69758	25.4	3	0.9	1
4.39	-1.83774	6.29802	7.69758	27	4.2	0.1	1
4.395	-1.75926	6.33726	7.76952	28	6	-2	1
4.4	-1.7985	6.63156	7.84146	29.9	8.3	-4.2	1
4.405	-2.13858	6.7035	7.62564	31.2	10.6	-6.2	1
4.41	-2.62254	6.59232	7.33134	32.1	11.4	-7.5	1
4.415	-3.37464	6.7035	7.33134	32.6	11.2	-8.5	1
4.42	-3.37464	5.93178	7.69758	33.9	12.1	-5.7	1
4.425	-3.60354	5.70942	8.42352	36.8	10.5	-3.5	1
4.43	-4.16598	6.22608	8.495461	42.1	10.1	-3.2	1
4.435	-5.14044	5.97102	8.09652	47.2	5.8	-1.8	1
4.44	-7.6191	5.34318	8.2404	54.5	0.3	-1.4	1
4.445	-10.84986	5.232	8.2404	65.7	-10	-1.9	1
4.45	-13.47894	4.49298	7.76952	77.4	-30.9	-5.1	1
4.455	-9.3849	1.7658	9.07752	92.3	-68.1	-13.7	1
4.46	-3.37464	3.94362	10.8564	113.5	-94.9	-27.4	1
4.465	-1.12488	5.41512	12.45216	127.7	-101.1	-40.1	1
4.47	-2.17128	3.90438	11.62158	122.7	-108.9	-49.1	1
4.475	-5.78136	4.01556	11.65428	119.1	-120.1	-58.5	1
4.48	-10.77138	1.21644	11.62158	116.3	-141.4	-75.6	1
4.485	-16.7424	-1.65462	11.22264	109.9	-165.9	-119.7	1
4.49	-21.58854	-3.75396	9.587641	108.9	-182.2	-176.1	1
4.495	-21.43812	-1.58268	10.64058	116.5	-196.4	-244	1
4.5	-19.48266	-0.8436601	12.30828	122.7	-202	-315.7	1
4.505	-17.34408	-3.4989	10.41822	116.4	-203.9	-385.2	1
4.51	-13.62936	-4.30986	8.42352	115.7	-202.1	-461	1
4.515	-9.156001	-3.7932	7.586401	122.9	-199.3	-504.7	1
4.52	-5.17968	-2.43288	7.004341	131.3	-199.4	-516.3	1
4.525	-3.15228	2.0274	8.38428	138.9	-203.9	-504.4	1
4.53	1.45842	3.09342	9.03828	135.2	-222	-461.6	1
4.535	7.24632	4.82652	8.67858	116.5	-235.7	-395.7	1
4.54	11.48424	5.78136	7.2267	97.4	-237	-330.1	1
4.545	13.74054	8.88132	6.13452	80.1	-228.5	-258.8	1
4.55	14.49264	11.56926	2.83182	97.4	-237	-330.1	1
4.555	11.26188	15.40824	0.07194	80.1	-228.5	-258.8	1
4.56	6.94548	21.26808	-0.7978801	50.7	-191.5	-94.5	1
4.565	3.5643	25.54524	-4.42758	23.9	-140.4	21.9	1
4.57	1.0464	26.20578	-9.91464	1.4	-91.3	51.2	1
4.575	-1.90968	26.9775	-16.0884	-7.4	-61.1	61.1	1
4.58	-5.25162	33.3213	-19.64616	3.1	-50.8	66.2	1
4.585	-10.88256	32.39916	-18.01116	12.7	-48.6	60.9	1
4.59	-2.85144	21.81744	1.48458	3	-59	38.5	1
4.595	12.64836	4.46028	12.38022	-32	-63.3	11.2	1
4.6	6.526921	2.83836	16.23228	-57.7	-29.7	7	1
4.605	-5.48052	2.72718	8.13576	-71.9	-0.1	5.3	1
4.61	-5.8533	9.025201	5.44782	-62.7	2.2	-1.8	1
4.615	-0.9352201	9.43068	7.9134	-53.2	-7.2	-4	1
4.62	-2.74026	6.00372	8.606641	-56.1	-0.4	-5.9	1
4.625	-3.37464	5.16006	9.875401	-46.6	6.5	-8.8	1
4.63	-2.62254	5.30394	9.47646	-35.9	8.6	-10.5	1
4.635	-3.86514	6.29802	8.312341	-26.8	10.7	-11.3	1
4.64	-4.3491	6.22608	7.985341	-20.1	10.7	-10.5	1
4.645	-3.37464	6.186841	8.38428	-12.4	9	-8.8	1
4.65	-3.0411	6.409201	8.27964	-3.9	9.1	-6.9	1
4.655	-3.15228	6.22608	7.880701	1.6	9.4	-6	1
4.66	-3.18498	6.114901	7.880701	6.3	8.8	-5.4	1
4.665	-3.0411	5.85984	7.9134	10.8	8.6	-4.6	1
4.67	-2.74026	5.93178	7.880701	16.1	8.6	-4.2	1
4.675	-2.85144	6.04296	7.808761	21.8	8.3	-3.4	1
4.68	-3.18498	6.186841	7.84146	27.7	9.1	-2.3	1
4.685	-3.00186	6.22608	7.880701	34.8	9.8	-2.3	1
4.69	-2.92338	6.15414	7.985341	41	10	-0.8	1
4.695	-2.89068	5.97102	8.09652	49	11.1	-1.6	1
4.7	-3.48582	5.89254	8.207701	57.7	12.8	-1.9	1
4.705	-3.75396	5.45436	8.45622	68.3	16.8	-0.6	1
4.71	-4.20522	5.27124	8.8617	84.4	18.8	-1.5	1
4.715	-4.49952	5.41512	9.40452	98.9	19.3	-0.3	1
4.72	-5.14044	4.01556	10.56864	114.5	19.5	0.2	1
4.725	-5.068501	5.08158	10.2024	130.4	16.8	-0.1	1
4.73	-4.91808	6.409201	10.31358	146.9	15.4	-5.1	1
4.735	-5.66364	5.67672	9.91464	156.3	8.7	-10.4	1
4.74	-7.095901	5.487061	10.01928	164.2	-3	-19.3	1
4.745	-5.48052	5.5263	9.5157	174	-42.6	-33.5	1
4.75	-1.72656	7.704121	9.947341	182.9	-84.3	-50.9	1
4.755	-3.22422	7.403281	10.34628	184.2	-108.7	-65.3	1
4.76	-1.75926	6.63156	10.89564	176.4	-150.5	-92.1	1
4.765	-3.41388	2.98224	12.5241	160.4	-189.9	-127.6	1
4.77	-7.095901	-1.21644	12.89034	140	-218.6	-165.5	1
4.775	-8.26002	-4.0548	12.45216	121.3	-246	-212.3	1
4.78	-6.00372	-5.63748	12.41946	107.6	-273.5	-257.1	1
4.785	-1.90968	-5.67672	12.74646	94.4	-294	-291.4	1
4.79	3.00186	-6.89316	10.8564	75.1	-305.9	-310.3	1
4.795	6.795061	-4.82652	9.692281	57.6	-311.5	-307.8	1
4.8	8.18154	-0.8436601	8.02458	38	-315.7	-266.2	1
4.805	8.26002	5.232	5.696341	17.5	-314.4	-216.3	1
4.81	2.66178	19.60692	4.9704	-2.4	-306.6	-161.3	1
4.815	-4.72842	25.506	-4.9704	-33.4	-285.1	-124.4	1
4.82	-9.3849	25.28364	-18.92022	-53.9	-230.4	-127.8	1
4.825	-12.83802	32.21604	-27.2718	-34	-174.5	-129.7	1
4.83	-10.1697	31.8825	-23.3478	2.6	-144.6	-126.2	1
4.835	0.07194	15.81372	-3.77358	3.6	-105.4	-115.2	1
4.84	-1.308	5.5263	9.293341	-24.6	-60.6	-83.3	1
4.845	-12.6876	3.90438	11.29458	-53	-14.4	-48.2	1
4.85	-15.80718	4.15944	5.73558	-76.3	3.5	-22.8	1
4.855	-7.73028	8.6982	4.79382	-78.7	-10.8	-1.5	1
4.86	-2.58984	8.51508	6.20646	-84.4	-24.1	19.8	1
4.865	-2.66178	6.04296	7.985341	-90.6	-21.9	26.2	1
4.87	-1.75926	5.41512	9.47646	-88	-22.2	25.2	1
4.875	-1.0464	5.74866	9.62034	-82.9	-21.7	21	1
4.88	-0.11118	6.04296	9.40452	-77	-18.4	14.6	1
4.885	1.49766	4.78728	10.05852	-65.3	-17.6	6	1
4.89	1.12488	7.481761	9.875401	-50.8	-11.9	-1.8	1
4.895	-1.64808	5.97102	8.5674	-41.6	-1.4	-9.5	1
4.9	-2.92338	5.63748	8.78322	-32.9	2.1	-12.3	1
4.905	-2.77296	5.97102	8.5674	-22.6	2.8	-12	1
4.91	-2.85144	5.8206	8.38428	-13.8	3.3	-10.9	1
4.915	-2.85144	6.00372	8.16846	-6	4.7	-9.5	1
4.92	-3.0738	6.04296	7.9134	2.7	5.8	-8.7	1
4.925	-3.41388	6.04296	7.76952	8.5	6.2	-7.5	1
4.93	-3.5643	6.082201	7.65834	13.5	5.3	-6.3	1
4.935	-3.45312	6.186841	7.586401	18.9	3.8	-4.7	1
4.94	-3.22422	6.26532	7.73028	24	2.8	-2.8	1
4.945	-3.0411	6.114901	7.84146	29.4	2.5	-2.3	1
4.95	-3.00186	6.114901	8.057281	34.9	1.9	-1.8	1
4.955	-2.85144	6.186841	7.9134	41.8	1.2	-0.6	1
4.96	-2.58984	6.409201	8.02458	49.9	1.6	-0.7	1
4.965	-2.0274	6.26532	8.42352	57	1.4	-0.6	1
4.97	-2.289	5.19276	8.82246	67	1.5	-0.2	1
4.975	-2.0274	6.29802	8.82246	77.4	2	-0.6	1
4.98	-2.13858	6.082201	8.711281	86.2	2.8	-1.3	1
4.985	-1.75926	5.74866	9.188701	94.6	3.7	-3.5	1
4.99	-0.7848001	6.00372	9.40452	101	3.4	-8.1	1
4.995	-1.49766	7.22016	8.82246	105.3	3.9	-15	1
5	-0.37278	7.076281	7.62564	105.4	6.8	-15.8	1
5.005	-2.09934	7.18746	7.880701	104.3	2.1	-21.4	1
5.01	-5.8533	5.59824	7.65834	101.5	-12	-30.2	1
5.015	-5.8533	4.71534	5.9514	100.8	-45.5	-42.9	1
5.02	-0.5232	6.04296	6.74928	106.6	-90	-56.7	1
5.025	2.96262	6.89316	6.677341	106.8	-117.3	-72.1	1
5.03	2.5506	7.51446	5.04234	98.2	-125.7	-91.7	1
5.035	1.45842	8.1096	3.70164	88.1	-128.2	-105.2	1
5.04	1.19682	8.84208	2.86452	76.2	-132.2	-115	1
5.045	0.59514	9.5811	2.03394	58.4	-132	-124	1
5.05	-0.7848001	9.986581	1.48458	43.6	-125.6	-126.9	1
5.055	-2.96262	9.83616	2.03394	28.9	-114.5	-124.4	1
5.06	-4.87884	9.35874	2.60946	13.4	-100.7	-115.4	1
5.065	-5.89254	8.88132	3.3027	-1.8	-83.6	-102.2	1
5.07	-6.795061	7.88724	4.02864	-17.2	-61.8	-83.6	1
5.075	-7.76952	7.51446	4.79382	-30.5	-40.6	-62.3	1
5.08	-8.521621	7.18746	5.33664	-42.8	-21.2	-38.8	1
5.085	-8.26002	6.85392	5.77482	-53.4	-6.2	-11.5	1
5.09	-6.082201	6.781981	6.20646	-59.2	-4.4	5.7	1
5.095	-3.67548	6.814681	7.04358	-61.1	-7.6	16.8	1
5.1	-2.96262	6.63156	7.298641	-62	-8.6	23.1	1
5.105	-2.74026	6.52038	7.62564	-60	-9.6	24.5	1
5.11	-2.58984	6.33726	8.057281	-55.3	-10.7	24.9	1
5.115	-2.36094	6.186841	8.45622	-49.3	-9.8	23.9	1
5.12	-1.98816	6.15414	8.67858	-40.4	-7.8	21.7	1
5.125	-1.83774	6.082201	8.894401	-29.6	-4.9	19.3	1
5.13	-1.75926	6.082201	8.894401	-18.2	-2.5	17.2	1
5.135	-1.94892	5.97102	8.93364	-6.1	0.4	15.5	1
5.14	-1.90968	5.8206	8.96634	6.9	3.5	13.7	1
5.145	-1.60884	5.97102	9.03828	24.6	8.4	12.6	1
5.15	-1.42572	6.04296	8.96634	38	12.1	10.6	1
5.155	-1.60884	6.04296	8.96634	51.7	15.9	7.3	1
5.16	-1.72656	6.04296	9.07752	65.5	19.6	4	1
5.165	-1.94892	6.00372	9.293341	80.6	24.1	0.4	1
5.17	-2.0601	5.89254	9.62034	98	29.8	-4.3	1
5.175	-2.66178	5.74866	10.13046	112.6	32.7	-8.1	1
5.18	-2.77296	5.97102	10.67328	125.7	33.5	-11.2	1
5.185	-2.96262	6.44844	10.45746	136.7	34.3	-14.2	1
5.19	-3.41388	7.403281	9.731521	143.9	33.8	-17.4	1
5.195	-3.97632	7.95918	8.8617	147.3	28.9	-19.8	1
5.2	-5.78136	8.21424	7.952641	145.9	16.2	-22.3	1
5.205	-6.26532	8.21424	7.15476	141.2	-9.8	-25.8	1
5.21	-3.37464	8.547781	7.586401	133.1	-64.9	-35	1
5.215	-0.0327	6.9651	7.33134	122	-111	-45.9	1
5.22	1.308	5.232	6.10182	106.9	-145.3	-63.4	1
5.225	2.51136	2.68794	3.0084	87	-183.8	-86.5	1
5.23	4.27716	1.69386	2.24976	76.7	-207.7	-102.1	1
5.235	5.29086	4.3818	2.28246	70	-225.2	-115.7	1
5.24	4.87884	6.59232	0.10464	56.4	-230.3	-125.9	1
5.245	3.67548	8.65896	-2.50482	41.7	-226.6	-132.7	1
5.25	2.17128	11.71968	-2.93646	30.3	-213.7	-136.3	1
5.255	0.07194	13.81902	-2.53752	17.7	-187.8	-138.6	1
5.26	-3.37464	13.00806	-2.39364	-4.5	-141.6	-134.3	1
5.265	-7.691041	12.23634	-0.64746	-22	-105.5	-123.2	1
5.27	-10.09776	9.947341	1.55652	-38.2	-78.8	-104.3	1
5.275	-10.96104	8.36466	4.10058	-53.9	-57.4	-80.1	1
5.28	-11.00028	7.73682	5.77482	-68.1	-37.2	-52.8	1
5.285	-11.26188	7.44252	5.9514	-84.1	-13.5	-19.4	1
5.29	-9.986581	7.298641	5.9514	-92	-6	4.1	1
5.295	-5.21892	6.814681	6.74928	-95.2	-11.4	21.8	1
5.3	-2.3217	6.89316	7.952641	-95.7	-14.7	32.8	1
5.305	-1.5369	6.59232	8.45622	-95.2	-12.9	35	1
5.31	0.18312	6.52038	8.8617	-90	-13	28.5	1
5.315	1.0464	6.85392	9.00558	-83.7	-13.4	21	1
5.32	0.41202	6.63156	8.711281	-76.7	-11.6	11.7	1
5.325	-0.44472	6.44844	8.5347	-68.3	-11.4	4	1
5.33	-1.42572	6.3765	8.5674	-58.8	-9.5	-1.7	1
5.335	-2.3217	6.29802	8.45622	-46.3	-5.3	-6	1
5.34	-2.85144	6.44844	8.13576	-38	-4.4	-6.2	1
5.345	-3.15228	6.52038	7.9134	-30.2	-3.7	-5.1	1
5.35	-3.00186	6.44844	7.880701	-23.5	-3.7	-3.7	1
5.355	-2.89068	6.44844	7.62564	-17.9	-3.5	-2.4	1
5.36	-3.0738	6.63156	7.403281	-13	-3.8	-1.1	1
5.365	-3.0411	6.781981	7.15476	-9.1	-4.2	0	1
5.37	-2.92338	6.85392	7.04358	-6.1	-4.2	1.5	1
5.375	-2.85144	6.89316	6.9324	-5.2	-5.3	2.8	1
5.38	-2.66178	6.9978	6.74928	-4.2	-5.4	3	1
5.385	-2.70102	7.03704	6.71658	-4	-5.7	4.2	1
5.39	-2.77296	7.03704	6.71658	-4.2	-5.8	4.9	1
5.395	-2.89068	7.03704	6.82776	-4	-6.3	6	1
5.4	-3.00186	6.9978	6.86046	-3.7	-7.3	6.9	1
5.405	-3.00186	7.03704	6.71658	-3.3	-7.9	8.5	1
5.41	-3.00186	6.89316	6.64464	-3.5	-8.4	10.5	1
5.415	-2.8122	6.63156	6.500761	-3.5	-11	11.2	1
5.42	-3.15228	7.076281	6.82776	-1.9	-14.3	10.4	1
5.425	-2.58984	6.781981	6.78852	-2.1	-13.5	13	1
5.43	-2.289	6.7035	6.97164	-0.1	-13.5	13.7	1
5.435	-2.0274	6.7035	7.04358	1.7	-13.5	13.2	1
5.44	-1.68732	6.55962	7.2594	5.3	-13.4	12.8	1
5.445	-1.34724	6.55962	7.403281	11.2	-11.2	12.1	1
5.45	-1.23606	6.59232	7.51446	16.1	-8.8	10.7	1
5.455	-1.23606	6.55962	7.586401	20.5	-5.8	9.3	1
5.46	-1.23606	6.48768	7.76952	25.6	-4.2	7.6	1
5.465	-1.308	6.59232	7.73028	30.7	-2.8	5.8	1
5.47	-1.42572	6.6708	7.9134	36.1	-0.6	4.3	1
5.475	-1.45842	6.74274	8.09652	41.7	0.6	2.5	1
5.48	-1.83774	6.63156	8.27964	47.8	2.1	2.3	1
5.485	-2.5506	6.6708	8.8617	56.1	4.2	1.6	1
5.49	-3.41388	6.48768	9.659581	69.9	6.3	1.1	1
5.495	-4.42758	6.33726	10.41822	83.5	7.6	0.9	1
5.5	-5.3628	6.114901	10.64058	99.9	7.1	3.5	1
5.505	-5.93178	6.52038	10.71252	120.4	5.8	9	1
5.51	-6.3765	6.92586	10.64058	130.5	4.1	13.3	1
5.515	-6.04296	7.704121	10.8564	139.7	0.4	21.2	1
5.52	-5.44128	8.36466	11.07222	144.4	-3.1	30.5	1
5.525	-4.53876	8.61972	11.00028	142.6	-7.7	35.9	1
5.53	-4.49952	10.32012	11.39922	139.1	-14.1	39.2	1
5.535	-7.1286	11.13108	11.36652	131.1	-19	38.9	1
5.54	-8.6328	9.541861	10.60134	117.7	-29.1	34.3	1
5.545	-9.156001	6.63156	9.947341	98.4	-59.3	21.7	1
5.55	-11.4123	4.75458	10.71252	85.8	-86.4	7.5	1
5.555	-17.04324	-0.18312	12.38022	67	-121.7	-18.6	1
5.56	-24.43998	-4.82652	10.89564	44.1	-154.4	-65.4	1
5.565	-28.3836	-8.730901	1.15758	28	-178.5	-147.8	1
5.57	-23.91678	2.13204	5.99064	54.5	-197.8	-259.4	1
5.575	-19.33224	-1.10526	10.78446	58.7	-205.5	-344.8	1
5.58	-14.78694	-6.59232	3.3027	27.5	-210.4	-413.2	1
5.585	-10.88256	-6.92586	2.53752	26.6	-202.8	-465.2	1
5.59	-6.795061	-6.55962	2.21052	30.1	-195.4	-494.4	1
5.595	-3.3354	-7.076281	1.88352	29.1	-183.7	-505.6	1
5.6	-1.0137	-7.998421	1.85082	25.6	-171.3	-499	1
5.605	0.44472	-9.17562	1.95546	19.6	-162.6	-480.6	1
5.61	0.11118	-9.2868	2.6487	14.5	-161.8	-452.9	1
5.615	-3.0411	2.79912	3.77358	12.7	-169.8	-407.8	1
5.62	2.5506	19.35186	15.17934	20.3	-237	-292.6	1
5.625	9.607261	20.8953	13.58358	-42	-295.4	-190.6	1
5.63	17.79534	26.0946	7.586401	-109.2	-312.6	-92.6	1
5.635	22.63494	33.17088	2.9757	-149.3	-299.1	8.2	1
5.64	20.7972	37.59846	-6.500761	-179.4	-236	94.5	1
5.645	8.82246	43.90302	-15.1401	-210.4	-121.5	142.5	1
5.65	-6.15414	48.32406	-24.6558	-224.6	-23.1	168	1
5.655	-26.80746	37.932	-37.0818	-205.8	6.4	196.9	1
5.66	-45.50532	27.08868	-25.74798	-157.9	-42.2	182.8	1
5.665	2.17128	9.397981	6.46152	-108.4	-164.2	124.8	1
5.67	33.64176	3.09342	27.74268	-108.4	-163.5	84.4	1
5.675	26.24502	3.34848	20.48328	-162.4	-70.9	51.1	1
5.68	4.99002	2.39364	17.24598	-158.4	-20.3	28	1
5.685	-6.19338	3.09342	9.842701	-119.5	-5.1	-4	1
5.69	-4.53876	5.97102	11.43846	-72.8	-15.8	-11.6	1
5.695	-0.71286	4.3491	11.29458	-53.5	-12.6	-8.2	1
5.7	1.23606	4.01556	11.58234	-35.3	-7.1	-8.6	1
5.705	-0.71286	4.49298	9.842701	-22.8	2.1	-9.6	1
5.71	-3.5643	5.232	7.62564	-14.7	9.8	-8.5	1
5.715	-5.068501	5.45436	6.35034	-8	10.4	-6.6	1
5.72	-4.49952	5.59824	6.53346	-3.2	6.3	-5.1	1
5.725	-3.5643	5.37588	7.15476	-1.4	1.6	-4.2	1
5.73	-3.78666	4.71534	7.298641	-1.1	-1.1	-2.3	1
5.735	-4.80036	4.9704	6.97164	-1	-2.7	1.3	1
5.74	-5.44128	5.70942	6.86046	-0.1	-5.8	7	1
5.745	-4.87884	6.22608	7.11552	-0.7	-7.9	11.2	1
5.75	-3.5643	6.22608	7.37058	-3.9	-8.4	14.4	1
5.755	-2.89068	5.5263	7.586401	-7.1	-8.6	16.3	1
5.76	-2.74026	5.27124	7.298641	-9.3	-9.1	17.6	1
5.765	-2.77296	5.8206	7.73028	-10	-8.7	18.6	1
5.77	-1.98816	6.00372	7.808761	-9.1	-9	18.4	1
5.775	-1.72656	5.8206	7.985341	-6.5	-7.9	15.9	1
5.78	-1.90968	5.93178	7.9134	-3.6	-6.9	14.7	1
5.785	-2.36094	5.56554	7.65834	-0.2	-5.7	11.4	1
5.79	-2.8122	5.232	8.09652	7.6	-4.7	8.4	1
5.795	-2.8122	5.232	8.63934	14.2	-4.7	6.8	1
5.8	-3.71472	5.67672	8.96634	22.8	-5.5	6.7	1
5.805	-3.97632	5.19276	9.2214	34.8	-5.7	9.2	1
5.81	-4.3164	4.9704	9.47646	47.3	-6	10.7	1
5.815	-4.61724	5.00964	10.13046	64.3	-8.5	10.5	1
5.82	-6.19338	5.30394	9.875401	81.4	-10.9	9.2	1
5.825	-6.082201	4.27062	10.31358	107.6	-16.5	-2.9	1
5.83	-15.2055	3.2046	10.5294	126.7	-20.2	-21	1
5.835	-16.70316	1.69386	11.36652	143.9	-81.2	-55.8	1
5.84	-9.424141	1.36032	12.89034	162.9	-154	-90.9	1
5.845	-5.66364	0.2943	15.57828	175.3	-180.6	-134.6	1
5.85	-5.8533	-3.90438	17.14134	171.2	-222.7	-179.4	1
5.855	-9.3849	-8.65896	13.8321	156.3	-245.6	-222.8	1
5.86	-12.27558	-9.80346	12.20364	150	-244.3	-281.7	1
5.865	-9.424141	-9.76422	14.01522	145.6	-241.3	-338.3	1
5.87	-2.43942	-9.947341	14.27028	131.3	-245.9	-380.1	1
5.875	6.49422	-9.35874	15.90528	109.1	-251.7	-395.9	1
5.88	14.78694	-5.8206	14.92428	76.8	-258.3	-377.5	1
5.885	21.51006	4.71534	13.72746	44.7	-266.2	-322.4	1
5.89	23.61594	16.87974	12.1644	5.8	-254.7	-221.8	1
5.895	16.59198	24.58386	5.84676	-33.4	-206.2	-149.1	1
5.9	8.18154	24.13914	-10.67328	-79.1	-118.7	-111.4	1
5.905	0.0327	43.79184	-30.32598	-71.9	-24.5	-65.4	1
5.91	-38.2917	55.47882	-41.58132	-20.5	53.8	-44.6	1
5.915	-38.5206	22.41258	-20.55522	-6.4	52.3	-55.8	1
5.92	5.89254	-1.7658	15.4344	-7	-37.1	-31.5	1
5.925	0.2943	1.91622	18.15504	-39.2	-16.1	5.1	1
5.93	-13.74054	1.1772	5.33664	-61.9	10.7	10.7	1
5.935	-3.8259	9.692281	6.422281	-46.7	-3.2	18.4	1
5.94	4.46682	6.814681	9.00558	-32.8	-18.9	21.6	1
5.945	1.08564	4.78728	10.60134	-28.9	-6.1	10.5	1
5.95	0.8959801	4.0548	12.02052	-9.1	-2.8	1	1
5.955	-0.0327	4.89846	11.03952	6.9	1.3	-4.4	1
5.96	-2.3217	6.15414	9.5484	18.7	7.5	-7.7	1
5.965	-1.19682	5.93178	9.842701	33.1	10.2	-11.2	1
5.97	-1.0137	6.082201	9.33258	44.3	12.6	-11.9	1
5.975	-3.97632	6.52038	8.312341	54.5	17	-11.6	1
5.98	-4.53876	5.93178	8.711281	63.6	19.3	-11.9	1
5.985	-1.98816	5.30394	9.33258	74.2	21.7	-12.6	1
5.99	-1.0137	6.00372	10.34628	88.9	28.1	-16.2	1
5.995	-1.64808	4.86576	10.13046	102.2	38.4	-17.7	1
6	-2.5506	5.04888	10.34628	123.2	48.3	-22.7	1
6.005	-2.62254	5.34318	11.25534	140	52.8	-25	1
6.01	-3.41388	3.34848	11.58234	154.4	59.3	-24.6	1
6.015	-2.70102	5.34318	12.02052	172.4	65.5	-25.6	1
6.02	-3.45312	5.04888	11.58234	187.2	70.3	-27.3	1
6.025	-5.8533	5.5263	11.43846	202.6	65.5	-29.4	1
6.03	-6.97818	5.30394	11.58234	212.8	43.9	-31.2	1
6.035	-6.3765	6.04296	11.90934	220.2	11.1	-35.9	1
6.04	-2.96262	7.704121	12.41946	223.3	-31.5	-40.7	1
6.045	0.0327	7.59294	12.09246	220	-71.1	-47.8	1
6.05	0.2943	6.15414	10.56864	208.6	-99.8	-58.5	1
6.055	-1.15758	5.67672	9.07752	197	-124.6	-74.7	1
6.06	-2.66178	4.49298	8.2404	181.9	-165.4	-98.6	1
6.065	-3.18498	2.17128	7.37058	165.9	-202.3	-121.4	1
6.07	-2.8122	0.36624	7.69758	148.5	-237.8	-150.7	1
6.075	-1.7985	-2.0274	7.76952	123.6	-275.1	-187.8	1
6.08	-0.11118	-4.82652	6.17376	101.7	-295.2	-211.6	1
6.085	2.09934	-5.16006	4.57146	84.9	-307.1	-227.8	1
6.09	3.22422	-0.18312	3.77358	73.9	-311	-231.7	1
6.095	2.36094	5.85984	1.19682	58.2	-311	-225.8	1
6.1	0.18312	10.24164	-4.53876	36.6	-306	-214.5	1
6.105	-2.70102	16.02954	-10.92834	21.7	-297.2	-202.4	1
6.11	-5.1012	25.17246	-15.50634	21.1	-285.9	-186.2	1
6.115	-4.12674	28.0893	-16.30422	20.7	-270.8	-173.6	1
6.12	-0.48396	21.22884	-7.76952	3.4	-221.7	-159.9	1
6.125	-2.40018	11.45808	-0.47088	-21.4	-154.1	-139.3	1
6.13	-13.36122	7.848001	4.71534	-45.5	-86.9	-107.7	1
6.135	-19.41072	5.56554	6.86046	-71.1	-38.5	-62.6	1
6.14	-16.85358	5.56554	7.2594	-85.5	-33.8	-28.9	1
6.145	-11.07222	7.5537	6.20646	-91.9	-38.4	-0.6	1
6.15	-6.867	8.21424	6.31764	-98.9	-39.9	20.1	1
6.155	-4.0875	7.66488	7.880701	-105.8	-42.2	34.7	1
6.16	-2.21052	6.59232	8.5347	-112	-44	42.2	1
6.165	-0.8632801	6.3765	9.437221	-113.4	-43.4	42	1
6.17	0.67362	6.26532	9.875401	-110.2	-39.5	32.2	1
6.175	1.19682	6.3765	9.659581	-104.5	-33.8	22.4	1
6.18	0.8632801	6.3765	9.03828	-95.4	-27.3	12.3	1
6.185	-0.71286	6.114901	8.894401	-85.3	-21.5	4.5	1
6.19	-1.94892	6.00372	8.93364	-75.9	-16.8	0.3	1
6.195	-2.24976	6.26532	8.67858	-65.4	-14.9	-1.8	1
6.2	-2.36094	6.26532	8.27964	-58.6	-14.5	-2.4	1
6.205	-2.92338	5.93178	8.5347	-51.7	-13	-2	1
6.21	-2.58984	5.78136	8.495461	-42.6	-12.6	-0.7	1
6.215	-3.22422	6.082201	8.63934	-33.3	-11.6	0	1
6.22	-3.26346	5.85984	8.27964	-27.3	-10.9	1.6	1
6.225	-2.70102	5.97102	8.16846	-19.9	-11.4	4.4	1
6.23	-2.40018	6.00372	8.02458	-10.1	-11.9	4.9	1
6.235	-1.90968	5.93178	8.207701	-2.1	-10.9	4.2	1
6.24	-1.72656	5.97102	8.27964	5.9	-8.4	3	1
6.245	-1.60884	5.93178	8.38428	13.3	-5.1	1.9	1
6.25	-1.72656	5.97102	8.495461	24.7	-1.8	0.2	1
6.255	-1.60884	5.93178	8.63934	31.1	0	-0.9	1
6.26	-1.75926	5.89254	8.78322	41.2	1.6	-2.5	1
6.265	-2.17128	6.082201	8.63934	51.6	4.3	-4.1	1
6.27	-1.87698	6.15414	8.82246	61.8	5.5	-4.9	1
6.275	-1.94892	6.22608	8.96634	72.3	8	-6.7	1
6.28	-2.40018	6.00372	9.293341	84.4	10.9	-8.8	1
6.285	-2.89068	5.67672	9.659581	97.7	13.7	-11.4	1
6.29	-3.48582	5.37588	10.64058	117.7	16.9	-13.4	1
6.295	-4.578001	5.34318	11.90934	135.1	18.8	-14.4	1
6.3	-6.304561	5.34318	13.03422	155	19.2	-13.7	1
6.305	-6.45498	5.08158	13.40046	175.8	14	-11.9	1
6.31	-10.05852	6.22608	14.30952	190	5.5	-13.6	1
6.315	-12.98844	6.3765	13.1781	195.6	-26.3	-13.9	1
6.32	-10.54902	6.44844	14.38146	196.9	-80.3	-16.3	1
6.325	-6.49422	4.9704	13.43316	184.1	-126.7	-24.8	1
6.33	-3.75396	1.87698	9.437221	168	-164	-38	1
6.335	-5.40204	-2.79912	8.02458	156.7	-198.9	-59.9	1
6.34	-8.67204	-9.13638	6.422281	130.6	-235	-115.8	1
6.345	-12.90996	-12.86418	4.79382	112	-252.1	-179.3	1
6.35	-13.25004	-12.30828	3.0084	103.3	-262.7	-246.1	1
6.355	-6.26532	-8.920561	1.26876	97	-282.8	-301.8	1
6.36	6.04296	-0.47742	0.72594	88.5	-304.4	-306	1
6.365	21.0261	14.44686	2.3217	74.4	-315.2	-276.5	1
6.37	28.122	34.35462	1.55652	46.9	-296.6	-224.8	1
6.375	22.563	43.05282	-14.19834	-7.2	-243.8	-173.5	1
6.38	7.91994	39.4035	-34.1715	-49.9	-166.2	-142.1	1
6.385	0.37278	31.69938	-18.63246	-33.8	-99.9	-133.2	1
6.39	-0.7455601	7.91994	-2.03394	-50.1	-41.8	-123.6	1
6.395	-16.40232	5.93178	9.91464	-77.4	-4.4	-83.8	1
6.4	-23.79906	3.4989	6.677341	-106.6	5	-43.4	1
6.405	-12.12516	6.29802	7.952641	-115.7	-11.5	-25.8	1
6.41	-7.20708	8.253481	6.31764	-121	-12.3	1.6	1
6.415	-8.59356	7.076281	5.44782	-130.1	-4.4	24.9	1
6.42	-5.17968	6.33726	8.711281	-126.4	-14.9	37.5	1
6.425	-3.8259	5.78136	10.27434	-122.3	-25.2	43.1	1
6.43	-3.93708	5.34318	10.24164	-119.9	-23.8	41.7	1
6.435	-0.2943	6.04296	9.842701	-109.4	-26	39	1
6.44	1.308	7.22016	9.03828	-98.7	-25.9	34.3	1
6.445	0	6.48768	8.5674	-88.8	-20.5	24.7	1
6.45	-1.87698	5.41512	8.78322	-79.1	-17	14.9	1
6.455	-2.58984	5.30394	8.82246	-62	-17	7.4	1
6.46	-1.49766	5.56554	9.110221	-46.9	-14.2	11.9	1
6.465	-1.308	5.59824	8.96634	-36.4	-17.2	10.9	1
6.47	-1.83774	5.37588	8.894401	-23.8	-15.2	8.1	1
6.475	-2.21052	5.5263	8.82246	-11.9	-16.1	7.8	1
6.48	-2.24976	5.70942	8.711281	-1	-15.7	8.5	1
6.485	-2.21052	5.8206	8.38428	9.1	-15.5	9.9	1
6.49	-2.0601	5.67672	8.207701	18.1	-14.2	9.5	1
6.495	-1.87698	5.78136	8.2404	28.5	-12.7	10	1
6.5	-1.7985	5.74866	8.27964	39.6	-12	10.3	1
6.505	-1.57614	5.89254	8.42352	51	-11.1	9.4	1
6.51	-1.60884	6.114901	8.45622	65.8	-9.5	7.8	1
6.515	-1.75926	6.26532	8.894401	77.7	-9.3	6.1	1
6.52	-2.289	6.15414	9.14946	88.2	-8.4	5.8	1
6.525	-2.36094	5.97102	9.188701	99	-7.4	5.6	1
6.53	-2.36094	6.15414	9.36528	110.5	-6	4.9	1
6.535	-2.85144	6.082201	9.437221	125.4	-1.8	4.1	1
6.54	-3.45312	6.26532	10.01928	136.2	0	3.9	1
6.545	-4.76766	6.409201	11.25534	147.1	0	5.8	1
6.55	-6.64464	6.44844	12.23634	156.6	-3.1	9.5	1
6.555	-7.390201	6.29802	12.77916	166.7	-11.9	15.8	1
6.56	-6.49422	7.403281	13.8321	176.1	-23.5	23.1	1
6.565	-6.867	7.5537	11.25534	179.2	-39.4	29.4	1
6.57	-11.56272	9.43068	13.8321	178.2	-65.7	34.2	1
6.575	-13.28928	9.025201	13.21734	164.7	-97.5	31.6	1
6.58	-11.11146	6.89316	12.1644	144.8	-137.4	17.1	1
6.585	-12.23634	2.24322	14.74116	127.1	-176.5	-1.3	1
6.59	-22.75266	-1.58268	15.83334	99.6	-210.3	-38.8	1
6.595	-33.86412	-7.2594	10.67328	61.8	-241.9	-129.2	1
6.6	-37.0164	-13.23042	4.13982	52.3	-273.2	-236	1
6.605	-32.2095	-7.998421	0.9744601	67.6	-296.8	-353.7	1
6.61	-23.87754	-4.12674	10.60134	94.1	-304.3	-464.7	1
6.615	-14.9766	-9.43068	5.9514	73	-310.8	-544.8	1
6.62	-5.78136	-13.11924	2.46558	59.9	-306.2	-599.1	1
6.625	1.90968	-17.57952	-0.28776	64.1	-292.6	-618.4	1
6.63	6.64464	-18.05694	-1.05294	80.5	-284.8	-595.2	1
6.635	4.76766	1.7658	0.47088	102.5	-280	-544.9	1
6.64	13.7013	14.44686	16.7424	119.2	-337.6	-402.4	1
6.645	18.84828	14.89158	9.293341	45.5	-399	-265.9	1
6.65	23.79906	32.1768	12.92958	-13.3	-409.7	-127.8	1
6.655	22.86384	56.72796	11.5104	-83.5	-380	0.5	1
6.66	14.4534	39.14844	-21.86322	-192	-244.8	20.3	1
6.665	3.45312	37.82082	-37.7685	-205.2	-79.6	0.4	1
6.67	-11.71314	56.39442	-42.96126	-115	-19.3	16.5	1
6.675	-17.41602	47.44116	-43.11168	-56.4	4.9	18.2	1
6.68	-2.0601	11.0199	-3.44658	-28.4	-25.2	6.6	1
6.685	15.68946	2.616	19.46304	-31.2	-47.6	7.5	1
6.69	1.72656	2.28246	16.81434	-62.9	-12.7	9.9	1
6.695	-6.795061	4.56492	7.808761	-83.3	2.2	6.3	1
6.7	3.11304	9.65304	6.74928	-68.3	-13.6	-4.2	1
6.705	2.8122	8.21424	7.65834	-61.4	-10.6	-16	1
6.71	-4.38834	5.19276	9.2214	-52.7	2.8	-20.1	1
6.715	-5.17968	4.56492	9.293341	-38.7	1.5	-20	1
6.72	-5.17968	5.5263	8.93364	-25.9	-0.2	-17.9	1
6.725	-4.23792	5.70942	8.42352	-16.3	-0.4	-14	1
6.73	-3.18498	6.186841	8.312341	-6.9	-1.8	-11.6	1
6.735	-3.97632	6.48768	7.481761	1.6	-0.7	-9.3	1
6.74	-4.8396	6.44844	7.298641	9.8	0.7	-4.4	1
6.745	-3.48582	6.186841	7.9134	14.3	-0.6	-0.2	1
6.75	-2.0601	6.15414	8.207701	18.6	-1	1.8	1
6.755	-1.49766	6.114901	8.35158	24.5	0.4	2.1	1
6.76	-1.0464	6.04296	8.75052	34.1	2.4	0.9	1
6.765	-0.5232	6.186841	9.07752	49	5.8	-2.1	1
6.77	-0.41202	6.082201	8.96634	61.8	9.8	-5.8	1
6.775	-1.38648	6.114901	9.00558	75.6	13.9	-8.5	1
6.78	-1.12488	6.04296	9.33258	89.5	16.9	-11.9	1
6.785	-1.0137	6.22608	9.40452	103.8	20.1	-15.2	1
6.79	-1.72656	6.29802	9.587641	118.5	25.6	-19.1	1
6.795	-2.8122	6.59232	10.2024	132.5	30.8	-22.1	1
6.8	-3.3027	6.22608	11.29458	150.1	35	-23.5	1
6.805	-4.12674	6.114901	11.62158	164.8	38	-25.1	1
6.81	-6.19338	6.44844	11.11146	181.5	38.5	-27	1
6.815	-9.123301	7.108981	11.47116	199.6	31.8	-26.7	1
6.82	-10.35936	7.62564	13.25658	216.8	3.9	-25.4	1
6.825	-7.880701	8.58702	14.7804	226.3	-42	-24.5	1
6.83	-4.8396	8.9925	15.94452	225.8	-81.6	-23.5	1
6.835	-2.58984	8.436601	15.29052	216.4	-113.3	-26.7	1
6.84	-3.3027	6.59232	12.96228	203.1	-138.4	-35.1	1
6.845	-4.46682	2.87106	9.875401	189.5	-163.4	-48.7	1
6.85	-5.40204	2.17128	9.731521	181	-194.9	-68.9	1
6.855	-7.017421	0.47742	10.64058	169.8	-239.9	-94	1
6.86	-10.73214	-3.34848	12.12516	144.5	-287.1	-141.2	1
6.865	-12.9492	-7.88724	11.69352	116.8	-312.6	-193.6	1
6.87	-12.83802	-11.35344	9.293341	93.5	-332.8	-249.9	1
6.875	-10.137	-11.86356	9.40452	78.1	-349.7	-300.4	1
6.88	-3.5643	-9.214861	9.36528	64.8	-357.3	-337.2	1
6.885	2.58984	-7.2594	11.11146	46.6	-349.4	-360.3	1
6.89	5.40204	-6.33726	9.731521	21.2	-338.3	-339.3	1
6.895	6.114901	-3.53814	7.69758	-4.4	-331.5	-288.8	1
6.9	4.42758	2.98224	6.53346	-28.2	-328.1	-219.9	1
6.905	1.75926	8.51508	2.86452	-56.6	-322.6	-149.3	1
6.91	-1.94892	18.79596	-1.15758	-80.9	-293.3	-87.5	1
6.915	-7.42944	23.92332	-6.31764	-94.8	-251.6	-66.2	1
6.92	-11.00028	27.8277	-14.85234	-107.4	-199.6	-65.2	1
6.925	-12.38676	32.98776	-23.24316	-102.5	-159.8	-63.7	1
6.93	-9.71844	41.50284	-28.50786	-84.2	-133	-57.1	1
6.935	-3.78666	43.12476	-33.08586	-63.2	-110.2	-42.9	1
6.94	1.23606	26.87286	-17.24598	-50.9	-88.3	-30	1
6.945	2.3217	7.14822	5.77482	-74	-45.2	-18.8	1
6.95	-7.91994	4.01556	13.25658	-97	-16.1	-0.4	1
6.955	-7.84146	4.01556	8.711281	-106.6	-18.6	8	1
6.96	-1.0464	8.51508	7.44252	-110.5	-24.3	8	1
6.965	-1.49766	9.65304	6.31764	-113.8	-20.7	10.1	1
6.97	-3.75396	7.33134	7.65834	-119.5	-14.4	7.9	1
6.975	-3.63624	5.41512	9.659581	-116.5	-17.5	6.2	1
6.98	-3.00186	5.8206	9.692281	-111.1	-17.3	4.6	1
6.985	-2.0601	6.781981	9.07752	-105.1	-14.2	1.4	1
6.99	-1.49766	6.7035	8.75052	-98.5	-13.5	-0.1	1
6.995	-3.0738	6.52038	8.02458	-90.2	-9.1	-1.9	1
7	-4.578001	6.44844	7.808761	-84.7	-7.9	0	1
7.005	-4.3491	6.114901	7.880701	-79.9	-10.1	3.8	1
7.01	-3.75396	5.74866	8.45622	-75.3	-13.1	7.5	1
7.015	-1.87698	5.232	8.16846	-67.3	-16	9.5	1
7.02	-1.68732	6.44844	8.711281	-54.7	-17.5	8.9	1
7.025	-1.49766	5.78136	8.35158	-47.6	-14.2	7.6	1
7.03	-1.2753	5.78136	8.63934	-35.3	-11.9	5.8	1
7.035	-1.60884	5.89254	8.5347	-26.1	-10.3	4.2	1
7.04	-1.49766	5.93178	8.42352	-18.4	-9.1	2.4	1
7.045	-1.15758	5.97102	8.495461	-10	-8.7	0.7	1
7.05	-1.23606	5.89254	8.27964	-2.9	-5.9	-1.7	1
7.055	-1.45842	5.93178	8.2404	5.2	-3.5	-4.1	1
7.06	-1.75926	6.00372	8.16846	11.2	-2.1	-5.2	1
7.065	-2.13858	6.114901	8.057281	17	-0.2	-6.4	1
7.07	-2.51136	6.15414	8.13576	22.6	1.1	-5.8	1
7.075	-3.00186	6.00372	7.69758	28	0.2	-4.9	1
7.08	-2.70102	6.00372	8.2404	36.4	-1.4	-3.1	1
7.085	-3.22422	5.89254	8.45622	43.5	-0.6	-0.2	1
7.09	-3.75396	6.22608	8.38428	52.3	0.4	2.1	1
7.095	-3.18498	6.22608	8.63934	61.2	0	5	1
7.1	-3.3354	6.29802	9.07752	70.4	1.1	6.8	1
7.105	-3.60354	5.97102	9.260641	83.2	2.7	7.4	1
7.11	-4.16598	6.04296	9.47646	93.9	3.9	8.6	1
7.115	-5.1012	5.97102	9.947341	103.8	2.2	9.1	1
7.12	-5.591701	5.74866	10.45746	112.2	-3.1	10.3	1
7.125	-5.068501	5.487061	11.11146	119.1	-10.2	11.9	1
7.13	-5.44128	6.59232	12.27558	126.7	-17.5	13.8	1
7.135	-9.19524	6.89316	12.27558	130.3	-26.5	16.5	1
7.14	-15.80718	6.26532	11.79816	129.4	-52.8	21.2	1
7.145	-16.85358	4.6761	11.47116	124.3	-89.8	22.4	1
7.15	-11.74584	3.7932	11.72622	121.3	-138.1	16.1	1
7.155	-9.424141	0.2943	12.12516	112.9	-182.4	4.6	1
7.16	-15.68946	-7.298641	11.39922	84	-218.9	-27	1
7.165	-28.1547	-10.7256	9.33258	58.3	-232	-114.1	1
7.17	-36.56514	-13.85826	3.9894	52.6	-238	-221.7	1
7.175	-40.50876	-13.23042	-0.07194	62.3	-253.9	-342.1	1
7.18	-36.56514	-6.409201	-0.9744601	84.4	-277.4	-460.5	1
7.185	-22.37334	1.36032	5.624401	109.2	-305	-549.8	1
7.19	-6.97818	-0.14388	4.6434	100.8	-329.1	-594.5	1
7.195	6.90624	0.95484	2.6487	84	-331.4	-599.4	1
7.2	17.86728	6.63156	4.21176	78.1	-309.1	-542.5	1
7.205	25.6041	15.51288	7.2267	67	-292.2	-450.3	1
7.21	30.22134	30.55488	10.34628	34.7	-288.5	-318.7	1
7.215	31.83672	29.89434	0.90252	-14.7	-284.9	-177.1	1
7.22	25.79376	34.87128	-6.06258	-59.1	-219.3	-72.4	1
7.225	14.93736	40.875	-13.4724	-82.7	-112.5	14.1	1
7.23	3.78666	39.62586	-24.18492	-90.8	-35.8	47.4	1
7.235	-10.35936	39.92016	-28.65174	-73.7	5	66.9	1
7.24	-19.0314	22.51722	-14.1591	-50.6	-7.4	69.9	1
7.245	9.234481	6.48768	8.207701	-49.7	-62.3	49.6	1
7.25	17.7561	4.86576	20.08434	-64.1	-72.6	40.1	1
7.255	0.7455601	2.24322	11.07222	-93.3	-26.6	38.5	1
7.26	-2.89068	7.44252	6.82776	-96.1	-13	29.5	1
7.265	3.48582	8.6982	8.35158	-80.5	-22.5	15.1	1
7.27	1.0137	5.41512	9.03828	-75.8	-14.9	3.2	1
7.275	-3.26346	5.27124	10.24164	-57.5	-1.3	-8.7	1
7.28	-4.76766	4.53222	9.437221	-43.6	-0.3	-11	1
7.285	-6.304561	5.70942	8.894401	-28.9	-0.5	-9.2	1
7.29	-5.3301	5.74866	7.985341	-19.3	-4.5	-5.3	1
7.295	-4.46682	6.55962	7.76952	-8.3	-6	0.2	1
7.3	-4.3491	6.7035	7.37058	-2.2	-7	5.6	1
7.305	-3.41388	6.3765	7.84146	1.4	-9.2	10	1
7.31	-2.74026	6.3765	8.09652	4.9	-10.7	13.6	1
7.315	-2.0601	6.59232	8.16846	8	-10.3	15.1	1
7.32	-1.5369	6.409201	8.42352	12.6	-8.9	14.4	1
7.325	-1.2753	5.93178	8.67858	17.9	-6.4	12.8	1
7.33	-1.308	5.93178	8.67858	24.7	-2.1	10.7	1
7.335	-1.42572	6.186841	8.5674	35.6	0.7	7.9	1
7.34	-1.7985	6.22608	8.5674	44.8	2.9	6	1
7.345	-2.13858	6.04296	8.82246	54.8	5.2	4.9	1
7.35	-1.64808	5.30394	9.2214	66.3	5.2	4.9	1
7.355	-1.87698	6.186841	9.47646	81.2	7.7	4.4	1
7.36	-2.24976	5.89254	9.33258	94.2	10.7	2.9	1
7.365	-2.43942	5.67672	9.62034	108.1	12.7	1.4	1
7.37	-2.89068	5.45436	10.24164	129.5	16.3	0	1
7.375	-3.93708	5.5263	10.96758	147.2	19.3	-1.1	1
7.38	-4.64994	5.30394	11.69352	164.6	18.5	-1.2	1
7.385	-4.46682	6.114901	13.28928	183.4	16.4	-1.4	1
7.39	-5.14044	7.14822	14.38146	196.6	14.6	-0.2	1
7.395	-5.93178	7.33134	13.7994	203	9.2	4.7	1
7.4	-6.90624	8.21424	14.23758	201.6	0	9.5	1
7.405	-8.55432	9.06444	14.59728	192	-14.2	14.1	1
7.41	-8.704741	5.85984	9.47646	173.3	-39.1	16.7	1
7.415	-6.677341	5.63748	8.82246	165.9	-70.8	14.8	1
7.42	-3.22422	7.2594	9.03828	161.3	-108.5	9.7	1
7.425	-1.42572	6.55962	8.35158	144.8	-142	1	1
7.43	-5.591701	2.57676	8.207701	119.3	-172.9	-19.9	1
7.435	-12.1971	-2.17128	8.09652	97.7	-189.9	-53.2	1
7.44	-16.93206	-5.63748	6.64464	82	-201.6	-107.2	1
7.445	-21.35964	-7.076281	5.120821	71.4	-217.2	-183.6	1
7.45	-24.13914	-7.44252	3.9894	66.2	-232.4	-249.9	1
7.455	-23.01426	-2.83836	2.13858	61.4	-245	-317.3	1
7.46	-16.63122	7.66488	6.46152	70	-246.2	-381.4	1
7.465	-9.83616	4.71534	9.437221	62.7	-239.6	-419.5	1
7.47	-5.1012	0.2943	7.69758	30.8	-229	-430.9	1
7.475	-1.98816	-0.21582	7.11552	8.1	-208.6	-429	1
7.48	0.2943	1.4715	7.62564	-17.5	-178.2	-401.1	1
7.485	1.34724	2.98224	7.65834	-40.6	-153.5	-366.5	1
7.49	1.75926	3.05418	6.74928	-65.4	-128.4	-326.2	1
7.495	2.40018	2.0601	4.53876	-93.3	-98.1	-274.3	1
7.5	2.70102	0.18312	2.21052	-104.7	-80.6	-242.4	1
7.505	1.98816	-0.6213	1.08564	-106.4	-54	-196.1	1
7.51	0.22236	-0.07194	0.54282	-99.3	-25.9	-146	1
7.515	-4.46682	5.30394	-1.15758	-91	-9.6	-108.8	1
7.52	-9.424141	20.41788	5.87946	-71.8	-25.6	-53.4	1
7.525	-7.65834	17.1021	5.591701	-79.3	-87.3	20.5	1
7.53	-1.68732	17.24598	1.73964	-111.8	-101.3	49.9	1
7.535	2.43942	17.87382	-0.24852	-126.2	-110.5	78.7	1
7.54	6.677341	18.20736	-4.53876	-125.2	-122.4	113.6	1
7.545	9.123301	22.0071	-7.985341	-107.1	-114.8	153.2	1
7.55	8.67204	28.0893	-8.82246	-88.2	-103.8	190.1	1
7.555	6.19338	37.52652	-12.63528	-74.6	-107.5	215.6	1
7.56	0.2616	45.44646	-20.0451	-60.9	-116.1	206.4	1
7.565	-3.00186	39.18114	-1.92276	-61.9	-102.4	142.3	1
7.57	21.09804	-2.0601	12.92958	-110.9	-89.6	65.5	1
7.575	17.90652	5.78136	20.51598	-119.2	-39.4	31.7	1
7.58	7.05666	1.98816	16.52004	-99.8	-12	12.9	1
7.585	-2.89068	6.22608	9.188701	-87.1	16.1	-6.9	1
7.59	-4.578001	8.03112	7.84146	-51.3	14.4	-16.7	1
7.595	-4.91808	6.409201	7.880701	-41.8	11.6	-20.7	1
7.6	-3.97632	5.41512	8.35158	-28.9	7.9	-18.8	1
7.605	-2.66178	4.86576	8.63934	-16.6	6	-17.7	1
7.61	-3.3027	5.85984	7.952641	-7	8.8	-13.5	1
7.615	-5.02926	6.48768	7.11552	-3.7	10.4	-11.2	1
7.62	-5.89254	6.6708	6.78852	-2.6	7.3	-9.2	1
7.625	-5.3628	6.55962	7.004341	-3.5	3.5	-5.2	1
7.63	-4.3164	6.74274	7.04358	-4.9	0.2	-1	1
7.635	-3.60354	6.63156	7.04358	-7.6	-3	3.7	1
7.64	-3.00186	6.55962	7.33134	-10.1	-5.3	7.8	1
7.645	-2.3217	6.48768	7.62564	-11.6	-7	10	1
7.65	-1.90968	6.59232	7.65834	-10.9	-8.4	10.5	1
7.655	-1.7985	6.409201	7.9134	-9.2	-8.4	9.9	1
7.66	-2.0274	6.29802	8.057281	-6.7	-8.1	10	1
7.665	-2.17128	6.409201	8.02458	-4.5	-8.2	9.5	1
7.67	-2.13858	6.59232	7.985341	-1.9	-8.2	10.2	1
7.675	-2.0274	6.74274	7.985341	-0.3	-7.9	10.1	1
7.68	-1.98816	6.814681	7.880701	0.9	-6.5	10.7	1
7.685	-2.17128	6.63156	7.65834	1	-4.6	10.5	1
7.69	-2.40018	6.55962	7.5537	1.8	-3.3	10.1	1
7.695	-2.47212	6.44844	7.44252	1.8	-2.4	10.1	1
7.7	-2.51136	6.29802	7.5537	1.9	-1.6	9.8	1
7.705	-2.51136	6.186841	7.76952	3.2	-1.8	10	1
7.71	-2.51136	6.22608	8.09652	5.3	-2.1	11.4	1
7.715	-2.51136	6.22608	8.16846	10.2	-3	11.4	1
7.72	-2.66178	6.22608	8.27964	15.2	-3.4	10.7	1
7.725	-3.0738	6.114901	8.45622	20.8	-3.5	9.4	1
7.73	-3.37464	5.93178	8.93364	27.3	-4.5	8.3	1
7.735	-4.68918	5.89254	9.14946	35.9	-6.2	6.6	1
7.74	-4.27716	5.30394	9.76422	46.7	-11.1	6.2	1
7.745	-5.17968	3.68202	10.71252	54	-8.8	5.3	1
7.75	-7.76952	4.27062	10.24164	59	-7.8	3.7	1
7.755	-4.95078	3.05418	10.2024	62.9	-24.9	1	1
7.76	0.5232	5.59824	9.842701	66.2	-37.8	-1.6	1
7.765	-0.07194	5.04888	10.34628	59.9	-35.7	-10.2	1
7.77	-4.68918	1.62192	11.1834	44.3	-36.5	-18.7	1
7.775	-8.18154	-2.17128	11.22264	26.3	-44.3	-34.7	1
7.78	-10.81062	-3.4989	11.29458	11.9	-50	-58.9	1
7.785	-12.31482	-4.0875	11.00028	-0.7	-57.5	-89.6	1
7.79	-11.82432	-3.72126	10.24164	-11.6	-65.5	-126.9	1
7.795	-9.234481	-0.43818	10.01928	-16.1	-63.7	-158.5	1
7.8	-5.17968	2.9103	12.30828	-15.7	-52	-184.7	1
7.805	-3.67548	1.87698	11.62158	-23.8	-34.4	-197.8	1
7.81	-2.89068	2.98224	10.13046	-28	-30.9	-188.7	1
7.815	0.8959801	2.9103	7.44252	-33.1	-39.6	-160.5	1
7.82	4.61724	6.781981	6.500761	-32.5	-44.3	-124.1	1
7.825	9.986581	9.80346	4.79382	-26.1	-48.4	-59.7	1
7.83	13.25004	14.1918	2.72064	-22.4	-39.5	-5.5	1
7.835	13.55088	18.09618	5.2647	-23.6	-15.2	43.5	1
7.84	11.89626	17.06286	1.70694	-37.5	3.5	87.8	1
7.845	8.142301	14.62998	-0.7586401	-47.2	29.7	117.7	1
7.85	3.60354	13.52472	-1.95546	-42.6	47.8	148.1	1
7.855	-2.24976	13.85826	-2.3217	-33.6	40.6	161.2	1
7.86	-7.95918	14.00214	-1.3407	-22.9	27.9	157.7	1
7.865	-12.9492	13.96944	-1.48458	-12.7	12	132.5	1
7.87	-11.11146	15.18588	1.05294	-0.2	-10.2	92.6	1
7.875	3.18498	8.920561	8.057281	7.3	-31	50	1
7.88	10.81062	6.04296	11.79816	-0.2	-35.1	25.4	1
7.885	4.16598	6.00372	11.5104	-7.5	-16.5	17.2	1
7.89	-1.83774	5.78136	8.02458	-8.7	-3.3	9.6	1
7.895	-2.3217	6.44844	7.952641	1.4	-1.7	2.5	1
7.9	-1.308	6.92586	8.5674	8.9	-0.9	-2	1
7.905	-1.75926	6.7035	8.02458	10	0.1	-3.5	1
7.91	-2.58984	6.814681	7.481761	11.6	2.1	-4.1	1
7.915	-2.8122	6.814681	7.37058	12.3	2.2	-5.6	1
7.92	-2.85144	6.7035	7.33134	11.9	1.9	-6	1
7.925	-3.0411	6.7035	7.33134	11	1.8	-4.9	1
7.93	-3.11304	6.89316	7.51446	9.5	1.8	-4.4	1
7.935	-2.77296	7.18746	7.586401	7.8	2.4	-3.4	1
7.94	-2.40018	7.076281	6.9324	4.8	2.6	-3.1	1
7.945	-2.21052	6.814681	7.076281	1.8	2.4	-2.9	1
7.95	-1.7985	6.409201	7.44252	-0.7	2.3	-3.3	1
7.955	-1.60884	6.29802	7.5537	-1.8	2.2	-3.8	1
7.96	-1.42572	6.29802	7.586401	-1.4	2.6	-4.9	1
7.965	-1.08564	6.22608	7.69758	-0.1	3.6	-6.7	1
7.97	-0.9744601	6.29802	7.76952	2.1	4.2	-7.9	1
7.975	-1.0137	6.33726	7.9134	4.4	5.5	-10	1
7.98	-0.9744601	6.33726	7.76952	6.6	6.3	-12.1	1
7.985	-1.08564	6.3765	7.76952	9.3	7.9	-13.5	1
7.99	-1.08564	6.26532	7.808761	12.1	9.5	-15.8	1
7.995	-1.12488	6.26532	7.952641	15.4	11.4	-19.1	1
8	-1.23606	6.29802	7.880701	18.2	13	-22.2	1
8.005	-1.38648	6.29802	7.73028	21	15.5	-24	1
8.01	-1.49766	6.48768	7.76952	23.5	16.5	-25	1
8.015	-1.57614	6.48768	7.69758	24.2	17	-26.1	1
8.02	-1.75926	6.63156	7.73028	24.8	17.8	-27.9	1
8.025	-1.75926	6.92586	7.985341	25.8	19.9	-29.6	1
8.03	-1.83774	6.85392	7.9134	25.9	23.1	-30.5	1
8.035	-2.3217	6.92586	7.73028	24.2	25.9	-31.7	1
8.04	-2.70102	7.5537	8.09652	23.8	26.6	-32.5	1
8.045	-2.13858	7.73682	8.207701	22.4	27.3	-33.9	1
8.05	-1.83774	7.91994	8.13576	19.1	34	-38.4	1
8.055	-1.94892	7.88724	7.9134	16.1	39.4	-42.7	1
8.06	-2.47212	7.776061	7.985341	12.3	42.2	-45.5	1
8.065	-2.5506	7.776061	8.09652	8	45.2	-46.7	1
8.07	-1.90968	8.29272	8.5347	4.6	47.2	-45.9	1
8.075	-1.12488	8.770141	8.8617	-1.4	52.3	-45	1
8.08	-1.0137	8.142301	8.45622	-8.4	57.1	-49.6	1
8.085	-0.8632801	7.73682	8.16846	-14.4	60.8	-50.3	1
8.09	-0.67362	7.73682	8.09652	-19.8	64.8	-49.5	1
8.095	-0.56244	7.62564	8.02458	-25.2	68.9	-48.8	1
8.1	-1.0137	6.781981	8.057281	-29.3	71.5	-48.5	1
8.105	-1.68732	6.114901	7.44252	-31.8	74.9	-48.1	1
8.11	-2.289	6.26532	6.71658	-32.2	76.8	-45.8	1
8.115	-2.17128	6.44844	6.677341	-30.4	75.5	-41.7	1
8.12	-0.63438	6.26532	6.422281	-28.4	74.4	-35.4	1
8.125	2.77296	7.22016	6.10182	-26.1	74.4	-25.8	1
8.13	7.84146	8.95326	5.73558	-23.3	78.8	-4.4	1
8.135	10.58172	10.64712	6.422281	-24.9	95.4	40.1	1
8.14	9.796921	13.48548	7.808761	-35.4	118.4	84	1
8.145	7.24632	14.55804	8.207701	-56.2	140.9	125.9	1
8.15	5.51322	15.99684	7.2594	-79.2	152.1	164.8	1
8.155	1.98816	17.6907	7.5537	-99.5	150.9	205.3	1
8.16	0.33354	17.9523	7.808761	-118.9	136.2	248.5	1
8.165	0.9352201	16.62468	6.35034	-137.9	114.8	285.7	1
8.17	1.83774	14.5188	5.08158	-155.3	100.3	317.5	1
8.175	3.41388	13.9302	4.42758	-161.3	96.6	339	1
8.18	4.01556	13.38084	3.11958	-167	102.3	359.2	1
8.185	2.74026	12.71376	2.24976	-171.7	111.7	376	1
8.19	0.48396	11.9028	1.52382	-174.2	121.3	389.7	1
8.195	-2.09934	11.0199	1.12488	-172.9	124.8	404.1	1
8.2	-3.97632	10.02582	0.94176	-166.4	118.1	412.2	1
8.205	-5.3301	9.025201	0.6867	-158.6	106.2	417.3	1
8.21	-5.96448	7.88724	0.43164	-148.4	91.1	418.6	1
8.215	-6.526921	6.48768	0.17658	-135.1	78	414.8	1
8.22	-6.97818	4.53222	-1.05294	-115.2	63.8	403.9	1
8.225	-7.46868	1.39956	-3.51852	-95.4	54.3	391.6	1
8.23	-8.521621	-2.39364	-6.2457	-65.1	47.1	374.5	1
8.235	-9.83616	-5.37588	-8.16846	-24.7	39.6	354.4	1
8.24	-10.58172	-6.22608	-8.75052	12.3	33.3	333.7	1
8.245	-11.37306	-5.78136	-8.495461	78.2	28.4	290.3	1
8.25	-12.38676	-4.56492	-7.18746	140	29.8	237.3	1
8.255	-12.23634	-1.06602	-4.38834	184.2	30.6	189.2	1
8.26	8.331961	16.99092	28.18086	204.9	39.7	125.7	1
8.265	-0.71286	39.55392	50.5215	164	174.3	-76.3	1
8.27	-33.75294	8.21424	31.70592	32.1	352.3	-141.4	1
8.275	-37.278	-20.82336	3.44658	-110.5	201.3	-27.2	1
8.28	-25.3425	-1.43226	16.27152	-43.9	51.1	0	1
8.285	-3.15228	6.29802	14.7804	-15.8	-36.6	-21.3	1
8.29	10.50978	4.0548	7.18746	-20.5	-51.8	-25.6	1
8.295	13.25004	10.90872	6.53346	0	-19.7	-32.3	1
8.3	5.96448	10.464	6.20646	3.7	18.9	-40.4	1
8.305	-2.0274	7.776061	5.66364	-14.8	35.3	-55.9	1
8.31	-5.591701	12.1971	10.09122	-32.4	18.6	-77.4	1
8.315	-4.99002	6.7035	7.62564	-53.7	-14.4	-80.9	1
8.32	-1.15758	5.16006	8.38428	-63.3	-28.4	-81.8	1
8.325	3.45312	6.74274	8.711281	-57.8	-27.7	-85.9	1
8.33	7.017421	7.91994	6.605401	-56.4	-7.2	-80	1
8.335	-6.3438	7.704121	7.11552	-56.2	39.3	-68.1	1
8.34	-12.72684	7.73682	6.53346	-64.2	61.3	-58	1
8.345	-7.808761	4.12674	8.63934	-52	37.8	-43.6	1
8.35	-4.87884	3.4989	9.293341	-40.9	31.1	-34.2	1
8.355	-5.66364	5.63748	8.2404	-27.8	29.8	-25.1	1
8.36	-3.3027	6.63156	8.02458	-19.5	25.8	-19.6	1
8.365	-1.0464	6.59232	8.35158	-17.8	24	-16.2	1
8.37	-0.33354	6.114901	8.5347	-15.1	26.3	-17	1
8.375	-0.67362	5.85984	8.711281	-10	29.6	-18.7	1
8.38	-1.0137	5.74866	8.5347	-4.4	31.9	-21.9	1
8.385	-1.87698	5.78136	8.38428	0.9	31.9	-24.5	1
8.39	-1.64808	5.89254	8.38428	6.2	30.7	-23.7	1
8.395	-1.45842	5.93178	8.5347	11.3	28.1	-25.2	1
8.4	-1.57614	6.082201	8.45622	15.1	26.2	-26	1
8.405	-1.94892	6.29802	8.27964	17.5	26.3	-25.9	1
8.41	-2.58984	6.52038	8.13576	19.1	25.2	-27.3	1
8.415	-2.77296	6.7035	8.09652	20	23.2	-26.6	1
8.42	-3.00186	6.9651	8.09652	19.5	21.8	-25.7	1
8.425	-2.92338	7.37058	8.207701	17.2	21.7	-24.1	1
8.43	-2.3217	7.59294	8.13576	12.9	21.8	-22.3	1
8.435	-2.0274	7.403281	8.09652	5.8	21.8	-21.3	1
8.44	-1.2753	7.848001	8.13576	-0.4	20.7	-19.1	1
8.445	-0.5232	7.91994	8.42352	-5.6	18.8	-17	1
8.45	-0.37278	7.076281	7.76952	-13.7	18.7	-15.1	1
8.455	-0.2616	7.44252	7.985341	-20.5	19.1	-12.8	1
8.46	-0.48396	7.14822	7.76952	-26.7	20.1	-11.7	1
8.465	-1.45842	6.33726	7.51446	-32.7	20.7	-9.9	1
8.47	-2.51136	6.04296	7.62564	-35.1	20.5	-7.8	1
8.475	-2.85144	5.78136	7.62564	-33.8	17.7	-3.6	1
8.48	-2.96262	5.16006	7.952641	-30.1	16.9	0.3	1
8.485	-2.92338	5.34318	7.44252	-24.2	11.9	0	1
8.49	-0.11118	4.9704	7.985341	-17	6.5	7.8	1
8.495	5.63094	3.64932	9.76422	-15.4	5.3	35.2	1
8.5	11.52348	6.114901	11.1834	-15.4	9.3	75.2	1
8.505	17.41602	10.35282	15.06816	-21.4	26.5	146.3	1
8.51	23.79906	14.11332	17.97846	-42	52	215.6	1
8.515	25.1136	18.31854	16.0884	-73.2	89.3	281.7	1
8.52	25.1136	18.2793	12.77916	-104	133.6	338.8	1
8.525	24.55116	18.39048	8.495461	-131.3	180.3	391.9	1
8.53	26.42814	19.35186	5.77482	-152.3	229.6	441.7	1
8.535	19.82274	20.0124	5.84676	-177.3	304.6	488.1	1
8.54	9.3849	25.35558	3.81282	-211.1	382.4	532	1
8.545	0.07194	25.98342	-1.37994	-234.7	390	567.4	1
8.55	-4.16598	23.81214	-3.84552	-246.6	364.7	603.6	1
8.555	-6.15414	20.93454	-6.53346	-247.4	327.1	630.4	1
8.56	-10.50978	14.89158	-12.30828	-239.6	284.5	640.4	1
8.565	-16.93206	6.114901	-18.0504	-212.3	244.7	627.5	1
8.57	-22.93578	-1.51074	-20.84298	-140.7	195	573.2	1
8.575	-26.53932	-4.23792	-19.24722	-64.1	157.5	501.3	1
8.58	-30.11016	-4.42104	-16.55928	8.3	130.4	399.5	1
8.585	-34.01454	-4.01556	-13.32852	70.2	113.1	283.5	1
8.59	-36.41472	-3.53814	-9.437221	119.7	92.3	154.4	1
8.595	-28.00428	-1.80504	3.77358	161	53.7	14	1
8.6	-3.0411	18.2793	35.26368	130.9	74.2	-102.4	1
8.605	-15.9903	29.19456	53.93538	49.1	166.3	-219.3	1
8.61	-0.9352201	-2.6487	25.89186	-64	51.2	-174.7	1
8.615	24.96318	-19.27338	-3.74088	-129.4	-62.2	-95.5	1
8.62	0.9744601	19.7181	22.51722	-44.9	79.8	-70.9	1
8.625	-21.77166	10.54248	3.11958	-67.2	70	-41.5	1
8.63	-20.90838	8.770141	3.6624	-63.4	47.2	-38.2	1
8.635	-7.54062	4.3818	14.70846	-24.9	31.7	-40.8	1
8.64	-0.56244	-1.36032	12.45216	-22.1	30	-32.4	1
8.645	-2.21052	3.7932	11.00028	11	39.3	-24.3	1
8.65	-3.45312	8.770141	7.481761	25.3	41.9	-18.9	1
8.655	-2.92338	9.35874	6.572701	24	42.3	-21.7	1
8.66	-3.71472	7.62564	7.403281	17.7	39.4	-25.9	1
8.665	-4.76766	5.8206	8.02458	13.2	36.1	-31.4	1
8.67	-3.63624	5.97102	9.07752	14	30	-32.2	1
8.675	-1.60884	6.92586	9.692281	16.1	24.6	-32	1
8.68	0.37278	7.66488	10.2024	16.4	23.9	-36.3	1
8.685	1.308	8.21424	10.92834	12	28.9	-40.9	1
8.69	1.7985	7.22016	9.875401	3.7	37.2	-46.4	1
8.695	3.67548	6.409201	9.659581	-3	39.9	-46.6	1
8.7	4.16598	6.082201	10.45746	-7.4	40.5	-40.1	1
8.705	4.01556	5.67672	10.31358	-14.3	43.8	-29.7	1
8.71	1.42572	6.48768	9.36528	-18.3	48.7	-22	1
8.715	-0.63438	5.85984	8.02458	-22.6	52	-17.5	1
8.72	-0.22236	5.70942	8.2404	-22.4	48.8	-9.1	1
8.725	0.5232	5.85984	8.35158	-23.8	44.1	4.2	1
8.73	0.41202	6.7035	7.9134	-27.7	37.9	13.8	1
8.735	2.58984	5.70942	9.260641	-31.9	34.3	27.3	1
8.74	6.15414	7.22016	11.00028	-40.3	38.1	56.5	1
8.745	11.03298	10.464	14.01522	-46	39.7	92.2	1
8.75	18.88098	13.38084	16.63122	-62	44.3	154.6	1
8.755	27.25872	13.9302	16.81434	-85	57.2	226.1	1
8.76	32.1768	15.03546	15.25128	-112.9	89.5	294	1
8.765	33.64176	17.24598	12.30828	-145.7	142.7	380.1	1
8.77	33.75294	19.49574	9.293341	-170.6	190.4	448.5	1
8.775	32.51034	22.66764	6.572701	-195.3	241	514	1
8.78	29.01798	24.9501	3.37464	-223	293.5	574.4	1
8.785	20.0451	25.54524	0.64746	-253.1	343.2	626.4	1
8.79	7.05666	25.39482	-2.79258	-287.7	374.6	674.5	1
8.795	-7.91994	20.16282	-8.93364	-306.3	361.5	698.2	1
8.8	-19.293	12.1644	-16.7424	-290.7	303.1	695.5	1
8.805	-17.15442	4.60416	-22.6611	-236	227	671	1
8.81	-15.35592	-0.327	-22.80498	-154.6	191.9	606.2	1
8.815	-29.9205	-2.09934	-16.7751	-82.6	222.6	500	1
8.82	-45.46608	-3.34848	-10.64058	-27.1	234.9	361.6	1
8.825	-55.15182	-6.26532	-4.3164	28.2	198.1	206.8	1
8.83	-54.32778	-9.103681	4.75458	58.5	132	89.6	1
8.835	-53.91576	2.13204	11.07222	71.6	98.7	-13.6	1
8.84	-51.84912	11.38614	8.02458	96.6	79.8	-81.9	1
8.845	-24.3615	11.75892	9.731521	89.3	25.4	-89.2	1
8.85	17.08248	40.32564	38.64486	77.2	-71.6	-6.2	1
8.855	18.84828	9.5811	16.4481	3.7	-25.2	23.8	1
8.86	9.084061	1.28838	0.57552	-33.1	22	2.7	1
8.865	-1.45842	11.09184	13.94328	10.4	45.7	-14.3	1
8.87	-2.70102	4.19868	9.5484	8.2	48.5	-22.4	1
8.875	-2.36094	0.95484	8.207701	9.1	50.4	-23.6	1
8.88	-4.87884	7.37058	10.13046	26.7	48.6	-17.2	1
8.885	-5.70288	8.436601	8.312341	31.2	45.5	-13.9	1
8.89	-4.99002	7.44252	7.586401	28.5	42.4	-15.1	1
8.895	-3.93708	7.22016	8.711281	28.4	37.3	-15.6	1
8.9	-2.70102	6.00372	8.8617	25.8	36.7	-17.2	1
8.905	-2.17128	6.44844	9.188701	24.5	37.1	-20.3	1
8.91	-2.0274	7.403281	9.33258	25.2	34.6	-24	1
8.915	-1.34724	8.142301	9.91464	22.4	36.5	-31.2	1
8.92	-0.48396	8.29272	10.41822	17.6	41.5	-36.5	1
8.925	0.59514	7.66488	9.437221	11.4	48.3	-45.4	1
8.93	2.74026	6.89316	9.659581	3.9	51.5	-50.5	1
8.935	2.70102	5.74866	9.76422	-5.1	51.8	-46.8	1
8.94	2.85144	6.63156	10.89564	-10.6	52.9	-39.2	1
8.945	3.11304	6.9651	10.8564	-15.2	54.3	-33.5	1
8.95	2.17128	7.03704	9.692281	-22.9	57.8	-28.6	1
8.955	1.60884	5.37588	8.67858	-31.1	61.1	-22.5	1
8.96	0.67362	5.34318	9.03828	-35.4	58.7	-10.7	1
8.965	-0.9744601	5.56554	7.9134	-39.7	55.9	3.6	1
8.97	-0.41202	4.3491	7.33134	-41.3	53.4	10	1
8.975	0.7848001	3.64932	7.880701	-39.8	47.6	19	1
8.98	1.34724	4.0548	8.8617	-37.8	45	27.8	1
8.985	1.98816	5.487061	10.49016	-36.8	46.6	38.9	1
8.99	5.17968	7.076281	11.79816	-39.3	46.7	65.1	1
8.995	11.56272	7.808761	13.28928	-46.8	43.7	104.7	1
9	19.293	8.253481	14.8131	-58.1	46.4	157	1
9.005	25.3752	9.875401	16.0884	-74.1	58.3	217	1
9.01	28.53402	11.97474	15.83334	-92.9	78.3	280.4	1
9.015	28.6452	14.15256	14.85234	-116.9	104	343.9	1
9.02	26.16654	16.14072	12.30828	-142.4	131.6	403.1	1
9.025	21.2877	17.24598	8.93364	-173.6	166.1	461.9	1
9.03	13.4397	16.62468	4.35564	-195.3	191.3	494.5	1
9.035	4.16598	11.9028	-3.44658	-206.7	203	508.6	1
9.04	-4.3491	4.60416	-11.11146	-198.5	205.3	507.9	1
9.045	-12.87726	-0.54936	-14.30952	-157	199	482.1	1
9.05	-23.3151	-2.09934	-14.23758	-94.9	189.5	425.3	1
9.055	-35.78034	-1.72656	-11.72622	-46.6	177.1	351.3	1
9.06	-47.6439	-2.50482	-5.99064	-4.2	158.6	261.8	1
9.065	-56.39442	-0.9156	-0.7978801	29.8	142.5	160.7	1
9.07	-66.94344	8.4039	-0.21582	56	129	55	1
9.075	-61.46292	12.86418	-4.38834	78.6	87.4	-38.2	1
9.08	-28.56672	24.69504	8.38428	105.4	-25.2	-77.1	1
9.085	13.59012	32.62152	28.14816	99.1	-104.3	-50.8	1
9.09	25.26402	3.64932	12.02052	9.5	-52.1	-30.3	1
9.095	19.44342	1.21644	8.13576	-18.5	0.4	-39.4	1
9.1	14.30298	5.37588	18.3774	-10.2	20.6	-15.4	1
9.105	-1.2753	7.108981	11.62158	-15.7	55.4	-18.9	1
9.11	-6.97818	3.97632	5.77482	-8.4	57.8	-29.5	1
9.115	-6.49422	8.475841	11.36652	10.9	51.8	-29.8	1
9.12	-1.98816	8.9925	12.45216	17.1	47.8	-28.9	1
9.125	0.44472	6.55962	10.60134	13.8	52.5	-35.4	1
9.13	0.71286	7.14822	10.67328	16.8	62.4	-43.8	1
9.135	0.71286	6.59232	11.14416	18.1	70.5	-55.5	1
9.14	0.8240401	7.18746	10.89564	18.2	79	-66.7	1
9.145	0.8959801	8.809381	12.12516	19.9	88.1	-76	1
9.15	-0.33354	10.20894	11.54964	17.8	100.7	-91.2	1
9.155	-0.07194	11.16378	10.64058	16.5	105.4	-100.2	1
9.16	-0.71286	8.142301	8.27964	11.2	109.3	-110.8	1
9.165	1.57614	2.21052	7.004341	7	111.2	-115.9	1
9.17	8.22078	-0.6213	8.8617	9.8	119.7	-108.8	1
9.175	9.607261	0.7717201	10.71252	21.2	130.5	-92.8	1
9.18	9.947341	2.53752	12.27558	24.3	130.9	-62.2	1
9.185	10.77138	10.57518	11.36652	28.4	136.7	-21.4	1
9.19	15.31668	17.84112	7.004341	32.9	124.5	26.5	1
9.195	21.5493	19.79004	6.31764	29.6	97.6	107.6	1
9.2	18.35778	22.44528	11.29458	15.8	66.1	215.8	1
9.205	11.48424	27.2391	16.52004	-7.4	38.2	284.7	1
9.21	9.084061	24.9174	16.04916	-39.9	9	332.5	1
9.215	5.55246	17.80188	12.09246	-85.8	10	337.8	1
9.22	-0.8632801	9.692281	6.10182	-110.8	16.7	321	1
9.225	-6.3765	2.24322	2.3217	-120.4	13.7	297.2	1
9.23	-7.84146	-0.8829001	3.08688	-116.7	-7.4	273.7	1
9.235	-5.29086	-0.95484	5.40858	-112.4	-34.6	250.8	1
9.24	-1.15758	-1.7658	6.500761	-116.1	-50.8	228.2	1
9.245	3.48582	-4.9704	4.35564	-124.9	-52.2	211.4	1
9.25	6.795061	-8.51508	0.39894	-130.7	-38.1	204.4	1
9.255	7.05666	-10.35282	-2.93646	-124.3	-20.2	207.7	1
9.26	4.68918	-9.91464	-3.9894	-106.8	-5.3	216	1
9.265	2.40018	-5.120821	-1.19682	-83	1.8	224.2	1
9.27	0.67362	1.58268	1.85082	-63.3	8.1	220.2	1
9.275	-2.89068	4.75458	1.70694	-56	23.4	195.9	1
9.28	-7.808761	4.27062	-0.94176	-56.4	29.7	164.5	1
9.285	-9.947341	2.13204	-4.9704	-48.7	19.3	132.3	1
9.29	39.60624	-1.21644	-6.64464	-24.6	6.5	104.1	1
9.295	3.86514	-7.62564	6.13452	-8.4	219.3	58.8	1
9.3	-72.42397	49.98523	38.78874	-59.9	424.5	-22.4	1
9.305	-84.43794	11.68044	-18.44934	-48.7	71.6	-121.3	1
9.31	-36.4932	-30.411	-11.69352	-150.3	62.7	-70.2	1
9.315	19.59384	13.56396	49.39008	15.4	-107.4	59.9	1
9.32	16.52004	-7.704121	5.2974	-25.2	-38.9	54.4	1
9.325	-0.7455601	14.74116	10.71252	6.9	-5.1	35.1	1
9.33	5.51322	7.403281	8.63934	25	-1.3	6.8	1
9.335	2.74026	5.30394	10.96758	29.8	10.2	-1.9	1
9.34	-6.64464	5.59824	8.16846	35.6	21.4	-11	1
9.345	-8.1096	6.22608	7.51446	36.6	19.1	-7.4	1
9.35	-5.14044	5.70942	8.057281	32.9	10.5	1.3	1
9.355	-1.72656	5.30394	9.260641	29.5	7.2	5.7	1
9.36	0.5232	6.33726	9.00558	30.5	8.5	6.3	1
9.365	0.44472	7.076281	8.45622	30.2	10.3	1.6	1
9.37	0.44472	6.89316	8.45622	28.1	13.3	-2.7	1
9.375	1.60884	6.48768	9.36528	27.5	16.8	-5.5	1
9.38	1.7985	6.55962	9.91464	28.9	26.3	-12.3	1
9.385	1.34724	6.9651	10.05852	32.1	39.4	-22.6	1
9.39	0.9744601	7.44252	10.24164	32.6	51.4	-30.3	1
9.395	0.2616	7.73682	10.09122	28.3	63.7	-37.9	1
9.4	-1.57614	7.95918	8.894401	20.9	72.8	-47.4	1
9.405	-1.0464	9.541861	9.587641	14.2	77.9	-56	1
9.41	0.7455601	9.103681	10.81716	4.7	82.9	-65.5	1
9.415	2.0601	8.18154	10.49016	-6.7	93.3	-78	1
9.42	2.36094	7.33134	10.31358	-15.4	107.1	-87.8	1
9.425	3.63624	6.89316	10.31358	-20.5	112	-89.6	1
9.43	2.17128	3.97632	9.00558	-27.6	111.8	-82	1
9.435	-1.15758	4.9377	8.38428	-28.9	113.2	-70.4	1
9.44	-0.9352201	6.04296	8.93364	-25.6	111.7	-55.8	1
9.445	2.36094	5.78136	9.692281	-30.1	112	-34.5	1
9.45	3.15228	9.50916	11.69352	-32.2	112.2	-16.7	1
9.455	6.677341	13.70784	14.27028	-42.9	99.6	19.3	1
9.46	14.34222	14.33568	16.23228	-68.1	82.3	74.2	1
9.465	17.68416	16.65738	16.4154	-101.5	78.9	131.6	1
9.47	19.97316	17.65146	13.10616	-136.9	76.9	196.5	1
9.475	21.69972	17.6907	8.606641	-170.5	84.2	255.9	1
9.48	18.2793	18.76326	3.55776	-197.1	103.6	319.3	1
9.485	14.1918	18.79596	-0.72594	-208.8	118.9	358.4	1
9.49	8.6328	18.50166	-3.55776	-208.1	129.1	382.6	1
9.495	0.7455601	16.2519	-5.33664	-202	132.1	396.1	1
9.5	-7.46868	13.00806	-6.2457	-188.7	117.6	395.2	1
9.505	-12.49794	10.1697	-7.076281	-156.8	72.3	387.3	1
9.51	-12.79878	5.70942	-6.97164	-123.9	28.9	367.3	1
9.515	-12.04668	4.19868	-5.33664	-85.4	-8.6	337.2	1
9.52	-10.9218	5.00964	-2.10588	-45.5	-32.9	299.4	1
9.525	-8.6328	7.298641	1.15758	-11.9	-38.7	254.1	1
9.53	-7.6191	9.103681	3.70164	8	-34.8	207.6	1
9.535	-7.05666	9.43068	4.6107	14.2	-31.5	167.7	1
9.54	-5.14044	8.51508	4.6107	14.9	-35	134.8	1
9.545	-2.09934	6.92586	3.70164	15.8	-42.8	121.5	1
9.55	1.60884	6.26532	3.23076	20.5	-51.1	122.4	1
9.555	5.14044	5.67672	3.59046	27.7	-53.9	130.3	1
9.56	6.867	6.22608	4.17252	34.5	-47.5	143.3	1
9.565	7.05666	7.51446	4.82652	38.9	-30.5	165.8	1
9.57	6.64464	8.51508	5.44782	39.4	-15.1	190	1
9.575	5.55246	9.35874	6.2784	38.5	-4.9	213.2	1
9.58	4.27716	9.80346	6.2784	34	6.7	235.7	1
9.585	13.13886	13.23042	14.05446	25.9	19.1	252	1
9.59	0.9352201	23.88408	20.41134	10.1	65.8	213	1
9.595	-17.86728	7.848001	5.696341	-41	166.9	166.2	1
9.6	-21.13728	0.69978	1.05294	-67.2	188.7	164.2	1
9.605	-23.68788	1.54344	6.71658	-39	149.5	148.8	1
9.61	-29.69814	7.88724	13.87134	-29.2	120.9	118.6	1
9.615	-32.92236	2.57676	12.8184	-42.7	93.3	76.1	1
9.62	-28.60596	-7.808761	6.78852	-59.9	66.1	39.9	1
9.625	-23.20392	-8.21424	12.20364	-45.5	43.9	-0.4	1
9.63	-13.36122	-9.692281	17.61222	-39.2	39.4	-43.6	1
9.635	-17.41602	-11.38614	21.20922	-42.6	71.6	-80.7	1
9.64	-18.2466	-4.49298	20.98686	-51.5	84.9	-96.3	1
9.645	-12.53718	-6.114901	6.97164	-38.2	40	-60.4	1
9.65	-9.53532	6.74274	10.41822	-17.1	41.1	-22.5	1
9.655	-8.26002	11.64774	6.605401	-1.9	33.3	-8.6	1
9.66	-2.17128	7.88724	6.899701	-7.4	29.1	-13.5	1
9.665	1.23606	5.27124	9.188701	-1.6	31.2	-21.7	1
9.67	0.9744601	2.943	10.38552	4.4	38.9	-27.4	1
9.675	-0.63438	2.13204	9.14946	12.6	44.5	-27.7	1
9.68	-2.0274	4.42104	8.82246	24.4	46.3	-24.5	1
9.685	-1.2753	5.45436	8.02458	29.1	48.7	-21.9	1
9.69	-0.22236	5.97102	8.2404	31.2	49.4	-22.6	1
9.695	0.18312	6.3765	8.5674	30.3	51.3	-25.1	1
9.7	-0.22236	6.114901	8.312341	26.6	54.6	-28.2	1
9.705	-0.8959801	6.04296	8.38428	23.8	57.6	-31.7	1
9.71	-1.0137	5.56554	8.495461	20.7	60.6	-35.8	1
9.715	-1.15758	4.9704	8.057281	18.4	61.8	-38.3	1
9.72	-1.87698	4.89846	8.38428	20.3	62.9	-38.9	1
9.725	-2.47212	4.56492	8.2404	22.2	64	-39.1	1
9.73	-3.52506	4.56492	8.2404	24.9	62.1	-38.7	1
9.735	-4.0548	4.60416	7.952641	27	58.7	-36.8	1
9.74	-3.8259	5.74866	8.02458	30.3	52	-32.9	1
9.745	-3.3027	6.26532	8.02458	29.7	48.3	-29.7	1
9.75	-3.18498	6.26532	7.952641	26.3	46.8	-29.1	1
9.755	-3.67548	6.22608	7.84146	23.4	44.1	-28.3	1
9.76	-3.63624	6.59232	8.45622	20.3	40.3	-27.9	1
9.765	-3.41388	6.7035	8.207701	16.6	37.9	-27	1
9.77	-3.00186	6.26532	8.2404	12.5	36.8	-26.6	1
9.775	-3.11304	6.29802	8.35158	10.2	34.8	-26.8	1
9.78	-3.0411	6.781981	9.00558	9.2	33.6	-26.2	1
9.785	-2.85144	7.14822	9.07752	7.2	35.9	-27.2	1
9.79	-2.89068	7.403281	9.188701	4.8	39.5	-28.9	1
9.795	-3.18498	7.22016	8.93364	1.2	44.8	-31.9	1
9.8	-2.96262	7.298641	9.00558	-1.4	47.5	-34.1	1
9.805	-2.09934	7.808761	9.47646	-3.9	47.2	-35.2	1
9.81	-1.45842	7.5537	9.188701	-10.2	50.8	-37.8	1
9.815	-1.15758	7.03704	8.711281	-16.9	56.1	-41.3	1
9.82	-1.308	6.114901	8.27964	-22.6	61.8	-46.9	1
9.825	-1.94892	5.04888	7.9134	-24.7	62.7	-48.5	1
9.83	-3.26346	4.12674	7.5537	-23.5	60.4	-45.5	1
9.835	-4.38834	3.72126	7.44252	-20.5	56.5	-40.3	1
9.84	-4.68918	3.72126	7.481761	-16.3	51.1	-32.5	1
9.845	-4.91808	4.19868	7.51446	-12.1	45.5	-21.3	1
9.85	-5.17968	4.71534	7.2594	-8.8	40.6	-13.8	1
9.855	-4.76766	4.86576	7.2594	-6.4	34.4	-6.3	1
9.86	-3.3354	4.89846	8.02458	-5.1	29.1	0.5	1
9.865	-2.289	6.04296	9.110221	-5.1	23.7	8.1	1
9.87	-0.67362	8.07036	10.56864	-8.7	19.5	19.8	1
9.875	1.64808	9.875401	10.92834	-18.5	10.9	41.1	1
9.88	6.23262	10.464	11.14416	-38.4	0	80.5	1
9.885	9.56802	12.7857	11.39922	-55.4	-1.1	118.2	1
9.89	11.6739	14.37492	9.03828	-78.2	3.7	157.7	1
9.895	13.77324	14.29644	6.71658	-97.8	21.2	192.7	1
9.9	13.28928	14.00214	5.120821	-115.2	53.5	225.6	1
9.905	6.26532	13.26966	4.2837	-134.5	99.4	261.4	1
9.91	-1.75926	14.40762	3.08688	-143.2	107.5	286	1
9.915	-5.78136	12.4587	0.7586401	-147.7	83	313.8	1
9.92	-4.80036	11.20302	0.6867	-143.3	50.7	341.3	1
9.925	-2.21052	10.02582	-0.54282	-135.3	22.6	360.9	1
9.93	-0.8632801	6.74274	-3.3354	-127.1	10.2	371.1	1
9.935	-1.19682	2.98224	-6.17376	-100.5	19.7	374.4	1
9.94	-2.24976	1.7658	-7.5537	-66.2	32.1	372.1	1
9.945	-4.64994	2.17128	-8.13576	-29.4	40.2	365.2	1
9.95	-8.03112	0.8829001	-9.731521	3.5	40.9	356.3	1
9.955	-11.11146	-2.3544	-11.79816	40.8	30.5	344.4	1
9.96	-12.90996	-4.82652	-12.41946	94.2	10.5	323.1	1
9.965	-12.64836	-5.487061	-11.03952	142.1	-9.7	295.8	1
9.97	13.51164	14.11332	35.95692	160.3	-9.5	243.9	1
9.975	-34.989	52.4181	54.55014	106.7	135.2	44.2	1
9.98	-52.67316	-34.42656	-7.5537	-161.6	163.5	15.7	1
9.985	-18.73056	-33.98184	7.403281	-227.8	13.6	80.5	1
9.99	-3.41388	18.13542	34.06686	7.4	-17.4	36.7	1
[truncated: 3,795 more rows]
