# Supplementary material for: Real-Time Detection of Freezing Motions in Parkinson's Patients for Adaptive Gait Phase Synchronous Cueing
Source: Front Neurol. 2021 Dec 6;12:720516. doi: 10.3389/fneur.2021.720516 (PMC8685223; doi:10.3389/fneur.2021.720516)
Supplement: Supplementary file 2 [file Data_Sheet_2.zip › data/S10/S10_left_foot_trial_2.csv]

time	acc_x	acc_y	acc_z	gyr_x	gyr_y	gyr_z	FoG
0	-2.8122	5.00964	8.42352	0.5	-0.2	-0.2	0
0.005	-2.8122	5.04888	8.35158	-0.1	-0.1	0	0
0.01	-2.85144	4.9704	8.42352	0.3	-0.3	-0.1	0
0.015	-2.8122	5.00964	8.27964	0.7	0.1	-0.3	0
0.02	-2.8122	4.9704	8.312341	0.7	0.2	-0.3	0
0.025	-2.77296	5.00964	8.35158	0.5	0.2	-0.4	0
0.03	-2.8122	5.00964	8.35158	0.4	-0.1	0	0
0.035	-2.8122	5.00964	8.35158	0.3	0.3	-0.3	0
0.04	-2.89068	4.9704	8.312341	0.5	0	-0.4	0
0.045	-2.85144	4.9704	8.38428	0.2	0	-0.2	0
0.05	-2.85144	5.00964	8.38428	0.6	0	-0.2	0
0.055	-2.8122	5.04888	8.35158	0.9	0	0	0
0.06	-2.8122	4.9704	8.38428	0.3	0	0	0
0.065	-2.85144	4.9704	8.35158	0.3	0.1	-0.1	0
0.07	-2.85144	4.89846	8.42352	0.4	0.3	-0.1	0
0.075	-2.77296	5.00964	8.35158	0.3	0.2	-0.2	0
0.08	-2.85144	4.9704	8.38428	0.3	0	-0.1	0
0.085	-2.85144	5.00964	8.312341	0	0	-0.1	0
0.09	-2.8122	4.9704	8.38428	0.2	-0.2	-0.2	0
0.095	-2.85144	5.04888	8.38428	0.4	-0.2	-0.4	0
0.1	-2.8122	5.00964	8.38428	0.2	0	0	0
0.105	-2.8122	5.00964	8.35158	0.2	-0.2	0	0
0.11	-2.8122	5.00964	8.42352	0.4	-0.2	0	0
0.115	-2.8122	4.9704	8.35158	0.4	0	0	0
0.12	-2.85144	5.00964	8.312341	0.4	0.4	0.1	0
0.125	-2.77296	5.04888	8.312341	0.2	0.2	0	0
0.13	-2.8122	4.9704	8.45622	0.1	-0.1	-0.2	0
0.135	-2.85144	5.04888	8.35158	0.2	0	-0.4	0
0.14	-2.77296	4.9704	8.38428	0.3	0.2	0	0
0.145	-2.77296	5.04888	8.38428	0.4	0.2	-0.2	0
0.15	-2.85144	5.00964	8.35158	0.3	0.2	0	0
0.155	-2.8122	4.9704	8.38428	0.5	0.3	-0.1	0
0.16	-2.85144	5.00964	8.38428	0.1	0.3	-0.3	0
0.165	-2.85144	5.00964	8.38428	0.1	0.4	0	0
0.17	-2.85144	4.9704	8.45622	0.3	0	0	0
0.175	-2.77296	4.9377	8.38428	0	0	-0.2	0
0.18	-2.77296	4.9377	8.312341	0.1	0	-0.3	0
0.185	-2.77296	4.9377	8.35158	0.3	0	0	0
0.19	-2.8122	4.9704	8.42352	0	-0.1	-0.2	0
0.195	-2.85144	4.89846	8.312341	0	0	-0.4	0
0.2	-2.8122	5.00964	8.27964	0.2	-0.2	-0.3	0
0.205	-2.85144	5.00964	8.35158	0.1	-0.1	-0.3	0
0.21	-2.8122	5.00964	8.35158	0	0	-0.2	0
0.215	-2.8122	4.9704	8.35158	0.3	0	0	0
0.22	-2.8122	5.04888	8.27964	0.2	-0.3	-0.1	0
0.225	-2.89068	4.9704	8.35158	0.4	-0.4	-0.3	0
0.23	-2.89068	4.9704	8.38428	0.1	0	-0.5	0
0.235	-2.85144	4.9704	8.38428	0	0	-0.2	0
0.24	-2.8122	5.04888	8.312341	-0.2	0	0.1	0
0.245	-2.8122	4.89846	8.35158	0.4	0	-0.1	0
0.25	-2.8122	5.04888	8.35158	0.6	0	-0.3	0
0.255	-2.8122	5.00964	8.38428	0.3	0.1	-0.4	0
0.26	-2.85144	4.9377	8.35158	-0.1	0	0	0
0.265	-2.85144	4.9377	8.38428	0.2	0.2	0	0
0.27	-2.8122	4.9704	8.45622	0.2	0	0.2	0
0.275	-2.85144	4.9377	8.38428	0.2	-0.1	0	0
0.28	-2.8122	4.9704	8.35158	0.2	-0.2	-0.1	0
0.285	-2.8122	5.00964	8.38428	0.4	0	0	0
0.29	-2.8122	4.9704	8.38428	0.3	0	-0.3	0
0.295	-2.8122	4.9704	8.35158	0	0	-0.4	0
0.3	-2.8122	5.00964	8.38428	-0.1	-0.3	-0.6	0
0.305	-2.8122	5.00964	8.38428	0.4	-0.4	-0.3	0
0.31	-2.8122	4.9704	8.38428	0.4	-0.2	-0.3	0
0.315	-2.85144	4.9377	8.35158	0.4	0	0	0
0.32	-2.8122	5.08158	8.38428	0.3	0	0.2	0
0.325	-2.8122	4.9704	8.35158	-0.2	0	0	0
0.33	-2.8122	5.04888	8.35158	-0.2	-0.1	-0.2	0
0.335	-2.8122	4.9704	8.38428	0.2	-0.1	-0.2	0
0.34	-2.8122	4.9704	8.35158	0.2	0	-0.2	0
0.345	-2.8122	5.00964	8.38428	0.2	0.2	0	0
0.35	-2.85144	4.9704	8.45622	0.5	0	0	0
0.355	-2.8122	5.00964	8.312341	0.5	-0.1	0	0
0.36	-2.8122	4.9704	8.35158	0.2	0	0	0
0.365	-2.85144	5.00964	8.35158	0.4	0	0.2	0
0.37	-2.8122	4.9704	8.35158	0.4	0	0	0
0.375	-2.8122	5.00964	8.312341	0.4	0	-0.1	0
0.38	-2.85144	4.9704	8.312341	0.7	-0.1	-0.4	0
0.385	-2.8122	5.00964	8.38428	0.4	-0.2	-0.1	0
0.39	-2.8122	4.9704	8.42352	0.3	-0.2	0	0
0.395	-2.85144	5.04888	8.35158	0.2	-0.2	-0.1	0
0.4	-2.8122	5.00964	8.42352	0.4	0	0	0
0.405	-2.85144	4.9377	8.38428	0.2	0	0	0
0.41	-2.85144	5.00964	8.45622	0	0	0	0
0.415	-2.8122	5.00964	8.42352	0	0	0	0
0.42	-2.8122	5.04888	8.35158	0.3	-0.2	-0.2	0
0.425	-2.8122	5.00964	8.38428	0.5	-0.1	-0.2	0
0.43	-2.85144	4.9704	8.42352	0.6	0	-0.3	0
0.435	-2.8122	5.00964	8.35158	0.6	-0.2	0	0
0.44	-2.8122	5.00964	8.38428	0.4	0	0	0
0.445	-2.8122	5.00964	8.38428	0	0	-0.2	0
0.45	-2.85144	4.9704	8.35158	0.3	0	0	0
0.455	-2.8122	5.00964	8.35158	0.1	0	-0.2	0
0.46	-2.85144	4.9377	8.312341	0.3	0	0	0
0.465	-2.8122	4.9704	8.38428	-0.2	0	0	0
0.47	-2.85144	4.9377	8.35158	0	-0.6	0	0
0.475	-2.85144	5.00964	8.35158	0.4	-0.1	0	0
0.48	-2.85144	5.00964	8.38428	0.4	0	0.1	0
0.485	-2.8122	5.00964	8.38428	0.3	0	0.2	0
0.49	-2.85144	4.9704	8.38428	0.2	0.2	0.1	0
0.495	-2.85144	5.00964	8.35158	0	0.2	-0.2	0
0.5	-2.89068	4.9377	8.312341	0.4	0.3	0	0
0.505	-2.8122	5.00964	8.312341	0.4	0	0.2	0
0.51	-2.89068	4.9704	8.38428	0.2	-0.2	0.2	0
0.515	-2.89068	4.9377	8.38428	0.4	-0.1	0	0
0.52	-2.8122	4.9377	8.35158	0.3	0	-0.1	0
0.525	-2.77296	5.00964	8.38428	0.1	0	0	0
0.53	-2.85144	4.9704	8.38428	0	-0.2	0	0
0.535	-2.77296	4.9704	8.38428	-0.1	0	0.1	0
0.54	-2.8122	4.9704	8.27964	0.1	0.3	-0.3	0
0.545	-2.85144	5.00964	8.312341	0.5	0	0	0
0.55	-2.8122	4.9704	8.42352	0.4	-0.1	0.2	0
0.555	-2.8122	5.00964	8.35158	0.3	0	0.4	0
0.56	-2.85144	5.00964	8.45622	0.4	-0.2	0.2	0
0.565	-2.8122	5.00964	8.42352	0.3	-0.2	-0.5	0
0.57	-2.85144	4.9704	8.38428	0.2	-0.4	-0.1	0
0.575	-2.77296	5.00964	8.27964	0.4	0	0	0
0.58	-2.85144	5.00964	8.38428	0.6	-0.2	0	0
0.585	-2.8122	5.00964	8.35158	0.5	-0.2	0.5	0
0.59	-2.85144	4.9704	8.42352	0.6	0	0	0
0.595	-2.8122	4.9704	8.42352	0.5	0.1	0	0
0.6	-2.85144	4.9704	8.38428	0.3	0.1	-0.2	0
0.605	-2.8122	5.00964	8.38428	0.2	-0.2	0	0
0.61	-2.85144	5.00964	8.35158	0.1	0	-0.3	0
0.615	-2.77296	5.00964	8.38428	0.2	0	-0.2	0
0.62	-2.8122	4.9704	8.35158	0.4	-0.2	0	0
0.625	-2.85144	5.00964	8.38428	0.2	-0.2	-0.3	0
0.63	-2.85144	4.9704	8.38428	0.3	0	-0.2	0
0.635	-2.77296	5.00964	8.38428	0.4	-0.1	-0.2	0
0.64	-2.85144	5.00964	8.38428	0.6	0	0	0
0.645	-2.8122	4.9704	8.42352	0.6	0	0	0
0.65	-2.8122	5.04888	8.312341	0.2	0	-0.2	0
0.655	-2.85144	5.00964	8.312341	-0.2	-0.1	0	0
0.66	-2.85144	5.00964	8.38428	0.3	-0.3	-0.2	0
0.665	-2.8122	4.9377	8.38428	0.3	-0.1	-0.3	0
0.67	-2.8122	5.00964	8.38428	0.4	0	0	0
0.675	-2.85144	5.00964	8.42352	0	0	0	0
0.68	-2.8122	5.00964	8.38428	-0.2	0	0	0
0.685	-2.8122	4.9377	8.38428	-0.2	0.2	-0.5	0
0.69	-2.77296	5.00964	8.35158	0.1	0	-0.1	0
0.695	-2.8122	4.9704	8.38428	0.2	0.1	0	0
0.7	-2.85144	4.9704	8.38428	0	0.1	0	0
0.705	-2.8122	5.00964	8.38428	0	0	0	0
0.71	-2.8122	5.00964	8.35158	0.2	-0.4	0	0
0.715	-2.8122	4.9377	8.38428	0.4	-0.1	0.1	0
0.72	-2.77296	5.04888	8.35158	0	0.2	0	0
0.725	-2.8122	4.9704	8.42352	0	0.2	0.2	0
0.73	-2.8122	4.9704	8.42352	0.2	0.1	0	0
0.735	-2.85144	4.9704	8.38428	0.2	0	0	0
0.74	-2.8122	4.9704	8.35158	0.3	0	-0.1	0
0.745	-2.77296	5.00964	8.35158	0.6	0	-0.2	0
0.75	-2.8122	4.9704	8.42352	0.6	0	0	0
0.755	-2.8122	4.9704	8.35158	0.7	-0.1	0	0
0.76	-2.85144	4.9704	8.38428	0.2	-0.4	0.3	0
0.765	-2.8122	5.00964	8.42352	0	-0.1	0.1	0
0.77	-2.85144	4.9704	8.38428	0.3	0.1	-0.5	0
0.775	-2.85144	5.00964	8.35158	0.3	-0.3	-0.3	0
0.78	-2.8122	5.00964	8.38428	0.1	-0.3	-0.7	0
0.785	-2.8122	5.00964	8.42352	0.1	0	0	0
0.79	-2.77296	5.00964	8.45622	0.1	0.2	-0.3	0
0.795	-2.89068	4.9377	8.35158	-0.1	0.2	-0.3	0
0.8	-2.85144	4.9704	8.42352	0	0	0	0
0.805	-2.85144	5.00964	8.35158	0.3	-0.2	0	0
0.81	-2.85144	4.9704	8.38428	0.2	-0.1	0.2	0
0.815	-2.85144	4.9704	8.35158	0.5	-0.4	0	0
0.82	-2.89068	5.00964	8.35158	0.1	0	0.3	0
0.825	-2.89068	5.04888	8.2404	0.4	-0.3	0.1	0
0.83	-2.85144	4.9704	8.42352	0.7	-0.1	-0.4	0
0.835	-2.77296	4.9704	8.35158	0.1	-0.2	0	0
0.84	-2.89068	4.9704	8.38428	0	0	-0.1	0
0.845	-2.77296	4.9377	8.35158	0.1	0	0.1	0
0.85	-2.8122	4.9704	8.42352	0.2	0	0	0
0.855	-2.8122	5.04888	8.312341	0.4	0	0	0
0.86	-2.85144	5.00964	8.312341	0.3	-0.1	0.2	0
0.865	-2.85144	5.00964	8.2404	0.3	-0.3	0.1	0
0.87	-2.8122	4.9704	8.38428	0.2	-0.4	0	0
0.875	-2.8122	5.04888	8.312341	0.3	-0.5	0	0
0.88	-2.85144	4.9704	8.42352	-0.2	0	0	0
0.885	-2.8122	5.00964	8.38428	0.2	-0.1	-0.2	0
0.89	-2.85144	5.04888	8.35158	0.5	-0.2	-0.2	0
0.895	-2.85144	4.9704	8.312341	0.2	-0.2	-0.2	0
0.9	-2.85144	5.00964	8.42352	0	0.1	0	0
0.905	-2.85144	5.00964	8.38428	0.1	0.2	0.2	0
0.91	-2.8122	4.9704	8.38428	0.2	0	0	0
0.915	-2.8122	5.08158	8.312341	0.4	-0.4	0	0
0.92	-2.85144	4.9704	8.38428	0.4	-0.5	-0.2	0
0.925	-2.8122	5.04888	8.35158	0.1	-0.1	-0.2	0
0.93	-2.85144	5.00964	8.38428	0.1	0	0	0
0.935	-2.77296	5.00964	8.38428	0.2	-0.2	0	0
0.94	-2.85144	4.9704	8.38428	0	-0.5	0.3	0
0.945	-2.85144	5.00964	8.35158	-0.2	0	0.2	0
0.95	-2.8122	5.00964	8.35158	0	-0.1	-0.2	0
0.955	-2.8122	4.9704	8.38428	0.2	-0.2	0	0
0.96	-2.85144	5.04888	8.38428	0.4	-0.2	0	0
0.965	-2.85144	4.9704	8.35158	0.5	-0.2	0	0
0.97	-2.8122	4.9704	8.35158	0.6	-0.2	0.1	0
0.975	-2.77296	4.9704	8.45622	0.1	0.1	0.5	0
0.98	-2.8122	4.9704	8.42352	0	0.1	0.2	0
0.985	-2.89068	4.9704	8.35158	0.1	0	0.2	0
0.99	-2.85144	4.9704	8.312341	0.4	0	0.1	0
0.995	-2.85144	4.9377	8.38428	0.2	-0.1	-0.1	0
1	-2.85144	4.9704	8.42352	0.4	0	0	0
1.005	-2.85144	4.9704	8.38428	0.4	-0.1	0.2	0
1.01	-2.85144	5.00964	8.38428	0	0	0	0
1.015	-2.8122	4.9704	8.38428	0.2	0	-0.1	0
1.02	-2.8122	4.9704	8.38428	0.4	0.1	-0.1	0
1.025	-2.85144	5.04888	8.45622	0.5	0.4	-0.1	0
1.03	-2.8122	4.89846	8.35158	0.4	0.4	0.1	0
1.035	-2.85144	4.9704	8.35158	0.5	0	0	0
1.04	-2.8122	5.04888	8.35158	0.2	-0.1	0	0
1.045	-2.85144	4.9704	8.38428	0.1	-0.2	-0.2	0
1.05	-2.8122	5.00964	8.35158	0	0.2	-0.4	0
1.055	-2.77296	4.9704	8.42352	0.2	0.1	0	0
1.06	-2.77296	4.9704	8.312341	0.2	0.3	0.1	0
1.065	-2.8122	4.9704	8.312341	0.7	0	0	0
1.07	-2.85144	4.9704	8.312341	0.4	0.2	-0.2	0
1.075	-2.8122	4.9704	8.312341	0.2	0.2	-0.2	0
1.08	-2.8122	4.9704	8.35158	0.2	0	-0.6	0
1.085	-2.85144	4.9704	8.38428	0.2	0	0.3	0
1.09	-2.85144	4.9704	8.38428	0.2	0.2	0	0
1.095	-2.85144	4.9704	8.35158	0.7	0	-0.2	0
1.1	-2.89068	4.9704	8.35158	0.6	-0.3	-0.1	0
1.105	-2.8122	5.00964	8.42352	0.5	0	-0.2	0
1.11	-2.85144	5.00964	8.35158	0.3	0	0	0
1.115	-2.85144	5.00964	8.38428	-0.1	0.1	-0.2	0
1.12	-2.8122	5.00964	8.35158	0.6	-0.2	0	0
1.125	-2.8122	4.9704	8.35158	0.3	0	-0.1	0
1.13	-2.85144	4.9377	8.38428	-0.2	0	-0.1	0
1.135	-2.85144	5.00964	8.38428	0.1	-0.4	0	0
1.14	-2.85144	5.00964	8.38428	0.4	-0.3	-0.4	0
1.145	-2.77296	5.04888	8.35158	0.6	-0.2	0	0
1.15	-2.8122	5.00964	8.38428	0.2	-0.2	0	0
1.155	-2.77296	4.9704	8.38428	0.3	-0.3	0.2	0
1.16	-2.77296	4.9377	8.42352	0	0.1	-0.2	0
1.165	-2.85144	4.9704	8.38428	-0.1	0	-0.2	0
1.17	-2.8122	4.9377	8.35158	0.3	0	-0.3	0
1.175	-2.85144	5.00964	8.27964	0.1	-0.2	-0.2	0
1.18	-2.8122	4.9704	8.42352	0.3	-0.4	0.2	0
1.185	-2.8122	5.00964	8.38428	0.5	0	0	0
1.19	-2.85144	5.00964	8.42352	0.2	0	0	0
1.195	-2.8122	4.9704	8.38428	0	0	0.1	0
1.2	-2.8122	4.9704	8.495461	0.2	-0.2	-0.1	0
1.205	-2.77296	5.04888	8.42352	0.1	-0.3	0	0
1.21	-2.8122	4.9704	8.35158	0	-0.1	-0.2	0
1.215	-2.85144	4.9704	8.35158	0.1	-0.2	0	0
1.22	-2.8122	4.9704	8.35158	0.3	-0.2	0	0
1.225	-2.8122	4.9704	8.35158	0.5	-0.1	-0.3	0
1.23	-2.85144	4.9704	8.38428	0	0	0	0
1.235	-2.8122	5.00964	8.35158	0	0	0	0
1.24	-2.8122	5.00964	8.38428	0.2	0	0	0
1.245	-2.8122	4.9377	8.35158	0.2	-0.2	-0.2	0
1.25	-2.8122	4.9377	8.35158	0.3	0	-0.2	0
1.255	-2.85144	5.00964	8.35158	0.6	0	-0.3	0
1.26	-2.89068	4.9377	8.38428	0.7	-0.2	0	0
1.265	-2.8122	5.04888	8.42352	0.4	0	0.7	0
1.27	-2.8122	4.9704	8.38428	-0.1	0.2	-0.2	0
1.275	-2.85144	5.04888	8.42352	0	0.1	-0.1	0
1.28	-2.85144	5.00964	8.45622	0.4	0	0	0
1.285	-2.8122	5.00964	8.35158	0.5	0	-0.2	0
1.29	-2.85144	4.9377	8.35158	0.7	0	0	0
1.295	-2.8122	4.9704	8.42352	0.1	-0.3	0.1	0
1.3	-2.85144	4.9704	8.38428	0	-0.1	0	0
1.305	-2.89068	5.00964	8.312341	0.2	-0.2	0	0
1.31	-2.85144	4.9704	8.38428	0.2	-0.1	0	0
1.315	-2.8122	5.00964	8.38428	0.2	-0.2	0	0
1.32	-2.85144	5.00964	8.38428	0	0.1	0	0
1.325	-2.77296	5.04888	8.35158	0	0.3	0	0
1.33	-2.85144	4.9704	8.42352	0.4	0.2	0	0
1.335	-2.8122	5.00964	8.312341	0.2	0.1	0.1	0
1.34	-2.85144	5.00964	8.35158	0.2	0	0	0
1.345	-2.8122	5.00964	8.42352	0.4	0	0.1	0
1.35	-2.85144	5.00964	8.38428	0.3	0	0.1	0
1.355	-2.8122	5.00964	8.38428	0.5	0	0.2	0
1.36	-2.8122	4.9704	8.38428	0.4	-0.1	0	0
1.365	-2.77296	5.00964	8.312341	0.4	0.1	-0.2	0
1.37	-2.8122	4.9704	8.35158	0.2	0.2	-0.1	0
1.375	-2.8122	5.04888	8.38428	0	0	-0.3	0
1.38	-2.85144	5.00964	8.42352	0.4	0	-0.4	0
1.385	-2.8122	4.9704	8.38428	0	-0.1	-0.6	0
1.39	-2.85144	4.89846	8.42352	0.3	-0.2	-0.3	0
1.395	-2.85144	5.00964	8.38428	0.4	-0.2	0.4	0
1.4	-2.89068	4.9704	8.35158	0.3	0	-0.2	0
1.405	-2.85144	5.04888	8.35158	0	-0.1	-0.2	0
1.41	-2.85144	4.9704	8.35158	0.4	0	0	0
1.415	-2.8122	4.9377	8.38428	0.2	0.2	0	0
1.42	-2.8122	5.00964	8.312341	0	0	0	0
1.425	-2.8122	5.04888	8.38428	0	-0.4	0	0
1.43	-2.85144	4.9704	8.38428	0.1	-0.2	-0.1	0
1.435	-2.8122	4.9377	8.35158	0.4	0	-0.3	0
1.44	-2.85144	5.00964	8.38428	0.4	0	-0.3	0
1.445	-2.8122	5.00964	8.42352	0.1	0	0	0
1.45	-2.85144	5.00964	8.38428	0.3	-0.1	-0.5	0
1.455	-2.8122	4.9704	8.42352	0.6	0.2	-0.4	0
1.46	-2.8122	5.00964	8.42352	0.6	0	0	0
1.465	-2.8122	5.00964	8.35158	0.3	0	0	0
1.47	-2.8122	5.00964	8.35158	0.2	0	0	0
1.475	-2.85144	4.9377	8.35158	-0.2	-0.1	-0.2	0
1.48	-2.77296	5.00964	8.35158	0	0	-0.1	0
1.485	-2.77296	5.00964	8.38428	0	-0.1	-0.2	0
1.49	-2.85144	4.9704	8.35158	0.3	-0.4	-0.1	0
1.495	-2.8122	4.9704	8.35158	0.4	-0.2	-0.2	0
1.5	-2.8122	5.00964	8.38428	0	0	-0.3	0
1.505	-2.85144	5.00964	8.42352	0.2	-0.2	0	0
1.51	-2.8122	5.04888	8.45622	0.3	-0.4	-0.6	0
1.515	-2.8122	4.9704	8.42352	0.5	0	-0.4	0
1.52	-2.8122	5.00964	8.38428	0.7	-0.2	0	0
1.525	-2.8122	5.00964	8.38428	0.3	0	0	0
1.53	-2.85144	5.00964	8.35158	0.2	-0.3	0.2	0
1.535	-2.85144	5.00964	8.38428	0.3	0	0	0
1.54	-2.85144	4.9704	8.38428	0	0	-0.1	0
1.545	-2.85144	5.00964	8.35158	0.1	-0.3	0	0
1.55	-2.8122	4.9377	8.42352	0.4	-0.2	0	0
1.555	-2.85144	5.00964	8.42352	0.7	0	-0.1	0
1.56	-2.85144	4.9704	8.42352	0.6	0	-0.6	0
1.565	-2.85144	4.9704	8.35158	0.4	0.3	-0.2	0
1.57	-2.85144	5.00964	8.35158	0.3	-0.1	0	0
1.575	-2.8122	5.00964	8.312341	0.5	0	0	0
1.58	-2.85144	4.9377	8.35158	0.4	-0.1	-0.1	0
1.585	-2.8122	5.00964	8.42352	0.4	-0.1	-0.1	0
1.59	-2.85144	5.00964	8.42352	0.4	-0.2	0	0
1.595	-2.85144	5.00964	8.38428	0.3	-0.2	-0.4	0
1.6	-2.85144	5.00964	8.45622	0.4	-0.2	0	0
1.605	-2.8122	4.9377	8.35158	0.1	-0.4	0	0
1.61	-2.85144	4.9704	8.42352	0.3	-0.4	0	0
1.615	-2.8122	4.9704	8.38428	0.5	-0.3	-0.3	0
1.62	-2.8122	4.9704	8.42352	0.4	-0.4	-0.6	0
1.625	-2.8122	5.00964	8.35158	0.7	-0.1	-0.2	0
1.63	-2.85144	4.9704	8.45622	0.1	0.2	-0.4	0
1.635	-2.8122	5.04888	8.38428	0.5	0.1	-0.2	0
1.64	-2.85144	5.00964	8.42352	0.7	-0.3	-0.1	0
1.645	-2.77296	5.00964	8.312341	0.6	-0.1	0.2	0
1.65	-2.8122	4.9704	8.38428	0.6	0	0	0
1.655	-2.77296	4.9704	8.38428	0.2	0	-0.1	0
1.66	-2.85144	4.9377	8.35158	0	-0.2	0.2	0
1.665	-2.8122	4.9704	8.35158	0.2	-0.2	0	0
1.67	-2.8122	5.00964	8.35158	0.2	-0.1	-0.6	0
1.675	-2.8122	5.00964	8.38428	0.1	0	-0.2	0
1.68	-2.85144	5.00964	8.42352	0.3	0.1	0	0
1.685	-2.77296	4.9704	8.35158	0.3	0	0.2	0
1.69	-2.8122	4.9704	8.38428	0.2	-0.1	-0.2	0
1.695	-2.8122	4.9377	8.38428	0.5	-0.1	-0.1	0
1.7	-2.77296	5.00964	8.35158	0.1	0	-0.4	0
1.705	-2.85144	4.9704	8.38428	0	-0.2	-0.6	0
1.71	-2.8122	4.9704	8.38428	0	-0.4	0	0
1.715	-2.85144	5.04888	8.38428	0.4	-0.5	0.1	0
1.72	-2.85144	5.00964	8.312341	0.2	-0.3	0.4	0
1.725	-2.8122	4.9377	8.38428	0	-0.2	0	0
1.73	-2.8122	5.00964	8.312341	0.1	-0.2	0	0
1.735	-2.8122	4.9377	8.35158	0	-0.3	0	0
1.74	-2.85144	5.00964	8.38428	-0.1	0	0	0
1.745	-2.89068	4.9704	8.38428	0	0	0	0
1.75	-2.85144	5.04888	8.35158	0	0	-0.2	0
1.755	-2.85144	4.9377	8.312341	0.1	-0.1	-0.2	0
1.76	-2.77296	4.9704	8.35158	-0.1	0	-0.2	0
1.765	-2.85144	5.00964	8.38428	-0.1	0	0.3	0
1.77	-2.8122	5.04888	8.42352	-0.2	-0.3	0	0
1.775	-2.8122	5.00964	8.312341	0	-0.5	-0.7	0
1.78	-2.8122	4.9704	8.35158	-0.1	-0.5	0	0
1.785	-2.77296	4.9704	8.38428	0	-0.3	0.1	0
1.79	-2.8122	5.00964	8.38428	0.2	-0.2	0.4	0
1.795	-2.85144	5.00964	8.312341	0	-0.5	0.1	0
1.8	-2.77296	4.9377	8.35158	0.2	-0.4	0	0
1.805	-2.8122	4.9377	8.42352	-0.2	-0.2	-0.2	0
1.81	-2.8122	4.9704	8.42352	0	-0.3	0	0
1.815	-2.8122	4.9704	8.42352	0.2	-0.1	0.1	0
1.82	-2.77296	5.00964	8.35158	0.2	-0.4	0	0
1.825	-2.8122	4.9704	8.35158	0	0	0.4	0
1.83	-2.77296	4.9704	8.42352	-0.1	-0.2	0.1	0
1.835	-2.85144	4.9704	8.38428	0.1	-0.4	-0.1	0
1.84	-2.85144	5.04888	8.35158	0.1	-0.2	0	0
1.845	-2.85144	5.00964	8.38428	0.2	-0.2	-0.2	0
1.85	-2.8122	5.00964	8.35158	0	0	0	0
1.855	-2.8122	4.9704	8.35158	0.1	0	0.1	0
1.86	-2.8122	5.00964	8.42352	0.2	-0.4	0	0
1.865	-2.8122	4.9704	8.27964	0.3	-0.2	0.4	0
1.87	-2.85144	5.00964	8.38428	0.4	-0.2	0	0
1.875	-2.8122	5.00964	8.35158	0	-0.2	-0.4	0
1.88	-2.8122	4.9704	8.312341	0.6	-0.2	-0.4	0
1.885	-2.85144	5.04888	8.35158	0.3	0	0	0
1.89	-2.85144	4.9704	8.38428	0.3	0.1	-0.3	0
1.895	-2.85144	5.00964	8.35158	0.4	0	-0.2	0
1.9	-2.8122	4.9704	8.42352	0.5	-0.4	0	0
1.905	-2.77296	4.9704	8.38428	0.4	-0.4	-0.1	0
1.91	-2.8122	5.00964	8.38428	0.2	-0.2	0.3	0
1.915	-2.77296	5.00964	8.38428	0.2	-0.2	0	0
1.92	-2.8122	4.9377	8.38428	-0.3	0	0	0
1.925	-2.8122	4.9704	8.35158	-0.1	-0.2	0	0
1.93	-2.8122	4.9704	8.35158	-0.2	-0.3	-0.3	0
1.935	-2.77296	5.04888	8.35158	-0.4	-0.2	0	0
1.94	-2.8122	4.9704	8.42352	0.1	-0.4	0	0
1.945	-2.85144	5.04888	8.312341	-0.2	-0.5	0	0
1.95	-2.8122	4.9704	8.42352	-0.4	-0.3	-0.2	0
1.955	-2.85144	5.00964	8.38428	0	0	-0.1	0
1.96	-2.85144	4.9704	8.38428	0	-0.2	0.3	0
1.965	-2.8122	4.9704	8.42352	-0.2	-0.4	0	0
1.97	-2.77296	5.00964	8.42352	-0.2	-0.3	0.1	0
1.975	-2.85144	5.00964	8.42352	0	-0.4	0	0
1.98	-2.8122	5.00964	8.38428	0.3	-0.4	0.1	0
1.985	-2.8122	5.00964	8.35158	0	-0.5	0	0
1.99	-2.8122	5.04888	8.42352	-0.2	-0.9	0	0
1.995	-2.8122	4.9704	8.495461	-0.5	-0.8	0.1	0
2	-2.8122	4.86576	8.5347	-0.3	-0.1	-0.1	0
2.005	-2.8122	4.9377	8.38428	0.1	-0.4	0	0
2.01	-2.8122	4.9377	8.38428	0	-0.4	0.1	0
2.015	-2.8122	5.00964	8.35158	0.1	-0.4	0	0
2.02	-2.8122	4.9377	8.45622	0	-0.5	0.1	0
2.025	-2.77296	4.9704	8.42352	0	-0.5	0.4	0
2.03	-2.8122	4.9704	8.38428	0.2	-0.5	0	0
2.035	-2.8122	5.04888	8.38428	-0.1	-0.2	-0.2	0
2.04	-2.8122	4.9704	8.42352	0	-0.2	0.1	0
2.045	-2.8122	5.00964	8.312341	0.1	-0.1	0.1	0
2.05	-2.8122	4.9704	8.42352	0.2	-0.2	-0.4	0
2.055	-2.77296	5.00964	8.35158	0	0	0	0
2.06	-2.77296	4.9704	8.42352	0.1	-0.1	-0.1	0
2.065	-2.77296	4.9704	8.312341	0.1	-0.1	-0.2	0
2.07	-2.77296	5.00964	8.312341	0	0	-0.2	0
2.075	-2.77296	5.04888	8.35158	0.2	0.3	-0.3	0
2.08	-2.8122	4.9704	8.42352	0	0.2	-0.1	0
2.085	-2.85144	4.9704	8.38428	0.1	0.1	0	0
2.09	-2.77296	4.9704	8.38428	0.2	0.2	0	0
2.095	-2.8122	5.00964	8.38428	0.3	0.1	-0.3	0
2.1	-2.85144	4.9377	8.42352	0.3	0	-0.4	0
2.105	-2.8122	4.9704	8.45622	0.1	0.2	-0.4	0
2.11	-2.8122	4.9704	8.38428	0.2	0	-0.2	0
2.115	-2.8122	5.00964	8.35158	0	-0.2	-0.2	0
2.12	-2.85144	5.00964	8.35158	0	0	-0.4	0
2.125	-2.8122	4.9704	8.38428	0.2	0	0	0
2.13	-2.8122	5.00964	8.38428	0.4	0.2	0	0
2.135	-2.8122	5.00964	8.38428	0	0.3	-0.1	0
2.14	-2.8122	4.9704	8.38428	0	0.4	-0.3	0
2.145	-2.8122	5.00964	8.35158	0	0.1	-0.1	0
2.15	-2.8122	4.9704	8.38428	-0.1	0	-0.1	0
2.155	-2.85144	4.9704	8.38428	-0.2	0.2	-0.3	0
2.16	-2.8122	4.9704	8.42352	0.2	0.4	-0.7	0
2.165	-2.85144	4.9377	8.38428	0.2	0	-0.4	0
2.17	-2.85144	5.00964	8.38428	0.3	0	-0.5	0
2.175	-2.85144	4.9704	8.38428	0.2	0	0	0
2.18	-2.77296	4.9704	8.42352	0.2	0	-0.4	0
2.185	-2.8122	4.89846	8.45622	0.2	0	0	0
2.19	-2.85144	4.9704	8.42352	0.1	0	-0.2	0
2.195	-2.8122	4.9377	8.35158	0.7	0	-0.1	0
2.2	-2.8122	4.9704	8.38428	0.1	-0.1	-0.2	0
2.205	-2.8122	4.9704	8.42352	0	0.3	-0.5	0
2.21	-2.8122	4.9704	8.38428	0.3	0.1	-0.6	0
2.215	-2.77296	4.9377	8.38428	0.3	-0.1	-0.7	0
2.22	-2.8122	4.9704	8.312341	0.2	0	-0.3	0
2.225	-2.8122	4.9704	8.35158	0	0	-0.2	0
2.23	-2.85144	4.9704	8.38428	0.3	-0.1	0	0
2.235	-2.8122	4.9377	8.35158	0.2	-0.4	0	0
2.24	-2.85144	4.9704	8.42352	0	-0.4	-0.5	0
2.245	-2.74026	5.00964	8.42352	0.3	0	-0.4	0
2.25	-2.8122	5.04888	8.42352	0.5	0.1	-0.3	0
2.255	-2.77296	4.9377	8.35158	0.4	-0.1	-0.4	0
2.26	-2.8122	4.9704	8.35158	0.4	-0.2	0.1	0
2.265	-2.8122	5.00964	8.35158	0.2	0	0	0
2.27	-2.85144	4.9704	8.35158	0.2	0.2	-0.1	0
2.275	-2.8122	4.9704	8.35158	0.5	0	-0.7	0
2.28	-2.8122	5.00964	8.35158	0.3	-0.1	-0.4	0
2.285	-2.85144	5.00964	8.35158	0	-0.1	-0.1	0
2.29	-2.85144	4.9377	8.35158	-0.2	0.1	-0.4	0
2.295	-2.85144	4.9704	8.35158	0.2	0	-0.1	0
2.3	-2.85144	4.9704	8.38428	0.5	0	0	0
2.305	-2.8122	4.9377	8.35158	0.1	-0.2	0.2	0
2.31	-2.8122	4.9704	8.42352	0.2	0	-0.2	0
2.315	-2.85144	5.00964	8.35158	0.7	0	-0.4	0
2.32	-2.77296	4.9704	8.35158	0.2	-0.5	-0.6	0
2.325	-2.8122	4.9704	8.38428	0.1	-0.4	-0.3	0
2.33	-2.8122	5.04888	8.38428	0.2	0	-0.1	0
2.335	-2.8122	5.00964	8.35158	-0.2	-0.1	-0.1	0
2.34	-2.77296	4.9704	8.38428	0.3	0.1	-0.2	0
2.345	-2.8122	5.04888	8.35158	0.7	0	-0.1	0
2.35	-2.85144	4.89846	8.38428	0.3	-0.4	-0.2	0
2.355	-2.8122	4.9704	8.35158	0.1	-0.2	0	0
2.36	-2.85144	4.9704	8.42352	0.4	-0.1	-0.1	0
2.365	-2.8122	5.00964	8.38428	0	-0.2	-0.3	0
2.37	-2.8122	4.9704	8.35158	0.2	0	-0.2	0
2.375	-2.8122	5.00964	8.38428	0.5	0	0	0
2.38	-2.8122	4.9377	8.38428	0.2	-0.2	-0.2	0
2.385	-2.8122	5.04888	8.35158	0.5	-0.7	-0.5	0
2.39	-2.8122	4.9704	8.45622	0.2	-0.3	-0.2	0
2.395	-2.8122	4.9704	8.35158	0	-0.2	-0.4	0
2.4	-2.8122	4.9704	8.38428	0.6	-0.4	-0.2	0
2.405	-2.8122	5.00964	8.38428	0.2	-0.3	0	0
2.41	-2.8122	4.9704	8.42352	0.2	0	-0.2	0
2.415	-2.77296	5.00964	8.38428	0.2	0	-0.1	0
2.42	-2.8122	4.9704	8.35158	0	-0.2	-0.2	0
2.425	-2.85144	5.00964	8.35158	0.4	-0.2	-0.2	0
2.43	-2.8122	4.9377	8.45622	0.3	-0.2	0	0
2.435	-2.74026	4.9377	8.35158	0.4	0	-0.3	0
2.44	-2.89068	5.00964	8.45622	0.2	-0.1	0	0
2.445	-2.89068	5.00964	8.312341	0	0	0	0
2.45	-2.8122	5.04888	8.35158	0.2	-0.1	-0.5	0
2.455	-2.77296	5.00964	8.35158	0.3	-0.4	0	0
2.46	-2.85144	5.00964	8.35158	0.2	-0.4	0	0
2.465	-2.89068	4.9704	8.35158	-0.2	-0.3	-0.1	0
2.47	-2.85144	5.00964	8.35158	-0.1	-0.8	-0.2	0
2.475	-2.85144	4.9704	8.42352	0	-0.5	0	0
2.48	-2.85144	5.04888	8.38428	-0.1	-0.3	-0.4	0
2.485	-2.77296	4.9704	8.38428	0	-0.7	-0.6	0
2.49	-2.66178	5.08158	8.42352	0	-0.2	-0.7	0
2.495	-2.8122	4.9704	8.42352	-0.3	0.1	-0.7	0
2.5	-2.89068	4.9704	8.38428	-0.1	-0.2	-0.5	0
2.505	-2.85144	4.9377	8.42352	-0.4	0	-0.5	0
2.51	-2.8122	4.9377	8.42352	-0.1	-0.4	-0.4	0
2.515	-2.8122	4.89846	8.38428	-0.2	-0.5	-0.4	0
2.52	-2.8122	4.89846	8.35158	-0.2	-0.1	-0.7	0
2.525	-2.77296	4.89846	8.38428	-0.3	0	-0.2	0
2.53	-2.8122	4.9377	8.38428	-0.2	-0.4	0	0
2.535	-2.8122	4.9377	8.42352	0.2	-0.4	0.2	0
2.54	-2.8122	4.9377	8.35158	0.2	-0.1	-0.1	0
2.545	-2.89068	4.9704	8.45622	0.2	-0.4	0	0
2.55	-2.85144	5.00964	8.35158	0.2	-0.1	-0.2	0
2.555	-2.89068	4.89846	8.38428	0.4	-0.4	-0.2	0
2.56	-2.77296	4.9377	8.42352	0.4	0	0.3	0
2.565	-2.8122	4.89846	8.42352	0.7	-0.2	0	0
2.57	-2.77296	5.04888	8.38428	0.2	-0.2	-0.1	0
2.575	-2.8122	4.9377	8.42352	0	-0.1	-0.5	0
2.58	-2.8122	5.04888	8.38428	0.3	-0.1	0	0
2.585	-2.8122	4.9704	8.35158	0.2	0	-0.2	0
2.59	-2.77296	4.9377	8.35158	0.2	0	-0.2	0
2.595	-2.8122	4.89846	8.45622	0.3	0.1	-0.2	0
2.6	-2.85144	5.00964	8.312341	0.8	0.2	-0.4	0
2.605	-2.77296	5.00964	8.35158	0.8	0.2	-0.4	0
2.61	-2.8122	5.08158	8.42352	0.7	0.2	-0.2	0
2.615	-2.77296	5.04888	8.38428	1	0.4	-0.7	0
2.62	-2.77296	5.00964	8.42352	1.3	0.6	-0.7	0
2.625	-2.85144	4.9704	8.42352	0.7	0.6	-0.7	0
2.63	-2.85144	5.00964	8.42352	0.6	0.6	-0.7	0
2.635	-2.77296	4.9704	8.35158	0.8	0.4	-0.6	0
2.64	-2.8122	4.9704	8.495461	0.5	0.7	-0.6	0
2.645	-2.8122	4.9377	8.27964	0.3	0.4	-0.1	0
2.65	-2.85144	4.9704	8.35158	0.4	0.3	-0.6	0
2.655	-2.89068	5.00964	8.312341	0.7	0.4	-0.5	0
2.66	-2.85144	4.9704	8.45622	0.7	0.3	-0.8	0
2.665	-2.8122	5.00964	8.42352	1.1	0.2	-0.3	0
2.67	-2.85144	5.00964	8.38428	0.7	0.2	-0.7	0
2.675	-2.85144	4.9704	8.35158	0.7	0.2	-0.4	0
2.68	-2.85144	5.00964	8.42352	0.8	0.3	-0.4	0
2.685	-2.8122	5.00964	8.38428	0.6	0.2	-0.7	0
2.69	-2.85144	5.00964	8.35158	0.4	0.3	-0.3	0
2.695	-2.89068	5.00964	8.35158	0.5	0.4	-0.7	0
2.7	-2.89068	5.04888	8.312341	0.5	0.5	-0.7	0
2.705	-2.8122	5.00964	8.35158	0.8	0.3	-0.5	0
2.71	-2.85144	5.232	8.35158	0.9	0.2	-0.4	0
2.715	-2.77296	5.27124	8.207701	0.9	0	0.4	0
2.72	-2.74026	5.45436	8.16846	1	0.1	0	0
2.725	-2.74026	5.37588	8.02458	0.8	0.6	-0.1	0
2.73	-2.66178	5.74866	8.057281	0.9	0.4	0.3	0
2.735	-2.77296	5.487061	7.84146	0.6	0.5	0.8	0
2.74	-2.8122	5.78136	8.13576	1.4	0	0.9	0
2.745	-2.74026	5.59824	8.02458	0.8	0.1	0.9	0
2.75	-2.8122	5.34318	8.057281	0.6	0.4	0.6	0
2.755	-2.70102	5.37588	8.09652	0.9	0.2	0.9	0
2.76	-2.74026	5.41512	8.16846	0.8	-0.2	1.1	0
2.765	-2.89068	5.16006	8.27964	0.9	0.3	1.1	0
2.77	-2.77296	5.120821	8.38428	0.6	0.2	1	0
2.775	-2.85144	4.89846	8.207701	0.9	0.2	1.4	0
2.78	-2.77296	5.120821	8.495461	0.6	0	1.4	0
2.785	-2.74026	5.04888	8.42352	0.8	0.1	1.4	0
2.79	-2.89068	5.120821	8.16846	0.4	0.6	1.2	0
2.795	-2.77296	5.30394	8.207701	0.4	0.6	0.6	0
2.8	-2.89068	5.27124	8.16846	0.9	0.8	0.2	0
2.805	-2.8122	5.70942	8.16846	1.2	0.6	0.3	0
2.81	-2.92338	5.487061	7.9134	0.9	0.7	0.1	0
2.815	-2.70102	5.89254	7.952641	1.1	0.4	-0.2	0
2.82	-3.00186	5.70942	7.76952	1.1	0.2	-0.2	0
2.825	-2.74026	6.082201	7.808761	1.1	0	-0.9	0
2.83	-2.8122	5.89254	7.65834	1.8	0	-1.2	0
2.835	-2.70102	6.409201	7.76952	2.1	0	-1.1	0
2.84	-2.74026	6.22608	7.5537	2.1	0	-1.6	0
2.845	-2.74026	6.55962	7.481761	2.5	0.2	-1.8	0
2.85	-2.77296	6.52038	7.481761	3	-0.3	-1.8	0
2.855	-2.5506	6.89316	7.481761	3.7	-0.5	-2.5	0
2.86	-2.58984	6.59232	7.076281	3.7	0	-2.9	0
2.865	-2.58984	6.74274	7.2594	4.4	-0.4	-2.6	0
2.87	-2.66178	6.89316	7.403281	3.5	-0.7	-2.3	0
2.875	-2.62254	6.74274	7.403281	3	-0.9	-2.5	0
2.88	-2.51136	6.63156	7.298641	3.2	-1	-2.3	0
2.885	-2.62254	6.63156	7.403281	2.7	-0.7	-1.4	0
2.89	-2.66178	6.48768	7.481761	2.5	-0.9	-1.2	0
2.895	-2.62254	6.52038	7.586401	2.9	-0.8	-1.2	0
2.9	-2.47212	6.22608	7.65834	2.1	-0.5	-1.1	0
2.905	-2.77296	6.33726	7.808761	1.4	-0.4	-0.3	0
2.91	-2.66178	6.186841	7.76952	0.8	-0.4	-0.1	0
2.915	-2.62254	5.89254	7.65834	0	0.2	0.2	0
2.92	-2.77296	6.04296	7.880701	0.4	0.4	0.9	0
2.925	-2.85144	6.26532	7.952641	0.6	0.4	0.6	0
2.93	-2.77296	5.8206	7.65834	0.1	0.9	0.9	0
2.935	-2.92338	6.114901	7.76952	0.2	0.5	0.5	0
2.94	-2.85144	6.114901	7.65834	0.3	0.1	0.9	0
2.945	-2.8122	6.15414	7.76952	0.2	0.4	0.1	0
2.95	-2.89068	6.409201	7.65834	0.5	0.4	-1	0
2.955	-2.85144	6.186841	7.44252	0.4	-0.1	-1.4	0
2.96	-2.74026	6.3765	7.586401	1.4	-0.3	-2.2	0
2.965	-2.62254	6.3765	7.62564	2	-1.1	-2.5	0
2.97	-2.8122	6.3765	7.51446	1.2	-0.7	-2.8	0
2.975	-2.66178	6.33726	7.69758	2.2	-0.8	-3.4	0
2.98	-2.58984	6.33726	7.73028	2.1	-1.2	-3.9	0
2.985	-2.36094	6.114901	7.586401	1.9	-1.3	-3.8	0
2.99	-2.58984	6.186841	7.84146	1.6	-0.9	-3.8	0
2.995	-2.62254	6.114901	7.9134	1.3	-0.8	-4.3	0
3	-2.62254	5.89254	8.02458	0.7	-0.5	-3.9	0
3.005	-2.74026	5.74866	7.9134	0.3	-0.4	-3.1	0
3.01	-2.66178	5.67672	7.952641	0.3	0	-3	0
3.015	-2.66178	5.487061	8.057281	0.4	0	-2.4	0
3.02	-2.70102	5.56554	8.207701	0.2	-0.2	-2.1	0
3.025	-2.74026	5.30394	8.27964	-0.1	0	-1.6	0
3.03	-2.77296	5.19276	8.38428	-0.2	0	-1.6	0
3.035	-2.74026	5.120821	8.35158	-0.2	0.2	-1.4	0
3.04	-2.74026	5.04888	8.312341	0	0.6	-1.4	0
3.045	-2.77296	5.08158	8.606641	0.1	0.9	-1.7	0
3.05	-2.66178	4.9377	8.495461	-0.4	2	-1.4	0
3.055	-2.89068	4.82652	8.45622	-0.8	2.5	-1.4	0
3.06	-2.74026	4.86576	8.5347	-0.6	2.7	-0.5	0
3.065	-2.96262	4.71534	8.42352	-1	3.6	-0.3	0
3.07	-2.74026	4.6761	8.5674	-0.9	3.6	0.1	0
3.075	-2.89068	4.6761	8.38428	-1.4	3.9	1.1	0
3.08	-2.92338	4.49298	8.38428	-1.1	4.2	1.1	0
3.085	-3.00186	4.60416	8.495461	-0.9	4.4	1.8	0
3.09	-3.15228	4.56492	8.5674	-1.1	5.1	2.3	0
3.095	-3.0738	4.49298	8.45622	-0.7	4.9	3.2	0
3.1	-3.0411	4.30986	8.5347	-0.5	4.5	3.5	0
3.105	-3.0738	4.30986	8.5347	-0.6	3.5	3	0
3.11	-3.15228	4.27062	8.75052	0.4	3.3	2.6	0
3.115	-3.0738	4.27062	8.711281	0.6	3.7	3	0
3.12	-3.0738	4.30986	8.82246	0.5	3.7	3	0
3.125	-3.00186	4.42104	8.894401	0.9	4	2.6	0
3.13	-2.85144	4.30986	8.93364	0.4	4.9	1.8	0
3.135	-2.8122	4.23792	8.78322	-0.3	5	2.1	0
3.14	-2.89068	4.27062	8.8617	-0.4	5.1	2.5	0
3.145	-2.96262	4.0548	8.711281	-0.4	5.2	2.9	0
3.15	-2.92338	4.19868	8.894401	-0.7	4.6	3.2	0
3.155	-2.96262	3.97632	8.711281	-0.6	4.7	3.9	0
3.16	-3.0411	3.94362	8.894401	-0.4	4.6	4.1	0
3.165	-2.8122	3.94362	9.03828	0	4.2	4.5	0
3.17	-2.85144	4.12674	9.110221	0.3	5.1	4.8	0
3.175	-2.89068	4.01556	8.82246	0	5.1	4.9	0
3.18	-3.00186	4.23792	9.00558	0.4	6.1	4.3	0
3.185	-2.74026	4.12674	8.894401	-0.4	6.1	4	0
3.19	-3.15228	3.75396	9.03828	-0.4	6.2	3.9	0
3.195	-3.15228	4.0875	9.40452	0.2	4.9	4.2	0
3.2	-2.89068	4.01556	9.260641	-0.6	5.3	3.5	0
3.205	-2.51136	3.90438	8.82246	-1.1	6	3	0
3.21	-2.5506	4.0875	9.110221	-0.9	6.8	3.4	0
3.215	-2.36094	4.30986	9.437221	-1.2	7.3	4.2	0
3.22	-2.43942	4.0875	9.07752	-3.3	9.2	3.7	0
3.225	-2.3217	4.0875	8.82246	-3.9	10.5	3.9	0
3.23	-2.58984	4.01556	8.711281	-3	10.7	4.5	0
3.235	-2.89068	4.0875	8.78322	-3.7	10.3	5.3	0
3.24	-3.11304	3.86514	9.2214	-2.1	9.3	6.3	0
3.245	-3.86514	3.75396	9.14946	-3.2	7.4	5.7	0
3.25	-3.45312	3.94362	9.47646	-2.3	6.1	3.2	0
3.255	-3.3027	3.72126	9.2214	-2.6	7	0.2	0
3.26	-3.3027	3.42696	9.76422	-2.3	6.8	-1.7	0
3.265	-3.60354	4.23792	10.34628	-2.6	8.1	-4.4	0
3.27	-3.3027	3.94362	10.09122	-3.6	10.5	-7.5	0
3.275	-3.11304	4.12674	10.05852	-6.8	12.7	-9.6	0
3.28	-3.67548	4.78728	11.03952	-9.5	13	-10.2	0
3.285	-3.5643	5.45436	11.43846	-14.6	11.1	-9.9	0
3.29	-3.37464	5.19276	11.62158	-21.6	10.8	-9.3	0
3.295	-2.96262	5.37588	11.22264	-29.2	11.2	-9.7	0
3.3	-2.5506	3.97632	9.842701	-34.3	11.6	-9.4	0
3.305	-2.3217	3.57084	9.36528	-38.6	13.9	-7.9	0
3.31	-1.98816	3.45966	8.5347	-37.5	15.7	-6.2	0
3.315	-1.72656	2.98224	7.65834	-34.8	18.3	-4.4	0
3.32	-1.83774	3.31578	7.84146	-30	21.2	-2.3	0
3.325	-2.0601	4.0875	8.2404	-25.3	23.3	-0.3	0
3.33	-2.51136	4.60416	8.5674	-23.9	25.2	1.1	0
3.335	-2.92338	5.08158	9.14946	-25	25.9	1.1	0
3.34	-3.71472	5.41512	9.62034	-30.4	26	1.4	0
3.345	-3.93708	5.63748	9.76422	-33.5	25.2	1.3	0
3.35	-4.23792	5.08158	9.293341	-38.2	24.1	0.4	0
3.355	-4.27716	4.9704	8.711281	-41.4	22.3	-1.2	0
3.36	-4.3164	3.86514	7.65834	-42.2	21.8	-2.9	0
3.365	-4.49952	3.57084	7.18746	-38.7	20.3	-5.1	0
3.37	-4.80036	3.05418	6.9324	-32.8	19.6	-8.4	0
3.375	-5.25162	3.38772	7.11552	-26.1	19.3	-12.4	0
3.38	-5.591701	3.57084	7.11552	-20.3	18.4	-16.9	0
3.385	-5.89254	3.24384	6.97164	-17	17.5	-20.7	0
3.39	-6.15414	3.38772	7.44252	-12.9	15.4	-25	0
3.395	-6.114901	3.45966	7.5537	-9.2	13.5	-28.8	0
3.4	-5.51322	3.64932	7.586401	-6	11.6	-32.6	0
3.405	-4.38834	3.4989	7.37058	-4.2	9.7	-33.9	0
3.41	-3.37464	3.24384	7.481761	-2.5	8.1	-32.9	0
3.415	-2.85144	2.943	7.76952	-1.4	6.6	-31.9	0
3.42	-2.0601	3.05418	8.27964	0.2	7.4	-30.8	0
3.425	-1.68732	3.38772	8.78322	0.5	8.8	-28.3	0
3.43	-1.34724	3.72126	9.188701	-0.3	10	-23.8	0
3.435	-1.08564	4.12674	9.47646	-1.7	11.2	-19.6	0
3.44	-1.308	4.42104	9.62034	-4.2	12.7	-16	0
3.445	-2.09934	4.89846	9.5484	-6.2	14.7	-12.1	0
3.45	-3.3027	5.16006	9.03828	-8.6	15.9	-10.7	0
3.455	-4.3491	5.120821	8.495461	-11.4	16.3	-9.8	0
3.46	-5.14044	4.89846	7.9134	-13.5	15	-10.9	0
3.465	-5.591701	4.78728	7.65834	-14.3	12.4	-11.9	0
3.47	-5.63094	4.6761	7.65834	-14.7	9.3	-13.2	0
3.475	-5.21892	4.27062	7.62564	-15.4	5.5	-13.9	0
3.48	-4.64994	3.72126	7.65834	-15.4	2.7	-13.7	0
3.485	-4.0548	3.38772	7.73028	-15.1	0.6	-12.9	0
3.49	-3.63624	3.27654	7.985341	-14.4	-0.7	-11.6	0
3.495	-3.41388	3.24384	8.02458	-13.3	-2.5	-10.2	0
3.5	-3.26346	3.24384	8.207701	-12.5	-3.5	-8.5	0
3.505	-3.15228	3.34848	8.312341	-10.9	-3.6	-7.2	0
3.51	-3.15228	3.7932	8.45622	-9.2	-2.9	-6.2	0
3.515	-3.18498	4.12674	8.42352	-8.6	-2.8	-5.2	0
3.52	-3.37464	4.01556	8.27964	-8.4	-2.7	-4.7	0
3.525	-3.52506	3.75396	8.207701	-8.5	-3.1	-4.2	0
3.53	-3.63624	3.68202	8.2404	-7	-3.3	-2.9	0
3.535	-3.60354	3.86514	8.27964	-5.2	-3.5	-2.4	0
3.54	-3.63624	3.7932	8.27964	-4.3	-3.2	-2.3	0
3.545	-3.60354	3.72126	8.13576	-4.4	-3.4	-2.6	0
3.55	-3.63624	3.57084	8.16846	-4.2	-4	-1.8	0
3.555	-3.71472	3.94362	8.35158	-3.5	-4.2	-0.7	0
3.56	-3.67548	4.19868	8.42352	-3	-4.6	-0.1	0
3.565	-3.63624	4.30986	8.5347	-2.8	-4.9	-0.4	0
3.57	-3.48582	4.15944	8.45622	-3	-4.9	-0.7	0
3.575	-3.48582	4.01556	8.38428	-3.2	-5.1	0	0
3.58	-3.41388	3.7932	8.45622	-2.1	-5.4	0	0
3.585	-3.3354	4.01556	8.5674	-1.4	-5.1	0.6	0
3.59	-3.3354	4.15944	8.711281	-1.1	-4.7	1	0
3.595	-3.3354	4.27062	8.711281	-1.3	-5	1.3	0
3.6	-3.45312	4.0875	8.5347	-1.6	-4.9	1.8	0
3.605	-3.5643	3.94362	8.45622	-1.2	-4.7	2.1	0
3.61	-3.63624	3.90438	8.38428	-0.7	-4.6	2.2	0
3.615	-3.67548	4.0548	8.27964	-0.5	-5	3	0
3.62	-3.75396	4.12674	8.495461	0	-5.4	3.2	0
3.625	-3.75396	4.23792	8.42352	0	-6.7	3.6	0
3.63	-3.78666	4.12674	8.45622	-0.1	-7	4.2	0
3.635	-3.8259	4.23792	8.42352	-0.2	-7.1	4.6	0
3.64	-3.8259	4.19868	8.42352	-0.6	-8.1	4.6	0
3.645	-3.71472	4.15944	8.38428	-0.6	-8.9	4.7	0
3.65	-3.67548	3.94362	8.42352	-0.7	-10	4.9	0
3.655	-3.5643	3.86514	8.207701	-0.9	-10.5	5.3	0
3.66	-3.52506	3.75396	8.35158	-0.5	-11.1	6.5	0
3.665	-3.45312	3.97632	8.45622	0	-11.3	7	0
3.67	-3.41388	4.12674	8.5347	-0.2	-11.4	7.7	0
3.675	-3.37464	4.0875	8.495461	-0.1	-11.6	7.8	0
3.68	-3.45312	4.19868	8.5674	0.1	-11.2	7.9	0
3.685	-3.52506	4.3818	8.67858	-0.2	-10.7	7.9	0
3.69	-3.48582	4.46028	8.711281	0	-10.4	7.6	0
3.695	-3.45312	4.46028	8.711281	-0.5	-10.1	7.4	0
3.7	-3.37464	4.46028	8.67858	-0.7	-10.2	6.2	0
3.705	-3.3354	4.3491	8.606641	-0.9	-9.8	5.6	0
3.71	-3.3027	4.15944	8.63934	-0.7	-9.4	5.6	0
3.715	-3.3027	4.23792	8.63934	-1.1	-8.6	5.4	0
3.72	-3.26346	4.12674	8.63934	-0.6	-7.8	5.3	0
3.725	-3.22422	4.15944	8.63934	0.2	-7	3.9	0
3.73	-3.3027	4.19868	8.63934	1.1	-6.2	3.4	0
3.735	-3.22422	4.19868	8.606641	1.3	-5.9	2.9	0
3.74	-3.26346	4.12674	8.5674	1.7	-5.6	2.7	0
3.745	-3.3354	4.0548	8.63934	2.3	-4.9	3.3	0
3.75	-3.41388	4.0875	8.5674	2.8	-4.8	3.1	0
3.755	-3.48582	4.0548	8.495461	2.6	-4.8	3.5	0
3.76	-3.45312	3.94362	8.38428	2.5	-5.3	3.9	0
3.765	-3.52506	3.97632	8.45622	3.4	-5.7	4.2	0
3.77	-3.37464	4.0548	8.495461	4.1	-6	4.6	0
3.775	-3.3354	4.0875	8.5347	4.1	-6.5	4.2	0
3.78	-3.22422	4.01556	8.5674	3.8	-6.3	4.6	0
3.785	-3.22422	4.12674	8.5674	4.2	-6.3	4.9	0
3.79	-3.22422	4.15944	8.63934	4.2	-5.8	5.3	0
3.795	-3.26346	4.27062	8.63934	4.6	-5.5	5.7	0
3.8	-3.3354	4.3818	8.67858	4.9	-5.3	5.4	0
3.805	-3.41388	4.56492	8.78322	4.6	-4.7	5.1	0
3.81	-3.3354	4.6761	8.75052	3.5	-4.4	4.6	0
3.815	-3.41388	4.6761	8.8617	2.6	-4.7	4.5	0
3.82	-3.26346	4.60416	8.82246	1.9	-4.4	3.8	0
3.825	-3.26346	4.3491	8.711281	1.6	-3.9	3.2	0
3.83	-3.0738	4.23792	8.711281	1.6	-4.3	3.5	0
3.835	-3.0411	4.15944	8.67858	1.3	-3.2	3.3	0
3.84	-3.00186	4.19868	8.75052	1.3	-2.7	3.2	0
3.845	-3.11304	4.30986	8.67858	1.2	-2	2.7	0
3.85	-3.11304	4.30986	8.75052	1.3	-1.7	2.3	0
3.855	-3.15228	4.30986	8.606641	0.7	-1.6	2.2	0
3.86	-3.22422	4.12674	8.5674	0.4	-1.6	2.9	0
3.865	-3.18498	4.01556	8.42352	0.4	-1.7	2.8	0
3.87	-3.22422	3.90438	8.38428	1.5	-1.6	2.2	0
3.875	-3.18498	3.83244	8.312341	2.4	-1.8	2.8	0
3.88	-3.18498	3.64932	8.2404	3.4	-2.1	3	0
3.885	-3.22422	3.57084	8.09652	4.4	-2.1	4.2	0
3.89	-3.18498	3.45966	8.02458	5.4	-2.3	5.2	0
3.895	-3.11304	3.4989	8.09652	7	-2.9	5.6	0
3.9	-3.0738	3.75396	8.2404	9.3	-2.9	6.3	0
3.905	-3.0738	4.19868	8.78322	10.6	-2.1	7.2	0
3.91	-3.11304	4.75458	9.14946	10.5	-0.8	7.4	0
3.915	-3.15228	5.34318	9.36528	9.6	0	7.2	0
3.92	-3.18498	5.27124	9.33258	6.9	0.2	5.8	0
3.925	-3.26346	5.04888	8.8617	4.6	0.6	5.1	0
3.93	-3.37464	4.60416	8.67858	3.6	0.6	3.8	0
3.935	-3.41388	4.27062	8.42352	2.8	0.6	3.2	0
3.94	-3.45312	4.23792	8.5347	2.7	0.6	3.2	0
3.945	-3.37464	4.27062	8.35158	3.1	0.3	3.1	0
3.95	-3.26346	4.23792	8.42352	3.5	0.1	3.2	0
3.955	-3.22422	4.27062	8.45622	3.2	0	3.9	0
3.96	-3.3027	4.46028	8.63934	2.9	0	4.2	0
3.965	-3.41388	4.6761	8.75052	2.5	0.2	4.2	0
3.97	-3.45312	4.71534	8.82246	1.8	0.2	4	0
3.975	-3.48582	4.6434	8.67858	0.8	0	3.7	0
3.98	-3.3354	4.6434	8.63934	0.4	0	3	0
3.985	-3.15228	4.49298	8.5674	0.2	0.4	2.4	0
3.99	-3.0411	4.3491	8.45622	0.3	0.4	2.1	0
3.995	-2.96262	4.27062	8.5347	0.7	0.9	1.8	0
4	-3.0411	4.27062	8.606641	1.4	1.4	1.2	0
4.005	-3.0411	4.30986	8.711281	1.9	2.3	1.2	0
4.01	-3.11304	4.42104	8.75052	2.4	2.9	1.4	0
4.015	-3.3027	4.53222	8.606641	2.3	3.2	1.2	0
4.02	-3.41388	4.49298	8.495461	1.8	2.8	0.9	0
4.025	-3.45312	4.27062	8.312341	1.7	2.1	0.5	0
4.03	-3.45312	4.12674	8.27964	1.8	1.7	0.5	0
4.035	-3.41388	4.12674	8.42352	2.6	1.6	0.6	0
4.04	-3.3027	4.3818	8.606641	2.4	1.6	0.4	0
4.045	-3.18498	4.53222	8.63934	2.5	1.5	0.7	0
4.05	-3.15228	4.46028	8.5674	2.8	1.4	0.9	0
4.055	-3.18498	4.19868	8.42352	2.2	0.9	1	0
4.06	-3.22422	3.94362	8.16846	2.3	0.9	1.4	0
4.065	-3.22422	3.72126	8.13576	3.4	0.9	1.5	0
4.07	-3.22422	3.61008	7.985341	4.8	0.7	1.6	0
4.075	-3.11304	3.45966	7.985341	6	0.2	2.1	0
4.08	-3.0738	3.68202	8.16846	8.3	0.3	3.6	0
4.085	-3.18498	4.53222	8.75052	10.4	0.4	4.4	0
4.09	-3.3354	5.30394	9.07752	10.1	0.6	4.5	0
4.095	-3.45312	5.45436	9.07752	8.7	-0.1	4.7	0
4.1	-3.5643	5.04888	8.67858	6.5	-0.7	4.2	0
4.105	-3.5643	4.6761	8.495461	5.1	-1.8	3.8	0
4.11	-3.45312	4.56492	8.5347	4.9	-2	3.7	0
4.115	-3.3027	4.60416	8.495461	4.4	-1.8	3.6	0
4.12	-3.15228	4.46028	8.5347	3.9	-2.4	3.7	0
4.125	-3.0738	4.23792	8.38428	3.6	-2.8	4	0
4.13	-3.11304	4.15944	8.45622	3.5	-3	4.3	0
4.135	-3.11304	4.3818	8.606641	3.5	-2.6	4.1	0
4.14	-3.15228	4.6434	8.606641	4.2	-1.9	3.8	0
4.145	-3.11304	4.49298	8.5347	3.4	-1.5	3.5	0
4.15	-3.11304	4.19868	8.312341	3	-1.3	3.9	0
4.155	-3.18498	3.83244	7.952641	3.1	-1.1	4	0
4.16	-3.22422	3.45966	7.76952	4.9	-1.8	4.9	0
4.165	-3.18498	3.2046	7.586401	7.3	-2.1	5.6	0
4.17	-3.0738	2.83836	7.18746	9.5	-3.2	6.2	0
4.175	-3.0738	2.28246	6.82776	12.6	-5.4	8.1	0
4.18	-3.41388	2.09934	6.35034	15.3	-9.3	11.7	0
4.185	-4.12674	2.3544	6.35034	18.1	-15.6	18.1	0
4.19	-4.49952	2.46558	6.2784	19.8	-24.4	24.7	0
4.195	-4.61724	2.9103	6.82776	22.1	-36.1	31.5	0
4.2	-5.29086	5.487061	10.31358	24.3	-44.4	37.5	0
4.205	-4.0875	11.79162	15.25128	24.4	-38.9	34.7	0
4.21	0.33354	12.60258	14.23758	14.7	-24.3	23.6	0
4.215	1.23606	6.6708	9.40452	-3.4	-11.2	11.7	0
4.22	-1.68732	3.75396	7.952641	-4.7	-0.4	3.1	0
4.225	-4.38834	3.57084	7.952641	-1.1	2.3	1.4	0
4.23	-4.95078	4.56492	8.27964	0.9	1.9	2.8	0
4.235	-3.97632	5.08158	8.5674	1.5	0.4	3.4	0
4.24	-2.62254	4.9704	8.711281	1.6	0.2	2.1	0
4.245	-2.0601	4.49298	8.8617	1.1	0.5	1.7	0
4.25	-2.47212	4.49298	8.711281	1.1	1.1	1.9	0
4.255	-3.26346	4.46028	8.35158	0.2	1.6	2.3	0
4.26	-3.63624	4.56492	8.13576	0.7	1	2.2	0
4.265	-3.60354	4.56492	8.16846	0.2	0.2	2.3	0
4.27	-3.0738	4.82652	8.42352	0.6	-0.6	2.7	0
4.275	-2.8122	4.6761	8.45622	0.4	-1.1	2.5	0
4.28	-2.74026	4.42104	8.38428	0.4	-1.6	2.5	0
4.285	-3.00186	4.19868	8.13576	0.4	-2.1	3	0
4.29	-3.3354	3.7932	7.73028	-0.3	-4.1	3.7	0
4.295	-3.5643	3.42696	7.51446	-0.7	-7	5.6	0
4.3	-3.52506	3.16536	7.403281	-0.9	-10.8	8.2	0
4.305	-3.37464	3.05418	7.51446	-0.9	-15.5	11.4	0
4.31	-3.3027	3.34848	7.76952	-0.8	-21.6	14.8	0
4.315	-3.22422	3.7932	8.207701	-1.1	-27.8	18.9	0
4.32	-2.92338	4.53222	8.82246	-1.9	-32.3	21.2	0
4.325	-2.51136	5.41512	9.5484	-3.2	-32.7	20.7	0
4.33	-1.90968	5.56554	9.47646	-6	-30.1	19.3	0
4.335	-1.87698	5.41512	9.110221	-8.8	-26.4	17	0
4.34	-2.5506	5.67672	9.07752	-8.4	-22.6	14.6	0
4.345	-2.89068	5.5263	8.8617	-8.4	-20.5	13	0
4.35	-2.85144	5.232	8.8617	-9	-18.9	11.4	0
4.355	-2.66178	5.120821	9.00558	-8.6	-17.3	10.5	0
4.36	-2.58984	4.9704	8.8617	-8	-15.5	9.5	0
4.365	-2.66178	4.9704	9.03828	-7.8	-12.1	8.4	0
4.37	-2.58984	5.04888	9.07752	-6.5	-9.1	7.2	0
4.375	-2.51136	5.04888	8.78322	-5.2	-6.7	6.5	0
4.38	-2.5506	4.9704	8.75052	-3.7	-4.8	5.7	0
4.385	-2.51136	4.86576	8.711281	-2.8	-3.2	5.1	0
4.39	-2.43942	4.82652	8.711281	-1.9	-2.2	4	0
4.395	-2.43942	4.75458	8.67858	-1.5	-1.8	3.6	0
4.4	-2.43942	4.6761	8.75052	-0.9	-1.2	3.1	0
4.405	-2.51136	4.6434	8.711281	-0.7	-0.4	2.4	0
4.41	-2.51136	4.56492	8.63934	-0.5	0.2	2	0
4.415	-2.5506	4.46028	8.5347	0.2	0	2.2	0
4.42	-2.66178	4.42104	8.45622	0.9	0.2	2.2	0
4.425	-2.74026	4.27062	8.45622	1.1	0.4	2.1	0
4.43	-2.92338	4.30986	8.5347	1.6	0.1	2.4	0
4.435	-2.8122	4.53222	8.606641	1.5	0.1	2.4	0
4.44	-2.66178	4.6761	8.5674	0.9	-0.2	3.4	0
4.445	-2.70102	4.86576	8.5674	1.1	-0.9	3.5	0
4.45	-2.58984	4.86576	8.42352	1	-1.4	3.8	0
4.455	-2.51136	4.75458	8.606641	0.7	-2.1	3.3	0
4.46	-2.47212	4.6761	8.5674	0.7	-2.5	3.2	0
4.465	-2.47212	4.6434	8.67858	1.1	-3	2.5	0
4.47	-2.47212	4.6761	8.78322	1.5	-2.8	2.5	0
4.475	-2.47212	4.75458	8.711281	2.5	-2.8	2.5	0
4.48	-2.51136	4.71534	8.67858	3.8	-2.3	2.6	1
4.485	-2.5506	4.6434	8.5347	4.6	-1.7	2	1
4.49	-2.66178	4.56492	8.67858	5.4	-1	2	1
4.495	-2.74026	4.49298	8.67858	6	-1.2	2.5	1
4.5	-2.74026	4.46028	8.5347	6.3	-0.6	3	1
4.505	-2.77296	4.46028	8.63934	7.5	-0.1	2.9	1
4.51	-2.70102	4.3818	8.5674	9.4	0.4	3.2	1
4.515	-2.66178	4.42104	8.711281	10.8	1.1	3.5	1
4.52	-2.77296	4.49298	8.63934	12.3	1.6	3.7	1
4.525	-2.89068	4.49298	8.711281	14.2	2.3	4.1	1
4.53	-2.85144	4.46028	8.67858	15.8	3.2	4.6	1
4.535	-2.92338	4.3818	8.5674	17.1	3.3	5.9	1
4.54	-3.15228	4.42104	8.5674	18.5	2.8	7.1	1
4.545	-3.41388	4.27062	8.711281	20	1.6	8.8	1
4.55	-3.45312	4.27062	8.75052	21.8	0.9	10.7	1
4.555	-5.02926	4.0875	8.67858	23	-0.9	12.3	1
4.56	-2.0274	4.60416	8.606641	25.2	-5.1	14.9	1
4.565	-3.22422	4.46028	8.78322	28.4	-3.6	16.7	1
4.57	-3.71472	4.49298	8.711281	28.1	-4.5	18.4	1
4.575	-2.85144	4.75458	8.78322	29.8	-4.9	19.9	1
4.58	-3.15228	5.04888	8.63934	29.5	-5.4	22.1	1
4.585	-3.18498	5.00964	8.495461	29.7	-5.5	24.2	1
4.59	-2.74026	5.120821	8.5347	31.3	-5.8	24.6	1
4.595	-2.40018	4.89846	8.67858	33.4	-6.9	25.3	1
4.6	-2.40018	4.42104	8.8617	35	-6.6	25.2	1
4.605	-2.36094	4.60416	9.110221	39.1	-7.9	25.3	1
4.61	-2.09934	4.75458	9.14946	43.8	-9.2	24.9	1
4.615	-2.289	4.86576	9.188701	47.7	-7.6	25.5	1
4.62	-2.289	4.78728	9.188701	55.3	-6.6	25.4	1
4.625	-2.36094	4.6761	9.40452	61.4	-5.7	26.1	1
4.63	-2.58984	4.56492	9.47646	68.1	-4.4	27.8	1
4.635	-2.89068	4.53222	9.5484	75.3	-3.7	28.5	1
4.64	-3.0738	4.49298	9.62034	84	-3	30.7	1
4.645	-2.74026	4.3818	9.947341	96.6	-2.5	34.3	1
4.65	-2.51136	4.3491	10.05852	107.8	-1.8	38.9	1
4.655	-2.8122	4.75458	10.24164	118.9	-1.6	42.9	1
4.66	-2.77296	4.82652	9.80346	128.8	-1.5	46.9	1
4.665	-2.77296	5.08158	9.875401	138.1	-0.5	50.1	1
4.67	-2.8122	5.120821	10.09122	145.7	0.7	52.3	1
4.675	-2.77296	5.27124	9.731521	152.4	1.6	56.3	1
4.68	-2.85144	5.59824	9.47646	158.2	2.9	61.8	1
4.685	-2.77296	5.97102	9.188701	158.7	4.1	66.1	1
4.69	-2.289	6.04296	8.711281	156.5	6.6	70	1
4.695	-1.87698	6.59232	8.63934	154.6	10.9	73.5	1
4.7	-1.90968	6.9978	8.45622	147.5	17	77.5	1
4.705	-2.17128	7.03704	7.51446	135.7	24.5	80.5	1
4.71	-2.47212	6.92586	7.37058	124.3	31.8	84.2	1
4.715	-2.36094	7.18746	7.44252	110.6	40.2	87.9	1
4.72	-2.0601	6.48768	6.605401	95.9	48	89.8	1
4.725	-2.47212	6.186841	7.11552	83.2	56.9	91.2	1
4.73	-4.01556	4.0875	8.2404	65.2	64.6	91.2	1
4.735	-5.21892	2.9103	9.947341	48	63.9	89	1
4.74	-4.99002	0.8109601	8.67858	27.3	58.3	86.1	1
4.745	-5.29086	0.43818	10.1697	15.8	57.4	80.7	1
4.75	-5.74212	0.21582	10.81716	7.5	56.8	73.9	1
4.755	-5.89254	-0.21582	11.65428	-8.4	56.5	65.3	1
4.76	-6.94548	-0.10464	12.60258	-22.6	56.9	56.2	1
4.765	-8.03112	-0.10464	13.36122	-43.1	56.6	43.2	1
4.77	-9.34566	-0.47742	13.32852	-61.3	54.8	30.5	1
4.775	-10.58172	-0.73248	13.07346	-79.3	49.2	16.1	1
4.78	-11.33382	-0.40548	12.77916	-94.7	41.2	0	1
4.785	-11.33382	1.62192	12.4914	-108.4	32.5	-17.8	1
4.79	-10.62096	4.01556	14.27028	-122.7	24.5	-43.6	1
4.795	-10.05852	2.6487	13.00152	-145.1	19.3	-63.7	1
4.8	-8.894401	1.65462	10.78446	-163.5	14.4	-80.3	1
4.805	-7.691041	1.24914	8.93364	-171	11.7	-94.6	1
4.81	-6.41574	-0.36624	5.22546	-174.5	12.6	-106.5	1
4.815	-5.29086	-2.39364	2.46558	-169.4	17.4	-116.4	1
4.82	-4.16598	-2.09934	2.10588	-148.5	23.8	-121.6	1
4.825	-3.97632	0.21582	3.11958	-115.5	31.9	-125	1
4.83	-4.8396	3.53814	5.15352	-92.4	40.4	-129.9	1
4.835	-5.814061	6.186841	6.78852	-80.2	47	-137.4	1
4.84	-6.526921	7.62564	7.403281	-75.6	49.3	-146.7	1
4.845	-6.23262	7.95918	6.9324	-74.6	45	-156.3	1
4.85	-4.42758	7.44252	5.99064	-71.5	34.8	-166.2	1
4.855	-1.98816	7.076281	5.120821	-62.2	24.9	-170.3	1
4.86	0.44472	7.22016	4.3164	-49.9	16.9	-170.4	1
4.865	2.74026	7.403281	3.6297	-36.5	11	-163.8	1
4.87	4.49952	9.17562	3.08688	-21.7	7.2	-150.8	1
4.875	-0.7455601	19.01832	10.09122	-2.5	-0.1	-127.5	1
4.88	-0.8240401	18.09618	6.422281	-6.5	-57.8	-60	1
4.885	9.34566	18.35778	7.44252	-29	-116.4	-21.5	1
4.89	12.23634	15.99684	4.46682	-41.1	-131.2	-6.3	1
4.895	11.37306	18.20736	4.35564	-41.7	-120.8	13.7	1
4.9	10.47054	21.85668	4.9704	-39.3	-94.9	38.4	1
4.905	10.81062	24.40074	4.21176	-48.1	-64	55.5	1
4.91	5.93178	23.92332	1.41264	-54.7	-26.8	64.1	1
4.915	4.46682	22.81806	-1.52382	-59	-13.8	73.2	1
4.92	0.59514	22.81806	0.64746	-48.3	-5.3	77	1
4.925	-2.62254	15.25782	1.77888	-44.5	-4.4	67.6	1
4.93	-3.45312	9.50916	4.9377	-43.1	-15.5	44.5	1
4.935	0.8240401	3.4989	10.34628	-26.9	-22.5	15.4	1
4.94	4.72842	0.6213	13.1454	-22.8	-22.4	4.4	1
4.945	4.01556	1.51074	13.94328	-18.5	-11.2	1.9	1
4.95	0.56244	2.616	10.71252	-20.3	1.6	2	1
4.955	-3.00186	4.46028	8.495461	-19.8	10.2	2.8	1
4.96	-5.1012	5.89254	8.02458	-14.8	11.8	3.2	1
4.965	-5.1012	5.67672	7.586401	-11.4	9.2	2.8	1
4.97	-4.27716	5.232	7.808761	-7.2	6.5	2.7	1
4.975	-3.48582	4.75458	8.42352	-2.5	5.1	3.1	1
4.98	-2.77296	4.42104	8.78322	0.9	4.1	3.5	1
4.985	-2.58984	4.3818	9.03828	3	3.9	4.1	1
4.99	-2.8122	4.89846	8.75052	3.9	3.9	5.3	1
4.995	-3.3027	5.63748	8.2404	3.9	3.3	5.7	1
5	-3.45312	5.8206	7.880701	3.6	2.7	5.9	1
5.005	-3.41388	5.74866	8.02458	2.3	1.3	5.6	1
5.01	-3.15228	5.5263	8.09652	1	0.1	5.3	1
5.015	-2.8122	5.45436	8.312341	-0.4	-0.4	5.1	1
5.02	-2.66178	5.5263	8.312341	-2.5	-1.1	4.2	1
5.025	-2.5506	5.63748	8.27964	-4.2	-1	3.7	1
5.03	-2.5506	5.70942	8.2404	-5.6	-1.4	2.5	1
5.035	-2.58984	5.59824	8.2404	-6.5	-1.4	1.8	1
5.04	-2.74026	5.37588	8.27964	-7.5	-1.4	1	1
5.045	-2.92338	4.9704	8.09652	-8.6	-1.8	0.4	1
5.05	-3.18498	4.86576	8.27964	-8.8	-2.1	0.3	1
5.055	-3.15228	4.6761	8.38428	-7.9	-2.3	0.7	1
5.06	-3.00186	4.6434	8.45622	-7	-2.5	1.2	1
5.065	-2.62254	4.71534	8.93364	-5.6	-2.3	2.1	1
5.07	-2.58984	4.89846	8.5347	-4.9	-2.6	2.6	1
5.075	-2.40018	5.120821	8.711281	-3.1	-1.8	2.8	1
5.08	-2.0274	5.16006	8.78322	-2.1	-0.4	2.7	1
5.085	-1.94892	5.19276	8.75052	-0.9	0.7	2.1	1
5.09	-2.0601	5.30394	8.5347	0.1	1.5	1.5	1
5.095	-2.17128	5.232	8.5347	0.6	2.2	1.6	1
5.1	-2.289	5.27124	8.495461	1.2	3.4	0.8	1
5.105	-2.51136	5.19276	8.495461	1.4	4.2	0	1
5.11	-2.51136	5.232	8.42352	1.2	4.2	-0.2	1
5.115	-2.58984	5.120821	8.38428	1.3	3.9	-0.6	1
5.12	-2.62254	5.120821	8.495461	1.1	4	-1	1
5.125	-2.66178	5.08158	8.42352	1.3	3.7	-1.1	1
5.13	-2.74026	5.04888	8.45622	0.8	3	-1.3	1
5.135	-2.77296	5.120821	8.38428	0.6	2.6	-1.3	1
5.14	-2.8122	5.16006	8.42352	0	2.3	-1.6	1
5.145	-2.77296	5.27124	8.495461	-0.3	2.6	-1.5	1
5.15	-2.66178	5.37588	8.5347	-0.5	2.6	-1.3	1
5.155	-2.62254	5.34318	8.45622	-0.8	3.2	-1.6	1
5.16	-2.5506	5.37588	8.42352	-1.5	4	-2.2	1
5.165	-2.5506	5.34318	8.42352	-2.4	3.7	-3.2	1
5.17	-2.5506	5.27124	8.312341	-3.4	2.8	-3.9	1
5.175	-2.8122	4.9704	8.2404	-4.9	2.9	-4.1	1
5.18	-3.00186	4.78728	8.2404	-6.3	2.8	-4.2	1
5.185	-3.0738	4.6434	8.27964	-5.8	2	-4	1
5.19	-3.0738	4.6434	8.312341	-5.2	1.3	-3.1	1
5.195	-3.0411	4.6434	8.42352	-5.1	0.9	-2.3	1
5.2	-2.85144	4.71534	8.495461	-3.9	0.4	-1.4	1
5.205	-2.70102	4.82652	8.45622	-3.4	0.4	-0.4	1
5.21	-2.62254	4.89846	8.45622	-3.3	0.6	0.2	1
5.215	-2.5506	4.89846	8.495461	-3.1	0.5	0	1
5.22	-2.5506	4.9704	8.38428	-2.6	0.6	0.2	1
5.225	-2.5506	5.00964	8.42352	-1.5	1.3	-0.2	1
5.23	-2.66178	4.9704	8.38428	-0.9	1.4	0	1
5.235	-2.66178	5.00964	8.45622	-0.9	1.7	-0.7	1
5.24	-2.70102	4.9704	8.42352	-0.9	2.3	-0.7	1
5.245	-2.66178	5.00964	8.38428	-0.7	2.3	-1.3	1
5.25	-2.70102	5.00964	8.45622	-0.7	2.3	-1.2	1
5.255	-2.74026	4.9704	8.38428	-0.7	2	-1.1	1
5.26	-2.8122	4.9704	8.42352	-0.7	1.4	-1.3	1
5.265	-2.8122	5.00964	8.38428	-0.7	1.4	-0.8	1
5.27	-2.77296	5.04888	8.495461	-1.1	1.2	-1.4	1
5.275	-2.70102	5.16006	8.495461	-0.9	1.1	-1.2	1
5.28	-2.74026	5.19276	8.5347	-1.1	1.1	-1	1
5.285	-2.70102	5.16006	8.42352	-1.3	2.8	-1.6	1
5.29	-2.70102	5.08158	8.38428	-1.6	3.6	-2.5	1
5.295	-2.77296	5.00964	8.38428	-2.1	3.7	-2.8	1
5.3	-2.74026	5.00964	8.42352	-2.4	3.5	-2.9	1
5.305	-2.70102	5.04888	8.42352	-2.5	3.5	-2.9	1
5.31	-2.77296	5.00964	8.35158	-3	3.3	-2.9	1
5.315	-2.8122	4.86576	8.35158	-3.6	2.9	-3	1
5.32	-2.89068	4.71534	8.35158	-3.8	2.9	-2.5	1
5.325	-2.96262	4.71534	8.42352	-3.4	2.2	-2	1
5.33	-3.00186	4.75458	8.495461	-2.9	1.6	-1.3	1
5.335	-2.92338	4.78728	8.35158	-2.1	1	-0.9	1
5.34	-2.8122	4.82652	8.35158	-1.8	0.6	-0.9	1
5.345	-2.8122	4.86576	8.35158	-1.4	0.7	-0.5	1
5.35	-2.8122	4.86576	8.35158	-0.9	0.4	0	1
5.355	-2.74026	4.9377	8.42352	-0.9	0.7	-0.7	1
5.36	-2.77296	4.86576	8.42352	-0.4	0.4	-1	1
5.365	-2.85144	4.89846	8.42352	0	0.4	-0.7	1
5.37	-2.77296	4.9377	8.45622	0.5	0.3	-0.8	1
5.375	-2.77296	4.82652	8.42352	1.1	0.4	-1	1
5.38	-2.74026	4.82652	8.42352	1.6	0.4	-1.3	1
5.385	-2.8122	4.89846	8.45622	1.7	0.7	-0.9	1
5.39	-2.70102	4.9377	8.42352	1.4	0.4	-1	1
5.395	-2.74026	4.9377	8.5347	2.1	0.4	-1	1
5.4	-2.77296	4.9704	8.495461	1.8	0.7	-0.8	1
5.405	-2.77296	5.00964	8.42352	1.6	1.1	-0.7	1
5.41	-2.74026	5.08158	8.495461	1.2	1.6	-1.1	1
5.415	-2.74026	5.08158	8.5347	1	2.1	-1.6	1
5.42	-2.74026	5.04888	8.45622	0.7	2.8	-1.6	1
5.425	-2.70102	5.120821	8.35158	0.7	3.9	-1.6	1
5.43	-2.77296	5.04888	8.35158	0.6	4.7	-2.3	1
5.435	-2.8122	5.00964	8.35158	1.1	5.3	-2.5	1
5.44	-2.74026	4.9377	8.45622	1.1	5.6	-3	1
5.445	-2.77296	4.86576	8.45622	0.9	5.7	-3.4	1
5.45	-2.89068	4.82652	8.38428	1.4	6	-3.3	1
5.455	-2.89068	4.89846	8.35158	1.6	6	-3.3	1
5.46	-2.89068	4.82652	8.42352	2.3	6	-3.3	1
5.465	-2.85144	4.86576	8.27964	2.1	6.3	-3.8	1
5.47	-2.8122	4.9377	8.35158	1.8	6.3	-3.8	1
5.475	-2.8122	4.89846	8.312341	2.1	5.9	-3.9	1
5.48	-2.85144	4.9377	8.27964	2.1	5.7	-3.7	1
5.485	-2.89068	4.9377	8.38428	2.5	5.6	-3.7	1
5.49	-2.85144	4.86576	8.2404	2.1	5.1	-4.3	1
5.495	-2.89068	4.75458	8.312341	2.1	5.6	-3.9	1
5.5	-2.89068	4.82652	8.38428	2.2	5.2	-4.1	1
5.505	-2.89068	4.86576	8.35158	2.3	5.2	-3.9	1
5.51	-2.89068	4.86576	8.38428	1.8	4.6	-3.7	1
5.515	-2.89068	4.9377	8.38428	1.4	4.2	-2.9	1
5.52	-2.92338	4.89846	8.38428	1	3.9	-3.1	1
5.525	-2.92338	5.04888	8.35158	0.7	3.2	-2.9	1
5.53	-2.96262	4.9704	8.38428	0.6	2.1	-2.3	1
5.535	-3.0411	4.89846	8.38428	0.4	1.6	-2.8	1
5.54	-2.92338	4.9377	8.35158	0.3	1.1	-1.9	1
5.545	-2.8122	4.89846	8.42352	0.4	1.3	-2.1	1
5.55	-2.77296	4.9377	8.38428	0.9	1.4	-2.5	1
5.555	-2.8122	4.86576	8.42352	0.6	1.4	-2.2	1
5.56	-2.89068	4.86576	8.35158	0.6	1.1	-2.3	1
5.565	-2.89068	4.78728	8.38428	0.7	1.2	-2.4	1
5.57	-2.8122	4.78728	8.38428	0.6	1.1	-2.9	1
5.575	-2.89068	4.86576	8.42352	1.4	1.1	-2.6	1
5.58	-2.89068	4.89846	8.42352	2.2	1.3	-2.8	1
5.585	-2.89068	4.9377	8.35158	1.7	1.4	-2.2	1
5.59	-2.96262	4.9704	8.42352	1.8	1	-2.1	1
5.595	-3.0411	4.9704	8.35158	1.9	1.1	-2.2	1
5.6	-3.0411	5.00964	8.312341	1.8	0.9	-1.6	1
5.605	-3.0411	4.9704	8.35158	1.8	0.6	-2.1	1
5.61	-3.00186	5.00964	8.35158	1.7	0.1	-1.8	1
5.615	-2.92338	5.00964	8.312341	1.7	0.2	-1.7	1
5.62	-2.85144	4.9377	8.312341	1.3	0.1	-1.2	1
5.625	-2.96262	4.86576	8.42352	1.6	0	-1.1	1
5.63	-2.89068	4.89846	8.42352	1.6	0.2	-1	1
5.635	-2.92338	4.89846	8.35158	2	0.2	-1.1	1
5.64	-2.89068	4.89846	8.42352	2.1	0.1	-1.4	1
5.645	-2.92338	4.9704	8.38428	2.1	0.4	-1.4	1
5.65	-2.96262	5.00964	8.2404	2	0.4	-1.9	1
5.655	-2.96262	5.04888	8.38428	1.8	0.4	-1.6	1
5.66	-3.00186	5.16006	8.312341	1.6	0.4	-1.1	1
5.665	-3.00186	5.120821	8.35158	1.4	0.4	-1.2	1
5.67	-3.00186	5.08158	8.27964	1.1	0.4	-1.4	1
5.675	-3.00186	5.08158	8.2404	0.8	0.4	-1.6	1
5.68	-2.96262	5.00964	8.27964	0	0.2	-2.1	1
5.685	-2.96262	4.86576	8.27964	0	0.2	-1.8	1
5.69	-2.85144	4.89846	8.35158	0.5	0.7	-2.1	1
5.695	-2.85144	4.86576	8.45622	0.7	0.3	-1.4	1
5.7	-2.89068	4.86576	8.38428	1.2	0.4	-1.8	1
5.705	-2.85144	4.9377	8.42352	0.7	0.4	-1.8	1
5.71	-2.89068	4.89846	8.35158	0.7	0.7	-1.6	1
5.715	-3.00186	4.9377	8.312341	0.7	0	-1.2	1
5.72	-3.0738	4.89846	8.2404	0.1	-0.4	-0.9	1
5.725	-3.0738	4.89846	8.27964	-0.2	-0.9	-0.5	1
5.73	-3.0738	4.9704	8.207701	-0.7	-1.2	-0.2	1
5.735	-3.15228	4.89846	8.16846	-1	-2.3	-0.2	1
5.74	-3.11304	4.9377	8.207701	-1.3	-3.2	-0.1	1
5.745	-2.92338	4.86576	8.35158	-1	-3.3	0	1
5.75	-2.92338	4.9377	8.38428	-0.8	-3.5	-0.1	1
5.755	-2.89068	4.82652	8.42352	-0.7	-3	-0.4	1
5.76	-2.8122	4.86576	8.495461	0	-2.9	-0.2	1
5.765	-2.85144	4.78728	8.495461	0.1	-2.9	0.1	1
5.77	-2.85144	4.9377	8.45622	0.4	-2.3	0.2	1
5.775	-2.85144	4.9377	8.42352	0	-1.8	0	1
5.78	-2.96262	4.9704	8.312341	0.1	-1.6	0	1
5.785	-3.00186	4.9377	8.312341	0.5	-1.6	0	1
5.79	-3.00186	5.04888	8.27964	0.8	-1.6	0	1
5.795	-3.0738	5.00964	8.312341	0	-2.1	0.2	1
5.8	-3.0411	4.9704	8.27964	-0.3	-2.7	0	1
5.805	-3.00186	4.9704	8.27964	-0.2	-2.9	0.4	1
5.81	-2.96262	4.89846	8.312341	-0.2	-3.5	0.3	1
5.815	-2.85144	4.9377	8.312341	0	-3.4	0.5	1
5.82	-2.89068	4.9377	8.42352	-0.1	-3.5	0.6	1
5.825	-2.85144	4.9704	8.45622	-0.2	-3.4	0.9	1
5.83	-2.77296	4.9377	8.42352	-0.2	-3	1.4	1
5.835	-2.85144	4.9704	8.38428	0	-3.4	0.6	1
5.84	-2.89068	5.00964	8.42352	0	-3.2	1	1
5.845	-2.85144	5.00964	8.42352	-0.4	-3.5	1	1
5.85	-2.89068	5.00964	8.38428	-0.2	-3.8	0.8	1
5.855	-2.89068	5.00964	8.35158	-0.6	-4.1	0.7	1
5.86	-2.85144	5.00964	8.38428	-0.7	-4.5	1.2	1
5.865	-2.77296	5.08158	8.38428	-0.9	-4.9	1.4	1
5.87	-2.74026	5.04888	8.5347	-1.2	-4.6	1	1
5.875	-2.77296	5.08158	8.606641	-1.6	-4.6	0.4	1
5.88	-2.70102	5.04888	8.45622	-2.4	-4.6	0.1	1
5.885	-2.70102	5.00964	8.495461	-2.1	-4.4	0.2	1
5.89	-2.70102	5.00964	8.45622	-2.7	-4.6	0	1
5.895	-2.70102	4.9377	8.45622	-2.8	-4.6	0	1
5.9	-2.8122	4.71534	8.207701	-3.7	-4.9	0.2	1
5.905	-3.3027	4.60416	8.207701	-4.4	-5.6	1.1	1
5.91	-3.26346	4.49298	8.35158	-5.2	-6.5	1.7	1
5.915	-3.0411	4.75458	8.35158	-4.5	-6.5	2.8	1
5.92	-3.11304	4.82652	8.2404	-4.4	-6	3.1	1
5.925	-3.11304	4.82652	8.312341	-4.5	-6.7	3.5	1
5.93	-3.15228	4.86576	8.35158	-4.9	-7.8	3.7	1
5.935	-3.22422	4.86576	8.2404	-5.9	-8.8	5.1	1
5.94	-3.26346	4.9377	8.2404	-7	-10	5.3	1
5.945	-3.3354	4.89846	8.207701	-8.4	-11.1	5.8	1
5.95	-3.37464	4.9377	8.09652	-8.8	-11.4	6.3	1
5.955	-3.0411	4.89846	8.2404	-8	-10.8	5.7	1
5.96	-2.77296	4.89846	8.35158	-6.2	-9.9	5.2	1
5.965	-2.8122	4.78728	8.42352	-4.1	-8.8	4.4	1
5.97	-2.62254	4.75458	8.5347	-3	-7.9	4.8	1
5.975	-2.51136	4.6761	8.606641	-1.8	-6.7	4.2	1
5.98	-2.51136	4.82652	8.5347	-0.9	-5.9	4.2	1
5.985	-2.58984	4.82652	8.5674	0.2	-5.6	4.2	1
5.99	-2.58984	4.75458	8.495461	1.3	-5.1	3.5	1
5.995	-2.58984	4.86576	8.495461	1.7	-4	3.9	1
6	-2.5506	4.82652	8.495461	2.3	-3.4	3.7	1
6.005	-2.62254	4.75458	8.5674	3.1	-2.7	3.8	1
6.01	-2.62254	4.75458	8.495461	3.5	-2.7	3.4	1
6.015	-2.74026	4.60416	8.45622	4.4	-2.3	3.2	1
6.02	-2.8122	4.6434	8.45622	5	-1.9	3.9	1
6.025	-2.74026	4.71534	8.5347	6.1	-1.8	4.2	1
6.03	-2.74026	4.75458	8.495461	7.3	-1.6	4.6	1
6.035	-2.77296	4.60416	8.5674	8.6	-1.2	4.9	1
6.04	-2.89068	4.56492	8.606641	9.9	-0.6	5.8	1
6.045	-3.00186	4.6434	8.63934	10.3	-0.9	6.3	1
6.05	-2.92338	4.78728	8.495461	11	-1.3	6.7	1
6.055	-3.00186	4.82652	8.495461	11.7	-1.3	7.3	1
6.06	-3.00186	4.89846	8.45622	12.2	-1.8	7.6	1
6.065	-2.96262	5.00964	8.45622	12.6	-1.9	8	1
6.07	-2.89068	5.08158	8.38428	12.6	-2.6	8	1
6.075	-2.77296	5.16006	8.35158	12.8	-3.2	7.9	1
6.08	-2.89068	5.19276	8.42352	12.8	-3.9	8.4	1
6.085	-2.8122	5.08158	8.42352	12.8	-3.9	8.4	0
6.09	-2.85144	5.08158	8.35158	13	-4.2	8.4	0
6.095	-2.8122	5.08158	8.45622	13.7	-4.9	8.6	0
6.1	-2.85144	5.08158	8.5674	15.1	-4.8	8.9	0
6.105	-2.85144	4.9377	8.495461	15.4	-4.9	9.5	0
6.11	-2.85144	4.71534	8.5347	16.5	-5.5	9.8	0
6.115	-2.74026	4.9704	8.63934	18.4	-5.3	11.2	0
6.12	-3.00186	4.82652	8.606641	19.3	-3.6	12.8	0
6.125	-2.8122	4.86576	8.606641	21.5	-2.8	13.8	0
6.13	-2.58984	4.9704	8.75052	25.3	-2.9	15.2	0
6.135	-2.70102	4.89846	8.711281	28.7	-1.6	15.8	0
6.14	-2.85144	4.56492	8.78322	31.7	-0.7	16.6	0
6.145	-2.58984	4.0548	8.93364	36.4	-0.8	17	0
6.15	-2.24976	4.60416	9.188701	43.1	-0.9	18.1	0
6.155	-2.289	4.60416	9.188701	49.2	0	17.9	0
6.16	-2.66178	4.42104	9.14946	55.4	1	19.3	0
6.165	-2.66178	4.53222	9.2214	61.6	1.5	21	0
6.17	-2.58984	4.6434	9.110221	67.9	1.2	21.7	0
6.175	-2.8122	4.75458	9.00558	74.4	1.7	22.9	0
6.18	-2.96262	4.82652	8.894401	81.3	1.6	24	0
6.185	-2.85144	4.9377	8.894401	89.1	0.7	25.2	0
6.19	-2.96262	4.89846	8.96634	97.1	0.3	27	0
6.195	-3.0411	4.86576	9.00558	107.2	-0.4	29.2	0
6.2	-2.96262	4.89846	9.5157	116	-1.2	31.2	0
6.205	-3.00186	4.9704	9.76422	122.8	-2.7	33.1	0
6.21	-3.15228	4.71534	9.00558	128.4	-4.4	35.7	0
6.215	-3.37464	5.232	9.188701	138.3	-5	38.1	0
6.22	-3.3027	5.04888	8.96634	146.9	-6.7	41	0
6.225	-3.3354	5.19276	9.14946	154.7	-8.1	44.3	0
6.23	-3.11304	5.34318	9.110221	162.2	-9.7	47.6	0
6.235	-2.85144	5.67672	9.33258	169.5	-10.4	51.2	0
6.24	-2.85144	5.89254	9.188701	175.4	-10.9	54.8	0
6.245	-2.74026	5.8206	8.82246	180.6	-11.7	57.9	0
6.25	-2.70102	6.15414	8.93364	186.9	-12.7	61.3	0
6.255	-2.66178	6.33726	8.894401	193.8	-14.2	64.8	0
6.26	-2.77296	6.26532	8.894401	197.6	-15.4	68.3	0
6.265	-2.89068	6.44844	8.96634	201.1	-18	71.3	0
6.27	-2.77296	6.85392	9.00558	203.7	-21.9	75.3	0
6.275	-2.5506	6.9978	8.67858	203.9	-25	77.2	0
6.28	-2.3217	7.44252	8.27964	203.9	-27.6	79.3	0
6.285	-2.21052	8.03112	8.2404	202.2	-29.1	81.6	0
6.29	-2.51136	8.475841	8.38428	198.1	-30.1	83.5	0
6.295	-2.66178	9.13638	8.312341	192.5	-32.2	85.5	0
6.3	-2.289	9.50916	7.84146	185.2	-34.3	87.2	0
6.305	-1.94892	9.541861	7.04358	174.1	-38	88.4	0
6.31	-1.57614	10.20894	7.18746	165.6	-38.6	87.9	0
6.315	-1.0464	10.57518	6.82776	153	-34.7	84	0
6.32	-1.49766	10.61442	6.35034	139.8	-26.5	79.5	0
6.325	-2.85144	9.875401	7.298641	127.4	-20.7	73.7	0
6.33	-4.0875	8.436601	10.31358	105.7	-15.5	63.4	0
6.335	-5.02926	6.85392	12.41946	79.6	-10.8	50.9	0
6.34	-5.55246	3.97632	12.12516	48.4	-6.3	38.7	0
6.345	-6.64464	2.13204	12.23634	25	-5.9	29.1	0
6.35	-7.880701	0.5886	12.20364	6.2	-9.9	21	0
6.355	-8.894401	0.51012	13.43316	-10.8	-19.5	14.3	0
6.36	-7.91994	-1.13796	9.76422	-33.6	-31.2	7.4	0
6.365	-7.42944	1.87698	11.47116	-42.8	-35	-4.6	0
6.37	-7.57986	4.60416	14.70846	-47	-35	-15.4	0
6.375	-7.808761	2.83836	14.08716	-72.3	-32.8	-28	0
6.38	-7.507921	1.24914	12.09246	-101.9	-31.9	-38.2	0
6.385	-7.390201	0.8829001	11.36652	-115.5	-32	-46.2	0
6.39	-6.94548	0.7717201	10.41822	-129.2	-32.4	-53.3	0
6.395	-6.56616	1.10526	10.09122	-136.6	-32.6	-58.1	0
6.4	-6.23262	1.72656	9.91464	-143.6	-32.4	-63.4	0
6.405	-5.93178	2.09934	9.692281	-151.2	-30.4	-68.7	0
6.41	-5.63094	2.24322	9.40452	-158.4	-28.2	-73.3	0
6.415	-5.44128	2.21052	9.00558	-164.7	-25.6	-77.7	0
6.42	-5.068501	2.0274	8.13576	-170.2	-22.7	-82.2	0
6.425	-4.61724	0.8829001	6.2457	-174.6	-19	-84.9	0
6.43	-4.01556	-0.47742	4.6434	-174.8	-15.1	-85.8	0
6.435	-3.11304	-0.73248	4.38834	-163.8	-10.2	-84.2	0
6.44	-2.62254	0.25506	4.86576	-144.9	-2.2	-81.8	0
6.445	-2.77296	1.98816	6.31764	-130.5	6.3	-81.9	0
6.45	-3.18498	3.57084	7.62564	-122	17	-84.3	0
6.455	-3.8259	4.53222	8.5347	-120	26.6	-88.2	0
6.46	-4.3164	4.86576	8.711281	-121.1	33.3	-92.8	0
6.465	-4.61724	4.6761	8.5674	-122.7	35	-95.6	0
6.47	-4.68918	4.60416	8.312341	-122	32.9	-96.5	0
6.475	-4.3491	4.78728	8.16846	-118.1	25.6	-94.2	0
6.48	-3.75396	5.16006	8.09652	-113.5	18.4	-91	0
6.485	-3.0738	5.487061	8.207701	-108.7	12.1	-85.8	0
6.49	-2.3217	5.89254	8.2404	-104.7	7.3	-81.2	0
6.495	-1.72656	6.186841	8.495461	-101.1	5.5	-76.3	0
6.5	-1.34724	6.7035	8.82246	-97.2	6	-70	0
6.505	-1.15758	7.5537	9.36528	-94.7	9.1	-65.5	0
6.51	-1.0137	8.61972	9.947341	-93.2	15	-60.6	0
6.515	-0.9744601	9.65304	10.5294	-95.1	23	-57.6	0
6.52	-1.0464	10.39206	10.8564	-99.4	31.6	-54.8	0
6.525	-1.12488	10.86948	10.89564	-105.6	41.2	-52.8	0
6.53	-1.34724	11.0199	10.56864	-113.2	50.1	-52	0
6.535	-1.5369	10.98066	10.01928	-122.4	58.8	-50.7	0
6.54	-1.72656	10.86948	9.36528	-128.2	64.1	-49.7	0
6.545	-1.72656	10.79754	8.75052	-131.6	66.5	-48	0
6.55	-1.60884	10.90872	8.13576	-134.4	68.1	-46.4	0
6.555	-1.308	11.24226	7.62564	-135.4	68.3	-45.4	0
6.56	-1.0464	11.53656	7.076281	-135	68.9	-44.6	0
6.565	-0.8632801	11.94204	6.71658	-133.6	69.1	-45.1	0
6.57	-0.63438	12.30828	6.31764	-132.2	69.5	-46.6	0
6.575	-0.48396	12.64182	5.87946	-130.4	68.8	-48.2	0
6.58	-0.2943	12.82494	5.36934	-127.6	67.4	-48.5	0
6.585	-0.07194	12.93612	4.89846	-124.3	64.6	-48.6	0
6.59	0.2616	13.19118	4.35564	-120.3	61.6	-48.7	0
6.595	0.56244	13.41354	4.02864	-114.3	56.6	-47.7	0
6.6	0.8240401	13.70784	3.48582	-109.5	52.9	-47.1	0
6.605	0.9352201	14.04138	3.11958	-104.5	48.4	-45.4	0
6.61	1.12488	14.1918	2.79258	-99.8	43.7	-43.5	0
6.615	1.2753	14.40762	2.46558	-95.3	38.4	-41	0
6.62	1.42572	14.55804	2.10588	-89.4	31.7	-37.1	0
6.625	1.64808	14.55804	1.77888	-84	26.3	-34.5	0
6.63	1.87698	14.40762	1.30146	-78.8	21.4	-30.6	0
6.635	2.0274	13.89096	0.61476	-73.9	17.2	-27.5	0
6.64	2.13858	13.15848	-0.21582	-67	13.8	-23.3	0
6.645	2.289	12.1644	-0.94176	-54.8	11	-19	0
6.65	2.43942	11.38614	-1.59576	-42.3	9.9	-15.7	0
6.655	2.40018	10.79754	-1.92276	-26.4	10	-11.8	0
6.66	1.38648	9.986581	-1.6677	-9.1	11.6	-8.8	0
6.665	-3.52506	8.6982	-3.37464	13.3	8.6	-10	0
6.67	-3.41388	11.79162	-1.41264	55.3	-27.1	0.3	0
6.675	-2.21052	6.33726	-2.86452	54.6	-63.7	16.9	0
6.68	0.18312	12.38022	4.3164	83.1	-79.8	19.7	0
6.685	-0.67362	11.49732	5.2974	90.2	-76.3	9.2	0
6.69	-3.3354	8.770141	4.10058	86.3	-67.1	-3	0
6.695	-4.49952	7.37058	5.15352	90.1	-65.5	-9.8	0
6.7	-3.8259	6.22608	7.586401	95.2	-72.4	-10.2	0
6.705	-4.0875	5.16006	10.89564	94.7	-75.2	-11.9	0
6.71	-5.25162	2.68794	13.54434	88.2	-71	-18.5	0
6.715	-7.84146	1.54344	17.7561	82.5	-69.3	-24.9	0
6.72	-8.48238	1.06602	20.81028	72.3	-73	-26.8	0
6.725	-3.3354	3.68202	20.58792	57.2	-71.8	-23.5	0
6.73	5.70288	2.68794	15.68946	35.9	-58.4	-9.2	0
6.735	11.45154	2.21052	11.90934	28.1	-45	7.7	0
6.74	11.56272	4.6434	11.87664	34.5	-34.5	24.9	0
6.745	6.64464	6.92586	12.89034	34	-23.3	35.9	0
6.75	-0.67362	8.730901	12.60258	30.9	-8.8	36.5	0
6.755	-5.89254	7.704121	9.62034	22.9	2	28.6	0
6.76	-7.99188	6.6708	7.403281	17.7	3.9	21.9	0
6.765	-7.91994	6.26532	7.004341	17.1	-4.5	19.3	0
6.77	-5.591701	6.92586	8.606641	18	-11.9	17.3	0
6.775	-1.49766	6.89316	10.24164	16.5	-14.9	15.1	0
6.78	1.2753	5.89254	10.71252	11.7	-13.7	13.5	0
6.785	1.49766	4.42104	9.62034	4.5	-8.8	12.6	0
6.79	-0.59514	3.64932	8.38428	-0.1	-2.5	12.2	0
6.795	-3.41388	4.30986	8.312341	-0.1	-0.4	13.5	0
6.8	-4.95078	5.34318	8.42352	0.9	-0.9	14.7	0
6.805	-5.02926	5.8206	8.38428	-0.6	-3	15.2	0
6.81	-4.3491	5.59824	8.057281	-2.3	-5.4	15.3	0
6.815	-3.78666	5.27124	7.9134	-5.1	-8.3	16.1	0
6.82	-3.60354	5.30394	8.13576	-6.2	-10.8	16.8	0
6.825	-3.60354	5.45436	8.38428	-8.4	-13.1	17.4	0
6.83	-3.37464	5.27124	8.606641	-9.5	-14.2	16.8	0
6.835	-3.15228	4.71534	8.38428	-11.2	-13.7	15.9	0
6.84	-3.0738	4.60416	8.45622	-10.9	-13	15.4	0
6.845	-3.0738	4.75458	8.495461	-10.2	-12.4	15	0
6.85	-2.85144	5.34318	8.63934	-9.7	-11.6	14.4	0
6.855	-2.62254	5.45436	8.606641	-8.8	-11.6	13.5	0
6.86	-2.36094	4.78728	8.42352	-9.4	-11.4	12.6	0
6.865	-2.13858	4.9377	8.82246	-8.9	-10.9	11.8	0
6.87	-2.09934	5.00964	8.93364	-8.5	-9.3	10.5	0
6.875	-2.13858	5.08158	8.78322	-8.1	-7.2	9.1	0
6.88	-2.17128	5.37588	8.82246	-6.6	-5.6	8.7	0
6.885	-2.09934	5.67672	8.78322	-5.8	-3.7	7.2	0
6.89	-2.36094	5.41512	8.495461	-5.1	-2.5	6.2	0
6.895	-2.47212	5.16006	8.38428	-4.6	-1.6	4.9	0
6.9	-2.70102	5.00964	8.45622	-3.5	-1	4.1	0
6.905	-2.8122	4.82652	8.5347	-3.7	-0.8	3.6	0
6.91	-2.89068	4.89846	8.606641	-3.9	-0.7	2.7	0
6.915	-2.8122	5.08158	8.312341	-4.7	-1.5	3.5	0
6.92	-2.77296	5.16006	8.75052	-5.1	-1.8	3.5	0
6.925	-2.8122	5.232	8.312341	-5.9	-3.2	3.6	0
6.93	-2.85144	5.16006	8.35158	-5.8	-3.9	3.6	0
6.935	-2.70102	4.9704	8.312341	-6.7	-5.1	3.5	0
6.94	-2.92338	4.82652	8.45622	-7.4	-5.7	3.5	0
6.945	-2.74026	4.86576	8.45622	-7.7	-7	3.3	0
6.95	-2.51136	4.9704	8.5347	-7.5	-7.4	3.4	0
6.955	-2.47212	4.9377	8.5347	-6.8	-7.3	4.3	0
6.96	-2.58984	4.9377	8.5347	-6.3	-7.2	4.2	0
6.965	-2.62254	4.86576	8.45622	-5.8	-7.2	4	0
6.97	-2.66178	4.86576	8.5674	-5	-7.3	3.8	0
6.975	-2.51136	4.82652	8.606641	-4.4	-6.9	3.9	0
6.98	-2.5506	4.89846	8.67858	-4.4	-6.5	4.2	0
6.985	-2.5506	4.82652	8.67858	-3.9	-6.4	3.7	0
6.99	-2.58984	4.89846	8.75052	-3	-6.3	3.7	0
6.995	-2.51136	4.86576	8.63934	-2.7	-6.3	3.5	0
7	-2.47212	4.89846	8.67858	-2.3	-6.1	3.5	0
7.005	-2.40018	4.9377	8.67858	-1.8	-5.8	3.8	0
7.01	-2.289	4.9377	8.67858	-1.1	-5.9	3.6	0
7.015	-2.24976	4.86576	8.711281	-0.3	-5.3	3	0
7.02	-2.21052	4.78728	8.78322	1	-4.3	2.5	0
7.025	-2.24976	4.78728	8.711281	3	-3.5	2.3	0
7.03	-2.36094	4.71534	8.606641	4.1	-3.1	2.8	0
7.035	-2.47212	4.75458	8.67858	4.8	-2.4	3	0
7.04	-2.47212	4.82652	8.67858	6	-1.7	3.3	0
7.045	-2.40018	4.89846	8.75052	6.9	-1.2	3.2	0
7.05	-2.43942	4.9377	8.63934	7.4	-0.9	3.7	0
7.055	-2.47212	4.9704	8.63934	7.8	-0.4	3.9	0
7.06	-2.51136	5.00964	8.495461	7.4	-0.4	3.7	0
7.065	-2.58984	5.00964	8.45622	6.7	-0.6	3.5	0
7.07	-2.5506	4.9704	8.5347	6.2	-0.9	3.8	0
7.075	-2.51136	4.9704	8.495461	6.2	-1	3.6	0
7.08	-2.47212	5.04888	8.5347	5.8	-0.9	3	0
7.085	-2.43942	4.9377	8.5674	5.5	-0.7	3.2	0
7.09	-2.43942	5.00964	8.5674	5.8	-0.7	2.9	0
7.095	-2.51136	4.9704	8.5347	5.6	-1	2.8	0
7.1	-2.43942	4.9377	8.606641	5.3	-1.3	3.6	0
7.105	-2.43942	5.00964	8.5347	5.3	-1.1	2.9	0
7.11	-2.43942	5.04888	8.5347	5.1	-0.9	2.8	0
7.115	-2.58984	5.00964	8.5347	4.9	-1	2.8	0
7.12	-2.5506	5.00964	8.495461	5.1	-1.2	2.9	0
7.125	-2.70102	4.9377	8.45622	4.6	-1.5	2.7	0
7.13	-2.66178	4.9377	8.42352	3.9	-1.8	2.7	0
7.135	-2.62254	5.00964	8.38428	3.5	-2.5	2.8	0
7.14	-2.5506	5.04888	8.38428	3.1	-2.7	2.3	0
7.145	-2.51136	5.00964	8.495461	2.8	-2.8	3	0
7.15	-2.51136	5.00964	8.45622	2.5	-2.6	2.6	0
7.155	-2.47212	4.9704	8.45622	2.3	-2.9	3.2	0
7.16	-2.47212	4.9704	8.5347	2.3	-2.5	3.1	0
7.165	-2.47212	4.9377	8.5674	2.6	-2.7	2.8	0
7.17	-2.47212	4.9377	8.606641	2.8	-2.8	3	0
7.175	-2.5506	4.89846	8.63934	3.3	-3	2.6	0
7.18	-2.5506	4.9704	8.5347	3.5	-2.9	3	0
7.185	-2.51136	4.89846	8.5347	3.6	-3	3.2	0
7.19	-2.40018	4.9704	8.45622	3.2	-3.2	2.7	0
7.195	-2.43942	5.04888	8.495461	3.6	-3.5	2.7	0
7.2	-2.43942	5.00964	8.5347	3.5	-3.1	2.3	0
7.205	-2.5506	5.00964	8.5674	4.2	-3.7	2.7	0
7.21	-2.51136	5.00964	8.5674	4.7	-3.7	2.8	0
7.215	-2.5506	4.89846	8.5347	4.6	-3.4	2.9	0
7.22	-2.51136	4.9704	8.45622	5.5	-3.3	3	0
7.225	-2.51136	4.9377	8.63934	6.5	-4.1	3.3	0
7.23	-2.40018	4.9704	8.5347	6.4	-3.6	3.4	0
7.235	-2.47212	4.89846	8.5674	7.5	-3.5	3.3	0
7.24	-2.51136	4.89846	8.606641	8.2	-3.2	3.7	0
7.245	-2.58984	4.86576	8.5347	9.1	-3.5	3.8	0
7.25	-2.66178	4.9704	8.45622	10	-3.9	4.2	0
7.255	-2.66178	4.9377	8.5674	10.3	-3.9	4.6	0
7.26	-2.62254	4.9704	8.5674	11.3	-4.9	4.7	0
7.265	-2.66178	4.9704	8.495461	12.3	-5.3	5.1	0
7.27	-2.70102	5.04888	8.42352	13.1	-5.2	5.9	0
7.275	-2.66178	4.9704	8.45622	13.7	-5.5	6.2	0
7.28	-2.58984	5.00964	8.495461	14.1	-5.6	6.2	0
7.285	-2.43942	4.9704	8.5674	15.2	-5.6	6.5	0
7.29	-2.36094	5.04888	8.63934	16.3	-5.4	7.1	0
7.295	-2.40018	5.00964	8.63934	16.8	-5.5	7.9	0
7.3	-2.36094	4.9704	8.67858	18.2	-5.6	8.1	0
7.305	-2.40018	4.89846	8.711281	20.3	-5.4	8.1	0
7.31	-2.36094	4.82652	8.75052	21.9	-4.8	8.6	0
7.315	-2.47212	4.6434	8.78322	24.3	-4	9.8	0
7.32	-2.40018	4.46028	8.82246	27.8	-3.9	10.6	0
7.325	-2.3217	4.6761	8.8617	33.3	-4.6	11.6	0
7.33	-2.51136	4.6434	8.8617	38.5	-3.8	11.9	0
7.335	-2.62254	4.49298	8.8617	45.5	-3.5	13.5	0
7.34	-2.58984	4.56492	8.96634	51.8	-3.5	14.7	0
7.345	-2.58984	4.49298	8.96634	58.3	-2.6	16.5	0
7.35	-2.43942	4.49298	9.188701	65.9	-2.7	17.8	0
7.355	-2.43942	4.3491	9.5157	75.1	-2.3	18.6	0
7.36	-2.5506	4.0875	9.875401	87.4	-1.6	19.8	0
7.365	-2.77296	3.86514	10.13046	101	-0.8	20.6	0
7.37	-3.18498	3.7932	10.1697	116.9	-0.8	21.9	0
7.375	-3.60354	4.01556	9.986581	135	-0.9	24.9	0
7.38	-3.60354	4.27062	10.34628	153.4	0	28.7	0
7.385	-3.3354	4.19868	10.24164	170.1	0.1	34	0
7.39	-2.92338	4.6761	11.14416	185.7	0	39.2	0
7.395	-2.8122	4.42104	10.45746	201.1	0	46.5	0
7.4	-2.74026	4.3491	10.31358	214.6	-0.2	52	0
7.405	-2.47212	4.56492	10.45746	231.4	-1.1	57.3	0
7.41	-2.289	4.6761	10.1697	247	-2.3	62.6	0
7.415	-2.0601	5.08158	10.24164	263.6	-2.8	68.3	0
7.42	-2.3217	5.45436	10.49016	281	-2.5	74.9	0
7.425	-2.58984	4.9377	10.05852	293	-3.6	80.5	0
7.43	-2.47212	5.232	10.2024	305.5	-4.5	86.4	0
7.435	-2.74026	5.5263	10.09122	318.6	-5.5	93.6	0
7.44	-3.5643	6.082201	10.49016	331.3	-5.2	101.2	0
7.445	-4.0548	6.44844	10.67328	342.5	-8.4	110.8	0
7.45	-4.12674	6.74274	9.875401	349.4	-13.7	118.3	0
7.455	-3.60354	7.22016	9.62034	354.8	-17.2	123.7	0
7.46	-3.48582	9.62034	10.38552	357.6	-19.3	129.2	0
7.465	-3.93708	11.94204	11.25534	351.8	-24.2	134.8	0
7.47	-3.0738	11.24226	9.692281	328.5	-35.9	140.7	0
7.475	-1.94892	11.97474	9.36528	311.5	-42	141.8	0
7.48	-1.08564	13.52472	9.188701	296.9	-40.8	137.9	0
7.485	-1.0137	13.85826	7.5537	277.5	-36.1	129.5	0
7.49	-0.56244	14.5188	6.677341	259.9	-25.7	116.5	0
7.495	-1.87698	13.9302	6.35034	238.1	-16.6	107.2	0
7.5	-2.17128	15.29706	8.75052	213.4	-14.5	98.3	0
7.505	-3.18498	11.9028	10.49016	166.7	-10	79.1	0
7.51	-4.23792	8.21424	16.19304	119.2	0	63	0
7.515	-6.3438	5.37588	19.3911	77.6	6.7	44.7	0
7.52	-8.22078	-2.13204	15.21204	13	4.9	28.6	0
7.525	-9.68574	-4.3818	14.85234	-16.5	-2.6	14.9	0
7.53	-10.35936	-4.53222	13.65552	-41.8	-19.3	3	0
7.535	-9.49608	-0.95484	11.79816	-54.6	-32.1	-4.9	0
7.54	-9.83616	4.01556	19.75734	-55	-40.9	-17.3	0
7.545	-9.234481	1.13796	16.88628	-100.1	-51.5	-28.7	0
7.55	-8.22078	0.8109601	15.50634	-142.8	-61.6	-37	0
7.555	-7.3575	0.43818	14.08716	-181	-71.2	-42.5	0
7.56	-5.89254	-0.36624	12.34752	-207.1	-76.1	-42.9	0
7.565	-4.49952	-0.5886	10.92834	-227.2	-78	-40.4	0
7.57	-3.3027	-0.14388	10.1697	-241.4	-75.5	-38.2	0
7.575	-2.51136	0.43818	9.293341	-253.4	-66.9	-36.6	0
7.58	-2.51136	0.9156	8.495461	-264.1	-55.2	-35.9	0
7.585	-2.77296	1.39956	7.65834	-272.2	-40.4	-36.2	0
7.59	-3.22422	1.54344	6.06258	-280.9	-25.6	-37.1	0
7.595	-3.5643	0.36624	3.08688	-287.3	-15.9	-37.4	0
7.6	-3.60354	-1.10526	0.3597	-286.8	-7.8	-36.6	0
7.605	-3.0738	-1.54344	-0.32046	-272.3	-0.8	-34.7	0
7.61	-2.66178	-0.66054	0.61476	-247.4	6.5	-33.3	0
7.615	-2.89068	1.39956	2.39364	-215.2	21.1	-36.7	0
7.62	-3.63624	4.19868	4.6107	-195.7	35.5	-44.7	0
7.625	-4.72842	7.03704	6.2457	-186.8	48.5	-58	0
7.63	-5.93178	8.770141	7.44252	-184.8	58.4	-73.5	0
7.635	-6.94548	9.32604	7.73028	-188.7	61.4	-88.8	0
7.64	-7.46868	8.920561	7.33134	-194.2	58.2	-105.5	0
7.645	-7.6191	8.4039	6.572701	-194.4	49.1	-116.4	0
7.65	-7.42944	8.21424	6.06258	-190.6	38.2	-125.9	0
7.655	-7.1286	8.51508	5.73558	-183.2	27.2	-134.8	0
7.66	-6.94548	9.103681	5.66364	-174	18.1	-144.5	0
7.665	-6.795061	9.80346	5.9514	-164.8	11.4	-155.9	0
7.67	-6.49422	10.64712	6.2457	-156.7	7.1	-168.3	0
7.675	-5.44128	11.42538	6.53346	-148.1	4.9	-184.7	0
7.68	-4.20522	12.1971	6.86046	-142.5	4.1	-196.7	0
7.685	-3.18498	13.08	7.11552	-138.5	4.4	-206.5	0
7.69	-2.21052	14.08062	7.2594	-135.8	4.7	-212.9	0
7.695	-1.12488	14.62998	7.2267	-134.6	3.2	-212	0
7.7	0.14388	14.89158	7.04358	-134.3	0.2	-205.4	0
7.705	1.57614	14.89158	6.677341	-134	-1.6	-196.2	0
7.71	3.18498	14.92428	6.2784	-132.5	-2.4	-184	0
7.715	4.61724	15.03546	5.84676	-129.7	-0.4	-169.8	0
7.72	5.70288	15.32976	5.33664	-125.5	3.9	-153.7	0
7.725	6.41574	15.70254	5.00964	-120.2	10.4	-136.7	0
7.73	6.45498	16.14072	4.49952	-115.5	17.8	-119.2	0
7.735	6.04296	16.43502	3.84552	-108.9	26.7	-96.3	0
7.74	5.25162	16.58544	2.6487	-102.9	31.8	-78	0
7.745	4.49952	16.62468	1.45188	-96.1	33.3	-59	0
7.75	3.8259	16.8405	0.3597	-87	33.4	-40.7	0
7.755	3.15228	17.21328	-0.57552	-75.2	32.2	-23.1	0
7.76	2.289	17.80188	-1.12488	-60.8	31.6	-6.1	0
7.765	1.42572	18.16812	-1.6677	-49.8	31.2	5.3	0
7.77	0.5232	18.13542	-2.24976	-40.3	30.3	13.7	0
7.775	-0.07194	17.50758	-2.93646	-29.7	28.9	18.1	0
7.78	-0.37278	16.76856	-3.51852	-18.4	27.3	20.3	0
7.785	-2.89068	15.00276	-4.06788	-4.9	25.4	19.5	0
7.79	-3.3027	17.91306	-5.2647	16.8	13.7	19.6	0
7.795	-1.72656	14.92428	-7.2267	47.4	-28.2	33.8	0
7.8	2.77296	16.2192	-5.08158	63.9	-53.4	36.6	0
7.805	1.60884	17.61876	-2.10588	90.5	-63.2	26.5	0
7.81	1.42572	16.2519	2.06664	100.5	-71.8	6.7	0
7.815	-1.2753	26.0619	20.58792	96.6	-94	14.5	0
7.82	9.234481	26.13384	27.96504	26.7	-113.4	37.4	0
7.825	13.62936	11.35344	19.93392	-41	-64.9	9.3	0
7.83	10.58172	-4.6434	7.33134	-82.4	-18.4	-2.4	0
7.835	0.48396	-2.43288	7.73028	-70	-20.5	12.1	0
7.84	-8.331961	6.22608	12.45216	-35.5	-15.4	19.9	1
7.845	-8.142301	7.66488	10.13046	-28.9	-2.1	14.5	1
7.85	-4.49952	3.83244	6.64464	-30.4	-0.4	11.5	1
7.855	-2.43942	4.15944	7.9134	-19.3	-5.6	14.9	1
7.86	-1.308	6.114901	10.24164	-7.5	-7	17	1
7.865	-0.7455601	5.30394	9.5157	-5.8	-3.4	16.2	1
7.87	-1.34724	4.46028	8.2404	-5.4	0.9	14.4	1
7.875	-2.58984	5.19276	8.38428	-1.2	3.6	13.5	1
7.88	-2.96262	5.487061	8.606641	1.1	6	12.1	1
7.885	-2.58984	5.120821	8.42352	2.5	6.5	10.3	1
7.89	-2.17128	5.45436	8.5674	4.6	7.5	9.8	1
7.895	-2.43942	6.082201	8.35158	5.1	8.4	8.8	1
7.9	-3.0738	5.97102	7.84146	3.5	8.1	7.8	1
7.905	-3.60354	6.00372	7.73028	1.2	7	6.7	1
7.91	-3.5643	5.8206	7.985341	0.1	4.5	6.6	1
7.915	-3.3027	5.27124	8.312341	-1	1.8	6.3	1
7.92	-2.96262	5.27124	8.42352	-1.9	0	6.9	1
7.925	-2.74026	5.45436	8.495461	-3.1	-0.7	7.4	1
7.93	-2.62254	5.74866	8.38428	-3.7	-2	7.6	1
7.935	-2.66178	5.78136	8.27964	-4.2	-2.9	7.6	1
7.94	-2.66178	5.59824	8.27964	-5.3	-3.4	7	1
7.945	-2.70102	5.45436	8.27964	-6.3	-4.2	7.2	1
7.95	-2.66178	5.41512	8.207701	-6.8	-4.4	6.8	1
7.955	-2.51136	5.34318	8.312341	-6.8	-4.6	6	1
7.96	-2.21052	5.34318	8.35158	-6.9	-4.6	5.3	1
7.965	-1.94892	5.34318	8.606641	-6.3	-4.1	4.5	1
7.97	-1.7985	5.45436	8.606641	-6	-3.5	3.9	1
7.975	-1.87698	5.37588	8.5674	-5.6	-2.6	3.4	1
7.98	-1.87698	5.487061	8.5674	-5.2	-1.6	2.9	1
7.985	-1.87698	5.34318	8.78322	-4.2	-0.6	3.1	1
7.99	-1.90968	5.45436	8.63934	-4.1	0.2	2.1	1
7.995	-2.0601	5.41512	8.495461	-4	0.5	1.8	1
8	-2.17128	5.37588	8.35158	-3.5	0.9	1.2	1
8.005	-2.3217	5.19276	8.35158	-2.8	1.1	0.7	1
8.01	-2.36094	5.04888	8.42352	-2.3	1.1	0.3	1
8.015	-2.47212	4.9377	8.38428	-1.2	1.5	0.4	1
8.02	-2.66178	4.86576	8.42352	-1.3	1.6	1	1
8.025	-2.74026	4.86576	8.38428	-1.4	1.2	1.1	1
8.03	-2.62254	5.04888	8.2404	-1.1	1.1	1.6	1
8.035	-2.62254	5.19276	8.35158	-1.6	0.7	1.8	1
8.04	-2.51136	5.16006	8.35158	-2.3	0	2.1	1
8.045	-2.40018	5.232	8.35158	-2.8	0	1.6	1
8.05	-2.40018	5.34318	8.495461	-3.6	0.5	1.6	1
8.055	-2.62254	5.487061	8.2404	-4.2	0	1.4	1
8.06	-2.5506	5.45436	8.312341	-4.9	-0.9	0.4	1
8.065	-2.43942	5.30394	8.35158	-5.3	-1.3	0.4	1
8.07	-2.47212	5.27124	8.312341	-5.8	-2.1	0.2	1
8.075	-2.47212	5.19276	8.312341	-6.9	-2.6	0	1
8.08	-2.40018	5.08158	8.495461	-7.9	-3.2	-0.2	1
8.085	-2.43942	5.16006	8.45622	-8.5	-3.5	0	1
8.09	-2.5506	5.04888	8.38428	-8.8	-3.5	0.3	1
8.095	-2.66178	5.00964	8.38428	-9.1	-3.9	0.6	1
8.1	-2.66178	5.00964	8.45622	-9.6	-3.9	0.4	1
8.105	-2.5506	5.08158	8.42352	-10	-4.2	0.6	1
8.11	-2.58984	5.120821	8.38428	-10.7	-4.4	0.5	1
8.115	-2.51136	5.120821	8.38428	-10.7	-4.5	0.9	1
8.12	-2.40018	5.08158	8.42352	-10.3	-4.9	1.1	1
8.125	-2.3217	5.08158	8.495461	-10.2	-5.1	1.1	1
8.13	-2.24976	5.08158	8.606641	-10.2	-5.2	1.1	1
8.135	-2.289	5.120821	8.606641	-9.5	-4.9	0.6	1
8.14	-2.17128	5.00964	8.63934	-9.1	-4.9	0.5	1
8.145	-2.17128	5.04888	8.711281	-8.2	-4.4	0.9	1
8.15	-2.17128	5.00964	8.63934	-7.6	-3.7	0.4	1
8.155	-2.17128	5.00964	8.606641	-7	-3.2	0.8	1
8.16	-2.21052	4.9704	8.63934	-6	-2.5	0.9	1
8.165	-2.24976	5.04888	8.67858	-5.1	-1.9	0.9	1
8.17	-2.36094	5.04888	8.63934	-4.3	-1.4	0.1	1
8.175	-2.47212	5.08158	8.45622	-3.6	-1	0.4	1
8.18	-2.40018	5.16006	8.495461	-2.8	-1.3	-0.1	1
8.185	-2.40018	5.08158	8.5347	-2.4	-0.9	0.1	1
8.19	-2.43942	5.00964	8.495461	-2.2	-0.7	0	1
8.195	-2.43942	4.9704	8.5347	-1.8	-0.8	0	1
8.2	-2.3217	4.9704	8.5674	-1.2	-0.9	0.5	1
8.205	-2.36094	4.9377	8.606641	-1.1	-0.9	0.4	1
8.21	-2.40018	4.9377	8.5674	-1.3	-0.8	0.4	1
8.215	-2.40018	4.9377	8.495461	-1.4	-0.6	0.5	1
8.22	-2.36094	5.00964	8.45622	-1.1	-0.4	0.9	1
8.225	-2.40018	5.04888	8.5347	-0.8	-0.7	0.9	1
8.23	-2.36094	5.04888	8.495461	-0.9	-1.1	0.6	1
8.235	-2.47212	5.00964	8.5347	-1.3	-0.9	1.4	1
8.24	-2.47212	5.120821	8.45622	-1.5	-1.1	1.2	1
8.245	-2.51136	5.08158	8.495461	-1.6	-1.1	1.1	1
8.25	-2.3217	5.08158	8.495461	-1.7	-1.6	1.5	1
8.255	-2.36094	5.00964	8.606641	-1.6	-1.5	1.3	1
8.26	-2.3217	4.9704	8.5347	-1.9	-1.4	1.4	1
8.265	-2.3217	4.9704	8.5347	-0.9	-1.4	1.4	1
8.27	-2.36094	5.00964	8.5674	-0.1	-1	1.6	1
8.275	-2.21052	4.9377	8.63934	0.7	-0.7	1.1	1
8.28	-2.17128	5.00964	8.67858	1.6	-0.7	1.6	1
8.285	-2.3217	5.00964	8.67858	2.8	0	1.5	1
8.29	-2.36094	4.9704	8.63934	3.6	0.2	1.1	1
8.295	-2.47212	4.9704	8.606641	4.3	0.4	1.1	1
8.3	-2.36094	5.08158	8.5674	5.4	0.5	1.1	1
8.305	-2.24976	5.16006	8.5674	5.8	0.7	1.1	1
8.31	-2.21052	5.19276	8.42352	5.9	1.1	1.2	1
8.315	-2.3217	5.08158	8.495461	5.9	0.7	0.7	1
8.32	-2.3217	5.08158	8.5674	5.7	0.7	0.2	1
8.325	-2.289	5.04888	8.495461	5.3	1.1	0.4	1
8.33	-2.24976	5.04888	8.45622	4.9	0.9	0.2	1
8.335	-2.17128	5.120821	8.5347	4.9	0.4	0	1
8.34	-2.17128	5.00964	8.5347	4.6	0.4	0.2	1
8.345	-2.17128	5.04888	8.606641	5	0.5	0.5	1
8.35	-2.24976	4.9704	8.606641	5.4	0.9	0.4	1
8.355	-2.289	5.08158	8.5674	5.1	1.3	0.8	1
8.36	-2.289	5.08158	8.5674	5	1.2	0.9	1
8.365	-2.3217	5.16006	8.45622	4.6	1	0.4	1
8.37	-2.47212	5.08158	8.38428	4.4	1.1	0.2	1
8.375	-2.43942	5.120821	8.38428	3.9	0.9	0.3	1
8.38	-2.40018	5.16006	8.495461	3.5	0.7	0.9	1
8.385	-2.40018	5.120821	8.45622	3	0.5	0.4	1
8.39	-2.40018	5.04888	8.495461	2.9	0.2	1	1
8.395	-2.36094	5.16006	8.495461	2.5	0.1	0.7	1
8.4	-2.289	5.08158	8.495461	2.2	0	0.9	1
8.405	-2.289	5.00964	8.45622	2.4	-0.1	0.7	1
8.41	-2.36094	5.08158	8.495461	2.2	0	0.3	1
8.415	-2.36094	5.08158	8.42352	1.8	-0.2	0.5	1
8.42	-2.40018	5.04888	8.42352	1.6	-0.6	0.6	1
8.425	-2.43942	5.04888	8.42352	1.6	-0.6	1.2	1
8.43	-2.40018	5.04888	8.42352	1.8	-0.8	1.2	1
8.435	-2.43942	5.08158	8.45622	1.8	-1.1	1.4	1
8.44	-2.43942	5.120821	8.42352	1.6	-1.3	1.4	1
8.445	-2.40018	5.04888	8.495461	1.5	-1.4	1	1
8.45	-2.289	5.08158	8.495461	1.5	-1.4	1.2	1
8.455	-2.289	5.16006	8.5347	1.4	-1.6	0.8	1
8.46	-2.21052	5.16006	8.495461	1.3	-1.6	0.3	1
8.465	-2.17128	5.120821	8.45622	0.7	-1.5	0.6	1
8.47	-2.21052	5.08158	8.45622	0.7	-1.5	0.1	1
8.475	-2.17128	5.04888	8.495461	0.8	-1.6	0	1
8.48	-2.21052	5.08158	8.45622	0.4	-1.6	0	1
8.485	-2.21052	5.120821	8.495461	0.6	-1.8	-0.2	1
8.49	-2.21052	5.16006	8.45622	0.7	-1.4	-0.1	1
8.495	-2.21052	5.04888	8.495461	0.7	-1.4	-0.2	1
8.5	-2.3217	5.08158	8.45622	0.2	-1.6	-0.1	1
8.505	-2.36094	5.00964	8.42352	-0.1	-1.8	-0.2	1
8.51	-2.36094	5.08158	8.5347	0	-1.6	0.2	1
8.515	-2.40018	5.08158	8.45622	-0.1	-1.7	0.4	1
8.52	-2.40018	5.16006	8.38428	0.2	-1.7	0.4	1
8.525	-2.289	5.00964	8.38428	0.2	-1.6	0.1	1
8.53	-2.36094	5.120821	8.35158	-0.2	-1.8	0.1	1
8.535	-2.43942	5.08158	8.38428	-0.2	-1.8	0.7	1
8.54	-2.40018	5.08158	8.45622	0	-2	0.3	1
8.545	-2.43942	5.08158	8.495461	0	-2.3	0.8	1
8.55	-2.3217	5.16006	8.495461	-0.2	-2	0.4	1
8.555	-2.24976	5.08158	8.495461	-0.1	-1.7	0.2	1
8.56	-2.24976	5.120821	8.495461	-0.2	-2	0.5	1
8.565	-2.21052	5.04888	8.495461	0	-1.8	0.4	1
8.57	-2.21052	5.04888	8.495461	0.4	-1.5	0.5	1
8.575	-2.17128	5.04888	8.606641	0.9	-1.4	0.8	1
8.58	-2.17128	5.08158	8.5347	1	-1.1	0.9	1
8.585	-2.21052	5.120821	8.5674	1.4	-1.1	0.7	1
8.59	-2.21052	5.08158	8.5674	1.6	-0.7	0.4	1
8.595	-2.24976	5.00964	8.5674	1.7	-0.4	0.4	1
8.6	-2.21052	5.08158	8.5674	1.8	-0.6	0.3	1
8.605	-2.24976	5.08158	8.5347	1.8	-0.7	0.9	1
8.61	-2.24976	5.120821	8.495461	2.3	-0.8	0.9	1
8.615	-2.24976	5.16006	8.45622	2.1	-0.8	0.9	1
8.62	-2.36094	5.16006	8.42352	1.8	-0.7	0.6	1
8.625	-2.36094	5.120821	8.495461	2	-0.9	0.7	1
8.63	-2.3217	5.120821	8.45622	1.8	-1.1	0.9	1
8.635	-2.36094	5.120821	8.495461	1.6	-1	0.9	1
8.64	-2.289	5.08158	8.45622	2	-0.9	0.6	1
8.645	-2.24976	5.04888	8.495461	2.1	-0.8	0.9	1
8.65	-2.24976	5.120821	8.45622	2.1	-0.7	0.4	1
8.655	-2.24976	5.08158	8.45622	2.3	-0.7	0.6	1
8.66	-2.21052	5.08158	8.495461	2.3	-0.6	0.3	1
8.665	-2.24976	4.9704	8.5674	3	-0.4	0.5	1
8.67	-2.24976	5.08158	8.5674	3.7	-0.2	0.8	1
8.675	-2.289	5.04888	8.495461	4.3	0	1.1	1
8.68	-2.36094	5.08158	8.5347	4.6	-0.3	1	1
8.685	-2.40018	5.00964	8.5347	5.6	0.2	0.9	1
8.69	-2.43942	5.00964	8.495461	6.3	0.1	1.4	1
8.695	-2.43942	4.9704	8.495461	6.5	0	1.8	1
8.7	-2.47212	4.9704	8.5347	7.6	0.2	2.8	1
8.705	-2.43942	4.9704	8.5347	8.5	-0.1	3.4	1
8.71	-2.47212	5.00964	8.5347	9.3	0.4	4	1
8.715	-2.51136	5.04888	8.495461	9.9	0.7	4.4	1
8.72	-2.40018	5.04888	8.45622	11	0.6	4.4	1
8.725	-2.47212	5.08158	8.5347	11.7	0.8	5.1	1
8.73	-2.36094	5.16006	8.45622	12.4	0.7	5.4	1
8.735	-2.289	5.16006	8.45622	12.8	1	5.3	1
8.74	-2.289	5.120821	8.5347	13.6	1.2	5.4	1
8.745	-2.0601	5.120821	8.606641	13.7	1.5	4.6	1
8.75	-2.0601	5.16006	8.606641	14.9	1.6	4.6	1
8.755	-2.0601	5.120821	8.5674	15.8	1.6	4.4	1
8.76	-2.17128	5.16006	8.5347	17.4	1.9	3.8	1
8.765	-2.17128	4.9704	8.63934	18.8	2.3	4.2	1
8.77	-2.24976	4.86576	8.63934	20.7	2.5	4.6	1
8.775	-2.21052	4.71534	8.711281	24	2.3	4.7	1
8.78	-2.24976	5.00964	8.711281	28.8	2.1	4.7	1
8.785	-2.36094	4.9704	8.67858	32.2	2.4	4.9	1
8.79	-2.43942	4.86576	8.711281	35.9	2.3	5	1
8.795	-2.40018	4.86576	8.82246	40.3	2.5	5.3	1
8.8	-2.47212	4.82652	8.894401	44.6	2.3	5.8	1
8.805	-2.47212	4.89846	8.894401	49.7	2.2	6	1
8.81	-2.51136	4.89846	8.894401	55.8	2.1	7.2	1
8.815	-2.5506	4.9377	9.07752	62.7	1.4	8.1	1
8.82	-2.5506	4.89846	9.07752	68.3	0.3	8.6	1
8.825	-2.51136	5.08158	9.03828	75.3	-0.8	9.4	1
8.83	-2.62254	5.19276	9.2214	82.1	-1.4	10.9	1
8.835	-2.8122	5.232	9.2214	87.5	-3.2	12.1	1
8.84	-2.89068	5.30394	9.33258	93.9	-6.7	14.2	1
8.845	-2.89068	5.487061	9.76422	98	-9.8	17.3	1
8.85	-2.8122	5.74866	9.91464	100.5	-12.8	20.3	1
8.855	-2.92338	5.74866	9.293341	101.2	-16.1	23.8	1
8.86	-2.8122	6.00372	9.00558	103.4	-17.7	26.3	1
8.865	-2.58984	6.114901	8.495461	106	-17.9	27.7	1
8.87	-2.43942	6.26532	8.312341	108	-17.5	27.5	1
8.875	-2.289	6.44844	8.207701	108.6	-16.1	26.6	1
8.88	-2.24976	6.3765	8.16846	108.5	-15.4	25.6	1
8.885	-2.21052	6.74274	8.16846	107.9	-15.7	24.3	1
8.89	-2.70102	6.89316	8.057281	104.1	-16.4	22.2	1
8.895	-3.45312	6.6708	7.62564	97.3	-17.4	17.4	1
8.9	-3.97632	6.26532	7.808761	91.1	-24.3	9.8	1
8.905	-3.71472	6.15414	8.13576	85	-35	0.2	1
8.91	-2.96262	5.97102	8.02458	77.4	-49	-11.7	1
8.915	-2.5506	6.44844	7.9134	70.7	-62.6	-23.2	1
8.92	-2.0274	6.00372	7.84146	64.6	-76.5	-34.2	1
8.925	-2.47212	5.56554	8.35158	55.9	-89.3	-46.8	1
8.93	-3.15228	4.3491	8.75052	45.2	-99.1	-60.2	1
8.935	-4.53876	4.0875	11.62158	29.3	-107.1	-78.9	1
8.94	-5.25162	1.98816	7.84146	9	-116.9	-93.9	1
8.945	-5.3628	2.6487	10.71252	-6.3	-116.2	-110.2	1
8.95	-6.97818	3.72126	11.36652	-10.9	-118	-119.5	1
8.955	-5.29086	6.63156	13.4724	-32.4	-121.5	-134.4	1
8.96	-5.068501	5.34318	13.5051	-62.5	-121.4	-149.8	1
8.965	-4.72842	2.943	10.67328	-90.5	-125	-154.4	1
8.97	-3.5643	1.69386	8.5347	-105.1	-127.8	-157	1
8.975	-2.8122	1.51074	7.298641	-109.9	-126.9	-156.8	1
8.98	-2.5506	1.87698	6.2457	-111	-122.7	-157.2	1
8.985	-2.51136	2.3217	5.36934	-109.2	-113.1	-159.3	1
8.99	-2.51136	2.0601	3.44658	-107.3	-103	-161.3	1
8.995	-2.40018	0.9156	1.62846	-100.3	-92.5	-162.9	1
9	-2.09934	0.6213	0.9744601	-85.6	-82.4	-163	1
9.005	-1.90968	1.91622	1.70694	-64.8	-73.2	-163	1
9.01	-2.36094	4.23792	3.23076	-40.9	-59.9	-165.2	1
9.015	-3.15228	5.8206	3.9894	-29.8	-50.3	-168.5	1
9.02	-3.8259	5.85984	3.37464	-24.8	-44.6	-171.6	1
9.025	-4.0548	5.59824	2.50482	-17.5	-44.9	-172.5	1
9.03	-3.97632	6.781981	2.57676	-3.9	-50	-170.3	1
9.035	-3.67548	8.730901	3.55776	9.1	-55.9	-166.1	1
9.04	-3.00186	10.32012	4.49952	17	-60.5	-161.1	1
9.045	1.87698	16.32384	10.13046	18.2	-57.4	-156.5	1
9.05	0.63438	24.80622	14.99622	9.8	-23.2	-166.5	1
9.055	-1.87698	16.69662	6.500761	-38.5	-18.2	-151.1	1
9.06	7.16784	13.78632	0.9744601	-60.1	-40.5	-125.3	1
9.065	6.56616	17.57952	1.19682	-47.2	-23.3	-102.3	1
9.07	9.68574	21.00648	8.2404	-25.1	-15.2	-53.1	1
9.075	4.3164	15.369	11.32728	-47.3	-13.2	-9.2	1
9.08	-8.18154	6.26532	6.572701	-64.5	-10.5	-1.8	1
9.085	-11.82432	-0.40548	5.519761	-57.8	-22	-6.7	1
9.09	-7.27902	1.94892	12.02052	-25.9	-27.3	-5.5	1
9.095	-0.2616	0.9940801	12.41946	-13.7	-23.5	0.7	1
9.1	2.92338	2.28246	11.22264	-11.6	-16.2	7.8	1
9.105	1.38648	5.34318	9.91464	-7	-9.1	12	1
9.11	-1.42572	6.92586	8.78322	-2.3	-2.2	11.4	1
9.115	-2.66178	6.082201	7.952641	-0.5	0	7.1	1
9.12	-2.17128	5.487061	8.42352	2.5	0.9	3.9	1
9.125	-1.12488	4.82652	8.894401	4.8	2.7	1.6	1
9.13	-0.5232	4.53222	8.96634	5.9	5.6	0.6	1
9.135	-0.7455601	4.78728	8.78322	6.8	8.5	0.5	1
9.14	-1.57614	4.9704	8.42352	6.6	11.1	0.8	1
9.145	-2.43942	5.232	8.2404	6	13	0.6	1
9.15	-3.11304	5.37588	8.207701	5.6	13.7	0.6	1
9.155	-3.26346	5.37588	8.207701	4	12.7	0.9	1
9.16	-3.0738	5.45436	8.27964	3	11.2	0.8	1
9.165	-2.85144	5.63748	8.38428	1.8	10.5	1.1	1
9.17	-2.85144	5.63748	8.42352	-0.2	10.2	1.1	1
9.175	-3.00186	5.74866	8.2404	-1.5	9.4	0.7	1
9.18	-3.0738	5.67672	8.207701	-2.5	7.7	0.6	1
9.185	-3.00186	5.487061	8.16846	-3.9	6.3	0	1
9.19	-3.00186	5.34318	8.27964	-4.7	4.6	0.5	1
9.195	-2.85144	5.232	8.2404	-5.6	3.1	0.7	1
9.2	-2.58984	5.27124	8.38428	-6.7	2.6	0.4	1
9.205	-2.40018	5.34318	8.38428	-7.2	2.5	0.7	1
9.21	-2.36094	5.37588	8.38428	-8	2.2	0.7	1
9.215	-2.43942	5.45436	8.38428	-8.2	2.1	0.5	1
9.22	-2.5506	5.56554	8.45622	-8.1	2.1	0.2	1
9.225	-2.5506	5.487061	8.312341	-8.1	1.6	0	1
9.23	-2.62254	5.45436	8.35158	-8.1	1.4	-0.2	1
9.235	-2.51136	5.34318	8.35158	-7.3	1.6	-1.2	1
9.24	-2.3217	5.27124	8.45622	-6.3	1.4	-1.6	1
9.245	-2.21052	5.16006	8.5347	-5.6	1.5	-2	1
9.25	-2.13858	5.08158	8.38428	-5.5	1.7	-2.1	1
9.255	-2.21052	4.9704	8.45622	-4.9	1.6	-1.4	1
9.26	-2.3217	4.86576	8.45622	-4.7	2.1	-1.2	1
9.265	-2.5506	4.9704	8.67858	-4.9	2.5	-1.5	1
9.27	-2.62254	5.00964	8.42352	-5.1	2.1	-2	1
9.275	-2.77296	5.04888	8.42352	-4.9	1.6	-1.2	1
9.28	-2.74026	5.08158	8.312341	-4.6	1.4	-0.6	1
9.285	-2.47212	5.08158	8.78322	-4.6	1.1	-0.6	1
9.29	-2.8122	5.16006	8.16846	-5.8	0.4	-0.4	1
9.295	-2.58984	5.34318	8.2404	-4.6	0.3	-0.2	1
9.3	-2.36094	5.27124	8.35158	-4	0	-0.1	1
9.305	-2.289	5.120821	8.42352	-4.3	-0.4	-0.2	1
9.31	-2.24976	5.16006	8.495461	-4.6	-0.6	-0.5	1
9.315	-2.3217	5.08158	8.45622	-5.1	0	-0.2	1
9.32	-2.58984	5.00964	8.38428	-5.3	0	-0.9	1
9.325	-2.74026	4.89846	8.42352	-5.6	-0.2	-0.2	1
9.33	-2.77296	4.9704	8.42352	-4.9	-0.9	0	1
9.335	-2.70102	5.08158	8.495461	-4.4	-1.4	0	1
9.34	-2.62254	5.16006	8.45622	-4.5	-1.9	0.3	1
9.345	-2.62254	5.19276	8.38428	-4.9	-2.8	0.7	1
9.35	-2.66178	5.16006	8.35158	-5.8	-3.2	1.4	1
9.355	-2.62254	5.19276	8.45622	-6	-3.4	0.9	1
9.36	-2.47212	5.27124	8.45622	-6.5	-3.4	0.9	1
9.365	-2.43942	5.30394	8.495461	-6.6	-3.4	1	1
9.37	-2.40018	5.34318	8.45622	-7	-3.2	1	1
9.375	-2.36094	5.232	8.495461	-7.1	-3.4	1.2	1
9.38	-2.40018	5.27124	8.45622	-6.8	-3.4	0.2	1
9.385	-2.58984	5.04888	8.38428	-7.4	-3	0.4	1
9.39	-2.47212	5.04888	8.38428	-8	-3.6	0	1
9.395	-2.47212	5.00964	8.45622	-8.1	-3.5	0.1	1
9.4	-2.40018	4.9704	8.45622	-8.6	-3	0	1
9.405	-2.43942	4.89846	8.495461	-9.1	-3.1	0	1
9.41	-2.47212	4.86576	8.495461	-9	-3.4	0.3	1
9.415	-2.40018	4.9704	8.495461	-8.9	-3	0	1
9.42	-2.289	5.00964	8.5347	-8.3	-3	0.2	1
9.425	-2.24976	5.00964	8.5674	-7.9	-2.7	0	1
9.43	-2.24976	5.08158	8.606641	-7.9	-2.8	-0.2	1
9.435	-2.289	5.04888	8.5674	-8	-2.5	-0.2	1
9.44	-2.3217	5.04888	8.5347	-8	-2.7	-0.2	1
9.445	-2.40018	4.9377	8.606641	-7.4	-2.3	-0.2	1
9.45	-2.40018	4.9704	8.5674	-7	-2.1	-0.9	1
9.455	-2.40018	5.00964	8.63934	-6.7	-2.2	-0.4	1
9.46	-2.3217	4.9704	8.606641	-6.8	-1.8	-0.7	1
9.465	-2.40018	5.00964	8.606641	-6.6	-1.5	-1.1	1
9.47	-2.36094	5.04888	8.5674	-5.8	-1.8	-1.1	1
9.475	-2.3217	5.00964	8.5674	-6	-1.6	-1.5	1
9.48	-2.3217	5.08158	8.5674	-5.8	-2	-1.4	1
9.485	-2.36094	4.9377	8.606641	-5.6	-1.9	-1	1
9.49	-2.36094	5.00964	8.63934	-5.5	-2	-1.3	1
9.495	-2.3217	4.9704	8.63934	-5.3	-1.8	-1.5	1
9.5	-2.3217	5.04888	8.5674	-5.4	-1.8	-1.7	1
9.505	-2.3217	4.9704	8.67858	-4.9	-1.6	-1.4	1
9.51	-2.3217	5.00964	8.63934	-4.2	-1.4	-1.6	1
9.515	-2.3217	5.00964	8.67858	-4.2	-1.4	-1.1	1
9.52	-2.3217	5.120821	8.63934	-4.4	-1.4	-1.1	1
9.525	-2.289	5.04888	8.606641	-4	-1.6	-1	1
9.53	-2.3217	5.04888	8.63934	-4.5	-1.8	-0.9	1
9.535	-2.3217	5.00964	8.63934	-4.4	-1.4	-1.1	1
9.54	-2.289	4.9377	8.711281	-4.7	-1.3	-0.9	1
9.545	-2.36094	4.9377	8.5674	-4.6	-1.1	-1.4	1
9.55	-2.43942	4.75458	8.42352	-4.9	-1.2	-1.3	1
9.555	-2.40018	4.6761	8.495461	-3.9	-0.7	-1.3	1
9.56	-2.289	4.71534	8.63934	-3.5	0	-1.2	1
9.565	-2.43942	4.78728	8.5674	-2.5	0.2	-1.6	1
9.57	-2.3217	4.78728	8.606641	-1.6	0	-1.6	1
9.575	-2.36094	4.82652	8.711281	-1.5	0	-0.9	1
9.58	-2.3217	4.82652	8.606641	-1.6	0.2	-0.9	1
9.585	-2.3217	4.86576	8.5347	-1.8	0.4	-0.8	1
9.59	-2.3217	4.86576	8.5674	-1.7	0.5	-1.1	1
9.595	-2.40018	4.86576	8.5347	-1.6	0.3	-1.2	1
9.6	-2.43942	4.82652	8.495461	-1.1	0.2	-1.1	1
9.605	-2.43942	4.82652	8.5674	-1.4	0.2	-1.8	1
9.61	-2.43942	4.78728	8.606641	-0.9	0.2	-1.3	1
9.615	-2.51136	4.82652	8.5347	-0.7	0.1	-0.9	1
9.62	-2.58984	4.78728	8.5674	-0.7	0.3	-0.9	1
9.625	-2.62254	4.82652	8.5347	-1	0	-0.7	1
9.63	-2.62254	4.86576	8.606641	-1.6	-0.3	-0.4	1
9.635	-2.58984	4.86576	8.5674	-1.8	-0.4	-0.5	1
9.64	-2.5506	4.9377	8.5347	-1.8	-0.8	-0.5	1
9.645	-2.47212	4.89846	8.5674	-2.1	-1.2	-0.2	1
9.65	-2.47212	4.89846	8.63934	-2	-1.5	0	1
9.655	-2.43942	4.89846	8.606641	-1.7	-1.6	-0.6	1
9.66	-2.40018	4.89846	8.5674	-1.8	-1.7	-0.4	1
9.665	-2.36094	4.86576	8.5674	-1.4	-1.9	-0.2	1
9.67	-2.3217	4.86576	8.5674	-1.7	-1.9	0	1
9.675	-2.40018	4.82652	8.606641	-1.1	-2.1	-0.6	1
9.68	-2.40018	4.78728	8.5674	-0.7	-2.3	-0.2	1
9.685	-2.40018	4.86576	8.606641	-0.6	-2.2	-0.4	1
9.69	-2.36094	4.86576	8.606641	-0.4	-2.2	-0.6	1
9.695	-2.40018	4.82652	8.63934	0.2	-2.1	0	1
9.7	-2.43942	4.86576	8.67858	1.1	-2.2	0	1
9.705	-2.40018	4.86576	8.606641	0.9	-2.3	0.2	1
9.71	-2.36094	4.86576	8.5674	1.1	-2.1	0	1
9.715	-2.289	4.86576	8.606641	1.6	-2.4	0	1
9.72	-2.24976	4.89846	8.606641	1.7	-2.1	0	1
9.725	-2.24976	4.9377	8.5674	1.2	-2.3	0	1
9.73	-2.24976	4.86576	8.63934	1.3	-2.1	0	1
9.735	-2.3217	4.82652	8.606641	1.3	-1.8	0	1
9.74	-2.3217	4.89846	8.606641	1.5	-1.7	0	1
9.745	-2.40018	4.78728	8.63934	1.8	-1.6	0.1	1
9.75	-2.47212	4.75458	8.606641	2.4	-1.6	0.2	1
9.755	-2.47212	4.71534	8.63934	2.9	-1.4	0.7	1
9.76	-2.36094	4.78728	8.67858	3.2	-1.6	0.5	1
9.765	-2.36094	4.75458	8.67858	3.7	-1.6	0.5	1
9.77	-2.40018	4.78728	8.63934	4.5	-1.5	0.6	1
9.775	-2.51136	4.75458	8.5674	5.6	-1.5	1.2	1
9.78	-2.66178	4.71534	8.5347	6.2	-1.5	1.7	1
9.785	-2.74026	4.71534	8.606641	6.3	-1.6	2.2	1
9.79	-2.62254	4.75458	8.5674	7.2	-1.9	3	1
9.795	-2.43942	4.86576	8.606641	7.7	-1.6	2.5	1
9.8	-2.40018	4.86576	8.5674	8.6	-1.6	2.5	1
9.805	-2.3217	4.82652	8.63934	9.7	-1.8	3.2	1
9.81	-2.36094	4.82652	8.67858	10.8	-1.6	3.3	1
9.815	-2.289	4.82652	8.67858	11.4	-1.4	3.6	1
9.82	-2.289	4.82652	8.78322	12.7	-1.3	3.6	1
9.825	-2.24976	4.78728	8.78322	14	-1	3.9	1
9.83	-2.36094	4.78728	8.711281	15	-1.1	4.4	1
9.835	-2.5506	4.78728	8.82246	16.4	-1.2	4.6	1
9.84	-2.58984	4.71534	8.82246	17.5	-1.2	5.2	1
9.845	-2.66178	4.6761	8.75052	19.2	-1.5	5	1
9.85	-2.70102	4.60416	8.78322	21.1	-1.9	5.9	1
9.855	-3.18498	4.42104	8.75052	24.2	-2.8	6.3	1
9.86	-3.11304	4.56492	8.82246	28.9	-5.1	6.1	1
9.865	-2.3217	4.71534	9.03828	33.2	-8	6	1
9.87	-2.40018	4.6434	9.110221	38.3	-9.1	5.1	1
9.875	-2.09934	4.30986	9.260641	42.9	-9.9	6	1
9.88	-2.70102	3.94362	9.33258	48.5	-8.4	7.5	1
9.885	-3.0738	4.60416	9.437221	58.5	-9.3	9.7	1
9.89	-2.85144	4.42104	9.33258	64.7	-11.4	11	1
9.895	-2.89068	4.3818	9.587641	74.6	-12.3	13.5	1
9.9	-3.15228	4.42104	9.731521	83	-14	15.2	1
9.905	-3.0411	4.86576	9.731521	90.7	-16.9	17.8	1
9.91	-3.37464	4.9377	9.731521	97.4	-20.3	20.7	1
9.915	-3.00186	5.08158	9.5484	102.3	-23.5	22.3	1
9.92	-2.66178	5.16006	10.09122	107	-26.2	23.5	1
9.925	-2.85144	5.04888	9.62034	109.6	-28	24.7	1
9.93	-2.66178	5.08158	9.587641	113.6	-30.9	25.8	1
9.935	-2.85144	5.08158	9.731521	117.5	-34.6	24.9	1
9.94	-3.45312	4.71534	9.587641	118.7	-39.9	22.1	1
9.945	-4.46682	4.89846	9.62034	120.1	-47.6	16.8	1
9.95	-4.49952	5.30394	9.842701	120.6	-57.3	9.3	1
9.955	-4.61724	5.97102	9.91464	118.5	-72.6	-2.6	1
9.96	-4.87884	5.97102	9.91464	115.5	-87	-13.2	1
9.965	-5.44128	5.41512	9.03828	107.9	-104.7	-26.3	1
9.97	-6.082201	6.22608	9.587641	102.1	-124.6	-40.6	1
9.975	-7.31826	6.26532	10.56864	94	-148.9	-56	1
9.98	-7.91994	4.86576	10.24164	75	-179.9	-78.1	1
9.985	-5.8533	2.616	6.78852	58	-201.2	-103.3	1
9.99	-8.78322	3.64932	10.96758	60.6	-211.8	-131.1	1
[truncated: 9,873 more rows]
