# Supplementary material for: Real-Time Detection of Freezing Motions in Parkinson's Patients for Adaptive Gait Phase Synchronous Cueing
Source: Front Neurol. 2021 Dec 6;12:720516. doi: 10.3389/fneur.2021.720516 (PMC8685223; doi:10.3389/fneur.2021.720516)
Supplement: Supplementary file 2 [file Data_Sheet_2.zip › data/S10/S10_left_foot_trial_1.csv]

time	acc_x	acc_y	acc_z	gyr_x	gyr_y	gyr_z	FoG
0	-2.70102	4.86576	8.5347	0	-0.2	0	0
0.005	-2.66178	4.9377	8.45622	-0.1	0	-0.4	0
0.01	-2.66178	4.82652	8.45622	0	0	-0.1	0
0.015	-2.70102	4.9377	8.5347	0.1	-0.2	-0.1	0
0.02	-2.70102	4.75458	8.5347	0.4	-0.1	0	0
0.025	-2.70102	4.89846	8.5347	0.2	0.3	0	0
0.03	-2.66178	4.86576	8.45622	0.2	0.3	-0.1	0
0.035	-2.66178	4.86576	8.45622	0	-0.1	0	0
0.04	-2.66178	4.86576	8.5347	0	0	-0.2	0
0.045	-2.66178	4.86576	8.42352	0.3	-0.2	-0.1	0
0.05	-2.70102	4.82652	8.5347	0	0	0.2	0
0.055	-2.70102	4.89846	8.45622	0.2	0	0.1	0
0.06	-2.74026	4.86576	8.495461	0.3	0	-0.2	0
0.065	-2.66178	4.89846	8.495461	0.7	0	-0.9	0
0.07	-2.70102	4.86576	8.5347	0.5	0	-0.4	0
0.075	-2.66178	4.86576	8.495461	0.4	0	-0.6	0
0.08	-2.70102	4.86576	8.45622	0.3	0.1	-0.1	0
0.085	-2.70102	4.86576	8.495461	0.3	0	-0.1	0
0.09	-2.66178	4.82652	8.5347	0.2	0.1	-0.4	0
0.095	-2.66178	4.89846	8.5674	0	0	0	0
0.1	-2.66178	4.86576	8.495461	0	0	0	0
0.105	-2.70102	4.9377	8.42352	0	0.4	0	0
0.11	-2.74026	4.82652	8.495461	-0.1	0.4	0.3	0
0.115	-2.70102	4.86576	8.42352	0	0.3	0	0
0.12	-2.66178	4.89846	8.495461	-0.1	0.2	0.1	0
0.125	-2.70102	4.86576	8.495461	0.2	-0.2	-0.5	0
0.13	-2.66178	4.86576	8.45622	0.4	0	-0.1	0
0.135	-2.66178	4.9377	8.45622	0	0.1	0.1	0
0.14	-2.66178	4.89846	8.5347	0.2	0	-0.2	0
0.145	-2.70102	4.89846	8.495461	0.2	0	-0.7	0
0.15	-2.66178	4.89846	8.5347	0	0	-0.6	0
0.155	-2.70102	4.86576	8.495461	0	0	-0.3	0
0.16	-2.62254	4.82652	8.45622	0	0.2	-0.3	0
0.165	-2.66178	4.9377	8.495461	-0.2	0	-0.7	0
0.17	-2.74026	4.86576	8.5347	0	0	0	0
0.175	-2.66178	4.89846	8.495461	0.1	0.1	0	0
0.18	-2.70102	4.86576	8.495461	0.1	-0.2	0	0
0.185	-2.70102	4.9377	8.45622	0.2	0	0	0
0.19	-2.66178	4.89846	8.5347	0	0	0	0
0.195	-2.66178	4.86576	8.45622	0	0	0.1	0
0.2	-2.70102	4.86576	8.495461	0.1	-0.2	0	0
0.205	-2.62254	4.9377	8.5347	0.3	-0.4	0	0
0.21	-2.70102	4.89846	8.495461	0.6	-0.2	-0.3	0
0.215	-2.70102	4.86576	8.495461	0.4	-0.1	-0.3	0
0.22	-2.66178	4.89846	8.5347	0.3	0	-0.3	0
0.225	-2.66178	4.9377	8.495461	0.3	-0.4	-0.5	0
0.23	-2.74026	4.86576	8.495461	0.7	-0.2	0	0
0.235	-2.70102	4.89846	8.5347	0.6	0	0	0
0.24	-2.70102	4.86576	8.5347	0	-0.2	0.3	0
0.245	-2.70102	4.86576	8.45622	0	-0.3	0	0
0.25	-2.74026	4.89846	8.45622	0	0	-0.4	0
0.255	-2.70102	4.89846	8.45622	0.3	-0.2	-0.1	0
0.26	-2.66178	4.86576	8.495461	0.6	-0.2	0	0
0.265	-2.66178	4.86576	8.495461	0.4	0.2	-0.2	0
0.27	-2.62254	4.86576	8.42352	0.3	0	-0.4	0
0.275	-2.70102	4.89846	8.495461	0.2	-0.2	0	0
0.28	-2.66178	4.82652	8.495461	0.3	-0.3	0	0
0.285	-2.66178	4.86576	8.42352	0.5	-0.1	0	0
0.29	-2.70102	4.82652	8.495461	0.2	-0.1	0	0
0.295	-2.70102	4.86576	8.495461	0.2	-0.2	-0.2	0
0.3	-2.66178	4.86576	8.5347	0.7	0	0	0
0.305	-2.66178	4.89846	8.5347	0.3	0	-0.4	0
0.31	-2.66178	4.86576	8.5347	0.2	0	-0.6	0
0.315	-2.70102	4.82652	8.495461	-0.1	0.1	-0.4	0
0.32	-2.70102	4.86576	8.5347	0.4	0	0	0
0.325	-2.70102	4.86576	8.5347	0.6	0	-0.1	0
0.33	-2.70102	4.89846	8.5347	0.4	-0.1	0	0
0.335	-2.70102	4.89846	8.495461	0.4	-0.3	-0.2	0
0.34	-2.66178	4.89846	8.45622	0.3	0	-0.4	0
0.345	-2.66178	4.89846	8.45622	0.2	-0.2	-0.3	0
0.35	-2.70102	4.86576	8.5347	0.3	0	0	0
0.355	-2.66178	4.86576	8.495461	0.6	0	0.1	0
0.36	-2.66178	4.86576	8.5674	0.2	-0.2	-0.2	0
0.365	-2.70102	4.9377	8.45622	0.2	-0.1	-0.6	0
0.37	-2.70102	4.86576	8.495461	0.3	0	-0.2	0
0.375	-2.70102	4.86576	8.45622	0.4	0	-0.7	0
0.38	-2.66178	4.86576	8.5347	0.2	0.1	0	0
0.385	-2.66178	4.86576	8.5347	0	0.1	0.2	0
0.39	-2.70102	4.86576	8.5674	0.2	-0.1	0	0
0.395	-2.70102	4.86576	8.495461	0.3	-0.2	0.3	0
0.4	-2.66178	4.82652	8.5347	-0.2	-0.2	0	0
0.405	-2.62254	4.86576	8.495461	0.4	0	-0.3	0
0.41	-2.66178	4.89846	8.45622	0.4	0.3	-0.1	0
0.415	-2.66178	4.86576	8.495461	0	0	-0.2	0
0.42	-2.62254	4.86576	8.45622	0.2	0	0	0
0.425	-2.66178	4.89846	8.5347	0.1	0.2	0	0
0.43	-2.66178	4.82652	8.495461	0.7	0	0.1	0
0.435	-2.66178	4.86576	8.5347	0.2	-0.4	0	0
0.44	-2.66178	4.89846	8.42352	0.2	-0.2	-0.1	0
0.445	-2.66178	4.89846	8.5347	0.6	-0.1	0	0
0.45	-2.70102	4.86576	8.495461	0.5	-0.1	-0.4	0
0.455	-2.66178	4.82652	8.5347	0.6	-0.1	0.1	0
0.46	-2.66178	4.86576	8.495461	0.3	0	0.1	0
0.465	-2.66178	4.86576	8.495461	0.4	0.3	0	0
0.47	-2.66178	4.86576	8.45622	0.7	0	0	0
0.475	-2.66178	4.82652	8.495461	0.9	0.1	0.1	0
0.48	-2.70102	4.89846	8.45622	0.5	-0.2	0	0
0.485	-2.66178	4.89846	8.495461	0.4	0	0	0
0.49	-2.66178	4.89846	8.495461	0.7	0	-0.3	0
0.495	-2.70102	4.86576	8.5347	0.6	0	0	0
0.5	-2.58984	4.89846	8.45622	0	-0.1	-0.2	0
0.505	-2.70102	4.89846	8.5347	0	-0.1	0	0
0.51	-2.66178	4.89846	8.495461	0.1	0	0	0
0.515	-2.66178	4.89846	8.5674	0.6	0	0	0
0.52	-2.70102	4.82652	8.495461	0.5	0	0	0
0.525	-2.66178	4.86576	8.5347	0.1	0	-0.2	0
0.53	-2.66178	4.86576	8.495461	0.2	0	0	0
0.535	-2.70102	4.86576	8.5674	0.5	-0.2	0	0
0.54	-2.66178	4.86576	8.5674	0.5	0	-0.1	0
0.545	-2.70102	4.86576	8.606641	0.1	0	-0.4	0
0.55	-2.70102	4.86576	8.495461	0.1	0	-0.3	0
0.555	-2.66178	4.78728	8.495461	0.2	0	-0.2	0
0.56	-2.66178	4.82652	8.5674	0.3	0.1	0	0
0.565	-2.66178	4.86576	8.45622	0.4	0	0.1	0
0.57	-2.74026	4.78728	8.5674	0	0	0	0
0.575	-2.62254	4.82652	8.42352	0.1	0.2	-0.1	0
0.58	-2.70102	4.86576	8.45622	0.4	0.4	-0.1	0
0.585	-2.70102	4.82652	8.5347	0.7	0.2	0	0
0.59	-2.70102	4.82652	8.45622	0.4	0	0	0
0.595	-2.66178	4.9377	8.495461	0.2	0.2	0	0
0.6	-2.70102	4.86576	8.495461	0.2	0	-0.2	0
0.605	-2.74026	4.86576	8.5347	0.5	0.1	-0.7	0
0.61	-2.70102	4.82652	8.5674	0.2	0.1	-0.2	0
0.615	-2.70102	4.89846	8.45622	0	0	0	0
0.62	-2.70102	4.86576	8.495461	0	-0.3	0.2	0
0.625	-2.70102	4.89846	8.495461	0	0	0	0
0.63	-2.70102	4.89846	8.5347	0.1	-0.2	0	0
0.635	-2.66178	4.9377	8.45622	0	-0.4	0	0
0.64	-2.66178	4.86576	8.5347	0.1	-0.4	-0.3	0
0.645	-2.70102	4.9377	8.5674	0	-0.2	-0.1	0
0.65	-2.66178	4.86576	8.5347	0.7	-0.5	0.3	0
0.655	-2.70102	4.89846	8.45622	0.1	-0.2	0	0
0.66	-2.70102	4.86576	8.5347	0	-0.1	-0.2	0
0.665	-2.70102	4.86576	8.495461	0.5	0.2	0.2	0
0.67	-2.66178	4.89846	8.45622	0	0	0.1	0
0.675	-2.74026	4.89846	8.495461	0.2	0	0.1	0
0.68	-2.66178	4.86576	8.45622	0.3	-0.2	0	0
0.685	-2.70102	4.9377	8.495461	0.2	0	0	0
0.69	-2.66178	4.86576	8.5347	0.4	-0.1	0	0
0.695	-2.74026	4.82652	8.495461	0.1	-0.2	0	0
0.7	-2.70102	4.82652	8.495461	0.3	-0.1	-0.2	0
0.705	-2.66178	4.82652	8.45622	0	-0.4	0	0
0.71	-2.70102	4.86576	8.495461	0.4	-0.2	0	0
0.715	-2.70102	4.86576	8.45622	0.4	-0.2	0.2	0
0.72	-2.70102	4.89846	8.45622	0.5	-0.2	0	0
0.725	-2.70102	4.89846	8.45622	0.7	-0.4	-0.3	0
0.73	-2.70102	4.82652	8.495461	0.2	0	0.2	0
0.735	-2.66178	4.86576	8.45622	0	-0.2	-0.1	0
0.74	-2.70102	4.86576	8.495461	-0.2	0	-0.3	0
0.745	-2.70102	4.9377	8.45622	-0.2	-0.3	-0.2	0
0.75	-2.70102	4.9377	8.42352	0.2	-0.3	-0.4	0
0.755	-2.66178	4.89846	8.495461	0.2	-0.2	-0.2	0
0.76	-2.70102	4.82652	8.45622	0.4	-0.2	-0.3	0
0.765	-2.74026	4.9704	8.495461	0.5	-0.1	0	0
0.77	-2.70102	4.89846	8.45622	0.1	-0.3	-0.2	0
0.775	-2.70102	4.89846	8.495461	0.4	-0.2	-0.2	0
0.78	-2.70102	4.82652	8.5347	0.2	0	0	0
0.785	-2.66178	4.9377	8.5347	0	-0.1	-0.4	0
0.79	-2.66178	4.86576	8.5347	0	-0.2	0.2	0
0.795	-2.70102	4.86576	8.495461	0.3	-0.4	0	0
0.8	-2.66178	4.86576	8.5674	0.2	0	0	0
0.805	-2.66178	4.89846	8.45622	0.1	-0.1	0.1	0
0.81	-2.70102	4.86576	8.495461	0	0	0	0
0.815	-2.66178	4.89846	8.45622	0.3	0	0.5	0
0.82	-2.66178	4.82652	8.5347	0.3	-0.4	-0.1	0
0.825	-2.62254	4.89846	8.45622	0.3	0.2	-0.4	0
0.83	-2.70102	4.86576	8.495461	0.4	0.1	0	0
0.835	-2.66178	4.82652	8.5347	0.3	-0.2	0.1	0
0.84	-2.66178	4.82652	8.5347	0	0	-0.2	0
0.845	-2.62254	4.89846	8.45622	0.3	0	-0.5	0
0.85	-2.66178	4.82652	8.495461	0.4	0	0	0
0.855	-2.66178	4.86576	8.495461	0.1	0.3	0	0
0.86	-2.66178	4.86576	8.45622	0.1	0	0	0
0.865	-2.70102	4.9377	8.45622	0.2	-0.2	0	0
0.87	-2.70102	4.86576	8.495461	0.1	0	-0.2	0
0.875	-2.66178	4.86576	8.45622	0.4	0.2	0	0
0.88	-2.66178	4.86576	8.495461	0.2	0	0	0
0.885	-2.66178	4.86576	8.45622	0.4	0	0	0
0.89	-2.66178	4.78728	8.45622	0.6	0	-0.1	0
0.895	-2.70102	4.89846	8.495461	0.4	-0.1	-0.2	0
0.9	-2.70102	4.86576	8.45622	0.3	0	-0.2	0
0.905	-2.66178	4.86576	8.495461	0.9	-0.1	0.1	0
0.91	-2.66178	4.89846	8.42352	0.3	-0.1	0.2	0
0.915	-2.70102	4.89846	8.495461	0.3	-0.2	0	0
0.92	-2.66178	4.86576	8.5347	0	0	-0.2	0
0.925	-2.66178	4.86576	8.5347	0	0	0	0
0.93	-2.70102	4.89846	8.5674	0.4	0	-0.1	0
0.935	-2.70102	4.9377	8.5347	0.4	0.1	-0.5	0
0.94	-2.66178	4.86576	8.45622	0.2	0.1	-0.4	0
0.945	-2.66178	4.86576	8.495461	0.4	0.2	-0.3	0
0.95	-2.66178	4.89846	8.495461	0.2	0	0	0
0.955	-2.66178	4.9377	8.495461	0.2	0	0	0
0.96	-2.70102	4.86576	8.606641	0.1	0	-0.2	0
0.965	-2.66178	4.89846	8.5674	0	0	-0.4	0
0.97	-2.66178	4.9377	8.5347	0.2	-0.1	0.2	0
0.975	-2.66178	4.89846	8.42352	-0.2	-0.2	-0.4	0
0.98	-2.66178	4.9377	8.45622	-0.1	-0.1	-0.1	0
0.985	-2.66178	4.86576	8.42352	0	0	0	0
0.99	-2.66178	4.89846	8.5347	0	0	-0.1	0
0.995	-2.70102	4.82652	8.495461	0.4	-0.1	0.1	0
1	-2.70102	4.86576	8.45622	0	0	0	0
1.005	-2.62254	4.89846	8.5347	0	0.2	-0.4	0
1.01	-2.66178	4.82652	8.495461	0.6	0.2	-0.5	0
1.015	-2.70102	4.89846	8.495461	0.5	0	-0.3	0
1.02	-2.74026	4.86576	8.5347	0	-0.4	-0.2	0
1.025	-2.70102	4.89846	8.45622	0	0.2	-0.1	0
1.03	-2.70102	4.86576	8.495461	0.2	0	-0.2	0
1.035	-2.70102	4.86576	8.45622	0.7	0.1	0	0
1.04	-2.70102	4.86576	8.5347	0.3	0.1	-0.3	0
1.045	-2.66178	4.86576	8.495461	0.2	0.1	-0.4	0
1.05	-2.66178	4.86576	8.495461	0.4	-0.2	-0.3	0
1.055	-2.66178	4.89846	8.495461	0.3	-0.1	0	0
1.06	-2.62254	4.86576	8.5674	0.4	0.2	-0.2	0
1.065	-2.70102	4.86576	8.45622	0.2	0.1	-0.3	0
1.07	-2.66178	4.9377	8.5347	0.4	0	-0.4	0
1.075	-2.66178	4.89846	8.45622	0.3	0	0	0
1.08	-2.70102	4.86576	8.606641	0	0.3	0	0
1.085	-2.66178	4.86576	8.495461	0	0	0	0
1.09	-2.66178	4.86576	8.495461	-0.2	-0.4	-0.1	0
1.095	-2.66178	4.89846	8.495461	0.1	-0.4	-0.2	0
1.1	-2.66178	4.82652	8.495461	0.3	0	-0.4	0
1.105	-2.66178	4.86576	8.5347	0	-0.3	-0.2	0
1.11	-2.70102	4.9377	8.5347	-0.1	0	0.2	0
1.115	-2.70102	4.86576	8.45622	0	-0.2	0.3	0
1.12	-2.66178	4.86576	8.5674	0.2	-0.2	0	0
1.125	-2.70102	4.86576	8.5347	0.4	0.3	-0.2	0
1.13	-2.66178	4.86576	8.5674	0	-0.1	0	0
1.135	-2.62254	4.89846	8.495461	-0.2	-0.3	0.2	0
1.14	-2.66178	4.86576	8.495461	0.4	-0.2	0	0
1.145	-2.62254	4.86576	8.5347	0.2	0	0	0
1.15	-2.66178	4.82652	8.45622	0.4	-0.7	0	0
1.155	-2.66178	4.86576	8.5347	0.6	-0.4	0.1	0
1.16	-2.66178	4.82652	8.495461	0.7	-0.1	-0.4	0
1.165	-2.66178	4.86576	8.495461	0.2	-0.2	-0.3	0
1.17	-2.66178	4.82652	8.5347	0.2	0.1	-0.2	0
1.175	-2.62254	4.86576	8.495461	-0.1	0	-0.2	0
1.18	-2.62254	4.86576	8.495461	0.2	0	-0.2	0
1.185	-2.70102	4.86576	8.45622	0	-0.2	0	0
1.19	-2.70102	4.82652	8.495461	-0.1	-0.1	-0.5	0
1.195	-2.66178	4.82652	8.5674	0	-0.2	-0.3	0
1.2	-2.62254	4.86576	8.45622	0	0.2	0.2	0
1.205	-2.66178	4.86576	8.5347	0	0.1	0	0
1.21	-2.66178	4.9377	8.45622	0.1	0.1	0	0
1.215	-2.66178	4.78728	8.45622	0.2	0	-0.2	0
1.22	-2.70102	4.89846	8.495461	0.4	-0.1	-0.2	0
1.225	-2.62254	4.86576	8.5674	0	-0.1	-0.4	0
1.23	-2.66178	4.89846	8.5347	0.4	-0.2	0	0
1.235	-2.70102	4.86576	8.5347	0.4	-0.3	0.4	0
1.24	-2.70102	4.86576	8.45622	0.3	0.2	0.2	0
1.245	-2.70102	4.86576	8.5347	0.2	0	0	0
1.25	-2.70102	4.86576	8.495461	0.6	-0.3	-0.3	0
1.255	-2.70102	4.86576	8.45622	0.4	0	-0.2	0
1.26	-2.66178	4.86576	8.5347	-0.1	0.1	-0.2	0
1.265	-2.62254	4.86576	8.495461	-0.2	0.2	-0.3	0
1.27	-2.66178	4.86576	8.495461	0	0	0	0
1.275	-2.70102	4.86576	8.5347	0.1	-0.2	-0.3	0
1.28	-2.66178	4.89846	8.495461	0.6	-0.2	-0.2	0
1.285	-2.70102	4.89846	8.5674	0.6	0	0	0
1.29	-2.70102	4.86576	8.45622	0.4	0	0.1	0
1.295	-2.70102	4.86576	8.495461	0.4	0	0	0
1.3	-2.66178	4.89846	8.42352	0.4	-0.2	-0.3	0
1.305	-2.70102	4.82652	8.495461	0.4	0	0	0
1.31	-2.70102	4.86576	8.495461	0.2	0.2	0.1	0
1.315	-2.70102	4.86576	8.5347	0.1	0	0	0
1.32	-2.70102	4.89846	8.495461	0.4	-0.1	0	0
1.325	-2.70102	4.89846	8.495461	0.4	-0.2	-0.2	0
1.33	-2.66178	4.89846	8.495461	0.3	-0.3	0	0
1.335	-2.66178	4.86576	8.495461	0.2	0	0	0
1.34	-2.66178	4.86576	8.495461	0.2	0.1	0	0
1.345	-2.62254	4.86576	8.495461	0.4	0	0	0
1.35	-2.70102	4.82652	8.5674	0.2	-0.4	0	0
1.355	-2.66178	4.86576	8.5347	0.2	-0.1	-0.6	0
1.36	-2.66178	4.89846	8.495461	0.2	-0.3	-0.9	0
1.365	-2.66178	4.89846	8.495461	0.4	-0.4	-0.2	0
1.37	-2.70102	4.89846	8.5347	0.2	0	-0.4	0
1.375	-2.66178	4.89846	8.5347	0.1	0.1	-0.2	0
1.38	-2.66178	4.86576	8.495461	0.1	0.2	0.3	0
1.385	-2.66178	4.86576	8.495461	0.1	0.2	0.1	0
1.39	-2.70102	4.89846	8.5674	0.1	-0.1	0.1	0
1.395	-2.66178	4.89846	8.5347	0.4	-0.1	0	0
1.4	-2.66178	4.86576	8.5347	0.4	0	0	0
1.405	-2.66178	4.86576	8.495461	0.4	0.2	-0.4	0
1.41	-2.70102	4.86576	8.5347	0.6	0.2	-0.2	0
1.415	-2.66178	4.89846	8.495461	0.5	0	0	0
1.42	-2.66178	4.82652	8.5674	0.4	0	-0.2	0
1.425	-2.66178	4.9377	8.5347	0	0	-0.1	0
1.43	-2.70102	4.86576	8.495461	0.1	-0.1	-0.3	0
1.435	-2.66178	4.89846	8.5347	0.4	0	0	0
1.44	-2.74026	4.89846	8.45622	0.1	-0.2	0.4	0
1.445	-2.66178	4.86576	8.495461	0.3	0	-0.4	0
1.45	-2.70102	4.89846	8.5674	0.3	0	-0.2	0
1.455	-2.70102	4.9377	8.45622	0.4	0.1	-0.6	0
1.46	-2.74026	4.82652	8.45622	0.2	0	-0.2	0
1.465	-2.70102	4.9377	8.495461	0.2	0.2	0	0
1.47	-2.74026	4.86576	8.45622	0	0.3	-0.4	0
1.475	-2.66178	4.86576	8.495461	0	0	-0.2	0
1.48	-2.70102	4.86576	8.495461	0.5	0	0	0
1.485	-2.70102	4.9377	8.495461	0.4	0	0	0
1.49	-2.66178	4.89846	8.42352	0.4	-0.1	0	0
1.495	-2.66178	4.89846	8.495461	0.3	0.2	-0.2	0
1.5	-2.74026	4.82652	8.5674	0	0	-0.1	0
1.505	-2.66178	4.86576	8.5347	0	-0.2	0	0
1.51	-2.70102	4.86576	8.5347	0.5	-0.2	0.2	0
1.515	-2.70102	4.89846	8.5674	0.7	-0.1	0	0
1.52	-2.74026	4.9704	8.45622	0.1	0.2	0.1	0
1.525	-2.70102	4.89846	8.495461	0	0.3	0	0
1.53	-2.74026	4.89846	8.45622	0.4	0.2	-0.2	0
1.535	-2.66178	4.89846	8.42352	0.4	0	-0.3	0
1.54	-2.66178	4.89846	8.5347	0.2	-0.3	-0.4	0
1.545	-2.66178	4.89846	8.5347	0.3	-0.6	0.3	0
1.55	-2.66178	4.86576	8.495461	0.4	-0.4	0.2	0
1.555	-2.66178	4.82652	8.495461	0.6	0.1	0	0
1.56	-2.62254	4.86576	8.5347	0.1	0	0	0
1.565	-2.66178	4.89846	8.42352	0.2	0	0.2	0
1.57	-2.70102	4.89846	8.45622	0.2	-0.3	0.2	0
1.575	-2.66178	4.86576	8.42352	0.5	-0.2	0.1	0
1.58	-2.70102	4.82652	8.5347	0.4	-0.2	-0.2	0
1.585	-2.70102	4.9377	8.495461	0.5	-0.5	-0.1	0
1.59	-2.70102	4.89846	8.5347	0.7	-0.3	0	0
1.595	-2.74026	4.86576	8.495461	0.4	0	0	0
1.6	-2.74026	4.89846	8.5347	0.2	-0.1	-0.3	0
1.605	-2.70102	4.86576	8.45622	0.7	0	-0.3	0
1.61	-2.66178	4.86576	8.5347	0.3	0	0	0
1.615	-2.66178	4.86576	8.45622	0	0.2	0.2	0
1.62	-2.70102	4.89846	8.5347	0	-0.2	0	0
1.625	-2.74026	4.82652	8.45622	0	0	-0.4	0
1.63	-2.74026	4.82652	8.45622	0	0	0.2	0
1.635	-2.74026	4.86576	8.5674	0	-0.3	0	0
1.64	-2.70102	4.89846	8.495461	0.4	-0.3	0	0
1.645	-2.70102	4.82652	8.5674	0	-0.2	0.4	0
1.65	-2.66178	4.82652	8.5347	0.2	-0.4	0.1	0
1.655	-2.66178	4.86576	8.495461	0.3	0	0	0
1.66	-2.66178	4.89846	8.45622	-0.4	0	0	0
1.665	-2.66178	4.82652	8.495461	-0.2	-0.2	0.1	0
1.67	-2.70102	4.9377	8.5674	0.3	0	0	0
1.675	-2.70102	4.9704	8.495461	-0.2	0	0	0
1.68	-2.70102	4.89846	8.495461	0.2	-0.2	-0.2	0
1.685	-2.70102	4.82652	8.45622	0.6	-0.4	-0.2	0
1.69	-2.70102	4.9377	8.45622	0.2	-0.2	0	0
1.695	-2.66178	4.86576	8.495461	-0.1	-0.2	-0.2	0
1.7	-2.66178	4.86576	8.495461	0.2	0	-0.2	0
1.705	-2.66178	4.89846	8.45622	0.2	-0.2	0	0
1.71	-2.70102	4.86576	8.5347	0	0	0.2	0
1.715	-2.66178	4.89846	8.45622	0.1	-0.2	0	0
1.72	-2.66178	4.86576	8.45622	0	-0.2	0	0
1.725	-2.66178	4.86576	8.45622	0.5	-0.2	0	0
1.73	-2.70102	4.89846	8.5674	0.2	-0.3	0	0
1.735	-2.70102	4.89846	8.5347	0.2	-0.2	-0.1	0
1.74	-2.66178	4.89846	8.45622	0.2	0	-0.2	0
1.745	-2.66178	4.89846	8.45622	0.5	0	-0.2	0
1.75	-2.66178	4.86576	8.38428	0.4	0	0.1	0
1.755	-2.66178	4.89846	8.45622	0.4	-0.4	-0.4	0
1.76	-2.74026	4.86576	8.42352	0	-0.4	0	0
1.765	-2.66178	4.82652	8.45622	0.4	-0.4	-0.2	0
1.77	-2.66178	4.86576	8.45622	0.4	0	-0.1	0
1.775	-2.66178	4.86576	8.45622	0.6	0	0.3	0
1.78	-2.66178	4.86576	8.45622	0.2	-0.1	0	0
1.785	-2.70102	4.82652	8.45622	0.1	0	0	0
1.79	-2.66178	4.86576	8.495461	0.2	0	-0.5	0
1.795	-2.66178	4.86576	8.45622	0.1	-0.2	-0.3	0
1.8	-2.70102	4.89846	8.5347	0.1	-0.1	-0.2	0
1.805	-2.74026	4.86576	8.45622	0.3	0	-0.1	0
1.81	-2.70102	4.86576	8.45622	0.4	0	0.1	0
1.815	-2.62254	4.86576	8.45622	0.3	0.1	-0.2	0
1.82	-2.66178	4.82652	8.5347	0	0.2	-0.4	0
1.825	-2.66178	4.89846	8.495461	0.1	0	-0.1	0
1.83	-2.66178	4.86576	8.5347	0.4	0	-0.1	0
1.835	-2.66178	4.89846	8.495461	0.6	0	-0.3	0
1.84	-2.74026	4.86576	8.5347	0.4	0	-0.7	0
1.845	-2.66178	4.89846	8.45622	0	0.2	-0.4	0
1.85	-2.66178	4.78728	8.5347	0.5	0	0	0
1.855	-2.62254	4.89846	8.5347	0.6	-0.2	0.1	0
1.86	-2.66178	4.82652	8.5347	0.2	-0.3	0	0
1.865	-2.66178	4.89846	8.5347	0	0	0.2	0
1.87	-2.70102	4.86576	8.495461	0.4	-0.2	0	0
1.875	-2.70102	4.89846	8.495461	0.2	-0.1	0.2	0
1.88	-2.66178	4.86576	8.5347	0.3	0	0.2	0
1.885	-2.66178	4.9377	8.42352	0.2	0.2	-0.5	0
1.89	-2.66178	4.86576	8.495461	0.3	0	-0.3	0
1.895	-2.70102	4.86576	8.495461	0.4	0	-0.1	0
1.9	-2.62254	4.86576	8.5347	0.2	-0.2	-0.3	0
1.905	-2.66178	4.89846	8.495461	0.2	-0.4	0.2	0
1.91	-2.66178	4.82652	8.45622	0.4	-0.1	0.2	0
1.915	-2.70102	4.86576	8.5347	0.2	0	0	0
1.92	-2.70102	4.86576	8.495461	0.2	0.1	-0.2	0
1.925	-2.66178	4.82652	8.5347	0.2	0	-0.2	0
1.93	-2.66178	4.86576	8.5347	0.2	0	0.1	0
1.935	-2.70102	4.86576	8.5674	0.1	0	0	0
1.94	-2.70102	4.82652	8.495461	0.1	0.2	-0.2	0
1.945	-2.66178	4.89846	8.495461	0	0.1	-0.4	0
1.95	-2.70102	4.86576	8.495461	0	0	-0.3	0
1.955	-2.66178	4.89846	8.5674	0.4	0	-0.4	0
1.96	-2.70102	4.89846	8.5347	0	0	0.3	0
1.965	-2.70102	4.82652	8.5347	0.2	-0.4	-0.3	0
1.97	-2.62254	4.89846	8.495461	0.4	-0.2	-0.5	0
1.975	-2.70102	4.89846	8.5674	0.5	0	0	0
1.98	-2.66178	4.82652	8.5347	0.2	-0.4	-0.3	0
1.985	-2.70102	4.86576	8.495461	0	-0.3	-0.1	0
1.99	-2.66178	4.82652	8.45622	0.3	-0.2	0.2	0
1.995	-2.70102	4.86576	8.495461	0	-0.1	-0.3	0
2	-2.66178	4.86576	8.5347	-0.2	-0.2	-0.3	0
2.005	-2.66178	4.86576	8.45622	0.4	-0.2	-0.7	0
2.01	-2.62254	4.86576	8.495461	0.3	0	-0.5	0
2.015	-2.70102	4.82652	8.5347	0.4	-0.2	0	0
2.02	-2.70102	4.89846	8.495461	0.3	-0.2	-0.5	0
2.025	-2.70102	4.89846	8.5347	0.2	-0.2	-1	0
2.03	-2.66178	4.89846	8.5674	0	-0.2	0	0
2.035	-2.66178	4.86576	8.5347	0.2	-0.4	0	0
2.04	-2.62254	4.89846	8.495461	0.4	0	0	0
2.045	-2.66178	4.86576	8.495461	0.5	0.1	-0.1	0
2.05	-2.66178	4.89846	8.5347	0.4	0	-0.2	0
2.055	-2.66178	4.9377	8.5347	0.4	-0.2	0	0
2.06	-2.66178	4.86576	8.495461	0.4	-0.5	0	0
2.065	-2.66178	4.82652	8.5347	0.4	0	0	0
2.07	-2.70102	4.89846	8.45622	0.6	0.1	0	0
2.075	-2.66178	4.89846	8.495461	0.3	0.1	-0.3	0
2.08	-2.66178	4.86576	8.5347	0	0	-0.3	0
2.085	-2.66178	4.89846	8.5674	0	0.2	-0.3	0
2.09	-2.70102	4.86576	8.495461	0.3	0	-0.1	0
2.095	-2.66178	4.89846	8.45622	0.5	-0.3	-0.1	0
2.1	-2.70102	4.86576	8.495461	0.3	-0.2	0	0
2.105	-2.70102	4.89846	8.5347	0.6	-0.7	-0.1	0
2.11	-2.70102	4.86576	8.5347	0	-0.4	0.2	0
2.115	-2.70102	4.86576	8.5674	-0.1	-0.2	0.2	0
2.12	-2.70102	4.86576	8.5347	0.2	-0.2	0.2	0
2.125	-2.70102	4.86576	8.495461	0.2	-0.2	0	0
2.13	-2.70102	4.86576	8.5347	0.5	0	-0.1	0
2.135	-2.70102	4.9377	8.5347	0.4	0	-0.4	0
2.14	-2.70102	4.86576	8.5674	0.1	0	-0.2	0
2.145	-2.66178	4.9377	8.495461	0.1	-0.4	0	0
2.15	-2.70102	4.82652	8.45622	0.2	-0.2	-0.2	0
2.155	-2.66178	4.86576	8.5347	0.4	0	-0.2	0
2.16	-2.66178	4.86576	8.495461	0.2	0	0	0
2.165	-2.66178	4.89846	8.495461	0.3	-0.2	0	0
2.17	-2.66178	4.89846	8.5674	0.4	-0.3	-0.3	0
2.175	-2.66178	4.89846	8.45622	0.4	-0.4	-0.4	0
2.18	-2.66178	4.86576	8.495461	0.2	0	-0.3	0
2.185	-2.70102	4.89846	8.5347	0.4	-0.4	0	0
2.19	-2.66178	4.86576	8.495461	0.2	-0.4	0	0
2.195	-2.66178	4.86576	8.5674	-0.1	0	-0.2	0
2.2	-2.66178	4.9377	8.5347	0.2	0	0	0
2.205	-2.66178	4.86576	8.5347	0	-0.4	0.2	0
2.21	-2.70102	4.82652	8.5674	0.3	-0.3	0	0
2.215	-2.70102	4.86576	8.495461	0.4	-0.4	0	0
2.22	-2.66178	4.82652	8.5347	0.2	0	0	0
2.225	-2.62254	4.82652	8.495461	0	0	0	0
2.23	-2.66178	4.86576	8.495461	0	-0.2	-0.4	0
2.235	-2.66178	4.9377	8.5674	0	-0.3	-0.7	0
2.24	-2.70102	4.78728	8.495461	0	0	0	0
2.245	-2.74026	4.89846	8.495461	0.2	0	-0.1	0
2.25	-2.70102	4.86576	8.5347	-0.1	0	-0.1	0
2.255	-2.66178	4.86576	8.495461	0	-0.2	-0.2	0
2.26	-2.70102	4.82652	8.495461	0	-0.4	-0.2	0
2.265	-2.70102	4.86576	8.495461	0.2	-0.4	-0.2	0
2.27	-2.62254	4.86576	8.45622	0.6	-0.2	-0.6	0
2.275	-2.66178	4.89846	8.495461	0.4	0	-0.2	0
2.28	-2.70102	4.89846	8.5347	0.2	0	-0.3	0
2.285	-2.66178	4.89846	8.5347	0.4	0	-0.5	0
2.29	-2.70102	4.82652	8.5347	0.4	0	-0.4	0
2.295	-2.70102	4.86576	8.495461	0	-0.4	-0.1	0
2.3	-2.70102	4.86576	8.5347	0.2	-0.1	0	0
2.305	-2.66178	4.89846	8.495461	0.5	-0.2	-0.3	0
2.31	-2.70102	4.89846	8.495461	0.2	-0.4	0	0
2.315	-2.70102	4.86576	8.495461	0	0	0.1	0
2.32	-2.70102	4.82652	8.5347	0.2	0	-0.3	0
2.325	-2.62254	4.89846	8.495461	0.2	0	-0.3	0
2.33	-2.70102	4.86576	8.5674	0.4	0.4	-0.2	0
2.335	-2.66178	4.9377	8.5674	0	0.2	0	0
2.34	-2.66178	4.78728	8.606641	0	0	-0.2	0
2.345	-2.62254	4.89846	8.5347	0.3	0.3	-0.4	0
2.35	-2.66178	4.86576	8.5347	0.2	0	-0.6	0
2.355	-2.70102	4.89846	8.5347	0	-0.1	-0.7	0
2.36	-2.74026	4.86576	8.45622	0	0	-0.1	0
2.365	-2.70102	4.89846	8.495461	0.2	0	-0.2	0
2.37	-2.66178	4.86576	8.5347	0.2	-0.4	-0.2	0
2.375	-2.66178	4.86576	8.5347	0	-0.2	-0.2	0
2.38	-2.70102	4.86576	8.495461	0	-0.3	-0.3	0
2.385	-2.66178	4.86576	8.5347	-0.2	-0.1	0	0
2.39	-2.66178	4.89846	8.495461	-0.4	0	-0.2	0
2.395	-2.66178	4.86576	8.495461	-0.4	-0.5	-0.2	0
2.4	-2.62254	4.82652	8.5674	-0.2	-0.5	-0.4	0
2.405	-2.74026	4.86576	8.495461	0	-1	-0.2	0
2.41	-2.74026	4.89846	8.495461	0.1	-0.5	0	0
2.415	-2.74026	4.9377	8.5347	-0.2	-0.4	-0.2	0
2.42	-2.62254	4.86576	8.495461	-0.4	-0.8	0.1	0
2.425	-2.70102	4.86576	8.5347	-0.7	-1.1	0	0
2.43	-2.70102	4.9377	8.5674	0	-0.7	0	0
2.435	-2.62254	4.89846	8.606641	0	-0.2	0.5	0
2.44	-2.62254	4.82652	8.5674	-0.3	0	0.2	0
2.445	-2.58984	4.9377	8.606641	0.1	0	0	0
2.45	-2.62254	4.89846	8.5347	0.2	0	-0.4	0
2.455	-2.66178	4.86576	8.5347	0.2	0.2	-0.5	0
2.46	-2.70102	4.89846	8.5674	0.3	0.1	-0.9	0
2.465	-2.66178	4.9704	8.5674	0.3	0.4	-1	0
2.47	-2.66178	4.9377	8.5674	0.4	0.7	-1.1	0
2.475	-2.58984	4.9377	8.5347	0.4	0.7	-1.2	0
2.48	-2.58984	4.86576	8.606641	0.7	0.9	-1.1	0
2.485	-2.66178	4.89846	8.5347	1.4	1	-0.7	0
2.49	-2.70102	4.82652	8.5347	0.9	1.1	-1.1	0
2.495	-2.66178	4.89846	8.42352	1.3	1.4	-0.7	0
2.5	-2.66178	4.86576	8.495461	1.6	1.1	-1.1	0
2.505	-2.70102	4.89846	8.5674	1.4	0.9	-1.7	0
2.51	-2.77296	4.89846	8.45622	1.1	1	-1.8	0
2.515	-2.74026	4.9377	8.42352	1	0.9	-1.4	0
2.52	-2.77296	4.9377	8.495461	1.7	1.1	-1.9	0
2.525	-2.74026	5.00964	8.38428	1.6	0.9	-1.9	0
2.53	-2.89068	5.08158	8.35158	1.1	1.1	-1.8	0
2.535	-2.89068	5.04888	8.2404	1.1	0.8	-2.2	0
2.54	-3.0411	5.19276	8.27964	1.9	0.4	-3.2	0
2.545	-3.22422	5.27124	8.02458	2.5	0	-5.1	0
2.55	-3.3354	5.487061	7.9134	3.5	-1	-6.5	0
2.555	-3.41388	5.74866	7.586401	5.1	-2.1	-9.6	0
2.56	-3.71472	5.78136	7.37058	6.2	-3.7	-12.1	0
2.565	-3.3027	6.082201	7.65834	7.4	-6.3	-15.1	0
2.57	-3.22422	6.04296	7.65834	8.7	-8	-18.2	0
2.575	-2.89068	5.89254	7.586401	9	-9.1	-20.1	0
2.58	-2.85144	6.082201	7.808761	9.6	-10	-21.7	0
2.585	-2.70102	6.114901	7.65834	9.8	-10.7	-22.8	0
2.59	-2.74026	5.97102	7.69758	10.7	-11.4	-24.1	0
2.595	-2.40018	5.97102	7.952641	11.2	-12.1	-24.3	0
2.6	-2.21052	5.97102	7.985341	10.6	-12.6	-23.8	0
2.605	-2.43942	5.78136	7.9134	10.7	-12	-24.4	0
2.61	-2.24976	5.70942	8.13576	10.5	-11.9	-23.2	0
2.615	-2.40018	5.41512	8.16846	9.6	-11.5	-22.2	0
2.62	-2.289	5.93178	8.35158	10	-10.6	-21	0
2.625	-2.0601	5.37588	7.73028	10.2	-9.8	-19.5	0
2.63	-2.289	5.74866	8.711281	11.2	-10.7	-17.3	0
2.635	-1.72656	6.114901	8.5674	11	-10.4	-16.4	0
2.64	-1.90968	5.487061	8.13576	9.1	-8	-15.1	0
2.645	-1.94892	5.8206	8.2404	7.9	-6.3	-13	0
2.65	-1.90968	6.082201	8.75052	8.1	-4.6	-10.3	0
2.655	-1.98816	6.22608	8.5347	6.6	-2.7	-9	0
2.66	-1.87698	6.186841	8.13576	5.6	-1.4	-7.7	0
2.665	-1.75926	6.33726	7.985341	4.8	0.2	-6.7	0
2.67	-1.75926	6.74274	8.13576	4.9	2.6	-4.1	0
2.675	-1.72656	6.74274	7.76952	2.7	4.5	-2.3	0
2.68	-1.90968	6.7035	7.65834	1	5.6	-0.7	0
2.685	-1.83774	6.6708	7.62564	-0.7	5.1	0.5	0
2.69	-2.0274	6.781981	7.76952	-1.8	6.3	1.6	0
2.695	-2.09934	6.44844	7.586401	-3.5	6.8	3	0
2.7	-3.0738	5.56554	8.09652	-4.6	5.2	4.4	0
2.705	-2.24976	6.59232	8.495461	-3.6	3.2	4	0
2.71	-2.62254	5.37588	8.09652	-4.2	6.6	2.5	0
2.715	-2.77296	6.00372	8.09652	-3.2	6.8	1.7	0
2.72	-2.62254	6.186841	8.13576	-1.4	8.3	0.6	0
2.725	-2.43942	5.93178	7.62564	-1.4	9.3	0	0
2.73	-1.87698	6.814681	7.2267	0.4	9.6	0.2	0
2.735	-1.57614	6.22608	6.899701	1.6	10.7	0.4	0
2.74	-1.38648	7.37058	7.44252	3.6	10	2.8	0
2.745	-1.12488	7.481761	7.2594	3.5	11.9	4	0
2.75	-1.23606	7.44252	7.004341	3.7	14	4.3	0
2.755	-1.60884	7.704121	7.004341	4.2	14.2	4.9	0
2.76	-1.68732	7.33134	6.74928	5.7	13.3	5.1	0
2.765	-2.09934	7.51446	6.31764	6.9	10.3	5.6	0
2.77	-1.72656	7.298641	6.20646	9.8	6	6.9	0
2.775	-0.41202	7.998421	7.298641	11.7	3	8.1	0
2.78	-0.44472	8.32542	8.16846	12.3	5.9	8.1	0
2.785	-1.42572	8.18154	7.84146	9.1	12.3	6.3	0
2.79	-2.0274	7.22016	6.78852	6.7	11.9	6.7	0
2.795	-1.5369	6.92586	6.605401	7.7	7.3	8.6	0
2.8	-0.8632801	7.14822	7.11552	9.1	3.1	11.3	0
2.805	-1.34724	7.66488	7.808761	10.1	1.4	13.2	0
2.81	-1.45842	7.37058	8.09652	8.8	0.7	13.3	0
2.815	-1.308	7.076281	7.880701	6.3	0.2	12.4	0
2.82	-1.45842	6.409201	7.481761	4.3	-0.3	12.6	0
2.825	-1.5369	6.52038	7.65834	4.7	-1.5	13.8	0
2.83	-1.72656	6.52038	7.9134	5.3	-2.8	14.9	0
2.835	-1.60884	6.186841	7.952641	5.6	-4.5	16	0
2.84	-1.75926	6.114901	8.27964	5.2	-4.9	17.4	0
2.845	-1.83774	5.85984	8.2404	5.2	-5.4	18.6	0
2.85	-1.90968	5.85984	8.495461	6.1	-4.4	18.5	0
2.855	-1.90968	5.70942	8.495461	5.9	-3.5	18	0
2.86	-1.90968	5.27124	8.2404	5.7	-2.8	17.9	0
2.865	-2.17128	4.89846	8.312341	6	-2.7	18.4	0
2.87	-2.70102	4.71534	8.711281	7.2	-3.4	19.1	0
2.875	-3.0738	4.30986	9.293341	7.3	-5.1	19.3	0
2.88	-3.45312	3.7932	9.731521	5.5	-7.4	19.1	0
2.885	-2.62254	2.943	9.00558	3.5	-8.4	18	0
2.89	-2.289	2.53752	10.09122	2.6	-3.7	16.3	0
2.895	-3.0411	1.94892	10.31358	-2.3	0.8	15.8	0
2.9	-4.3491	0.95484	11.03952	-8.5	3.9	14.7	0
2.905	-5.93178	-0.8109601	12.4914	-17.5	3.7	13.5	0
2.91	-8.704741	-1.43226	12.77916	-28.6	1.7	9.5	0
2.915	-6.677341	-3.72126	11.36652	-37.5	0.1	3.5	0
2.92	-4.20522	-5.120821	13.28928	-44.1	4.2	-0.8	0
2.925	-9.3849	-5.00964	16.55928	-51.4	15.7	-3	0
2.93	-13.74054	-6.52038	15.4671	-59.3	16.2	-2.4	0
2.935	-13.7013	-7.776061	13.68822	-57.7	6.7	2.4	0
2.94	-12.08592	-5.97102	10.89564	-48.3	4.9	4.7	0
2.945	-7.91994	-1.7658	6.64464	-27.7	2.7	4.5	0
2.95	-3.71472	2.3544	7.2267	-6.2	0.9	7	0
2.955	-0.2943	7.108981	10.60134	15.1	0.4	8.9	0
2.96	1.45842	8.809381	10.8564	11.2	4.4	4.2	0
2.965	1.57614	8.29272	8.711281	-1.3	8.6	-0.4	0
2.97	0.63438	6.814681	6.71658	-11.9	9.4	-3	0
2.975	-1.19682	5.27124	6.82776	-17.7	7.5	-3.3	0
2.98	-3.60354	4.30986	7.76952	-20.5	5.8	-4.4	0
2.985	-4.49952	3.61008	7.9134	-20.5	4.4	-5.8	0
2.99	-4.53876	2.9103	7.51446	-17.4	2.2	-6.1	0
2.995	-4.38834	3.13266	7.952641	-12.9	0.2	-4.4	0
3	-4.12674	3.83244	8.38428	-8.9	-1.3	-2.4	0
3.005	-3.52506	4.60416	8.42352	-6.5	-2.6	-0.6	0
3.01	-2.77296	4.82652	8.312341	-6.2	-3.8	0.6	0
3.015	-2.289	4.9377	8.42352	-6	-5	0.9	0
3.02	-2.17128	5.00964	8.42352	-6.1	-5.6	1.4	0
3.025	-2.09934	4.9704	8.35158	-6.7	-5.4	0.8	0
3.03	-1.94892	4.6434	8.312341	-7.7	-5.3	0.2	0
3.035	-2.09934	4.23792	8.312341	-6.8	-4.9	0.6	0
3.04	-2.66178	3.83244	8.207701	-5.4	-4.4	0	0
3.045	-2.89068	3.57084	7.985341	-2.7	-3.6	0	0
3.05	-2.96262	3.68202	8.09652	1.5	-3.6	1.1	0
3.055	-2.89068	4.49298	8.495461	5.3	-3.7	1.9	0
3.06	-2.85144	5.00964	8.711281	5.9	-4.9	3.1	0
3.065	-2.8122	5.08158	8.495461	4.6	-5.8	4.1	0
3.07	-2.89068	4.89846	8.42352	3.9	-6.5	4.2	0
3.075	-2.85144	4.9377	8.45622	3.5	-7.4	4.5	0
3.08	-2.66178	4.78728	8.63934	3.3	-8.2	4.6	0
3.085	-2.47212	4.89846	8.75052	3.9	-8.1	3.9	0
3.09	-2.43942	4.9704	8.75052	3.3	-7.7	4.1	0
3.095	-2.43942	4.9704	8.67858	3	-7.3	4	0
3.1	-2.51136	4.86576	8.495461	2.5	-7	3.9	0
3.105	-2.62254	4.89846	8.42352	2.2	-7.4	3.7	0
3.11	-2.74026	4.6761	8.312341	1.7	-7.9	3.8	0
3.115	-2.58984	4.49298	8.27964	2.3	-8.4	3.9	0
3.12	-2.3217	4.3491	8.207701	3.8	-8.1	3.3	0
3.125	-2.17128	4.15944	8.38428	4.9	-7.7	3.2	0
3.13	-2.13858	4.0875	8.5674	6	-7.2	3.6	0
3.135	-2.13858	4.19868	8.67858	7.4	-6.7	3.6	0
3.14	-2.21052	4.86576	9.2214	8.9	-6.5	4	0
3.145	-2.3217	5.45436	9.36528	9.3	-5.8	4.2	0
3.15	-2.289	5.41512	9.03828	8.3	-3.7	4	0
3.155	-2.36094	5.37588	8.75052	7.2	-2	3.5	0
3.16	-2.43942	5.37588	8.711281	6.2	-1.2	3.1	0
3.165	-2.66178	5.232	8.67858	5.1	-1.2	2.5	0
3.17	-2.66178	4.9704	8.63934	4.2	-1.2	2.1	0
3.175	-2.58984	4.9704	8.63934	3.7	-0.9	1.4	0
3.18	-2.5506	4.9704	8.67858	3.7	-1	1.6	0
3.185	-2.5506	5.04888	8.67858	3.5	-1.3	1.6	0
3.19	-2.62254	4.86576	8.606641	3	-0.9	1.4	0
3.195	-2.51136	4.82652	8.606641	3.6	-1.5	1.4	0
3.2	-2.47212	4.75458	8.606641	3.9	-1.6	1.6	0
3.205	-2.51136	4.82652	8.63934	4.4	-1.2	1.8	0
3.21	-2.5506	4.9704	8.75052	4.4	-1.1	2.1	0
3.215	-2.62254	5.120821	8.67858	4.3	-1.2	2.1	0
3.22	-2.51136	5.16006	8.5347	4.2	-1.4	1.8	0
3.225	-2.51136	5.232	8.5674	4.1	-1.3	1.7	0
3.23	-2.51136	5.16006	8.5674	3	-1	1.5	0
3.235	-2.62254	5.08158	8.5674	2.5	-0.8	1.6	0
3.24	-2.62254	5.00964	8.5347	2.2	-1.1	1	0
3.245	-2.5506	5.00964	8.5347	1.8	-1.1	0.5	0
3.25	-2.58984	4.89846	8.5674	1.7	-1	0.2	0
3.255	-2.58984	4.82652	8.67858	1.6	-1.2	0.5	0
3.26	-2.5506	4.82652	8.5674	1.8	-1.1	0.7	0
3.265	-2.47212	4.86576	8.606641	1.7	-0.5	0.6	0
3.27	-2.51136	4.89846	8.5674	1.8	-1.2	1.3	0
3.275	-2.47212	4.89846	8.495461	2.3	-1.1	1	0
3.28	-2.5506	4.86576	8.495461	1.8	-1.3	0.8	0
3.285	-2.58984	4.9704	8.63934	1.6	-1.4	1.2	0
3.29	-2.62254	5.16006	8.63934	1.4	-1.2	1.3	0
3.295	-2.70102	5.19276	8.5674	1.3	-1.1	1.4	0
3.3	-2.70102	5.232	8.63934	0.4	-1	1.1	0
3.305	-2.58984	5.232	8.5674	-0.4	-1.1	0.8	0
3.31	-2.62254	5.19276	8.5347	-0.7	-1.2	0.5	0
3.315	-2.62254	5.120821	8.5347	-1.4	-1.5	0.4	0
3.32	-2.62254	5.08158	8.606641	-2.7	-1.6	0.7	0
3.325	-2.5506	5.04888	8.5674	-3.5	-1.7	0.2	0
3.33	-2.47212	4.9377	8.606641	-3.7	-2	0.2	0
3.335	-2.40018	5.00964	8.5347	-3.9	-2.1	0.7	0
3.34	-2.43942	4.86576	8.67858	-3.8	-2	0.5	0
3.345	-2.51136	4.78728	8.63934	-4.6	-1.8	0.3	0
3.35	-2.47212	4.75458	8.606641	-4.7	-2.3	0.4	0
3.355	-2.47212	4.82652	8.5347	-5	-2.8	0.5	0
3.36	-2.47212	4.75458	8.42352	-5.1	-3.5	0.7	0
3.365	-2.43942	4.6761	8.35158	-5.3	-4.4	1.2	0
3.37	-2.51136	4.6434	8.312341	-5.8	-5.1	1.2	0
3.375	-2.47212	4.60416	8.2404	-5.6	-6.5	1.4	0
3.38	-2.47212	4.53222	8.27964	-5.8	-7.9	2.2	0
3.385	-2.36094	4.6434	8.45622	-6	-8.5	2	0
3.39	-2.36094	4.71534	8.67858	-5.5	-8.8	2.2	0
3.395	-2.36094	5.00964	8.78322	-5.1	-7.7	2.9	0
3.4	-2.3217	5.232	8.82246	-4.7	-5.9	2.6	0
3.405	-2.17128	5.04888	8.606641	-4.8	-4	2.1	0
3.41	-2.13858	4.82652	8.67858	-4.4	-2.4	1.3	0
3.415	-2.17128	4.75458	8.67858	-4.2	-1.3	1.4	0
3.42	-2.40018	4.82652	8.78322	-3.8	-0.2	1.1	0
3.425	-2.62254	5.04888	8.8617	-3.2	0.6	1	0
3.43	-2.62254	5.08158	8.82246	-2.7	0.7	0.5	0
3.435	-2.5506	5.120821	8.606641	-2.7	1.2	0	0
3.44	-2.58984	5.08158	8.5347	-2.9	1	-0.5	0
3.445	-2.5506	4.9377	8.5674	-3	1	-1.1	0
3.45	-2.5506	4.78728	8.63934	-3.4	1.1	-0.8	0
3.455	-2.43942	4.82652	8.711281	-2.6	0.9	-1.2	0
3.46	-2.51136	4.86576	8.711281	-2.6	0.9	-1.1	0
3.465	-2.51136	4.82652	8.5674	-2.9	1.1	-1.4	0
3.47	-2.58984	4.6761	8.606641	-2.5	0.9	-1.4	0
3.475	-2.5506	4.78728	8.711281	-2.5	0.7	-0.9	0
3.48	-2.51136	4.86576	8.67858	-2	0.9	-0.9	0
3.485	-2.47212	4.89846	8.606641	-2.1	1.4	-0.7	0
3.49	-2.36094	4.9377	8.5347	-2.2	1.4	-0.7	0
3.495	-2.43942	4.78728	8.495461	-2.3	0.9	-0.9	0
3.5	-2.5506	4.6761	8.5347	-2.5	0.9	-0.7	0
3.505	-2.43942	4.6434	8.606641	-2.8	0.7	-0.9	0
3.51	-2.36094	4.6434	8.5674	-2.8	0.3	-0.4	0
3.515	-2.3217	4.75458	8.711281	-3.1	0.4	0	0
3.52	-2.36094	4.78728	8.63934	-3.1	0.2	0.2	0
3.525	-2.289	4.75458	8.606641	-3	0	0.5	0
3.53	-2.24976	4.75458	8.606641	-3.4	-0.2	0.3	0
3.535	-2.289	4.60416	8.63934	-3.8	-0.3	0.4	0
3.54	-2.289	4.60416	8.67858	-3.9	-0.5	0.4	0
3.545	-2.3217	4.6434	8.67858	-4.4	-1	0.7	0
3.55	-2.36094	4.6434	8.5674	-4.1	-0.7	0.8	0
3.555	-2.43942	4.6761	8.45622	-4.3	-0.2	0.8	0
3.56	-2.43942	4.56492	8.606641	-3.9	0.2	0.4	0
3.565	-2.43942	4.53222	8.5674	-3.7	0.6	0.5	0
3.57	-2.51136	4.56492	8.63934	-3.5	0.7	0.7	0
3.575	-2.58984	4.60416	8.5347	-3.9	0.8	0.9	0
3.58	-2.58984	4.6434	8.495461	-3.9	0.9	0.8	0
3.585	-2.5506	4.75458	8.5347	-4.2	0.9	0.3	0
3.59	-2.70102	4.71534	8.5674	-4.5	0.7	0.2	0
3.595	-2.8122	4.78728	8.67858	-4.9	0.6	0.1	0
3.6	-2.89068	5.27124	8.8617	-4.3	0.7	0.1	0
3.605	-2.92338	5.37588	8.5347	-1.9	1.5	0.9	0
3.61	-2.66178	5.27124	8.38428	0	2.1	0.7	0
3.615	-2.47212	5.04888	8.67858	0.7	2	0.1	0
3.62	-2.62254	4.89846	8.5674	0.3	1.6	0	0
3.625	-2.8122	4.89846	8.606641	-0.4	1.6	-0.7	0
3.63	-2.74026	4.78728	8.5674	-0.4	1.6	-0.7	0
3.635	-2.62254	4.71534	8.67858	-0.4	1.4	-0.9	0
3.64	-2.47212	4.6434	8.63934	-0.2	0.8	-1.2	0
3.645	-2.43942	4.71534	8.5674	-0.4	0.2	-0.9	0
3.65	-2.5506	4.56492	8.495461	-0.6	0	-0.5	0
3.655	-2.58984	4.49298	8.38428	-0.9	-0.2	-0.1	0
3.66	-2.62254	4.53222	8.606641	-1.1	-0.6	0.2	0
3.665	-2.43942	4.49298	8.67858	-0.9	-1.1	0.6	0
3.67	-2.47212	4.56492	8.63934	-0.7	-1.4	0.9	0
3.675	-2.43942	4.6761	8.5674	-0.9	-1.5	1.4	0
3.68	-2.47212	4.56492	8.42352	-2.1	-2.2	0.9	0
3.685	-2.47212	4.6434	8.5347	-3	-3.2	0.9	0
3.69	-2.3217	4.56492	8.495461	-3.7	-4.9	1.1	0
3.695	-2.36094	4.60416	8.63934	-4.6	-5.8	0.7	0
3.7	-2.3217	4.49298	8.5674	-5.8	-5.9	0.7	0
3.705	-2.40018	4.60416	8.63934	-5.5	-5.6	0.4	0
3.71	-2.43942	4.6761	8.5674	-4.6	-5.3	0.8	0
3.715	-2.36094	4.6761	8.63934	-4	-5.1	1	0
3.72	-2.47212	4.60416	8.5674	-3.9	-4.5	1	0
3.725	-2.62254	4.49298	8.495461	-3.6	-4.4	1.8	0
3.73	-2.85144	4.49298	8.67858	-4.2	-4.6	2.3	0
3.735	-2.92338	4.60416	8.67858	-4	-5	1.8	0
3.74	-3.00186	4.60416	8.495461	-3.8	-5.1	2.5	0
3.745	-2.92338	4.6434	8.38428	-3.4	-5.1	2.2	0
3.75	-2.58984	4.6434	8.5674	-1.7	-4.2	2.1	0
3.755	-2.47212	4.71534	8.75052	0	-3.2	1.4	0
3.76	-2.40018	4.6761	8.8617	1.1	-1.8	1.3	0
3.765	-2.17128	4.78728	8.8617	2.1	-1.4	0.9	0
3.77	-2.13858	4.82652	8.96634	3	-1.1	0.6	0
3.775	-2.0274	4.82652	8.82246	3.6	-0.9	0.5	0
3.78	-2.21052	4.86576	8.82246	3.4	-1.1	0.7	0
3.785	-2.43942	4.9704	8.63934	3	-1.1	0.4	0
3.79	-2.51136	4.9377	8.63934	3.5	-1.4	0.7	0
3.795	-2.3217	4.86576	8.78322	4.4	-1.6	1.8	0
3.8	-2.13858	4.75458	8.8617	5.3	-1.2	2.1	0
3.805	-2.09934	4.78728	8.75052	5.8	-0.7	1.8	0
3.81	-2.24976	4.78728	8.75052	6	-0.1	1.7	0
3.815	-2.43942	4.82652	8.711281	6.5	-0.1	1.8	0
3.82	-2.5506	4.6434	8.5674	7	-0.4	2.2	1
3.825	-2.47212	4.53222	8.63934	8.2	0	2.3	1
3.83	-2.47212	4.3818	8.78322	9.7	0.3	3.1	1
3.835	-2.5506	4.3818	8.78322	11.1	0.7	3.1	1
3.84	-2.62254	4.3818	8.78322	13	0.9	4.4	1
3.845	-2.66178	4.46028	8.82246	14.2	1.4	5.5	1
3.85	-2.77296	4.49298	8.78322	15.6	1	5.8	1
3.855	-2.74026	4.60416	8.75052	16.3	0.7	6.9	1
3.86	-2.74026	4.60416	8.78322	16.1	0.2	7	1
3.865	-2.8122	4.78728	8.67858	16.2	-0.9	8.3	1
3.87	-3.15228	4.82652	8.5674	15.6	-2.1	9.9	1
3.875	-2.77296	5.04888	8.5347	15.3	-3.2	10.4	1
3.88	-2.5506	5.04888	8.5674	15.1	-4.4	10.9	1
3.885	-2.47212	5.120821	8.606641	13.6	-4.6	10.5	1
3.89	-2.3217	5.16006	8.5674	13.4	-4.6	10.2	1
3.895	-2.289	5.08158	8.5347	12.6	-4.6	10	1
3.9	-2.40018	4.9704	8.606641	12.4	-5.3	9.9	1
3.905	-2.47212	4.75458	8.63934	12.9	-5.6	10.4	1
3.91	-2.74026	4.71534	8.711281	14.2	-6.1	11	1
3.915	-2.89068	4.60416	8.8617	16.2	-6.7	11.6	1
3.92	-3.00186	4.46028	9.00558	18	-6.7	13	1
3.925	-2.85144	4.49298	9.03828	22	-7.3	14.9	1
3.93	-2.85144	4.60416	9.00558	25.9	-6.4	16.6	1
3.935	-3.00186	4.3491	9.03828	31.3	-5.9	18	1
3.94	-2.47212	4.53222	9.293341	38	-7	18.9	1
3.945	-2.289	4.49298	9.437221	44.5	-6.7	19.1	1
3.95	-2.58984	4.46028	9.62034	51	-4.9	20.4	1
3.955	-2.43942	4.49298	9.587641	57.6	-5.2	21.8	1
3.96	-2.3217	4.49298	9.659581	67.2	-5.6	22.9	1
3.965	-2.51136	4.42104	9.692281	75.9	-6	23.8	1
3.97	-2.66178	4.3491	9.947341	84.9	-6.5	25	1
3.975	-2.3217	4.23792	10.2024	94.6	-7.6	27.3	1
3.98	-2.43942	4.75458	10.05852	107.4	-8.1	29.1	1
3.985	-2.13858	3.61008	11.25534	122.1	-8.6	31.2	1
3.99	-2.58984	2.24322	11.25534	130.6	-8.7	34	1
3.995	-4.61724	3.64932	10.01928	142.2	-8.1	39.2	1
4	-4.46682	5.232	9.5157	151.9	-8.7	45.6	1
4.005	-3.22422	4.9704	9.188701	155.1	-9.8	51.5	1
4.01	-2.66178	5.45436	9.293341	157.2	-9.3	60.4	1
4.015	-2.21052	6.55962	9.659581	161	-9.4	69.1	1
4.02	-1.42572	6.781981	9.437221	157.8	-6.8	75.1	1
4.025	-1.64808	6.89316	9.2214	150.9	-3.2	76.7	1
4.03	-1.7985	7.481761	8.8617	142.2	0.2	77.7	1
4.035	-1.34724	7.22016	7.004341	128.9	4.6	79.3	1
4.04	-1.15758	7.62564	6.97164	122.5	11.9	79.9	1
4.045	-0.8632801	7.95918	7.076281	107.6	21.9	80.5	1
4.05	-1.45842	7.44252	7.403281	88.4	37.7	81	1
4.055	-3.41388	4.12674	8.2404	66.5	52.4	81.1	1
4.06	-5.40204	2.13204	10.24164	45.2	61.3	79.9	1
4.065	-6.41574	0.36624	10.71252	23.3	62.8	78.6	1
4.07	-6.41574	-1.65462	10.05852	-3.5	56.9	76.9	1
4.075	-6.23262	-2.0274	10.67328	-17.1	53.5	73.2	1
4.08	-6.114901	-2.09934	11.29458	-29.3	54.2	66.2	1
4.085	-6.82776	-1.98816	11.72622	-42	57.1	57.4	1
4.09	-8.142301	-1.43226	12.60258	-54.8	60.8	46.7	1
4.095	-9.456841	-0.9156	13.00152	-72.1	60.5	31.6	1
4.1	-10.24818	-0.8436601	12.67452	-88.8	55.7	16.7	1
4.105	-10.3986	-0.40548	11.79816	-103.3	49	-0.6	1
4.11	-9.75768	1.36032	11.39922	-113.4	42.6	-19.2	1
4.115	-8.55432	3.02148	12.45216	-121.1	39.4	-38.9	1
4.12	-7.16784	2.72718	11.87664	-135.5	37.7	-56.8	1
4.125	-5.51322	2.3217	10.60134	-149.7	36.2	-71.2	1
4.13	-3.86514	2.24322	9.47646	-158.8	38	-82.7	1
4.135	-2.40018	2.50482	8.45622	-162.8	42	-88.2	1
4.14	-1.34724	2.3217	6.46152	-164.9	48	-88.9	1
4.145	-0.5232	0.73248	3.55776	-166.1	54.8	-86.8	1
4.15	0.2616	-0.18312	2.50482	-154.1	61.6	-79.8	1
4.155	0.7455601	0.5886	2.53752	-131	68.8	-68.8	1
4.16	0.5232	2.79912	3.55776	-110.3	76.4	-60.7	1
4.165	-0.2943	5.120821	4.49952	-95.3	86.2	-56	1
4.17	-1.15758	6.26532	4.75458	-87.1	93.8	-56	1
4.175	-2.0274	6.7035	4.6434	-81.2	96.5	-58.3	1
4.18	-4.76766	15.84642	8.27964	-70.2	87.8	-56.4	1
4.185	-11.9355	25.35558	19.3584	-64.6	45.4	-23.8	1
4.19	-2.0274	10.57518	4.24446	-128.2	-23.3	-6.3	1
4.195	6.3438	12.60258	3.59046	-126.6	-59.8	-17	1
4.2	16.06878	19.01832	5.120821	-107.2	-65.8	-4.8	1
4.205	9.9081	26.31696	0	-84.9	-37.8	4.8	1
4.21	13.92366	29.96628	-3.3027	-61.6	-42.2	19.8	1
4.215	14.11332	36.04848	2.17782	-27.2	-56.2	41	1
4.22	14.67576	28.82178	4.21176	-14.9	-33	39.6	1
4.225	8.03112	11.20302	3.88476	-23	-17.2	32.4	1
4.23	-0.59514	6.92586	9.03828	-8.4	-5.7	14.2	1
4.235	-0.71286	2.98224	11.1834	0.3	-0.6	-2.8	1
4.24	1.38648	1.4715	11.79816	-10.5	0	-9.1	1
4.245	0.8240401	2.616	11.43846	-13.9	5.6	-7.9	1
4.25	-2.289	4.27062	9.36528	-18.6	11.5	-4.7	1
4.255	-6.00372	5.78136	8.057281	-18.6	12.6	-2.3	1
4.26	-7.808761	5.89254	7.62564	-15.9	9.3	-0.7	1
4.265	-6.795061	5.34318	7.403281	-12.8	4.2	0	1
4.27	-5.02926	5.16006	7.880701	-9.8	-1.1	1.7	1
4.275	-3.37464	4.9704	8.09652	-10.2	-5.1	3.2	1
4.28	-2.13858	4.82652	8.02458	-13	-8	4.3	1
4.285	-1.75926	4.60416	8.16846	-16	-8.4	3.9	1
4.29	-2.09934	4.53222	8.5674	-17.6	-7.6	3.5	1
4.295	-2.58984	4.3491	8.5674	-17.1	-6	3.2	1
4.3	-3.0738	4.42104	8.5347	-13.4	-4.4	3.7	1
4.305	-2.96262	4.56492	8.495461	-10.3	-4	3.7	1
4.31	-2.43942	4.53222	8.67858	-8.3	-3.5	3.7	1
4.315	-1.98816	4.3491	8.894401	-7.3	-3	3.7	1
4.32	-1.98816	4.3491	9.00558	-5.8	-2.2	4.1	1
4.325	-2.289	4.6434	8.78322	-4.6	-1.1	3.9	1
4.33	-2.47212	4.9704	8.63934	-4	0	3.5	1
4.335	-2.5506	5.08158	8.42352	-3.4	0.2	3.5	1
4.34	-2.47212	4.9704	8.45622	-3	0.4	3	1
4.345	-2.43942	4.86576	8.5674	-2.8	0.1	2.5	1
4.35	-2.3217	4.71534	8.67858	-2.7	0.1	2.2	1
4.355	-2.47212	4.86576	8.75052	-1.8	0.4	2.3	1
4.36	-2.51136	4.89846	8.5674	-1.7	0	3.1	1
4.365	-2.74026	5.00964	8.606641	-1.2	-0.4	3	1
4.37	-2.8122	4.9704	8.5674	-0.7	-0.2	2.8	1
4.375	-2.89068	5.04888	8.67858	-0.6	-0.4	2.2	1
4.38	-2.8122	5.04888	8.63934	0	-0.4	2.4	1
4.385	-2.62254	5.08158	8.5674	0	-0.5	2.8	1
4.39	-2.5506	5.120821	8.606641	0.4	-0.4	2.7	1
4.395	-2.47212	5.04888	8.5674	0.7	-0.5	2.2	1
4.4	-2.43942	5.00964	8.75052	-0.2	-0.4	1.4	1
4.405	-2.51136	4.89846	8.2404	-1.4	-0.2	1.4	1
4.41	-2.74026	4.78728	8.42352	-1.1	-0.9	1.3	1
4.415	-2.47212	4.6761	8.5674	-1.3	-1.5	1.4	1
4.42	-2.40018	4.6761	8.5347	-1.1	-1.7	2.1	1
4.425	-2.47212	4.75458	8.495461	-0.9	-1.6	2	1
4.43	-2.58984	4.71534	8.45622	-0.4	-1.7	2.3	1
4.435	-2.47212	4.71534	8.67858	0.1	-1.2	2.6	1
4.44	-2.24976	4.82652	8.75052	0.4	-1.1	2.4	1
4.445	-2.21052	4.9704	8.75052	1	-0.9	2.1	1
4.45	-2.09934	4.9704	8.78322	1.6	-0.2	2	1
4.455	-2.09934	5.120821	8.75052	1.6	0.5	1.5	1
4.46	-2.17128	5.120821	8.67858	2.4	0.6	1.3	1
4.465	-2.17128	5.08158	8.63934	2.5	1.3	0.8	1
4.47	-2.17128	4.89846	8.63934	2.4	1.8	-0.1	1
4.475	-2.289	4.82652	8.5674	2.5	1.8	-0.5	1
4.48	-2.51136	4.75458	8.63934	2.5	2	0	1
4.485	-2.58984	4.6761	8.63934	2.7	1.9	0	1
4.49	-2.58984	4.75458	8.495461	2.5	1.9	0.4	1
4.495	-2.70102	4.82652	8.5347	2.5	1.5	0.9	1
4.5	-2.66178	4.75458	8.5674	2.5	1.1	0.9	1
4.505	-2.58984	4.9377	8.5674	2.3	0.8	1	1
4.51	-2.66178	5.00964	8.5674	2	0.4	1.1	1
4.515	-2.51136	5.120821	8.5347	1.8	0.4	0.7	1
4.52	-2.47212	5.04888	8.5674	1.8	0.3	0.3	1
4.525	-2.43942	5.08158	8.5674	1.7	0.1	-0.4	1
4.53	-2.47212	5.04888	8.606641	1.4	0.4	-0.4	1
4.535	-2.43942	5.04888	8.606641	1	0.5	-0.7	1
4.54	-2.47212	4.89846	8.5674	0.7	0.4	-0.7	1
4.545	-2.51136	4.9377	8.5347	0.6	0.8	-1.4	1
4.55	-2.51136	4.82652	8.495461	0.7	0.5	-1.1	1
4.555	-2.51136	4.82652	8.5347	1	0.4	-1.1	1
4.56	-2.51136	4.75458	8.606641	1.1	0.5	-0.9	1
4.565	-2.47212	4.86576	8.5674	1.1	0.4	-0.9	1
4.57	-2.43942	4.9377	8.495461	0.8	0.7	-1.1	1
4.575	-2.40018	4.89846	8.5674	0.8	0.7	-0.4	1
4.58	-2.40018	4.78728	8.63934	0.6	0.6	-0.7	1
4.585	-2.40018	4.82652	8.606641	0.4	0.5	-0.7	1
4.59	-2.43942	4.86576	8.67858	1.1	0.7	-0.6	1
4.595	-2.36094	4.9704	8.606641	0.9	1.2	-0.3	1
4.6	-2.43942	5.04888	8.63934	1.5	1.3	-0.7	1
4.605	-2.47212	5.04888	8.5674	1.5	1.4	-1.2	1
4.61	-2.5506	5.04888	8.5674	0.9	1.3	-1.4	1
4.615	-2.51136	5.00964	8.606641	0.7	1	-1.4	1
4.62	-2.5506	4.89846	8.606641	0.4	0.8	-1.1	1
4.625	-2.5506	4.89846	8.606641	-0.3	0.6	-1.3	1
4.63	-2.5506	4.89846	8.606641	-0.7	0.9	-1.9	1
4.635	-2.58984	4.86576	8.5674	0	1.1	-1.4	1
4.64	-2.51136	4.89846	8.495461	-0.2	0.8	-1.5	1
4.645	-2.5506	4.86576	8.5347	-0.7	0.9	-1	1
4.65	-2.51136	4.89846	8.5674	-0.9	0.8	-1.1	1
4.655	-2.51136	4.89846	8.5347	-0.4	1	-1.3	1
4.66	-2.51136	4.89846	8.5674	-0.5	1.2	-1.4	1
4.665	-2.5506	4.89846	8.606641	-0.4	1.3	-1.7	1
4.67	-2.62254	4.82652	8.5347	-0.6	1.5	-1.8	1
4.675	-2.5506	4.78728	8.45622	-0.7	1	-1.4	1
4.68	-2.5506	4.86576	8.5674	-0.7	1	-1.2	1
4.685	-2.51136	4.86576	8.5347	-0.3	0.7	-1.5	1
4.69	-2.47212	4.82652	8.63934	-0.1	0.6	-1.2	1
4.695	-2.47212	4.75458	8.606641	-0.2	0.9	-1.5	1
4.7	-2.51136	4.75458	8.711281	0	1.1	-1.4	1
4.705	-2.5506	4.82652	8.606641	0	1.4	-1.7	1
4.71	-2.51136	4.82652	8.5674	0.2	1.6	-1.7	1
4.715	-2.58984	4.86576	8.5674	0.5	1.5	-1.2	1
4.72	-2.58984	4.86576	8.5347	1.1	1.8	-1.4	1
4.725	-2.62254	4.86576	8.495461	1.1	1.7	-1.3	1
4.73	-2.5506	4.89846	8.606641	1.1	1.6	-0.9	1
4.735	-2.58984	4.89846	8.606641	1.4	1.8	-1.3	1
4.74	-2.62254	4.9377	8.5347	1.6	1.8	-1.9	1
4.745	-2.62254	4.86576	8.5347	1.6	1.8	-2.3	1
4.75	-2.62254	4.82652	8.5347	1.6	1.8	-2	1
4.755	-2.58984	4.86576	8.5674	2.5	1.7	-1.6	1
4.76	-2.62254	4.82652	8.606641	2.5	1.7	-2.2	1
4.765	-2.66178	4.82652	8.495461	2.8	2.1	-2.3	1
4.77	-2.70102	4.89846	8.5347	3.2	2.3	-2.4	1
4.775	-2.66178	4.89846	8.5347	3.7	2.8	-2.4	1
4.78	-2.62254	4.89846	8.495461	3.5	2.8	-2.2	1
4.785	-2.70102	4.9377	8.495461	3.4	2.6	-2.3	1
4.79	-2.74026	4.86576	8.5347	3	2.1	-1.7	1
4.795	-2.74026	4.86576	8.5347	2.5	1.8	-1.4	1
4.8	-2.62254	4.89846	8.495461	2.4	1.4	-1.6	1
4.805	-2.5506	4.89846	8.495461	2.1	1.1	-0.9	1
4.81	-2.5506	4.9377	8.5347	2.3	1.4	-1.1	1
4.815	-2.51136	4.9704	8.5347	2	1.5	-1.1	1
4.82	-2.51136	4.89846	8.5347	2.1	1.4	-1.1	1
4.825	-2.51136	4.86576	8.606641	2.8	1.4	-1.1	1
4.83	-2.58984	4.82652	8.63934	2.7	1.8	-1.4	1
4.835	-2.62254	4.82652	8.606641	2.8	1.6	-1.1	1
4.84	-2.62254	4.82652	8.606641	3.3	1.6	-1.1	1
4.845	-2.62254	4.89846	8.495461	3.2	1.8	-0.8	0
4.85	-2.62254	4.9377	8.495461	3.2	1.6	-0.8	0
4.855	-2.70102	5.00964	8.35158	2.9	1.6	-0.9	0
4.86	-2.70102	4.9704	8.45622	2.1	1.3	-0.8	0
4.865	-2.74026	4.9704	8.42352	1.8	1.3	-0.7	0
4.87	-2.8122	5.00964	8.42352	1.5	0.9	-0.6	0
4.875	-2.77296	4.9704	8.38428	1	0.8	-0.1	0
4.88	-2.74026	4.9377	8.495461	0.3	0.4	-0.7	0
4.885	-2.62254	4.89846	8.495461	0.3	0.4	-0.2	0
4.89	-2.62254	4.89846	8.5674	0.2	0.4	-0.2	0
4.895	-2.5506	4.9704	8.45622	0.2	0.5	-0.7	0
4.9	-2.58984	4.89846	8.495461	0	0.7	-0.8	0
4.905	-2.5506	4.9377	8.5347	0.2	0.7	-0.9	0
4.91	-2.5506	4.86576	8.5347	0.4	1.2	-1.1	0
4.915	-2.51136	4.86576	8.5674	0.8	1.7	-1.1	0
4.92	-2.5506	4.86576	8.5347	0.7	1.5	-1.1	0
4.925	-2.58984	4.86576	8.5347	0.7	1.6	-1.5	0
4.93	-2.62254	4.89846	8.45622	0.7	1.6	-1.8	0
4.935	-2.70102	4.78728	8.5674	0.4	1.8	-0.9	0
4.94	-2.62254	4.89846	8.5347	0.3	1.6	-1.1	0
4.945	-2.66178	4.86576	8.495461	0.6	1.8	-1.3	0
4.95	-2.58984	4.82652	8.45622	0.5	1.4	-1.2	0
4.955	-2.58984	4.89846	8.495461	0.2	1.2	-1.1	0
4.96	-2.62254	4.78728	8.495461	0.2	0.8	-0.8	0
4.965	-2.66178	4.75458	8.495461	-0.6	0.4	-0.8	0
4.97	-2.66178	4.82652	8.495461	-0.4	0	-0.4	0
4.975	-2.66178	4.86576	8.5347	-0.7	-0.4	-0.4	0
4.98	-2.66178	4.89846	8.495461	-0.3	-0.6	-0.2	0
4.985	-2.66178	4.82652	8.5347	-0.2	-0.5	0	0
4.99	-2.62254	4.89846	8.5674	-0.6	-1	0.3	0
4.995	-2.62254	4.89846	8.5347	-0.9	-1.4	0.8	0
5	-2.62254	4.9704	8.495461	-0.5	-1.2	0.6	0
5.005	-2.58984	4.89846	8.495461	-0.2	-0.7	0.9	0
5.01	-2.66178	4.9377	8.495461	0	-0.5	0.6	0
5.015	-2.62254	4.9704	8.42352	-0.2	-1.3	0.4	0
5.02	-2.58984	4.89846	8.45622	-0.4	-1.4	0.5	0
5.025	-2.62254	4.86576	8.495461	-0.6	-1.4	0.2	0
5.03	-2.70102	4.89846	8.495461	-0.7	-1.5	0.3	0
5.035	-2.74026	4.86576	8.495461	-0.9	-1.4	0.7	0
5.04	-2.66178	4.78728	8.5347	-0.7	-1.1	0.4	0
5.045	-2.66178	4.82652	8.5674	-0.2	-0.9	0.4	0
5.05	-2.62254	4.89846	8.495461	-0.7	-0.8	0.2	0
5.055	-2.58984	4.9377	8.5674	-0.5	-0.8	0.1	0
5.06	-2.5506	4.89846	8.5347	-0.2	-0.7	0.2	0
5.065	-2.5506	4.89846	8.5347	-0.1	-1.2	0.4	0
5.07	-2.5506	4.89846	8.5674	-0.3	-1	0.1	0
5.075	-2.5506	4.89846	8.45622	-0.2	-0.2	0	0
5.08	-2.58984	4.89846	8.495461	0.1	-0.4	0	0
5.085	-2.62254	4.86576	8.42352	0.2	0	0.1	0
5.09	-2.66178	4.78728	8.45622	0.3	-0.2	-0.2	0
5.095	-2.66178	4.86576	8.42352	0.2	0	0	0
5.1	-2.66178	4.75458	8.495461	0.7	-0.1	0.1	0
5.105	-2.70102	4.75458	8.5347	1.3	0	0.7	0
5.11	-2.58984	4.75458	8.5347	1.6	0.3	0.2	0
5.115	-2.62254	4.78728	8.606641	2.1	0.3	0.6	0
5.12	-2.62254	4.82652	8.5674	2.2	0.4	0.2	0
5.125	-2.58984	4.89846	8.5674	2.6	0.7	0.2	0
5.13	-2.62254	4.86576	8.495461	2.8	0.8	0.2	0
5.135	-2.62254	4.89846	8.5347	2.4	0.9	0	0
5.14	-2.70102	4.89846	8.5347	2.4	1	-0.1	0
5.145	-2.66178	4.9377	8.495461	2.5	0.7	0.2	0
5.15	-2.66178	4.9377	8.495461	2.2	0.5	0.5	0
5.155	-2.66178	4.89846	8.495461	1.8	0.3	0.2	0
5.16	-2.66178	4.9377	8.42352	1.6	0.3	0.6	0
5.165	-2.66178	4.82652	8.45622	1.7	0.4	0.4	0
5.17	-2.66178	4.89846	8.5674	1.5	0.3	0.3	0
5.175	-2.62254	4.89846	8.5347	1.5	0.2	0.4	0
5.18	-2.66178	4.89846	8.5674	1.6	0.2	0.2	0
5.185	-2.58984	4.86576	8.495461	1.9	0.4	0.5	0
5.19	-2.66178	4.9377	8.5347	2.1	0.4	0.5	0
5.195	-2.5506	4.9377	8.495461	1.9	0.4	0	0
5.2	-2.58984	4.9377	8.5347	1.8	0.4	0.2	0
5.205	-2.58984	5.00964	8.5347	2.2	0.4	-0.2	0
5.21	-2.66178	4.9704	8.42352	2.1	0.6	0.1	0
5.215	-2.66178	5.00964	8.45622	1.8	0.5	0.4	0
5.22	-2.70102	4.9377	8.38428	1.8	0.3	0.4	0
5.225	-2.70102	5.00964	8.42352	1.5	0	0.4	0
5.23	-2.62254	4.9377	8.495461	1.6	0	0.2	0
5.235	-2.58984	4.9377	8.495461	1.3	0	0.4	0
5.24	-2.62254	4.89846	8.45622	1.6	0.1	0.3	0
5.245	-2.58984	4.9377	8.45622	1.5	0	0	0
5.25	-2.62254	4.89846	8.495461	1.6	0.2	-0.4	0
5.255	-2.58984	4.9377	8.5347	1.9	0	0	0
5.26	-2.62254	4.89846	8.5674	1.7	0.2	0.2	0
5.265	-2.62254	4.9704	8.5347	1.8	0	-0.2	0
5.27	-2.62254	4.9704	8.42352	1.8	0.1	0.2	0
5.275	-2.66178	4.9377	8.45622	1.9	0.1	0.2	0
5.28	-2.58984	4.9377	8.45622	1.6	0	0	0
5.285	-2.62254	4.9377	8.495461	1.4	-0.1	0	0
5.29	-2.70102	4.9377	8.42352	1.6	-0.2	-0.1	0
5.295	-2.62254	4.89846	8.495461	1.8	-0.2	0	0
5.3	-2.58984	4.89846	8.42352	1.9	0	0.1	0
5.305	-2.62254	4.89846	8.45622	2.2	-0.2	0.1	0
5.31	-2.62254	4.78728	8.495461	2.5	-0.1	0.3	0
5.315	-2.62254	4.89846	8.495461	3.3	0.4	0.6	0
5.32	-2.58984	4.89846	8.495461	3	0.4	0.2	0
5.325	-2.62254	4.86576	8.606641	3.2	0	0.2	0
5.33	-2.66178	4.9377	8.45622	3.9	0	0.5	0
5.335	-2.62254	4.9704	8.495461	4	0	0.7	0
5.34	-2.62254	4.89846	8.5347	3.8	0.4	0.9	0
5.345	-2.62254	5.00964	8.45622	3.7	0	1.3	0
5.35	-2.70102	4.9377	8.45622	3.7	-0.1	1.7	0
5.355	-2.70102	4.9377	8.38428	3.3	0	1.6	0
5.36	-2.70102	5.00964	8.312341	3.3	-0.9	0.7	0
5.365	-2.70102	5.04888	8.42352	2.9	-1.4	1.1	0
5.37	-2.77296	5.00964	8.38428	2.5	-1.4	1.4	0
5.375	-2.70102	4.9704	8.38428	2	-1.4	1.5	0
5.38	-2.66178	4.9704	8.45622	2.1	-1.6	1.3	0
5.385	-2.62254	4.9377	8.495461	1.9	-2.1	1.2	0
5.39	-2.62254	4.89846	8.495461	1.8	-1.9	1.4	0
5.395	-2.58984	4.9704	8.495461	1.9	-1.7	1.4	0
5.4	-2.62254	5.00964	8.495461	1.8	-1.8	1.8	0
5.405	-2.58984	5.00964	8.5347	1.8	-1.8	1.8	0
5.41	-2.5506	5.04888	8.5674	1.7	-1.6	1.8	0
5.415	-2.5506	5.00964	8.495461	1.7	-1.6	1.4	0
5.42	-2.58984	5.00964	8.495461	1.4	-1.7	1.3	0
5.425	-2.5506	5.04888	8.495461	2	-1.8	1.6	0
5.43	-2.62254	5.00964	8.495461	1.8	-1.6	1.6	0
5.435	-2.58984	5.04888	8.45622	1.7	-1.5	1.8	0
5.44	-2.58984	5.04888	8.45622	1.6	-1.7	1.4	0
5.445	-2.5506	5.04888	8.45622	1.4	-1.9	1.4	0
5.45	-2.5506	5.04888	8.45622	1.1	-1.7	1.6	0
5.455	-2.58984	5.04888	8.45622	1.1	-1.6	1.8	0
5.46	-2.5506	5.04888	8.495461	1.1	-1.8	1.8	0
5.465	-2.51136	5.00964	8.45622	0.9	-2.1	1.3	0
5.47	-2.51136	5.04888	8.495461	0.6	-2.2	1.3	0
5.475	-2.5506	4.9704	8.35158	0.1	-1.6	0.9	0
5.48	-2.66178	4.89846	8.45622	0.4	-1.5	0.9	0
5.485	-2.5506	4.9704	8.5347	0.7	-1.3	1	0
5.49	-2.5506	4.9377	8.5347	0.9	-1.3	0.9	0
5.495	-2.58984	4.9377	8.606641	1.7	-1.1	0.9	0
5.5	-2.62254	4.9704	8.5347	1.8	-1.1	1.4	0
5.505	-2.58984	4.9704	8.495461	2.2	-1.1	1.1	0
5.51	-2.5506	4.9704	8.45622	2.5	-0.7	0.9	0
5.515	-2.58984	5.00964	8.45622	2.4	-0.4	0.9	0
5.52	-2.5506	5.00964	8.42352	2.5	-0.7	1.4	0
5.525	-2.51136	5.00964	8.38428	2.2	-0.4	1.1	0
5.53	-2.47212	4.9377	8.42352	2.1	-0.5	1.4	0
5.535	-2.51136	5.00964	8.42352	2.1	-0.8	1.4	0
5.54	-2.5506	4.9704	8.45622	2.5	-1.1	1	0
5.545	-2.62254	5.04888	8.495461	2.4	-0.6	1.2	0
5.55	-2.58984	4.9704	8.45622	2.3	-0.7	1.1	0
5.555	-2.62254	5.00964	8.42352	2.1	-0.5	1.5	0
5.56	-2.58984	4.9704	8.42352	2.5	-0.9	1.6	0
5.565	-2.62254	5.00964	8.45622	2.5	-1.1	1.4	0
5.57	-2.66178	5.00964	8.5347	2.7	-1.1	1.8	0
5.575	-2.5506	5.00964	8.45622	2.6	-1.2	2.2	0
5.58	-2.62254	5.00964	8.5347	2.8	-1.6	2.3	0
5.585	-2.62254	5.00964	8.45622	2.3	-1.6	2.3	0
5.59	-2.70102	5.04888	8.45622	2.3	-1.5	2.5	0
5.595	-2.74026	5.04888	8.42352	2.7	-1.4	2.9	0
5.6	-2.66178	5.00964	8.45622	2.9	-1.8	2.5	0
5.605	-2.62254	5.00964	8.42352	2.5	-2.3	2.6	0
5.61	-2.62254	5.00964	8.42352	2.1	-2.8	2.6	0
5.615	-2.62254	5.00964	8.312341	1.9	-2.6	3	0
5.62	-2.58984	5.04888	8.45622	2.5	-2.6	3.6	0
5.625	-2.5506	5.00964	8.495461	2.1	-3	3.7	0
5.63	-2.5506	4.9704	8.45622	2.5	-2.7	3.5	0
5.635	-2.66178	4.9704	8.38428	3.2	-3	3.2	0
5.64	-2.58984	4.9704	8.45622	3.9	-2.9	3.7	0
5.645	-2.58984	4.89846	8.495461	4.4	-2.7	3.8	0
5.65	-2.70102	4.89846	8.5347	5.1	-2.1	4.3	0
5.655	-2.70102	4.9377	8.5347	6.4	-2.3	4.7	0
5.66	-2.74026	4.89846	8.5674	7.1	-2.6	5	0
5.665	-2.70102	4.9704	8.495461	7.5	-2.6	5.8	0
5.67	-2.66178	4.9704	8.5347	8.5	-2.3	6.8	0
5.675	-2.70102	4.9377	8.495461	9	-1.9	7.2	0
5.68	-2.58984	4.9704	8.495461	9.3	-1.8	7.2	0
5.685	-2.47212	5.00964	8.5347	10.7	-1.9	6.9	0
5.69	-2.5506	5.00964	8.495461	11.2	-1.6	7.4	0
5.695	-2.62254	5.00964	8.495461	12.6	-1.6	7.9	0
5.7	-2.5506	4.9704	8.45622	14	-1.7	8.6	0
5.705	-2.62254	4.9377	8.5347	14.7	-1.8	9.2	0
5.71	-2.66178	4.89846	8.5347	16.2	-1.8	9.7	0
5.715	-2.77296	4.89846	8.5674	17.9	-2.1	10.4	0
5.72	-2.85144	4.71534	8.606641	20.1	-2.4	11.4	0
5.725	-2.8122	4.6761	8.75052	22.4	-3.3	12.9	0
5.73	-2.8122	4.89846	8.711281	26	-3.7	13.6	0
5.735	-3.0738	4.6434	8.67858	28.7	-3.2	15	0
5.74	-3.0411	4.71534	8.75052	32.5	-4.6	16.2	0
5.745	-2.89068	4.75458	8.93364	36.7	-5.8	17	0
5.75	-3.00186	4.6761	8.894401	40.9	-6.6	18.6	0
5.755	-2.96262	4.6434	9.07752	46.6	-7.5	20.7	0
5.76	-2.92338	4.6434	9.07752	52.2	-8.4	22.3	0
5.765	-2.96262	4.6434	9.14946	58.6	-9	23.9	0
5.77	-2.96262	4.6434	9.2214	65.3	-10	25.8	0
5.775	-2.96262	4.78728	9.36528	72.8	-11.7	27.6	0
5.78	-2.92338	4.75458	9.36528	82.5	-13.8	30.3	0
5.785	-2.96262	4.86576	9.659581	90.1	-15.6	32.9	0
5.79	-2.92338	4.78728	9.692281	96.6	-17.3	35.5	0
5.795	-3.18498	4.6434	9.36528	102.5	-18.1	39.1	0
5.8	-3.3027	5.00964	9.47646	111.6	-18.9	41.9	0
5.805	-3.22422	5.04888	9.33258	120	-20.7	45.3	0
5.81	-3.11304	5.04888	9.293341	128.1	-21.4	48.5	0
5.815	-3.00186	5.232	9.47646	135.5	-21.2	52	0
5.82	-2.8122	5.487061	9.36528	141.8	-21	55.5	0
5.825	-2.74026	5.5263	9.110221	148.3	-21.3	58.8	0
5.83	-2.5506	5.78136	9.293341	155.4	-21.2	61.6	0
5.835	-2.47212	5.78136	9.14946	161.9	-20.5	64.4	0
5.84	-2.43942	6.22608	9.36528	169.6	-20.1	68.8	0
5.845	-2.51136	6.082201	9.03828	174.9	-21.2	72.8	0
5.85	-2.43942	6.55962	9.293341	179.6	-22.9	75.8	0
5.855	-2.40018	6.409201	8.711281	182.4	-24.8	79.5	0
5.86	-2.36094	7.14822	9.03828	184.8	-26.1	82.8	0
5.865	-2.0601	7.5537	9.14946	184.6	-27.7	87	0
5.87	-1.94892	7.88724	8.75052	181.2	-28	90.1	0
5.875	-1.5369	8.4039	8.312341	176.1	-28.3	93.8	0
5.88	-0.8959801	8.809381	8.09652	170.8	-27	96.3	0
5.885	-1.0137	9.35874	8.8617	163.7	-25.2	97.4	0
5.89	-1.7985	9.62034	6.677341	148.5	-23.3	98.5	0
5.895	-2.70102	9.875401	7.44252	135.3	-17.1	98.4	0
5.9	-3.11304	9.50916	6.35034	123.5	-14	99.6	0
5.905	-2.58984	9.731521	4.9377	108.6	-9.8	98	0
5.91	-2.24976	10.54248	5.9514	99.8	-1.8	94.7	0
5.915	-3.0411	8.770141	8.2404	84.3	8	91.7	0
5.92	-4.38834	6.7035	10.45746	56.6	18.3	87.9	0
5.925	-5.591701	3.53814	10.13046	22.6	24.4	83.2	0
5.93	-7.1286	0.8829001	9.659581	2.5	24.6	78.9	0
5.935	-8.894401	0.36624	10.67328	-7.9	20.9	73.5	0
5.94	-10.01928	0.07194	11.69352	-20	15.9	63.1	0
5.945	-11.1507	0	12.70722	-35.9	10.7	48.8	0
5.95	-11.60196	2.83836	12.63528	-55.3	7.2	23.8	0
5.955	-11.6739	5.04888	16.52004	-67.2	8.9	-2.3	0
5.96	-12.57642	2.0274	14.7804	-101.3	10.2	-25.8	0
5.965	-12.38676	0.51012	13.00152	-131.5	5.4	-45.6	0
5.97	-11.63466	-0.21582	11.76546	-148.5	-1.6	-63.3	0
5.975	-10.43784	-0.9156	10.49016	-162.5	-8.9	-80.5	0
5.98	-9.044821	-1.21644	9.659581	-167.9	-12.6	-93.5	0
5.985	-7.73028	-1.02678	9.33258	-170.8	-12	-104.7	0
5.99	-6.49422	-0.69978	9.260641	-172.7	-7.2	-115.8	0
5.995	-5.591701	-0.51012	8.75052	-174.5	0	-125.6	0
6	-5.068501	-1.32108	6.74928	-176.8	8.6	-133.7	0
6.005	-4.72842	-3.02148	4.53876	-176.1	17.9	-139.2	0
6.01	-4.01556	-3.86514	3.59046	-161.2	27.6	-140.4	0
6.015	-3.26346	-3.09342	4.13982	-140.7	34.6	-139.2	0
6.02	-3.0738	-1.24914	5.99064	-119.3	42.2	-138.4	0
6.025	-3.45312	1.06602	8.2404	-101	51	-139.7	0
6.03	-4.12674	2.943	9.91464	-92.6	59.1	-144.7	0
6.035	-4.8396	4.3818	11.03952	-90.4	64.6	-152.1	0
6.04	-5.17968	5.04888	11.47116	-93.2	63.3	-157.1	0
6.045	-5.068501	5.27124	11.25534	-96.6	56.5	-160.3	0
6.05	-4.38834	5.120821	10.92834	-99	47.5	-161.2	0
6.055	-3.3027	5.27124	10.60134	-99.1	37.5	-159.8	0
6.06	-2.13858	5.5263	10.34628	-97.4	28.3	-156	0
6.065	-1.08564	6.00372	10.2024	-94.9	21.4	-150.7	0
6.07	-0.37278	6.7035	10.34628	-91.2	17.2	-142	0
6.075	-0.11118	8.03112	10.89564	-88.4	16.5	-135.3	0
6.08	-0.0327	9.875401	11.8374	-88.5	18.6	-128.3	0
6.085	-0.18312	11.64774	12.77916	-92.3	21.7	-121.7	0
6.09	-0.41202	12.97536	13.1781	-102.5	25.1	-116.3	0
6.095	-0.56244	13.6359	13.00152	-120.6	28.6	-109.7	0
6.1	-0.48396	13.38084	11.98128	-136.9	30.7	-103.8	0
6.105	-0.2616	12.753	10.49016	-149.5	31.1	-98	0
6.11	0.11118	12.30828	8.82246	-157.9	30.1	-90.7	0
6.115	0.33354	12.38022	7.586401	-161.2	29.1	-83.5	0
6.12	0.56244	12.93612	6.572701	-161.1	28.2	-76.3	0
6.125	0.8240401	13.67514	5.77482	-159	27.9	-70	0
6.13	0.8959801	14.29644	5.19276	-155.1	30.5	-63.3	0
6.135	0.9352201	14.74116	4.38834	-152.6	33.6	-59.2	0
6.14	0.8959801	15.00276	3.3354	-149	36.8	-55.6	0
6.145	0.9352201	15.1074	2.24976	-143.2	39.8	-50.4	0
6.15	1.12488	15.21858	1.19682	-136.1	41.4	-46.2	0
6.155	1.45842	15.48018	0.28776	-127.1	42.2	-41	0
6.16	1.90968	15.70254	-0.43164	-116.5	42.6	-36.1	0
6.165	-2.66178	11.83086	-2.53752	-105.4	43.1	-31.9	0
6.17	2.47212	18.5409	-3.84552	-74	27.5	-29.9	0
6.175	-1.0137	12.753	-10.31358	-43.1	-16.1	2	0
6.18	5.29086	15.81372	-6.71658	-12.9	-52.4	21.3	0
6.185	8.67204	19.49574	-3.59046	26.8	-68.7	24.5	0
6.19	7.54062	18.65208	-3.84552	38.5	-66	20.5	0
6.195	4.61724	16.32384	-3.84552	51.7	-59.4	7.2	0
6.2	4.3491	9.76422	0.72594	66.5	-67.2	-4.9	0
6.205	0.8959801	8.1096	8.96634	76.3	-69.7	-12.9	0
6.21	-1.87698	7.5537	14.34222	81.5	-60.6	-27.8	0
6.215	-5.93178	0.0327	11.98128	64.4	-47.7	-38.3	0
6.22	-6.26532	-3.02148	10.64058	64.9	-46.6	-33.3	0
6.225	0.2943	-1.7658	11.22264	76.5	-54.9	-14.7	0
6.23	6.3438	0.2943	12.30828	84.7	-53.6	6.7	0
6.235	9.68574	5.93178	15.36246	92.1	-42.8	24.7	0
6.24	9.49608	10.20894	17.17404	85.7	-22.3	38	0
6.245	4.99002	11.53656	15.65022	68.7	-8.2	44.6	0
6.25	-0.8632801	10.54248	12.77916	52.4	4.5	42.7	0
6.255	-6.00372	7.73682	9.33258	41.4	14.1	35.4	0
6.26	-8.07036	5.120821	7.18746	40.3	16.3	26.3	0
6.265	-6.71658	4.49298	7.2594	48.5	14.4	18.9	0
6.27	-5.55246	7.848001	10.8564	54.3	7.4	18.9	0
6.275	-3.3354	9.46992	11.87664	44.5	-4.9	24.3	0
6.28	-2.40018	10.79754	12.70722	30.2	-8.5	23.9	0
6.285	-1.60884	6.92586	9.188701	10.3	-5.3	19.4	0
6.29	-3.00186	4.27062	7.44252	0.5	-1.6	15.8	0
6.295	-4.87884	4.53222	8.057281	4.2	-1.6	14.8	0
6.3	-5.40204	5.37588	8.606641	6.3	-5.5	15.6	0
6.305	-4.49952	5.232	8.13576	3.7	-8.9	16.1	0
6.31	-3.63624	5.232	8.057281	1.9	-12.4	16.9	0
6.315	-3.3354	5.74866	8.495461	1.4	-15.1	17.7	0
6.32	-3.45312	5.59824	8.5674	-2.5	-15.9	17.3	0
6.325	-3.52506	5.34318	8.27964	-8.3	-17	16.4	0
6.33	-3.67548	5.00964	8.27964	-10.2	-17.4	15.2	0
6.335	-3.52506	4.71534	8.16846	-11.4	-18.1	15.2	0
6.34	-3.15228	4.9377	8.711281	-11.3	-19	14.9	0
6.345	-2.77296	4.9704	8.711281	-11.4	-18.6	14.7	0
6.35	-2.5506	4.89846	8.711281	-11.4	-17.2	13.4	0
6.355	-2.0601	5.37588	9.188701	-9.8	-15.3	11.9	0
6.36	-1.98816	5.30394	9.293341	-9.5	-12.8	9.7	0
6.365	-2.13858	4.9704	8.82246	-11.2	-10.5	7.7	0
6.37	-2.40018	5.08158	9.00558	-10.7	-8.8	7.4	0
6.375	-2.36094	5.08158	8.96634	-10.6	-7.8	6.5	0
6.38	-2.40018	5.16006	8.93364	-9.8	-7.6	5.7	0
6.385	-2.40018	5.16006	8.82246	-8.7	-7	5.3	0
6.39	-2.43942	5.04888	8.78322	-8.1	-6.4	4.6	0
6.395	-2.5506	5.120821	8.78322	-7.7	-6.1	4.4	0
6.4	-2.58984	5.04888	8.606641	-6.9	-5.8	3.9	0
6.405	-2.62254	5.00964	8.75052	-6.4	-5.7	3.6	0
6.41	-2.62254	4.86576	8.63934	-6.6	-5.2	3.4	0
6.415	-2.58984	4.86576	8.495461	-6.5	-4.8	2.8	0
6.42	-2.62254	4.78728	8.711281	-6	-4.7	2.8	0
6.425	-2.58984	4.75458	8.711281	-5.6	-4.8	2.8	0
6.43	-2.70102	4.71534	8.711281	-5.1	-4.6	3	0
6.435	-2.74026	4.82652	8.63934	-5.1	-4.9	2.9	0
6.44	-2.77296	4.9377	8.606641	-4.9	-5.1	3.5	0
6.445	-2.70102	4.9377	8.606641	-4.6	-5.6	3.7	0
6.45	-2.66178	4.9377	8.5674	-4.4	-5.8	3.6	0
6.455	-2.70102	4.78728	8.63934	-4.4	-5.3	3	0
6.46	-2.70102	4.78728	8.67858	-3.9	-5.1	3.2	0
6.465	-2.66178	4.75458	8.78322	-3.1	-4.6	3.2	0
6.47	-2.70102	4.75458	8.78322	-1.8	-4.4	2.9	0
6.475	-2.77296	4.71534	8.63934	-1.4	-3.6	3	0
6.48	-2.85144	4.71534	8.63934	-1.1	-3.2	3.4	0
6.485	-2.70102	4.75458	8.606641	-0.7	-3.5	3	0
6.49	-2.74026	4.82652	8.606641	-1.1	-3.7	3.3	0
6.495	-2.66178	4.78728	8.606641	-1	-4.1	3.3	0
6.5	-2.5506	4.89846	8.63934	-1.1	-4.6	3.5	0
6.505	-2.5506	4.9377	8.63934	-1.7	-4.8	3.4	0
6.51	-2.58984	4.78728	8.5674	-2.4	-4.6	3.2	0
6.515	-2.58984	4.71534	8.67858	-2.9	-4.6	3.6	0
6.52	-2.62254	4.71534	8.63934	-3.3	-4.9	3.7	0
6.525	-2.66178	4.6434	8.606641	-3.8	-5.3	4.2	0
6.53	-2.70102	4.56492	8.5347	-3.5	-5.6	4.4	0
6.535	-2.70102	4.6434	8.606641	-3.2	-5.3	4.5	0
6.54	-2.58984	4.56492	8.5674	-3	-4.6	4.5	0
6.545	-2.70102	4.60416	8.5674	-1.8	-4.7	4.2	0
6.55	-2.74026	4.53222	8.5674	-1.3	-4.9	4.4	0
6.555	-2.66178	4.6761	8.63934	-0.5	-4.6	4	0
6.56	-2.70102	4.6434	8.606641	-0.7	-4.6	4.1	0
6.565	-2.62254	4.6761	8.5674	-0.5	-4.4	4.4	0
6.57	-2.58984	4.71534	8.67858	-0.3	-4.6	4.6	0
6.575	-2.58984	4.71534	8.63934	-0.4	-4.6	4.5	0
6.58	-2.51136	4.82652	8.606641	-0.2	-5.1	4.6	0
6.585	-2.47212	4.82652	8.67858	0.2	-5.1	4.1	0
6.59	-2.47212	4.82652	8.63934	0	-4.1	4.1	0
6.595	-2.5506	4.75458	8.63934	-0.1	-4.1	4.2	0
6.6	-2.5506	4.6761	8.63934	0	-3.8	3.5	0
6.605	-2.5506	4.6761	8.67858	0.4	-3.3	3.5	0
6.61	-2.62254	4.6434	8.711281	0.1	-3.7	3.2	0
6.615	-2.58984	4.75458	8.63934	0.6	-3.7	3.5	0
6.62	-2.66178	4.71534	8.67858	0.9	-4	3.8	0
6.625	-2.5506	4.75458	8.606641	0.5	-3.9	3.2	0
6.63	-2.70102	4.75458	8.63934	0.7	-4.2	3	0
6.635	-2.77296	4.6434	8.495461	0.2	-4.1	2.9	0
6.64	-2.74026	4.60416	8.495461	0.7	-4.5	2.8	0
6.645	-2.66178	4.6434	8.5347	1.4	-5.1	3.3	0
6.65	-2.62254	4.6434	8.5674	2	-4.8	3.5	0
6.655	-2.66178	4.56492	8.67858	3.5	-4.6	3.5	0
6.66	-2.58984	4.56492	8.75052	4.1	-4.5	3.8	0
6.665	-2.58984	4.71534	8.67858	5.2	-4.6	3.9	0
6.67	-2.58984	4.6761	8.63934	4.9	-4.9	4.6	0
6.675	-2.5506	4.75458	8.75052	6.1	-4.8	4.4	0
6.68	-2.5506	4.6761	8.63934	6.6	-4.6	4.6	0
6.685	-2.58984	4.75458	8.606641	7	-5.1	4.9	0
6.69	-2.58984	4.6761	8.75052	7.1	-4.9	5.1	0
6.695	-2.5506	4.71534	8.63934	7	-5	5.2	0
6.7	-2.70102	4.6434	8.606641	6.9	-5.1	4.9	0
6.705	-2.5506	4.78728	8.5674	7	-5.3	5.2	0
6.71	-2.5506	4.82652	8.5347	7.8	-5.6	5	0
6.715	-2.66178	4.71534	8.5347	8.1	-5.6	5.4	0
6.72	-2.5506	4.75458	8.63934	9	-5.7	5.8	0
6.725	-2.5506	4.71534	8.711281	9.9	-5.6	6	0
6.73	-2.5506	4.6761	8.711281	10.9	-5.8	6.2	0
6.735	-2.66178	4.71534	8.711281	11.6	-6.4	6.5	0
6.74	-2.62254	4.6761	8.606641	11.8	-6.2	6.7	0
6.745	-2.5506	4.86576	8.63934	12.3	-6.5	7.2	0
6.75	-2.5506	4.75458	8.606641	13.6	-7.2	7.9	0
6.755	-2.58984	4.71534	8.67858	14.9	-7.5	7.9	0
6.76	-2.70102	4.56492	8.711281	16	-8	8	0
6.765	-2.74026	4.56492	8.711281	17.6	-8	9.1	0
6.77	-2.62254	4.60416	8.711281	19.6	-7.9	10	0
6.775	-2.58984	4.6761	8.894401	22.8	-8	11.4	0
6.78	-2.58984	4.53222	8.78322	25	-7.7	12.8	0
6.785	-2.66178	4.46028	9.00558	28.4	-7.2	13.7	0
6.79	-2.51136	4.3491	9.07752	32	-6.5	15	0
6.795	-2.43942	4.49298	9.2214	36.8	-5.9	16.3	0
6.8	-2.96262	4.15944	9.33258	41	-4.1	18.6	0
6.805	-3.15228	3.31578	9.36528	46.9	-3.3	20.3	0
6.81	-2.8122	3.57084	9.80346	62.5	-5.3	21.8	0
6.815	-2.92338	3.94362	9.80346	76.1	-5.9	24	0
6.82	-3.52506	3.90438	9.731521	86.9	-6	25.6	0
6.825	-3.0411	4.19868	9.91464	99.6	-7.9	28.9	0
6.83	-2.77296	4.15944	9.986581	112.9	-8.1	32.4	0
6.835	-2.85144	4.0548	10.09122	128.5	-7.7	37.1	0
6.84	-2.92338	4.0875	10.1697	143	-6.9	40.6	0
6.845	-3.0411	4.3491	10.49016	159	-7.1	43.9	0
6.85	-2.5506	4.15944	10.78446	174.5	-9	48.6	0
6.855	-2.17128	4.3491	11.43846	189.4	-10.5	52.6	0
6.86	-2.66178	3.86514	10.64058	202.7	-11.1	56.8	0
6.865	-2.92338	4.15944	10.8564	218.4	-11.6	61.7	0
6.87	-2.85144	4.3491	10.96758	240.3	-13.2	66.6	0
6.875	-2.8122	4.23792	10.96758	255.6	-14.1	71.6	0
6.88	-3.22422	4.42104	11.1834	273	-15.9	78.6	0
6.885	-3.37464	4.6434	10.81716	286.5	-18.2	85.6	0
6.89	-3.48582	4.6761	10.56864	300.7	-21.7	92.5	0
6.895	-3.41388	4.9377	10.27434	315.7	-26.1	101.2	0
6.9	-3.67548	5.59824	10.67328	327.2	-27	108.2	0
6.905	-3.71472	6.44844	10.96758	337.9	-28.7	115.4	0
6.91	-3.67548	5.00964	8.5347	341	-33.8	124.3	0
6.915	-3.45312	6.85392	9.14946	353	-36.8	131.8	0
6.92	-2.96262	9.13638	10.34628	362.9	-37.3	141.7	0
6.925	-3.0411	9.35874	9.40452	357.9	-38.3	147.7	0
6.93	-2.66178	9.62034	9.36528	349.3	-41	151.2	0
6.935	-1.42572	10.61442	9.36528	339.4	-43	152	0
6.94	-0.67362	12.56988	9.293341	325.2	-41.9	152.2	0
6.945	-0.9352201	12.01398	7.586401	303.5	-42.7	153.3	0
6.95	-0.7455601	13.78632	8.2404	286.3	-41.6	147.4	0
6.955	-1.08564	13.23042	4.49952	260.7	-37.6	134	0
6.96	-0.5232	14.55804	7.403281	242.9	-24.4	122.1	0
6.965	-0.7848001	15.44094	8.13576	225.7	-15.3	112.4	0
6.97	-2.70102	12.64182	12.41946	187.5	-3.7	97.5	0
6.975	-6.41574	11.83086	18.26622	141.4	9.8	74.6	0
6.98	-10.58172	6.15414	17.89998	65.1	16.8	44.9	0
6.985	-13.9629	-1.36032	14.34222	8.9	6	25.1	0
6.99	-15.01584	-4.12674	13.61628	-16.4	-17.5	5.9	0
6.995	-14.1918	-4.12674	13.7994	-30.3	-41.5	-12.8	0
7	-12.27558	-2.75988	11.07222	-46.5	-57.4	-30.2	0
7.005	-9.68574	2.53752	14.66922	-46.5	-63.8	-51.7	0
7.01	-8.59356	2.39364	17.89998	-63.3	-62.5	-67.4	0
7.015	-6.56616	0.25506	15.25128	-107.3	-61.6	-76.3	0
7.02	-5.21892	0.47742	14.4861	-134.2	-57.2	-78.7	0
7.025	-3.63624	0.40548	13.91058	-154.7	-51.1	-77.2	0
7.03	-2.13858	0.51012	12.89034	-174.1	-42.7	-72.5	0
7.035	-1.38648	1.4715	12.27558	-190.1	-31.2	-66.5	0
7.04	-1.308	2.3217	11.76546	-209.2	-13.3	-59	0
7.045	-1.75926	2.68794	11.00028	-225.3	0.4	-54	0
7.05	-2.47212	2.79912	9.91464	-239.7	11.6	-50.2	0
7.055	-3.26346	3.02148	8.894401	-251.6	20.6	-47.1	0
7.06	-3.8259	3.16536	7.9134	-259.7	25.5	-44.8	0
7.065	-4.20522	3.16536	6.677341	-267.2	28.8	-43.8	0
7.07	-4.46682	2.98224	5.33664	-269.5	29.6	-44.9	0
7.075	-4.38834	1.98816	3.23076	-269.9	29.8	-47.3	0
7.08	-4.12674	0.47742	1.55652	-265.7	31.5	-50.4	0
7.085	-3.71472	-0.25506	1.05294	-249.4	33.4	-54.2	0
7.09	-3.37464	0.14388	1.48458	-224.4	34.7	-58.1	0
7.095	-3.52506	1.62192	2.6814	-197.8	37.3	-64.6	0
7.1	-3.78666	3.57084	4.46682	-170.4	42.9	-74.7	0
7.105	-4.0548	5.27124	5.77482	-154.9	47.3	-84.7	0
7.11	-4.49952	6.44844	6.86046	-147.2	50.6	-96.1	0
7.115	-4.95078	7.18746	7.37058	-142.2	52.2	-110.6	0
7.12	-5.3301	7.59294	7.481761	-139.7	50.1	-121.5	0
7.125	-5.63094	8.142301	7.808761	-136.6	44.4	-130.7	0
7.13	-5.8533	9.17562	8.312341	-134	37.1	-139	0
7.135	-5.78136	10.61442	9.00558	-133.2	28.2	-146.6	0
7.14	-5.63094	11.94204	9.692281	-135.8	19.2	-153.3	0
7.145	-5.14044	12.71376	9.947341	-142	11.9	-160.3	0
7.15	-4.49952	12.71376	9.76422	-153.7	4.6	-167.7	0
7.155	-3.75396	12.26904	9.03828	-163.6	0.6	-172.3	0
7.16	-2.89068	11.56926	8.16846	-169.8	-1.7	-175.7	0
7.165	-1.83774	11.13108	7.37058	-173.6	-2.3	-177.9	0
7.17	-0.67362	10.90872	6.86046	-172.4	-1.2	-177.2	0
7.175	0.2616	11.0526	6.605401	-167.7	3	-174.9	0
7.18	0.8959801	11.56926	6.677341	-163.1	9.8	-172.6	0
7.185	1.0464	12.34752	6.86046	-167.7	3	-174.9	0
7.19	0.9744601	13.15848	6.74928	-157.9	19.3	-167.6	0
7.195	0.7848001	13.9302	6.500761	-154.1	28.9	-160.3	0
7.2	0.59514	14.44686	5.918701	-152.3	32.4	-154.2	0
7.205	0.5232	14.89158	5.08158	-148.7	29.3	-147.2	0
7.21	0.5232	15.32976	4.13982	-144.2	24	-140.2	0
7.215	1.0137	15.55212	3.26346	-136.5	14.9	-132.7	0
7.22	1.5369	15.59136	2.03394	-126.7	5.4	-123.8	0
7.225	2.289	15.369	0.94176	-115.5	-2.2	-113.5	0
7.23	2.96262	15.40824	0.21582	-98	-10.9	-98.7	0
7.235	3.52506	16.06878	-0.14388	-82.3	-14.7	-84	0
7.24	3.86514	17.1021	-0.17658	-68.3	-13.2	-69.2	0
7.245	3.75396	17.84112	-0.64746	-57.2	-7.9	-54.8	0
7.25	3.3354	18.05694	-1.41264	-49.3	-0.7	-43.7	0
7.255	2.70102	17.87382	-2.21052	-40.7	7.4	-33.7	0
7.26	2.0274	17.80188	-3.0084	-30.4	16.5	-26.6	0
7.265	-0.37278	16.36308	-3.11958	-14.3	26.1	-22.6	0
7.27	-0.7848001	20.16282	-6.10182	7.5	28.4	-24.8	0
7.275	-3.75396	22.15098	-7.403281	44.8	1.1	-8.2	0
7.28	0.37278	22.77882	-7.04358	47	-29.3	8.6	0
7.285	3.93708	28.0893	-3.3354	78.4	-58.3	13.5	0
7.29	6.867	26.83362	-4.24446	76.4	-67.2	7.9	0
7.295	5.21892	13.38084	-3.6297	68.3	-57.4	-12	0
7.3	1.15758	11.3142	6.82776	72.9	-54.8	-23.5	0
7.305	-0.2943	11.20302	17.93922	85.9	-64.6	-22.3	0
7.31	-1.87698	3.45966	17.7561	49	-69	-17.9	0
7.315	1.19682	0.43818	17.0694	40.4	-61	-8.3	0
7.32	7.24632	-1.21644	13.58358	38.9	-47.3	9.9	0
7.325	8.85516	1.24914	11.54964	49	-29.4	31.5	0
7.33	4.61724	9.947341	15.72216	60.8	-16.4	46.4	0
7.335	-8.371201	21.92862	21.13728	34.7	-22.7	60	0
7.34	-7.46868	14.66922	8.82246	-15.7	-13.9	34.5	0
7.345	-3.48582	1.32108	2.79258	-25.9	-5.2	17	0
7.35	-1.72656	0.8436601	5.918701	-4.6	-17.7	22.4	0
7.355	-0.71286	7.808761	14.1591	18.2	-17.8	23.8	0
7.36	2.43942	6.85392	12.70722	9.2	-9.2	18.4	0
7.365	1.87698	2.24322	8.45622	-8.8	-0.1	16.3	0
7.37	-2.5506	4.27062	8.63934	-7.7	5.2	18.2	0
7.375	-6.605401	7.108981	8.606641	-4.2	6.9	19.5	0
7.38	-7.42944	6.186841	6.86046	-6.7	4.2	18.1	0
7.385	-6.082201	5.70942	6.677341	-7.1	-2.8	17.5	0
7.39	-4.12674	6.92586	8.13576	-3.6	-8.2	18.2	0
7.395	-2.66178	5.93178	8.45622	-6.3	-11.1	17.8	0
7.4	-2.62254	5.19276	8.38428	-13.1	-13.3	17.9	0
7.405	-3.45312	5.63748	8.63934	-15	-14.2	17.9	0
7.41	-3.93708	5.70942	8.09652	-17.8	-15.4	17.8	0
7.415	-3.97632	5.70942	8.057281	-19	-16.8	16.9	0
7.42	-3.37464	5.74866	8.13576	-19.2	-18	15.8	0
7.425	-2.74026	5.74866	8.45622	-18.8	-17.9	15.1	0
7.43	-2.43942	5.67672	8.45622	-20.5	-18.1	14.1	0
7.435	-2.3217	5.34318	8.38428	-22.9	-17.9	12.5	0
7.44	-2.13858	5.16006	8.5347	-22	-16.4	11.6	0
7.445	-2.24976	5.16006	8.5674	-20.4	-15.8	10	0
7.45	-1.83774	5.08158	8.8617	-19	-15.5	9.3	0
7.455	-1.83774	5.08158	8.8617	-17.7	-13.6	8	0
7.46	-1.75926	4.9704	8.8617	-16.1	-11.8	7.2	0
7.465	-2.0601	5.08158	8.894401	-13.9	-10.5	6	0
7.47	-2.17128	5.08158	8.711281	-12.7	-9.6	5.5	0
7.475	-2.24976	5.120821	8.606641	-11.7	-9	5.1	0
7.48	-2.21052	5.16006	8.5674	-11	-8.4	4.9	0
7.485	-2.3217	5.19276	8.495461	-10.4	-8.1	4.6	0
7.49	-2.3217	5.08158	8.5674	-10.1	-7.5	4	0
7.495	-2.36094	5.04888	8.606641	-9.5	-6.9	3.2	0
7.5	-2.289	5.04888	8.67858	-8.9	-7.3	3	0
7.505	-2.17128	5.120821	8.67858	-9	-7	3.1	0
7.51	-2.0601	5.120821	8.78322	-9.1	-6.5	2.9	0
7.515	-2.13858	4.9704	8.711281	-9.5	-6.5	2.3	0
7.52	-2.36094	4.9377	8.67858	-9.1	-6	2.6	0
7.525	-2.47212	4.89846	8.67858	-8.5	-6	2.5	0
7.53	-2.43942	4.82652	8.75052	-8.3	-5.6	2.6	0
7.535	-2.47212	4.86576	8.75052	-8.3	-5.4	2.5	0
7.54	-2.43942	4.86576	8.711281	-7.4	-5.2	2.5	0
7.545	-2.5506	4.89846	8.63934	-7.2	-4.9	2.9	0
7.55	-2.58984	4.75458	8.67858	-7	-4.9	2.4	0
7.555	0	0	0	0	0	0	0
7.56	0	0	0	0	0	0	0
7.565	-2.43942	4.86576	8.495461	-6.4	-4.9	3	0
7.57	-2.40018	4.78728	8.5347	-6.2	-5	2.8	0
7.575	-2.0601	4.78728	8.711281	-5.3	-3.9	2.3	0
7.58	-2.289	4.9377	8.75052	-4.1	-3.6	2.3	0
7.585	-2.289	4.82652	8.711281	-3.9	-3.2	2.5	0
7.59	-2.09934	4.86576	8.711281	-3.6	-3.5	2.8	0
7.595	-2.0601	4.9377	8.67858	-3.5	-3.5	2.3	0
7.6	-2.21052	4.89846	8.711281	-3.4	-2.8	1.8	0
7.605	-2.24976	4.89846	8.75052	-3.1	-2.1	2.1	0
7.61	-2.24976	4.89846	8.63934	-3.2	-2.3	1.8	0
7.615	-2.289	4.82652	8.63934	-3.7	-2.4	1.6	0
7.62	-2.3217	4.71534	8.67858	-3.9	-2	1.2	0
7.625	-2.289	4.75458	8.711281	-3.3	-1.8	1.4	0
7.63	-2.289	4.78728	8.67858	-2.5	-1.5	1.8	0
7.635	-2.24976	4.82652	8.606641	-2.3	-1.5	1.4	0
7.64	-2.17128	4.82652	8.67858	-2.1	-1.4	1.6	0
7.645	-2.36094	4.89846	8.82246	-2.1	-1.1	1.5	0
7.65	-2.36094	4.86576	8.63934	-2.4	-1.9	1.6	0
7.655	-2.289	4.78728	8.75052	-2.2	-2.2	1.2	0
7.66	-2.36094	4.75458	8.63934	-1.8	-1.9	1.1	0
7.665	-2.47212	4.78728	8.606641	-1.6	-2.1	1.8	0
7.67	-2.47212	4.6761	8.5674	-1.7	-2.5	2.1	0
7.675	-2.47212	4.75458	8.63934	-1.2	-2.5	2.3	0
7.68	-2.43942	4.71534	8.63934	-1	-3	2.4	0
7.685	-2.5506	4.6761	8.67858	-0.2	-3	2.3	0
7.69	-2.51136	4.6761	8.711281	0.9	-3.3	3.1	0
7.695	-2.47212	4.6761	8.75052	1.4	-3.5	3.4	0
7.7	-2.47212	4.82652	8.67858	2	-3.4	4.1	0
7.705	-2.43942	4.78728	8.67858	3	-3.7	4.2	0
7.71	-2.3217	4.82652	8.606641	3.7	-4	4.2	0
7.715	-2.13858	4.78728	8.78322	3.8	-4.4	3.8	0
7.72	-2.09934	4.75458	8.78322	4.5	-4.4	4.4	0
7.725	-2.17128	4.71534	8.82246	5.5	-3.7	4.8	0
7.73	-2.36094	4.6761	8.75052	6.9	-3.1	5.2	0
7.735	-2.3217	4.6434	8.8617	8.8	-2.7	5.3	0
7.74	-2.36094	4.60416	8.93364	10.7	-1.8	4.9	0
7.745	-2.5506	4.56492	8.96634	12.4	-1.3	5.4	0
7.75	-2.66178	4.60416	8.96634	14.6	-0.8	6.6	0
7.755	-2.62254	4.56492	8.894401	16.4	-1	6.9	0
7.76	-2.62254	4.42104	8.894401	18.4	-0.9	7.2	0
7.765	-2.89068	4.3491	8.93364	21.8	-1.2	8.1	0
7.77	-2.85144	4.46028	8.75052	25.6	-2.5	9.3	0
7.775	-2.66178	4.6434	8.93364	30	-4.2	10.6	0
7.78	-2.62254	4.56492	8.894401	32.5	-4.4	11.5	0
7.785	-2.43942	4.56492	9.00558	35.6	-5.4	13.5	0
7.79	-2.5506	4.56492	9.07752	37.7	-6	14	0
7.795	-2.47212	4.42104	9.00558	41	-7.4	14.3	0
7.8	-1.94892	4.19868	9.110221	47.5	-8.7	15	0
7.805	-2.43942	4.60416	9.260641	55.5	-8.8	15.8	0
7.81	-2.36094	4.46028	9.33258	61.6	-9.2	16	0
7.815	-2.47212	4.23792	9.5484	67.6	-9.3	16.2	0
7.82	-2.47212	4.30986	9.5484	75.5	-11	17.8	0
7.825	-2.43942	4.42104	9.76422	84	-12.1	18.6	0
7.83	-2.77296	4.30986	9.731521	92.8	-13	20.7	0
7.835	-2.89068	4.3491	9.692281	104.9	-14.8	23.5	0
7.84	-2.85144	4.49298	9.875401	115	-15.5	26.1	0
7.845	-2.70102	4.71534	10.41822	125.2	-16.6	29.4	0
7.85	-2.85144	4.42104	10.41822	133.9	-18.1	32.3	0
7.855	-2.89068	4.30986	9.80346	142.7	-20.9	35.8	0
7.86	-2.77296	4.75458	9.875401	157.5	-22.8	39.9	0
7.865	-2.85144	4.9377	9.875401	167.7	-24.2	43.1	0
7.87	-2.92338	4.9704	10.2024	176.7	-26.2	45.7	0
7.875	-2.8122	4.89846	10.31358	183.8	-29.2	48.6	0
7.88	-2.5506	4.9704	10.13046	189.4	-32.3	51.8	0
7.885	-2.43942	5.89254	10.34628	194.8	-34.7	54.9	0
7.89	-2.89068	6.22608	10.27434	196.9	-38	59.4	0
7.895	-2.40018	6.3765	10.01928	195	-44.2	63.5	0
7.9	-2.09934	7.108981	10.31358	193.8	-47.8	65.8	0
7.905	-2.5506	7.73682	10.2024	189.5	-50.8	67.2	0
7.91	-3.00186	6.59232	8.35158	180	-57.4	68.3	0
7.915	-3.3354	7.108981	8.16846	177	-66	67.1	0
7.92	-3.63624	8.88132	10.27434	173.1	-78.2	61.3	0
7.925	-4.80036	7.704121	5.73558	155.4	-92.6	54.3	0
7.93	-2.70102	7.51446	7.65834	145.2	-108.6	45.1	0
7.935	-2.66178	9.103681	9.33258	147.9	-121.8	33.7	0
7.94	-2.09934	8.36466	8.38428	125	-131.6	20.3	0
7.945	-1.7985	4.53222	5.9514	107	-142.8	6.7	0
7.95	-0.33354	2.87106	8.495461	98.9	-156.3	-6.7	0
7.955	-1.308	4.27062	11.00028	87.2	-152.1	-31.5	0
7.96	-4.68918	2.72718	11.00028	66.9	-137.4	-51.9	0
7.965	-8.371201	0.0327	9.731521	44.5	-131.1	-68.8	0
7.97	-10.3986	-0.43818	9.731521	30.5	-133.9	-83.7	0
7.975	-10.24818	0.25506	10.38552	19.4	-144.5	-98.7	0
7.98	-8.894401	1.94892	11.25534	4.9	-158.4	-115.4	0
7.985	-6.71658	4.9377	14.01522	-8.3	-164.9	-132.9	0
7.99	-5.93178	4.6434	15.03546	-33.3	-161.4	-151.9	0
7.995	-5.814061	2.75988	13.1781	-67.9	-156	-164.6	0
8	-5.74212	1.87698	11.90934	-91	-150	-173.6	0
8.005	-5.40204	1.10526	10.13046	-110.3	-143.6	-181	0
8.01	-5.02926	0.8436601	8.93364	-120.1	-139.3	-183.8	0
8.015	-4.53876	1.02678	8.35158	-124.5	-135.2	-186.2	0
8.02	-4.12674	1.51074	8.16846	-127.6	-129.2	-187.4	0
8.025	-3.93708	1.98816	8.13576	-131	-122.2	-189.8	0
8.03	-4.0875	2.39364	8.02458	-134.6	-112.4	-192.9	0
8.035	-4.38834	2.68794	7.76952	-137.6	-104.7	-195	0
8.04	-4.72842	2.616	6.677341	-140.8	-98.4	-198.7	0
8.045	-4.99002	1.87698	5.120821	-141.3	-94	-201.8	0
8.05	-5.02926	1.1772	3.84552	-135.6	-90.6	-205.1	0
8.055	-4.80036	1.21644	3.55776	-123.4	-87.7	-208.7	0
8.06	-4.80036	2.3544	4.35564	-108	-84.7	-211.5	0
8.065	-4.95078	3.97632	5.624401	-90.5	-80	-217.5	0
8.07	-5.3628	5.487061	7.004341	-81.9	-75.9	-223.5	0
8.075	-5.814061	6.59232	7.952641	-78.8	-73.2	-229.4	0
8.08	-6.23262	7.076281	8.207701	-78.7	-72.4	-235.4	0
8.085	-6.45498	7.44252	8.13576	-80.5	-73	-237.7	0
8.09	-6.49422	7.848001	7.586401	-82.1	-75.6	-238.1	0
8.095	-6.45498	8.18154	6.82776	-82.5	-78.2	-236.8	0
8.1	-6.23262	8.475841	6.10182	-81.4	-79.5	-235.6	0
8.105	-5.89254	9.025201	5.519761	-78.9	-80.5	-234.3	0
8.11	-5.51322	9.692281	5.04234	-75.1	-78.9	-233.7	0
8.115	-5.3301	10.57518	4.6434	-70	-76.6	-232.7	0
8.12	-5.14044	11.45808	4.38834	-64.7	-73.7	-230	0
8.125	-4.95078	12.26904	4.02864	-58.8	-70.2	-224.8	0
8.13	-4.578001	13.00806	3.81282	-53.8	-68.2	-218.8	0
8.135	-4.12674	13.67514	3.55776	-48.8	-65.5	-211.7	0
8.14	-3.60354	14.15256	3.04764	-43.4	-61.7	-200.5	0
8.145	-3.15228	14.29644	2.46558	-38.8	-58.5	-190.6	0
8.15	-2.51136	14.4861	1.95546	-33.1	-53.4	-181.2	0
8.155	-1.94892	14.7804	1.48458	-26.5	-47.3	-170.6	0
8.16	-1.49766	15.14664	0.94176	-20.2	-39.6	-159.8	0
8.165	-1.0464	15.40824	0.47088	-13.5	-31	-148.2	0
8.17	-0.59514	15.55212	-0.0327	-7.8	-21.9	-136	0
8.175	0.56244	15.03546	-0.90252	-1	-9.5	-119.5	0
8.18	5.66364	14.92428	-2.17782	7.4	8.8	-107.3	0
8.185	-2.62254	15.0747	-6.17376	28.4	37.3	-101.2	0
8.19	-3.0738	15.14664	-8.2404	44	35.3	-85.4	0
8.195	-3.97632	19.35186	-2.90376	76.5	19.3	-70.8	0
8.2	-6.15414	20.48982	-1.55652	93.4	-14.9	-59.5	1
8.205	-1.68732	18.2466	3.3027	95.2	-56	-50.4	1
8.21	5.02926	16.95168	10.96758	83.5	-78.8	-43.5	1
8.215	6.795061	12.05322	12.12516	66.1	-74.9	-43.6	1
8.22	3.78666	6.6708	10.71252	44.7	-58.1	-42.2	1
8.225	0.9744601	12.4587	21.16998	38.2	-54.1	-28.2	1
8.23	12.01398	8.142301	23.75328	8.3	-63.8	3.5	1
8.235	14.52534	0.40548	16.70316	-30.1	-35.4	8.1	1
8.24	6.3438	-1.83774	9.07752	-40.1	-11.6	12.8	1
8.245	-4.64994	5.74866	9.03828	-24.5	-1.5	15.8	1
8.25	-8.55432	9.43068	8.894401	-10.7	6.1	14.2	1
8.255	-6.00372	6.22608	6.71658	-13.8	2.8	9.1	1
8.26	-2.8122	5.41512	8.09652	-10.4	-4.4	7.9	1
8.265	-0.7455601	5.93178	9.659581	-8	-7.2	9.6	1
8.27	0.0327	4.9377	9.293341	-11.5	-6.6	9.8	1
8.275	-0.2943	4.19868	8.93364	-14.9	-4.4	8.9	1
8.28	-1.64808	4.49298	8.63934	-15.9	-2.7	8.9	1
8.285	-3.3027	5.00964	8.057281	-16.4	-0.7	9.7	1
8.29	-4.23792	5.120821	7.69758	-15	1.7	9.3	1
8.295	-4.38834	5.34318	7.65834	-12.3	2.5	8	1
8.3	-4.0875	5.70942	7.952641	-10	1.7	7.9	1
8.305	-3.45312	5.63748	8.09652	-8.3	0.8	7.4	1
8.31	-2.70102	5.19276	8.312341	-7.8	-0.2	6.8	1
8.315	-2.40018	5.30394	8.711281	-6.9	-0.2	6.5	1
8.32	-2.51136	5.41512	8.75052	-7	0	5.8	1
8.325	-2.62254	5.45436	8.5674	-7.6	0.2	5.1	1
8.33	-2.8122	5.56554	8.42352	-8.1	0.3	4.5	1
8.335	-2.85144	5.487061	8.2404	-8.7	0	4.3	1
8.34	-2.85144	5.27124	8.207701	-9.3	-0.4	3.7	1
8.345	-2.89068	5.04888	8.27964	-9.9	-0.8	3.6	1
8.35	-2.89068	5.00964	8.45622	-9.2	-1.4	3.8	1
8.355	-2.74026	4.82652	8.42352	-8.8	-1.6	3.7	1
8.36	-2.66178	4.86576	8.42352	-8.2	-1.6	4	1
8.365	-2.62254	5.04888	8.5347	-6.7	-1.5	4.4	1
8.37	-2.43942	5.27124	8.67858	-5.3	-1.1	5	1
8.375	-2.43942	5.232	8.495461	-5.8	-1.5	4.5	1
8.38	-2.47212	5.41512	8.606641	-5.6	-1.6	4.1	1
8.385	-2.51136	5.30394	8.45622	-5.6	-1.6	3.9	1
8.39	-2.51136	5.30394	8.45622	-5.2	-2	3.3	1
8.395	-2.47212	5.27124	8.45622	-4.9	-2.3	2.9	1
8.4	-2.43942	5.27124	8.5347	-4.6	-2.9	2.8	1
8.405	-2.40018	5.232	8.5347	-4.7	-2.8	2.8	1
8.41	-2.43942	5.19276	8.35158	-4.8	-2.8	2.8	1
8.415	-2.5506	4.9377	8.35158	-4.4	-2.5	2.4	1
8.42	-2.51136	4.86576	8.495461	-4	-2.2	1.6	1
8.425	-2.43942	4.9377	8.606641	-3.8	-2.5	1.9	1
8.43	-2.3217	5.04888	8.63934	-3.5	-2.2	2.5	1
8.435	-2.40018	5.16006	8.606641	-3	-1.6	1.8	1
8.44	-2.47212	5.232	8.495461	-3.3	-2.5	1.6	1
8.445	-2.58984	5.27124	8.42352	-3.5	-2.8	2.1	1
8.45	-2.62254	5.37588	8.35158	-4.1	-3.7	1.9	1
8.455	-2.70102	5.27124	8.35158	-4.5	-4.3	1.7	1
8.46	-2.62254	5.16006	8.38428	-5.8	-4.8	1.6	1
8.465	-2.66178	5.232	8.312341	-7	-5.4	1.6	1
8.47	-2.70102	5.16006	8.312341	-7.2	-6	1.3	1
8.475	-2.58984	5.08158	8.5674	-8	-6	0.8	1
8.48	-2.5506	5.00964	8.38428	-8.3	-6.3	1.1	1
8.485	-2.5506	4.9704	8.495461	-8.8	-6.7	0.8	1
8.49	-2.43942	4.9377	8.5347	-9.1	-7	0.7	1
8.495	-2.40018	4.86576	8.63934	-8.8	-7	0.7	1
8.5	-2.47212	4.89846	8.606641	-7.7	-7	1.3	1
8.505	-2.3217	4.9704	8.5674	-8	-7.2	1.2	1
8.51	-2.24976	5.08158	8.5674	-7.9	-7.2	0.8	1
8.515	-2.24976	5.120821	8.63934	-7.7	-7	0.4	1
8.52	-2.21052	5.04888	8.606641	-8.1	-6.8	0.5	1
8.525	-2.289	5.04888	8.67858	-8.3	-7.2	0.4	1
8.53	-2.3217	4.9704	8.63934	-8.6	-6.5	-0.4	1
8.535	-2.289	4.9377	8.63934	-8.6	-6.3	-0.4	1
8.54	-2.21052	4.9704	8.78322	-8.7	-6.1	-0.3	1
8.545	-2.289	4.89846	8.606641	-8.7	-6	-0.4	1
8.55	-2.24976	4.82652	8.606641	-8.5	-6	-0.4	1
8.555	-2.17128	4.82652	8.63934	-7.9	-5.1	-1	1
8.56	-2.0601	4.82652	8.63934	-6.7	-3.9	-1.2	1
8.565	-2.13858	4.86576	8.67858	-5.5	-3	-1	1
8.57	-2.289	4.86576	8.711281	-4.6	-2.2	-1.4	1
8.575	-2.24976	4.86576	8.67858	-3.7	-1.6	-1.1	1
8.58	-2.21052	4.9377	8.67858	-3.2	-1.3	-0.9	1
8.585	-2.21052	4.9704	8.711281	-2.2	-0.9	-0.9	1
8.59	-2.21052	4.89846	8.711281	-1.6	-0.5	-1.3	1
8.595	-2.24976	4.9704	8.75052	-1.4	-0.6	-1.1	1
8.6	-2.24976	4.9704	8.67858	-0.9	-0.2	-0.9	1
8.605	-2.24976	4.9704	8.67858	-0.8	-0.8	-0.9	1
8.61	-2.21052	4.89846	8.63934	-0.7	-0.5	-0.7	1
8.615	-2.3217	4.9377	8.67858	-0.6	-0.5	-0.9	1
8.62	-2.36094	4.86576	8.67858	-0.2	-0.7	-0.9	1
8.625	-2.36094	4.89846	8.63934	0.2	-0.5	-0.7	1
8.63	-2.43942	4.86576	8.67858	0	-0.4	-0.2	1
8.635	-2.43942	4.9377	8.5347	-0.2	-0.7	-0.3	1
8.64	-2.40018	4.89846	8.606641	-0.4	-0.7	-0.6	1
8.645	-2.36094	4.9704	8.606641	-0.4	-0.9	-0.4	1
8.65	-2.43942	4.9377	8.63934	-0.1	-0.7	-0.2	1
8.655	-2.3217	5.00964	8.5347	-0.8	-0.5	0	1
8.66	-2.3217	4.9377	8.606641	-1.1	-0.5	-0.2	1
8.665	-2.36094	4.82652	8.5347	-1.1	-1	-0.6	1
8.67	-2.24976	4.82652	8.63934	-1.2	-1.1	-0.5	1
8.675	-2.17128	4.86576	8.63934	-1.2	-1.3	-0.3	1
8.68	-2.21052	4.86576	8.606641	-0.7	-1.1	-0.4	1
8.685	-2.21052	4.78728	8.63934	-0.7	-0.8	-0.2	1
8.69	-2.289	4.86576	8.63934	-0.4	-0.5	-0.7	1
8.695	-2.289	4.82652	8.75052	-0.5	-0.2	-0.7	1
8.7	-2.3217	4.82652	8.606641	-0.4	-0.5	-0.9	1
8.705	-2.21052	4.82652	8.75052	0.2	-0.4	-0.4	1
8.71	-2.40018	4.9704	8.78322	0	0	-0.4	1
8.715	-2.51136	4.9377	8.606641	0	-0.3	-0.3	1
8.72	-2.43942	4.9377	8.67858	0.3	-0.9	-0.4	1
8.725	-2.36094	4.9377	8.63934	0.3	-1.6	-0.2	1
8.73	-2.40018	5.00964	8.5347	0.1	-1.6	-0.4	1
8.735	-2.36094	4.9704	8.606641	0.1	-1.8	-0.4	1
8.74	-2.17128	4.9377	8.67858	0.2	-2.1	-0.4	1
8.745	-3.26346	4.6761	8.5347	0	-2.7	-0.3	1
8.75	-2.21052	5.120821	8.82246	2.5	-6.9	-3.2	1
8.755	-0.41202	5.232	8.82246	2.8	-9.8	-7.3	1
8.76	-2.51136	5.08158	8.606641	1.8	-7.7	-8.1	1
8.765	-2.09934	4.60416	8.894401	1.2	-6.1	-7.6	1
8.77	-2.36094	4.75458	8.8617	1.5	-4.4	-6	1
8.775	-2.17128	4.9377	8.711281	2.5	-2.8	-3.5	1
8.78	-2.58984	4.89846	8.5674	2.4	-0.9	-1.4	1
8.785	-2.74026	4.56492	8.606641	2.3	0.7	0.4	1
8.79	-2.09934	4.75458	8.63934	2.3	0.9	1.7	1
8.795	-2.289	4.89846	8.5674	2.3	1.3	2.1	1
8.8	-2.24976	4.89846	8.606641	2.3	0.7	2.6	1
8.805	-2.09934	5.232	8.5347	2.5	0.4	2.2	1
8.81	-1.90968	4.9377	8.711281	2.6	0	1.4	1
8.815	-2.17128	4.6761	8.78322	2.9	0	0.9	1
8.82	-2.24976	4.82652	8.78322	3.5	0.6	0.4	1
8.825	-2.40018	4.78728	8.711281	4.6	0.6	1	1
8.83	-2.36094	4.75458	8.75052	5.9	0.8	1.4	1
8.835	-2.43942	4.82652	8.67858	6.6	0.7	1.9	1
8.84	-2.43942	4.78728	8.606641	6.8	0.8	1.9	1
8.845	-2.43942	4.82652	8.711281	7.3	0.9	1.9	1
8.85	-2.47212	4.82652	8.63934	7.5	0.7	2.6	1
8.855	-2.51136	4.86576	8.606641	7.2	0.7	2.9	1
8.86	-2.47212	4.82652	8.5674	7.2	0.5	3.2	1
8.865	-2.43942	4.86576	8.63934	7.1	-0.2	3	1
8.87	-2.51136	4.78728	8.606641	7.1	-1	2.8	1
8.875	-2.47212	4.82652	8.606641	7.2	-1.4	3.2	1
8.88	-2.40018	4.78728	8.67858	7.8	-1.8	2.8	1
8.885	-2.36094	4.86576	8.711281	8.4	-2.2	3.3	1
8.89	-2.40018	4.9704	8.711281	9.7	-3	3.1	1
8.895	-2.66178	4.6761	8.67858	10.9	-3.5	3.2	1
8.9	-2.58984	4.71534	8.78322	12.6	-4.4	3.7	1
8.905	-2.47212	4.86576	8.82246	14.2	-5.1	3.8	1
8.91	-2.40018	4.75458	8.75052	16.2	-5.6	4.7	1
8.915	-2.3217	4.75458	8.8617	17.5	-6.5	4.6	1
8.92	-2.24976	4.86576	8.8617	18.9	-7.3	4.9	1
8.925	-2.24976	4.9377	8.82246	21.4	-8.4	4.6	1
8.93	-2.47212	4.71534	8.8617	23.9	-9.1	5.3	1
8.935	-2.58984	4.78728	8.96634	26.9	-10.1	6.3	1
8.94	-2.21052	4.53222	9.00558	30.8	-11.1	7.4	1
8.945	-2.85144	4.42104	9.2214	35.4	-10	9.2	1
8.95	-2.85144	4.56492	9.07752	40.8	-11.5	11.2	1
8.955	-3.00186	4.46028	9.2214	45.9	-12.2	13	1
8.96	-3.15228	4.49298	9.5157	51.9	-13.5	14.8	1
8.965	-3.0411	4.3818	9.5157	56.7	-14	16.7	1
8.97	-3.3354	4.42104	9.47646	63.4	-14.7	19.2	1
8.975	-3.41388	4.6434	9.692281	73.3	-18.6	21.8	1
8.98	-2.85144	4.60416	9.587641	79.9	-22.8	23.9	1
8.985	-2.70102	4.6434	9.947341	87.3	-25.1	25.4	1
8.99	-2.96262	4.49298	9.842701	94.5	-27.3	27.3	1
8.995	-3.26346	4.6434	9.842701	99.4	-29.6	29	1
9	-3.26346	4.6434	9.5484	104.5	-33.7	30.3	1
9.005	-2.8122	4.9377	9.5484	109.8	-37.2	31.5	1
9.01	-2.3217	5.37588	9.5157	113.8	-40	31.7	1
9.015	-2.3217	5.8206	9.80346	116.7	-41.5	32.6	1
9.02	-2.96262	6.082201	9.91464	116.5	-43.7	33.7	1
9.025	-2.36094	5.08158	8.45622	113.8	-49.3	33.3	1
9.03	-2.36094	5.97102	9.986581	116.8	-54.7	31.5	1
9.035	-2.70102	6.082201	9.2214	116.1	-63.1	26.8	1
9.04	-3.67548	6.22608	9.03828	114	-72.9	21.7	1
9.045	-3.41388	6.9651	9.2214	112	-86.4	13.5	1
9.05	-3.22422	6.7035	9.5157	107.5	-101.8	4.3	1
9.055	-3.71472	6.22608	9.260641	99.4	-116.2	-6.2	1
9.06	-3.48582	6.22608	8.894401	91.7	-133.8	-20.9	1
9.065	-3.52506	6.114901	8.82246	85.4	-150.8	-32.5	1
9.07	-4.16598	6.15414	8.606641	79.1	-167.4	-44.6	1
9.075	-3.90438	5.8206	8.057281	69.8	-183.4	-58.1	1
9.08	-4.01556	6.74274	8.312341	62.4	-195.5	-73.2	1
9.085	-4.01556	6.85392	8.495461	53.9	-206.6	-87.6	1
9.09	-3.5643	6.29802	9.36528	41.7	-217.2	-102.5	1
9.095	-4.0875	5.19276	10.27434	21.7	-222.9	-126	1
9.1	-6.526921	2.98224	9.437221	0.2	-217.7	-148.2	1
9.105	-9.424141	0.47742	8.16846	-16.5	-207.9	-170.9	1
9.11	-11.45154	-0.25506	7.33134	-27.9	-199.4	-193.3	1
9.115	-10.58172	3.09342	8.8617	-31.9	-192.7	-221.6	1
9.12	-8.443141	4.27062	10.45746	-42.1	-175.4	-263.2	1
9.125	-8.67204	2.6487	8.96634	-61.8	-165.2	-285.1	1
9.13	-8.142301	1.7658	7.73028	-73.6	-160.7	-299.9	1
9.135	-7.16784	1.4715	6.899701	-77	-154.3	-312.5	1
9.14	-6.605401	1.06602	5.48052	-77.3	-147.7	-322.2	1
9.145	-6.26532	0.8829001	3.9894	-72.3	-140.4	-332.5	1
9.15	-5.78136	0.8436601	3.08688	-64.1	-134.1	-338.3	1
9.155	-5.40204	1.1772	2.90376	-52.1	-127.8	-342.7	1
9.16	-5.1012	2.0274	3.23076	-38.4	-121.3	-346.5	1
9.165	-5.21892	3.34848	3.77358	-24.9	-115.3	-350.3	1
9.17	-5.40204	4.60416	4.42758	-11.8	-108.5	-355.4	1
9.175	-5.55246	5.78136	5.2974	-3.2	-105.8	-358.8	1
9.18	-5.591701	6.85392	5.696341	2.1	-107.3	-360.4	1
9.185	-5.1012	7.66488	5.696341	5.1	-113.2	-359.5	1
9.19	-3.37464	7.808761	5.2974	7.5	-122.1	-354.4	1
9.195	-1.23606	7.66488	4.89846	10.5	-132.6	-344.1	1
9.2	0.7848001	8.07036	4.9377	15.4	-140.7	-328.4	1
9.205	2.58984	9.13638	5.55246	21.8	-145.6	-301.6	1
9.21	3.48582	10.54248	6.35034	24.9	-144.2	-276.1	1
9.215	3.67548	11.9028	7.15476	23.1	-136.2	-249.2	1
9.22	3.15228	12.97536	7.44252	17	-126	-222.3	1
9.225	2.0274	13.48548	6.97164	8	-114.5	-196.6	1
9.23	1.7985	13.9302	6.572701	-3.6	-99.4	-166.4	1
9.235	3.97632	18.42972	9.47646	-10.5	-78.4	-151.9	1
9.24	0.5232	15.70254	4.89846	-27.6	-35.4	-152.6	1
9.245	-2.96262	14.5188	1.59576	-37.8	-16.2	-139.5	1
9.25	-3.00186	15.03546	0.94176	-34	-4.2	-126.6	1
9.255	0.56244	16.69662	1.73964	-25.9	4.4	-112.9	1
9.26	-2.58984	17.76264	0.24852	-20.3	16.3	-97.9	1
9.265	-0.8959801	20.48982	1.59576	-4.5	7.5	-71.7	1
9.27	5.591701	20.45712	6.10182	-0.7	-9	-47.2	1
9.275	9.83616	13.11924	10.1697	-9.9	-13.3	-28.2	1
9.28	8.6328	6.15414	11.11146	-26.1	-12.3	-12.3	1
9.285	3.3027	2.46558	9.91464	-31.7	-1.6	-9.8	1
9.29	-1.72656	1.69386	9.80346	-24.8	14.6	-7	1
9.295	-4.578001	1.58268	11.39922	-16.5	22	-4.4	1
9.3	-3.15228	3.13266	11.43846	-13.5	15.4	-4.3	1
9.305	-1.0464	2.50482	9.260641	-13.6	9.3	-2.6	1
9.31	-1.64808	4.46028	9.5157	-9.1	11.3	0.7	1
9.315	-3.22422	6.186841	9.03828	-5.8	10.8	4.6	1
9.32	-3.93708	5.45436	7.808761	-6.6	9.3	5.3	1
9.325	-3.45312	4.9704	8.13576	-3.4	7.4	4.9	1
9.33	-2.62254	4.56492	8.75052	-0.3	5.8	5.2	1
9.335	-2.0274	4.3818	8.8617	0.7	5.4	6	1
9.34	-2.0274	4.9377	8.8617	1.2	5.6	7.4	1
9.345	-2.51136	5.487061	8.63934	0	5.1	7.2	1
9.35	-3.18498	5.56554	8.27964	-3.2	3.1	7	1
9.355	-3.60354	5.56554	8.16846	-5.7	1.2	7.3	1
9.36	-3.63624	5.41512	8.207701	-8.7	-0.8	7	1
9.365	-3.22422	5.19276	8.207701	-10.9	-3.3	7.1	1
9.37	-2.92338	5.120821	8.35158	-12.3	-4.5	6.8	1
9.375	-2.74026	5.19276	8.38428	-13.5	-4.2	5.8	1
9.38	-2.70102	5.27124	8.5674	-13.3	-4.1	5.6	1
9.385	-2.85144	5.487061	8.63934	-12.8	-3.7	4.8	1
9.39	-2.92338	5.59824	8.5347	-12.5	-3.7	4.3	1
9.395	-2.96262	5.59824	8.495461	-11.7	-3.8	3.5	1
9.4	-2.89068	5.45436	8.38428	-11.6	-4.2	2.9	1
9.405	-2.8122	5.232	8.312341	-12.1	-4.5	2.2	1
9.41	-2.62254	4.9377	8.312341	-12.5	-4.9	1.9	1
9.415	-2.43942	4.82652	8.45622	-12.8	-5.1	1.6	1
9.42	-2.289	4.6434	8.606641	-13.5	-4.9	1.8	1
9.425	-2.3217	4.6761	8.5674	-13.4	-5.2	2.3	1
9.43	-2.21052	4.75458	8.606641	-12.9	-4.7	2.2	1
9.435	-2.21052	4.75458	8.67858	-12.6	-4.6	1.6	1
9.44	-2.43942	4.71534	8.75052	-12.1	-4.6	1.5	1
9.445	-2.47212	4.86576	8.8617	-11.5	-4.8	1.6	1
9.45	-2.51136	5.120821	8.67858	-11.1	-4.8	2.1	1
9.455	-2.51136	5.16006	8.5674	-11.3	-4.9	1.6	1
9.46	-2.5506	5.120821	8.5347	-10.9	-5.8	1.3	1
9.465	-2.58984	5.00964	8.495461	-11	-6.5	0.7	1
9.47	-2.47212	4.89846	8.5674	-11.2	-7	0.8	1
9.475	-2.62254	4.6434	8.42352	-11.6	-7.2	0.9	1
9.48	-2.66178	4.56492	8.35158	-11.9	-7.4	0.4	1
9.485	-2.5506	4.49298	8.5347	-11.6	-7.2	0.7	1
9.49	-2.47212	4.46028	8.63934	-11	-6.9	1.2	1
9.495	-2.43942	4.60416	8.63934	-11.2	-6.3	1.1	1
9.5	-2.47212	4.86576	8.75052	-10.5	-6.6	1.2	1
9.505	-2.43942	5.08158	8.78322	-9.7	-6.7	0.9	1
9.51	-2.47212	5.19276	8.67858	-9.7	-7.2	1.3	1
9.515	-2.3217	5.16006	8.606641	-9.5	-7.2	1.1	1
9.52	-2.36094	5.19276	8.63934	-9.5	-7.4	0.8	1
9.525	-2.51136	5.00964	8.606641	-10.7	-7.8	0.2	1
9.53	-2.51136	4.9704	8.606641	-10.8	-7.9	-0.3	1
9.535	-2.47212	4.82652	8.63934	-10.6	-8.5	-0.4	1
9.54	-2.43942	4.6434	8.75052	-11.1	-8.8	-0.6	1
9.545	-2.5506	4.60416	8.711281	-11.8	-9	-0.5	1
9.55	-2.58984	4.56492	8.63934	-12.3	-9.2	-0.6	1
9.555	-2.40018	4.60416	8.78322	-12.4	-9.1	-0.4	1
9.56	-2.24976	4.60416	8.78322	-12.3	-9.1	-0.3	1
9.565	-2.21052	4.56492	8.82246	-11.6	-8.9	0.1	1
9.57	-2.3217	4.53222	8.82246	-11.5	-7.9	0.1	1
9.575	-2.289	4.60416	8.8617	-11	-8	0.2	1
9.58	-2.13858	4.78728	8.75052	-10.2	-8	0.2	1
9.585	-2.0601	4.6761	8.8617	-10.8	-7.8	-0.3	1
9.59	-2.09934	4.56492	8.82246	-11.1	-6.9	-0.5	1
9.595	-2.21052	4.42104	8.82246	-11.1	-6.2	-0.4	1
9.6	-2.17128	4.49298	8.8617	-10.6	-6.3	-0.5	1
9.605	-2.21052	4.56492	8.711281	-10.8	-5.8	-0.6	1
9.61	-2.13858	4.56492	8.78322	-10.2	-5.1	-1.4	1
9.615	-2.0274	4.46028	8.8617	-9.6	-3.9	-1.6	1
9.62	-2.09934	4.42104	8.894401	-9.3	-2.9	-1.8	1
9.625	-2.21052	4.56492	8.8617	-7.7	-2.2	-1.3	1
9.63	-2.17128	4.6434	8.8617	-7	-1.6	-1.6	1
9.635	-2.17128	4.6434	8.894401	-6.4	-1.2	-1.8	1
9.64	-2.17128	4.71534	8.82246	-5.8	-1.4	-1.6	1
9.645	-2.17128	4.6434	8.8617	-4.9	-0.9	-1.6	1
9.65	-2.13858	4.60416	8.93364	-4.6	-0.9	-1.8	1
9.655	-2.21052	4.6434	8.894401	-4.5	-0.7	-2.4	1
9.66	-2.21052	4.60416	8.8617	-4.4	-0.5	-2.4	1
9.665	-2.21052	4.6434	8.93364	-3.9	-0.6	-1.6	1
9.67	-2.289	4.53222	8.894401	-3.7	-0.4	-2	1
9.675	-2.47212	4.56492	8.82246	-4.1	-0.4	-1.8	1
9.68	-2.43942	4.56492	8.75052	-4.8	-0.7	-1.4	1
9.685	-2.36094	4.53222	8.67858	-4.6	-1.1	-1.1	1
9.69	-2.47212	4.53222	8.63934	-4.6	-1.4	-1	1
9.695	-2.51136	4.42104	8.75052	-4.8	-1.4	-1.1	1
9.7	-2.289	4.3818	8.75052	-4.6	-1.3	-0.6	1
9.705	-2.21052	4.49298	8.82246	-3.8	-1.3	-0.7	1
9.71	-2.21052	4.49298	8.82246	-3.7	-0.8	-0.4	1
9.715	-2.13858	4.49298	8.82246	-3.5	-0.3	-0.4	1
9.72	-2.0601	4.49298	8.93364	-3.2	0	-0.8	1
9.725	-2.0274	4.49298	9.00558	-2.6	0.1	-0.4	1
9.73	-2.0274	4.56492	8.96634	-1.6	0.4	-0.9	1
9.735	-2.21052	4.53222	8.894401	-0.7	0.5	-0.7	1
9.74	-2.17128	4.6434	8.93364	-0.2	0.5	-0.7	1
9.745	-2.09934	4.6761	8.93364	0.2	0.5	-0.6	1
9.75	-2.17128	4.6761	8.82246	0.7	0.9	-0.4	1
9.755	-2.289	4.60416	8.894401	1.1	0.9	-0.7	1
9.76	-2.36094	4.56492	8.82246	0.9	0.4	-0.6	1
9.765	-2.43942	4.60416	8.82246	1.3	0.3	-0.6	1
9.77	-2.43942	4.56492	8.78322	1.6	0.3	0	1
9.775	-2.47212	4.53222	8.711281	1.1	0	-0.2	1
9.78	-2.47212	4.49298	8.82246	1.1	-0.4	0	1
9.785	-2.40018	4.46028	8.8617	2.5	-0.4	0.2	1
9.79	-2.47212	4.49298	8.93364	3.1	-0.7	0.2	1
9.795	-2.51136	4.42104	8.894401	3.6	-0.3	0.8	1
9.8	-2.47212	4.42104	8.894401	4.4	-0.5	1.3	1
9.805	-2.51136	4.42104	8.78322	4.9	-0.4	1.5	1
9.81	-2.5506	4.42104	8.82246	5.8	-0.7	1.9	1
9.815	-2.51136	4.46028	8.711281	6.3	-1.3	2.3	1
9.82	-2.40018	4.53222	8.82246	6	-1.3	2.5	1
9.825	-2.51136	4.46028	8.75052	6.2	-1.4	2.3	1
9.83	-2.43942	4.3491	8.75052	6.3	-1.4	2.8	1
9.835	-2.3217	4.3491	8.78322	6.6	-1.8	2.7	1
9.84	-2.289	4.3818	8.894401	6.7	-1.7	2.8	1
9.845	-2.289	4.3818	8.82246	6.7	-1.6	3	1
9.85	-2.3217	4.42104	8.8617	7.2	-1.7	3.3	1
9.855	-2.24976	4.3818	8.894401	7.3	-2.1	3.2	1
9.86	-2.21052	4.3491	8.96634	7.8	-2.1	3.4	1
9.865	-2.24976	4.30986	9.07752	8.5	-1.4	3.2	1
9.87	-2.36094	4.23792	9.07752	9.7	-1.2	3.2	1
9.875	-2.47212	4.15944	9.14946	11.9	-1.2	3.7	1
9.88	-2.51136	4.27062	9.00558	14.2	-1.5	4.2	1
9.885	-2.70102	4.23792	9.14946	16.8	-2.1	4.8	1
9.89	-3.00186	3.94362	9.260641	19.8	-3	5.1	1
9.895	-4.0875	3.27654	9.260641	24.6	-5.6	6.3	1
9.9	-4.23792	3.64932	9.40452	31	-11.2	7	1
9.905	-2.5506	4.19868	9.437221	36.9	-17.7	7.2	1
9.91	-2.62254	4.30986	9.437221	42.7	-21.2	7.9	1
9.915	-3.18498	4.15944	9.40452	47.5	-24.2	8.7	1
9.92	-2.0274	4.19868	9.5157	53.2	-26.3	9.2	1
9.925	-3.26346	4.27062	9.91464	61.1	-23.8	11.5	1
9.93	-3.26346	4.30986	9.80346	69.1	-27.1	15	1
9.935	-3.26346	4.0548	10.13046	75.2	-29.4	17.1	1
9.94	-3.18498	4.3818	10.1697	83.5	-32.2	20.1	1
9.945	-3.11304	4.56492	10.2024	91.7	-36.5	23.3	1
9.95	-2.89068	4.78728	10.41822	98.4	-40.1	25.4	1
9.955	-2.62254	4.6761	10.38552	103.7	-43.6	26.6	1
9.96	-2.47212	4.56492	10.56864	108.5	-45.8	26.9	1
9.965	-2.8122	4.23792	10.41822	112.7	-48.3	26.6	1
9.97	-3.0738	4.19868	10.5294	117.5	-54.3	24.4	1
9.975	-3.5643	4.46028	10.27434	120.8	-61.8	20.7	1
9.98	-3.3027	4.9704	10.13046	122	-70.4	15.4	1
9.985	-2.89068	5.85984	9.842701	122.2	-78.9	8.8	1
9.99	-3.52506	5.97102	10.2024	122	-88.8	2.9	1
[truncated: 7,186 more rows]
