# Supplementary material for: Real-Time Detection of Freezing Motions in Parkinson's Patients for Adaptive Gait Phase Synchronous Cueing
Source: Front Neurol. 2021 Dec 6;12:720516. doi: 10.3389/fneur.2021.720516 (PMC8685223; doi:10.3389/fneur.2021.720516)
Supplement: Supplementary file 2 [file Data_Sheet_2.zip › data/S10/S10_right_foot_trial_1.csv]

time	acc_x	acc_y	acc_z	gyr_x	gyr_y	gyr_z	FoG
0	-0.37278	3.96978	9.2541	-0.2	0.8	-0.5	0
0.005	-0.37278	3.89784	9.293341	-0.3	0.7	-0.5	0
0.01	-0.37278	3.96978	9.18216	-0.2	0.2	-0.3	0
0.015	-0.37278	3.96978	9.2541	0	0.1	-0.4	0
0.02	-0.33354	3.96978	9.2214	-0.1	0.4	-0.6	0
0.025	-0.40548	3.89784	9.293341	-0.7	0.4	-0.3	0
0.03	-0.40548	3.93708	9.2214	-0.4	0.5	-0.3	0
0.035	-0.37278	3.93708	9.2214	-0.2	0.9	-0.2	0
0.04	-0.40548	3.93708	9.2541	0	0.8	-0.5	0
0.045	-0.37278	3.8586	9.2541	-0.1	0.2	0	0
0.05	-0.37278	3.89784	9.2541	-0.1	0.4	-0.3	0
0.055	-0.37278	3.89784	9.2541	-0.2	0.2	-0.6	0
0.06	-0.40548	3.93708	9.2541	-0.3	0	-0.8	0
0.065	-0.37278	3.89784	9.293341	-0.4	0.2	-0.8	0
0.07	-0.40548	3.96978	9.2214	-0.4	0.4	-0.4	0
0.075	-0.40548	3.89784	9.293341	0	0.7	-0.3	0
0.08	-0.37278	3.96978	9.2214	-0.2	0.6	-0.3	0
0.085	-0.37278	3.89784	9.293341	-0.4	0.8	-0.6	0
0.09	-0.44472	3.93708	9.2541	-0.4	1.1	-0.7	0
0.095	-0.40548	3.93708	9.18216	-0.2	0.4	-0.6	0
0.1	-0.33354	3.93708	9.2541	-0.4	0.4	-0.3	0
0.105	-0.37278	3.89784	9.2541	-0.3	0.6	-0.2	0
0.11	-0.40548	3.93708	9.2214	-0.6	0.3	-0.5	0
0.115	-0.40548	3.89784	9.293341	-0.3	0.7	-0.4	0
0.12	-0.37278	3.89784	9.2541	-0.2	0.6	-0.4	0
0.125	-0.40548	3.89784	9.33258	0	0.3	-0.5	0
0.13	-0.37278	3.93708	9.2541	-0.2	0.6	-0.4	0
0.135	-0.44472	3.89784	9.2541	0.2	0.6	-0.7	0
0.14	-0.44472	3.93708	9.2541	0	0.5	-0.4	0
0.145	-0.37278	3.8586	9.33258	-0.2	0.4	-0.8	0
0.15	-0.40548	3.89784	9.293341	0	0.9	-0.9	0
0.155	-0.33354	3.93708	9.293341	0	1.1	-0.5	0
0.16	-0.37278	3.93708	9.293341	0	1	-0.7	0
0.165	-0.37278	3.96978	9.293341	0.3	0.6	-0.6	0
0.17	-0.40548	3.93708	9.2541	0.2	0.7	-0.9	0
0.175	-0.40548	3.93708	9.2541	0.1	0.5	-0.6	0
0.18	-0.33354	3.89784	9.293341	-0.4	0.7	-0.9	0
0.185	-0.33354	3.93708	9.293341	0.2	0.4	-0.7	0
0.19	-0.37278	3.93708	9.2541	0.1	0.6	-0.4	0
0.195	-0.37278	3.8586	9.33258	-0.2	0.8	-0.4	0
0.2	-0.33354	4.04826	9.2214	-0.1	0.3	-0.4	0
0.205	-0.37278	3.93708	9.2541	0.1	0.3	-0.7	0
0.21	-0.37278	3.89784	9.293341	0.1	0.3	-0.7	0
0.215	-0.33354	3.93708	9.293341	-0.2	0.3	-0.4	0
0.22	-0.40548	3.89784	9.293341	-0.2	0.2	-0.6	0
0.225	-0.37278	3.89784	9.293341	-0.4	0.4	-0.5	0
0.23	-0.37278	3.93708	9.2214	-0.4	0.4	-0.4	0
0.235	-0.37278	3.89784	9.2541	0	0.2	-0.5	0
0.24	-0.37278	3.89784	9.2541	-0.2	0	-0.5	0
0.245	-0.37278	3.93708	9.2541	0	0.6	-0.9	0
0.25	-0.40548	3.89784	9.2214	0.2	0.2	-0.3	0
0.255	-0.40548	3.96978	9.33258	-0.2	0.9	-0.2	0
0.26	-0.40548	3.96978	9.2541	-0.6	0.9	-0.2	0
0.265	-0.44472	3.93708	9.293341	-0.2	0.6	-0.4	0
0.27	-0.37278	3.93708	9.2214	-0.4	0.8	0	0
0.275	-0.37278	3.89784	9.2541	-0.4	0.9	-0.2	0
0.28	-0.40548	3.89784	9.293341	-0.3	0.7	-1.1	0
0.285	-0.37278	3.89784	9.33258	-0.4	0.4	-0.6	0
0.29	-0.37278	3.93708	9.2541	-0.2	0	-0.5	0
0.295	-0.40548	3.93708	9.2541	0	0.2	-0.7	0
0.3	-0.40548	3.89784	9.33258	-0.2	0.4	-0.4	0
0.305	-0.37278	3.93708	9.2541	-0.1	0.7	-0.5	0
0.31	-0.37278	3.89784	9.2214	0	0.6	-0.7	0
0.315	-0.37278	3.89784	9.2541	0.8	0.2	-0.8	0
0.32	-0.40548	3.93708	9.293341	1.4	-0.1	-0.7	0
0.325	-0.37278	3.89784	9.33258	1.4	-0.1	-1.2	0
0.33	-0.33354	3.96978	9.293341	0.8	-0.9	-1.1	0
0.335	-0.37278	4.00902	9.293341	0.7	-0.8	-1.3	0
0.34	-0.48396	3.96978	9.14946	0.9	-0.5	-1.2	0
0.345	-0.37278	3.89784	9.18216	0.8	-0.1	-1.3	0
0.35	-0.37278	4.00902	9.293341	0.9	-0.9	-1.4	0
0.355	-0.37278	3.96978	9.293341	0.9	-0.8	-1.4	0
0.36	-0.2943	3.96978	9.293341	0.7	-0.9	-1.9	0
0.365	-0.40548	3.96978	9.2541	0.7	-0.4	-1.4	0
0.37	-0.40548	3.96978	9.18216	0.7	-0.3	-1	0
0.375	-0.33354	3.89784	9.2214	0.7	-0.3	-1.1	0
0.38	-0.33354	3.93708	9.2541	0.5	0	-0.7	0
0.385	-0.33354	3.96978	9.2541	0.8	-0.2	-1.1	0
0.39	-0.37278	3.89784	9.2214	0.4	-0.4	-1	0
0.395	-0.40548	3.93708	9.293341	0.2	-0.7	-0.9	0
0.4	-0.40548	3.89784	9.2214	0.4	-0.1	-0.6	0
0.405	-0.44472	3.96978	9.2541	0.1	0.2	-0.6	0
0.41	-0.37278	3.93708	9.2214	0.1	0	-0.8	0
0.415	-0.33354	3.89784	9.2214	0.2	0.1	-0.9	0
0.42	-0.37278	3.89784	9.2541	0	-0.2	-0.2	0
0.425	-0.37278	3.89784	9.293341	0	0	-0.4	0
0.43	-0.33354	3.93708	9.2214	-0.2	0.5	-0.9	0
0.435	-0.2943	3.8586	9.293341	0.1	0	-0.8	0
0.44	-0.33354	3.93708	9.2541	-0.1	0.1	-0.3	0
0.445	-0.40548	3.96978	9.2214	-0.4	0.6	-0.7	0
0.45	-0.37278	3.93708	9.2214	-0.2	0.9	-0.3	0
0.455	-0.33354	3.93708	9.2214	-0.2	0.5	-0.4	0
0.46	-0.37278	3.89784	9.33258	0	0	-0.2	0
0.465	-0.37278	3.96978	9.293341	0.2	0.6	0	0
0.47	-0.33354	3.93708	9.2214	0.4	0.9	-0.6	0
0.475	-0.37278	3.96978	9.293341	-0.2	0.2	-0.8	0
0.48	-0.33354	3.96978	9.2541	-0.1	0.4	-1.1	0
0.485	-0.33354	3.93708	9.2214	0	0.2	-0.6	0
0.49	-0.37278	4.00902	9.2541	0	0	-0.5	0
0.495	-0.40548	4.00902	9.2541	-0.4	0	-0.5	0
0.5	-0.37278	3.93708	9.2541	-0.5	0.5	-0.5	0
0.505	-0.2943	3.89784	9.293341	-0.2	0.4	-0.7	0
0.51	-0.37278	3.89784	9.2214	-0.5	0.3	0	0
0.515	-0.33354	3.89784	9.2541	-0.5	0	-0.4	0
0.52	-0.33354	3.89784	9.2541	-0.3	0.3	-0.7	0
0.525	-0.33354	3.89784	9.2541	-0.2	0.4	-0.8	0
0.53	-0.37278	4.00902	9.2214	0	0.3	-0.7	0
0.535	-0.37278	3.89784	9.293341	-0.3	0.1	-0.6	0
0.54	-0.37278	3.96978	9.293341	0	0.1	-1.2	0
0.545	-0.37278	3.93708	9.293341	0	0.2	-1.1	0
0.55	-0.37278	3.93708	9.293341	0	0	-1.1	0
0.555	-0.37278	3.89784	9.2541	0	0.2	-1.1	0
0.56	-0.33354	3.93708	9.2541	0	0	-0.9	0
0.565	-0.37278	3.93708	9.293341	0.4	0.2	-0.9	0
0.57	-0.40548	3.93708	9.2541	0.2	0.5	-0.9	0
0.575	-0.33354	3.89784	9.2541	-0.1	0.2	-0.7	0
0.58	-0.33354	3.89784	9.293341	-0.2	-0.1	-0.4	0
0.585	-0.40548	3.96978	9.2541	0.3	0	-0.8	0
0.59	-0.37278	3.93708	9.2541	0	0	-1.1	0
0.595	-0.37278	3.89784	9.293341	0	-0.1	-0.8	0
0.6	-0.33354	3.93708	9.293341	0.2	-0.1	-1.1	0
0.605	-0.37278	3.93708	9.2541	0.2	0.5	-0.4	0
0.61	-0.33354	3.89784	9.2214	0.4	0.3	-1	0
0.615	-0.40548	3.96978	9.293341	0.5	0.3	-1.4	0
0.62	-0.40548	3.96978	9.2214	0.6	0	-0.8	0
0.625	-0.40548	3.93708	9.2541	0.6	0	-1	0
0.63	-0.37278	3.8586	9.2214	0.2	0	-0.1	0
0.635	-0.40548	3.89784	9.2214	0.2	-0.4	-0.4	0
0.64	-0.37278	3.96978	9.18216	-0.1	0	-0.7	0
0.645	-0.33354	3.89784	9.293341	-0.1	0	-0.3	0
0.65	-0.33354	3.96978	9.2214	0	0	-0.1	0
0.655	-0.37278	3.96978	9.293341	0	0	-0.1	0
0.66	-0.40548	3.93708	9.2214	0	0	-0.5	0
0.665	-0.40548	3.93708	9.293341	-0.2	-0.2	-0.4	0
0.67	-0.40548	3.89784	9.2541	-0.4	-0.2	-0.8	0
0.675	-0.37278	3.96978	9.293341	-0.2	0.1	-0.6	0
0.68	-0.2943	3.96978	9.2541	0.1	0	-0.2	0
0.685	-0.33354	3.89784	9.293341	0.3	-0.5	-0.1	0
0.69	-0.33354	3.89784	9.293341	0	-0.2	-0.4	0
0.695	-0.37278	3.93708	9.2214	0	-0.6	-0.6	0
0.7	-0.40548	3.93708	9.33258	0.3	0	-0.7	0
0.705	-0.37278	4.00902	9.2214	0.4	0	-1	0
0.71	-0.44472	4.04826	9.18216	0.2	-0.7	-0.7	0
0.715	-0.40548	3.89784	9.2541	0.2	-1	-0.5	0
0.72	-0.33354	3.93708	9.2541	0	-0.9	-0.5	0
0.725	-0.33354	3.89784	9.293341	0	-0.9	-0.2	0
0.73	-0.2943	3.96978	9.2214	0	-0.6	-0.6	0
0.735	-0.37278	3.93708	9.2541	-0.2	-0.4	-0.2	0
0.74	-0.40548	3.96978	9.2541	-0.2	-0.3	0	0
0.745	-0.37278	3.96978	9.2214	0.1	-0.7	-0.2	0
0.75	-0.25506	3.96978	9.2541	0.1	-0.7	-0.3	0
0.755	-0.25506	3.93708	9.2214	0	0	-0.7	0
0.76	-0.22236	3.96978	9.2214	0	-0.2	-0.6	0
0.765	-0.25506	3.93708	9.18216	0	0.4	-0.7	0
0.77	-0.37278	3.93708	9.18216	-0.5	0.3	-0.3	0
0.775	-0.37278	3.89784	9.293341	-0.7	0.1	-0.4	0
0.78	-0.33354	3.96978	9.293341	0	0.2	-0.6	0
0.785	-0.33354	3.89784	9.2541	-0.2	0.4	-0.6	0
0.79	-0.33354	3.89784	9.293341	0	0.7	-0.4	0
0.795	-0.33354	3.89784	9.2214	-0.2	0.4	0	0
0.8	-0.33354	3.8586	9.293341	-0.1	0.3	-0.4	0
0.805	-0.2943	3.96978	9.2541	-0.2	0.7	-1	0
0.81	-0.33354	3.89784	9.2214	-0.2	1	-0.6	0
0.815	-0.33354	3.89784	9.293341	0	0.6	0	0
0.82	-0.2943	3.96978	9.2541	-0.4	0.7	0	0
0.825	-0.33354	3.96978	9.2541	-0.4	0.6	0	0
0.83	-0.2943	3.96978	9.2214	-0.2	1.1	-0.8	0
0.835	-0.33354	3.89784	9.2541	-0.2	1	-0.4	0
0.84	-0.37278	3.93708	9.2541	-0.2	1.1	-0.8	0
0.845	-0.40548	3.93708	9.18216	-0.4	0.7	-0.7	0
0.85	-0.37278	3.93708	9.18216	-0.4	1.2	-0.9	0
0.855	-0.33354	3.89784	9.293341	-0.2	1.1	-0.6	0
0.86	-0.33354	3.89784	9.33258	-0.3	0.6	-0.3	0
0.865	-0.37278	3.93708	9.2541	-0.4	1.3	-0.2	0
0.87	-0.2943	3.93708	9.293341	-0.5	1.4	-0.2	0
0.875	-0.33354	3.89784	9.2541	-0.7	1.7	0	0
0.88	-0.33354	3.93708	9.2214	-0.7	1.2	-0.2	0
0.885	-0.33354	3.93708	9.18216	-0.7	0.8	-0.7	0
0.89	-0.40548	3.93708	9.2214	-0.5	1.4	-0.7	0
0.895	-0.37278	3.96978	9.2541	-0.4	1.1	-0.1	0
0.9	-0.37278	3.93708	9.18216	-0.3	1.3	-0.3	0
0.905	-0.37278	3.93708	9.2541	-0.2	1.3	-0.3	0
0.91	-0.33354	3.96978	9.33258	-0.1	1.4	-0.2	0
0.915	-0.37278	3.89784	9.293341	-0.8	1.3	-0.7	0
0.92	-0.33354	3.96978	9.2541	-0.8	0.4	-0.6	0
0.925	-0.37278	3.8586	9.293341	-0.6	0.9	-0.7	0
0.93	-0.37278	3.93708	9.2541	-0.5	0.3	-0.4	0
0.935	-0.40548	3.89784	9.33258	-0.2	0.6	-0.6	0
0.94	-0.33354	3.93708	9.2214	-0.3	0.9	-0.4	0
0.945	-0.33354	3.89784	9.2214	-0.7	0.7	-0.6	0
0.95	-0.33354	3.96978	9.2541	-0.7	0.9	-0.1	0
0.955	-0.37278	3.96978	9.33258	-0.6	1	-0.1	0
0.96	-0.37278	3.89784	9.2541	-0.4	0.9	-0.6	0
0.965	-0.37278	3.89784	9.2541	-0.4	0.7	-0.1	0
0.97	-0.37278	3.93708	9.2214	-0.3	0.9	-0.2	0
0.975	-0.33354	3.89784	9.293341	-0.4	0.6	-0.1	0
0.98	-0.33354	3.93708	9.33258	-0.5	0.2	-0.3	0
0.985	-0.33354	3.93708	9.293341	-0.2	0.2	-0.5	0
0.99	-0.33354	3.89784	9.2214	-0.5	1.1	-0.2	0
0.995	-0.33354	3.96978	9.2214	-0.2	1	-0.4	0
1	-0.40548	3.89784	9.2541	-0.4	1.3	-0.3	0
1.005	-0.37278	3.93708	9.2541	0	0.7	-0.7	0
1.01	-0.40548	3.93708	9.293341	0.1	0.7	-0.5	0
1.015	-0.37278	3.96978	9.18216	-0.3	0.8	-0.4	0
1.02	-0.33354	3.89784	9.2541	-0.3	0.9	-0.4	0
1.025	-0.37278	3.89784	9.2541	-0.1	0.2	0	0
1.03	-0.37278	3.93708	9.2541	-0.7	0.2	-0.2	0
1.035	-0.33354	3.8586	9.2541	-0.6	0.7	-0.2	0
1.04	-0.40548	3.89784	9.2541	-0.3	1	-0.5	0
1.045	-0.37278	3.93708	9.2541	-0.2	1.1	-0.7	0
1.05	-0.33354	3.93708	9.2214	-0.2	1	-0.7	0
1.055	-0.37278	3.93708	9.2214	0	0.9	-0.7	0
1.06	-0.40548	3.93708	9.2214	0	0.3	0	0
1.065	-0.33354	3.96978	9.293341	-0.2	0.7	-0.4	0
1.07	-0.33354	3.89784	9.33258	0	0.9	-0.4	0
1.075	-0.37278	3.89784	9.33258	0.2	0.7	-0.7	0
1.08	-0.33354	3.93708	9.293341	0	0.6	-0.9	0
1.085	-0.37278	3.89784	9.33258	0	0.2	-0.7	0
1.09	-0.33354	3.93708	9.293341	-0.4	0.9	-0.9	0
1.095	-0.37278	3.93708	9.2541	-0.8	0.7	-0.9	0
1.1	-0.37278	3.89784	9.293341	-0.6	1.1	-0.7	0
1.105	-0.37278	3.96978	9.2541	-0.4	0.7	-0.9	0
1.11	-0.2943	3.96978	9.2214	-0.2	0.1	-0.9	0
1.115	-0.37278	3.89784	9.2214	-0.4	0.7	-0.5	0
1.12	-0.37278	3.8586	9.2541	-0.1	0.8	-0.9	0
1.125	-0.33354	3.93708	9.33258	0	0.7	-0.9	0
1.13	-0.33354	3.8586	9.2541	-0.4	0.8	-0.5	0
1.135	-0.37278	3.93708	9.2541	-0.2	0.8	-0.3	0
1.14	-0.40548	3.93708	9.18216	0.1	0.5	-0.6	0
1.145	-0.37278	3.89784	9.293341	-0.2	1.1	-1	0
1.15	-0.33354	3.89784	9.2541	-0.7	1.3	-1.1	0
1.155	-0.40548	3.89784	9.2541	-0.3	1.5	-0.4	0
1.16	-0.37278	3.93708	9.2541	-0.2	1.5	-0.3	0
1.165	-0.40548	3.89784	9.293341	0	1.4	-0.4	0
1.17	-0.37278	3.93708	9.293341	-0.2	1.7	-0.5	0
1.175	-0.44472	3.89784	9.2541	-0.2	1.6	-0.7	0
1.18	-0.37278	3.93708	9.293341	-0.3	0.4	-0.2	0
1.185	-0.37278	3.93708	9.2541	-0.5	0.4	-0.5	0
1.19	-0.33354	3.96978	9.293341	-0.2	1.1	-0.3	0
1.195	-0.33354	3.93708	9.36528	-0.5	0.9	-0.4	0
1.2	-0.33354	3.8586	9.33258	-0.4	1.1	-0.7	0
1.205	-0.40548	3.96978	9.2214	-0.1	1.1	-0.9	0
1.21	-0.33354	3.96978	9.2214	-0.4	0.4	-0.7	0
1.215	-0.40548	3.96978	9.293341	0	0.8	-0.4	0
1.22	-0.33354	3.8586	9.293341	0.2	0.7	-0.8	0
1.225	-0.37278	3.89784	9.2541	-0.4	0.4	-0.5	0
1.23	-0.37278	3.93708	9.2541	-0.7	0.9	-0.4	0
1.235	-0.37278	3.93708	9.2541	-0.2	1.1	-0.7	0
1.24	-0.37278	3.96978	9.33258	0	0.5	-0.8	0
1.245	-0.37278	3.89784	9.33258	0.2	0.7	-0.6	0
1.25	-0.37278	3.96978	9.293341	0.1	0.7	-0.3	0
1.255	-0.37278	3.89784	9.293341	0	0.7	-0.4	0
1.26	-0.37278	3.96978	9.2214	-0.1	0.5	-0.3	0
1.265	-0.37278	3.8586	9.2541	-0.2	0.5	-0.5	0
1.27	-0.33354	3.96978	9.293341	-0.2	0.5	-0.2	0
1.275	-0.33354	3.89784	9.2541	-0.4	0.4	0.2	0
1.28	-0.33354	4.00902	9.2214	0	0.7	-0.4	0
1.285	-0.37278	3.93708	9.293341	-0.2	0.4	-0.4	0
1.29	-0.37278	3.89784	9.2214	-0.2	0.2	-0.7	0
1.295	-0.40548	3.8586	9.293341	0	0	-0.8	0
1.3	-0.37278	3.96978	9.18216	-0.4	0.3	-0.9	0
1.305	-0.37278	3.89784	9.2541	-0.2	0.4	-0.7	0
1.31	-0.37278	3.89784	9.2214	0.2	0.7	-0.4	0
1.315	-0.37278	3.89784	9.2541	-0.1	0.9	-0.7	0
1.32	-0.33354	3.89784	9.33258	0	0.9	-0.5	0
1.325	-0.33354	3.89784	9.2541	0.1	0.6	-0.6	0
1.33	-0.37278	3.93708	9.2541	-0.2	0.4	-0.9	0
1.335	-0.33354	3.89784	9.2541	-0.1	0.6	-0.9	0
1.34	-0.33354	3.93708	9.2541	0	0.6	-0.9	0
1.345	-0.40548	3.89784	9.2541	0.4	1	-0.1	0
1.35	-0.37278	3.89784	9.2541	0.2	0.5	-0.4	0
1.355	-0.37278	3.8586	9.293341	0.2	0.4	-0.6	0
1.36	-0.37278	3.93708	9.2214	0.2	0.2	-0.5	0
1.365	-0.40548	3.89784	9.293341	0	0.8	-0.8	0
1.37	-0.33354	3.89784	9.2541	-0.3	1.1	-0.4	0
1.375	-0.40548	3.93708	9.2541	-0.1	1	-0.7	0
1.38	-0.37278	3.93708	9.2541	-0.2	0.9	-0.2	0
1.385	-0.37278	3.89784	9.293341	-0.2	0.7	-0.2	0
1.39	-0.33354	3.93708	9.293341	-0.4	0.7	-0.2	0
1.395	-0.37278	3.89784	9.293341	-0.2	0.2	-0.3	0
1.4	-0.37278	3.93708	9.2541	0	0	-0.9	0
1.405	-0.33354	3.89784	9.2541	-0.1	0.2	-0.9	0
1.41	-0.37278	3.8586	9.293341	0.2	0.4	-0.6	0
1.415	-0.33354	3.8586	9.293341	0	0.6	-0.6	0
1.42	-0.37278	3.93708	9.293341	0.5	0.3	-0.6	0
1.425	-0.33354	3.89784	9.293341	0.2	0.6	-0.7	0
1.43	-0.37278	3.89784	9.2214	0.4	0.5	-0.2	0
1.435	-0.37278	3.96978	9.2541	0	0.6	-0.7	0
1.44	-0.37278	3.93708	9.2214	0	0.9	-0.7	0
1.445	-0.37278	3.8586	9.2214	-0.3	0.6	-0.9	0
1.45	-0.33354	3.89784	9.2541	-0.1	0.4	-0.7	0
1.455	-0.37278	3.8586	9.33258	0	0.6	-0.6	0
1.46	-0.37278	3.8586	9.293341	0.2	0.8	-0.6	0
1.465	-0.40548	3.89784	9.2541	0	1	-0.6	0
1.47	-0.37278	3.89784	9.2541	-0.2	1	-0.5	0
1.475	-0.37278	3.89784	9.293341	-0.1	0.6	-0.6	0
1.48	-0.37278	3.89784	9.33258	-0.2	0.3	-0.7	0
1.485	-0.33354	3.8586	9.33258	-0.2	0	-0.7	0
1.49	-0.33354	3.8586	9.33258	0	0.4	-0.3	0
1.495	-0.37278	3.89784	9.2541	-0.2	0	-0.9	0
1.5	-0.37278	3.93708	9.293341	0.1	0.2	-1.1	0
1.505	-0.40548	3.89784	9.2541	-0.2	0.7	-0.8	0
1.51	-0.33354	3.89784	9.2214	0	0.9	-0.9	0
1.515	-0.37278	3.93708	9.2541	0.1	0.2	-0.9	0
1.52	-0.37278	3.93708	9.33258	0	0.7	-0.4	0
1.525	-0.37278	3.89784	9.2541	-0.2	0.6	0	0
1.53	-0.37278	3.96978	9.2541	0.4	0.9	-0.9	0
1.535	-0.33354	3.93708	9.2541	0.5	0.8	-0.3	0
1.54	-0.37278	3.93708	9.293341	0.2	0.5	-0.3	0
1.545	-0.37278	3.89784	9.293341	0	0.3	-0.7	0
1.55	-0.2943	3.89784	9.2541	-0.3	0.8	-0.6	0
1.555	-0.37278	3.93708	9.293341	0	0.8	-0.7	0
1.56	-0.37278	3.89784	9.2541	0.4	0.9	-0.1	0
1.565	-0.37278	3.89784	9.2541	0.4	0.8	0	0
1.57	-0.37278	3.89784	9.293341	0.2	0.3	-0.5	0
1.575	-0.37278	3.89784	9.293341	0.2	0	-0.8	0
1.58	-0.40548	3.93708	9.2214	0.2	0.1	-0.8	0
1.585	-0.37278	3.89784	9.36528	0.4	0.5	-0.7	0
1.59	-0.37278	3.8586	9.2541	0.4	0.5	-0.4	0
1.595	-0.33354	3.8586	9.2541	0.4	-0.3	-0.9	0
1.6	-0.37278	3.89784	9.293341	0.1	0	-0.9	0
1.605	-0.33354	3.89784	9.293341	0.2	0.5	-1	0
1.61	-0.37278	3.89784	9.293341	-0.1	0.7	-1	0
1.615	-0.40548	3.89784	9.33258	0	0.4	-0.7	0
1.62	-0.40548	3.89784	9.293341	0.4	0.4	-0.7	0
1.625	-0.37278	3.93708	9.33258	0.2	0.2	-0.8	0
1.63	-0.2943	3.96978	9.293341	0.7	0.4	-1.1	0
1.635	-0.37278	3.93708	9.2541	0.5	0.1	-1.1	0
1.64	-0.40548	3.8586	9.293341	0.4	0.2	-0.7	0
1.645	-0.37278	3.89784	9.2541	0.6	0.2	-0.8	0
1.65	-0.37278	3.93708	9.2214	0.7	-0.1	-1	0
1.655	-0.37278	3.96978	9.293341	0.2	0	-0.3	0
1.66	-0.33354	3.96978	9.2214	0.7	0.1	-0.7	0
1.665	-0.40548	3.89784	9.293341	0.3	-0.2	-0.5	0
1.67	-0.37278	3.93708	9.2541	0.3	0	-0.6	0
1.675	-0.33354	3.89784	9.2541	0.5	0	-0.8	0
1.68	-0.33354	3.96978	9.2541	0.7	0	-0.7	0
1.685	-0.33354	3.93708	9.293341	0.1	0	-1.2	0
1.69	-0.33354	3.96978	9.293341	-0.2	0.2	-0.8	0
1.695	-0.37278	3.89784	9.293341	0.1	0.3	-0.4	0
1.7	-0.37278	3.93708	9.2214	0.1	-0.1	-0.2	0
1.705	-0.37278	3.89784	9.2541	0.2	0	-0.2	0
1.71	-0.33354	3.93708	9.18216	0.5	-0.1	-0.3	0
1.715	-0.40548	3.93708	9.293341	0.5	0.1	-0.9	0
1.72	-0.33354	3.96978	9.2541	0.5	0	-0.8	0
1.725	-0.37278	3.93708	9.2214	0.7	0	-0.9	0
1.73	-0.33354	4.00902	9.2541	0.7	0.1	-1.1	0
1.735	-0.40548	3.93708	9.2541	0	0.2	-0.9	0
1.74	-0.37278	3.93708	9.2214	0.3	-0.2	-0.4	0
1.745	-0.37278	3.89784	9.2541	0	-0.2	-0.8	0
1.75	-0.33354	3.96978	9.2214	0.4	-0.4	-0.6	0
1.755	-0.33354	3.89784	9.293341	0.2	-0.5	-1	0
1.76	-0.33354	3.89784	9.2214	0.7	-0.4	-1.1	0
1.765	-0.33354	3.8586	9.2214	1	-0.4	-1	0
1.77	-0.37278	3.93708	9.2541	0.8	-0.4	-0.9	0
1.775	-0.37278	3.89784	9.293341	0.9	-0.3	-0.9	0
1.78	-0.37278	3.93708	9.293341	0.7	-0.4	-0.9	0
1.785	-0.37278	3.93708	9.293341	0.5	-0.2	-1	0
1.79	-0.37278	3.93708	9.2214	0.1	-0.2	-1.1	0
1.795	-0.2943	3.93708	9.2214	0.3	0.1	-1	0
1.8	-0.33354	3.93708	9.2541	0.5	0	-1.1	0
1.805	-0.37278	3.93708	9.293341	0.7	-0.2	-0.8	0
1.81	-0.37278	3.8586	9.2541	0.5	-0.2	-0.8	0
1.815	-0.40548	3.93708	9.293341	0.5	-0.2	-0.7	0
1.82	-0.33354	3.93708	9.2541	0.4	0	-0.7	0
1.825	-0.33354	3.93708	9.2541	0.6	0.1	-0.8	0
1.83	-0.33354	3.96978	9.2214	0.5	-0.3	-1.1	0
1.835	-0.33354	4.04826	9.293341	0.5	-0.2	-0.7	0
1.84	-0.37278	3.93708	9.2214	0.3	0	-1	0
1.845	-0.33354	3.93708	9.2214	0.4	0.1	-0.7	0
1.85	-0.33354	3.93708	9.2541	0.5	0	-0.4	0
1.855	-0.33354	3.96978	9.2541	0.5	-0.1	-0.5	0
1.86	-0.40548	3.96978	9.293341	0	-0.1	-0.6	0
1.865	-0.37278	3.93708	9.293341	-0.2	0	-0.8	0
1.87	-0.37278	3.93708	9.18216	-0.2	0	-0.7	0
1.875	-0.33354	3.93708	9.2214	0	0.2	-0.3	0
1.88	-0.33354	3.8586	9.2541	0	0.5	-0.2	0
1.885	-0.37278	3.89784	9.33258	0.1	0	-0.6	0
1.89	-0.37278	3.89784	9.2541	0	0	-0.5	0
1.895	-0.33354	3.93708	9.2541	0.2	-0.3	-0.2	0
1.9	-0.33354	3.96978	9.2214	0.9	-0.1	-0.8	0
1.905	-0.44472	3.93708	9.2541	0.5	-0.3	-1.1	0
1.91	-0.33354	3.96978	9.293341	0.7	-0.2	-1	0
1.915	-0.37278	3.93708	9.293341	0.6	-0.5	-1.2	0
1.92	-0.33354	3.96978	9.2214	0.6	-0.4	-1.1	0
1.925	-0.33354	3.89784	9.2541	0.5	-0.5	-0.9	0
1.93	-0.33354	3.93708	9.2541	0.3	-0.3	-1	0
1.935	-0.37278	3.93708	9.2214	0	-0.1	-0.6	0
1.94	-0.37278	3.93708	9.2214	0	-0.5	-0.5	0
1.945	-0.37278	3.93708	9.2214	0.2	-0.2	-0.6	0
1.95	-0.37278	3.93708	9.293341	0.2	-0.5	-0.4	0
1.955	-0.33354	3.93708	9.2214	0.3	-0.2	-0.6	0
1.96	-0.33354	3.96978	9.18216	0.5	-0.4	-0.8	0
1.965	-0.37278	3.96978	9.18216	0.7	-0.2	-0.8	0
1.97	-0.33354	3.96978	9.18216	0.9	-0.4	-0.6	0
1.975	-0.33354	3.93708	9.293341	0.7	-0.4	-0.7	0
1.98	-0.2943	4.00902	9.2541	0.7	-0.7	-0.2	0
1.985	-0.33354	3.96978	9.33258	0.4	-0.2	-0.9	0
1.99	-0.2943	3.96978	9.2541	0.7	0.2	-0.4	0
1.995	-0.33354	3.93708	9.33258	0.2	0.2	-0.4	0
2	-0.33354	3.93708	9.293341	0.7	0.1	-0.3	0
2.005	-0.2943	3.93708	9.2214	0.6	-0.1	-0.5	0
2.01	-0.25506	3.93708	9.2214	0.2	-0.4	-0.4	0
2.015	-0.2943	3.96978	9.33258	0.3	-0.1	-0.6	0
2.02	-0.37278	4.00902	9.18216	0	-0.4	-0.6	0
2.025	-0.37278	3.93708	9.2541	0	-0.4	-0.1	0
2.03	-0.33354	3.93708	9.293341	0.2	-0.6	-0.4	0
2.035	-0.33354	3.89784	9.33258	0.2	-0.7	-0.4	0
2.04	-0.33354	4.00902	9.2214	0.4	-0.4	-0.1	0
2.045	-0.37278	4.04826	9.2541	0.2	0.1	-0.3	0
2.05	-0.37278	4.00902	9.2541	0.2	-0.2	-0.7	0
2.055	-0.40548	4.00902	9.293341	0.5	-0.2	-0.4	0
2.06	-0.37278	4.00902	9.2541	0.5	-0.1	-0.2	0
2.065	-0.44472	4.00902	9.2214	0.4	-0.3	0	0
2.07	-0.44472	3.96978	9.293341	0.4	-0.8	-0.1	0
2.075	-0.37278	3.96978	9.293341	0	-1.2	-0.2	0
2.08	-0.33354	4.04826	9.293341	0.3	-1.1	-0.2	0
2.085	-0.37278	3.96978	9.293341	0.4	-0.9	-0.1	0
2.09	-0.37278	3.89784	9.2214	0.2	-1.2	0	0
2.095	-0.37278	4.00902	9.33258	0.4	-1.6	0.6	0
2.1	-0.33354	4.00902	9.293341	0.5	-1.4	0.7	0
2.105	-0.44472	3.96978	9.2214	0.6	-1.4	0.6	0
2.11	-0.37278	3.8586	9.18216	0.9	-1.6	0.7	0
2.115	-0.33354	3.93708	9.293341	1	-1.6	-0.1	0
2.12	-0.22236	3.89784	9.293341	0.8	-1.9	0.2	0
2.125	-0.2943	3.93708	9.18216	0.5	-2	0.3	0
2.13	-0.33354	3.89784	9.2214	0.6	-1.7	0.3	0
2.135	-0.2943	3.93708	9.2541	0.3	-1.5	0.4	0
2.14	-0.25506	3.93708	9.2214	0	-1.3	-0.4	0
2.145	-0.25506	3.89784	9.2214	0.1	-1	-0.2	0
2.15	-0.22236	3.89784	9.2541	0.1	-1	-0.2	0
2.155	-0.2943	3.93708	9.293341	0.2	-0.9	-0.6	0
2.16	-0.33354	4.00902	9.293341	0.7	-0.9	-1.1	0
2.165	-0.44472	4.00902	9.2214	0.4	-0.9	-0.7	0
2.17	-0.44472	3.89784	9.2214	0.5	-0.6	0.1	0
2.175	-0.33354	3.93708	9.293341	0.7	-1.1	-0.3	0
2.18	-0.25506	4.00902	9.2541	0.2	-1.4	-0.3	0
2.185	-0.22236	4.04826	9.2541	0.2	-1.3	-0.3	0
2.19	-0.18312	3.96978	9.2541	0.4	-1	-0.7	0
2.195	-0.25506	3.93708	9.293341	0.4	-0.7	-0.2	0
2.2	-0.18312	3.96978	9.2541	0	-0.9	-0.4	0
2.205	-0.22236	3.96978	9.2214	-0.7	-0.8	-0.6	0
2.21	-0.33354	3.93708	9.18216	-0.7	-0.6	-0.6	0
2.215	-0.2943	3.93708	9.2541	-0.4	-0.5	-0.3	0
2.22	-0.25506	4.04826	9.293341	-0.3	-0.6	-0.3	0
2.225	-0.2943	4.04826	9.293341	-0.2	-0.9	-0.8	0
2.23	-0.2943	4.04826	9.2541	-0.4	-1.1	-0.2	0
2.235	-0.37278	4.08096	9.2541	-0.8	-1.3	0	0
2.24	-0.37278	4.04826	9.33258	-0.6	-1.4	0.1	0
2.245	-0.37278	4.04826	9.293341	-0.8	-1.5	-0.2	0
2.25	-0.2943	4.1202	9.33258	-1.1	-1.4	-0.2	0
2.255	-0.25506	4.04826	9.2214	-1.1	-1.4	0.2	0
2.26	-0.25506	3.96978	9.18216	-2	-1.6	0.2	0
2.265	-0.22236	3.89784	9.2214	-1.8	-1.4	0.3	0
2.27	-0.18312	3.89784	9.2541	-2.1	-1.7	0.4	0
2.275	-0.18312	3.8586	9.18216	-1.6	-1.6	0.3	0
2.28	-0.07194	3.8259	9.2214	-2.3	-0.8	0	0
2.285	-0.11118	3.8259	9.293341	-2	-0.4	-0.1	0
2.29	-0.14388	3.93708	9.293341	-1.8	-0.5	0.2	0
2.295	-0.25506	3.93708	9.33258	-1.6	-0.4	-0.2	0
2.3	-0.22236	4.00902	9.18216	-1.8	-0.1	0.5	0
2.305	-0.25506	3.8586	9.2214	-1.6	0	0.1	0
2.31	-0.22236	3.93708	9.18216	-2	0.1	0	0
2.315	-0.25506	3.89784	9.2541	-1.4	-0.2	0	0
2.32	-0.18312	3.89784	9.2541	-1.4	-0.9	0	0
2.325	-0.14388	3.78666	9.2541	-1.6	-0.3	-0.2	0
2.33	-0.18312	3.89784	9.18216	-1.1	0.2	-0.4	0
2.335	-0.11118	3.8586	9.07752	-0.6	0.2	-0.4	0
2.34	-0.18312	3.89784	9.2214	-0.4	0.2	0.2	0
2.345	-0.25506	3.93708	9.33258	-0.5	-0.1	0	0
2.35	-0.33354	3.96978	9.293341	-0.5	-0.4	0	0
2.355	-0.33354	3.93708	9.2214	-0.3	-0.4	0	0
2.36	-0.40548	3.89784	9.18216	-0.3	0	0.1	0
2.365	-0.37278	3.89784	9.2214	-0.3	0	-0.4	0
2.37	-0.2943	3.96978	9.07752	-0.2	-0.2	-0.9	0
2.375	-0.25506	4.08096	9.00558	-0.1	-0.2	-0.7	0
2.38	-0.11118	4.04826	8.96634	0.1	-0.4	-0.9	0
2.385	-0.14388	4.19214	9.07752	0.7	-0.2	-0.9	0
2.39	-0.14388	4.04826	8.9271	1.1	-0.4	-0.9	0
2.395	-0.14388	4.34256	9.03828	1.5	0	-1.1	0
2.4	-0.18312	4.23138	8.9271	1.6	0.2	-1.8	0
2.405	-0.14388	4.59762	9.03828	2.2	-0.1	-1.7	0
2.41	-0.07194	4.59762	8.9271	2.3	0	-1.4	0
2.415	-0.0327	4.59762	9.07752	2.3	0.2	-1.4	0
2.42	-0.22236	4.59762	9.07752	2.6	0.6	-0.9	0
2.425	-0.25506	4.81998	8.9271	2.1	1	-1.1	0
2.43	-0.14388	4.78074	8.78322	2.1	0.9	-0.4	0
2.435	-0.14388	5.0031	8.96634	2.9	0.2	-1	0
2.44	-0.51666	5.18622	8.9271	2.9	0.5	-1.1	0
2.445	-0.48396	5.18622	8.78322	2.5	0.2	-1.4	0
2.45	-0.11118	5.33664	8.27964	3.1	-0.9	-2.8	0
2.455	-0.0327	5.36934	8.057281	3.9	0.3	-3	0
2.46	0.07194	5.99718	8.312341	6.3	1.8	-3.5	0
2.465	-0.14388	5.84676	8.20116	6.8	1.9	-4.9	0
2.47	-0.0327	6.10836	8.27964	7.5	2.8	-5.6	0
2.475	-0.14388	5.92524	8.12922	7.2	4.1	-6.5	0
2.48	-0.48396	6.14106	8.38428	7.7	5	-6.5	0
2.485	-0.2943	5.99718	8.312341	7.9	4.8	-7.4	0
2.49	-0.2943	5.70288	8.09652	7.7	4.6	-8	0
2.495	-0.25506	6.33072	8.27964	8.6	5.8	-8.6	0
2.5	-0.2943	5.886	7.985341	9.4	6.9	-8.8	0
2.505	-0.22236	6.40266	8.38428	10.3	7.3	-7.9	0
2.51	-0.40548	6.33072	8.35158	10.1	8.7	-8.1	0
2.515	-0.51666	5.92524	8.16846	9.1	9.1	-8	0
2.52	-0.51666	6.03642	8.45622	9.6	9.1	-7.1	0
2.525	-0.70632	6.06912	8.5674	10.2	10.3	-7.2	0
2.53	-1.03986	5.99718	8.711281	10.5	10.1	-6.7	0
2.535	-1.22952	5.95794	8.96634	9.5	8.8	-5.5	0
2.54	-1.15104	5.44782	8.5674	8	7.1	-4.7	0
2.545	-0.8959801	5.07504	8.600101	8	6	-5	0
2.55	-0.8959801	5.07504	8.82246	8.6	6.3	-5.2	0
2.555	-1.00716	4.78074	9.00558	8.7	6.4	-5.7	0
2.56	-1.11834	4.59762	9.03828	8.4	6.4	-6	0
2.565	-1.15104	4.30332	9.14946	8.4	5.5	-6	0
2.57	-1.19028	4.08096	9.36528	8	4.6	-6.6	0
2.575	-1.00716	3.89784	9.293341	7.8	3.7	-7.2	0
2.58	-1.03986	3.64278	9.33258	7.9	2.8	-8.2	0
2.585	-1.00716	3.5316	9.5484	7.7	1.6	-8.8	0
2.59	-0.92868	3.34848	9.5811	6.6	0.4	-9.3	0
2.595	-0.63438	3.08688	9.5811	5.6	-0.1	-10	0
2.6	-0.51666	2.87106	9.692281	4.2	0	-10	0
2.605	-0.44472	2.6487	9.76422	2.8	0	-10	0
2.61	-0.7455601	2.31516	9.9081	1.4	-0.1	-9.9	0
2.615	-0.59514	2.24322	10.16316	0.2	-0.9	-10	0
2.62	-0.33354	1.94892	10.2024	-1.1	-1.8	-10.2	0
2.625	-0.2943	1.7985	10.41822	-1.9	-2.5	-10	0
2.63	-0.25506	1.5042	10.34628	-2.8	-3	-9.8	0
2.635	-0.33354	1.61538	10.60134	-2.7	-3.3	-9.8	0
2.64	-0.25506	1.54344	10.5621	-2.4	-4.1	-10.7	0
2.645	-0.14388	1.39302	10.49016	-2.2	-5.3	-11.6	0
2.65	-0.2943	1.65462	10.60134	-1.4	-6.8	-13.4	0
2.655	0.11118	1.87698	10.38552	-0.4	-7.9	-14.8	0
2.66	0.07194	1.98162	10.09122	0	-8.8	-15.7	0
2.665	-0.11118	2.24322	10.16316	0.4	-9.3	-17	0
2.67	0.22236	2.57022	9.947341	0.5	-9.5	-17.7	0
2.675	0.18312	2.49828	9.731521	0.8	-8.4	-17.8	0
2.68	0.14388	3.19806	9.83616	2.1	-7.2	-17	0
2.685	0	3.27	9.76422	2.1	-7.4	-15.9	0
2.69	-0.0327	3.42042	9.47646	1.1	-7.7	-15.2	0
2.695	-0.18312	3.64278	9.293341	0.8	-7.4	-14.4	0
2.7	-0.22236	3.89784	9.33258	0.8	-7.4	-13.1	0
2.705	-0.22236	4.04826	9.437221	1.4	-7	-12.1	0
2.71	-0.37278	4.34256	9.437221	0	-6.2	-10.2	0
2.715	-0.48396	4.4145	9.14946	-1.1	-7.4	-8.9	0
2.72	-0.40548	4.37526	9.07752	-1.8	-7.7	-7.3	0
2.725	-0.37278	4.59762	9.07752	-2.6	-8.1	-5.5	0
2.73	-0.5559	4.55838	8.96634	-3.9	-7.8	-4.6	0
2.735	-0.40548	4.81998	9.110221	-4.2	-8.2	-3.8	0
2.74	-0.44472	4.85268	9.00558	-4.9	-8.8	-3.2	0
2.745	-0.40548	4.74804	8.82246	-6.3	-8.6	-1.6	0
2.75	-0.25506	4.89192	8.9271	-6.1	-9.3	-0.4	0
2.755	-0.22236	4.55838	8.67858	-6.8	-8.6	0.5	0
2.76	-0.07194	5.07504	9.07752	-6.3	-7.7	1.6	0
2.765	-0.14388	4.7088	8.495461	-7	-7.5	3.5	0
2.77	-0.22236	4.48644	8.057281	-6	-6.3	3.8	0
2.775	0.37278	4.74804	8.20116	-3	-5.2	4.6	0
2.78	-0.07194	4.7088	8.312341	0	-2.4	5.9	0
2.785	0.0327	5.14698	8.600101	3	0	6.3	0
2.79	-0.5559	5.07504	8.5674	4.3	3	7	0
2.795	-0.70632	5.63094	8.75052	5.4	4.2	7.7	0
2.8	-1.03986	5.22546	8.312341	5.4	4.8	6.8	0
2.805	-0.8175	5.591701	8.600101	6	4.3	6.5	0
2.81	-1.15104	5.22546	8.5674	5.6	4.3	5.4	0
2.815	-1.26876	5.2974	8.75052	4.6	4.3	3.8	0
2.82	-1.45188	5.25816	8.85516	3.5	2.1	1.6	0
2.825	-1.30146	5.04234	8.894401	1.4	0.4	0.2	0
2.83	-1.49112	4.89192	8.63934	0.1	0	-1.4	0
2.835	-1.22952	4.74804	9.110221	0	-0.7	-3.1	0
2.84	-0.25506	4.85268	9.40452	-0.7	-2.2	-3.5	0
2.845	-0.07194	3.96978	8.78322	-2.3	-3.4	-3.3	0
2.85	0	4.37526	8.894401	-1.8	-2.2	-3	0
2.855	-0.2943	4.04826	8.711281	-0.7	-1.1	-3.1	0
2.86	-0.37278	4.48644	9.2214	0.5	-0.1	-3.8	0
2.865	-0.48396	4.08096	9.5811	0.2	0	-4.8	0
2.87	0.0327	4.37526	9.40452	-2.3	-1.1	-6.1	0
2.875	-0.63438	2.79258	8.82246	-4	-0.4	-7	0
2.88	-0.14388	3.08688	10.09122	-3.5	-3.3	-9	0
2.885	0.14388	2.27592	9.731521	-6	-4.9	-11.6	0
2.89	0.14388	1.61538	10.13046	-7.7	-5.6	-14.6	0
2.895	0.63438	1.4715	10.96104	-8.8	-6.1	-17.5	0
2.9	0.77826	0.2943	10.8891	-11.7	-7.7	-20	0
2.905	1.30146	-0.07194	11.5431	-14.1	-8	-22.9	0
2.91	1.82466	-0.73248	12.1644	-13.9	-2.5	-24.5	0
2.915	2.3871	-0.327	12.38022	-15.4	1.3	-24.5	0
2.92	3.06072	0.39894	10.63404	-19	0.7	-18.5	0
2.925	2.60946	1.39302	8.600101	-14.9	3	-11.6	0
2.93	0.51666	3.27	8.78322	-5.8	7.9	-9.3	0
2.935	-0.63438	5.48052	10.09122	0.3	11.7	-9.5	0
2.94	-1.3407	5.99718	9.80346	-3.9	11.4	-10.2	0
2.945	-1.26876	4.89192	8.75052	-11.2	8.4	-10.4	0
2.95	-0.48396	3.49236	7.9134	-15	6.5	-10.2	0
2.955	0.5559	2.72064	8.057281	-13.5	6.5	-9.4	0
2.96	1.00716	2.60946	8.495461	-9.8	8.2	-7.6	0
2.965	0.92868	2.79258	8.9271	-7	10.7	-6.9	0
2.97	0.40548	3.08688	9.293341	-4.9	12.8	-7.1	0
2.975	-0.0327	3.42042	9.2214	-3.5	15.4	-7.8	0
2.98	-0.5559	4.00902	8.96634	-2	18.4	-8.8	0
2.985	-0.96792	4.34256	8.96634	-1.9	18.9	-8.9	0
2.99	-1.00716	4.55838	9.03828	-2.8	17.4	-8.5	0
2.995	-1.03986	4.37526	9.110221	-3.8	16.3	-8.3	0
3	-0.92868	4.08096	9.18216	-5.3	14.9	-8.4	0
3.005	-0.70632	3.8259	9.18216	-6	14	-8	0
3.01	-0.63438	3.8586	9.18216	-5.4	13.4	-7.7	0
3.015	-0.77826	4.00902	9.293341	-5.2	12.8	-7.4	0
3.02	-1.03986	4.08096	9.33258	-5.3	12.7	-6.8	0
3.025	-1.11834	4.00902	9.293341	-5.3	12.3	-7	0
3.03	-1.03986	3.96978	9.2214	-5.3	11.4	-7	0
3.035	-0.92868	3.75396	9.293341	-5.1	10.2	-7	0
3.04	-0.8567401	3.71472	9.2541	-4.6	9.9	-6.5	0
3.045	-0.8959801	3.8259	9.33258	-3.7	9.8	-6.2	0
3.05	-0.8567401	3.89784	9.293341	-3	9.4	-6.3	0
3.055	-0.7455601	3.67548	9.2214	-2.7	8.4	-5.8	0
3.06	-0.63438	3.64278	9.110221	-1.8	7.9	-6.1	0
3.065	-0.63438	3.5316	9.293341	-1.1	8.1	-5.8	0
3.07	-0.70632	3.89784	9.2214	-1.5	8.1	-6.5	0
3.075	-0.70632	3.93708	9.2214	-1.1	8.2	-6.3	0
3.08	-0.7455601	3.93708	9.2214	-1.4	8.5	-6.1	0
3.085	-0.8567401	3.96978	9.293341	-1.7	8	-6.2	0
3.09	-0.8959801	3.93708	9.33258	-1.6	7.4	-5.7	0
3.095	-0.92868	3.8586	9.36528	-1.6	7	-5.3	0
3.1	-0.8567401	3.78666	9.36528	-1.1	6.7	-4.6	0
3.105	-0.77826	3.71472	9.2541	-0.2	6	-4.2	0
3.11	-0.63438	3.78666	9.110221	0	6.3	-4.3	0
3.115	-0.66708	3.71472	9.110221	0.7	6.5	-4.2	0
3.12	-0.59514	3.75396	9.110221	1.4	6.5	-4.7	0
3.125	-0.59514	3.67548	9.07752	1.3	7	-5.3	0
3.13	-0.66708	3.64278	9.110221	1.6	7.4	-5.6	0
3.135	-0.7455601	3.5643	9.2214	2.1	7.5	-5.1	0
3.14	-0.8175	3.60354	9.33258	2.5	8.3	-5.3	0
3.145	-0.77826	3.75396	9.40452	2.8	8.5	-5.1	0
3.15	-0.70632	4.15944	9.5484	2.8	8.1	-5.5	0
3.155	-0.7455601	4.34256	9.50916	1.8	7.4	-5.9	0
3.16	-0.66708	4.23138	9.437221	0.6	7.2	-5.1	0
3.165	-0.7455601	4.1202	9.33258	0	6.3	-5.3	0
3.17	-0.8175	4.08096	9.36528	-0.4	6.1	-5.6	0
3.175	-0.8567401	4.04826	9.33258	-0.5	6	-5	0
3.18	-0.8567401	3.89784	9.2541	-1	5.5	-4.7	0
3.185	-0.8567401	3.78666	9.18216	-0.2	5.7	-4.6	0
3.19	-0.8567401	3.93708	9.18216	0.5	6.3	-4.7	0
3.195	-0.96792	4.00902	9.2541	0.5	6.3	-4.9	0
3.2	-1.00716	3.93708	9.2541	0.4	6.3	-4.7	0
3.205	-0.8959801	3.8259	9.14946	-0.2	5.7	-4.1	0
3.21	-0.77826	3.75396	9.2214	-0.2	5.8	-3.8	0
3.215	-0.8175	3.78666	9.36528	0.3	6.1	-3.5	0
3.22	-1.00716	3.89784	9.36528	0.3	6	-3.5	0
3.225	-1.11834	3.96978	9.33258	0.1	5.1	-3.3	0
3.23	-1.15104	4.04826	9.293341	-0.2	4.4	-3.2	0
3.235	-1.00716	3.96978	9.33258	-0.4	4.1	-2.9	0
3.24	-0.92868	3.8586	9.36528	0	3.2	-3	0
3.245	-0.8959801	3.75396	9.293341	-0.2	2.9	-2.8	0
3.25	-0.8959801	3.75396	9.293341	0	2.8	-2.4	0
3.255	-0.92868	3.75396	9.293341	0	2.8	-2.5	0
3.26	-0.92868	3.8259	9.2541	0	2.7	-2.7	0
3.265	-0.96792	3.8259	9.2541	0	2.8	-2.1	0
3.27	-0.96792	3.8586	9.33258	0.2	2.4	-2.4	0
3.275	-0.92868	3.93708	9.33258	0.2	2.1	-2.3	0
3.28	-0.92868	4.04826	9.36528	0.3	1.9	-2.3	0
3.285	-0.96792	4.04826	9.33258	0.5	1.4	-2	0
3.29	-1.00716	4.1202	9.293341	0.2	1.1	-1.2	0
3.295	-0.92868	4.04826	9.33258	0.1	0.6	-1.1	0
3.3	-0.92868	4.04826	9.33258	-0.2	0.4	-0.8	0
3.305	-0.8959801	3.96978	9.36528	-0.4	-0.1	-0.7	0
3.31	-0.92868	3.96978	9.293341	0.2	-0.3	-0.2	0
3.315	-0.96792	4.00902	9.293341	0	-0.4	0.2	0
3.32	-0.8567401	4.00902	9.2214	-0.3	-0.1	0	0
3.325	-0.8175	3.93708	9.18216	-0.4	-0.8	0.4	0
3.33	-0.77826	3.93708	9.14946	-0.9	-1.2	0	0
3.335	-0.8175	3.89784	9.2214	-1.3	-0.6	0.1	0
3.34	-0.8567401	3.8586	9.2541	-1.8	0.1	0	0
3.345	-0.8567401	3.8586	9.2214	-1.7	0.1	0	0
3.35	-0.8959801	3.75396	9.293341	-1.9	-0.2	-0.5	0
3.355	-0.92868	3.71472	9.18216	-1.8	0.2	-1.3	0
3.36	-0.92868	3.75396	9.18216	-1.5	0	-0.7	0
3.365	-0.8959801	3.78666	9.18216	-1.5	-0.3	-1.1	0
3.37	-0.96792	3.75396	9.2214	-1.5	-0.4	-1.1	0
3.375	-0.96792	3.67548	9.2214	-0.8	-0.7	-1.3	0
3.38	-0.92868	3.71472	9.2214	-0.7	-0.4	-1.8	0
3.385	-0.8567401	3.78666	9.14946	-0.7	-0.9	-1.8	0
3.39	-0.8175	3.8586	9.110221	-1.4	-1	-1.9	0
3.395	-0.8175	3.78666	9.00558	-1.8	-0.4	-1.3	0
3.4	-0.7455601	3.75396	9.03828	-3.1	0	-1.1	0
3.405	-0.70632	3.78666	9.00558	-4.7	0.3	-0.7	0
3.41	-0.7455601	3.78666	8.96634	-5.2	0.7	0.3	0
3.415	-0.8567401	3.8259	9.00558	-5.6	1.4	1.1	0
3.42	-0.8175	3.8259	9.07752	-7	2.4	1.6	0
3.425	-0.77826	3.8586	9.5811	-8.4	2.8	2.1	0
3.43	-0.92868	4.00902	9.692281	-9	2.3	2.3	0
3.435	-1.00716	4.08096	9.50916	-7.9	2.2	1.8	0
3.44	-1.19028	4.08096	9.437221	-6.6	1.8	1.5	0
3.445	-1.15104	4.00902	9.40452	-6.4	0.7	1.7	0
3.45	-1.03986	3.78666	9.40452	-5.9	0.4	1.6	0
3.455	-0.77826	3.71472	9.50916	-5.4	-0.2	1.6	0
3.46	-0.7455601	3.75396	9.36528	-4.1	-0.9	0.8	0
3.465	-0.77826	3.67548	9.40452	-3.1	-0.9	0.6	0
3.47	-0.77826	3.60354	9.36528	-2.8	-0.7	0.7	0
3.475	-0.7455601	3.8259	9.33258	-1.9	-0.6	0	0
3.48	-0.77826	4.00902	9.33258	-1.1	-0.9	-0.1	0
3.485	-0.92868	3.93708	9.293341	-0.9	-0.7	0	0
3.49	-0.92868	3.89784	9.33258	-0.9	-1	0	0
3.495	-1.0791	3.71472	9.36528	-0.6	-1.1	0.4	0
3.5	-1.0791	3.75396	9.293341	-0.7	-1.5	0.6	0
3.505	-0.96792	3.75396	9.18216	-0.5	-1.4	1.1	0
3.51	-0.92868	3.75396	9.2541	0	-1.5	1.4	0
3.515	-0.8959801	3.71472	9.293341	0.6	-1.6	1.8	0
3.52	-0.8567401	3.75396	9.293341	0.7	-2.4	1.7	0
3.525	-0.96792	3.71472	9.18216	1	-2.5	2.8	0
3.53	-0.96792	3.67548	9.14946	1.4	-2.1	3.9	0
3.535	-1.00716	3.71472	9.14946	1.4	-2.4	3.9	0
3.54	-0.96792	3.75396	9.2214	1.2	-2.5	5.2	0
3.545	-0.8959801	3.71472	9.2214	0.9	-3.3	5.6	0
3.55	-0.8567401	3.78666	9.2541	0.8	-3.7	6	0
3.555	-0.8959801	3.8259	9.293341	0.5	-2.9	6.3	0
3.56	-1.00716	3.8586	9.2541	0.5	-3	6.3	0
3.565	-0.96792	3.78666	9.2214	-0.4	-3.7	6.3	0
3.57	-0.8175	3.78666	9.18216	-1.6	-3.9	6.6	0
3.575	-0.8175	3.67548	9.2214	-2.4	-3.9	6.9	0
3.58	-0.8959801	3.71472	9.33258	-3.5	-3.7	7.4	0
3.585	-0.92868	3.71472	9.2214	-4.3	-3.3	7.5	0
3.59	-0.8959801	3.67548	9.293341	-5	-3	7	0
3.595	-0.8959801	3.5316	9.437221	-5.3	-3.2	6.7	0
3.6	-0.7455601	3.5316	9.659581	-4.9	-3.2	5.1	0
3.605	-0.66708	3.75396	9.47646	-2.5	-4.2	3	0
3.61	-0.70632	3.89784	9.36528	0.1	-5.2	1.9	0
3.615	-0.92868	3.8586	9.293341	1.1	-5.4	1.1	0
3.62	-0.8567401	3.8259	9.2214	1.7	-5.6	0.4	0
3.625	-0.59514	3.8259	9.33258	2.3	-5.6	0.8	0
3.63	-0.48396	3.78666	9.33258	2.3	-6	0.2	0
3.635	-0.5559	3.71472	9.33258	2.5	-5.8	0.6	0
3.64	-0.63438	3.71472	9.07752	2.8	-5.3	0.4	0
3.645	-0.25506	3.93708	9.40452	2.3	-5.1	0.8	0
3.65	-0.5559	3.5643	9.437221	2.2	-4.5	0.7	0
3.655	-0.8959801	3.64278	9.2214	2.3	-3.7	0.3	0
3.66	-0.8175	3.96978	9.2214	2.8	-3.8	0.3	0
3.665	-0.48396	3.89784	9.2541	2.1	-3.8	0.2	0
3.67	-0.5559	3.8259	9.2214	1.1	-3	0	0
3.675	-0.77826	3.78666	9.2541	0.7	-2.2	0	0
3.68	-0.70632	3.8259	9.2214	0.7	-1.7	0.4	0
3.685	-0.59514	3.75396	9.14946	0.2	-1.8	1.3	0
3.69	-0.5559	3.8259	9.110221	-1.1	-1.4	1.2	0
3.695	-0.44472	3.8586	9.110221	-2.5	-1.4	1.4	0
3.7	-0.40548	3.8259	9.293341	-4.5	-1.3	1.4	0
3.705	-0.2943	3.78666	9.36528	-6	0.8	1.7	0
3.71	-0.51666	3.78666	9.47646	-5.6	2.1	1.3	0
3.715	-0.59514	3.78666	9.36528	-4.2	1.8	0.4	0
3.72	-0.66708	3.89784	9.2214	-3	2.1	0.4	0
3.725	-0.70632	3.8586	9.33258	-2.8	2	0.6	0
3.73	-0.63438	3.8259	9.33258	-2.5	1	0.2	0
3.735	-0.5559	3.75396	9.293341	-2.5	1.4	-0.2	0
3.74	-0.51666	3.75396	9.2214	-2.3	0.9	-0.2	0
3.745	-0.59514	3.64278	9.2541	-2.1	1.1	-0.7	0
3.75	-0.63438	3.60354	9.293341	-2.1	1.7	-1.1	0
3.755	-0.59514	3.64278	9.33258	-2.1	1.8	-1.8	0
3.76	-0.5559	3.5643	9.33258	-2.3	2.3	-2.1	0
3.765	-0.66708	3.75396	9.293341	-2.6	2.8	-2	0
3.77	-0.70632	3.75396	9.293341	-3	3.2	-2.2	0
3.775	-0.66708	3.78666	9.36528	-3.7	3.6	-2.6	0
3.78	-0.59514	3.64278	9.33258	-4	3.3	-2.5	0
3.785	-0.51666	3.42042	9.5811	-3.9	3.6	-3	0
3.79	-0.51666	3.60354	9.437221	-1.9	3.2	-3.9	0
3.795	-0.63438	3.78666	9.437221	0.6	3.7	-4.9	0
3.8	-0.8567401	3.93708	9.33258	2.5	3.3	-5.5	0
3.805	-0.92868	3.93708	9.33258	4	2.8	-5.8	0
3.81	-0.8567401	3.93708	9.293341	4.8	1.8	-5.6	0
3.815	-0.63438	3.93708	9.2541	4.5	1.6	-4.4	0
3.82	-0.63438	3.96978	9.2214	4.4	2.4	-4.5	1
3.825	-0.70632	3.89784	9.2541	4	2.7	-4.9	1
3.83	-0.77826	3.8259	9.2214	2.8	2.5	-4.9	1
3.835	-0.8959801	3.64278	9.14946	2.1	2.7	-4.6	1
3.84	-0.7455601	3.64278	9.2214	1.8	3	-4.4	1
3.845	-0.63438	3.38118	9.293341	1.4	3	-4.3	1
3.85	-0.59514	3.45966	9.2214	1.9	3.5	-4.4	1
3.855	-0.63438	3.5643	9.293341	1.8	4.3	-4.4	1
3.86	-0.59514	3.67548	9.2214	1.5	4.3	-4.2	1
3.865	-0.63438	3.60354	9.2541	1.1	4.9	-3.9	1
3.87	-0.63438	3.75396	9.293341	0.4	5.5	-3.7	1
3.875	-0.70632	3.78666	9.2541	-0.1	5.6	-3.7	1
3.88	-0.77826	3.89784	9.33258	-0.4	5.5	-3.7	1
3.885	-0.8567401	3.93708	9.293341	-0.3	5.4	-3.1	1
3.89	-0.8567401	3.89784	9.2541	-0.5	5.6	-2.9	1
3.895	-0.77826	3.8259	9.2214	-0.9	5.6	-2.6	1
3.9	-0.70632	3.89784	9.33258	-1.5	6	-2.3	1
3.905	-0.77826	4.00902	9.293341	-1.4	5.3	-2.5	1
3.91	-0.96792	4.04826	9.2541	-1.8	5.6	-2.5	1
3.915	-0.92868	4.00902	9.2214	-1.6	5	-2.5	1
3.92	-1.00716	3.89784	9.293341	-1.8	5.4	-3	1
3.925	-1.15104	3.93708	9.33258	-1.8	5.1	-2.6	1
3.93	-1.15104	3.8259	9.33258	-2.3	4.3	-2.4	1
3.935	-0.8567401	3.75396	9.293341	-2.3	3.8	-2.7	1
3.94	-0.8175	3.75396	9.2541	-2.8	3.6	-2.5	1
3.945	-0.92868	3.71472	9.293341	-2.5	4.2	-2	1
3.95	-0.96792	3.75396	9.293341	-2.6	4.3	-1.8	1
3.955	-0.96792	3.67548	9.2214	-2.5	4.2	-2.1	1
3.96	-0.96792	3.75396	9.18216	-3	4.1	-1.9	1
3.965	-1.0791	3.75396	9.2214	-3.6	3.6	-1.8	1
3.97	-1.11834	3.78666	9.18216	-3.9	3.2	-1.9	1
3.975	-1.11834	3.71472	9.18216	-4.7	3.2	-1.9	1
3.98	-1.30146	3.60354	9.2541	-5.3	3.3	-1.8	1
3.985	-1.30146	3.49236	9.33258	-5.2	3	-1.6	1
3.99	-1.22952	3.5316	9.2541	-5	1.8	-0.2	1
3.995	-1.11834	3.45966	9.33258	-5.7	1.5	0.7	1
4	-1.0791	3.5316	9.293341	-5.9	1.3	0.9	1
4.005	-0.92868	3.5643	9.293341	-6.9	0	1.7	1
4.01	-0.8567401	3.67548	9.33258	-7.3	0	2.3	1
4.015	-0.8175	3.71472	9.293341	-7.4	0	2.2	1
4.02	-0.77826	3.8259	9.2541	-7.7	0.7	2.4	1
4.025	-0.8175	3.8586	9.293341	-7.7	1.4	2.6	1
4.03	-0.8959801	3.67548	9.33258	-8.4	1.1	2.6	1
4.035	-1.00716	3.60354	9.36528	-8.1	0.2	2.1	1
4.04	-0.8959801	3.60354	9.437221	-7.1	-0.6	2.3	1
4.045	-0.8959801	3.42042	9.47646	-5.3	-1.2	2.2	1
4.05	-0.7455601	3.5316	9.437221	-2.8	-1.8	2	1
4.055	-0.7455601	3.67548	9.40452	-0.3	-1.6	1.5	1
4.06	-0.8175	3.67548	9.33258	0.7	-1.8	0.7	1
4.065	-0.8567401	3.67548	9.40452	1.6	-1.6	0.4	1
4.07	-0.77826	3.75396	9.33258	2.5	-1.7	0.7	1
4.075	-0.77826	3.71472	9.40452	3.2	-1.9	-0.2	1
4.08	-0.77826	3.64278	9.40452	3.9	-2.4	-0.2	1
4.085	-0.7455601	3.75396	9.36528	4.6	-2.3	-0.4	1
4.09	-0.63438	3.71472	9.36528	5.3	-2.5	-0.6	1
4.095	-0.59514	3.71472	9.33258	5.8	-1.9	-1.5	1
4.1	-0.51666	3.8259	9.293341	6.7	-1.7	-1.3	1
4.105	-0.59514	3.8586	9.293341	5.9	-1.2	-1.6	1
4.11	-0.66708	3.8259	9.2541	5.3	-0.3	-1.8	1
4.115	-0.5559	3.78666	9.2541	4.5	0.2	-1.6	1
4.12	-0.63438	3.75396	9.2214	3.9	0.4	-2.3	1
4.125	-0.7455601	3.75396	9.293341	2.7	1.4	-2.1	1
4.13	-0.8959801	3.64278	9.36528	1.9	1.1	-2.3	1
4.135	-0.8567401	3.64278	9.33258	1.8	1.6	-1.8	1
4.14	-0.7455601	3.71472	9.33258	1.6	2.1	-1.6	1
4.145	-0.70632	3.71472	9.2541	1.8	2.3	-1.7	1
4.15	-0.77826	3.75396	9.2214	0.9	3	-2.1	1
4.155	-0.8567401	3.67548	9.293341	0	3.6	-2.5	1
4.16	-0.8567401	3.71472	9.2541	-0.3	3.1	-2.2	1
4.165	-0.8567401	3.75396	9.36528	-0.7	2.8	-1.8	1
4.17	-0.8567401	3.75396	9.33258	-1.1	3.3	-1.6	1
4.175	-0.8567401	3.67548	9.293341	-0.8	2.8	-1.2	1
4.18	-0.8567401	3.60354	9.2541	-1.2	2.5	-1.1	1
4.185	-0.8175	3.71472	9.33258	-1.4	3	-1.1	1
4.19	-0.8567401	3.67548	9.36528	-1.2	2.7	-1.1	1
4.195	-0.8567401	3.5643	9.36528	-1.1	2.7	-0.7	1
4.2	-0.8175	3.5316	9.36528	-0.6	2.8	-0.9	1
4.205	-0.8567401	3.5316	9.36528	-0.9	2.5	-0.8	1
4.21	-0.77826	3.5643	9.36528	-1.1	2.5	-0.5	1
4.215	-0.66708	3.60354	9.33258	-0.9	2.1	-0.8	1
4.22	-0.63438	3.75396	9.293341	-0.2	3.1	-0.7	1
4.225	-0.63438	3.93708	9.293341	-0.6	3	-0.5	1
4.23	-0.63438	3.96978	9.18216	-1	3.7	-1.1	1
4.235	-0.59514	3.89784	9.2541	-1.9	4.5	-1.5	1
4.24	-0.7455601	3.78666	9.293341	-2.3	5.3	-1.8	1
4.245	-0.77826	3.71472	9.33258	-2.3	5.4	-2.1	1
4.25	-0.96792	3.67548	9.437221	-1.6	5.3	-2.8	1
4.255	-1.03986	3.67548	9.36528	-0.6	5	-2.7	1
4.26	-1.11834	3.67548	9.40452	-0.2	4.1	-2.8	1
4.265	-1.15104	3.67548	9.40452	0.5	4.2	-3.2	1
4.27	-1.15104	3.64278	9.36528	0.7	3.5	-2.5	1
4.275	-1.0791	3.60354	9.40452	1.7	2.9	-1.8	1
4.28	-1.03986	3.5643	9.40452	2.3	3	-1.2	1
4.285	-1.03986	3.45966	9.47646	3.2	2.4	-1.4	1
4.29	-1.03986	3.34848	9.5484	3.9	1.6	-1.4	1
4.295	-0.92868	3.27	9.5484	5.5	1.1	-1.1	1
4.3	-0.7455601	3.2373	9.437221	7.7	0.9	-0.9	1
4.305	-0.63438	3.2373	9.437221	8.7	1	-1.3	1
4.31	-0.48396	3.34848	9.437221	10	1.8	-1.8	1
4.315	-0.51666	3.45966	9.40452	11.4	2.8	-2.5	1
4.32	-0.66708	3.5316	9.36528	12.3	3.8	-3.3	1
4.325	-0.63438	3.5643	9.40452	13	4.2	-3.9	1
4.33	-0.66708	3.5643	9.33258	13.3	5.3	-4.3	1
4.335	-0.7455601	3.64278	9.36528	13.8	6.3	-4.6	1
4.34	-0.77826	3.64278	9.293341	14.2	6.5	-4.4	1
4.345	-0.8959801	3.60354	9.36528	14.4	6.5	-4.4	1
4.35	-0.92868	3.60354	9.40452	14.4	6.5	-4.2	1
4.355	-0.8959801	3.49236	9.437221	14.7	6.9	-3.7	1
4.36	-0.92868	3.60354	9.437221	15.4	7.6	-3	1
4.365	-0.7455601	3.5316	9.47646	16.1	7.4	-2.8	1
4.37	-0.70632	3.5643	9.50916	17	7.7	-3.2	1
4.375	-0.63438	3.5316	9.5811	18.2	8.5	-3.5	1
4.38	-0.77826	3.5316	9.5484	19.6	9.2	-3.8	1
4.385	-0.92868	3.60354	9.5811	21.4	10.2	-3.8	1
4.39	-0.8175	3.71472	9.50916	23.5	10.7	-3.5	1
4.395	-0.5559	3.78666	9.659581	25.4	12.1	-2.8	1
4.4	-1.71348	3.45966	9.659581	27.5	15.6	-1.4	1
4.405	-2.05356	3.27	9.80346	31.2	15.2	-0.4	1
4.41	-1.97508	2.9757	9.980041	36.2	10.8	1.2	1
4.415	-1.11834	2.90376	10.2024	42.2	7.9	2.8	1
4.42	-1.00716	2.72064	10.16316	48	9.1	4.1	1
4.425	-0.8959801	2.6814	10.30704	53.9	9.2	5.4	1
4.43	-0.70632	2.79258	10.34628	60.4	10	5.6	1
4.435	-0.77826	2.943	10.45746	66.7	10.2	6	1
4.44	-0.8175	2.943	10.30704	73.5	11.4	5.2	1
4.445	-0.77826	3.08688	10.2024	81.3	12.8	5.1	1
4.45	-0.8567401	3.34848	10.2024	87	13.9	5.3	1
4.455	-0.92868	3.5643	10.01928	92.5	14.2	4.6	1
4.46	-0.96792	3.67548	9.980041	97.5	14.7	3.9	1
4.465	-0.8959801	3.67548	9.76422	102.6	15.5	3.9	1
4.47	-1.03986	3.78666	9.83616	109.6	15.6	3.7	1
4.475	-1.03986	3.89784	9.9081	114.3	15.6	3.7	1
4.48	-0.8567401	4.00902	9.9081	119	14.7	3.7	1
4.485	-1.03986	4.1202	10.05852	124.9	14.5	3.4	1
4.49	-1.0791	3.96978	10.09122	130.9	14.8	2.7	1
4.495	-0.92868	3.93708	10.09122	140	13.3	2.1	1
4.5	-0.96792	3.8259	10.30704	148	12.3	1.7	1
4.505	-1.00716	3.30924	10.45746	158.1	11.3	-0.3	1
4.51	-0.8959801	3.8259	10.67328	169.7	9.7	-3.4	1
4.515	-0.8567401	4.15944	10.81716	181.7	9.4	-6.1	1
4.52	-0.59514	4.15944	10.30704	194.9	10.6	-10.4	1
4.525	-0.92868	4.81998	10.16316	204.5	11.3	-11.4	1
4.53	-1.11834	5.40858	9.980041	212.6	13.7	-11.7	1
4.535	-1.19028	6.10836	10.01928	216.8	15	-12.1	1
4.54	-1.11834	6.1803	9.50916	217.3	9.5	-13	1
4.545	-0.70632	6.36342	8.600101	220.5	11.2	-15.7	1
4.55	-0.70632	7.213621	8.20116	221.3	10.7	-16.7	1
4.555	-0.37278	8.64588	8.45622	218.4	10	-19.2	1
4.56	0.18312	9.93426	9.03828	208.5	8.8	-22.6	1
4.565	1.03986	8.46276	8.09652	186.7	5.9	-26.6	1
4.57	3.58392	6.14106	9.9081	158.3	7.4	-26.9	1
4.575	7.08936	6.06912	12.45216	126.4	2.9	-17	1
4.58	9.633421	3.42042	12.59604	88.2	3.3	-2.4	1
4.585	12.24288	0.14388	11.28804	50.6	7.7	16.8	1
4.59	12.72684	-1.32108	10.67328	21.4	15	42.7	1
4.595	12.3933	-0.54936	11.28804	-1.9	22.1	72.5	1
4.6	10.22856	3.34848	13.39392	-24.3	25.5	104	1
4.605	7.57986	4.04826	14.77386	-62	21	137	1
4.61	6.795061	2.3544	12.8511	-99.1	14.8	153.7	1
4.615	5.44782	0.39894	10.41822	-127.9	13.2	162.8	1
4.62	3.1719	-1.54344	8.16846	-150	14	166.6	1
4.625	0.5559	-2.0928	6.9324	-154.7	13.5	164.4	1
4.63	-1.6023	-1.4715	6.899701	-154	8.8	158.6	1
4.635	-3.1719	-0.327	7.298641	-153.5	-1.1	150.1	1
4.64	-3.76704	0.95484	7.87416	-155.6	-14.2	139.5	1
4.645	-3.50544	1.54344	7.51446	-160.8	-28.3	126.7	1
4.65	-3.06072	0.54936	6.06258	-167.5	-38.7	112.4	1
4.655	-2.79912	-0.8829001	4.86576	-168.5	-47.4	94	1
4.66	-2.42634	-1.09872	4.24446	-161.7	-49.7	80.3	1
4.665	-1.75272	0.07194	4.68264	-149.3	-49.4	69.3	1
4.67	-0.8175	2.27592	5.73558	-137.7	-50.1	60.6	1
4.675	0.11118	4.30332	6.899701	-131.7	-50.5	55.3	1
4.68	1.26876	5.74212	7.54716	-130.5	-51.4	52.5	1
4.685	7.42944	10.19586	8.42352	-130.9	-44.5	49.6	1
4.69	5.40858	16.85358	15.1401	-127.5	6.3	24.9	1
4.695	-5.59824	13.17156	10.60134	-159	53.2	6.3	1
4.7	-7.83492	7.57986	5.19276	-180.8	54.6	-3.5	1
4.705	-4.66302	9.123301	4.38834	-165.7	25	-8.8	1
4.71	-1.82466	13.28274	5.918701	-149.4	12.1	-16.8	1
4.715	-2.68794	16.19304	7.33134	-140.1	14.4	-30.6	1
4.72	-3.09342	15.01584	6.20646	-138.5	20.1	-42.7	1
4.725	-2.98224	13.87134	4.82652	-134.7	23.2	-50.4	1
4.73	-2.60946	14.16564	4.49952	-123.3	22.2	-56.2	1
4.735	-2.27592	16.19304	5.55246	-111.9	19.8	-58.5	1
4.74	-3.35502	17.33754	5.33664	-104.7	20	-62.1	1
4.745	-4.4799	16.30422	3.77358	-100.5	16.3	-66.3	1
4.75	-5.37588	16.1211	3.15882	-91.3	11.1	-69.3	1
4.755	-6.53346	17.004	3.55776	-75.9	5.3	-72.3	1
4.76	-7.691041	17.14788	3.3354	-65.6	0.2	-75.8	1
4.765	-8.809381	16.89282	3.0084	-55.4	-3.1	-81.8	1
4.77	-10.0062	15.78756	3.19152	-45.9	-4.9	-87	1
4.775	-9.59418	13.36122	5.11428	-38.2	-7	-91.4	1
4.78	-4.66302	9.123301	7.11552	-33.8	-10.9	-82.1	1
4.785	-1.41264	4.66956	7.9134	-33.9	-7.9	-60.1	1
4.79	-3.02148	2.79258	9.18216	-32.7	2.4	-32.9	1
4.795	-9.59418	2.87106	9.36528	-32.4	12	-9.4	1
4.8	-8.547781	3.78666	9.14946	-30.7	-1.4	0.9	1
4.805	-3.80628	4.04826	9.110221	-28.4	-19.4	4.6	1
4.81	1.45188	4.23138	9.692281	-24.4	-32.2	7.7	1
4.815	3.76704	3.96978	9.947341	-22.9	-32.9	10.4	1
4.82	4.29024	3.45966	10.05852	-22.9	-25.1	9.5	1
4.825	3.7278	3.19806	10.05852	-21.3	-12.6	4.4	1
4.83	2.6487	3.27	9.9081	-19.1	-0.4	-1	1
4.835	1.26876	3.5643	9.76422	-17.2	7.2	-4.6	1
4.84	-0.07194	3.8586	9.731521	-15.1	12.7	-5.5	1
4.845	-0.8175	3.93708	9.76422	-13	13.7	-6.1	0
4.85	-1.26876	3.8259	9.50916	-11.2	12.8	-6.7	0
4.855	-1.6023	4.00902	9.437221	-9.1	11.2	-4.9	0
4.86	-1.56306	4.23138	9.293341	-6.6	8.5	-4.3	0
4.865	-1.41264	4.30332	9.2214	-3.9	5.2	-3.1	0
4.87	-1.0791	4.34256	9.18216	-3	3.2	-2.4	0
4.875	-0.8175	4.34256	9.18216	-3	1.6	-1.1	0
4.88	-0.59514	4.26408	9.110221	-3	1	-0.4	0
4.885	-0.44472	4.19214	9.14946	-3.3	0.7	-0.2	0
4.89	-0.25506	4.08096	9.18216	-3.6	0	-0.1	0
4.895	-0.18312	4.00902	9.293341	-3.2	-0.2	-0.6	0
4.9	-0.18312	4.00902	9.293341	-3.2	0	-0.6	0
4.905	-0.40548	4.1202	9.293341	-3	0.7	-0.6	0
4.91	-0.5559	4.00902	9.293341	-2.5	0.9	-0.7	0
4.915	-0.5559	3.96978	9.293341	-2.3	0.8	-0.2	0
4.92	-0.59514	3.93708	9.293341	-1.6	-0.4	0.2	0
4.925	-0.5559	3.89784	9.36528	-1.2	-0.3	0.2	0
4.93	-0.48396	3.93708	9.36528	-0.7	-0.7	0.2	0
4.935	-0.44472	3.96978	9.33258	-0.6	-0.7	0.8	0
4.94	-0.37278	4.00902	9.293341	0	-1.2	1	0
4.945	-0.37278	4.08096	9.2541	0	-1.1	1.1	0
4.95	-0.33354	4.04826	9.18216	0.1	-0.9	1.4	0
4.955	-0.33354	4.08096	9.2214	-0.4	-0.8	1.1	0
4.96	-0.40548	4.08096	9.18216	-1.6	-0.4	1.6	0
4.965	-0.44472	4.04826	9.2214	-1.9	0	1.7	0
4.97	-0.48396	3.96978	9.18216	-1.9	0	1.6	0
4.975	-0.44472	4.00902	9.2541	-2.5	-0.3	1.1	0
4.98	-0.40548	4.00902	9.293341	-2.9	-0.4	0.7	0
4.985	-0.33354	3.93708	9.2541	-3	0	0.8	0
4.99	-0.25506	3.93708	9.2214	-2.9	0.2	0.5	0
4.995	-0.25506	3.93708	9.18216	-3	0.6	0.6	0
5	-0.25506	3.96978	9.2214	-2.7	0.7	0.1	0
5.005	-0.22236	4.00902	9.2214	-2.5	1	-0.2	0
5.01	-0.22236	4.00902	9.18216	-2.4	1.7	-0.4	0
5.015	-0.22236	4.04826	9.2214	-2.4	2.3	-1.1	0
5.02	-0.25506	4.04826	9.18216	-2.4	3	-1.7	0
5.025	-0.37278	4.00902	9.14946	-2.6	3.2	-2.1	0
5.03	-0.37278	3.96978	9.18216	-2.5	3.7	-2.5	0
5.035	-0.48396	3.93708	9.2541	-2.5	3.2	-2.1	0
5.04	-0.59514	3.96978	9.293341	-2.3	2.9	-2.4	0
5.045	-0.59514	3.89784	9.2541	-1.9	3	-1.7	0
5.05	-0.5559	3.93708	9.2214	-1.2	2.1	-2.2	0
5.055	-0.51666	3.93708	9.293341	-1	2.5	-1.7	0
5.06	-0.51666	3.96978	9.2214	-1	2.3	-1.6	0
5.065	-0.48396	3.96978	9.2541	-0.1	1.6	-2.1	0
5.07	-0.48396	4.00902	9.2214	-0.2	2	-1.7	0
5.075	-0.44472	3.96978	9.2541	-0.2	1.4	-1.9	0
5.08	-0.48396	4.04826	9.18216	-0.1	2	-2.1	0
5.085	-0.48396	4.08096	9.18216	0	2.5	-2.2	0
5.09	-0.44472	4.08096	9.14946	0.4	2.1	-2	0
5.095	-0.48396	4.04826	9.14946	-0.4	2	-2	0
5.1	-0.40548	4.08096	9.2214	-0.3	2.4	-2.6	0
5.105	-0.44472	3.96978	9.2541	-0.3	2.2	-2.4	0
5.11	-0.48396	4.04826	9.18216	-0.6	2.3	-2.5	0
5.115	-0.59514	4.00902	9.2214	-0.7	2.7	-2.5	0
5.12	-0.59514	4.04826	9.2214	-0.9	2.3	-2.6	0
5.125	-0.59514	4.00902	9.2214	-1.1	2.1	-2.3	0
5.13	-0.59514	3.96978	9.2214	-0.7	2.3	-2.1	0
5.135	-0.63438	3.96978	9.2214	-0.4	1.6	-2.2	0
5.14	-0.5559	4.00902	9.2214	-0.7	2.1	-1.9	0
5.145	-0.5559	4.00902	9.2541	0	1.9	-1.7	0
5.15	-0.51666	4.00902	9.2541	-0.2	2.2	-1.4	0
5.155	-0.51666	3.96978	9.18216	0.4	1.7	-1.5	0
5.16	-0.5559	4.00902	9.2541	0.3	1.5	-2	0
5.165	-0.48396	4.04826	9.2541	0.3	1.2	-2	0
5.17	-0.51666	4.00902	9.2214	0.4	0.4	-1.8	0
5.175	-0.51666	3.96978	9.2214	0.4	1	-2	0
5.18	-0.59514	4.00902	9.2214	0.5	1.1	-1.2	0
5.185	-0.63438	4.04826	9.18216	0.7	1.4	-1.6	0
5.19	-0.51666	4.08096	9.18216	0	0.9	-1.4	0
5.195	-0.59514	4.04826	9.2214	0	1	-1.8	0
5.2	-0.59514	4.1202	9.2214	0	0.8	-1.4	0
5.205	-0.63438	4.15944	9.2541	-0.4	0.5	-1.3	0
5.21	-0.5559	4.04826	9.18216	-0.7	0.7	-0.7	0
5.215	-0.5559	4.04826	9.18216	-0.9	0.5	-0.4	0
5.22	-0.51666	4.04826	9.14946	-1.4	0.5	-1.1	0
5.225	-0.48396	4.04826	9.18216	-1.6	0.7	-1.1	0
5.23	-0.51666	4.04826	9.2214	-1.4	0.5	-1.4	0
5.235	-0.51666	4.04826	9.2214	-1.6	0.7	-1.1	0
5.24	-0.59514	3.93708	9.2541	-1.8	0.9	-1.5	0
5.245	-0.5559	3.96978	9.2541	-1.7	0.6	-1.1	0
5.25	-0.59514	3.93708	9.2214	-1.6	0.3	-0.7	0
5.255	-0.59514	3.89784	9.2214	-1.6	0.7	-0.9	0
5.26	-0.59514	3.93708	9.2214	-1.6	0.1	-0.9	0
5.265	-0.59514	3.96978	9.2541	-1.5	0	-1.1	0
5.27	-0.59514	3.89784	9.2541	-1.4	0.3	-0.7	0
5.275	-0.5559	3.96978	9.2541	-1.8	0.3	-0.9	0
5.28	-0.48396	3.96978	9.2541	-1.7	0.2	-0.7	0
5.285	-0.48396	3.89784	9.2541	-1.5	0.1	-0.7	0
5.29	-0.44472	3.89784	9.2214	-1.5	0	-0.7	0
5.295	-0.44472	3.89784	9.293341	-1.1	0	-0.9	0
5.3	-0.40548	3.89784	9.293341	-1.2	0.4	-1.2	0
5.305	-0.44472	3.8586	9.2214	-0.7	0.6	-1.1	0
5.31	-0.44472	3.8259	9.2214	-0.9	0.4	-1	0
5.315	-0.44472	3.78666	9.293341	-0.3	1.1	-1.8	0
5.32	-0.37278	3.71472	9.293341	-0.1	1.1	-1.6	0
5.325	-0.37278	3.75396	9.36528	0.7	1.4	-1.6	0
5.33	-0.2943	3.75396	9.33258	1.9	1.7	-1.6	0
5.335	-0.44472	3.75396	9.33258	2.1	2.5	-2.2	0
5.34	-0.40548	3.8259	9.293341	2.3	2.5	-2.4	0
5.345	-0.48396	3.8586	9.33258	3	2.8	-2.5	0
5.35	-0.37278	3.89784	9.33258	3.6	2.6	-3.5	0
5.355	-0.44472	3.93708	9.2214	3.9	2.9	-3.3	0
5.36	-0.51666	3.93708	9.2214	4.6	2.7	-3.4	0
5.365	-0.59514	3.96978	9.14946	5.1	2.5	-3.6	0
5.37	-0.63438	4.08096	9.14946	5.3	2.3	-3.5	0
5.375	-0.63438	4.1202	9.18216	5.9	2	-3.3	0
5.38	-0.66708	4.19214	9.07752	5.7	1.8	-3	0
5.385	-0.63438	4.15944	9.110221	5.5	2	-2.9	0
5.39	-0.70632	4.30332	9.110221	5.1	1.8	-2.5	0
5.395	-0.70632	4.23138	9.07752	3.9	1.9	-2.4	0
5.4	-0.66708	4.23138	9.07752	3.1	1.7	-2.3	0
5.405	-0.77826	4.26408	9.110221	2.1	1.5	-1.7	0
5.41	-0.77826	4.26408	9.110221	1.4	1.4	-1.7	0
5.415	-0.7455601	4.23138	9.110221	0.6	0.9	-1.3	0
5.42	-0.63438	4.15944	9.14946	-0.2	0.4	-0.7	0
5.425	-0.66708	4.15944	9.2214	-0.9	0.9	-0.6	0
5.43	-0.59514	4.19214	9.14946	-1.8	0.4	-0.7	0
5.435	-0.59514	4.04826	9.18216	-2.4	0.3	-0.7	0
5.44	-0.5559	4.08096	9.2214	-2.4	0.4	-0.4	0
5.445	-0.5559	4.04826	9.2541	-3	0	0	0
5.45	-0.59514	4.04826	9.2541	-2.9	-0.5	0	0
5.455	-0.59514	4.00902	9.14946	-3	-0.5	-0.2	0
5.46	-0.59514	3.93708	9.2541	-2.7	-0.7	-0.6	0
5.465	-0.59514	3.96978	9.2214	-3	-0.7	-0.6	0
5.47	-0.59514	3.93708	9.18216	-3.2	-1.1	-0.2	0
5.475	-0.59514	3.96978	9.2214	-3.4	-1	0.1	0
5.48	-0.5559	3.96978	9.2214	-3.6	-1	0	0
5.485	-0.5559	3.96978	9.293341	-3.9	-1.1	0.4	0
5.49	-0.51666	4.00902	9.293341	-3.7	-1.3	-0.2	0
5.495	-0.5559	4.00902	9.293341	-3.8	-1.5	0	0
5.5	-0.59514	4.00902	9.2541	-4.3	-1.6	0.4	0
5.505	-0.51666	4.00902	9.2541	-3.9	-1.4	0.2	0
5.51	-0.51666	3.96978	9.33258	-3.8	-1.2	0.2	0
5.515	-0.51666	4.00902	9.18216	-3.9	-1.4	0.2	0
5.52	-0.5559	4.04826	9.2214	-4.5	-1.7	0.3	0
5.525	-0.5559	4.00902	9.18216	-4.6	-1.9	0.9	0
5.53	-0.48396	4.04826	9.2214	-4.6	-1.8	0.4	0
5.535	-0.48396	3.93708	9.2214	-4.7	-1.5	0.6	0
5.54	-0.48396	3.93708	9.18216	-4.3	-1.6	0.6	0
5.545	-0.48396	3.96978	9.2541	-4.2	-1.7	1.1	0
5.55	-0.48396	4.00902	9.18216	-4.3	-1.8	0.7	0
5.555	-0.48396	3.93708	9.2541	-4.4	-1.1	0.5	0
5.56	-0.51666	3.96978	9.2214	-4.9	-1.6	0.3	0
5.565	-0.48396	4.04826	9.2541	-5.1	-1.2	0.6	0
5.57	-0.5559	4.04826	9.2214	-5.6	-1.5	0.8	0
5.575	-0.51666	3.96978	9.18216	-5.8	-1.5	0.4	0
5.58	-0.51666	4.00902	9.18216	-6	-1.7	0.8	0
5.585	-0.51666	3.96978	9.2214	-6.2	-1.8	0.9	0
5.59	-0.5559	3.96978	9.2214	-6.6	-1.9	0.9	0
5.595	-0.5559	4.00902	9.2214	-6.9	-2.1	0.8	0
5.6	-0.51666	4.00902	9.2541	-7.5	-2.1	0.9	0
5.605	-0.51666	3.93708	9.14946	-7.2	-2.4	1.1	0
5.61	-0.51666	3.89784	9.2541	-7.3	-2.8	1.7	0
5.615	-0.5559	3.8586	9.2214	-7.4	-2.9	1.7	0
5.62	-0.5559	3.89784	9.293341	-7.4	-2.8	1.7	0
5.625	-0.5559	3.8259	9.293341	-7.7	-3	1.8	0
5.63	-0.5559	3.78666	9.293341	-7.2	-3.2	1.8	0
5.635	-0.59514	3.8259	9.33258	-7.5	-3.7	1.6	0
5.64	-0.48396	3.75396	9.2541	-6.7	-3.5	2.2	0
5.645	-0.51666	3.78666	9.293341	-6.4	-3.5	2.3	0
5.65	-0.63438	3.75396	9.36528	-5.9	-3.2	2.2	0
5.655	-0.44472	3.67548	9.36528	-6.3	-3.8	2.6	0
5.66	-0.37278	3.71472	9.36528	-5.4	-3.7	1.9	0
5.665	-0.40548	3.71472	9.36528	-5.2	-3.6	2.1	0
5.67	-0.37278	3.71472	9.36528	-5.1	-3.2	1.5	0
5.675	-0.33354	3.71472	9.33258	-3.9	-2.5	0.9	0
5.68	-0.37278	3.75396	9.293341	-3.9	-2.8	0.9	0
5.685	-0.37278	3.78666	9.293341	-3.5	-2.8	1.4	0
5.69	-0.40548	3.78666	9.293341	-3.1	-2.5	1.6	0
5.695	-0.48396	3.78666	9.2541	-3	-2.7	0.8	0
5.7	-0.48396	3.78666	9.293341	-3.2	-2.8	1.2	0
5.705	-0.44472	3.75396	9.293341	-3.2	-3.2	0.9	0
5.71	-0.40548	3.78666	9.36528	-3.2	-3.1	1.4	0
5.715	-0.37278	3.78666	9.293341	-3.5	-2.9	1.6	0
5.72	-0.37278	3.78666	9.36528	-3.4	-3.1	1.4	0
5.725	-0.37278	3.75396	9.36528	-3.2	-3.3	1.1	0
5.73	-0.37278	3.71472	9.33258	-3	-3	0.9	0
5.735	-0.2943	3.75396	9.33258	-3	-3.2	1.1	0
5.74	-0.2943	3.78666	9.33258	-2.5	-3	1	0
5.745	-0.33354	3.8259	9.293341	-2.3	-2.8	0.6	0
5.75	-0.37278	3.75396	9.33258	-2.8	-2.7	0.5	0
5.755	-0.37278	3.78666	9.2214	-2.8	-2.5	0.4	0
5.76	-0.40548	3.89784	9.2541	-2.3	-2.1	0.3	0
5.765	-0.44472	3.8259	9.2214	-2.2	-2	0.3	0
5.77	-0.48396	3.78666	9.293341	-3	-2.1	0.7	0
5.775	-0.5559	3.78666	9.2541	-3.2	-2.6	0.8	0
5.78	-0.48396	3.75396	9.33258	-3.4	-3.3	0.7	0
5.785	-0.48396	3.78666	9.293341	-3.5	-4.1	1.6	0
5.79	-0.44472	3.71472	9.36528	-3.3	-5.1	1.5	0
5.795	-0.40548	3.71472	9.33258	-3	-4.3	2	0
5.8	-0.2943	3.75396	9.33258	-2.7	-4.2	1.8	0
5.805	-0.33354	3.8586	9.33258	-2.3	-4.4	1.5	0
5.81	-0.40548	3.8259	9.2214	-2.5	-3.9	1.5	0
5.815	-0.44472	3.78666	9.2541	-2.8	-4.6	1.7	0
5.82	-0.48396	3.8259	9.2541	-2.7	-4.4	1.4	0
5.825	-0.5559	3.75396	9.2541	-3.1	-4.7	1	0
5.83	-0.5559	3.78666	9.2541	-3	-4.4	1.2	0
5.835	-0.51666	3.8259	9.2214	-3.4	-4.4	0.8	0
5.84	-0.37278	3.78666	9.33258	-3.5	-5.5	1.1	0
5.845	-0.2943	3.75396	9.293341	-3.1	-5.3	2	0
5.85	-0.22236	3.71472	9.293341	-3.1	-5.1	1.6	0
5.855	-0.0327	3.67548	9.293341	-3.1	-4.6	1.3	0
5.86	-0.0327	3.67548	9.33258	-3	-4.2	1.2	0
5.865	-0.0327	3.67548	9.33258	-3	-3.6	1	0
5.87	-0.07194	3.60354	9.33258	-2.4	-2.4	0.4	0
5.875	-0.07194	3.67548	9.33258	-2.1	-1.8	0	0
5.88	-0.11118	3.67548	9.33258	-1.6	-1	-0.3	0
5.885	-0.22236	3.60354	9.293341	-1.4	-0.9	-0.6	0
5.89	-0.22236	3.67548	9.33258	-1.3	-0.6	-1.1	0
5.895	-0.2943	3.67548	9.2541	-1.5	-0.6	-1.4	0
5.9	-0.44472	3.5316	9.36528	-1.6	-0.4	-1.8	0
5.905	0.22236	3.75396	9.33258	-2	0.8	-1.5	0
5.91	-0.18312	3.78666	9.437221	-1.7	0.8	-1.1	0
5.915	-0.25506	3.60354	9.2541	-1.6	0.9	-2.1	0
5.92	-0.11118	3.71472	9.36528	-1.5	1.5	-2.5	0
5.925	-0.18312	3.71472	9.33258	-1.4	1.9	-2.3	0
5.93	-0.25506	3.71472	9.33258	-1.1	1.3	-2.3	0
5.935	-0.22236	3.75396	9.33258	-0.6	0.9	-2.3	0
5.94	-0.25506	3.71472	9.33258	-0.7	1.8	-2.8	0
5.945	-0.25506	3.67548	9.36528	-0.3	2	-3	0
5.95	-0.37278	3.78666	9.36528	0	1.2	-3.2	0
5.955	-0.37278	3.78666	9.33258	-0.2	1.2	-2.2	0
5.96	-0.37278	3.67548	9.40452	-0.1	2	-2.3	0
5.965	-0.2943	3.71472	9.33258	0	2.1	-2.6	0
5.97	-0.33354	3.71472	9.293341	0.4	1.4	-2.6	0
5.975	-0.22236	3.67548	9.36528	0.5	2	-2.3	0
5.98	-0.22236	3.71472	9.36528	0.7	1.6	-2.4	0
5.985	-0.18312	3.71472	9.33258	0.5	1.8	-2.2	0
5.99	-0.18312	3.71472	9.293341	0.8	2.3	-2.7	0
5.995	-0.25506	3.8259	9.293341	0.6	2.5	-2.8	0
6	-0.25506	3.71472	9.33258	0.4	3.2	-2.7	0
6.005	-0.25506	3.71472	9.293341	0.4	2.8	-2.8	0
6.01	-0.40548	3.67548	9.36528	0.4	3	-2.9	0
6.015	-0.33354	3.67548	9.33258	0.3	3.2	-2.7	0
6.02	-0.25506	3.67548	9.293341	0.7	2.4	-2.6	0
6.025	-0.2943	3.71472	9.33258	1.2	2.6	-2.7	0
6.03	-0.2943	3.75396	9.33258	0.9	2.6	-3.1	0
6.035	-0.37278	3.71472	9.33258	0.9	2.5	-2.8	0
6.04	-0.40548	3.67548	9.33258	0.8	2.5	-3	0
6.045	-0.37278	3.67548	9.36528	0.8	2.7	-3.2	0
6.05	-0.33354	3.67548	9.36528	0.9	2.3	-3.2	0
6.055	-0.33354	3.71472	9.36528	0.9	2.2	-3	0
6.06	-0.33354	3.64278	9.36528	1.3	2.5	-3	0
6.065	-0.2943	3.60354	9.36528	1.9	2.1	-3.1	0
6.07	-0.37278	3.67548	9.33258	2	1.9	-2.6	0
6.075	-0.37278	3.64278	9.36528	2.2	2	-2.8	0
6.08	-0.37278	3.71472	9.36528	2.2	2.1	-3.3	0
6.085	-0.33354	3.75396	9.40452	2.4	2.2	-3.2	0
6.09	-0.33354	3.60354	9.40452	2.6	1.9	-2.5	0
6.095	-0.2943	3.67548	9.36528	3	1	-2.6	0
6.1	-0.33354	3.67548	9.33258	3.3	1.3	-3.2	0
6.105	-0.2943	3.71472	9.36528	3.2	2.3	-3.5	0
6.11	-0.2943	3.64278	9.40452	3.2	1.6	-3.9	0
6.115	-0.2943	3.67548	9.36528	4.2	1.6	-4.4	0
6.12	-0.22236	3.64278	9.36528	4.2	2.3	-4.2	0
6.125	-0.22236	3.60354	9.40452	4.4	2.6	-4	0
6.13	-0.18312	3.60354	9.36528	4.9	2.8	-4.6	0
6.135	-0.25506	3.60354	9.36528	5.2	2.8	-5.1	0
6.14	-0.33354	3.67548	9.36528	5.7	3.2	-4.9	0
6.145	-0.2943	3.60354	9.36528	6.5	3.2	-4.9	0
6.15	-0.2943	3.5643	9.40452	7.2	3.5	-5.5	0
6.155	-0.2943	3.60354	9.40452	8.1	4.3	-4.9	0
6.16	-0.25506	3.5316	9.40452	8.8	4.4	-5.8	0
6.165	-0.14388	3.5316	9.47646	10.2	4.6	-5.6	0
6.17	-0.11118	3.5643	9.437221	11	5.7	-6.5	0
6.175	-0.25506	3.49236	9.47646	11.8	6.3	-6.8	0
6.18	-0.22236	3.5643	9.50916	13.5	6.8	-7.1	0
6.185	-0.18312	3.64278	9.40452	15.3	7.5	-7.8	0
6.19	-0.2943	3.64278	9.40452	16.4	7.9	-7.9	0
6.195	-0.33354	3.64278	9.437221	17.2	7.9	-8	0
6.2	-0.2943	3.64278	9.40452	18.9	7.9	-8.7	0
6.205	-0.33354	3.64278	9.50916	20.1	8.1	-8.6	0
6.21	-0.37278	3.5643	9.50916	21.3	8.4	-8.6	0
6.215	-0.33354	3.5316	9.659581	23.3	8.9	-8.5	0
6.22	-0.18312	3.42042	9.659581	25.6	9.1	-9.4	0
6.225	-0.11118	3.42042	9.76422	28.6	9.9	-8.7	0
6.23	-0.07194	3.38118	9.9081	31.5	10.9	-8.5	0
6.235	-1.26876	3.05418	10.13046	34.9	12.1	-8.1	0
6.24	-1.26876	3.08688	10.05852	40.6	10.3	-7.6	0
6.245	-0.77826	2.83182	10.27434	45.9	7.4	-7.5	0
6.25	-0.92868	2.90376	10.38552	52.1	7.7	-6.3	0
6.255	-0.8175	2.87106	10.41822	58.5	6.5	-5.1	0
6.26	-0.59514	2.87106	10.41822	65.5	6.5	-3	0
6.265	-0.77826	2.83182	10.49016	74.6	6.6	-1.4	0
6.27	-0.8959801	2.83182	10.63404	82.5	5.7	-0.7	0
6.275	-0.44472	2.75988	10.8564	91.7	4.8	0.1	0
6.28	-1.11834	2.60946	10.8564	101.7	4.9	2	0
6.285	-1.11834	2.75988	10.78446	111.3	6.3	4.2	0
6.29	-0.63438	2.72064	10.92834	123.4	6.7	6.7	0
6.295	-0.5559	2.6814	11.32728	133.9	7.4	8.6	0
6.3	-0.70632	2.6814	11.14416	145.3	8.9	10	0
6.305	-0.77826	2.57022	11.1834	156.6	9.3	11.6	0
6.31	-0.59514	2.3871	11.2161	169.1	10	13.3	0
6.315	-0.48396	2.49828	11.14416	185.2	10.7	15.2	0
6.32	-0.7455601	2.87106	11.36652	198.3	11.4	16.9	0
6.325	-0.8959801	3.16536	11.39922	211.3	11.6	18.1	0
6.33	-0.8567401	3.19806	11.28804	223.9	12	18.6	0
6.335	-1.0791	3.30924	11.43846	236.6	12.1	19.7	0
6.34	-0.92868	3.30924	11.43846	250	11.6	20.1	0
6.345	-0.70632	3.42042	11.43846	263.3	11.6	20.7	0
6.35	-0.77826	3.8259	11.8374	280.2	10.9	20.8	0
6.355	-0.48396	3.42042	11.1834	295.8	11	18.8	0
6.36	-0.5559	3.78666	11.00028	310.2	10.7	17.2	0
6.365	-0.51666	4.81998	11.00028	323.8	9.9	15.4	0
6.37	0.14388	6.40266	11.28804	336	10.9	12.2	0
6.375	0.2943	5.92524	10.78446	344.3	15.9	7.2	0
6.38	-0.22236	5.48052	10.2351	350.9	17.9	5.1	0
6.385	-0.2943	6.7689	10.45746	359.3	16	2.8	0
6.39	0.2943	7.691041	10.2024	365.1	15.7	0	0
6.395	0.5559	8.61318	10.5621	367.8	17.2	-2.7	0
6.4	-0.14388	8.61318	10.38552	364.1	21.7	-5.1	0
6.405	0.40548	8.5347	9.731521	361.3	22.8	-5	0
6.41	1.71348	9.051361	9.2541	361	21.2	-7.6	0
6.415	2.98224	9.751141	8.9271	361.8	24.5	-13.5	0
6.42	3.02148	12.87726	10.13046	362.1	35.6	-21.3	0
6.425	2.75988	14.6496	11.03952	346.8	37.8	-29.8	0
6.43	3.28308	16.26498	11.2161	320.1	38.5	-34.3	0
6.435	4.55184	15.78756	13.36122	279.3	26.3	-32.6	0
6.44	10.5294	11.81124	17.1021	227.5	23.3	-27.9	0
6.445	15.5325	8.7963	21.13074	165.6	34.3	-13.1	0
6.45	17.88036	5.04234	21.78474	81.6	64.4	21.6	0
6.455	18.81558	3.30924	16.30422	17.5	83.5	60.5	0
6.46	14.4861	6.40266	17.7888	-17.8	92.1	104.4	0
6.465	12.32136	-4.34256	12.77916	-53.2	100.5	135.9	0
6.47	9.633421	-5.44782	9.07752	-70.6	109.6	153.6	0
6.475	6.867	-4.23138	9.2214	-71.9	118	166.3	0
6.48	3.4335	-2.72064	9.33258	-72.8	117.5	168.8	0
6.485	0.07194	-0.95484	10.16316	-78.4	111.8	166.2	0
6.49	-2.53752	0.47742	11.28804	-89.6	101.2	158	0
6.495	-4.44066	1.24914	12.1644	-107.3	85.6	142.4	0
6.5	-6.010261	1.72656	12.56334	-129.2	66.7	120.2	0
6.505	-6.677341	1.65462	12.5241	-152.4	47.1	93.3	0
6.51	-6.49422	1.65462	12.1644	-180	23.2	57	0
6.515	-5.78136	1.7658	11.65428	-200.1	6.5	27.7	0
6.52	-4.62378	2.17128	11.11146	-217.9	-6	0	0
6.525	-3.50544	2.57022	10.41822	-238.8	-16.3	-31.2	0
6.53	-2.49828	2.6487	9.76422	-252.9	-21	-52	0
6.535	-1.71348	2.72064	8.9271	-263.6	-21.6	-68.6	0
6.54	-1.3407	2.60946	8.20116	-271.2	-21.2	-81.6	0
6.545	-1.0791	2.6487	7.54716	-276.5	-21.6	-90.4	0
6.55	-0.92868	2.6487	6.9324	-279.5	-22.8	-95.9	0
6.555	-0.7455601	2.53752	5.918701	-280.7	-25.8	-97.9	0
6.56	-0.5559	1.72656	4.6107	-280	-31.3	-95.2	0
6.565	-0.40548	0.5886	3.51852	-275.8	-37.1	-90.8	0
6.57	-0.40548	-0.18312	3.0084	-262.2	-42.8	-83.8	0
6.575	-0.18312	0.14388	3.23076	-242.6	-47.3	-75.6	0
6.58	-0.0327	1.4715	4.42758	-220.5	-51.7	-63.5	0
6.585	0.11118	3.30924	5.696341	-199.3	-57.3	-49	0
6.59	0.40548	4.963861	6.9324	-189.2	-62.4	-35.9	0
6.595	0.8959801	5.77482	7.69758	-185	-66.7	-22.9	0
6.6	1.3407	5.95794	8.057281	-183.8	-69.6	-11.4	0
6.605	1.64154	6.03642	8.20116	-183	-70.4	-0.7	0
6.61	1.53036	6.25224	8.42352	-180.3	-67.6	10.7	0
6.615	1.19028	6.69696	8.82246	-177.4	-65.3	18.1	0
6.62	0.7455601	7.6191	9.437221	-175.3	-63.1	23.5	0
6.625	0.40548	8.86824	10.30704	-174.7	-62.4	26	0
6.63	-0.07194	10.3005	11.2161	-177.5	-62.5	26.8	0
6.635	-0.59514	11.445	11.72622	-185.7	-64.4	25.3	0
6.64	-1.0791	12.0336	12.1971	-196.4	-66.7	21.5	0
6.645	-1.11834	11.7393	11.14416	-209	-69.5	16.3	0
6.65	-1.00716	11.58888	10.8564	-218.4	-76.1	12.9	0
6.655	-0.70632	11.66736	10.5294	-224.4	-81.4	8.6	0
6.66	-0.25506	11.81124	9.875401	-230.7	-86.3	2.9	0
6.665	0.22236	11.92242	9.47646	-234	-88.2	-0.3	0
6.67	0.5559	12.18402	9.2214	-234.5	-87.4	-1	0
6.675	0.48396	12.55026	8.78322	-234	-86	-1.1	0
6.68	0.07194	13.06692	8.495461	-232.8	-85	1.1	0
6.685	-0.51666	13.61628	8.057281	-230	-84.1	5.1	0
6.69	-1.19028	13.83864	7.22016	-227.8	-84.7	8.8	0
6.695	-2.23668	13.91058	6.13452	-223.7	-87.9	11.8	0
6.7	-3.24384	14.02176	4.89846	-217	-91.8	13.3	0
6.705	-4.17906	14.16564	3.73434	-206.3	-97.7	12.8	0
6.71	-4.85268	14.6496	2.79258	-192	-104	10.2	0
6.715	-5.0031	15.60444	2.06664	-175.9	-110	4.6	0
6.72	-4.70226	16.78164	1.77888	-154.3	-115.4	-5.9	0
6.725	-4.17906	17.92614	1.52382	-137.9	-116.9	-16.7	0
6.73	-3.7278	18.92022	1.3407	-122.9	-114.5	-29.7	0
6.735	-3.58392	19.61346	0.90252	-106.7	-109	-47.1	0
6.74	3.28308	18.73056	1.15758	-94.3	-103	-59.9	0
6.745	9.7446	18.22044	-3.37464	-77	-48.1	-73	0
6.75	3.84552	18.99216	-6.53346	-36.6	40.2	-99	0
6.755	-3.54468	21.45774	-2.93646	2.1	96.2	-124.6	0
6.76	-8.9598	26.6505	0.83058	25.2	125.1	-133.1	0
6.765	-10.0062	27.34374	0.14388	28.7	118.5	-130.6	0
6.77	-3.58392	24.66234	-1.26876	24.6	81.3	-116.9	0
6.775	4.06788	21.45774	-2.50482	26.9	76.3	-103.6	0
6.78	6.19338	16.4154	-2.28246	38.2	119.4	-92.1	0
6.785	-9.855781	6.991261	1.22952	52.4	178.4	-79.1	0
6.79	-13.9629	12.39984	13.36122	69.3	155.6	-48.4	0
6.795	-12.05976	5.2974	16.8078	52.5	94.9	1.3	0
6.8	-6.304561	-1.1772	15.7941	31.1	43.9	31.4	0
6.805	-7.985341	-1.61538	11.72622	36.4	29.9	31.8	0
6.81	-12.1317	2.46558	11.2161	53.7	39.1	6	0
6.815	-5.97102	9.273721	13.90404	69.9	32.9	-16.1	0
6.82	2.08626	16.4154	17.4618	67.4	22.4	-18.8	0
6.825	5.37588	11.29458	14.23104	37.2	13.6	-8.2	0
6.83	3.13266	3.45966	8.9271	12.4	14.9	-1.8	0
6.835	-1.37994	-0.9156	7.298641	11.1	25.4	-0.2	0
6.84	-2.72064	-1.1772	8.45622	27.6	29.8	0	0
6.845	-2.05356	1.61538	9.437221	44.6	27.5	2.5	0
6.85	-1.0791	4.525681	9.875401	50.7	26.7	1.6	0
6.855	-0.22236	6.4746	9.9081	48.2	24.8	-0.5	0
6.86	0.70632	7.13514	9.980041	41.7	22.5	-3.2	0
6.865	0.44472	8.35158	10.81716	33.7	21.2	-5.6	0
6.87	0	7.3248	10.5294	23	19.8	-5.5	0
6.875	-0.0327	5.886	9.731521	11.6	16.4	-6.1	0
6.88	0.48396	4.26408	9.07752	4.9	14.4	-7.8	0
6.885	1.37994	4.23138	9.18216	2.6	14.7	-7.7	0
6.89	1.3407	4.74804	9.659581	1.5	17.7	-8.3	0
6.895	0.70632	4.78074	9.5484	-2.5	21.2	-9.2	0
6.9	0.11118	4.37526	9.36528	-6.1	22.1	-11.1	0
6.905	0.11118	3.96978	9.5484	-7.7	23.3	-12.6	0
6.91	-0.07194	3.89784	9.76422	-8.9	23.5	-13.5	0
6.915	-0.48396	3.96978	9.76422	-9.5	23.5	-14.3	0
6.92	-0.8567401	4.4145	9.76422	-9.3	22.2	-13.3	0
6.925	-0.96792	4.30332	9.437221	-11.3	19.8	-12.5	0
6.93	-1.03986	4.30332	9.5811	-11.8	15.8	-10.2	0
6.935	-0.96792	4.34256	9.62034	-11.4	13	-9.2	0
6.94	-0.8567401	4.15944	9.437221	-12.6	10.5	-7.4	0
6.945	-0.8567401	4.1202	9.47646	-12.8	8.3	-6.2	0
6.95	-0.8175	4.15944	9.50916	-12.1	6	-5.6	0
6.955	-0.5559	4.08096	9.50916	-12	4.2	-3.8	0
6.96	-0.25506	4.00902	9.437221	-11.2	2.3	-3.6	0
6.965	-0.22236	4.04826	9.36528	-10.3	1.4	-2.3	0
6.97	-0.14388	4.00902	9.40452	-10.2	0.9	-1.4	0
6.975	-0.2943	3.96978	9.437221	-10	0.1	-1.3	0
6.98	-0.33354	3.93708	9.33258	-8.9	-0.2	-1.4	0
6.985	-0.33354	3.75396	9.36528	-7.7	-1.1	-1.1	0
6.99	-0.11118	3.64278	9.36528	-6.5	-1.5	-0.2	0
6.995	0.14388	3.75396	9.36528	-5.3	-1.3	-0.7	0
7	0.0327	3.78666	9.33258	-4.9	-0.3	-1	0
7.005	0.51666	4.1202	9.293341	-3.8	0.4	-1.8	0
7.01	0.25506	3.96978	9.18216	-3.9	1.8	-2.7	0
7.015	0.07194	3.93708	9.2214	-3.7	2.6	-3.1	0
7.02	-0.07194	3.8586	9.2214	-4.2	2.5	-2.9	0
7.025	-0.14388	3.8259	9.2541	-4	2.8	-2.9	0
7.03	-0.18312	3.8586	9.33258	-3.2	3.6	-3.6	0
7.035	-0.25506	3.8259	9.293341	-3	3.7	-3.9	0
7.04	-0.14388	3.8259	9.36528	-3	3.5	-4.2	0
7.045	-0.22236	3.78666	9.33258	-2.4	3.5	-4.5	0
7.05	-0.14388	3.93708	9.293341	-1.7	3.5	-4.2	0
7.055	-0.18312	3.96978	9.33258	-1.6	3.6	-4.4	0
7.06	-0.14388	3.93708	9.293341	-0.8	4.3	-3.6	0
7.065	-0.14388	3.93708	9.40452	-0.7	3.9	-3.5	0
7.07	-0.25506	3.89784	9.40452	-0.1	3.2	-3.2	0
7.075	-0.25506	3.93708	9.40452	0.1	3.4	-2.5	0
7.08	-0.2943	3.89784	9.40452	0.5	3.7	-2.1	0
7.085	-0.25506	3.93708	9.33258	0.4	3.9	-1.4	0
7.09	-0.25506	4.00902	9.33258	0.7	3.5	-1.4	0
7.095	-0.25506	3.93708	9.33258	1.1	3.7	-1.4	0
7.1	-0.2943	3.89784	9.293341	0.5	2.9	-1.4	0
7.105	-0.14388	3.8586	9.2541	0	2.5	-1.7	0
7.11	-0.11118	3.78666	9.33258	0.4	2.7	-1.5	0
7.115	-0.11118	3.8259	9.40452	0.7	3.4	-1.6	0
7.12	0	3.78666	9.36528	0.4	3.4	-2.1	0
7.125	-0.0327	3.75396	9.2541	0.4	3.9	-2.8	0
7.13	-0.0327	3.8259	9.33258	0.6	3.9	-3.7	0
7.135	-0.11118	3.8586	9.33258	0.1	4.1	-4.4	0
7.14	-0.18312	3.8259	9.36528	0	4	-4.1	0
7.145	-0.14388	3.78666	9.293341	0	4.8	-4.2	0
7.15	-0.22236	3.8259	9.36528	0.2	4.2	-4.9	0
7.155	-0.18312	3.89784	9.33258	0	4.2	-5.1	0
7.16	-0.2943	3.8259	9.293341	-0.4	4.1	-5.2	0
7.165	-0.22236	3.78666	9.33258	0	4.2	-5	0
7.17	-0.14388	3.78666	9.33258	0.5	3.9	-5	0
7.175	-0.11118	3.8259	9.36528	0.5	4.2	-5.5	0
7.18	-0.14388	3.89784	9.293341	0.3	4.6	-5.4	0
7.185	-0.18312	3.8586	9.33258	0.2	4.6	-5.6	0
7.19	-0.22236	3.8586	9.293341	0.5	4.8	-5.3	0
7.195	-0.18312	3.8586	9.33258	0.4	4.9	-5.6	0
7.2	-0.2943	3.8586	9.2541	0.6	5.1	-6	0
7.205	-0.25506	3.8259	9.293341	0.4	5.4	-5.8	0
7.21	-0.37278	3.78666	9.293341	0.2	5.1	-6	0
7.215	-0.2943	3.78666	9.2541	0.4	4.6	-6.3	0
7.22	-0.22236	3.71472	9.33258	0.9	4.4	-6.7	0
7.225	-0.14388	3.67548	9.33258	0.7	4.7	-6.5	0
7.23	-0.25506	3.71472	9.33258	1.4	4.7	-6.3	0
7.235	-0.25506	3.75396	9.293341	1.9	4.3	-6	0
7.24	-0.37278	3.75396	9.33258	2.1	4.4	-5.5	0
7.245	-0.33354	3.67548	9.33258	2.8	3.9	-5.3	0
7.25	-0.37278	3.78666	9.36528	3	3.4	-5.2	0
7.255	-0.2943	3.78666	9.33258	3.7	3.2	-5.6	0
7.26	-0.22236	3.71472	9.33258	3.9	3.5	-5.6	0
7.265	-0.22236	3.67548	9.33258	4.4	3.6	-5	0
7.27	-0.18312	3.67548	9.36528	5	3.7	-5.2	0
7.275	-0.2943	3.75396	9.36528	5.1	3.7	-5.4	0
7.28	-0.25506	3.71472	9.437221	5.6	3.5	-5.5	0
7.285	-0.18312	3.8259	9.40452	6.4	3.3	-5.1	0
7.29	-0.2943	3.8259	9.40452	7.2	3.4	-5.1	0
7.295	-0.37278	3.78666	9.40452	7.7	3.5	-4.9	0
7.3	-0.37278	3.67548	9.50916	8.6	2.8	-4.9	0
7.305	-0.33354	3.49236	9.5811	9.5	2.4	-4.9	0
7.31	0	3.34848	9.692281	10.7	2.8	-4.6	0
7.315	0.18312	3.27	9.80346	13.5	3	-4.4	0
7.32	0.18312	3.2373	9.83616	15.9	3.1	-5	0
7.325	0	3.38118	9.83616	18.3	3.5	-5	0
7.33	-0.11118	3.5316	9.80346	22.1	3.9	-5.6	0
7.335	-0.25506	3.60354	9.659581	24.5	4.4	-5.6	0
7.34	-0.5559	3.78666	9.5811	26.5	4.2	-5.8	0
7.345	-0.7455601	3.8259	9.5484	28.1	3.7	-6	0
7.35	-0.77826	3.67548	9.62034	30.4	3.3	-4.9	0
7.355	-0.66708	3.60354	9.692281	32.6	2.3	-4.5	0
7.36	-1.26876	3.27	9.875401	35	0.8	-4	0
7.365	-1.3407	3.01494	9.83616	38.5	-0.2	-3.5	0
7.37	-1.0791	3.30924	10.05852	43.8	-2.5	-1.9	0
7.375	-0.92868	2.9757	10.16316	50.6	-4.6	0.2	0
7.38	-0.63438	3.05418	10.41822	57.6	-6.5	1.6	0
7.385	-0.66708	2.943	10.49016	64.6	-7.3	2.3	0
7.39	-0.8175	2.83182	10.5294	72	-7.9	3	0
7.395	-0.51666	2.87106	10.63404	80	-8.8	4.2	0
7.4	-0.51666	2.87106	10.74522	90.9	-9.8	5.6	0
7.405	-0.48396	2.9757	10.67328	100	-10.7	6.1	0
7.41	-0.40548	3.16536	10.71252	109.4	-11.6	7.4	0
7.415	-0.37278	3.19806	10.8564	119.4	-11.6	8.6	0
7.42	-0.96792	2.87106	11.03952	129.5	-10.2	10.2	0
7.425	-0.70632	2.53752	10.92834	143.3	-10	11.6	0
7.43	-0.7455601	2.60946	11.11146	156.6	-11.2	13.9	0
7.435	-0.66708	2.0928	11.1834	169.4	-11.9	15.2	0
7.44	-0.66708	1.43226	11.11146	185.9	-14.3	14.5	0
7.445	-0.51666	1.7985	11.43846	205.9	-17.5	12.3	0
7.45	-0.44472	2.0928	11.36652	224.9	-19	8.6	0
7.455	-0.22236	2.6814	11.79816	241.9	-19.6	4.4	0
7.46	-0.51666	4.26408	11.5104	259.9	-20.7	2.7	0
7.465	-0.22236	5.18622	11.43846	271	-20.9	2.9	0
7.47	-0.51666	5.55246	11.1834	277.4	-20.7	4.9	0
7.475	-1.3407	5.07504	10.2351	284.3	-21.1	7.7	0
7.48	-1.8639	5.66364	10.05852	294.4	-23.6	7	0
7.485	-2.05356	7.9134	10.92834	298.7	-28.2	6.2	0
7.49	-1.30146	9.234481	10.67328	283	-46.4	2.4	0
7.495	-1.00716	10.0062	10.5294	263	-56.6	-4.4	0
7.5	-2.57022	11.88318	11.1834	235.3	-78	-9.8	0
7.505	-2.94954	10.81716	8.894401	200.3	-98	-16.8	0
7.51	-1.6023	8.2404	7.65834	163.1	-135.4	-29.2	0
7.515	0.96792	8.757061	8.20116	137.4	-167.9	-37.4	0
7.52	3.84552	3.78666	10.38552	107.8	-188.7	-45.5	0
7.525	9.7446	1.28184	12.30828	70.6	-192.1	-56.3	0
7.53	10.64058	-0.2943	13.43316	34.7	-165.1	-63.1	0
7.535	12.43254	-5.33664	11.8701	-8.4	-115.9	-69	0
7.54	12.28212	-3.5643	11.14416	-28	-79.3	-61.9	0
7.545	8.547781	-3.67548	12.01398	-46.1	-49.4	-52	0
7.55	5.2647	-5.25816	10.2024	-67.6	-32.7	-45.4	0
7.555	3.21114	-4.963861	9.980041	-83.1	-35.2	-38.1	0
7.56	3.13266	-3.2373	10.5294	-96.8	-50.5	-31.9	0
7.565	3.87822	-1.02678	11.32728	-111.6	-63.7	-28.2	0
7.57	4.32948	0.25506	11.76546	-132.5	-69.2	-28.4	0
7.575	4.06788	0.47742	11.5431	-156.1	-68.6	-30.8	0
7.58	2.87106	0.25506	10.45746	-179	-62.6	-36.8	0
7.585	1.26876	-0.07194	9.18216	-202.5	-56	-46.7	0
7.59	-0.5559	-0.10464	7.9134	-215.6	-55	-56.4	0
7.595	-1.97508	0.25506	6.78852	-223.1	-59.7	-67.7	0
7.6	-2.87106	1.1772	6.20646	-226.2	-69.3	-81.1	0
7.605	-3.02148	2.3544	5.73558	-226.5	-81.9	-95.4	0
7.61	-2.57022	3.19806	5.22546	-224.7	-96.8	-114.3	0
7.615	-2.01432	2.90376	4.24446	-221.6	-107.1	-129.5	0
7.62	-1.71348	2.79258	4.02864	-213.1	-113.8	-142.9	0
7.625	-0.77826	3.16536	3.70164	-203.4	-114.7	-154.8	0
7.63	-0.8959801	4.81998	4.38834	-189.9	-118.8	-159.3	0
7.635	0.51666	7.6191	6.31764	-172.3	-127.4	-161	0
7.64	1.3407	9.123301	6.677341	-169.1	-131	-161.2	0
7.645	2.45904	9.234481	6.06258	-168.6	-134.1	-156.5	0
7.65	3.39426	8.42352	4.78728	-167	-135.5	-149.1	0
7.655	3.9894	7.39674	3.59046	-159.6	-133.3	-137.5	0
7.66	3.87822	7.46868	3.11958	-145.5	-129.3	-122.9	0
7.665	6.010261	9.417601	4.06134	-127.6	-127	-106.8	0
7.67	19.90122	14.27682	9.110221	-108.2	-102.8	-91.7	0
7.675	6.27186	24.73428	12.26904	-100.5	3.6	-111.7	0
7.68	-8.358121	19.72464	8.12922	-126.2	84.7	-137.2	0
7.685	-13.55088	13.43316	2.93646	-135.5	97.3	-147.1	0
7.69	-10.0062	14.86542	1.19682	-111	63.8	-146.2	0
7.695	-7.462141	18.4755	2.10588	-78.7	36.7	-157.7	0
7.7	-9.633421	19.76388	2.17782	-61.3	45.1	-182.2	0
7.705	-12.95574	19.21452	2.53752	-47.1	56.8	-205.3	0
7.71	-15.5325	20.5356	4.17252	-32.6	55	-218.4	0
7.715	-18.88752	22.34064	7.54716	-26.1	35.1	-220.7	0
7.72	-19.82274	16.93206	6.899701	-41.2	-7.9	-208.7	0
7.725	-13.92366	11.11146	5.36934	-51.4	-44.5	-199.5	0
7.73	-4.7742	8.207701	6.422281	-43.1	-58.3	-183.8	0
7.735	-0.92868	6.80814	8.9271	-35.9	-45.7	-157.6	0
7.74	-1.0791	4.7088	10.34628	-35.7	-20.3	-117	0
7.745	-5.89908	2.31516	10.05852	-42.4	13.8	-62.1	0
7.75	-14.4861	1.87698	9.76422	-43.1	29.8	-22.6	0
7.755	-17.43564	3.38118	9.33258	-39.6	15.7	1	0
7.76	-9.816541	4.04826	8.894401	-35.2	-24.7	11.2	0
7.765	0.2943	3.93708	9.659581	-30	-52.7	18.2	0
7.77	5.89908	3.78666	10.60134	-26.3	-57.1	21.9	0
7.775	6.90624	3.38118	10.8891	-27	-44.6	17	0
7.78	6.19338	3.27	10.5294	-24	-19.5	5.9	0
7.785	4.7742	3.16536	10.27434	-19.3	-5.2	0.3	0
7.79	2.1255	3.49236	9.80346	-15.3	4.9	-3.8	0
7.795	-0.18312	4.15944	9.5811	-12	12.1	-8.6	0
7.8	-1.11834	4.23138	9.33258	-12	13.1	-9.8	0
7.805	-1.26876	4.37526	9.03828	-12.1	12.2	-10	0
7.81	-1.6023	4.63686	8.894401	-11.9	10.2	-8.6	0
7.815	-1.97508	4.81998	8.85516	-13.1	7.9	-7.4	0
7.82	-1.71348	4.66956	8.9271	-14	5.6	-5.8	0
7.825	-1.19028	4.55838	9.00558	-14.2	2.5	-4.3	0
7.83	-0.63438	4.48644	9.110221	-14.4	-1	-3.6	0
7.835	-0.37278	4.26408	9.2214	-14.2	-2.5	-3.5	0
7.84	-0.25506	4.19214	9.33258	-13.7	-2.8	-3.3	0
7.845	-0.22236	4.04826	9.293341	-12.8	-2.7	-3.1	0
7.85	-0.22236	4.00902	9.2541	-12.3	-2	-3.7	0
7.855	-0.40548	3.93708	9.293341	-11.4	-1.5	-4	0
7.86	-0.40548	3.89784	9.36528	-10.8	-2	-3.7	0
7.865	-0.37278	3.8586	9.36528	-9.5	-1.9	-3.7	0
7.87	-0.40548	3.8586	9.33258	-8.4	-1.7	-3.7	0
7.875	-0.5559	3.96978	9.293341	-7.1	-2.1	-3.4	0
7.88	-0.66708	4.00902	9.293341	-5.6	-2.4	-2.5	0
7.885	-0.8567401	4.00902	9.2541	-5.1	-3.3	-1.6	0
7.89	-0.77826	4.00902	9.2214	-4.4	-4.4	-0.2	0
7.895	-0.59514	3.93708	9.293341	-4.3	-5.7	0.1	0
7.9	-0.40548	4.00902	9.18216	-3.7	-5.9	0.2	0
7.905	-0.18312	4.00902	9.2541	-3.5	-6.6	0	0
7.91	-0.14388	4.04826	9.2541	-3.5	-5.9	0.7	0
7.915	-0.2943	4.00902	9.2541	-3.7	-5.3	0.4	0
7.92	-0.33354	3.93708	9.2214	-3.5	-5.1	0.4	0
7.925	-0.25506	3.89784	9.2214	-3	-5.4	0.6	0
7.93	-0.25506	3.8259	9.293341	-3.1	-5.1	0.2	0
7.935	-0.33354	3.78666	9.40452	-3	-5	0.2	0
7.94	-0.07194	3.93708	9.40452	-2.8	-4.5	0.2	0
7.945	-0.07194	3.8259	9.2541	-2.1	-4.4	0.7	0
7.95	-0.14388	3.89784	9.36528	-1.4	-4.2	-0.5	0
7.955	-0.07194	3.93708	9.36528	-1.5	-3.2	-1.1	0
7.96	-0.07194	4.04826	9.2541	-1.7	-2.9	-0.9	0
7.965	-0.0327	4.08096	9.2541	-0.8	-2.4	-0.6	0
7.97	0.07194	4.04826	9.18216	-1.1	-1.8	-0.4	0
7.975	0.0327	4.08096	9.2214	-1.5	-1.3	-0.4	0
7.98	-0.07194	4.1202	9.2541	-1.4	-0.9	-0.9	0
7.985	-0.14388	4.04826	9.293341	-1.4	-0.7	-0.7	0
7.99	-0.22236	4.08096	9.293341	-1.2	-0.6	-0.6	0
7.995	-0.22236	3.93708	9.293341	-1.7	-0.6	-0.4	0
8	-0.25506	3.89784	9.293341	-1.1	-0.7	-0.6	0
8.005	-0.22236	3.89784	9.33258	-1.1	0	-0.1	0
8.01	-0.18312	3.93708	9.36528	-0.6	-0.2	-0.4	0
8.015	-0.18312	3.93708	9.293341	-0.2	-0.2	-0.7	0
8.02	-0.2943	4.04826	9.2541	-0.1	0	-0.9	0
8.025	-0.33354	4.08096	9.2541	0	0	-1	0
8.03	-0.2943	4.00902	9.2214	0	0.1	-1.2	0
8.035	-0.33354	4.04826	9.2214	0	0.1	-1.3	0
8.04	-0.2943	4.00902	9.2541	0.3	0.4	-1.1	0
8.045	-0.25506	3.96978	9.2541	0.2	0	-1.4	0
8.05	-0.37278	3.93708	9.18216	0.7	0	-1.1	0
8.055	-0.2943	3.8586	9.293341	0.7	-0.7	-1.1	0
8.06	-0.33354	3.8586	9.36528	1.4	-0.7	-1	0
8.065	-0.33354	3.89784	9.293341	1.8	-0.7	-0.8	0
8.07	-0.37278	3.8259	9.293341	2.5	-1.4	-1.1	0
8.075	-0.37278	3.93708	9.293341	2.8	-1.7	-1	0
8.08	-0.2943	3.93708	9.2541	2.5	-0.6	-1.2	0
8.085	-0.2943	3.93708	9.293341	2.4	-0.7	-1.3	0
8.09	-0.18312	3.96978	9.293341	2.6	-1.1	-0.9	0
8.095	-0.22236	3.96978	9.18216	2.1	-0.8	-1.6	0
8.1	-0.18312	4.00902	9.2541	1.8	-1	-1.3	0
8.105	-0.11118	4.00902	9.2541	1.8	-0.4	-1.1	0
8.11	-0.14388	4.08096	9.14946	0.9	-0.4	-1.4	0
8.115	-0.18312	4.08096	9.18216	0.9	-0.2	-1.8	0
8.12	-0.14388	4.00902	9.18216	0.5	0	-2.1	0
8.125	-0.18312	4.08096	9.2214	0.3	0.2	-2.3	0
8.13	-0.18312	4.08096	9.18216	0	0.8	-2.5	0
8.135	-0.18312	4.04826	9.18216	-0.4	0.7	-2.5	0
8.14	-0.22236	4.00902	9.293341	-1	1	-2.9	0
8.145	-0.18312	4.04826	9.2214	-0.5	1.3	-2.9	0
8.15	-0.22236	4.04826	9.33258	-0.7	1.8	-3	0
8.155	-0.18312	4.00902	9.2214	-0.8	1.7	-2.8	0
8.16	-0.22236	4.04826	9.33258	-1.2	1.9	-2.3	0
8.165	-0.22236	4.04826	9.293341	-0.6	1.6	-2.9	0
8.17	-0.18312	4.00902	9.2214	-0.1	1.6	-3	0
8.175	-0.18312	3.96978	9.2541	0.2	2.1	-3.4	0
8.18	-0.14388	3.96978	9.2541	0.3	2.2	-3.5	0
8.185	-0.07194	3.93708	9.2541	0.1	3.1	-3	0
8.19	-0.0327	3.89784	9.33258	-0.2	3.2	-3.1	0
8.195	-0.07194	4.00902	9.2541	-0.1	3.5	-3.2	0
8.2	-0.18312	3.96978	9.18216	-0.7	4.2	-3.8	1
8.205	-0.2943	3.93708	9.2214	-0.9	4.7	-3.9	1
8.21	-0.33354	3.93708	9.293341	-0.8	5.1	-3.9	1
8.215	-0.37278	3.89784	9.2541	-0.8	4.9	-3.9	1
8.22	-0.37278	3.89784	9.293341	0	4.2	-3.7	1
8.225	-0.2943	3.96978	9.2541	0.7	3.5	-4.1	1
8.23	-0.37278	3.93708	9.293341	0.7	3.9	-3.6	1
8.235	-0.40548	4.00902	9.33258	1.2	3.9	-3.6	1
8.24	-0.33354	3.96978	9.293341	1.6	3.5	-3.3	1
8.245	-0.40548	4.04826	9.2541	1.9	3.3	-2.9	1
8.25	-0.5559	4.15944	9.2214	2.3	3.4	-3.2	1
8.255	-0.70632	4.15944	9.110221	1.8	3.5	-2.8	1
8.26	-0.66708	4.08096	9.2541	1.8	3.2	-3	1
8.265	-0.7455601	4.04826	9.2541	1.6	2.4	-2.5	1
8.27	-0.77826	3.93708	9.293341	1.4	1.5	-2.2	1
8.275	-0.77826	3.96978	9.293341	2.3	0.9	-2.1	1
8.28	-0.7455601	3.93708	9.33258	2.7	0	-1.6	1
8.285	-0.77826	3.96978	9.33258	2.9	-0.7	-1.7	1
8.29	-0.63438	3.93708	9.36528	3.1	-1.6	-1.4	1
8.295	-0.5559	3.8586	9.40452	4.2	-2.8	-1.3	1
8.3	-0.51666	3.8259	9.40452	4.9	-3.7	-0.5	1
8.305	-0.37278	3.78666	9.40452	5.6	-4.3	-0.2	1
8.31	-0.25506	3.78666	9.437221	6.7	-4.1	-0.5	1
8.315	-0.25506	3.8259	9.40452	7.9	-5	-0.8	1
8.32	-0.11118	3.8259	9.36528	8.6	-4.9	-1.4	1
8.325	-0.0327	3.8259	9.293341	9	-4.4	-1.3	1
8.33	0	4.00902	9.2541	9.3	-3.9	-2.1	1
8.335	0.07194	4.08096	9.2541	9.9	-3.2	-2.3	1
8.34	0	4.1202	9.2214	10.2	-2.4	-2.7	1
8.345	0.07194	4.08096	9.2541	10.4	-1.1	-2.9	1
8.35	0.07194	3.96978	9.293341	10	0	-3.5	1
8.355	-0.07194	3.93708	9.2214	10.5	0.3	-3.4	1
8.36	0.0327	4.04826	9.2214	10.6	0.4	-3.6	1
8.365	-0.07194	4.08096	9.2541	10.9	0.7	-3.8	1
8.37	-0.37278	3.96978	9.2214	10.9	1.1	-4.4	1
8.375	-0.37278	3.96978	9.33258	11.5	0.4	-4.9	1
8.38	-0.33354	3.96978	9.293341	11.9	0.1	-5.6	1
8.385	-0.37278	4.08096	9.36528	12.6	-0.6	-5.1	1
8.39	-0.48396	4.00902	9.293341	13.3	-0.9	-5.2	1
8.395	-0.66708	3.89784	9.33258	14.3	-1.5	-5.2	1
8.4	-0.7455601	3.5643	9.437221	15.8	-2.3	-4.7	1
8.405	-0.70632	3.42042	9.50916	19.8	-3.7	-5.6	1
8.41	-0.51666	3.64278	9.40452	26.6	-5.8	-6	1
8.415	-0.70632	4.00902	9.47646	31.2	-6.8	-6.7	1
8.42	-1.03986	4.19214	9.437221	33.4	-7	-7	1
8.425	-1.26876	3.96978	9.5484	36	-7.2	-7.7	1
8.43	-1.15104	3.75396	9.731521	37.5	-9.9	-6.7	1
8.435	-1.37994	4.08096	9.692281	43.3	-13.3	-6	1
8.44	-1.45188	4.08096	9.5811	48.7	-15.8	-6.7	1
8.445	-1.71348	3.93708	9.659581	54.2	-21	-7.2	1
8.45	-1.71348	4.23138	9.731521	59.2	-26.6	-7.7	1
8.455	-2.23668	4.00902	9.5811	63.5	-29.4	-7.8	1
8.46	-1.90314	4.26408	9.80346	66.9	-35.1	-11.4	1
8.465	-1.82466	4.23138	10.13046	67.3	-38.4	-17.1	1
8.47	-1.37994	4.23138	10.05852	64.7	-47.3	-23.5	1
8.475	-1.30146	4.19214	9.50916	63.2	-53.1	-30	1
8.48	-1.30146	4.55838	10.16316	60.7	-59.7	-38.3	1
8.485	-1.3407	4.89192	10.38552	55.7	-65.1	-49.9	1
8.49	-1.79196	4.55838	9.659581	49.3	-68.3	-60.2	1
8.495	-1.22952	5.04234	9.980041	42.3	-80	-70.5	1
8.5	-1.0791	5.11428	9.659581	33.1	-90.3	-81.6	1
8.505	-1.03986	5.25816	9.659581	25.4	-98.2	-92.6	1
8.51	-1.15104	5.33664	9.437221	17.9	-103.8	-104	1
8.515	-1.00716	5.48052	9.2214	8.6	-113.1	-114.3	1
8.52	-0.7455601	5.33664	8.82246	0	-120.3	-129.7	1
8.525	-0.25506	5.22546	8.45622	-6.2	-123.6	-140.7	1
8.53	-0.07194	5.886	8.45622	-11.2	-126.2	-150.5	1
8.535	0.11118	5.886	8.16846	-18.2	-127.8	-162.4	1
8.54	-0.37278	6.513841	7.87416	-22.6	-128.5	-171.4	1
8.545	-0.77826	7.0305	7.44252	-25.6	-129.7	-179.9	1
8.55	-1.26876	7.6191	6.78852	-30.3	-131.9	-188.4	1
8.555	-1.93584	9.01212	6.572701	-32.8	-133.6	-198.3	1
8.56	-2.30862	10.2678	6.422281	-34.7	-135.7	-210.7	1
8.565	-2.98224	10.74522	6.06258	-37.5	-138	-224.9	1
8.57	-3.13266	10.11738	4.89846	-42.7	-141.4	-245.2	1
8.575	-0.11118	10.08468	5.44128	-43.4	-142.7	-262	1
8.58	2.94954	11.29458	6.71658	-41.7	-122.9	-278.7	1
8.585	2.08626	10.37898	6.53346	-47.1	-84.7	-296.3	1
8.59	-0.25506	8.979421	5.519761	-48.8	-58.5	-306.2	1
8.595	-1.82466	8.057281	4.57146	-43.6	-44.5	-313.8	1
8.6	-2.72064	7.54062	4.02864	-35.3	-42.5	-317.5	1
8.605	-2.3871	7.57986	3.9894	-25.2	-48.8	-319.1	1
8.61	-1.0791	7.87416	4.42758	-15.6	-58.3	-318.8	1
8.615	0.51666	8.207701	4.75458	-7.1	-66.2	-316.3	1
8.62	1.79196	8.35158	4.9704	0.9	-69.7	-310.8	1
8.625	2.6487	8.12922	5.00964	5.3	-67.2	-304	1
8.63	2.72064	7.691041	5.08158	9.8	-60.9	-295.7	1
8.635	3.1719	7.0632	4.9704	15.1	-48.6	-284.2	1
8.64	2.08626	5.63094	3.40734	21.2	-43.5	-270.5	1
8.645	2.6487	6.36342	5.624401	34.8	-44.3	-256.6	1
8.65	1.90314	7.39674	7.004341	41.7	-40.3	-246.7	1
8.655	0.8567401	8.390821	8.52816	43.1	-41.5	-235.6	1
8.66	0.48396	9.01212	9.50916	40.3	-47.6	-224.2	1
8.665	0.40548	8.61318	9.36528	32.9	-56.7	-214	1
8.67	0.8175	7.76298	9.110221	24.8	-68.1	-203.2	1
8.675	1.11834	6.43536	8.057281	19.6	-73	-197.1	1
8.68	1.22952	5.591701	7.47522	18.9	-71.8	-191.3	1
8.685	0.92868	5.591701	7.51446	20.7	-68.9	-186.2	1
8.69	0.5559	6.14106	7.84146	23.3	-64.6	-181.7	1
8.695	0.44472	6.7362	8.16846	24.5	-60.4	-176.6	1
8.7	0.63438	6.69696	8.600101	22.7	-58.3	-172.4	1
8.705	1.00716	6.25224	8.67858	19.3	-56	-168	1
8.71	1.26876	5.70288	8.495461	16	-51.3	-162.8	1
8.715	1.45188	5.22546	8.2404	14.1	-47.3	-157.1	1
8.72	1.6023	4.93116	7.9134	13.3	-44	-150.7	1
8.725	1.53036	4.45374	7.47522	13	-41.7	-144.2	1
8.73	1.53036	4.04826	7.18746	14.5	-42.1	-133.7	1
8.735	1.67424	3.89784	7.2594	16.5	-43.1	-124.7	1
8.74	0.92868	5.2974	8.35158	19.2	-45.7	-117.3	1
8.745	-1.6023	6.7689	13.8321	16.3	-62.3	-102.6	1
8.75	10.07814	-2.20398	17.35716	-12.8	-86.5	-91.2	1
8.755	2.08626	-5.77482	19.31916	-47.4	-47.6	-76.9	1
8.76	-7.9134	-8.61318	14.85234	-65	6.4	-64.6	1
8.765	-10.90218	-13.72746	8.67858	-73.8	-0.2	-59.9	1
8.77	-7.87416	-12.14478	8.82246	-58.5	-49.9	-44.5	1
8.775	-3.35502	-6.43536	13.1781	-38.9	-101.4	-18.8	1
8.78	5.33664	1.61538	15.7941	-31.7	-128.3	14	1
8.785	10.86294	6.80814	11.94204	-37.9	-109.6	32.2	1
8.79	12.84456	8.71782	10.01928	-39.3	-61.6	33.3	1
8.795	11.23572	10.96758	10.2351	-39.8	-4.1	36.3	1
8.8	0.51666	6.7689	8.82246	-45.2	18.4	36.6	1
8.805	-1.3407	2.53752	9.9081	-43.6	-3.6	35.3	1
8.81	-2.98224	1.65462	10.92834	-37.8	-11.9	20	1
8.815	-0.63438	0.73248	10.5621	-30.8	-5.3	3.2	1
8.82	1.03986	0.73248	9.47646	-24.9	-4.6	-2.2	1
8.825	0.7455601	2.3871	9.692281	-18.8	-2.8	-0.9	1
8.83	-0.48396	3.71472	10.01928	-13.7	1.2	1	1
8.835	-0.7455601	3.89784	9.80346	-13.6	3.2	0	1
8.84	-0.77826	4.15944	9.5811	-13.4	3.4	0.2	1
8.845	-0.96792	4.15944	9.36528	-12.6	3.1	1	1
8.85	-1.56306	4.15944	9.18216	-11.3	2.9	2.4	1
8.855	-2.01432	4.45374	9.110221	-9.6	1.7	3.5	1
8.86	-1.97508	4.85268	9.14946	-8.8	-0.8	4	1
8.865	-1.53036	5.11428	8.9271	-8.6	-3.8	5.1	1
8.87	-1.03986	5.0031	8.82246	-9.1	-6.1	5.7	1
8.875	-0.96792	4.74804	8.85516	-10	-7.9	7.2	1
8.88	-1.15104	4.4145	8.96634	-12	-10.5	8.2	1
8.885	-1.30146	4.00902	9.14946	-13.2	-12.1	9.3	1
8.89	-1.15104	3.89784	9.293341	-13.8	-14.1	10.8	1
8.895	-0.59514	3.75396	9.33258	-13.8	-15.5	11.2	1
8.9	-0.14388	3.78666	9.5484	-13.4	-15.9	11.9	1
8.905	0.25506	3.5643	9.47646	-12.7	-14.8	11.4	1
8.91	0.22236	3.5316	9.62034	-11.1	-12.4	10.8	1
8.915	0.0327	3.45966	9.5484	-9.8	-10.5	9.5	1
8.92	-0.2943	3.42042	9.5484	-8.1	-9	8.8	1
8.925	-0.48396	3.45966	9.50916	-7.1	-8.1	8.4	1
8.93	-0.51666	3.67548	9.40452	-6	-7.6	8	1
8.935	-0.44472	3.96978	9.36528	-5.6	-6.8	7.4	1
8.94	-0.37278	4.00902	9.2214	-5.3	-5.9	6.5	1
8.945	-0.44472	4.00902	9.2214	-5.8	-5.3	6.3	1
8.95	-0.5559	4.08096	9.2214	-6.6	-5.3	6.4	1
8.955	-0.63438	4.00902	9.18216	-7.4	-4.9	6	1
8.96	-0.63438	3.8586	9.2541	-8.8	-6	6.2	1
8.965	-0.44472	3.89784	9.293341	-10.7	-6.5	6.2	1
8.97	-0.2943	3.75396	9.2541	-11.3	-6.5	5.8	1
8.975	-0.33354	3.71472	9.18216	-12	-5.8	5	1
8.98	-0.37278	3.64278	9.33258	-12.2	-5.1	4.4	1
8.985	-0.25506	3.67548	9.33258	-12.6	-4.7	3.7	1
8.99	-0.11118	3.64278	9.33258	-12.8	-3.9	2.5	1
8.995	-0.14388	3.8259	9.2214	-12.8	-2.9	1.8	1
9	-0.2943	3.89784	9.33258	-12.2	-2.1	0.9	1
9.005	-0.44472	4.00902	9.33258	-11.2	-1.7	0.5	1
9.01	-0.5559	3.96978	9.293341	-10.5	-1.4	0.7	1
9.015	-0.63438	4.04826	9.2541	-8.5	-1.7	0.3	1
9.02	-0.5559	3.96978	9.293341	-7	-2.5	0.6	1
9.025	-0.51666	3.89784	9.2541	-6.5	-3.5	1.2	1
9.03	-0.51666	3.8259	9.2541	-5.4	-4.4	1.8	1
9.035	-0.48396	3.71472	9.33258	-5.1	-4.4	2.1	1
9.04	-0.44472	3.71472	9.437221	-4.3	-4.9	1.8	1
9.045	-0.51666	3.8259	9.33258	-3.7	-5.1	1.9	1
9.05	-0.48396	3.71472	9.293341	-3.2	-4.9	1.6	1
9.055	-0.40548	3.67548	9.40452	-3.1	-4.9	1.6	1
9.06	-0.40548	3.67548	9.40452	-2.7	-5.3	1	1
9.065	-0.48396	3.8259	9.36528	-1.6	-4.3	0.9	1
9.07	-0.48396	3.78666	9.33258	-1.7	-3.9	1.1	1
9.075	-0.40548	3.75396	9.33258	-2.2	-4.3	1.2	1
9.08	-0.37278	3.8259	9.40452	-1.6	-4.6	0.9	1
9.085	-0.2943	3.8586	9.33258	-0.2	-4.6	0.4	1
9.09	-0.33354	3.8259	9.33258	0.4	-4.7	0.4	1
9.095	-0.25506	3.8586	9.293341	0.4	-4.4	0.4	1
9.1	-0.25506	3.8259	9.36528	0.7	-4.1	0.2	1
9.105	-0.2943	3.8259	9.36528	0.4	-4.2	0	1
9.11	-0.14388	3.75396	9.33258	0.9	-4	-0.4	1
9.115	-0.18312	3.67548	9.33258	1.6	-3.8	0.1	1
9.12	-0.25506	3.71472	9.40452	1.4	-3.6	0	1
9.125	-0.2943	3.75396	9.36528	1.6	-3.2	0	1
9.13	-0.22236	3.8259	9.36528	1.7	-3.9	0	1
9.135	-0.22236	3.8586	9.33258	1.7	-3.2	-0.7	1
9.14	-0.22236	3.8586	9.33258	2.1	-2.9	-0.5	1
9.145	-0.22236	3.89784	9.2541	1.9	-2.8	-0.8	1
9.15	-0.51666	3.93708	9.40452	1.4	-2.1	-1.4	1
9.155	0	3.96978	9.18216	1	-1.4	-1.4	1
9.16	-0.33354	3.93708	9.33258	0.7	-1	-1.4	1
9.165	-0.37278	3.8586	9.293341	0.1	-1.1	-1.5	1
9.17	-0.25506	3.8259	9.293341	0.2	-0.6	-1.5	1
9.175	-0.33354	3.8259	9.33258	-0.1	0	-1.2	1
9.18	-0.37278	3.8586	9.36528	-0.2	-0.4	-1.6	1
9.185	-0.40548	3.8259	9.33258	0	-0.2	-2.2	1
9.19	-0.44472	3.75396	9.36528	-0.1	-0.1	-1.4	1
9.195	-0.40548	3.78666	9.33258	0.5	-0.3	-0.7	1
9.2	-0.33354	3.78666	9.33258	0.1	-0.7	-0.7	1
9.205	-0.2943	3.8586	9.2541	0.1	-0.9	-0.7	1
9.21	-0.2943	3.8259	9.33258	0.2	-0.8	-1.1	1
9.215	-0.25506	3.8586	9.36528	0.1	-0.3	-1.6	1
9.22	-0.2943	3.8259	9.33258	-0.1	-0.5	-1	1
9.225	-0.25506	3.8586	9.33258	-0.4	-0.9	-1.1	1
9.23	-0.25506	3.8259	9.293341	-0.3	-0.4	-1.5	1
9.235	-0.25506	3.89784	9.2541	-0.2	0	-1.1	1
9.24	-0.25506	3.78666	9.36528	-0.7	0	-1.6	1
9.245	-0.2943	3.8259	9.33258	-0.9	0.2	-1.4	1
9.25	-0.25506	3.78666	9.293341	-0.9	0.4	-1.4	1
9.255	-0.25506	3.8259	9.33258	-0.9	0.7	-1.7	1
9.26	-0.2943	3.8586	9.36528	-1	0.4	-1.8	1
9.265	-0.37278	3.78666	9.36528	-0.9	0	-1.9	1
9.27	-0.40548	3.71472	9.40452	-0.4	0.2	-1.5	1
9.275	-0.33354	3.67548	9.40452	0	0.4	-1.6	1
9.28	-0.33354	3.78666	9.40452	0	0.2	-1.5	1
9.285	-0.25506	3.89784	9.293341	0.2	0.2	-1.7	1
9.29	-0.25506	3.75396	9.33258	0.1	-0.4	-1.9	1
9.295	-0.25506	3.8586	9.2541	0.2	0	-1.4	1
9.3	-0.33354	3.8259	9.293341	0.2	0.1	-1.4	1
9.305	-0.2943	3.75396	9.293341	0.5	0.1	-1.6	1
9.31	-0.2943	3.8259	9.33258	0.3	0.7	-1.7	1
9.315	-0.2943	3.78666	9.2541	0.4	0.4	-1.8	1
9.32	-0.25506	3.8586	9.2214	0.7	0.5	-1.9	1
9.325	-0.33354	3.8586	9.2541	0.5	0.4	-1.6	1
9.33	-0.33354	3.89784	9.293341	-0.2	0.9	-1.8	1
9.335	-0.48396	3.89784	9.18216	-0.1	0.7	-2.1	1
9.34	-0.5559	3.89784	9.293341	-0.4	0.9	-2	1
9.345	-0.51666	3.8259	9.293341	-0.5	0.7	-1.4	1
9.35	-0.40548	3.75396	9.33258	-0.5	0.3	-1.2	1
9.355	-0.33354	3.75396	9.33258	-0.3	-0.1	-1	1
9.36	-0.33354	3.8259	9.36528	-0.1	0.8	-1.3	1
9.365	-0.33354	3.78666	9.36528	0.2	1.2	-1.5	1
9.37	-0.40548	3.78666	9.293341	-0.1	0.4	-1.5	1
9.375	-0.37278	3.78666	9.36528	0.2	0.2	-1.4	1
9.38	-0.37278	3.8259	9.33258	0.6	0.2	-1	1
9.385	-0.37278	3.71472	9.36528	0.7	0.2	-1.1	1
9.39	-0.40548	3.75396	9.36528	0.7	0	-1	1
9.395	-0.40548	3.8259	9.293341	0.9	-0.4	-1.6	1
9.4	-0.40548	3.78666	9.36528	1.3	-0.9	-1.1	1
9.405	-0.2943	3.8259	9.33258	2.1	-0.9	-1.6	1
9.41	-0.33354	3.8259	9.33258	2.3	-1.1	-1.6	1
9.415	-0.33354	3.8586	9.33258	1.9	-1.2	-1.3	1
9.42	-0.37278	3.8586	9.40452	2.3	-1.4	-1.3	1
9.425	-0.33354	3.89784	9.36528	1.7	-1.5	-0.4	1
9.43	-0.40548	3.8586	9.40452	2.2	-1.8	-0.5	1
9.435	-0.48396	3.8586	9.36528	2.8	-1.8	-0.3	1
9.44	-0.5559	3.78666	9.437221	2.7	-2.8	0.1	1
9.445	-0.59514	3.71472	9.47646	3.7	-3	-0.4	1
9.45	-0.59514	3.75396	9.5811	5.2	-4.7	-1.1	1
9.455	-0.5559	3.8586	9.5484	6.8	-6.5	-2.7	1
9.46	-0.7455601	4.00902	9.5811	8.6	-6.8	-3.2	1
9.465	-0.8959801	4.1202	9.62034	10.7	-8.2	-3.2	1
9.47	-0.8567401	4.15944	9.50916	12.7	-9.7	-2.1	1
9.475	-0.66708	4.19214	9.47646	13.5	-10.2	-0.9	1
9.48	-0.7455601	4.19214	9.47646	14.8	-9.7	0.2	1
9.485	-0.8959801	4.30332	9.40452	17	-9.4	2.1	1
9.49	-1.11834	4.23138	9.5811	18.2	-10.5	3.9	1
9.495	-1.3407	4.23138	9.731521	20.3	-11.4	5.2	1
9.5	-1.26876	4.19214	9.947341	23.8	-12.5	6.7	1
9.505	-1.26876	4.48644	9.9081	28.8	-13.3	8.2	1
9.51	-1.37994	4.7088	10.01928	31.9	-15.8	10.5	1
9.515	-1.45188	4.78074	10.01928	33.3	-16.7	10.7	1
9.52	-1.3407	4.78074	9.875401	31.7	-19.2	11.1	1
9.525	-0.96792	5.44782	10.2351	28.6	-22	9.8	1
9.53	-0.77826	5.40858	9.731521	23.3	-24	7.9	1
9.535	-0.51666	4.85268	9.5484	18.4	-24.3	5.6	1
9.54	-0.11118	4.81998	9.33258	12.7	-24.9	2.1	1
9.545	-0.33354	5.04234	9.83616	7.5	-21.2	-1.6	1
9.55	-1.37994	4.55838	9.03828	1.1	-22	-6.4	1
9.555	-4.55184	3.5316	8.16846	-3.9	-24	-16.1	1
9.56	-8.13576	3.5643	8.20116	-4.8	-25.9	-36.4	1
9.565	-10.11738	4.963861	8.96634	-5.5	-31.8	-66.5	1
9.57	-11.30766	5.33664	8.9271	-9.3	-43.6	-113.6	1
9.575	-10.3005	5.886	8.45622	-12.6	-55.2	-149.6	1
9.58	-8.547781	6.291481	7.87416	-15.5	-68.9	-183.8	1
9.585	-6.605401	7.46868	7.80222	-17.1	-82.4	-214.6	1
9.59	-5.11428	8.829	7.80222	-19.1	-93.1	-241	1
9.595	-4.40142	9.9735	7.54716	-23.5	-103.1	-270.4	1
9.6	-2.98224	10.63404	7.04358	-27.4	-113	-290.6	1
9.605	-1.03986	11.29458	6.9324	-30.5	-120.9	-308.3	1
9.61	1.71348	12.80532	7.76952	-31.9	-124.6	-323.7	1
9.615	3.4662	12.98844	7.586401	-36.6	-121.9	-334.2	1
9.62	4.81344	11.66736	6.572701	-42.9	-118.7	-340.3	1
9.625	6.64464	10.08468	5.55246	-45.2	-113.8	-341.8	1
9.63	7.57986	9.123301	4.17252	-39.2	-96.6	-341.4	1
9.635	7.16784	8.502001	4.13982	-28.6	-84	-337.1	1
9.64	6.23262	8.7963	4.78728	-15.8	-76	-329.9	1
9.645	6.010261	8.57394	4.6107	-3.5	-68.8	-321.8	1
9.65	6.27186	7.6191	4.21176	4.4	-66.9	-314	1
9.655	6.75582	6.80814	3.91746	14.5	-63.6	-306.1	1
9.66	6.45498	6.03642	3.44658	26	-58.9	-298.1	1
9.665	5.89908	6.1803	3.37464	39.9	-56.7	-287.3	1
9.67	6.04296	6.33072	3.48582	54.1	-56.5	-274.7	1
9.675	6.16068	6.4746	3.44658	65.8	-56.3	-260.8	1
9.68	6.16068	6.54654	3.59046	79.5	-55.8	-243.1	1
9.685	6.304561	6.291481	3.6624	89.8	-55.6	-229.2	1
9.69	6.3438	5.814061	3.37464	99.8	-54.3	-215.8	1
9.695	6.27186	5.40858	3.23076	110.3	-52.4	-204.2	1
9.7	5.93178	5.07504	3.23076	120.8	-50.6	-191.9	1
9.705	5.11428	4.963861	3.55776	133.2	-48.4	-177.3	1
9.71	-10.37898	19.0641	22.22292	140.7	-60.4	-160.3	1
9.715	-0.40548	25.10052	33.73332	96.9	-153	-121.9	1
9.72	15.19242	1.7985	13.28928	-11.4	-176.8	-145.3	1
9.725	12.35406	-9.234481	1.45188	-51.1	-115.9	-169.2	1
9.73	3.28308	-2.0928	9.5811	-11.5	-72.3	-158.8	1
9.735	-0.92868	3.16536	16.30422	7.7	-63	-147.4	1
9.74	-0.40548	0	14.08716	-10.5	-73.9	-146.4	1
9.745	1.03986	-3.12612	11.94204	-26.2	-87.7	-148.9	1
9.75	1.8639	-2.9757	12.05322	-27.1	-91.4	-149.8	1
9.755	1.97508	-3.27	12.45216	-27.1	-82.1	-150.9	1
9.76	0.8959801	-3.49236	12.96228	-30.3	-72.6	-150.6	1
9.765	-0.59514	-4.1202	12.99498	-35.2	-66.7	-149	1
9.77	-1.82466	-5.0031	13.03422	-39.9	-65.1	-146.6	1
9.775	-2.23668	-5.0031	12.8511	-43.4	-66.7	-144.1	1
9.78	0.18312	-4.00902	13.21734	-39	-61.6	-133.5	1
9.785	-0.63438	-2.83182	13.10616	-35.2	-42	-119.2	1
9.79	-1.75272	-2.53752	12.92304	-31.4	-26.3	-95.4	1
9.795	-3.13266	-1.72656	12.01398	-26.1	-13.5	-70.7	1
9.8	-3.80628	-0.39894	11.79816	-18.8	-6.9	-46.4	1
9.805	-4.85268	0.95484	10.60134	-10.9	-2.5	-19.5	1
9.81	-5.8206	3.2373	9.692281	-4.2	-6.1	-3.9	1
9.815	-3.87822	4.89192	9.36528	0.6	-17.9	5.5	1
9.82	-0.33354	4.66956	9.14946	1.4	-26.6	10.3	1
9.825	1.56306	4.34256	9.2214	0.5	-29.6	13.7	1
9.83	1.19028	4.1202	9.293341	-1.2	-27.3	14.2	1
9.835	0.14388	4.04826	9.07752	-3	-22.8	11.9	1
9.84	-0.07194	4.23138	8.9271	-3.4	-18.7	9	1
9.845	0.11118	4.19214	9.07752	-4.6	-16.4	6.5	1
9.85	0.37278	4.30332	9.293341	-5.7	-15.2	5.4	1
9.855	0.25506	4.26408	9.293341	-7.4	-13.3	4.4	1
9.86	0.07194	3.75396	9.33258	-8.2	-11	3.5	1
9.865	0.11118	3.5316	9.36528	-8.6	-9.9	3.1	1
9.87	0.33354	3.5316	9.40452	-8.1	-8.9	2.5	1
9.875	0.51666	3.60354	9.33258	-7.4	-7	1.6	1
9.88	0.48396	3.5643	9.33258	-7	-6	0.9	1
9.885	0.33354	3.71472	9.293341	-7	-4.6	0	1
9.89	0.18312	3.8259	9.2541	-7.3	-1.6	-1.1	1
9.895	0.14388	3.8259	9.2214	-7.9	0.1	-2.4	1
9.9	0.14388	3.75396	9.2541	-8.6	2	-3	1
9.905	-0.0327	3.8586	9.2541	-9	3.5	-3.7	1
9.91	-0.33354	3.89784	9.293341	-9.8	4.4	-4.6	1
9.915	-0.7455601	3.8586	9.33258	-10.5	5.1	-4.3	1
9.92	-1.0791	3.8586	9.36528	-10.2	4.3	-4.1	1
9.925	-0.92868	3.60354	9.437221	-9.1	3.2	-3	1
9.93	-0.48396	3.64278	9.33258	-7.9	1.4	-1.8	1
9.935	-0.96792	3.38118	9.50916	-8.2	0.4	-1.2	1
9.94	-0.8959801	3.75396	9.40452	-6.5	-0.5	0.1	1
9.945	-0.14388	3.8586	9.36528	-6	-1.6	0.4	1
9.95	-0.07194	3.75396	9.36528	-6	-1.4	1.2	1
9.955	-0.40548	3.67548	9.437221	-6.3	-1	1.6	1
9.96	-0.48396	3.78666	9.437221	-6.5	-1.3	1.1	1
9.965	-0.70632	3.89784	9.437221	-6.5	-1.9	0.4	1
9.97	-0.7455601	3.89784	9.437221	-6	-3	0.2	1
9.975	-0.66708	3.78666	9.47646	-5.9	-3.8	0.7	1
9.98	-0.51666	3.75396	9.40452	-5.6	-4.2	0.8	1
9.985	-0.40548	3.8259	9.40452	-5.4	-4.7	0.9	1
9.99	-0.37278	3.75396	9.437221	-5.2	-5	1.4	1
[truncated: 7,186 more rows]
