# Supplementary material for: Real-Time Detection of Freezing Motions in Parkinson's Patients for Adaptive Gait Phase Synchronous Cueing
Source: Front Neurol. 2021 Dec 6;12:720516. doi: 10.3389/fneur.2021.720516 (PMC8685223; doi:10.3389/fneur.2021.720516)
Supplement: Supplementary file 2 [file Data_Sheet_2.zip › data/S10/S10_right_foot_trial_2.csv]

time	acc_x	acc_y	acc_z	gyr_x	gyr_y	gyr_z	FoG
0	-0.0327	3.89784	9.293341	0	0.2	-0.7	0
0.005	-0.11118	3.89784	9.293341	0	0.6	-1	0
0.01	-0.11118	3.8586	9.33258	0	0.7	-0.4	0
0.015	-0.14388	3.8586	9.293341	0	0.6	-0.2	0
0.02	-0.14388	3.89784	9.2541	0.2	0.3	-0.3	0
0.025	-0.11118	3.8586	9.293341	0.2	0.4	-0.7	0
0.03	-0.14388	3.89784	9.2541	0.1	0.3	-0.9	0
0.035	-0.07194	3.89784	9.2541	0	0.1	-0.3	0
0.04	-0.11118	3.89784	9.2541	0	0.3	-0.1	0
0.045	-0.11118	3.89784	9.293341	0	0.9	-0.7	0
0.05	-0.07194	3.89784	9.293341	-0.2	0.6	-0.4	0
0.055	-0.07194	3.89784	9.2214	-0.2	0.4	-0.5	0
0.06	-0.14388	3.8586	9.293341	0.2	0	-0.7	0
0.065	-0.07194	3.89784	9.2541	0	0.4	-0.5	0
0.07	-0.11118	3.8259	9.293341	0.1	0.6	-0.5	0
0.075	-0.14388	3.89784	9.2541	-0.2	0.6	-0.4	0
0.08	-0.14388	3.93708	9.2541	0.2	0.6	-0.5	0
0.085	-0.14388	3.8259	9.2214	0.4	0	-0.4	0
0.09	-0.14388	3.8586	9.2214	0.3	0.2	-0.4	0
0.095	-0.07194	3.8586	9.18216	0.4	0.9	-0.7	0
0.1	-0.07194	3.71472	9.14946	0.1	0.8	-0.5	0
0.105	-0.14388	3.71472	9.2541	0.4	0.8	-0.4	0
0.11	-0.11118	3.96978	9.33258	1.1	0.9	-0.3	0
0.115	-0.11118	4.15944	9.33258	0.4	1.2	-1.2	0
0.12	-0.25506	3.93708	9.2214	0	1.2	-0.9	0
0.125	-0.22236	3.89784	9.2541	-0.2	0.9	-0.5	0
0.13	-0.22236	3.8259	9.36528	-0.2	0.7	-0.7	0
0.135	-0.0327	3.78666	9.2214	-0.1	0.9	-0.8	0
0.14	-0.0327	3.89784	9.293341	0.1	0.4	-0.8	0
0.145	-0.07194	4.00902	9.2541	0	0.4	-0.7	0
0.15	-0.18312	3.89784	9.293341	0	1	-1.1	0
0.155	-0.14388	3.8586	9.33258	0	0.5	-0.4	0
0.16	-0.18312	3.8586	9.293341	-0.3	0.6	-0.4	0
0.165	-0.14388	3.89784	9.2541	-0.4	0.6	-0.7	0
0.17	-0.11118	3.8586	9.2541	-0.3	0.2	-0.3	0
0.175	-0.07194	3.8259	9.2541	0	0.5	-0.8	0
0.18	-0.07194	3.8586	9.33258	-0.4	0.7	-0.7	0
0.185	-0.11118	3.8586	9.33258	-0.1	0.6	-0.9	0
0.19	-0.11118	3.89784	9.293341	0	0	-0.7	0
0.195	-0.11118	3.8586	9.293341	0	0.5	-0.6	0
0.2	-0.11118	3.89784	9.293341	0	0.7	-0.6	0
0.205	-0.18312	3.8586	9.2214	0	0.7	-0.5	0
0.21	-0.14388	3.89784	9.293341	-0.2	0.7	-0.4	0
0.215	-0.11118	3.89784	9.293341	0	0.2	-0.7	0
0.22	-0.14388	3.8586	9.293341	0	0.1	-0.7	0
0.225	-0.11118	3.8586	9.33258	0.3	0.4	-0.7	0
0.23	-0.18312	3.89784	9.33258	0.5	0.2	-0.9	0
0.235	-0.11118	3.8586	9.18216	0	-0.1	-0.9	0
0.24	-0.18312	3.8586	9.2541	0.4	-0.1	-0.2	0
0.245	-0.11118	3.93708	9.2541	0	0.5	-0.9	0
0.25	-0.14388	3.8586	9.2541	-0.1	0.6	-0.7	0
0.255	-0.14388	3.89784	9.2214	0	-0.1	-0.5	0
0.26	-0.14388	3.89784	9.2214	0	0	-0.6	0
0.265	-0.18312	3.8586	9.293341	-0.2	0	-0.3	0
0.27	-0.18312	3.8586	9.293341	-0.2	0.2	-0.4	0
0.275	-0.11118	3.8586	9.33258	-0.1	0.2	-0.5	0
0.28	-0.14388	3.8259	9.33258	0	0.3	-0.7	0
0.285	-0.14388	3.8586	9.2541	-0.1	0.4	-0.3	0
0.29	-0.14388	3.8586	9.2541	0.2	0.7	-0.8	0
0.295	-0.11118	3.89784	9.2541	0.2	0.9	-0.9	0
0.3	-0.11118	3.89784	9.2541	0	0.7	-0.6	0
0.305	-0.14388	3.93708	9.293341	-0.2	0.2	-0.3	0
0.31	-0.14388	3.8586	9.33258	-0.2	0.2	-0.3	0
0.315	-0.14388	3.8586	9.2541	0	0.7	-0.3	0
0.32	-0.14388	3.8586	9.293341	-0.1	0.6	-0.9	0
0.325	-0.14388	3.89784	9.293341	0	0.4	-1	0
0.33	-0.18312	3.8259	9.2541	-0.1	0.2	-0.7	0
0.335	-0.11118	3.89784	9.2541	-0.3	0.8	-1	0
0.34	-0.14388	3.8586	9.2541	-0.1	0.9	-0.9	0
0.345	-0.14388	3.96978	9.2541	-0.2	0.7	-0.7	0
0.35	-0.11118	3.8586	9.33258	-0.2	0.7	-1	0
0.355	-0.07194	3.8586	9.293341	-0.2	0.9	-1.1	0
0.36	-0.14388	3.8586	9.293341	-0.2	0.4	-0.7	0
0.365	-0.14388	3.89784	9.293341	0.1	0.6	-0.7	0
0.37	-0.18312	3.8586	9.293341	0	0.9	-0.7	0
0.375	-0.07194	3.8259	9.293341	-0.2	1.1	-1.1	0
0.38	-0.14388	3.89784	9.33258	0.1	0.4	-0.8	0
0.385	-0.14388	3.89784	9.293341	0	0	-0.9	0
0.39	-0.14388	3.8586	9.2541	0	0	-0.6	0
0.395	-0.11118	3.8586	9.2541	-0.2	-0.1	-0.5	0
0.4	-0.14388	3.8586	9.2541	-0.3	0.4	-1	0
0.405	-0.11118	3.93708	9.14946	-0.1	0.1	-0.7	0
0.41	-0.14388	3.8586	9.2541	0	0.4	-0.8	0
0.415	-0.14388	3.89784	9.293341	0	0.4	-0.5	0
0.42	-0.14388	3.93708	9.293341	0.2	0.5	-0.7	0
0.425	-0.11118	3.89784	9.2541	0.2	0.4	-0.9	0
0.43	-0.14388	3.8259	9.293341	0	0.2	-0.4	0
0.435	-0.14388	3.8259	9.2541	0.2	0.4	-0.2	0
0.44	-0.07194	3.8586	9.2541	0	0.2	-0.6	0
0.445	-0.11118	3.8586	9.293341	0	0.3	-0.9	0
0.45	-0.18312	3.89784	9.293341	0.1	0.6	-1	0
0.455	-0.11118	3.8259	9.293341	0.2	0.4	-0.5	0
0.46	-0.11118	3.89784	9.2214	0.2	0.4	-0.5	0
0.465	-0.14388	3.8586	9.2541	-0.2	0.1	-0.2	0
0.47	-0.14388	3.89784	9.33258	0	0.3	-0.2	0
0.475	-0.07194	3.8259	9.293341	0.1	0.2	-0.7	0
0.48	-0.11118	3.8586	9.33258	0	0.6	-0.7	0
0.485	-0.11118	3.89784	9.33258	0	0.9	-0.8	0
0.49	-0.11118	3.8586	9.293341	0.2	0.3	-0.5	0
0.495	-0.11118	3.8586	9.293341	-0.1	0.8	-0.2	0
0.5	-0.14388	3.89784	9.293341	-0.3	0.2	-0.1	0
0.505	-0.14388	3.8586	9.33258	-0.2	0.4	-0.2	0
0.51	-0.07194	3.89784	9.33258	-0.2	0	-0.5	0
0.515	-0.14388	3.89784	9.293341	-0.3	0.2	-0.4	0
0.52	-0.18312	3.8586	9.33258	0	0.6	-0.4	0
0.525	-0.11118	3.8586	9.2541	0.2	0.4	-0.2	0
0.53	-0.18312	3.89784	9.2541	0.2	0.6	-0.4	0
0.535	-0.11118	3.89784	9.293341	0.1	0.8	-0.7	0
0.54	-0.14388	3.89784	9.293341	0	0.7	-0.2	0
0.545	-0.18312	3.89784	9.2214	0.2	0	-0.2	0
0.55	-0.07194	3.8259	9.293341	0	0	-0.4	0
0.555	0	3.89784	9.2541	0	0.6	-0.6	0
0.56	-0.14388	3.8259	9.293341	0	0.9	-0.6	0
0.565	-0.14388	3.8586	9.2214	0.2	0.6	-0.6	0
0.57	-0.14388	3.8586	9.293341	0.2	0.2	-0.7	0
0.575	-0.14388	3.8259	9.2541	0.3	0.4	-0.2	0
0.58	-0.14388	3.89784	9.293341	-0.2	0.8	-0.6	0
0.585	-0.18312	3.93708	9.2214	-0.1	0.5	-0.7	0
0.59	-0.14388	3.93708	9.2214	-0.2	0.4	-0.8	0
0.595	-0.11118	3.8586	9.2541	-0.1	0.2	-0.9	0
0.6	-0.11118	3.93708	9.2541	0.1	0.3	-0.8	0
0.605	-0.14388	3.8586	9.36528	0	0.3	-0.7	0
0.61	-0.11118	3.8586	9.293341	0.1	0.7	-0.4	0
0.615	-0.07194	3.89784	9.293341	0	0.9	-0.2	0
0.62	-0.11118	3.93708	9.293341	-0.2	0.9	-0.1	0
0.625	-0.14388	3.89784	9.33258	0	0.7	-0.3	0
0.63	-0.14388	3.89784	9.293341	-0.4	0.6	-0.6	0
0.635	-0.14388	3.8586	9.293341	-0.5	0	-0.6	0
0.64	-0.14388	3.8586	9.2541	-0.1	0.2	-0.5	0
0.645	-0.18312	3.93708	9.2541	0.1	0.2	-0.2	0
0.65	-0.11118	3.93708	9.293341	-0.2	0.4	-0.5	0
0.655	-0.11118	3.96978	9.33258	0	0.4	-1.1	0
0.66	-0.14388	3.89784	9.33258	0.3	0.7	-1	0
0.665	-0.14388	3.8586	9.293341	0.2	0.4	-0.7	0
0.67	-0.14388	3.8586	9.33258	-0.2	0.4	-0.5	0
0.675	-0.18312	3.89784	9.293341	0	0.8	-0.4	0
0.68	-0.14388	3.89784	9.293341	0	0.5	-0.9	0
0.685	-0.07194	3.8259	9.293341	0.4	1	-0.4	0
0.69	-0.14388	3.8586	9.293341	0.1	0.4	-0.6	0
0.695	-0.14388	3.89784	9.2541	0	0.4	-0.7	0
0.7	-0.18312	3.8259	9.293341	0	0.6	-0.2	0
0.705	-0.14388	3.89784	9.2541	0	0.5	-0.4	0
0.71	-0.11118	3.89784	9.293341	-0.2	0.4	-0.5	0
0.715	-0.18312	3.96978	9.2214	0	0	-0.6	0
0.72	-0.18312	3.8586	9.2541	0.2	0.2	-0.8	0
0.725	-0.18312	3.93708	9.2541	0	0.1	-1.1	0
0.73	-0.14388	3.8586	9.2541	-0.1	0.6	-0.7	0
0.735	-0.11118	3.89784	9.2541	0.2	0.6	-0.9	0
0.74	-0.11118	3.8259	9.33258	0.2	0.6	-0.7	0
0.745	-0.18312	3.89784	9.293341	0.4	0.5	-0.6	0
0.75	-0.11118	3.89784	9.293341	0.3	0.4	-0.8	0
0.755	-0.11118	3.96978	9.2541	0	0.6	-0.7	0
0.76	-0.11118	3.8586	9.293341	-0.2	0.1	-0.4	0
0.765	-0.07194	3.93708	9.293341	-0.4	0.4	-0.4	0
0.77	-0.14388	3.8259	9.293341	0.1	0.8	-1	0
0.775	-0.14388	3.89784	9.293341	-0.4	0.6	-1	0
0.78	-0.14388	3.8586	9.2541	-0.1	0.6	-0.9	0
0.785	-0.11118	3.93708	9.2541	-0.2	0.5	-0.7	0
0.79	-0.14388	3.8586	9.293341	0	0.9	-0.1	0
0.795	-0.14388	3.89784	9.293341	0	0.7	0	0
0.8	-0.14388	3.8586	9.2541	0.1	0.4	-0.7	0
0.805	-0.07194	3.93708	9.293341	0	0.9	-0.5	0
0.81	-0.11118	3.8586	9.2541	0	0.8	-0.9	0
0.815	-0.11118	3.93708	9.293341	-0.2	0.4	-0.4	0
0.82	-0.14388	3.8586	9.293341	-0.1	-0.2	-0.3	0
0.825	-0.11118	3.93708	9.2541	0	-0.1	-0.2	0
0.83	-0.14388	3.89784	9.293341	-0.2	0.4	-0.2	0
0.835	-0.18312	3.89784	9.2541	0	0.4	-0.6	0
0.84	-0.14388	3.89784	9.2541	0.2	0.6	-0.5	0
0.845	-0.18312	3.89784	9.2541	0.2	0.6	-0.5	0
0.85	-0.18312	3.8586	9.33258	0.3	0.3	-0.4	0
0.855	-0.11118	3.89784	9.2541	0.2	0.5	-0.4	0
0.86	-0.14388	3.8586	9.2541	-0.1	0.3	-0.3	0
0.865	-0.11118	3.8259	9.2541	0.2	0.7	-0.6	0
0.87	-0.11118	3.8586	9.2541	0.3	0.7	-0.6	0
0.875	-0.14388	3.8586	9.2541	0.3	0.3	-0.5	0
0.88	-0.11118	3.8259	9.293341	0.1	0.5	-0.7	0
0.885	-0.11118	3.93708	9.2214	-0.3	0.2	-0.4	0
0.89	-0.14388	3.89784	9.2214	0	-0.1	-0.6	0
0.895	-0.11118	3.8586	9.2541	-0.1	0.2	-0.4	0
0.9	-0.18312	3.93708	9.293341	0.2	0.2	-0.4	0
0.905	-0.14388	3.8586	9.36528	0.1	0.7	-0.3	0
0.91	-0.14388	3.89784	9.293341	0	0.6	-0.2	0
0.915	-0.11118	3.8586	9.293341	0	0.4	-0.4	0
0.92	-0.11118	3.8586	9.2541	0	0.8	-0.7	0
0.925	-0.07194	3.8586	9.33258	0.4	0.6	-0.4	0
0.93	-0.07194	3.8586	9.33258	0.2	0.6	-0.7	0
0.935	-0.14388	3.89784	9.293341	0	0.5	-0.9	0
0.94	-0.14388	3.89784	9.293341	-0.2	0.4	-0.4	0
0.945	-0.14388	3.8259	9.2541	-0.4	0.4	-0.4	0
0.95	-0.11118	3.89784	9.33258	-0.2	0.3	-0.8	0
0.955	-0.11118	3.96978	9.2541	0.2	0.2	-0.4	0
0.96	-0.11118	3.8586	9.2541	0.3	-0.1	0	0
0.965	-0.11118	3.93708	9.2541	0.1	0.6	-0.5	0
0.97	-0.14388	3.89784	9.33258	0.2	0.4	-0.7	0
0.975	-0.14388	3.93708	9.293341	0.3	0.2	-0.9	0
0.98	-0.11118	3.89784	9.293341	0.4	0.5	-0.7	0
0.985	-0.11118	3.89784	9.293341	0	0.8	-0.9	0
0.99	-0.14388	3.8586	9.33258	-0.2	0.3	-0.9	0
0.995	-0.11118	3.8586	9.2214	-0.1	0.7	-0.7	0
1	-0.14388	3.93708	9.2541	0	0.3	-1	0
1.005	-0.11118	3.8586	9.2541	0.1	0.4	-0.8	0
1.01	-0.07194	3.8586	9.293341	0	0.5	-0.9	0
1.015	-0.11118	3.89784	9.2541	0.6	0.4	-0.7	0
1.02	-0.14388	3.8259	9.293341	0.4	0.4	-0.3	0
1.025	-0.14388	3.8586	9.293341	0.2	0.2	-0.6	0
1.03	-0.11118	3.8586	9.293341	0.2	0.6	-0.9	0
1.035	-0.11118	3.8586	9.33258	0.4	0.7	-0.5	0
1.04	-0.14388	3.89784	9.293341	0.2	0	-0.2	0
1.045	-0.14388	3.89784	9.2541	0.4	0.2	-0.9	0
1.05	-0.11118	3.8586	9.33258	0.2	0.3	-0.6	0
1.055	-0.14388	3.93708	9.293341	0	0	-0.9	0
1.06	-0.07194	3.8586	9.293341	0	0.2	-0.3	0
1.065	-0.14388	3.89784	9.2541	-0.2	1	-0.4	0
1.07	-0.18312	3.8586	9.293341	0	0.7	-0.7	0
1.075	-0.18312	3.8586	9.293341	0	0.4	-0.5	0
1.08	-0.11118	3.8586	9.293341	0.2	0.4	-0.9	0
1.085	-0.11118	3.89784	9.293341	0.2	0.4	-0.9	0
1.09	-0.14388	3.89784	9.2214	0.2	0.6	-0.3	0
1.095	-0.18312	3.96978	9.2541	0	0.3	-0.2	0
1.1	-0.11118	3.8586	9.2541	0	0.3	-0.7	0
1.105	-0.14388	3.8586	9.293341	0	0.3	-0.4	0
1.11	-0.11118	3.89784	9.293341	0.2	0.2	-0.6	0
1.115	-0.14388	3.8259	9.2541	0.1	0.4	-0.9	0
1.12	-0.11118	3.8259	9.2541	0.1	0.2	-0.9	0
1.125	-0.11118	3.8586	9.2541	0	0.4	-0.5	0
1.13	-0.18312	3.89784	9.2541	0.1	0.5	-0.9	0
1.135	-0.14388	3.8259	9.2541	0.1	0.6	-0.6	0
1.14	-0.07194	3.8586	9.2214	0	0.8	-0.5	0
1.145	-0.14388	3.89784	9.2214	-0.1	0.4	-0.4	0
1.15	-0.14388	3.8586	9.293341	0	0	-0.8	0
1.155	-0.14388	3.93708	9.2541	0.4	0	-1.1	0
1.16	-0.14388	3.8586	9.2541	0	0.4	-0.5	0
1.165	-0.14388	3.8586	9.293341	0.1	0.4	-0.7	0
1.17	-0.18312	3.93708	9.2541	0.1	0	-0.9	0
1.175	-0.14388	3.89784	9.2541	-0.3	0.1	-0.7	0
1.18	-0.11118	3.8586	9.293341	0.2	0.7	-0.5	0
1.185	-0.14388	3.89784	9.2214	0	0.4	-0.9	0
1.19	-0.18312	3.8586	9.293341	0.4	0.1	-0.4	0
1.195	-0.11118	3.8259	9.2541	0.2	0.8	-0.2	0
1.2	-0.07194	3.89784	9.293341	0	0.2	-0.9	0
1.205	-0.14388	3.8586	9.293341	0.4	0.5	-1.1	0
1.21	-0.11118	3.89784	9.2541	0.2	0.3	-0.4	0
1.215	-0.11118	3.89784	9.2541	0	0.4	-0.5	0
1.22	-0.14388	3.8586	9.2214	0	0.6	-0.4	0
1.225	-0.0327	3.8586	9.2541	0	0.7	-0.6	0
1.23	-0.14388	3.89784	9.33258	-0.2	0.2	-0.4	0
1.235	-0.11118	3.89784	9.2541	-0.4	0	-0.7	0
1.24	-0.11118	3.89784	9.2541	0.1	0.2	-0.2	0
1.245	-0.11118	3.89784	9.2541	-0.3	0.1	-0.4	0
1.25	-0.14388	3.8586	9.2541	-0.4	0.7	-0.5	0
1.255	-0.07194	3.8586	9.2214	-0.3	0.6	-0.4	0
1.26	-0.11118	3.89784	9.293341	-0.2	0.2	-0.6	0
1.265	-0.11118	3.89784	9.293341	0	0.4	-0.7	0
1.27	-0.11118	3.8586	9.33258	-0.2	0	-0.9	0
1.275	-0.11118	3.89784	9.2214	0	-0.5	-0.6	0
1.28	-0.11118	3.89784	9.2541	-0.1	0	-0.3	0
1.285	-0.11118	3.8586	9.2541	0	0.4	-0.4	0
1.29	-0.11118	3.8259	9.2541	0	0.5	0	0
1.295	-0.14388	3.89784	9.2541	0	0.7	-0.5	0
1.3	-0.14388	3.8586	9.2541	-0.1	0	-0.4	0
1.305	-0.11118	3.8259	9.293341	0.2	0.4	-0.8	0
1.31	-0.11118	3.8586	9.2541	-0.2	0.3	-0.4	0
1.315	-0.11118	3.93708	9.293341	-0.3	-0.2	-0.3	0
1.32	-0.18312	3.8586	9.293341	0.2	0	-0.4	0
1.325	-0.14388	3.8259	9.2541	0.2	0.2	-0.7	0
1.33	-0.14388	3.89784	9.293341	0.2	0.5	-0.3	0
1.335	-0.07194	3.8259	9.2214	0	0.4	-0.8	0
1.34	-0.14388	3.8586	9.2541	-0.2	0.9	-0.5	0
1.345	-0.11118	3.8586	9.293341	0	0.5	-0.9	0
1.35	-0.11118	3.8586	9.293341	0.2	0.1	-0.5	0
1.355	-0.14388	3.89784	9.2541	0	-0.1	-0.9	0
1.36	-0.18312	3.93708	9.293341	-0.2	0.5	-0.1	0
1.365	-0.18312	3.89784	9.2541	-0.4	0.7	-0.1	0
1.37	-0.14388	3.93708	9.2541	-0.1	0.6	-0.3	0
1.375	-0.18312	3.8586	9.293341	-0.2	0.5	-0.6	0
1.38	-0.11118	3.89784	9.293341	-0.2	0.8	-0.9	0
1.385	-0.18312	3.89784	9.33258	-0.1	0.6	-0.6	0
1.39	-0.11118	3.8586	9.293341	-0.1	0.5	-0.4	0
1.395	-0.07194	3.89784	9.293341	0	0.7	-0.7	0
1.4	-0.14388	3.8586	9.293341	0.1	0.4	-0.4	0
1.405	-0.14388	3.89784	9.293341	0	0.2	-0.9	0
1.41	-0.18312	3.93708	9.2214	-0.2	0	-0.5	0
1.415	-0.11118	3.89784	9.293341	-0.1	0.7	-0.8	0
1.42	-0.11118	3.89784	9.293341	-0.1	0.3	-0.7	0
1.425	-0.07194	3.8586	9.33258	0.2	0.2	-0.2	0
1.43	-0.14388	3.89784	9.2541	0.5	0.4	-0.7	0
1.435	-0.11118	3.89784	9.293341	0.1	0.4	-1.2	0
1.44	-0.18312	3.93708	9.293341	0.1	0	-0.9	0
1.445	-0.14388	3.89784	9.2541	0	0.2	-0.4	0
1.45	-0.14388	3.8259	9.293341	0	0	-0.6	0
1.455	-0.14388	3.89784	9.293341	0	-0.1	-0.3	0
1.46	-0.11118	3.93708	9.2541	-0.1	0.4	-0.3	0
1.465	-0.14388	3.89784	9.293341	0	0	-0.4	0
1.47	-0.11118	3.8586	9.2541	0	0.9	-0.4	0
1.475	-0.11118	3.8586	9.293341	-0.1	1	-0.8	0
1.48	-0.11118	3.78666	9.293341	0	0.3	-0.4	0
1.485	-0.14388	3.8586	9.293341	-0.1	0.3	-0.1	0
1.49	-0.07194	3.89784	9.33258	-0.3	0.5	-0.4	0
1.495	-0.14388	3.8586	9.2541	-0.1	0.8	-0.1	0
1.5	-0.14388	3.8586	9.293341	0	0.4	-0.7	0
1.505	-0.11118	3.8586	9.33258	0.1	0.4	-0.3	0
1.51	-0.18312	3.8586	9.293341	0	0.1	0	0
1.515	-0.11118	3.89784	9.2541	0	0.2	-0.6	0
1.52	-0.14388	3.89784	9.2541	0.2	0.7	-0.3	0
1.525	-0.11118	3.8586	9.293341	0.1	0.7	-1.1	0
1.53	-0.11118	3.89784	9.33258	0	0.1	-1	0
1.535	-0.11118	3.8586	9.33258	0.3	0	-0.4	0
1.54	-0.14388	3.89784	9.293341	0	0.2	-0.4	0
1.545	-0.18312	3.93708	9.2214	0	-0.2	-0.3	0
1.55	-0.14388	3.8586	9.33258	0.2	0.1	-0.4	0
1.555	-0.07194	3.8586	9.293341	0.3	0.4	-0.4	0
1.56	-0.14388	3.89784	9.2541	0.4	0.6	-0.3	0
1.565	-0.14388	3.89784	9.293341	0	0	-0.5	0
1.57	-0.14388	3.8586	9.293341	0	0	-0.4	0
1.575	-0.18312	3.93708	9.2541	0	0.7	-0.3	0
1.58	-0.18312	3.8586	9.2541	0	0.6	-0.6	0
1.585	-0.14388	3.8586	9.293341	0	0.8	-0.4	0
1.59	-0.14388	3.8586	9.33258	0	0	-0.6	0
1.595	-0.14388	3.8586	9.293341	0.2	-0.1	-0.2	0
1.6	-0.11118	3.8259	9.33258	-0.2	-0.2	0	0
1.605	-0.07194	3.96978	9.2214	-0.4	0.1	-0.5	0
1.61	-0.18312	3.89784	9.2214	-0.2	0.2	-0.3	0
1.615	-0.14388	3.93708	9.2214	0.2	0	-0.2	0
1.62	-0.14388	3.89784	9.18216	-0.2	-0.1	-0.5	0
1.625	-0.14388	3.89784	9.2214	-0.4	0	-0.2	0
1.63	-0.14388	3.89784	9.2541	-0.2	0.2	-0.9	0
1.635	-0.11118	3.8586	9.33258	-0.1	0	-0.9	0
1.64	-0.11118	3.8259	9.293341	0	0.4	-0.2	0
1.645	-0.11118	3.89784	9.2541	0.1	0	0	0
1.65	-0.14388	3.93708	9.2541	-0.4	0.2	-0.3	0
1.655	-0.11118	3.89784	9.293341	0.1	0.3	-0.8	0
1.66	-0.14388	3.8586	9.2541	0.2	-0.4	-1	0
1.665	-0.18312	3.93708	9.2214	0	-0.3	-0.6	0
1.67	-0.14388	3.93708	9.2214	0	-0.1	0	0
1.675	-0.11118	3.89784	9.2541	-0.4	-0.3	-0.2	0
1.68	-0.07194	3.89784	9.2541	-0.4	0	-0.9	0
1.685	-0.07194	3.93708	9.2541	-0.3	0.3	-0.2	0
1.69	-0.14388	3.8586	9.293341	-0.2	0.2	0	0
1.695	-0.11118	3.93708	9.2541	-0.4	0.6	0.4	0
1.7	-0.14388	3.89784	9.293341	-0.4	0	0	0
1.705	-0.07194	3.89784	9.293341	0	0	-0.3	0
1.71	-0.11118	3.8259	9.2541	-0.4	0.4	-0.5	0
1.715	-0.11118	3.96978	9.2214	-0.2	0.2	-0.6	0
1.72	-0.11118	3.8586	9.293341	-0.3	0.2	-0.2	0
1.725	-0.14388	3.89784	9.2541	-0.4	0.3	-0.4	0
1.73	-0.18312	3.8259	9.2214	-0.4	0.3	-0.5	0
1.735	-0.14388	3.96978	9.33258	0.1	0	-0.2	0
1.74	-0.0327	3.89784	9.293341	-0.4	0.3	-0.3	0
1.745	-0.11118	3.89784	9.293341	-0.7	0.3	0.1	0
1.75	-0.11118	3.89784	9.2214	-0.4	-0.1	-0.4	0
1.755	-0.18312	3.8586	9.293341	-0.6	0.1	-0.4	0
1.76	-0.14388	3.8586	9.293341	-0.2	0.2	-0.1	0
1.765	-0.11118	3.8586	9.33258	-0.6	0	-0.8	0
1.77	-0.11118	3.89784	9.2214	-0.7	-0.4	-0.3	0
1.775	-0.14388	3.8586	9.293341	-0.4	-0.2	-0.3	0
1.78	-0.22236	3.75396	9.2214	-0.1	-0.2	0	0
1.785	-0.07194	3.8259	9.293341	-0.2	0.2	-0.1	0
1.79	-0.0327	3.89784	9.293341	0	0.5	-0.2	0
1.795	-0.0327	3.89784	9.293341	-0.6	0.6	-0.1	0
1.8	-0.11118	3.8259	9.33258	-0.5	0.2	-0.1	0
1.805	-0.18312	3.8586	9.293341	-0.3	0.9	0	0
1.81	-0.14388	3.8586	9.18216	-0.6	0.3	0	0
1.815	-0.11118	3.89784	9.2541	0	0	-0.1	0
1.82	-0.11118	3.8586	9.33258	-0.5	0	0.2	0
1.825	-0.14388	3.93708	9.2541	-0.2	0	-0.2	0
1.83	-0.14388	3.8586	9.2541	-0.2	-0.4	0	0
1.835	-0.07194	3.89784	9.293341	0	-0.1	0	0
1.84	-0.07194	3.89784	9.293341	-0.2	0.2	-0.2	0
1.845	-0.11118	3.89784	9.33258	-0.3	-0.5	-0.2	0
1.85	-0.18312	3.8259	9.2541	0	-0.7	0	0
1.855	-0.18312	3.8586	9.2541	-0.1	-0.2	0.2	0
1.86	-0.14388	3.89784	9.2541	0.1	-0.1	-0.2	0
1.865	-0.07194	3.96978	9.2541	-0.1	-0.3	-0.3	0
1.87	0	3.93708	9.2541	0.1	-0.6	-0.3	0
1.875	0	3.93708	9.2214	-0.2	-0.4	0	0
1.88	-0.07194	3.8259	9.2541	0	-0.6	0	0
1.885	-0.11118	3.8586	9.2541	0.1	-0.4	-0.1	0
1.89	-0.11118	3.8586	9.33258	0.1	0.2	0	0
1.895	-0.0327	3.8259	9.293341	0.2	-0.2	0	0
1.9	-0.11118	3.8586	9.2541	0.2	-0.6	0.2	0
1.905	-0.14388	3.8586	9.293341	0.3	-0.2	0	0
1.91	-0.14388	3.89784	9.293341	0.6	-0.2	0.1	0
1.915	-0.14388	3.89784	9.2214	1.1	-0.3	0.6	0
1.92	-0.11118	3.8586	9.33258	0.4	-0.7	0.5	0
1.925	-0.0327	3.93708	9.293341	0.3	-0.7	0.4	0
1.93	-0.0327	3.89784	9.2541	0.2	-0.4	0.3	0
1.935	0.0327	3.93708	9.2214	0	-0.4	0.7	0
1.94	0.18312	4.00902	9.18216	0	-0.4	0	0
1.945	0.22236	4.04826	9.18216	-0.2	-0.5	0.6	0
1.95	0.22236	3.93708	9.2541	0.2	0.3	1.4	0
1.955	0.22236	3.93708	9.14946	0.7	0.5	2.5	0
1.96	0.2943	3.96978	9.03828	0.6	0.9	3.1	0
1.965	0.63438	4.04826	8.85516	0.6	1.1	3.6	0
1.97	0.66708	4.23138	9.07752	1.3	1.8	4.9	0
1.975	0.63438	5.0031	9.18216	2.8	4	7.1	0
1.98	0.33354	4.74804	9.110221	1.6	4.5	8	0
1.985	0.44472	4.48644	8.9271	0.7	4	9.5	0
1.99	0.51666	4.48644	8.894401	0.7	4	10.5	0
1.995	0.59514	4.19214	8.85516	0.7	5.3	11.7	0
2	0.25506	4.66956	9.293341	1.6	6.4	13.3	0
2.005	0.25506	4.37526	8.9271	1.5	6.6	13.9	0
2.01	0.11118	4.48644	9.110221	1.1	6.6	14.7	0
2.015	-0.14388	4.55838	9.18216	0.9	7	14.4	0
2.02	-0.11118	4.04826	8.78322	0.7	7	14.7	0
2.025	0	4.4145	9.14946	1	7.2	14.8	0
2.03	-0.22236	4.525681	9.18216	0.9	7.3	14.3	0
2.035	-0.14388	4.1202	8.96634	1	6.8	14.2	0
2.04	-0.25506	4.4145	9.293341	1.2	6.3	14	0
2.045	-0.18312	4.15944	9.07752	1	6.3	13.6	0
2.05	-0.22236	4.23138	9.07752	0.9	6.3	13.4	0
2.055	-0.25506	4.34256	8.96634	1.2	5.5	13.3	0
2.06	-0.18312	4.48644	9.00558	1.6	5.2	12.3	0
2.065	0	4.26408	8.9271	1.5	5.7	12	0
2.07	-0.07194	4.55838	8.96634	2.1	5.3	11.7	0
2.075	0.0327	4.26408	8.96634	2.1	5.6	11.7	0
2.08	-0.14388	4.55838	9.18216	2.3	6.3	10.9	0
2.085	0.0327	4.34256	9.110221	1.8	5.5	10.5	0
2.09	-0.22236	4.4145	9.03828	2.2	5.4	10.3	0
2.095	-0.25506	4.30332	9.03828	2.3	5.5	9.7	0
2.1	-0.11118	4.4145	9.110221	2.5	5	9.1	0
2.105	-0.14388	4.34256	9.00558	2.1	5.2	8.9	0
2.11	-0.07194	4.37526	9.14946	2.6	4.8	8.7	0
2.115	-0.22236	4.4145	9.2214	2.5	4.8	8.1	0
2.12	-0.11118	4.34256	9.07752	1.6	4.5	7.9	0
2.125	-0.14388	4.34256	8.96634	1.8	4.2	7.7	0
2.13	-0.18312	4.45374	9.00558	2.1	3.7	7.8	0
2.135	-0.22236	4.4145	9.2541	2.3	3.8	7.4	0
2.14	0	4.23138	9.07752	1.2	3.3	6.8	0
2.145	-0.18312	4.30332	9.14946	0.9	3.5	6.1	0
2.15	-0.0327	4.30332	9.110221	1.2	3.2	6.5	0
2.155	-0.25506	4.30332	9.14946	0.7	3.9	6.4	0
2.16	-0.0327	3.93708	9.07752	0.5	3.7	5.6	0
2.165	-0.40548	4.45374	9.293341	0.9	3.7	5.6	0
2.17	-0.07194	4.15944	9.03828	0.9	2.3	5.5	0
2.175	-0.11118	4.26408	9.14946	1.1	2.3	5.7	0
2.18	-0.2943	4.34256	9.2214	0.7	2.8	4.9	0
2.185	-0.33354	4.1202	9.07752	0.4	2.2	4.8	0
2.19	-0.14388	4.34256	9.33258	0.9	1.8	4.4	0
2.195	-0.07194	4.15944	9.03828	0.9	1.6	3.9	0
2.2	-0.22236	4.48644	9.07752	1.2	1.5	3.7	0
2.205	-0.22236	4.34256	9.00558	1.1	1.8	3.9	0
2.21	-0.0327	4.48644	9.14946	1.4	2.5	3.5	0
2.215	-0.11118	4.37526	9.110221	1.1	1.2	3.7	0
2.22	0.07194	4.15944	9.03828	0.8	1.4	3.5	0
2.225	-0.33354	4.4145	9.03828	1.2	1.8	3.2	0
2.23	-0.07194	4.37526	9.00558	0.9	1.7	2.4	0
2.235	-0.14388	4.45374	9.14946	1	1.5	2.7	0
2.24	-0.11118	4.23138	9.03828	0.7	1.1	1.9	0
2.245	-0.18312	4.23138	9.110221	0.9	0.9	2.6	0
2.25	-0.07194	4.15944	9.14946	1.2	0.9	2.4	0
2.255	-0.0327	4.00902	9.07752	1.3	1	1.7	0
2.26	-0.2943	4.04826	9.2541	1.1	1.1	2.3	0
2.265	-0.14388	4.04826	9.14946	0.9	0.6	2.1	0
2.27	-0.0327	3.8586	9.293341	1.1	0.8	2.3	0
2.275	-0.18312	3.8586	9.18216	1.1	0.9	2.1	0
2.28	-0.18312	4.00902	9.18216	0.4	0.9	1.8	0
2.285	-0.14388	4.1202	9.293341	0.7	1.2	2.1	0
2.29	0.11118	3.8259	9.110221	1	0.6	2.1	0
2.295	-0.18312	3.8259	9.110221	1	1.6	2.1	0
2.3	-0.22236	4.26408	9.40452	1.3	1.6	2.2	0
2.305	-0.2943	3.78666	9.03828	0.9	1.6	2.2	0
2.31	-0.22236	4.34256	9.36528	1.1	0.9	1.9	0
2.315	-0.0327	3.8586	9.14946	1	0.9	1.9	0
2.32	-0.25506	4.15944	9.293341	0.9	1	1.4	0
2.325	-0.22236	4.19214	9.33258	1.3	1.4	1.1	0
2.33	-0.22236	3.96978	9.2541	0.7	1.1	1	0
2.335	-0.18312	4.15944	9.2541	0.1	0.2	0.7	0
2.34	-0.25506	4.04826	9.14946	0.2	0.5	0.5	0
2.345	-0.11118	4.15944	9.2214	0.3	0.6	-0.3	0
2.35	-0.14388	3.78666	9.07752	-0.1	1.2	-1.2	0
2.355	-0.2943	4.1202	9.2541	0.5	0.9	-1.4	0
2.36	-0.2943	4.00902	9.2541	0	0.8	-1.8	0
2.365	-0.44472	4.04826	9.18216	-0.7	0.6	-2.5	0
2.37	0.11118	3.78666	8.9271	-0.2	-0.6	-3.5	0
2.375	0.0327	4.15944	9.293341	0	-0.2	-4	0
2.38	-0.25506	4.04826	9.2214	0	0	-3.7	0
2.385	-0.14388	4.08096	9.110221	-0.4	0	-4.4	0
2.39	-0.0327	4.08096	9.2214	0	0	-4.4	0
2.395	-0.11118	4.19214	9.18216	0	-0.6	-4.7	0
2.4	-0.22236	3.96978	9.18216	0	-0.9	-4.7	0
2.405	-0.18312	4.15944	9.2541	-0.2	-0.9	-5	0
2.41	-0.14388	3.8586	9.14946	-0.4	-0.7	-5.6	0
2.415	0.0327	4.1202	9.437221	-0.4	-1.1	-5.4	0
2.42	-0.18312	3.78666	9.2214	-0.9	-1.1	-5.3	0
2.425	0	3.8259	9.18216	-0.8	-1.1	-5	0
2.43	0	3.78666	9.14946	-0.6	-0.8	-5	0
2.435	-0.0327	3.89784	9.437221	0.2	0	-4.7	0
2.44	-0.14388	3.96978	9.5484	0	-0.2	-4.5	0
2.445	-0.11118	3.75396	9.14946	-0.9	-0.2	-4.1	0
2.45	0.11118	3.67548	9.2541	-0.4	-0.4	-3.3	0
2.455	0.0327	3.67548	9.33258	0.3	0.2	-3.5	0
2.46	0	3.71472	9.40452	0.2	0.3	-3	0
2.465	-0.07194	3.60354	9.437221	0	0.2	-3.2	0
2.47	-0.0327	3.5316	9.2214	-0.7	0.4	-2.3	0
2.475	-0.14388	3.60354	9.36528	-0.2	0.4	-1.5	0
2.48	-0.0327	3.78666	9.659581	0.1	0.5	-1.6	0
2.485	-0.0327	3.42042	9.2541	-1.1	0.3	-1.2	0
2.49	-0.22236	3.71472	9.437221	-0.2	0.4	-1.1	0
2.495	-0.14388	3.45966	9.293341	0	1.3	-1.1	0
2.5	-0.0327	3.5316	9.5484	-0.2	0.4	-1.1	0
2.505	-0.2943	3.5316	9.50916	-0.2	1.4	-1.1	0
2.51	-0.18312	3.5316	9.437221	-0.6	1	-1.6	0
2.515	-0.33354	3.34848	9.437221	-0.4	0.7	-2.3	0
2.52	0.0327	3.45966	9.47646	-1.2	0.7	-2.9	0
2.525	-0.14388	3.5643	9.36528	-0.9	0.2	-2.7	0
2.53	-0.11118	3.34848	9.36528	-0.7	0.2	-2.8	0
2.535	-0.18312	3.78666	9.47646	-0.4	0	-3.1	0
2.54	-0.25506	3.38118	9.18216	-0.9	0	-3.7	0
2.545	-0.22236	3.96978	9.5484	-0.3	-0.1	-3.5	0
2.55	-0.07194	3.67548	9.293341	-0.1	-0.9	-4.1	0
2.555	0.07194	3.71472	9.33258	-0.5	-0.9	-4.1	0
2.56	-0.0327	3.71472	9.40452	-0.5	-0.6	-3.9	0
2.565	-0.18312	3.71472	9.33258	-0.4	-0.3	-3.7	0
2.57	-0.14388	3.75396	9.2541	-0.2	-0.3	-3.5	0
2.575	-0.07194	3.78666	9.293341	-0.4	0	-3.3	0
2.58	-0.11118	3.78666	9.437221	-0.2	-0.2	-3.1	0
2.585	-0.18312	3.8586	9.2541	-0.5	-0.5	-2.9	0
2.59	-0.0327	3.45966	9.03828	-0.6	-0.5	-2.8	0
2.595	-0.07194	3.96978	9.50916	0	-0.2	-2.9	0
2.6	-0.11118	3.78666	9.2214	-0.5	-0.3	-2.9	0
2.605	0.07194	3.67548	9.18216	-0.5	-0.1	-2.1	0
2.61	-0.07194	4.04826	9.40452	0.4	0.4	-2.3	0
2.615	-0.07194	3.5316	9.18216	-0.3	0.5	-2.3	0
2.62	0	3.96978	9.50916	0.2	0.2	-1.8	0
2.625	-0.22236	3.64278	9.2541	-0.3	0	-1.8	0
2.63	0.07194	3.67548	9.2214	-0.2	0.2	-1.1	0
2.635	0.07194	3.8586	9.40452	-0.5	0.8	-0.4	0
2.64	-0.07194	3.5643	9.293341	-1.4	1.2	0	0
2.645	-0.0327	3.64278	9.2541	-0.7	1.3	0.2	0
2.65	0	3.67548	9.36528	-0.4	1.5	0.7	0
2.655	-0.14388	3.67548	9.293341	-0.9	1.8	0.9	0
2.66	0.0327	3.67548	9.47646	-1	1.8	0.7	0
2.665	-0.14388	3.60354	9.33258	-0.8	2.3	0.9	0
2.67	0	3.49236	9.36528	-1	2.2	0.5	0
2.675	-0.33354	3.67548	9.5484	-0.9	1.6	0.8	0
2.68	-0.0327	3.30924	9.110221	-1.8	1.5	0.2	0
2.685	-0.07194	3.60354	9.50916	-1.2	1.7	0.4	0
2.69	-0.25506	3.67548	9.62034	-1.2	2.2	0.1	0
2.695	-0.11118	3.30924	9.18216	-2.3	1.8	-0.1	0
2.7	-0.14388	3.38118	9.40452	-1.6	1.1	0.2	0
2.705	-0.18312	3.78666	9.5811	-1	1	0	0
2.71	-0.22236	3.5316	9.2541	-1.8	1.1	-0.5	0
2.715	-0.18312	3.93708	9.33258	-0.7	1.1	-0.4	0
2.72	-0.11118	3.89784	9.33258	-0.7	0.9	-0.2	0
2.725	-0.11118	3.8259	9.293341	-0.8	0.8	-0.2	0
2.73	-0.22236	4.08096	9.33258	-1	0.4	-0.9	0
2.735	-0.18312	3.8259	9.07752	-0.7	0.4	-0.7	0
2.74	-0.18312	4.34256	9.33258	-0.2	0	-0.7	0
2.745	-0.11118	4.04826	9.14946	-0.9	-0.1	-0.9	0
2.75	-0.25506	4.08096	9.2214	-0.9	-0.2	-0.9	0
2.755	-0.11118	4.23138	9.2541	-1.2	-0.4	-1.9	0
2.76	-0.18312	4.04826	9.2214	-1.4	-0.4	-2.4	0
2.765	-0.18312	4.00902	9.14946	-1.6	-0.7	-2.9	0
2.77	-0.11118	4.19214	9.36528	-1.4	-1.1	-3	0
2.775	-0.25506	4.15944	9.14946	-1.6	-1.6	-3	0
2.78	-0.07194	3.96978	9.00558	-1	-1.5	-3.3	0
2.785	-0.11118	4.26408	9.07752	-0.4	-1.4	-3.2	0
2.79	-0.0327	4.30332	9.110221	-0.2	-0.9	-3.5	0
2.795	-0.0327	4.23138	9.07752	-0.2	-0.9	-3.2	0
2.8	-0.11118	4.4145	9.110221	0	-1	-3	0
2.805	-0.22236	4.19214	9.07752	0.4	-1.4	-2.8	0
2.81	-0.0327	4.37526	9.03828	-0.2	-1.5	-2.5	0
2.815	-0.07194	4.26408	9.110221	0.9	-1.1	-2.3	0
2.82	0	4.26408	9.14946	0.9	-1.2	-2.1	0
2.825	-0.0327	4.19214	9.07752	0.3	-1	-2.8	0
2.83	-0.14388	4.15944	9.110221	0.3	-0.7	-2.6	0
2.835	-0.14388	4.00902	9.14946	0.4	-0.4	-2.5	0
2.84	0	4.23138	9.36528	0.4	-0.7	-2.5	0
2.845	-0.07194	3.5316	9.07752	0	-1	-2.7	0
2.85	-0.22236	4.04826	9.36528	0	-1.1	-2.7	0
2.855	-0.0327	3.5643	9.2214	0	-0.7	-3.1	0
2.86	-0.11118	3.89784	9.62034	0.6	-0.6	-3.3	0
2.865	-0.44472	3.67548	9.437221	0.2	-0.9	-3.2	0
2.87	-0.48396	3.5316	9.5484	-0.1	-1.9	-3.2	0
2.875	-0.25506	3.8259	9.47646	0.3	-2.9	-4	0
2.88	0	2.943	9.36528	0	-3.1	-4.2	0
2.885	-0.2943	4.15944	9.731521	0.7	-2.9	-4.1	0
2.89	-0.0327	3.5316	8.96634	0	-2.5	-4.2	0
2.895	0.07194	3.8586	9.5484	0.7	-3.1	-4.2	0
2.9	-0.07194	4.15944	9.5811	0.2	-3.2	-3.9	0
2.905	-0.18312	3.8586	8.894401	-1.1	-2.8	-3.7	0
2.91	0.11118	4.08096	9.07752	-0.7	-3	-3.9	0
2.915	0.11118	4.48644	9.293341	-0.2	-2.5	-3.4	0
2.92	0.18312	4.1202	8.67858	-1.3	-2.1	-3.2	0
2.925	0.0327	4.19214	8.85516	-1	-1.9	-2.5	0
2.93	0.07194	4.63686	8.85516	0	-1.8	-2.5	0
2.935	0.22236	4.45374	8.85516	0.1	-1.1	-2.8	0
2.94	0.07194	4.63686	9.00558	0	-0.7	-2.2	0
2.945	0.11118	4.59762	8.9271	0.3	-0.2	-2	0
2.95	0.11118	4.66956	8.96634	0.2	-0.3	-1.2	0
2.955	0	4.48644	8.82246	0.2	-0.7	-1	0
2.96	-0.11118	4.66956	9.03828	0.7	-0.2	-0.8	0
2.965	-0.0327	4.45374	9.03828	0.8	0	-1	0
2.97	0	3.89784	9.07752	0.2	-0.4	-1.1	0
2.975	-0.11118	3.78666	9.62034	0.2	-0.2	-0.9	0
2.98	-0.07194	3.89784	9.659581	-0.4	-0.6	-1.1	0
2.985	0.07194	2.79258	9.07752	-0.9	-0.4	-1.1	0
2.99	0.11118	3.16536	9.659581	-0.2	0.3	-1.3	0
2.995	-0.25506	2.72064	9.5484	0.3	0.9	-1.6	0
3	-0.44472	3.27	9.5484	-0.9	-0.1	-2.1	0
3.005	-0.22236	3.34848	9.5811	0	-0.1	-2.5	0
3.01	-0.37278	3.12612	9.83616	0.9	0.1	-2.4	0
3.015	-0.2943	3.5316	9.80346	-0.2	-1.3	-3	0
3.02	-0.18312	2.72064	9.33258	-0.4	-1.8	-3.4	0
3.025	-0.37278	3.42042	9.9081	0	-1.6	-3.9	0
3.03	-0.22236	3.8586	9.80346	0	-2.3	-4.9	0
3.035	-0.37278	3.38118	9.731521	-0.3	-2.7	-5	0
3.04	-0.44472	3.93708	9.875401	-0.9	-4.3	-4.6	0
3.045	-0.44472	3.30924	9.47646	-2.3	-4.9	-4.6	0
3.05	-0.37278	3.96978	9.947341	-2.9	-6.2	-4.1	0
3.055	-0.33354	3.34848	9.731521	-4.1	-6.7	-3.8	0
3.06	-0.07194	3.5643	10.01928	-5.1	-7	-3.8	0
3.065	-0.11118	3.75396	9.731521	-6.1	-7.4	-3.6	0
3.07	0	3.01494	9.33258	-6.6	-7.8	-3.2	0
3.075	0	3.60354	9.692281	-5.8	-8.1	-3.2	0
3.08	0	3.34848	9.50916	-6.3	-7.7	-2.7	0
3.085	0.0327	3.5643	9.50916	-6.9	-7.8	-1.9	0
3.09	0.37278	3.12612	9.36528	-7.2	-7.2	-1.7	0
3.095	0.22236	3.19806	9.437221	-6.5	-6.6	-1.1	0
3.1	0.25506	3.45966	9.18216	-6.6	-6.8	-1.3	0
3.105	0.37278	3.05418	8.9271	-5.3	-6	-0.3	0
3.11	0.33354	3.38118	9.437221	-4.2	-5.1	0	0
3.115	0.11118	3.8586	9.40452	-3.5	-4.3	-0.2	0
3.12	0.18312	3.19806	8.9271	-4.4	-3.5	-0.5	0
3.125	0.14388	3.49236	9.50916	-3.6	-3.4	0	0
3.13	0.22236	3.2373	9.5484	-3	-3.1	0	0
3.135	0.11118	3.45966	9.62034	-3.6	-2.3	-0.2	0
3.14	0.11118	3.64278	9.40452	-4.6	-2.3	-0.2	0
3.145	0	3.60354	9.2214	-4.6	-2.9	0	0
3.15	0	3.60354	9.2214	-4.3	-3.4	0.4	0
3.155	-0.07194	3.89784	9.50916	-3.5	-3	0.2	0
3.16	0.07194	3.89784	9.293341	-3.7	-3.3	0.5	0
3.165	0.22236	3.78666	9.00558	-3.8	-3.7	1.7	0
3.17	0.18312	4.04826	8.75052	-2.9	-3.5	1.9	0
3.175	0.33354	3.78666	8.85516	-1.7	-3.1	2.2	0
3.18	0.33354	4.00902	9.33258	-0.5	-2.4	2.3	0
3.185	0.25506	3.93708	9.50916	-1	-2.4	2.5	0
3.19	-0.0327	3.71472	9.33258	-2.1	-2.2	3.4	0
3.195	-0.07194	3.75396	9.437221	-1.6	-1.8	2.7	0
3.2	-0.2943	3.96978	9.5811	-0.7	-1.6	1.8	0
3.205	-0.40548	3.71472	9.980041	-0.4	-1.6	1.3	0
3.21	-0.40548	3.67548	10.38552	-1.3	-2.4	0.8	0
3.215	-0.5559	3.8259	10.5294	-3.9	-3.9	0.2	0
3.22	-0.66708	3.49236	9.980041	-6.2	-5.4	0.4	0
3.225	-0.70632	3.64278	9.692281	-6.5	-6.7	-0.1	0
3.23	-0.66708	3.71472	9.50916	-6	-7.5	-1.3	0
3.235	-0.44472	3.96978	9.5484	-6.5	-7.9	-1.8	0
3.24	-0.22236	4.37526	9.659581	-6.7	-9.3	-2.5	0
3.245	0	4.45374	9.659581	-8.4	-9	-3.3	0
3.25	0.2943	4.525681	9.5811	-10	-9.2	-3.5	0
3.255	0.22236	4.30332	9.5484	-11.4	-8.4	-4	0
3.26	0.18312	4.08096	9.437221	-13.1	-7.9	-4.4	0
3.265	0.07194	3.89784	9.293341	-14.2	-7.2	-4.6	0
3.27	0.0327	3.60354	9.2214	-14.9	-7.2	-4.6	0
3.275	0.14388	3.45966	9.07752	-14.3	-6.8	-5.3	0
3.28	0.18312	3.49236	9.18216	-13.6	-6.9	-5.6	0
3.285	0.33354	3.5316	9.33258	-13.1	-6.8	-5.5	0
3.29	0.48396	3.60354	9.33258	-13.7	-7	-5.8	0
3.295	0.59514	3.8586	9.5484	-13.5	-6.7	-5.8	0
3.3	0.7455601	4.19214	9.659581	-14	-6.7	-5.4	0
3.305	0.7455601	4.34256	9.76422	-14.7	-6.2	-4.7	0
3.31	0.7455601	4.4145	9.875401	-16.1	-5.6	-3.5	0
3.315	0.59514	4.4145	9.731521	-17.5	-5.6	-3.9	0
3.32	0.51666	4.525681	9.80346	-18.9	-5.1	-3.2	0
3.325	0.37278	4.48644	9.83616	-21.3	-5.1	-3	0
3.33	0.25506	4.4145	9.875401	-23.1	-5.3	-3	0
3.335	0.25506	4.34256	9.875401	-25.4	-4.8	-3.2	0
3.34	0.22236	4.23138	9.692281	-27.5	-5.4	-3.7	0
3.345	0.2943	3.89784	9.62034	-29.2	-5.1	-3.9	0
3.35	0.2943	3.71472	9.5484	-30.2	-4.6	-4.6	0
3.355	0.2943	3.5316	9.47646	-30.3	-4.2	-4.9	0
3.36	0.33354	3.42042	9.33258	-29.7	-2.5	-6.1	0
3.365	0.40548	3.01494	9.18216	-30.2	-1.2	-7.1	0
3.37	0.48396	2.6487	9.03828	-30.5	-0.7	-7.4	0
3.375	0.37278	2.31516	8.894401	-29.8	-0.9	-7.5	0
3.38	0.48396	2.13204	8.9271	-27.8	-1.2	-8.6	0
3.385	0.63438	2.24322	8.85516	-26.3	-1.4	-8.3	0
3.39	0.7455601	2.3544	8.85516	-25.2	-1.5	-7.3	0
3.395	0.7455601	2.6487	9.14946	-23.5	-1.6	-7	0
3.4	0.63438	3.08688	9.36528	-22.1	-1.7	-6.3	0
3.405	0.77826	3.49236	9.5484	-20.5	-0.1	-6	0
3.41	0.8959801	3.45966	9.47646	-21.6	0.3	-6.3	0
3.415	1.00716	3.34848	9.36528	-22.2	0	-5.4	0
3.42	1.19028	2.90376	9.2541	-22.8	0.7	-5.7	0
3.425	1.15104	2.3871	9.00558	-22.8	1.6	-4.9	0
3.43	1.22952	2.02086	8.9271	-22	3.2	-3.1	0
3.435	0.96792	2.02086	8.894401	-19.6	7.1	-1.6	0
3.44	0.66708	2.24322	8.85516	-17.7	9.4	-0.4	0
3.445	0.63438	2.31516	9.03828	-16.3	8.8	-2	0
3.45	0.5559	2.46558	9.07752	-15.1	11.6	-2.8	0
3.455	0.40548	2.57022	8.96634	-15.3	13.5	-3.7	0
3.46	0.44472	2.6487	9.03828	-14.3	13	-4.1	0
3.465	0.5559	2.75988	9.110221	-13.4	12.3	-4.2	0
3.47	0.63438	2.60946	9.03828	-12.3	12.8	-4.3	0
3.475	0.63438	2.46558	8.894401	-11.2	13.7	-3.3	0
3.48	0.51666	2.27592	8.9271	-9.8	16.2	-2.9	0
3.485	0.2943	2.3871	9.00558	-7.1	18	-2.3	0
3.49	0.14388	2.6814	9.110221	-5.1	19.6	-2.3	0
3.495	0	2.90376	9.293341	-4	19.8	-3.1	0
3.5	-0.25506	3.19806	9.50916	-3.5	19.6	-3.8	0
3.505	-0.44472	3.38118	9.731521	-3.7	18.5	-3.5	0
3.51	-0.48396	3.42042	9.659581	-4.7	16.6	-2.1	0
3.515	-0.51666	3.2373	9.47646	-5.4	16.3	-2.1	0
3.52	-0.59514	2.943	9.293341	-5.8	16.1	-2.5	0
3.525	-0.70632	2.72064	9.36528	-5.9	15.7	-3.2	0
3.53	-0.8175	2.72064	9.437221	-4.6	14.8	-3.3	0
3.535	-0.96792	2.83182	9.40452	-3.6	13.4	-3.4	0
3.54	-1.03986	2.90376	9.50916	-2.8	12.1	-3	0
3.545	-1.00716	2.90376	9.50916	-2.3	10.9	-3.5	0
3.55	-0.96792	3.01494	9.5484	-2.1	9.3	-4.2	0
3.555	-0.8567401	3.05418	9.62034	-1.2	8.7	-4.7	0
3.56	-0.8175	2.9757	9.5811	-1.1	7.6	-4.6	0
3.565	-0.77826	2.79258	9.50916	-0.9	7.1	-4.4	0
3.57	-0.70632	2.6814	9.40452	0.2	6	-4.3	0
3.575	-0.63438	2.53752	9.36528	1.1	4.7	-4.6	0
3.58	-0.59514	2.60946	9.33258	2.3	4.1	-4.4	0
3.585	-0.48396	2.6814	9.40452	3.3	3.9	-4	0
3.59	-0.33354	2.6487	9.33258	4.6	3.2	-4.6	0
3.595	-0.22236	2.79258	9.36528	5	2.1	-5	0
3.6	-0.0327	2.90376	9.437221	5.6	1.9	-4.6	0
3.605	0	3.08688	9.5484	6.1	2.2	-3.9	0
3.61	-0.0327	3.19806	9.659581	6.3	2.1	-3.4	0
3.615	-0.25506	3.2373	9.80346	6.2	2.4	-3.7	0
3.62	-0.48396	3.34848	9.83616	6.1	2.5	-2.7	0
3.625	-0.66708	3.45966	9.83616	5.6	1.7	-2.7	0
3.63	-0.70632	3.45966	9.9081	4.8	0.9	-2.6	0
3.635	-0.7455601	3.42042	9.875401	3.9	0.2	-3.2	0
3.64	-0.66708	3.2373	9.76422	3	-1	-3.9	0
3.645	-0.51666	3.12612	9.5484	3.2	-1.8	-3.7	0
3.65	-0.2943	3.01494	9.50916	3.2	-2.2	-3.6	0
3.655	-0.07194	3.08688	9.50916	3.6	-2.5	-2.8	0
3.66	0	3.12612	9.437221	3.4	-3.2	-2.5	0
3.665	0	3.08688	9.50916	3.4	-2.7	-2.8	0
3.67	-0.0327	2.943	9.36528	3.2	-2.1	-2.8	0
3.675	-0.14388	2.943	9.50916	3.6	-2.3	-2.6	0
3.68	-0.25506	3.27	9.659581	3.6	-2.1	-3.2	0
3.685	-0.22236	3.27	9.659581	3	-3	-3.4	0
3.69	-0.25506	3.19806	9.50916	2.3	-2.9	-2.9	0
3.695	-0.18312	3.08688	9.437221	1.9	-2.9	-3	0
3.7	-0.14388	2.943	9.47646	2.3	-2.3	-3	0
3.705	-0.11118	2.943	9.47646	2.5	-2.7	-2.7	0
3.71	-0.11118	3.05418	9.437221	3	-2.4	-2.5	0
3.715	-0.07194	3.08688	9.50916	3.8	-2.8	-2.1	0
3.72	-0.11118	3.08688	9.5484	3.7	-2.8	-1.9	0
3.725	-0.14388	3.08688	9.47646	3.3	-3.5	-1.4	0
3.73	-0.18312	3.12612	9.437221	3.7	-3.7	-1.3	0
3.735	-0.14388	3.01494	9.437221	4.4	-3.7	-1.4	0
3.74	0	2.87106	9.36528	4.9	-3.7	-1.1	0
3.745	0.07194	2.75988	9.33258	5.6	-3.9	-1.1	0
3.75	0.07194	2.87106	9.437221	6.3	-3.4	-0.6	0
3.755	0.07194	3.12612	9.50916	6.7	-3.7	-0.8	0
3.76	0.11118	3.2373	9.47646	7	-3.6	-0.3	0
3.765	0.14388	3.16536	9.50916	6.8	-3.6	0.6	0
3.77	0.18312	3.05418	9.47646	6.7	-3.5	0.9	0
3.775	0	3.05418	9.437221	7.1	-3	0.7	0
3.78	0	3.08688	9.40452	7.5	-2.8	0.9	0
3.785	0.07194	3.05418	9.47646	8.1	-3.2	1.1	0
3.79	0.18312	3.12612	9.36528	8.5	-3.6	1.2	0
3.795	0.22236	2.9757	9.437221	8.6	-3	1.3	0
3.8	0.18312	3.05418	9.40452	8.9	-2.4	1.4	0
3.805	0.0327	3.27	9.5484	8.7	-1.2	1.4	0
3.81	0	3.42042	9.692281	8.8	-0.6	1.7	0
3.815	-0.18312	3.5316	9.76422	8	-1.2	1.7	0
3.82	-0.22236	3.49236	9.692281	7.2	-2.1	1.6	0
3.825	-0.25506	3.42042	9.659581	6.9	-2	1.8	0
3.83	-0.18312	3.34848	9.62034	6.5	-2.5	1.3	0
3.835	-0.22236	3.42042	9.62034	6.2	-3.2	1.8	0
3.84	-0.11118	3.5643	9.692281	5.8	-3	1.6	0
3.845	-0.07194	3.5316	9.692281	5.1	-2.9	1.6	0
3.85	-0.0327	3.42042	9.5811	4.1	-2.5	1.4	0
3.855	0	3.19806	9.47646	3.7	-2.7	0.9	0
3.86	0.11118	3.12612	9.33258	3.7	-2.2	0.4	0
3.865	0.0327	3.08688	9.36528	4.2	-1.8	1.1	0
3.87	-0.0327	3.05418	9.33258	4.9	-1.6	1.4	0
3.875	-0.07194	3.01494	9.40452	5	-1.1	1.1	0
3.88	-0.07194	3.12612	9.437221	5.3	-1	0.7	0
3.885	-0.0327	3.19806	9.47646	5.3	-1.3	0.4	0
3.89	0	3.27	9.40452	5.5	-1.1	-0.1	0
3.895	0.07194	3.30924	9.50916	5.6	-0.7	0.1	0
3.9	0.14388	3.5316	9.659581	5.9	-1.3	-0.2	0
3.905	0.14388	3.67548	9.731521	5.1	-1	0.2	0
3.91	0.07194	3.71472	9.731521	4.7	-1.3	0	0
3.915	0.11118	3.64278	9.62034	3.7	-0.6	0	0
3.92	0.14388	3.49236	9.62034	2.7	0	0	0
3.925	0.22236	3.49236	9.47646	2	0	0.4	0
3.93	0.22236	3.42042	9.47646	1.5	0.7	0.1	0
3.935	0.25506	3.38118	9.5811	1.3	1.2	-0.6	0
3.94	0.18312	3.49236	9.659581	0.7	1.4	0	0
3.945	0.11118	3.60354	9.659581	0.2	1.6	0.2	0
3.95	0.07194	3.64278	9.62034	-0.1	1.6	0.3	0
3.955	0.11118	3.64278	9.62034	-1.1	1.6	0	0
3.96	0.07194	3.60354	9.62034	-1.5	1.8	0	0
3.965	0.07194	3.5316	9.692281	-2.6	2.3	0.2	0
3.97	0	3.5643	9.659581	-3.5	2.1	-0.1	0
3.975	-0.07194	3.42042	9.5484	-4.2	1.9	0.2	0
3.98	-0.14388	3.34848	9.5484	-4.8	1.8	0.1	0
3.985	-0.2943	3.2373	9.5484	-4.4	1.8	-0.6	0
3.99	-0.14388	3.27	9.47646	-4.4	1.9	-0.7	0
3.995	-0.14388	3.16536	9.437221	-4.6	1.7	-0.8	0
4	-0.07194	3.16536	9.40452	-3.5	0.8	-0.6	0
4.005	-0.07194	3.27	9.437221	-3.5	0.6	-0.7	0
4.01	-0.07194	3.38118	9.5484	-4.1	0	-0.8	0
4.015	-0.07194	3.42042	9.62034	-4.4	1.4	-1.1	0
4.02	-0.11118	3.38118	9.62034	-5.2	1.4	-1.2	0
4.025	-0.14388	3.42042	9.659581	-5.6	0.8	-1.1	0
4.03	-0.22236	3.42042	9.5811	-6.3	0.3	-1.1	0
4.035	-0.22236	3.27	9.5484	-6.2	-0.1	-1.1	0
4.04	-0.14388	3.2373	9.50916	-6	-0.2	-1.1	0
4.045	-0.0327	3.30924	9.50916	-6.5	-0.4	-1.4	0
4.05	0.11118	3.34848	9.5811	-6.7	0.1	-1.4	0
4.055	0.07194	3.45966	9.659581	-7.1	0.1	-1.6	0
4.06	0	3.45966	9.659581	-7.4	0.3	-1.4	0
4.065	-0.11118	3.42042	9.5811	-8	0.2	-1.5	0
4.07	-0.18312	3.2373	9.62034	-8.5	0	-1.4	0
4.075	-0.25506	3.08688	9.40452	-8.5	0	-1.8	0
4.08	-0.25506	2.943	9.40452	-8.6	-0.3	-1.8	0
4.085	-0.11118	3.01494	9.36528	-8.3	-0.2	-2.1	0
4.09	0.18312	2.42634	9.14946	-7.9	-0.7	-2.8	0
4.095	0.37278	2.87106	9.50916	-6.3	-0.2	-2.5	0
4.1	-0.2943	3.08688	9.692281	-5	0	-1.8	0
4.105	-0.7455601	2.87106	9.07752	-5.2	-0.5	-1	0
4.11	-0.44472	2.72064	9.2214	-4.6	-2.1	-0.4	0
4.115	-0.18312	2.79258	9.47646	-3.4	-2.9	-0.8	0
4.12	0	2.943	9.50916	-2.2	-3.4	-1.4	0
4.125	0.11118	2.9757	9.47646	-0.9	-3.6	-0.7	0
4.13	0.11118	2.90376	9.437221	-0.5	-4.4	0.1	0
4.135	-0.0327	2.79258	9.293341	-0.1	-4.8	0.7	0
4.14	0.0327	2.60946	9.14946	0.7	-4.3	0.1	0
4.145	0.07194	2.3871	9.03828	2.4	-5.1	0	0
4.15	0.14388	2.27592	9.00558	4.6	-5.3	0.4	0
4.155	0.18312	2.13204	8.894401	6.6	-5.8	0.9	0
4.16	0.25506	2.13204	8.75052	8.9	-5.3	0.8	0
4.165	0.40548	2.02086	8.495461	11.6	-5	0.3	0
4.17	0.63438	1.61538	8.09652	14.7	-4.7	0.4	0
4.175	0.8959801	0.95484	7.37058	19.4	-3.1	1.2	0
4.18	1.03986	0	6.71658	25.3	-0.5	2.6	0
4.185	1.0791	-0.07194	6.97164	34.4	1.8	4.2	0
4.19	1.00716	0.8829001	7.47522	45.7	4.4	6.3	0
4.195	0.63438	1.87698	8.057281	52.2	7.2	6.3	0
4.2	0.0327	2.83182	9.5484	56.2	9.3	5.5	0
4.205	-0.92868	6.25224	12.59604	55.9	8.8	3.8	0
4.21	-1.3407	9.417601	13.72092	46.7	5.1	2.5	0
4.215	-1.64154	10.11738	13.54434	31.2	3	1.7	0
4.22	-1.22952	7.80222	11.8374	15.2	2.1	-0.7	0
4.225	-0.18312	4.48644	9.62034	1.1	0.4	-3.1	0
4.23	0.8567401	1.90968	8.2404	-2.1	-0.2	-3.9	0
4.235	1.26876	1.2099	8.12922	1.3	0.4	-2.1	0
4.24	0.8567401	2.0601	8.78322	6.5	1.8	0.2	0
4.245	0.11118	3.19806	9.50916	10.1	3	1.1	0
4.25	-0.40548	4.1202	9.83616	11.2	3.7	1.2	0
4.255	-0.59514	4.34256	9.9081	10.3	3.3	0.8	0
4.26	-0.2943	3.93708	9.50916	8.3	3.5	0	0
4.265	0.22236	3.34848	9.110221	7	3	0.4	0
4.27	0.66708	2.9757	8.75052	7.4	3	0.3	0
4.275	0.8567401	2.6487	8.42352	9.8	4.5	1.4	0
4.28	0.96792	2.3544	8.12922	12.8	6.2	2.3	0
4.285	0.8175	2.0601	7.87416	17	8.3	3.6	0
4.29	0.8959801	1.7658	7.586401	22.3	10.3	3.8	0
4.295	1.0791	1.39302	7.22016	27.7	13.3	4.1	0
4.3	1.45188	1.13796	6.82122	35.2	15.4	5.5	0
4.305	1.90314	1.09872	6.71658	41.7	19.5	5.3	0
4.31	2.27592	1.5042	7.004341	48.5	25.6	5.7	0
4.315	1.82466	2.20398	7.76952	53.4	33.3	5.5	0
4.32	0.7455601	2.6487	8.495461	54.6	39.2	5.9	0
4.325	-0.70632	3.71472	10.74522	53.9	44.2	4.3	0
4.33	-2.1255	8.12922	14.8131	49.4	42.5	1.4	0
4.335	-4.55184	12.84456	16.4481	33.8	35.9	-0.4	0
4.34	-6.12144	11.03952	13.8321	13.7	24.2	-3.5	0
4.345	-4.7415	5.84676	10.01928	-1.6	10	-6.3	0
4.35	-1.0791	2.6814	8.312341	-5.5	-3	-5.8	0
4.355	1.90314	2.6814	9.00558	-0.4	-6.4	-3.1	0
4.36	2.27592	4.1202	9.9081	3.3	-3.3	-1.1	0
4.365	0.5559	4.85268	10.13046	3.2	0.2	-0.7	0
4.37	-1.00716	4.525681	9.731521	0.7	2.3	-0.5	0
4.375	-1.53036	4.04826	9.33258	-0.9	1.7	-0.8	0
4.38	-0.8175	3.78666	9.33258	-1.1	-0.1	-1.8	0
4.385	0.18312	4.08096	9.33258	-0.7	-1.3	-2.4	0
4.39	0.48396	4.08096	9.293341	-1.1	-1.3	-1.9	0
4.395	0.07194	3.96978	9.2541	-1.1	-0.3	-1.1	0
4.4	-0.40548	3.75396	9.18216	-1.4	0.3	-1	0
4.405	-0.51666	3.71472	9.110221	-1.2	0	-1.1	0
4.41	-0.33354	3.71472	9.14946	-0.4	-0.4	-1.6	0
4.415	-0.07194	3.71472	9.110221	-0.4	-0.3	-1.5	0
4.42	0.0327	3.60354	9.03828	-0.2	0.8	-1.2	0
4.425	0	3.5643	8.96634	-0.2	1.4	-1.4	0
4.43	-0.0327	3.5316	8.9271	0	2.2	-1.1	0
4.435	-0.18312	3.60354	9.00558	0.4	3.1	-1.4	0
4.44	-0.22236	3.49236	8.96634	0.3	3.2	-1.4	0
4.445	-0.18312	3.5316	8.96634	-0.1	3.9	-1.7	0
4.45	-0.14388	3.67548	9.07752	0	4.3	-1.6	0
4.455	-0.37278	3.75396	9.18216	-0.4	5.1	-2.1	0
4.46	-0.51666	3.78666	9.14946	-1	5.7	-2.3	0
4.465	-0.63438	3.93708	9.47646	-1.5	5.6	-2.3	0
4.47	-0.66708	4.34256	9.659581	-2.8	5.3	-2.5	0
4.475	-0.66708	4.37526	9.692281	-2.7	4.1	-2.8	0
4.48	-0.59514	4.26408	9.62034	-3.9	2.8	-3	1
4.485	-0.44472	4.00902	9.5484	-4.2	1.2	-2.5	1
4.49	-0.2943	4.00902	9.50916	-4.3	-0.4	-2	1
4.495	-0.22236	3.89784	9.36528	-1.8	-2.2	-1.8	1
4.5	-0.0327	3.8259	9.2214	-0.4	-2.8	-1.6	1
4.505	0.07194	3.8586	9.2214	0.3	-2	-1.6	1
4.51	0.14388	3.8586	9.2541	0.7	-1.4	-1.5	1
4.515	0.14388	3.8586	9.07752	0.6	-0.3	-1.8	1
4.52	0.25506	3.78666	9.00558	0.4	0	-2.1	1
4.525	0.11118	3.67548	9.00558	0.3	1	-1.8	1
4.53	-0.0327	3.67548	9.07752	0.4	1.3	-1.9	1
4.535	-0.11118	3.75396	9.14946	0.5	1.4	-2.5	1
4.54	-0.18312	3.8259	9.14946	0.4	2.7	-2.1	1
4.545	-0.37278	3.8586	9.2541	0	2.8	-1.5	1
4.55	-0.40548	3.75396	9.18216	-0.1	3	-1.1	1
4.555	-0.40548	3.64278	9.07752	0	2.7	-1.6	1
4.56	-0.2943	3.5316	8.9271	0.4	3	-2.2	1
4.565	-0.22236	3.45966	8.82246	0.6	3	-1.4	1
4.57	-0.07194	3.38118	8.711281	0.6	3.7	-0.8	1
4.575	0.11118	3.49236	8.85516	0.4	4.5	-0.2	1
4.58	-0.0327	3.75396	9.50916	0	6.1	-0.2	1
4.585	-0.40548	4.45374	10.2024	0.1	7.3	-0.2	1
4.59	-0.77826	4.74804	9.980041	0.5	6.6	-0.3	1
4.595	-0.8567401	4.26408	9.40452	1	4.6	-0.2	1
4.6	-0.5559	4.08096	9.47646	1.6	3.1	-0.3	1
4.605	-0.40548	4.26408	9.80346	1.1	2.2	-0.9	1
4.61	-0.37278	4.30332	9.5484	0.7	1.4	-1.2	1
4.615	-0.48396	4.19214	9.40452	-0.1	1	-1.4	1
4.62	-0.44472	4.08096	9.33258	0	-0.1	-0.7	1
4.625	-0.2943	3.96978	9.2541	-0.1	-0.4	-0.4	1
4.63	-0.11118	3.78666	9.03828	-0.2	-0.8	-0.4	1
4.635	0.07194	3.49236	8.96634	0	-0.3	-0.4	1
4.64	0.11118	3.38118	9.03828	0.2	0.8	-1.5	1
4.645	-0.0327	3.5316	9.07752	0.5	1.3	-2.5	1
4.65	-0.2943	3.78666	9.110221	0.7	1.8	-3.1	1
4.655	-0.40548	3.75396	9.18216	0.3	2.8	-3.6	1
4.66	-0.48396	3.71472	9.14946	0.1	2.9	-3.9	1
4.665	-0.48396	3.60354	9.110221	-0.6	2.6	-4.4	1
4.67	-0.44472	3.60354	9.18216	-1.1	2.3	-4.4	1
4.675	-0.51666	3.75396	9.14946	-1.8	2.3	-4.8	1
4.68	-0.51666	3.8586	9.14946	-3.2	2.1	-4.1	1
4.685	-0.51666	3.89784	9.18216	-3.9	2.1	-3.3	1
4.69	-0.51666	3.89784	9.110221	-4.2	2	-1.9	1
4.695	-0.40548	3.89784	9.18216	-5.7	1.5	-0.7	1
4.7	-0.40548	3.93708	9.33258	-6.3	1.4	0.6	1
4.705	-0.63438	4.08096	9.47646	-6.1	1.5	1.1	1
4.71	-0.5559	4.1202	9.437221	-4.6	1.1	1.5	1
4.715	-0.59514	3.93708	9.36528	-5.1	0.6	2	1
4.72	-0.51666	3.96978	9.36528	-5.8	-0.6	2.3	1
4.725	-0.48396	4.00902	9.40452	-5.5	-0.9	1.4	1
4.73	-0.48396	4.08096	9.36528	-5.5	-0.4	1.9	1
4.735	-0.33354	3.8259	9.2541	-5.6	-0.9	1.8	1
4.74	-0.25506	3.60354	9.36528	-5.9	-0.8	2.4	1
4.745	-0.33354	3.60354	9.33258	-5.8	-1.4	2.9	1
4.75	-0.33354	3.75396	9.40452	-5.6	-1.8	2.5	1
4.755	-0.22236	3.67548	9.40452	-4.9	-1.2	2.8	1
4.76	-0.14388	3.71472	9.437221	-5.1	-1.4	2.5	1
4.765	-0.07194	3.78666	9.47646	-4.9	-1.1	2.3	1
4.77	-0.2943	3.8259	9.36528	-4.6	-0.9	1.8	1
4.775	-0.33354	3.8586	9.47646	-4.9	-0.9	1.4	1
4.78	-0.2943	3.78666	9.47646	-3.5	-0.1	1.1	1
4.785	-0.33354	3.78666	9.437221	-1.4	-0.7	1.6	1
4.79	-0.25506	3.71472	9.40452	-0.2	-1.4	1.8	1
4.795	-0.22236	3.75396	9.40452	0.7	-2	1.1	1
4.8	-0.18312	3.71472	9.40452	1.5	-1.7	1	1
4.805	-0.18312	3.67548	9.33258	2.5	-1.1	0.5	1
4.81	0	3.49236	9.36528	3.1	-0.9	0.4	1
4.815	0.11118	3.49236	9.33258	3	-0.2	0	1
4.82	0	3.67548	9.36528	3.2	0.2	-0.4	1
4.825	0.18312	4.00902	9.2541	2.7	1.1	-0.9	1
4.83	0.33354	4.00902	9.18216	1.7	2.2	-1.6	1
4.835	0.18312	4.04826	9.2214	0.9	3.2	-1.8	1
4.84	0.14388	4.1202	9.03828	-0.7	4.6	-2.5	1
4.845	0.07194	4.15944	9.2214	-2.3	5.7	-3.1	1
4.85	-0.22236	4.1202	9.18216	-3.6	6.1	-3.3	1
4.855	-0.33354	3.96978	9.293341	-4.2	6.1	-3.7	1
4.86	-0.37278	3.93708	9.36528	-5.1	6.3	-3.3	1
4.865	-0.44472	3.8259	9.33258	-4.6	6.4	-3.4	1
4.87	-0.37278	3.75396	9.40452	-3.9	6.3	-3.2	1
4.875	-0.33354	3.67548	9.40452	-3.5	6.2	-3.2	1
4.88	-0.40548	3.64278	9.47646	-3	5.3	-3.4	1
4.885	-0.40548	3.67548	9.5811	-1.9	5.1	-3.2	1
4.89	-0.51666	3.64278	9.5484	-0.8	4.9	-3.2	1
4.895	-0.51666	3.60354	9.47646	0.4	4.1	-2.9	1
4.9	-0.51666	3.60354	9.33258	1.7	2.7	-2.8	1
4.905	-0.7455601	3.64278	9.5811	2	2.8	-2.6	1
4.91	-0.37278	3.71472	9.36528	3	2.5	-1.8	1
4.915	-0.48396	3.67548	9.437221	3.7	1.9	-1.9	1
4.92	-0.40548	3.64278	9.40452	4.3	1.7	-2.1	1
4.925	-0.33354	3.78666	9.33258	5.5	1.4	-2.2	1
4.93	-0.33354	3.78666	9.437221	6.5	1.1	-2.2	1
4.935	-0.2943	3.89784	9.36528	6.7	1	-2.5	1
4.94	-0.37278	3.89784	9.33258	6.7	0.5	-2.4	1
4.945	-0.37278	3.8586	9.36528	6.7	0.6	-1.6	1
4.95	-0.33354	3.78666	9.40452	7.1	0.7	-2.3	1
4.955	-0.37278	3.89784	9.36528	6.5	0.5	-2.5	1
4.96	-0.2943	3.8586	9.437221	6.9	0.2	-3.2	1
4.965	-0.37278	3.8259	9.437221	7.6	-0.1	-2.5	1
4.97	-0.51666	3.89784	9.437221	7.8	-0.2	-2.3	1
4.975	-0.48396	3.78666	9.40452	7.9	-1.1	-2.6	1
4.98	-0.44472	3.64278	9.40452	8.1	-0.7	-2.3	1
4.985	-0.33354	3.75396	9.293341	8.1	-1.1	-2.4	1
4.99	-0.14388	3.8259	9.293341	8.4	-0.9	-2.5	1
4.995	-0.22236	3.8586	9.293341	8.4	-0.2	-2.3	1
5	-0.25506	3.93708	9.2541	8.1	-0.2	-2.1	1
5.005	-0.2943	3.89784	9.33258	8.2	0.2	-2.3	1
5.01	-0.2943	3.89784	9.293341	7.9	0.5	-2.2	1
5.015	-0.25506	3.93708	9.33258	7.7	1.1	-1.8	1
5.02	-0.25506	3.8259	9.36528	8.4	1.1	-2.8	1
5.025	-0.18312	3.8586	9.36528	8.6	1.5	-3	1
5.03	-0.11118	3.89784	9.293341	8.4	2	-3	1
5.035	-0.18312	3.93708	9.2541	8.8	2.9	-3.5	1
5.04	-0.22236	4.04826	9.2214	8.4	3.5	-4.2	1
5.045	-0.33354	4.04826	9.2541	8.5	3.9	-4.2	1
5.05	-0.37278	4.04826	9.293341	8.5	4.2	-4.2	1
5.055	-0.5559	4.08096	9.2214	8.2	4.4	-3.9	1
5.06	-0.5559	4.04826	9.2214	8.1	3.7	-4.2	1
5.065	-0.48396	4.04826	9.2541	8	3.5	-3.7	1
5.07	-0.51666	3.93708	9.293341	7.8	3.5	-3.9	1
5.075	-0.48396	3.8586	9.36528	8.1	3.4	-4.2	1
5.08	-0.37278	3.8259	9.293341	9.1	2.8	-4.1	1
5.085	-0.25506	3.78666	9.36528	9.7	3	-4	1
5.09	-0.18312	3.67548	9.33258	11.2	2.6	-3.9	1
5.095	-0.14388	3.64278	9.40452	12.1	3	-4.1	1
5.1	-0.25506	3.49236	9.47646	13.6	4.2	-4.8	1
5.105	-0.14388	3.34848	9.437221	15.2	4.2	-5.5	1
5.11	-0.2943	3.27	9.5484	17.3	4.3	-5.8	1
5.115	-0.5559	3.5316	9.5484	19.1	5.3	-5.2	1
5.12	-0.59514	3.5316	9.5484	21.8	5.8	-4.6	1
5.125	-0.44472	3.60354	9.50916	25.2	4.8	-4.4	1
5.13	-0.66708	3.75396	9.437221	27.5	4.6	-3.6	1
5.135	-0.70632	3.93708	9.36528	29.3	5.3	-2.8	1
5.14	-0.63438	4.04826	9.33258	31	4.6	-2.4	1
5.145	-0.70632	4.04826	9.36528	31.9	4.4	-1.4	1
5.15	-0.7455601	4.08096	9.33258	33.2	4.2	-1.1	1
5.155	-0.59514	4.04826	9.40452	34.6	3.2	-0.4	1
5.16	-0.5559	4.08096	9.40452	36	3.2	0.5	1
5.165	-0.51666	4.04826	9.36528	37.3	3.5	0.6	1
5.17	-0.44472	4.04826	9.437221	38.7	3.7	0.6	1
5.175	-0.48396	4.04826	9.36528	40.6	2.5	1.3	1
5.18	-0.40548	4.04826	9.36528	42.9	2.4	1.7	1
5.185	-0.44472	3.93708	9.40452	45.2	3	1.4	1
5.19	-0.40548	3.8586	9.437221	46.8	3.1	1.6	1
5.195	-0.51666	4.1202	9.33258	48.7	3.7	1.8	1
5.2	-0.59514	4.26408	9.33258	50.6	3.3	2.1	1
5.205	-0.59514	4.30332	9.2541	52	3.1	2.5	1
5.21	-0.5559	4.30332	9.18216	53.4	3.1	2.1	1
5.215	-0.63438	4.4145	9.03828	54.1	3	2.5	1
5.22	-0.63438	4.525681	8.9271	54.6	2.9	3	1
5.225	-0.66708	4.66956	8.894401	55.4	2.3	3	1
5.23	-0.70632	4.7088	8.85516	56.5	1.9	3.2	1
5.235	-0.77826	4.78074	8.894401	57.3	2.1	3.8	1
5.24	-0.7455601	4.85268	8.75052	57.6	1.8	3.9	1
5.245	-0.7455601	4.85268	8.82246	57.9	1.6	4.4	1
5.25	-0.70632	4.78074	8.9271	59.7	0	5	1
5.255	-0.66708	4.66956	9.00558	60.6	-0.1	5.4	1
5.26	-0.66708	4.55838	9.18216	62.6	-1.6	5.5	1
5.265	-0.59514	4.45374	9.36528	65.3	-3	5.9	1
5.27	-0.33354	4.30332	9.40452	67.8	-3.1	6.3	1
5.275	-0.25506	4.4145	9.33258	70.1	-2.4	6.3	1
5.28	-0.2943	4.63686	9.18216	72.4	-1.4	6	1
5.285	-0.22236	4.89192	8.9271	75.5	-1.1	6	1
5.29	0	5.04234	8.82246	77	-0.8	5.8	1
5.295	-0.07194	5.22546	8.67858	78.1	0	4.9	1
5.3	-0.14388	5.44782	8.495461	78.3	0.8	4	1
5.305	-0.18312	5.591701	8.12922	77.2	1.1	3.2	1
5.31	-0.0327	5.66364	7.84146	76.3	0.8	2.7	1
5.315	0	5.77482	7.952641	75.2	0.5	1.8	1
5.32	-0.18312	5.886	7.985341	73.3	1.3	0.9	1
5.325	-0.2943	5.95794	7.952641	72.2	1.7	0.5	1
5.33	-0.44472	6.03642	7.9134	70.6	1.9	0.1	1
5.335	-0.59514	6.06912	7.9134	68	2.3	0.4	1
5.34	-0.66708	6.14106	7.87416	66.3	2.2	0.6	1
5.345	-0.63438	6.219541	7.80222	64.8	1.5	0.8	1
5.35	-0.66708	6.33072	7.69758	62.3	1	1.7	1
5.355	-0.70632	6.40266	7.62564	60.1	1	1.5	1
5.36	-0.66708	6.513841	7.44252	57.5	0.4	2.3	1
5.365	-0.63438	6.54654	7.403281	55.2	0.4	2	1
5.37	-0.51666	6.54654	7.403281	52.9	-0.2	2.1	1
5.375	-0.51666	6.54654	7.33134	51.1	-0.5	2.5	1
5.38	-0.51666	6.62502	7.33134	49.1	-0.8	2.8	1
5.385	-0.51666	6.62502	7.298641	47	-1.1	3.1	1
5.39	-0.48396	6.54654	7.37058	45.4	-1.3	2.8	1
5.395	-0.5559	6.54654	7.44252	43.8	-1.4	3	1
5.4	-0.48396	6.513841	7.586401	42.4	-1.7	3.1	1
5.405	-0.44472	6.43536	7.62564	41.3	-2.1	3.7	1
5.41	-0.48396	6.36342	7.586401	40	-1.8	3.5	1
5.415	-0.40548	6.219541	7.586401	39.7	-2.1	2.8	1
5.42	-0.11118	6.14106	7.952641	40.8	-2	2.4	1
5.425	0	5.99718	8.312341	42.1	0	1.9	1
5.43	0.07194	5.92524	8.495461	44	0.4	0.9	1
5.435	0.0327	5.814061	8.67858	48	1.1	-0.2	1
5.44	0.11118	5.814061	8.82246	51.8	2.3	-1.1	1
5.445	0.18312	5.814061	8.894401	55.7	3.2	-1.6	1
5.45	0.07194	5.66364	9.03828	59.7	4.9	-1.8	1
5.455	-0.2943	5.66364	9.110221	64.4	5.4	-2.5	1
5.46	-0.2943	5.70288	9.110221	71.1	5.3	-3	1
5.465	-0.37278	5.74212	9.14946	76.5	5	-3	1
5.47	-0.40548	5.74212	9.03828	82.7	4.9	-3.7	1
5.475	-0.51666	5.92524	9.00558	88	4.6	-3.8	1
5.48	-0.51666	6.10836	8.894401	93.8	3.7	-4.2	1
5.485	-0.51666	6.291481	8.75052	99.1	2.5	-4.3	1
5.49	-0.48396	6.43536	8.63934	104.6	2.2	-4.2	1
5.495	-0.70632	6.54654	8.67858	112	4.4	-4.2	1
5.5	-0.92868	6.40266	8.38428	117.2	6	-4.5	1
5.505	-0.8175	6.65772	8.45622	121.3	3.3	-2.8	1
5.51	-0.48396	7.0305	8.600101	123.9	2.5	-1.4	1
5.515	-0.14388	6.91932	8.42352	127.1	3.5	-1.1	1
5.52	-0.07194	6.91932	8.02458	129.5	4.9	-1.1	1
5.525	0.0327	7.0305	7.84146	130.8	5.1	-1	1
5.53	0.25506	7.0632	7.44252	132	5.3	-1.8	1
5.535	0.48396	7.3575	7.403281	133.9	6.7	-3.7	1
5.54	0.33354	7.57986	7.298641	136.2	7.6	-5.3	1
5.545	0.37278	7.9134	7.51446	141.1	6.6	-9.3	1
5.55	0.51666	8.2404	7.18746	145.3	6.7	-12.7	1
5.555	0.07194	8.46276	6.677341	147.7	6.2	-16	1
5.56	0.18312	8.31888	6.06258	147.9	7.4	-20.5	1
5.565	-0.18312	8.42352	5.40858	145.2	7.9	-23.6	1
5.57	-1.30146	10.33974	6.78852	138.3	-1.8	-22.4	1
5.575	-1.67424	10.5948	7.44252	123.4	-11.9	-22.7	1
5.58	-0.5559	9.3849	8.27964	100.7	-26.1	-23.1	1
5.585	3.28308	7.83492	8.894401	79.8	-31.9	-24.5	1
5.59	5.18622	7.0632	10.5621	56.7	-42.3	-14.4	1
5.595	8.28618	5.814061	11.68698	33.6	-38.9	-6	1
5.6	9.816541	4.525681	11.90934	9.2	-24.2	5.3	1
5.605	10.67328	3.45966	12.12516	-20.7	-1.2	24.8	1
5.61	11.01336	2.46558	12.01398	-43.2	18	43.1	1
5.615	10.45092	2.90376	11.39922	-64.4	33.5	62.7	1
5.62	7.87416	5.92524	12.66798	-87.6	43.6	89.3	1
5.625	5.59824	4.78074	13.21734	-112.8	43.8	105.5	1
5.63	4.251	3.19806	11.61504	-138.8	41.1	115.2	1
5.635	2.75988	2.0928	10.5621	-157.6	37.8	121.1	1
5.64	1.41264	1.06602	9.50916	-170.1	33.1	121.4	1
5.645	0.2943	0.47742	8.67858	-177.7	28.3	118.1	1
5.65	-0.70632	0.36624	8.20116	-181.2	24	110.7	1
5.655	-1.6023	0.5886	7.985341	-182.1	17.1	96.1	1
5.66	-2.34786	0.95484	7.9134	-182.5	11.4	84	1
5.665	-2.68794	1.36032	7.985341	-182.9	4.2	69.9	1
5.67	-2.79912	1.58268	7.80222	-184	-4.9	51.6	1
5.675	-2.83182	1.58268	7.44252	-184.2	-12.4	36.4	1
5.68	-2.72064	1.36032	6.97164	-183.1	-20.7	21.7	1
5.685	-2.45904	1.1772	6.46152	-179.5	-28.2	8.2	1
5.69	-1.90314	1.36032	6.16722	-172.5	-34.3	-4.4	1
5.695	-1.26876	1.83774	6.35034	-162.9	-38.4	-14.7	1
5.7	-0.59514	2.60946	6.9324	-152.6	-40.3	-24	1
5.705	-0.0327	3.75396	7.54716	-142.3	-39.9	-32.2	1
5.71	0.44472	4.963861	8.2404	-135.7	-37.8	-36.8	1
5.715	0.59514	5.77482	8.75052	-133	-36.4	-39.2	1
5.72	0.8175	6.219541	8.9271	-132.6	-35	-39.8	1
5.725	0.92868	6.585781	9.40452	-132.4	-34.3	-39.9	1
5.73	0.8959801	7.24632	9.875401	-132.7	-34	-38.3	1
5.735	0.77826	8.16846	10.2351	-133.8	-36	-36.8	1
5.74	1.00716	8.86824	10.30704	-136.2	-38.9	-35.3	1
5.745	1.15104	9.273721	10.13046	-140	-41.7	-32.6	1
5.75	1.37994	9.273721	9.83616	-144.8	-44.1	-31.4	1
5.755	1.45188	9.16254	9.33258	-149.2	-45.2	-29.6	1
5.76	1.49112	8.86824	8.78322	-151.2	-45.2	-28.4	1
5.765	1.3407	8.685121	8.20116	-150.7	-45.7	-27.5	1
5.77	1.22952	8.61318	7.84146	-148.1	-45.9	-25.9	1
5.775	1.00716	8.757061	7.586401	-144.8	-46	-25.1	1
5.78	1.00716	8.940181	7.51446	-139.8	-45.6	-22.8	1
5.785	0.8175	9.0906	7.47522	-135.5	-46.8	-21.1	1
5.79	0.7455601	9.273721	7.403281	-131.9	-47.8	-18.8	1
5.795	0.5559	9.312961	7.33134	-128.2	-48.3	-16.3	1
5.8	0.48396	9.34566	7.04358	-125.2	-49.1	-13.5	1
5.805	0.40548	9.0906	6.78852	-121.8	-49.4	-9.8	1
5.81	0.22236	8.979421	6.53346	-117.5	-48.9	-7.4	1
5.815	0.11118	8.86824	6.2784	-111.8	-47.1	-3.1	1
5.82	-0.14388	8.86824	6.20646	-106.2	-45.2	-1	1
5.825	-0.44472	9.051361	6.09528	-100.4	-42.9	1.5	1
5.83	-0.70632	9.16254	5.918701	-93.5	-40.5	3.8	1
5.835	-0.96792	9.16254	5.696341	-88.8	-39.2	5.1	1
5.84	-1.15104	9.123301	5.44128	-83.1	-37.3	5.1	1
5.845	-1.41264	9.01212	5.08158	-77	-36.3	4.6	1
5.85	-1.6023	9.01212	4.86576	-70.7	-35	3.5	1
5.855	-0.70632	9.234481	4.71534	-64.4	-34.2	1.3	1
5.86	4.44066	8.940181	5.15352	-57	-28	-2.8	1
5.865	1.71348	13.94982	6.899701	-45.4	19.6	-21.7	1
5.87	-3.80628	11.81124	5.519761	-47.3	56.4	-38.9	1
5.875	-7.35096	11.29458	5.48052	-46.4	68.3	-53.3	1
5.88	-6.49422	10.81716	5.15352	-41.5	61.8	-62.4	1
5.885	-2.05356	10.67328	4.68264	-36.4	56.1	-71.8	1
5.89	-2.1255	10.33974	2.53752	-23.7	73.8	-88.9	1
5.895	-2.87106	9.0906	2.39364	-9.9	90.5	-103.2	1
5.9	-6.23262	8.207701	4.9377	4.1	107.8	-110.8	1
5.905	-12.05976	14.388	6.605401	17.6	104.7	-106.7	1
5.91	-5.559	10.81716	9.110221	22.2	65.3	-87.9	1
5.915	-4.59108	12.47832	11.8701	6.3	43.9	-62.9	1
5.92	-5.5263	9.63996	12.1971	-9.1	36.1	-48.6	1
5.925	-6.304561	5.55246	12.01398	-24.7	26	-35.4	1
5.93	-4.36872	0.95484	10.78446	-31.9	14.7	-23.8	1
5.935	-2.1255	-1.13796	10.45746	-27.8	5.4	-14.4	1
5.94	0	-1.83774	10.78446	-14.2	-1.2	-6.8	1
5.945	1.22952	0.18312	10.74522	-3.5	-0.2	-1.4	1
5.95	1.45188	1.90968	9.659581	4.9	0.4	3.6	1
5.955	0.48396	3.5316	9.2214	11.4	3.3	3.9	1
5.96	-0.70632	5.33664	10.13046	17.5	6.5	2.8	1
5.965	-1.19028	5.95794	10.74522	17.7	6.6	1.3	1
5.97	-1.67424	5.36934	10.30704	12.9	4.2	1.1	1
5.975	-1.6023	4.19214	9.50916	7.1	-0.4	0.4	1
5.98	-0.63438	3.30924	8.9271	6	-3.4	0.4	1
5.985	0.40548	3.08688	8.75052	7.9	-4.4	0.1	1
5.99	1.22952	3.34848	8.82246	10.7	-3.6	0.1	1
5.995	1.3407	3.75396	9.110221	11.6	-0.4	0.4	1
6	0.92868	4.23138	9.33258	11.8	2.8	0.4	1
6.005	0.25506	4.74804	9.62034	10.2	4.6	0.1	1
6.01	-0.22236	4.89192	9.5484	7.3	4.8	-0.5	1
6.015	-0.40548	4.7088	9.36528	4.4	4.1	-0.9	1
6.02	-0.14388	4.48644	9.2541	2.3	2.8	-0.9	1
6.025	0.33354	4.37526	9.2541	0	1.8	-1.1	1
6.03	0.8175	4.19214	9.18216	-1.7	2.3	-1.6	1
6.035	0.8567401	4.26408	9.293341	-2.8	3.3	-1.4	1
6.04	0.8175	4.26408	9.2214	-3.9	4.9	-1.4	1
6.045	0.77826	4.00902	9.2214	-4.9	6.8	-2.6	1
6.05	0.59514	3.96978	9.36528	-5.2	8.3	-3.7	1
6.055	0.5559	4.04826	9.40452	-5.3	9.9	-4.3	1
6.06	0.37278	4.19214	9.62034	-4.6	10.6	-4.6	1
6.065	0	4.4145	9.659581	-4.4	10.5	-4.4	1
6.07	-0.33354	4.34256	9.5811	-4.5	9.8	-4.3	1
6.075	-0.5559	4.19214	9.62034	-5.2	8.7	-3.5	1
6.08	-0.70632	4.1202	9.62034	-4.8	6.7	-2.9	1
6.085	-0.66708	4.04826	9.5811	-4.2	4.9	-2.2	0
6.09	-0.59514	3.93708	9.40452	-4	3.2	-1.4	0
6.095	-0.63438	3.89784	9.36528	-3.2	2	-0.7	0
6.1	-0.66708	3.93708	9.33258	-2.5	0.7	-0.5	0
6.105	-0.66708	3.8586	9.2541	-2.3	-0.1	-0.4	0
6.11	-0.5559	3.8259	9.2214	-1.9	-1.3	-0.2	0
6.115	-0.5559	3.8259	9.18216	-1.9	-2	0.3	0
6.12	-0.44472	3.78666	9.18216	-1.5	-2.8	0.4	0
6.125	-0.2943	3.75396	9.18216	-1.2	-3.2	0.6	0
6.13	-0.11118	3.78666	9.110221	-1.1	-2.8	0.7	0
6.135	0	3.8259	9.110221	-0.9	-2.3	0.8	0
6.14	0.07194	3.8259	9.07752	-1.1	-2.2	1	0
6.145	0.11118	3.78666	9.07752	-1.7	-2.1	0.7	0
6.15	0.14388	3.78666	9.03828	-2	-1.1	0.8	0
6.155	0.18312	3.8586	9.18216	-2.4	-0.9	0	0
6.16	0.14388	4.04826	9.2214	-3.6	-0.4	0	0
6.165	0.07194	4.08096	9.18216	-4.4	-0.4	0	0
6.17	0.11118	3.96978	9.14946	-5.2	-0.5	0.6	0
6.175	0.14388	3.96978	9.14946	-6	0.1	0.9	0
6.18	0.14388	3.93708	9.14946	-6.7	0.4	0.2	0
6.185	0.07194	3.96978	9.18216	-7.7	0.2	0.6	0
6.19	0	4.04826	9.2541	-7.4	1.1	0.4	0
6.195	-0.07194	4.1202	9.293341	-8.1	1.5	0.5	0
6.2	-0.22236	4.08096	9.2541	-8.8	1.2	0.6	0
6.205	-0.18312	4.00902	9.33258	-9.3	0.9	0.8	0
6.21	-0.14388	3.93708	9.293341	-9.2	0.8	0.8	0
6.215	-0.22236	3.96978	9.36528	-9.8	0	0.4	0
6.22	-0.2943	4.04826	9.47646	-9.8	-0.1	0.8	0
6.225	-0.2943	4.00902	9.36528	-8.8	-0.9	0.9	0
6.23	-0.25506	3.96978	9.33258	-7.9	-1.1	0.4	0
6.235	-0.14388	3.89784	9.33258	-7	-1.6	0.4	0
6.24	-0.07194	3.8586	9.2541	-6.7	-1.7	1	0
6.245	0.0327	3.89784	9.33258	-5.6	-1.7	0.7	0
6.25	-0.14388	3.71472	9.2541	-5.4	-1.6	-0.2	0
6.255	0.11118	3.89784	9.293341	-5.3	-1.6	0	0
6.26	0.0327	3.78666	9.2541	-5.2	-1.2	0	0
6.265	-0.0327	3.78666	9.36528	-5.3	-0.7	-0.2	0
6.27	-0.11118	3.8259	9.2541	-5.6	-0.7	0.2	0
6.275	-0.07194	3.8259	9.293341	-5.4	-0.4	0.3	0
6.28	0	3.8586	9.293341	-4.9	-0.2	0	0
6.285	0.0327	3.78666	9.33258	-4.6	-0.7	-0.2	0
6.29	0.0327	3.8259	9.33258	-5	-0.1	-0.5	0
6.295	-0.07194	3.78666	9.293341	-4.9	0.4	-0.4	0
6.3	-0.0327	3.78666	9.2541	-5	0.6	-1.1	0
6.305	-0.07194	3.75396	9.2541	-4.6	0.9	-1.1	0
6.31	0.0327	3.67548	9.2541	-4.8	1.4	-1.4	0
6.315	0.11118	3.67548	9.293341	-5.4	2.2	-1.5	0
6.32	0.22236	3.71472	9.33258	-5.2	2.2	-2.1	0
6.325	0.11118	3.71472	9.33258	-5.2	2.7	-2.5	0
6.33	0.11118	3.78666	9.36528	-5.3	3.4	-2.5	0
6.335	0.07194	3.71472	9.36528	-5.5	2.9	-2.9	0
6.34	0.0327	3.67548	9.33258	-5.6	2.3	-2.8	0
6.345	0.0327	3.75396	9.40452	-4.9	2.4	-2.4	0
6.35	0	3.71472	9.437221	-4.1	2.9	-2.3	0
6.355	0.0327	3.75396	9.437221	-3.3	2.8	-2	0
6.36	0.11118	3.75396	9.33258	-2.3	2.2	-2.8	0
6.365	0.14388	3.78666	9.33258	-1.6	2.3	-2.5	0
6.37	0.14388	3.75396	9.2541	-1.7	2.9	-2.7	0
6.375	0.22236	3.75396	9.33258	-1.6	3	-2.8	0
6.38	0.11118	3.71472	9.36528	-1.2	3.2	-3.1	0
6.385	0.07194	3.71472	9.293341	-1.1	3.7	-3.6	0
6.39	0.14388	3.71472	9.36528	-1	3.7	-3.5	0
6.395	0	3.71472	9.33258	-1.4	3.7	-3.6	0
6.4	0.0327	3.78666	9.293341	-1.4	3.7	-3.6	0
6.405	0	3.75396	9.293341	-1.6	4.1	-3.8	0
6.41	-0.11118	3.71472	9.36528	-1.6	4.7	-3.9	0
6.415	-0.11118	3.71472	9.33258	-1.7	3.9	-3.6	0
6.42	-0.07194	3.75396	9.293341	-1.9	3.8	-3.8	0
6.425	-0.18312	3.75396	9.33258	-1.8	3.5	-4.1	0
6.43	-0.18312	3.75396	9.33258	-1.6	3	-3.7	0
6.435	-0.25506	3.75396	9.36528	-1.5	3.2	-3.2	0
6.44	-0.22236	3.75396	9.36528	-1.1	3.1	-3.3	0
6.445	-0.25506	3.75396	9.36528	-1.6	2.5	-3.1	0
6.45	-0.22236	3.75396	9.36528	-1.7	2.9	-2.8	0
6.455	-0.22236	3.78666	9.36528	-1.4	3.4	-3.1	0
6.46	-0.22236	3.75396	9.293341	-1.2	3.2	-2.8	0
6.465	-0.22236	3.71472	9.36528	-1.3	2.9	-3.2	0
6.47	-0.18312	3.71472	9.33258	-1.7	2.4	-3	0
6.475	-0.18312	3.67548	9.33258	-1.8	2.6	-2.8	0
6.48	-0.18312	3.67548	9.33258	-1.7	2.3	-2.9	0
6.485	-0.0327	3.67548	9.33258	-1.3	2.5	-2.9	0
6.49	-0.0327	3.71472	9.33258	-2.1	2.6	-3.5	0
6.495	-0.0327	3.75396	9.33258	-1.6	2.4	-3	0
6.5	-0.0327	3.71472	9.33258	-1.4	2.8	-3.4	0
6.505	0.0327	3.75396	9.293341	-2.1	2.4	-3.5	0
6.51	-0.07194	3.75396	9.33258	-2.2	2.3	-2.8	0
6.515	-0.22236	3.78666	9.36528	-1.5	2.8	-2.9	0
6.52	-0.14388	3.64278	9.36528	-1.5	2.9	-3.2	0
6.525	-0.18312	3.67548	9.33258	-1.7	3.1	-3.5	0
6.53	-0.22236	3.67548	9.36528	-1.8	2.9	-2.1	0
6.535	-0.18312	3.60354	9.36528	-1.5	2.9	-2.3	0
6.54	-0.11118	3.60354	9.36528	-1.4	2.2	-2.3	0
6.545	-0.14388	3.71472	9.36528	-0.7	2	-2.2	0
6.55	-0.14388	3.64278	9.36528	-0.2	2.1	-2.4	0
6.555	-0.18312	3.67548	9.33258	0.4	2.4	-2.3	0
6.56	-0.22236	3.67548	9.33258	1	2.3	-2.5	0
6.565	-0.14388	3.71472	9.33258	1.6	2.1	-1.9	0
6.57	-0.11118	3.71472	9.2541	2.2	1.8	-1.8	0
6.575	-0.11118	3.71472	9.33258	1.8	1.8	-2.6	0
6.58	-0.07194	3.64278	9.33258	1.4	2.1	-2.5	0
6.585	-0.11118	3.67548	9.293341	1.8	2.5	-3.1	0
6.59	-0.18312	3.67548	9.36528	1.6	2.5	-3	0
6.595	-0.07194	3.64278	9.33258	1.5	2.8	-2.8	0
6.6	-0.07194	3.67548	9.293341	1.7	2.6	-2.9	0
6.605	-0.14388	3.67548	9.36528	1.5	3	-2.7	0
6.61	-0.18312	3.71472	9.33258	1.6	3.1	-3.3	0
6.615	-0.18312	3.60354	9.293341	1.5	2.6	-3.7	0
6.62	-0.22236	3.71472	9.2541	1.6	2.8	-3.5	0
6.625	-0.25506	3.60354	9.36528	1.6	2.7	-3.2	0
6.63	-0.25506	3.64278	9.36528	1.3	2.3	-3.3	0
6.635	-0.25506	3.60354	9.36528	1.6	1.9	-3.4	0
6.64	-0.18312	3.60354	9.36528	1.5	1.4	-3.5	0
6.645	-0.22236	3.5643	9.36528	1.7	1.6	-4	0
6.65	-0.14388	3.60354	9.33258	2.5	1.8	-3.8	0
6.655	-0.18312	3.5643	9.36528	2.3	1.6	-3.3	0
6.66	-0.18312	3.5316	9.36528	2.1	1.5	-3.2	0
6.665	-0.11118	3.45966	9.40452	2.6	1.7	-3.7	0
6.67	-0.0327	3.5316	9.437221	3.2	1.9	-4.3	0
6.675	0.0327	3.5316	9.437221	4.2	2.1	-3.8	0
6.68	-0.0327	3.5643	9.36528	4.5	2.2	-4.2	0
6.685	-0.07194	3.60354	9.47646	5.1	2.3	-4.9	0
6.69	-0.0327	3.60354	9.36528	5.7	2.5	-4.6	0
6.695	-0.18312	3.60354	9.40452	6	2.6	-4.8	0
6.7	-0.18312	3.64278	9.40452	6.5	2.5	-4.9	0
6.705	-0.25506	3.64278	9.40452	7	2.5	-5.3	0
6.71	-0.2943	3.60354	9.47646	7.4	2.9	-5.1	0
6.715	-0.25506	3.5316	9.437221	8.5	2.3	-5.1	0
6.72	-0.14388	3.5316	9.50916	8.9	1.5	-5.1	0
6.725	0	3.5316	9.50916	9.8	2	-5.6	0
6.73	0.0327	3.45966	9.5484	12.1	2.3	-5.8	0
6.735	0.18312	3.45966	9.62034	13.6	2.5	-5.6	0
6.74	0.37278	3.42042	9.5484	15.1	3.1	-5.9	0
6.745	0.48396	3.45966	9.5484	16.5	4.9	-6	0
6.75	0.51666	3.49236	9.5484	18.1	6.7	-6.7	0
6.755	0.22236	3.67548	9.5811	20	8.3	-7.5	0
6.76	-0.11118	3.89784	9.50916	21	9.7	-8.2	0
6.765	-0.22236	3.71472	9.5484	23	10.8	-8.1	0
6.77	-0.37278	3.75396	9.5811	24.5	10.7	-7.7	0
6.775	-0.5559	3.5316	9.62034	26.8	10.9	-8.3	0
6.78	-0.37278	3.49236	9.62034	29.6	10.4	-8.2	0
6.785	-0.77826	3.30924	9.83616	32.3	11.2	-7	0
6.79	-2.01432	2.79258	9.9081	36.4	11.1	-6.1	0
6.795	-0.8175	3.19806	10.05852	41.4	6	-6.4	0
6.8	-0.8959801	3.16536	9.980041	47.2	3.9	-5.6	0
6.805	-0.92868	3.2373	10.09122	52	2.3	-5	0
6.81	-0.5559	3.08688	10.13046	56.9	1.6	-4.4	0
6.815	-0.51666	3.12612	10.2024	63.9	1	-2.8	0
6.82	-0.66708	3.16536	10.16316	69.3	1.3	-2.3	0
6.825	-0.40548	3.19806	10.2351	74.9	0.6	-1.8	0
6.83	-0.37278	3.2373	10.30704	80.9	0.1	-1.2	0
6.835	-0.48396	3.27	10.34628	87.5	0.2	-0.7	0
6.84	-0.11118	3.27	10.30704	96.3	-0.4	0	0
6.845	-0.37278	3.30924	10.45746	104.5	-0.9	1	0
6.85	-0.59514	3.12612	10.49016	112.9	0.7	1.7	0
6.855	-0.70632	3.12612	10.81716	121	2	3.5	0
6.86	-0.44472	3.01494	10.71252	129	2.1	5.2	0
6.865	-0.33354	3.08688	10.78446	138.7	2.8	5.9	0
6.87	-0.5559	3.08688	10.74522	149.3	3.5	6.9	0
6.875	-0.5559	2.90376	11.00028	163	2.5	8.3	0
6.88	-0.66708	2.943	11.00028	174.7	2.2	9.3	0
6.885	-0.7455601	3.16536	11.43846	186.7	2	11.1	0
6.89	-0.77826	3.12612	11.1834	201.5	2.3	12.1	0
6.895	-0.63438	3.12612	11.36652	214.3	1.7	12.3	0
6.9	-0.77826	3.27	11.61504	228	2	13.7	0
6.905	-0.59514	3.16536	11.61504	240.8	2	14.2	0
6.91	-0.14388	2.943	11.28804	253.8	3.2	14.2	0
6.915	-0.14388	3.5316	11.76546	269.1	4.1	14.5	0
6.92	-0.14388	3.42042	11.03952	282.8	5.5	13.9	0
6.925	0.40548	3.8586	10.96104	301.1	6.9	12.6	0
6.93	0.70632	5.04234	11.00028	315.4	9.5	10.3	0
6.935	1.00716	6.54654	11.2161	326.4	12.8	8.8	0
6.94	1.37994	6.10836	11.03952	334.1	18	5.7	0
6.945	1.00716	6.03642	10.92834	341.6	24.7	1.6	0
6.95	0.2943	7.507921	11.14416	349	29.1	-3.5	0
6.955	0.51666	8.57394	10.81716	351.1	32.3	-7.8	0
6.96	0.8175	10.22856	11.32728	350.6	34.3	-11.3	0
6.965	0.96792	9.56802	9.9081	345.2	43.6	-17.7	0
6.97	2.01432	9.3849	9.03828	334.6	38.2	-20.5	0
6.975	1.97508	10.2678	8.2404	324.6	36.1	-23.3	0
6.98	1.56306	13.98252	9.293341	312.5	36.4	-25.9	0
6.985	1.79196	14.6823	11.1834	282.3	24.6	-26.6	0
6.99	5.18622	11.03952	14.4861	238.2	12.3	-27.3	0
6.995	8.9598	6.80814	16.99092	185.8	7.6	-22	0
7	11.90934	2.53752	18.26622	121.1	16.4	-6.3	0
7.005	15.042	-0.54936	18.01116	75.9	31	13.8	0
7.01	16.6116	-1.98162	14.92428	35.9	48.4	42.4	0
7.015	14.07408	3.67548	17.03016	11.4	63.4	75.5	0
7.02	11.71968	-0.51012	16.40886	-16.1	78.4	102.9	0
7.025	9.7773	-0.2943	14.77386	-55.5	96.2	122.8	0
7.03	7.35096	-0.10464	14.55804	-79.9	106.8	133.7	0
7.035	4.251	-0.73248	13.61628	-103.7	112.9	138.1	0
7.04	1.3407	-1.09872	12.56334	-125.5	114.8	137.4	0
7.045	-1.22952	-1.36032	11.72622	-143.5	111.2	130.2	0
7.05	-3.7278	-1.54344	11.07222	-161.7	101.7	112.7	0
7.055	-5.8206	-1.4715	10.74522	-174.7	87.2	92.8	0
7.06	-6.93894	-1.2099	10.5621	-186.2	66.9	69	0
7.065	-7.017421	-0.7717201	10.38552	-196.9	43.4	44.1	0
7.07	-6.16068	-0.14388	10.2351	-207.5	19.6	19.6	0
7.075	-4.70226	0.47742	9.9081	-218.3	-1.2	-3.7	0
7.08	-3.28308	0.9875401	9.50916	-227.7	-16.5	-25.2	0
7.085	-2.05356	1.4715	9.03828	-238.5	-27.5	-47.4	0
7.09	-1.19028	1.68732	8.2404	-246	-31.7	-62.2	0
7.095	-0.51666	1.43226	7.18746	-251.5	-34	-73	0
7.1	-0.11118	0.80442	6.06258	-254	-35.9	-82.7	0
7.105	0	0.10464	5.19276	-249.1	-38.3	-85.9	0
7.11	0.0327	0.07194	4.86576	-237.7	-41.1	-85	0
7.115	0.2943	0.73248	5.00964	-223.5	-43.8	-80.5	0
7.12	0.66708	1.94892	5.76828	-208.7	-47.2	-74.2	0
7.125	1.15104	3.38118	6.53346	-196.5	-51.7	-65.3	0
7.13	1.79196	4.55838	7.298641	-188.7	-55.7	-54.3	0
7.135	2.34786	5.18622	7.985341	-183.2	-58.5	-39.4	0
7.14	2.72064	5.66364	8.52816	-179.7	-59.2	-26.8	0
7.145	2.6487	6.1803	8.96634	-176.6	-57.8	-14.5	0
7.15	2.3871	6.62502	9.33258	-174.1	-55.9	-2.2	0
7.155	2.08626	7.213621	9.5484	-171	-54.3	9.1	0
7.16	1.71348	7.83492	9.731521	-168.9	-53.2	21.2	0
7.165	1.45188	8.57394	9.947341	-167.7	-52.7	29.1	0
7.17	1.26876	9.34566	10.2351	-167.2	-52.7	34.5	0
7.175	0.96792	10.22856	10.49016	-167	-52	37	0
7.18	0.44472	11.07876	10.8891	-169	-51.1	36.6	0
7.185	-0.33354	11.92242	10.8891	-173.2	-51.8	32.9	0
7.19	-1.00716	12.47832	10.67328	-177.8	-53.4	27.3	0
7.195	-1.56306	12.77262	10.34628	-183.5	-58.8	20.3	0
7.2	-1.90314	12.80532	9.659581	-188.3	-65.2	13.5	0
7.205	-2.05356	12.98844	8.82246	-190.8	-72.9	5.9	0
7.21	-2.01432	13.25004	8.12922	-191.3	-82.1	-2.8	0
7.215	-1.64154	13.54434	7.62564	-189.7	-88.8	-8.9	0
7.22	-1.22952	14.02176	7.14822	-186.4	-93.5	-13.7	0
7.225	-0.77826	14.49918	6.899701	-182.6	-94.9	-17.1	0
7.23	-0.40548	15.01584	6.572701	-178.8	-94.7	-18.6	0
7.235	-0.18312	15.38208	6.20646	-175.1	-91.9	-18.6	0
7.24	-0.11118	15.42132	5.76828	-171.7	-87.8	-17.2	0
7.245	-0.40548	15.34938	5.04234	-167.5	-80.3	-13.5	0
7.25	-0.92868	14.83272	3.88476	-163.3	-74.4	-10.7	0
7.255	-1.67424	14.31606	2.86452	-156.1	-70.9	-8.1	0
7.26	-2.34786	14.16564	1.95546	-142.9	-67.8	-6	0
7.265	-2.9103	14.45994	1.15758	-129.9	-67.4	-7.2	0
7.27	-3.39426	14.9439	0.72594	-117.1	-68	-9.8	0
7.275	-3.6951	15.49326	0.39894	-104.3	-69.7	-13.7	0
7.28	-3.84552	15.97068	0.07194	-91.9	-71.9	-19.9	0
7.285	-3.84552	16.19304	-0.21582	-80.4	-74	-27.8	0
7.29	-3.6951	16.1538	-0.54282	-69.8	-75.6	-37.5	0
7.295	-3.6951	16.1538	-0.47088	-57.1	-75.2	-50.3	0
7.3	-3.24384	15.8595	-0.94176	-47.9	-72.4	-61.6	0
7.305	-2.94954	15.93798	-0.94176	-37.2	-74.7	-69	0
7.31	-2.30862	16.30422	-0.39894	-25.4	-77.4	-75.6	0
7.315	-0.11118	15.89874	-0.0327	-21.2	-77.1	-79.1	0
7.32	17.99154	13.4724	0.07194	-16	-53	-78.9	0
7.325	14.59728	11.37306	-5.73558	1.6	54.1	-80.7	0
7.33	7.80222	12.6222	-4.75458	43	156.8	-93.4	0
7.335	-2.16474	13.68822	0.32046	70.9	232.2	-90.4	0
7.34	-8.73744	9.6792	4.6107	77.2	262.4	-72.1	0
7.345	-7.6518	8.390821	13.25004	70.2	216.5	-33.6	0
7.35	-6.71658	6.06912	15.68292	53.3	155.7	2.2	0
7.355	-3.61662	-1.43226	17.38986	36.6	106.6	32.9	0
7.36	-11.0526	7.13514	19.86198	44.4	109.9	32.8	0
7.365	-27.85386	14.42724	18.84174	48.5	136.6	-16.7	0
7.37	-17.54682	11.33382	15.75486	28.2	82.4	-34.7	0
7.375	-6.75582	9.56802	14.4861	20.6	34.5	-26.4	0
7.38	2.19744	3.12612	10.16316	9.4	14.7	-18.7	0
7.385	5.14698	0.21582	8.27964	13.3	10.7	-10.2	0
7.39	3.50544	-0.10464	8.42352	26.1	21	-4.9	0
7.395	-0.51666	2.24322	9.5811	42.4	39.6	-5.6	0
7.4	-4.44066	5.44782	11.39922	48.3	43.5	-9.8	0
7.405	-6.23262	7.9461	11.5431	42	36.6	-9.3	0
7.41	-4.7742	7.87416	10.63404	29.4	23.5	-9.2	0
7.415	-1.11834	6.40266	9.76422	17	9.5	-10.5	0
7.42	1.67424	4.63686	8.9271	7.7	1.1	-10.2	0
7.425	2.49828	3.8586	9.33258	6.6	2.6	-7.9	0
7.43	1.03986	4.19214	10.01928	5.5	8.1	-6.1	0
7.435	-0.77826	4.34256	10.01928	2.1	9.7	-6.6	0
7.44	-0.5559	4.4145	9.50916	-1.3	7.9	-7.9	0
7.445	1.26876	4.963861	9.293341	-3.1	5.5	-9.5	0
7.45	2.49828	4.963861	9.2214	-5.5	5.9	-10.6	0
7.455	2.16474	4.45374	8.9271	-8.6	10.9	-11.6	0
7.46	0.8959801	4.45374	9.437221	-9.6	16.2	-12.7	0
7.465	-0.11118	4.48644	9.659581	-11.2	17.4	-13.5	0
7.47	-0.14388	4.45374	9.50916	-12.3	17	-14	0
7.475	0.0327	4.45374	9.40452	-13.8	16.5	-13.6	0
7.48	-0.48396	4.23138	9.18216	-16.3	16	-13.4	0
7.485	-1.19028	4.1202	9.36528	-15.8	15.8	-11.7	0
7.49	-1.26876	4.23138	9.62034	-14.4	13.6	-10.3	0
7.495	-1.26876	4.19214	9.47646	-12.7	10.9	-8.8	0
7.5	-1.03986	3.8586	9.47646	-11.4	7.8	-6.9	0
7.505	-0.8959801	3.78666	9.50916	-9.1	4.5	-5	0
7.51	-0.7455601	3.89784	9.36528	-6.9	2.9	-3.7	0
7.515	-0.66708	3.89784	9.36528	-4.9	2.4	-3.5	0
7.52	-0.33354	3.96978	9.40452	-3.9	2.1	-2.7	0
7.525	-0.11118	3.96978	9.437221	-2.4	1.4	-2.7	0
7.53	0.0327	4.04826	9.33258	-1.3	1.2	-2.9	0
7.535	0	4.1202	9.36528	-0.9	1.8	-1.8	0
7.54	0	4.15944	9.33258	-1.1	2.2	-1.9	0
7.545	0.11118	4.08096	9.33258	-1.2	3	-1.8	0
7.55	0	4.1202	9.33258	-1.4	2.8	-1.6	0
7.555	-0.11118	4.19214	9.293341	-1.1	3.9	-2.1	0
7.56	-0.25506	4.15944	9.33258	-0.9	4.4	-1.8	0
7.565	-0.33354	4.1202	9.40452	-0.8	4.2	-2.3	0
7.57	-0.40548	4.08096	9.33258	-0.3	4.5	-1.9	0
7.575	-0.37278	4.08096	9.2541	-0.6	4	-2.4	0
7.58	-0.25506	3.96978	9.2214	-0.6	4.4	-2.5	0
7.585	-0.22236	3.89784	9.293341	-0.3	4.4	-2.8	0
7.59	-0.25506	3.8586	9.33258	0	4.3	-3.5	0
7.595	-0.33354	3.78666	9.36528	0.3	3.8	-3.8	0
7.6	-0.2943	3.8259	9.33258	-0.2	3.9	-3.7	0
7.605	-0.22236	3.8259	9.293341	0.5	3.7	-3.5	0
7.61	-0.33354	3.8259	9.293341	0.7	3.9	-3.8	0
7.615	-0.40548	3.8586	9.33258	0.6	3.7	-3.6	0
7.62	-0.44472	3.8586	9.36528	0.7	2.9	-3.5	0
7.625	-0.37278	3.8259	9.33258	0.3	2	-3.5	0
7.63	-0.33354	3.89784	9.2541	0	2.2	-2.8	0
7.635	-0.37278	3.8259	9.36528	0	2.3	-3	0
7.64	-0.40548	3.8259	9.33258	0	1.8	-2.8	0
7.645	-0.37278	3.89784	9.293341	0.5	1.7	-2.1	0
7.65	-0.37278	3.93708	9.293341	1	1.3	-2.3	0
7.655	-0.2943	3.8586	9.33258	0.8	1.2	-2.3	0
7.66	-0.25506	3.89784	9.293341	0.4	1.4	-2.1	0
7.665	-0.22236	3.8586	9.2541	0.7	0.9	-1.6	0
7.67	-0.18312	3.8586	9.293341	0.6	0.9	-1.7	0
7.675	-0.22236	3.8586	9.2541	0.4	1.1	-1.5	0
7.68	-0.14388	3.8259	9.33258	0.3	0.4	-1.4	0
7.685	-0.11118	3.8586	9.2214	0.2	0.7	-1.8	0
7.69	-0.14388	3.89784	9.2541	0	0.9	-1.8	0
7.695	-0.22236	3.8586	9.293341	-0.6	0.9	-2.2	0
7.7	-0.14388	3.89784	9.2541	-1.1	0.6	-2	0
7.705	-0.07194	3.89784	9.2214	-1.3	1.1	-2.4	0
7.71	-0.0327	3.8259	9.293341	-1.6	1.4	-2.3	0
7.715	-0.0327	3.8586	9.293341	-2	1.7	-2.2	0
7.72	-0.0327	3.8586	9.293341	-2	1.5	-2.6	0
7.725	-0.07194	3.8586	9.293341	-2.3	1.5	-2.7	0
7.73	-0.11118	3.89784	9.33258	-2.6	1.6	-3.1	0
7.735	-0.18312	3.8259	9.36528	-2.8	1.9	-3.2	0
7.74	-0.18312	3.8586	9.293341	-3.1	2.8	-3.5	0
7.745	-0.22236	3.75396	9.33258	-3.5	2.6	-3.2	0
7.75	-0.22236	3.75396	9.33258	-2.8	2.3	-3.2	0
7.755	-0.18312	3.75396	9.33258	-2.6	2.5	-3.5	0
7.76	-0.22236	3.71472	9.293341	-2.5	2.9	-3.3	0
7.765	-0.22236	3.71472	9.2541	-2.1	2.4	-3.5	0
7.77	-0.2943	3.71472	9.293341	-2.1	2.5	-2.8	0
7.775	-0.2943	3.71472	9.293341	-1.6	2.3	-2.6	0
7.78	-0.2943	3.71472	9.36528	-1.3	1.7	-2.7	0
7.785	-0.33354	3.75396	9.36528	-1	1.7	-2.9	0
7.79	-0.2943	3.67548	9.2541	-0.9	0.8	-2.5	0
7.795	-0.2943	3.67548	9.2541	-0.6	0.5	-2.2	0
7.8	-0.2943	3.67548	9.36528	0	0.3	-2.4	0
7.805	-0.44472	3.60354	9.437221	0.4	-0.4	-2.1	0
7.81	-0.0327	3.8586	9.36528	0.4	0.1	-2	0
7.815	-0.2943	3.8259	9.33258	0.7	0.9	-1.8	0
7.82	-0.40548	3.75396	9.33258	1.4	0.6	-1.4	0
7.825	-0.40548	3.75396	9.36528	2.3	0	-1.3	0
7.83	-0.2943	3.67548	9.50916	2.8	-0.3	-1.3	0
7.835	-0.18312	3.67548	9.437221	3.9	-0.2	-1.1	0
7.84	-0.11118	3.75396	9.437221	4.9	-0.3	-1.2	1
7.845	-0.14388	3.78666	9.33258	6	0.2	-1.2	1
7.85	-0.22236	3.78666	9.36528	7.3	0.7	-2	1
7.855	-0.33354	3.67548	9.33258	8.4	1.4	-2.4	1
7.86	-0.40548	3.75396	9.33258	8.6	1.4	-2.6	1
7.865	-0.40548	3.78666	9.33258	9.2	1.2	-2.7	1
7.87	-0.44472	3.78666	9.33258	10.2	1.4	-2.3	1
7.875	-0.40548	3.8259	9.33258	11.4	0.9	-2.4	1
7.88	-0.37278	3.96978	9.293341	11.7	0.9	-2.5	1
7.885	-0.18312	3.78666	9.36528	11.6	1.1	-2.7	1
7.89	-0.07194	3.75396	9.40452	12.7	1.6	-2.6	1
7.895	-0.0327	3.67548	9.40452	13.5	2.2	-2.7	1
7.9	-0.25506	3.75396	9.437221	14.2	3.5	-3.4	1
7.905	-0.2943	3.60354	9.40452	14.8	3.2	-4.4	1
7.91	-0.14388	3.5316	9.437221	15.5	2.8	-4.8	1
7.915	-0.07194	3.71472	9.36528	16.8	3.5	-4.7	1
7.92	-0.18312	4.1202	9.2214	17	4.8	-5.1	1
7.925	-0.33354	4.30332	9.2214	17	5.5	-5.3	1
7.93	-0.51666	4.19214	9.14946	16.7	5.2	-5.7	1
7.935	-0.59514	4.19214	9.18216	16.6	4.7	-5.8	1
7.94	-0.5559	4.23138	9.2214	16.4	3.9	-5	1
7.945	-0.63438	4.15944	9.2214	15.9	3.2	-5.1	1
7.95	-0.59514	4.1202	9.293341	15.7	3.2	-5.1	1
7.955	-0.48396	4.08096	9.2541	15.8	1.8	-5.6	1
7.96	-0.44472	3.93708	9.33258	16.3	1.5	-5.1	1
7.965	-0.51666	3.8259	9.437221	17.5	1.5	-5.4	1
7.97	-0.51666	3.71472	9.47646	17.9	-0.1	-5.9	1
7.975	0.18312	3.8586	9.50916	19.5	-1.9	-6.9	1
7.98	-0.48396	3.75396	9.62034	21.5	-1.1	-7.6	1
7.985	-0.63438	3.67548	9.62034	24	-1.2	-6.9	1
7.99	-0.77826	3.60354	9.692281	26.5	-1.6	-6.3	1
7.995	-1.0791	3.5643	9.76422	29.8	-1.9	-4.8	1
8	-0.8567401	3.49236	9.83616	34.5	-4.2	-2	1
8.005	-0.7455601	3.42042	9.9081	39.2	-5.3	-0.9	1
8.01	-1.00716	3.45966	10.01928	44.2	-6.1	0.9	1
8.015	-1.11834	3.38118	10.01928	50.3	-6.5	2.7	1
8.02	-0.77826	3.34848	9.980041	56.2	-7.8	4.2	1
8.025	-0.66708	3.30924	10.16316	62.8	-10	6.1	1
8.03	-0.44472	3.2373	10.27434	70	-12.1	7	1
8.035	-0.37278	3.12612	10.30704	80.2	-12.6	8.5	1
8.04	-0.25506	2.9757	10.41822	89.6	-12.4	9.2	1
8.045	-0.18312	2.90376	10.5294	99.8	-10.9	9.6	1
8.05	-0.40548	2.79258	10.74522	111.7	-10.5	10.9	1
8.055	-0.5559	2.72064	10.41822	120.9	-10.1	11.9	1
8.06	-0.25506	2.42634	10.45746	131.1	-10.4	11.9	1
8.065	-0.07194	2.42634	10.38552	143.4	-10.7	9.5	1
8.07	0.14388	3.27	10.41822	156.1	-10.9	6.5	1
8.075	-0.14388	4.1202	10.38552	168.1	-10	3.9	1
8.08	-0.40548	4.66956	10.30704	176.4	-9.8	2.3	1
8.085	-0.51666	5.07504	9.947341	183	-12.2	1.4	1
8.09	-0.63438	5.40858	9.5811	186.6	-14.7	0.1	1
8.095	-0.70632	5.63094	9.07752	186.1	-19.1	0	1
8.1	-0.59514	5.84676	8.600101	186.8	-20	-2.7	1
8.105	-0.8175	6.33072	8.495461	183.1	-24.6	-5.3	1
8.11	-0.8567401	6.585781	8.27964	172.6	-30.8	-9.6	1
8.115	-0.92868	6.80814	8.2404	161.8	-39.5	-14	1
8.12	-0.92868	7.0632	8.09652	152.2	-42.4	-21.3	1
8.125	-1.00716	6.95202	7.87416	135.1	-52.5	-28.1	1
8.13	-0.63438	7.213621	8.02458	117	-70.7	-34.8	1
8.135	0.07194	7.213621	7.952641	96.3	-87.5	-41.7	1
8.14	1.49112	5.63094	7.403281	72.8	-101.3	-49.2	1
8.145	4.55184	4.00902	8.09652	44	-112	-57	1
8.15	5.18622	2.6487	8.85516	20.6	-105.9	-61.2	1
8.155	5.59824	0.43818	8.27964	-1.8	-93.5	-61.6	1
8.16	6.010261	0.66054	8.75052	-23	-79.8	-57.5	1
8.165	6.38304	0.36624	9.03828	-38.8	-71.5	-49.2	1
8.17	7.017421	0.0327	8.9271	-55.5	-67.2	-39.1	1
8.175	7.9134	0.54936	9.2541	-69.5	-62.7	-27.2	1
8.18	8.28618	1.39302	9.5484	-83.7	-54.8	-15.3	1
8.185	7.54062	1.83774	9.47646	-99.1	-42.6	-5.1	1
8.19	6.71658	2.20398	9.692281	-115.3	-30.6	4.3	1
8.195	5.5263	2.46558	9.659581	-135.5	-18	15.3	1
8.2	4.17906	2.20398	9.110221	-151.6	-11.5	22.4	1
8.205	3.06072	2.02086	8.600101	-164.2	-10.4	26.7	1
8.21	2.01432	2.0601	8.12922	-174.7	-11	28.6	1
8.215	2.60946	1.54344	6.82122	-185	-7.2	24	1
8.22	0.92868	1.13796	3.9894	-190.7	-7.2	17.2	1
8.225	1.71348	0.6213	2.72064	-180.8	-5.9	4.9	1
8.23	-0.70632	1.58268	2.06664	-166.3	11.4	-17.5	1
8.235	-2.6487	8.057281	5.9514	-142	32.1	-42.5	1
8.24	-6.71658	16.08186	9.50916	-128	52.4	-71.1	1
8.245	-9.2214	15.67638	7.985341	-134.9	54.6	-107.8	1
8.25	-7.35096	13.25004	5.11428	-140.1	32.9	-132.5	1
8.255	-3.21114	12.9165	2.50482	-128.8	15.6	-149.2	1
8.26	-1.22952	17.2983	3.19152	-108	10.7	-163.2	1
8.265	-1.82466	21.30732	4.9377	-87.7	17.9	-174.6	1
8.27	-3.61662	21.01302	4.57146	-75.5	20.1	-178.9	1
8.275	-6.605401	18.88098	4.53876	-68.5	15.1	-173.8	1
8.28	-8.58702	14.9439	6.2784	-63	4.6	-166.8	1
8.285	-8.770141	9.16254	7.44252	-59	-11.2	-154.2	1
8.29	-4.4799	5.40858	8.09652	-52.2	-27.1	-136.8	1
8.295	-5.85984	3.27	9.659581	-39.8	-14	-108.2	1
8.3	-5.93178	1.61538	10.41822	-34.3	-5	-81.2	1
8.305	-5.74866	1.13796	10.60134	-29.4	1.9	-53	1
8.31	-7.6518	1.98162	10.34628	-24.3	11.1	-25	1
8.315	-8.9598	3.89784	9.5484	-19.2	6	-3.3	1
8.32	-3.9894	4.63686	9.36528	-13.7	-19.4	9.1	1
8.325	1.49112	4.1202	9.692281	-11.3	-29.6	12.3	1
8.33	3.4662	4.23138	9.947341	-10.3	-28.4	16.5	1
8.335	2.3871	4.15944	9.731521	-10.5	-19.8	17.5	1
8.34	1.53036	4.04826	9.5484	-9.5	-9.8	13.3	1
8.345	1.22952	4.19214	9.437221	-8.1	-4.2	8.4	1
8.35	1.00716	4.37526	9.293341	-6.3	-0.6	4.7	1
8.355	0.70632	4.48644	9.33258	-5.2	2.1	0.9	1
8.36	0.11118	4.4145	9.33258	-5.7	3.7	-0.7	1
8.365	-0.51666	4.59762	9.33258	-5.1	4.1	-3	1
8.37	-0.8567401	4.7088	9.2214	-5.3	3.9	-4.4	1
8.375	-0.8175	4.59762	9.18216	-5.6	2.7	-4.8	1
8.38	-0.66708	4.78074	9.07752	-5.6	1	-5.3	1
8.385	-0.63438	4.85268	8.96634	-5.5	0.2	-5.6	1
8.39	-0.51666	4.81998	9.00558	-5.3	-1.1	-5.1	1
8.395	-0.44472	4.74804	9.00558	-5.5	-1.1	-4.2	1
8.4	-0.44472	4.66956	8.9271	-6.3	-1.3	-4.7	1
8.405	-0.66708	4.66956	8.96634	-6.4	-2.1	-3.9	1
8.41	-0.8175	4.59762	9.00558	-6.5	-1.9	-3.5	1
8.415	-0.8959801	4.525681	9.00558	-6.8	-2.3	-2.9	1
8.42	-0.8175	4.45374	9.03828	-6.4	-3.2	-2.1	1
8.425	-0.66708	4.30332	9.14946	-6.5	-4	-1.1	1
8.43	-0.59514	4.26408	9.2214	-6.6	-5	-0.2	1
8.435	-0.5559	4.19214	9.293341	-5.3	-6	-0.2	1
8.44	-0.51666	4.19214	9.2214	-5	-6	0.7	1
8.445	-0.48396	4.15944	9.293341	-4.3	-6	1.3	1
8.45	-0.44472	4.15944	9.14946	-3.8	-6.2	1.5	1
8.455	-0.37278	4.1202	9.14946	-2.8	-6.5	1.8	1
8.46	-0.2943	4.15944	9.110221	-2.5	-6.6	1.7	1
8.465	-0.25506	4.15944	9.07752	-2.5	-5.6	2	1
8.47	-0.33354	4.30332	9.07752	-2.6	-4.5	1.9	1
8.475	-0.2943	4.26408	9.07752	-2.6	-4.9	1.4	1
8.48	-0.37278	4.23138	9.07752	-2.8	-4.4	1.6	1
8.485	-0.44472	4.26408	9.110221	-3.5	-4.2	2.1	1
8.49	-0.2943	4.23138	9.110221	-3.6	-4.2	1.8	1
8.495	-0.2943	4.19214	9.14946	-3.7	-5.2	1.6	1
8.5	-0.14388	4.19214	9.14946	-4.1	-4.5	1.4	1
8.505	-0.14388	4.19214	9.14946	-3.7	-3.9	1.6	1
8.51	-0.14388	4.23138	9.18216	-3.2	-3.7	1.8	1
8.515	-0.07194	4.19214	9.18216	-2.6	-2.4	0.9	1
8.52	-0.0327	4.23138	9.07752	-2.5	-2.1	0.4	1
8.525	-0.07194	4.30332	9.03828	-2.3	-1.6	0	1
8.53	-0.22236	4.34256	9.07752	-2	-1.1	-0.8	1
8.535	-0.37278	4.37526	9.03828	-2.3	-0.9	-0.3	1
8.54	-0.5559	4.34256	9.07752	-2.1	-0.9	-0.4	1
8.545	-0.48396	4.30332	9.00558	-2.3	-0.4	-0.3	1
8.55	-0.51666	4.30332	9.00558	-2.8	-1.3	0	1
8.555	-0.48396	4.30332	9.110221	-3.2	-1.2	0	1
8.56	-0.44472	4.30332	9.110221	-3.2	-1.6	0.2	1
8.565	-0.37278	4.26408	9.110221	-3.4	-2.4	0.2	1
8.57	-0.33354	4.30332	9.03828	-3.9	-2.8	0.3	1
8.575	-0.25506	4.26408	9.110221	-4.5	-2.4	0.2	1
8.58	-0.22236	4.26408	9.07752	-4.1	-2.3	0.5	1
8.585	-0.22236	4.26408	9.07752	-4.3	-2.5	0.7	1
8.59	-0.22236	4.23138	9.07752	-4.2	-2.3	0.4	1
8.595	-0.18312	4.19214	9.14946	-4.2	-1.6	0.7	1
8.6	-0.22236	4.23138	9.07752	-4.6	-2	1	1
8.605	-0.22236	4.15944	9.110221	-4.6	-1.5	0.6	1
8.61	-0.25506	4.19214	9.18216	-5	-1.1	0	1
8.615	-0.33354	4.1202	9.18216	-4.6	-1.4	0	1
8.62	-0.25506	4.15944	9.2214	-4.5	-0.9	0.2	1
8.625	-0.22236	4.1202	9.2541	-4.4	-0.6	-0.2	1
8.63	-0.18312	4.04826	9.2541	-4.4	-0.7	0	1
8.635	-0.18312	4.04826	9.14946	-3.9	-0.3	0	1
8.64	-0.22236	4.04826	9.2541	-3.2	0	-0.6	1
8.645	-0.25506	4.15944	9.2214	-2.7	0.2	-0.4	1
8.65	-0.25506	4.19214	9.14946	-2.4	0.3	-0.7	1
8.655	-0.33354	4.15944	9.14946	-2.1	1	-0.3	1
8.66	-0.37278	4.26408	9.110221	-2.1	0.7	-0.4	1
8.665	-0.44472	4.23138	9.03828	-2.1	0.4	0.2	1
8.67	-0.40548	4.26408	9.110221	-2.1	0.6	0.7	1
8.675	-0.48396	4.19214	9.110221	-2.4	-0.2	0.7	1
8.68	-0.40548	4.23138	9.07752	-2.5	-0.5	1.4	1
8.685	-0.33354	4.23138	9.110221	-2.9	-0.3	0.8	1
8.69	-0.25506	4.26408	9.03828	-3	-0.9	0.9	1
8.695	-0.22236	4.19214	9.110221	-3.2	-0.9	0.7	1
8.7	-0.22236	4.19214	9.03828	-3.7	-0.4	0.3	1
8.705	-0.22236	4.19214	9.07752	-3.8	0	0.5	1
8.71	-0.22236	4.26408	9.03828	-4.7	0.4	-0.2	1
8.715	-0.18312	4.19214	9.110221	-4.5	1.1	0	1
8.72	-0.2943	4.26408	9.00558	-5	0.7	-0.2	1
8.725	-0.33354	4.26408	9.00558	-5.5	1.4	-0.1	1
8.73	-0.44472	4.23138	9.07752	-5.9	1.4	0.2	1
8.735	-0.48396	4.30332	9.03828	-6.5	1.4	-0.2	1
8.74	-0.51666	4.23138	9.110221	-7.2	1.3	0.2	1
8.745	-0.51666	4.19214	9.07752	-7.9	0.8	0.5	1
8.75	-0.40548	4.15944	9.07752	-7.7	0	0.9	1
8.755	-0.37278	4.04826	9.07752	-7.8	0.1	0.2	1
8.76	-0.33354	3.93708	9.2214	-8	-0.3	0.3	1
8.765	-0.33354	3.96978	9.14946	-7.7	-0.1	0.2	1
8.77	-0.40548	4.08096	9.110221	-7.7	-0.7	0	1
8.775	-0.33354	4.00902	9.2214	-7.7	-1	0.4	1
8.78	-0.33354	4.04826	9.2541	-7.7	-1.5	0.4	1
8.785	-0.33354	4.04826	9.2214	-7.4	-1.2	0.7	1
8.79	-0.37278	4.04826	9.14946	-7.6	-1.4	0.4	1
8.795	-0.37278	4.08096	9.18216	-7.2	-1.6	0.4	1
8.8	-0.2943	4.04826	9.14946	-7.4	-1.6	1.3	1
8.805	-0.2943	4.00902	9.18216	-7.4	-2.3	1.1	1
8.81	-0.33354	3.96978	9.2214	-7	-3.2	1	1
8.815	-0.18312	3.96978	9.2214	-6.9	-2.9	0.4	1
8.82	-0.0327	3.93708	9.2541	-7.4	-3	0.3	1
8.825	-0.0327	3.93708	9.2541	-6.9	-2.1	0.4	1
8.83	-0.0327	3.8586	9.2541	-7	-2.3	-0.1	1
8.835	-0.0327	3.8586	9.2214	-7.7	-1.2	0	1
8.84	-0.0327	3.96978	9.110221	-7.2	-0.7	0.1	1
8.845	-0.0327	4.08096	9.18216	-7	0.2	-0.4	1
8.85	-0.22236	4.08096	9.14946	-7.1	0.7	-1	1
8.855	-0.33354	4.04826	9.14946	-7.6	0.8	-1.4	1
8.86	-0.37278	4.1202	9.14946	-8.1	1.1	-1.1	1
8.865	-0.2943	4.15944	9.14946	-8.7	0.4	-1.1	1
8.87	-0.2943	4.04826	9.110221	-9.5	0.5	-1.1	1
8.875	-0.40548	3.93708	9.293341	-9.9	0.5	-0.9	1
8.88	-0.44472	3.8586	9.33258	-9.6	0.4	-1.1	1
8.885	-0.51666	3.8586	9.293341	-9.5	-0.7	-0.4	1
8.89	-0.48396	3.8259	9.33258	-9.3	-0.9	-0.7	1
8.895	-0.44472	3.78666	9.36528	-8.2	-1.4	0	1
8.9	-0.37278	3.78666	9.293341	-7.2	-2.4	-0.2	1
8.905	-0.33354	3.75396	9.293341	-6	-3	0.2	1
8.91	-0.48396	3.8586	9.47646	-5.6	-2.7	0.3	1
8.915	0.0327	3.89784	9.293341	-4.9	-2.6	0.4	1
8.92	-0.18312	4.08096	9.36528	-3.9	-3	0.6	1
8.925	-0.25506	3.8586	9.2541	-3.7	-3.2	0.4	1
8.93	-0.14388	3.89784	9.36528	-3.1	-2.9	0.4	1
8.935	-0.07194	3.93708	9.33258	-2.9	-2.9	0.1	1
8.94	-0.11118	3.89784	9.2541	-2.4	-3.2	0.4	1
8.945	-0.14388	3.93708	9.293341	-1.6	-2.9	0.5	1
8.95	-0.07194	3.89784	9.33258	-1.4	-2.8	0	1
8.955	-0.0327	3.89784	9.33258	-1.7	-1.9	0.2	1
8.96	-0.07194	3.8586	9.33258	-1.1	-1.8	-0.2	1
8.965	-0.07194	3.8259	9.33258	-1	-1.9	-0.1	1
8.97	0.0327	3.78666	9.293341	-0.8	-1.8	-0.5	1
8.975	-0.0327	3.93708	9.33258	-0.5	-2	-0.4	1
8.98	0.07194	3.93708	9.2214	-0.4	-2	-0.6	1
8.985	-0.0327	4.00902	9.2541	-0.4	-0.2	-0.4	1
8.99	-0.07194	3.96978	9.2214	-0.4	0.2	-0.2	1
8.995	-0.07194	3.96978	9.2214	-0.8	0	-0.4	1
9	-0.18312	3.96978	9.2214	-0.7	0.3	-0.9	1
9.005	-0.22236	3.93708	9.293341	-0.7	0.6	-0.7	1
9.01	-0.22236	3.96978	9.2214	-0.6	0.7	-1.1	1
9.015	-0.18312	3.96978	9.293341	-0.8	0.7	-0.4	1
9.02	-0.2943	3.96978	9.2541	-0.7	0.2	-0.6	1
9.025	-0.33354	3.96978	9.2541	-0.2	0.2	-0.5	1
9.03	-0.25506	3.89784	9.293341	-0.4	-0.1	-0.6	1
9.035	-0.25506	3.8586	9.293341	0	0	-0.4	1
9.04	-0.18312	3.8586	9.2541	-0.1	-0.2	-0.7	1
9.045	-0.18312	3.89784	9.293341	-0.4	-0.3	-0.6	1
9.05	-0.14388	3.89784	9.2214	-0.5	0	-0.7	1
9.055	-0.14388	3.8586	9.293341	-0.5	0	-0.3	1
9.06	-0.11118	3.78666	9.2541	-0.2	0	-0.7	1
9.065	-0.0327	3.78666	9.293341	0	0	-0.7	1
9.07	0	3.8586	9.33258	0.3	0.4	-0.4	1
9.075	-0.07194	3.8586	9.33258	0.7	0.8	-0.5	1
9.08	-0.11118	3.96978	9.2541	0.7	0.6	-0.5	1
9.085	-0.14388	4.00902	9.2214	1.4	0.3	-1.1	1
9.09	-0.18312	3.96978	9.2541	1.1	0.9	-1.1	1
9.095	-0.22236	3.96978	9.2214	0.9	0.9	-1	1
9.1	-0.22236	4.00902	9.2541	1.4	0.7	-0.9	1
9.105	-0.22236	4.00902	9.293341	1.1	0.7	-0.8	1
9.11	-0.25506	3.96978	9.293341	1.3	0.7	-0.5	1
9.115	-0.25506	3.96978	9.2214	1.6	0.2	-0.6	1
9.12	-0.18312	3.96978	9.293341	1.6	0.2	-0.7	1
9.125	-0.25506	3.8586	9.293341	1.9	0.4	-0.5	1
9.13	-0.2943	3.93708	9.2214	1.8	0.9	-0.2	1
9.135	-0.33354	3.93708	9.293341	2.1	0	-0.1	1
9.14	-0.33354	3.89784	9.33258	2	0.1	-0.4	1
9.145	-0.37278	3.8586	9.293341	2.2	-0.1	-0.2	1
9.15	-0.37278	3.8586	9.293341	2.8	-0.2	-0.7	1
9.155	-0.48396	3.89784	9.2541	2.8	-0.6	-0.4	1
9.16	-0.44472	3.96978	9.2541	3.1	-1.1	0.2	1
9.165	-0.48396	3.89784	9.293341	3.7	-1.8	-0.2	1
9.17	-0.33354	3.8586	9.293341	3.5	-1.9	0	1
9.175	-0.25506	3.89784	9.2541	3.8	-3	0	1
9.18	-0.18312	3.96978	9.2214	3.9	-2.5	0.5	1
9.185	-0.22236	3.96978	9.2214	4	-2.4	0.4	1
9.19	-0.18312	3.96978	9.2214	4	-2.6	0.6	1
9.195	-0.22236	3.96978	9.2541	3.9	-2.6	0.2	1
9.2	-0.14388	3.93708	9.293341	3.9	-2.6	0	1
9.205	-0.11118	3.96978	9.2214	3.9	-2.3	0.2	1
9.21	-0.0327	3.96978	9.2541	4.2	-1.8	0	1
9.215	-0.0327	3.93708	9.293341	4.3	-2.2	0.2	1
9.22	-0.07194	3.96978	9.2541	4.5	-2.5	0.1	1
9.225	-0.0327	3.93708	9.2541	4.5	-2.3	-0.2	1
9.23	0.0327	3.93708	9.2541	4.7	-1.6	0	1
9.235	0	4.00902	9.2541	5.1	-1.1	0	1
9.24	-0.07194	3.93708	9.2541	5.1	-1.6	0.4	1
9.245	-0.0327	4.04826	9.2214	5.4	-1.3	0.4	1
9.25	-0.07194	4.08096	9.2541	5.6	-0.9	0.8	1
9.255	-0.14388	4.04826	9.2214	6	-0.2	1.1	1
9.26	-0.18312	4.08096	9.2214	5.6	-0.5	0.7	1
9.265	-0.18312	4.08096	9.2541	5.3	-0.9	0.8	1
9.27	-0.25506	4.1202	9.2541	5.4	-0.9	0.7	1
9.275	-0.44472	4.08096	9.293341	5.6	-0.8	1.1	1
9.28	-0.44472	4.04826	9.2541	6	-0.7	1.6	1
9.285	-0.59514	4.08096	9.33258	6.4	-1.7	1.5	1
9.29	-0.5559	4.04826	9.293341	6.6	-3.2	2.4	1
9.295	-0.51666	4.00902	9.33258	7	-4.1	2.1	1
9.3	-0.5559	4.00902	9.36528	7.3	-4.2	2.6	1
9.305	-0.51666	4.00902	9.437221	8.4	-5.3	3.2	1
9.31	-0.51666	3.96978	9.40452	10.2	-5.4	4.6	1
9.315	-0.44472	4.15944	9.40452	12.6	-5.7	4.1	1
9.32	-0.40548	4.23138	9.36528	14.7	-5.6	4.1	1
9.325	-0.51666	4.30332	9.33258	15.9	-5.9	5.3	1
9.33	-0.59514	4.37526	9.2541	17	-6	6.2	1
9.335	-0.48396	4.30332	9.5811	17.8	-6.9	6.8	1
9.34	-0.63438	4.34256	9.50916	20	-6.2	6.9	1
9.345	-0.59514	4.525681	9.47646	22.9	-6.2	6.8	1
9.35	-0.7455601	4.74804	9.437221	25.8	-8.6	7.6	1
9.355	-0.8175	4.85268	9.36528	29.4	-10.9	8.4	1
9.36	-0.70632	4.81998	9.5484	32.2	-11.5	8.3	1
9.365	-0.66708	4.93116	9.731521	34.3	-12.1	8	1
9.37	-0.63438	5.36934	9.76422	33.9	-13.5	7.7	1
9.375	-0.51666	5.36934	9.947341	30.8	-15.5	7	1
9.38	-0.48396	5.40858	9.80346	24.9	-17.7	6.3	1
9.385	-0.40548	5.84676	10.09122	20	-18.1	5.4	1
9.39	-0.70632	5.886	10.09122	10.1	-23.1	4.6	1
9.395	-1.30146	5.2974	9.83616	0.4	-26	3.2	1
9.4	-1.67424	4.48644	9.659581	-7.1	-28.5	-0.1	1
9.405	-1.90314	3.8586	9.33258	-14.2	-32.9	-6.9	1
9.41	-2.45904	4.04826	9.5811	-17	-36.2	-15.3	1
9.415	-2.53752	4.19214	9.731521	-20.5	-39.3	-27.7	1
9.42	-2.87106	3.75396	9.14946	-24.5	-43.1	-41	1
9.425	-3.02148	3.38118	8.75052	-26.3	-46.4	-56.7	1
9.43	-3.28308	3.34848	8.45622	-26.5	-49.2	-75.1	1
9.435	-3.13266	3.27	8.35158	-25.6	-51.5	-91.1	1
9.44	-2.75988	3.75396	8.45622	-24.2	-55.2	-105.8	1
9.445	-2.87106	4.04826	8.52816	-23.3	-57.8	-119.7	1
9.45	-3.13266	4.74804	8.78322	-21.9	-58.1	-133.4	1
9.455	-3.02148	5.44782	8.85516	-22.6	-60.4	-148.4	1
9.46	-3.54468	5.11428	8.35158	-24.9	-62.8	-165	1
9.465	-3.61662	5.04234	7.87416	-29.2	-70.4	-186.9	1
9.47	-3.4335	5.36934	7.84146	-28.9	-75.1	-202.9	1
9.475	-2.30862	6.219541	8.27964	-27.2	-78.7	-218.4	1
9.48	-1.41264	7.24632	8.85516	-27.3	-79.9	-235.2	1
9.485	-1.00716	7.76298	8.96634	-30.1	-80.9	-245.8	1
9.49	-1.11834	7.507921	8.42352	-33.6	-82.9	-254	1
9.495	-0.37278	6.991261	7.62564	-35.4	-87.1	-260.6	1
9.5	0.44472	6.513841	7.04358	-34.8	-91.3	-266.2	1
9.505	1.37994	6.1803	6.605401	-31.5	-93.5	-271.5	1
9.51	2.75988	5.814061	6.31764	-26.8	-92.8	-275.2	1
9.515	3.7278	5.77482	6.2457	-18.5	-84.4	-278.3	1
9.52	3.9894	5.55246	6.09528	-11.6	-73	-279.7	1
9.525	3.54468	5.63094	6.38958	-4.4	-59.7	-280.9	1
9.53	2.45904	5.84676	6.899701	2.4	-49.2	-280.7	1
9.535	2.05356	5.63094	6.35034	6.1	-42.7	-279.8	1
9.54	1.79196	5.66364	6.605401	12.5	-45.9	-273.7	1
9.545	2.01432	5.99718	6.899701	17.5	-51.2	-268.7	1
9.55	2.27592	5.95794	6.78852	20.8	-55.5	-262.3	1
9.555	2.68794	5.84676	6.86046	23.9	-58.6	-256.2	1
9.56	2.9103	5.74212	7.04358	26.8	-60.6	-249.6	1
9.565	2.98224	5.48052	6.86046	30.1	-59.5	-240.8	1
9.57	3.13266	5.22546	6.899701	33.6	-58.3	-233.5	1
9.575	2.72064	4.963861	7.076281	37	-57.4	-224.8	1
9.58	2.16474	4.963861	7.51446	40.8	-57.5	-216.5	1
9.585	1.49112	5.33664	7.952641	43.6	-59.4	-206.7	1
9.59	1.26876	5.55246	8.312341	44.2	-65.2	-194.5	1
9.595	0.59514	5.70288	8.312341	42.4	-72.5	-182.7	1
9.6	1.00716	5.886	8.75052	41	-81.2	-171.2	1
9.605	1.56306	6.03642	9.00558	38	-88.6	-159.7	1
9.61	2.23668	5.814061	9.18216	33.1	-93	-148.4	1
9.615	3.13266	5.2974	9.293341	28.2	-93.6	-137.6	1
9.62	3.9567	4.78074	9.83616	24.2	-87.7	-126.2	1
9.625	7.87416	6.1803	13.25004	19.8	-69.4	-114.7	1
9.63	5.14698	7.46868	15.28398	12.8	-37.7	-108.6	1
9.635	0.8175	4.37526	12.5241	-11.6	-18.4	-95.6	1
9.64	-0.25506	0.2943	9.00558	-30.5	-20.9	-77.2	1
9.645	0.70632	-0.9875401	8.5674	-22.6	-24.2	-62.2	1
9.65	1.6023	-0.10464	10.05852	-11.9	-19.1	-49.4	1
9.655	0.96792	0.80442	12.05322	-8.1	-12.4	-39	1
9.66	-0.14388	0.5886	12.8184	-12.1	-6.6	-30.1	1
9.665	-1.00716	-0.6213	12.1644	-18.9	-4.2	-20.7	1
9.67	-1.53036	-1.94892	11.14416	-21.7	-2.1	-11.6	1
9.675	-2.16474	-1.4715	10.60134	-19.4	-0.4	-3	1
9.68	-2.3871	0.39894	9.47646	-13.7	-0.1	1.3	1
9.685	-1.15104	1.72656	8.27964	-5.5	-2.7	1.6	1
9.69	0.37278	3.67548	9.03828	2.8	-4.4	1.1	1
9.695	1.15104	5.36934	10.34628	7.1	-3.8	1.3	1
9.7	1.11834	5.40858	10.2351	3.7	-1.9	2.3	1
9.705	0.2943	4.23138	9.2541	-1.1	-1.1	3	1
9.71	-0.40548	3.60354	8.82246	-3.5	0.8	2.5	1
9.715	-0.77826	3.8259	9.18216	-3	2.2	1.4	1
9.72	-0.8175	4.26408	9.40452	-3.2	2.6	0.5	1
9.725	-0.59514	4.45374	9.293341	-5.2	2.7	-0.2	1
9.73	-0.2943	4.45374	9.2541	-6.7	2.2	-0.2	1
9.735	-0.0327	4.45374	9.293341	-8.1	3.5	-0.5	1
9.74	-0.07194	4.48644	9.47646	-8.6	4.2	-0.9	1
9.745	-0.33354	4.4145	9.437221	-8.6	3.9	-0.7	1
9.75	-0.66708	4.26408	9.2541	-8.5	3.9	-0.4	1
9.755	-1.00716	4.19214	9.293341	-7.9	3	0.2	1
9.76	-1.3407	4.08096	9.40452	-7.4	1.1	1	1
9.765	-1.53036	3.96978	9.5484	-6.5	-0.9	2.1	1
9.77	-1.37994	3.89784	9.437221	-5.6	-3.1	2.4	1
9.775	-1.0791	3.8259	9.293341	-3.9	-5.3	2.3	1
9.78	-0.77826	3.96978	9.33258	-1.9	-7	2.8	1
9.785	-0.44472	4.04826	9.36528	-1	-7.2	2.7	1
9.79	-0.14388	4.04826	9.33258	-0.5	-7.4	3	1
9.795	-0.25506	4.00902	9.293341	0.1	-6.4	2.8	1
9.8	-0.51666	3.93708	9.2214	1.4	-4.8	2.5	1
9.805	-0.66708	3.89784	9.2541	2.4	-4.6	2.6	1
9.81	-0.8175	3.8259	9.2214	2.8	-5.3	2.8	1
9.815	-0.77826	3.8586	9.293341	2.5	-5.6	2.3	1
9.82	-0.5559	3.96978	9.2541	3.5	-6.3	2.2	1
9.825	-0.37278	4.00902	9.293341	3.4	-7.8	3	1
9.83	-0.2943	4.04826	9.2214	3	-8.3	3.1	1
9.835	-0.2943	4.00902	9.293341	2.4	-8.3	2.9	1
9.84	-0.22236	3.96978	9.18216	2.1	-8.1	3.7	1
9.845	0.0327	3.93708	9.2214	1.4	-7.7	3.2	1
9.85	0.18312	3.93708	9.110221	0.2	-6.5	3	1
9.855	0.0327	3.93708	9.03828	0	-5.4	2.5	1
9.86	-0.18312	3.96978	9.07752	-0.7	-4.2	2.3	1
9.865	-0.33354	4.08096	9.110221	-1.4	-2.9	1.9	1
9.87	-0.33354	3.96978	9.18216	-2.3	-2.3	1.4	1
9.875	-0.33354	3.8586	9.14946	-3.6	-2	1.3	1
9.88	-0.37278	3.93708	9.2214	-4.1	-1.8	0.9	1
9.885	-0.2943	3.89784	9.2214	-3.9	-1.1	1	1
9.89	-0.14388	3.96978	9.18216	-4.4	-1.5	0.7	1
9.895	-0.18312	3.93708	9.18216	-4.9	-0.4	0.8	1
9.9	-0.44472	3.93708	9.2214	-5.2	0	1.3	1
9.905	-0.48396	3.89784	9.2214	-5.1	-0.6	0.8	1
9.91	-0.44472	3.93708	9.2214	-5	-0.4	0.8	1
9.915	-0.33354	3.89784	9.07752	-5.3	-0.5	0.7	1
9.92	-0.33354	3.8259	9.14946	-5.6	-1	0.7	1
9.925	-0.48396	3.78666	9.18216	-5.5	-1.1	0.6	1
9.93	-0.77826	3.8586	9.18216	-5.9	-0.7	0.2	1
9.935	-0.8959801	3.89784	9.2541	-6.2	-0.7	0	1
9.94	-0.8175	3.89784	9.2214	-6.3	-1.8	0	1
9.945	-0.66708	3.8259	9.2541	-6.1	-3.1	0.7	1
9.95	-0.59514	3.75396	9.293341	-6.2	-3.7	1.1	1
9.955	-0.5559	3.8259	9.293341	-6.1	-4.6	0.7	1
9.96	-0.48396	3.89784	9.33258	-5.8	-5.1	1.1	1
9.965	-0.51666	3.96978	9.293341	-5.9	-4.6	0.7	1
9.97	-0.44472	3.93708	9.2541	-4.8	-4.9	0.4	1
9.975	-0.37278	3.8259	9.293341	-4.2	-5.3	0.6	1
9.98	-0.33354	3.93708	9.293341	-4.2	-5.6	0.7	1
9.985	-0.22236	3.93708	9.2541	-3.7	-5.1	0.4	1
9.99	-0.07194	4.00902	9.293341	-3.1	-5.1	0.6	1
[truncated: 9,873 more rows]
