# Supplementary material for: Real-Time Detection of Freezing Motions in Parkinson's Patients for Adaptive Gait Phase Synchronous Cueing
Source: Front Neurol. 2021 Dec 6;12:720516. doi: 10.3389/fneur.2021.720516 (PMC8685223; doi:10.3389/fneur.2021.720516)
Supplement: Supplementary file 2 [file Data_Sheet_2.zip › data/S11/S11_right_foot_trial_2.csv]

time	acc_x	acc_y	acc_z	gyr_x	gyr_y	gyr_z	FoG
0	2.60946	0.8436601	11.36652	-18.4	2.9	-7.8	0
0.005	3.02148	2.90376	9.36528	-16.8	3.1	-7.4	0
0.01	2.30862	3.30924	7.65834	-9.8	4.6	-4.6	0
0.015	1.03986	3.75396	7.51446	-3.5	7.1	-2.3	0
0.02	0.92868	6.33072	8.82246	6.4	3.7	-4.6	0
0.025	1.37994	7.42944	8.96634	8.3	0.7	-7.3	0
0.03	1.6023	6.585781	7.9134	2.7	-0.3	-6.7	0
0.035	1.26876	5.99718	7.51446	2.1	-2.1	-5.8	0
0.04	0.8567401	6.14106	7.985341	5.8	-2.3	-4.8	0
0.045	0.59514	6.33072	8.09652	7.3	-2.4	-4.3	0
0.05	0.70632	5.99718	7.985341	6.8	-2.7	-2.5	0
0.055	0.8567401	5.886	7.84146	5.8	-2.8	-1	0
0.06	1.22952	5.92524	7.69758	6.3	-2.6	0.6	0
0.065	1.41264	6.10836	7.69758	6.3	-1.6	2.1	0
0.07	1.64154	6.33072	7.9134	6.3	-1.5	2.6	0
0.075	1.93584	6.25224	7.69758	4.7	-2.2	2.7	0
0.08	2.23668	6.14106	7.62564	4.2	-1.6	2.8	0
0.085	2.45904	6.14106	7.54716	2.7	-1.2	2.2	0
0.09	2.30862	6.14106	7.65834	1.1	-0.1	1.6	0
0.095	2.19744	6.03642	7.65834	0.2	0.5	0.3	0
0.1	2.08626	6.03642	7.69758	-0.7	1.8	-1	0
0.105	1.93584	5.99718	7.76952	-1.5	2.1	-1.7	0
0.11	1.75272	6.10836	7.69758	-2.3	2.5	-1.8	0
0.115	1.71348	6.03642	7.76952	-3.9	3.5	-2.5	0
0.12	1.56306	5.99718	7.84146	-4.4	3.8	-2.7	0
0.125	1.56306	5.99718	7.84146	-4.8	3.4	-2.7	0
0.13	1.53036	5.99718	7.985341	-5.3	3.7	-2	0
0.135	1.49112	5.886	7.9134	-6	4.3	-1.1	0
0.14	1.49112	5.84676	7.9134	-6.3	4	-1	0
0.145	1.49112	5.886	7.952641	-6.1	3.7	-1.3	0
0.15	1.53036	5.77482	8.057281	-5.8	3.2	-0.7	0
0.155	1.56306	5.77482	7.985341	-5.7	2.8	-1.1	0
0.16	1.53036	5.66364	8.02458	-5	2.5	-0.5	0
0.165	1.6023	5.63094	8.02458	-4.3	2.7	-1.6	0
0.17	1.56306	5.591701	8.09652	-3.5	1.9	-1.4	0
0.175	1.45188	5.591701	8.02458	-2.3	1.1	-1.1	0
0.18	1.45188	5.63094	8.09652	-1.1	0.6	-0.7	0
0.185	1.45188	5.591701	8.057281	0.3	0.1	-0.8	0
0.19	1.41264	5.63094	8.09652	1.1	0.2	-0.9	0
0.195	1.45188	5.70288	8.057281	2.1	0	-0.4	0
0.2	1.41264	5.70288	8.02458	3.8	-0.3	0.1	0
0.205	1.45188	5.70288	7.952641	4.2	-1.1	-0.1	0
0.21	1.49112	5.70288	8.057281	5	-0.9	0	0
0.215	1.41264	5.74212	8.02458	5.7	-1.1	0	0
0.22	1.45188	5.74212	7.985341	6.1	-1.6	0.5	0
0.225	1.49112	5.814061	7.985341	6.3	-1.6	0.4	0
0.23	1.49112	5.92524	7.87416	6.5	-2.3	0.3	0
0.235	1.56306	5.84676	7.84146	6.8	-2.5	0.5	0
0.24	1.56306	5.95794	7.84146	7	-2.3	0.9	0
0.245	1.6023	5.99718	7.76952	6.6	-2.5	0.1	0
0.25	1.71348	6.03642	7.84146	6.1	-2.6	0.2	0
0.255	1.67424	6.06912	7.80222	6.3	-1.9	0	0
0.26	1.67424	6.06912	7.76952	5.5	-1.8	0.4	0
0.265	1.71348	6.14106	7.76952	5.3	-1.7	0.3	0
0.27	1.71348	6.10836	7.73028	4.2	-1.8	-0.3	0
0.275	1.67424	6.14106	7.73028	3.7	-1.1	-0.2	0
0.28	1.71348	6.14106	7.69758	3.2	-0.7	-0.2	0
0.285	1.67424	6.14106	7.73028	2.3	-0.2	-0.4	0
0.29	1.71348	6.03642	7.76952	1.5	0	0	0
0.295	1.67424	6.10836	7.76952	1.1	0	0	0
0.3	1.71348	6.14106	7.80222	0.4	-0.1	0	0
0.305	1.75272	5.95794	7.87416	-0.1	0.6	-0.1	0
0.31	1.67424	5.92524	7.87416	-0.7	1	-0.7	0
0.315	1.71348	5.92524	7.76952	-0.6	0.9	-0.6	0
0.32	1.64154	5.95794	7.76952	-0.6	0.6	-0.6	0
0.325	1.64154	5.92524	7.80222	-1.1	0.6	-0.7	0
0.33	1.56306	5.99718	7.84146	-1.1	1	-0.5	0
0.335	1.53036	5.95794	7.87416	-1.4	1.1	-0.1	0
0.34	1.56306	5.84676	7.87416	-0.9	0.8	-0.2	0
0.345	1.67424	5.886	7.9134	-1.2	0.7	-0.5	0
0.35	1.64154	5.886	7.87416	-0.9	1	-0.4	0
0.355	1.64154	5.886	7.84146	-0.8	0.8	-0.2	0
0.36	1.6023	5.886	7.87416	-0.4	0.9	-0.6	0
0.365	1.6023	5.814061	7.9134	-0.3	1.1	-0.3	0
0.37	1.67424	5.814061	7.9134	-0.1	0.7	-0.4	0
0.375	1.71348	5.77482	7.9134	0	0.6	-0.3	0
0.38	1.79196	5.814061	7.9134	0.4	0.7	-0.2	0
0.385	1.71348	5.84676	7.952641	1	0.8	0.7	0
0.39	1.67424	5.886	7.985341	1.6	0.9	0.7	0
0.395	1.64154	5.886	8.02458	1.8	1.5	0.4	0
0.4	1.56306	5.886	7.985341	2.7	1.3	1.4	0
0.405	1.56306	5.814061	8.12922	3	1.8	1	0
0.41	1.45188	5.77482	8.27964	3.9	2	1.3	0
0.415	1.45188	5.886	8.2404	5.6	1.8	2.1	0
0.42	1.56306	5.99718	8.38428	6.7	0.3	2.6	0
0.425	1.71348	6.14106	8.52816	7.2	0.4	2.9	0
0.43	1.67424	6.291481	8.495461	7.2	0.7	2.8	0
0.435	1.71348	6.36342	8.27964	6.7	-0.1	3.2	0
0.44	1.82466	6.513841	8.2404	5.9	-0.4	2.9	0
0.445	2.01432	6.69696	7.952641	5.6	0.8	3	0
0.45	2.1255	6.65772	7.76952	4.2	1.6	2.5	0
0.455	2.1255	6.69696	7.65834	2.4	2.1	2.4	0
0.46	2.19744	6.7362	7.51446	0.9	2.7	2.7	0
0.465	2.34786	6.65772	7.37058	-1.6	2.9	1.9	0
0.47	2.27592	6.43536	7.22016	-4.9	4.1	1.5	0
0.475	2.30862	6.43536	7.2594	-6.5	5.2	1.4	0
0.48	2.30862	6.4746	7.14822	-8	6.9	1.4	0
0.485	2.30862	6.84084	7.33134	-9.3	8.8	1.1	0
0.49	2.05356	7.0305	7.403281	-11.6	10.9	0.3	0
0.495	1.71348	7.10244	7.2594	-15.6	12.4	0.1	0
0.5	1.22952	7.285561	7.47522	-17.9	12.5	0.2	0
0.505	0.70632	7.3248	7.2594	-21.2	10.9	0.5	0
0.51	0.37278	6.95202	6.74928	-24.5	10	-0.8	0
0.515	0.40548	6.91932	6.46152	-25.1	8.2	-3	0
0.52	0.5559	6.91932	6.2784	-23	5.1	-5	0
0.525	0.77826	7.0305	6.20646	-20.3	3.4	-7	0
0.53	1.03986	7.13514	6.13452	-16.8	3	-8.4	0
0.535	1.26876	7.285561	6.09528	-13.1	3.2	-9.6	0
0.54	1.3407	7.39674	6.20646	-9	4	-10.7	0
0.545	1.37994	7.46868	6.20646	-4	4.8	-11.3	0
0.55	1.30146	7.39674	6.16722	0	5.8	-11.6	0
0.555	1.26876	7.46868	6.20646	4.3	6.4	-11.3	0
0.56	1.37994	7.54062	6.422281	9.6	6.3	-11.6	0
0.565	1.37994	7.72374	6.53346	13.7	6.2	-10.5	0
0.57	1.45188	7.80222	6.64464	16.5	6.4	-9.3	0
0.575	1.41264	7.80222	6.677341	18.6	6.4	-8.6	0
0.58	1.45188	7.6191	6.74928	21.5	7.3	-7.4	0
0.585	1.37994	7.54062	6.78852	23.5	8.5	-6.3	0
0.59	1.22952	7.3248	6.899701	25.5	8.7	-5.1	0
0.595	1.15104	7.10244	6.899701	27.1	9.2	-3.2	0
0.6	1.03986	6.95202	7.04358	28.6	8.6	-2	0
0.605	0.8959801	6.69696	7.004341	29.2	8.6	-1.3	0
0.61	0.66708	6.36342	6.9324	29.9	8.9	-1	0
0.615	0.51666	6.14106	6.899701	30.6	8.6	-0.6	0
0.62	0.48396	5.886	6.899701	30.5	7.3	-1.3	0
0.625	0.51666	5.63094	6.899701	30.8	6.2	-1.2	0
0.63	0.51666	5.48052	7.04358	30.4	5.8	-2	0
0.635	0.63438	5.44782	6.97164	30.1	5.3	-2.3	0
0.64	-0.0327	5.95794	8.057281	29.6	3.3	-0.4	0
0.645	-0.07194	6.14106	9.07752	24.2	-6.3	4.7	0
0.65	0.8567401	4.81998	8.35158	13.9	-11.6	6.5	0
0.655	1.56306	4.1202	8.27964	9.5	-15	8.1	0
0.66	1.75272	3.64278	8.42352	6.7	-16.8	9.9	0
0.665	1.75272	3.38118	8.9271	4.4	-16.8	11.7	0
0.67	1.67424	3.5643	9.5811	1.5	-17.8	14.8	0
0.675	2.08626	3.5643	10.5294	-2.9	-19.3	17.5	0
0.68	3.02148	3.8259	11.61504	-13	-19.9	18.8	0
0.685	4.44066	3.45966	12.23634	-21.7	-16.2	18.2	0
0.69	5.18622	2.3871	11.94204	-32.1	-5.7	15.8	0
0.695	4.4799	1.72656	11.25534	-38.7	7.4	14.5	0
0.7	3.4662	1.87698	10.38552	-41	14.2	16.1	0
0.705	2.3871	3.34848	9.47646	-37.1	14.9	15.5	0
0.71	0.92868	4.30332	8.600101	-33.7	13.6	10.8	0
0.715	0.51666	5.63094	8.42352	-31.2	11.5	4.3	0
0.72	1.37994	6.91932	8.82246	-27.3	7	-1.4	0
0.725	2.6487	6.88008	8.38428	-29.5	2.8	-5.5	0
0.73	2.9103	6.40266	7.80222	-31.5	1.1	-7.2	0
0.735	2.1255	5.886	7.69758	-30.7	2	-7.3	0
0.74	1.30146	5.18622	7.62564	-30.4	1.6	-8.1	0
0.745	0.7455601	4.30332	8.02458	-29.9	0.8	-4.6	0
0.75	-0.18312	4.81998	8.5674	-24.9	-0.1	2.8	0
0.755	-0.8567401	5.14698	9.18216	-18.7	0.1	6.3	0
0.76	-1.26876	5.48052	9.40452	-15.4	-5.1	8.6	0
0.765	-0.70632	5.22546	8.67858	-13.4	-9.7	10.5	0
0.77	0.14388	5.25816	8.35158	-11.2	-13.7	11.4	0
0.775	1.22952	5.48052	8.16846	-8.6	-16.4	10.8	0
0.78	2.60946	5.55246	7.80222	-8	-17.9	10	0
0.785	3.4335	5.44782	7.73028	-7.2	-17.9	8.6	0
0.79	3.76704	5.36934	7.586401	-7	-15.6	7.4	0
0.795	3.50544	5.2974	7.54716	-6	-12.3	7.3	0
0.8	2.83182	5.2974	7.69758	-5.3	-9.9	6.1	0
0.805	2.16474	5.44782	7.952641	-4.5	-6.7	4.6	0
0.81	1.6023	5.814061	8.12922	-4	-6.1	3.7	0
0.815	1.26876	5.814061	8.16846	-4.4	-6.5	3.2	0
0.82	1.22952	5.92524	8.057281	-4.9	-7	3.7	0
0.825	1.37994	5.99718	7.952641	-5	-7.4	4	0
0.83	1.64154	5.886	8.02458	-5.3	-7.6	4.4	0
0.835	1.8639	5.814061	7.80222	-6.2	-7.1	4.4	0
0.84	2.08626	5.66364	7.952641	-6.3	-6.4	4.2	0
0.845	2.1255	5.74212	7.952641	-6.7	-5.6	3.7	0
0.85	2.05356	5.77482	8.02458	-6	-5.3	3	0
0.855	1.79196	5.63094	7.952641	-5.8	-5.1	3.2	0
0.86	1.71348	5.519761	7.9134	-6.3	-4.2	3	0
0.865	1.49112	5.591701	8.09652	-5.8	-3.5	3.4	0
0.87	1.53036	5.70288	8.057281	-5.8	-3.4	3.6	0
0.875	1.53036	5.814061	8.12922	-6	-3.9	4.2	0
0.88	1.71348	5.84676	8.057281	-5.9	-4.7	3.7	0
0.885	1.8639	5.70288	8.02458	-6.4	-4.9	4	0
0.89	2.05356	5.66364	8.057281	-6.4	-4.7	4.2	0
0.895	2.01432	5.70288	7.985341	-5.8	-4.6	3.7	0
0.9	2.08626	5.66364	8.02458	-5.9	-3.7	3	0
0.905	2.08626	5.63094	8.057281	-6.2	-3.4	3.1	0
0.91	1.97508	5.66364	8.02458	-6	-3.2	2.6	0
0.915	1.97508	5.48052	8.12922	-6.2	-2.1	1.6	0
0.92	1.79196	5.40858	8.057281	-5.8	-1.6	1.6	0
0.925	1.75272	5.63094	8.20116	-5.2	-0.9	1.8	0
0.93	1.79196	5.63094	8.02458	-5.6	-0.8	1	0
0.935	1.82466	5.591701	8.02458	-5.7	-1.4	1.4	0
0.94	1.8639	5.55246	8.12922	-5.3	-1.6	1.6	0
0.945	1.8639	5.63094	7.952641	-5.6	-1.4	0.5	0
0.95	1.75272	5.63094	8.16846	-5.4	-0.4	1.1	0
0.955	1.71348	5.70288	8.16846	-5.7	0	0	0
0.96	1.75272	5.70288	8.09652	-5.8	-1	-0.1	0
0.965	1.67424	5.814061	8.12922	-6.2	-1.4	0.4	0
0.97	1.71348	5.591701	8.09652	-6.7	-0.3	0.7	0
0.975	1.79196	5.591701	8.02458	-7.1	-0.5	0.7	0
0.98	1.75272	5.55246	8.16846	-6.9	-1.6	0.9	0
0.985	1.90314	5.519761	8.16846	-7.2	-1.2	0.3	0
0.99	1.93584	5.591701	8.20116	-7	-0.7	-0.5	0
0.995	1.82466	5.63094	8.057281	-6.5	-0.8	-0.2	0
1	1.79196	5.63094	8.16846	-6.7	-1	0.4	0
1.005	1.82466	5.48052	8.09652	-7.7	-1.1	0.2	0
1.01	1.75272	5.591701	8.12922	-7.1	-1.2	0.9	0
1.015	1.67424	5.48052	8.20116	-6.7	-0.7	0.4	0
1.02	1.67424	5.519761	8.16846	-7	-0.9	0.5	0
1.025	1.6023	5.591701	8.2404	-6.5	-1.5	0.5	0
1.03	1.6023	5.66364	8.20116	-6.6	-2.1	0.7	0
1.035	1.56306	5.63094	8.20116	-6.9	-2.2	0.6	0
1.04	1.53036	5.70288	8.16846	-7.7	-2.9	0.4	0
1.045	1.49112	5.77482	8.2404	-7.7	-3.2	1.2	0
1.05	1.56306	5.814061	8.27964	-8.2	-4	1.4	0
1.055	1.67424	5.70288	8.27964	-9.3	-4.7	1.3	0
1.06	1.71348	5.55246	8.20116	-10	-5.1	1.1	0
1.065	1.8639	5.519761	8.27964	-10	-5.1	1.1	0
1.07	2.08626	5.55246	8.16846	-10.2	-5.9	1.4	0
1.075	2.23668	5.44782	8.16846	-10.2	-6.4	1.6	0
1.08	2.16474	5.36934	7.952641	-10.5	-5.1	2.1	0
1.085	2.08626	5.33664	8.02458	-9.8	-4.2	1.8	0
1.09	2.05356	5.33664	8.02458	-9.7	-4.5	1.8	0
1.095	1.93584	5.44782	8.09652	-9.4	-4.4	1.8	0
1.1	1.93584	5.25816	7.985341	-9.4	-3.3	1.1	0
1.105	2.01432	5.14698	7.985341	-9.1	-2.8	0.3	0
1.11	2.16474	5.07504	7.87416	-8.6	-2.4	-0.1	0
1.115	2.27592	5.18622	8.057281	-7.7	-1.3	-0.2	0
1.12	2.34786	5.11428	7.985341	-7	-0.3	0	0
1.125	2.34786	5.07504	7.84146	-6.2	0.7	-0.5	0
1.13	2.34786	5.07504	7.9134	-5.1	1.6	-1.2	0
1.135	2.3871	5.14698	7.952641	-4.4	2.7	-1.4	0
1.14	2.34786	5.07504	7.84146	-3.9	4	-1.9	0
1.145	2.23668	5.04234	7.76952	-3.5	5.2	-2.1	0
1.15	2.30862	4.89192	7.80222	-2.3	6.3	-2.6	0
1.155	2.30862	4.89192	7.80222	-1.3	7.6	-3.4	0
1.16	2.23668	4.78074	7.73028	0.2	9.3	-4.4	0
1.165	2.23668	4.7088	7.76952	1.6	10.7	-5.5	0
1.17	2.05356	4.63686	7.80222	2.8	11.9	-6.1	0
1.175	1.8639	4.66956	7.84146	4.9	13.6	-7	0
1.18	1.71348	4.78074	7.87416	6.7	15.1	-8.1	0
1.185	1.64154	4.85268	7.952641	8.5	15.3	-9.5	0
1.19	1.79196	5.2974	8.52816	10.2	16.4	-10	0
1.195	1.37994	5.92524	8.78322	10.8	17	-10.2	0
1.2	0.51666	5.74212	9.110221	8.8	13	-7.4	0
1.205	1.19028	4.525681	7.37058	2.5	10.9	-5.1	0
1.21	1.93584	4.55838	7.69758	5	11.6	-3.3	0
1.215	1.75272	5.44782	7.47522	8.5	11.7	-2.3	0
1.22	2.08626	4.26408	8.35158	9.1	12.6	-6.3	0
1.225	1.6023	4.45374	7.51446	6.3	13.7	-7	0
1.23	1.56306	4.7088	8.2404	12.6	14.7	-8.5	0
1.235	1.71348	4.81998	8.35158	13	15.1	-9.9	0
1.24	1.93584	5.04234	8.312341	12.4	15.9	-10.5	0
1.245	1.90314	5.25816	8.12922	12.6	14.7	-11	0
1.25	2.23668	5.11428	8.78322	12.1	12.4	-11.5	0
1.255	2.1255	5.36934	8.27964	9.7	11.1	-12.8	0
1.26	1.97508	5.33664	8.63934	9.8	9.3	-13.3	0
1.265	1.8639	5.48052	8.63934	6.8	6.3	-14	0
1.27	2.08626	5.519761	8.75052	6.7	4.6	-14.9	0
1.275	2.08626	5.36934	8.711281	4.3	3	-16.8	0
1.28	2.34786	5.33664	8.38428	4.3	-0.7	-17.5	0
1.285	2.16474	5.519761	8.78322	7	-0.1	-19.9	0
1.29	2.05356	5.44782	8.82246	7.3	-1.4	-20.6	0
1.295	2.19744	5.44782	8.63934	8.4	-3.2	-22.1	0
1.3	2.34786	5.22546	8.85516	11.9	-2.4	-23.5	0
1.305	2.45904	5.18622	9.110221	16.1	-2.3	-23.5	0
1.31	2.19744	4.525681	9.33258	19.3	-3.2	-24.2	0
1.315	1.90314	4.525681	9.18216	23.3	-3.8	-27.1	0
1.32	2.08626	4.00902	9.76422	34.8	-12.4	-29.5	0
1.325	2.27592	5.14698	10.34628	38.9	-23.3	-30.8	0
1.33	1.75272	4.963861	10.09122	54.6	-9.5	-33.3	0
1.335	0	4.963861	10.8891	72	-19.9	-29.2	0
1.34	1.11834	4.525681	11.58234	92.2	-29.5	-25.4	0
1.345	0.59514	3.75396	12.30828	115.2	-36	-20.9	0
1.35	2.08626	3.49236	13.10616	140.7	-36.1	-21.9	0
1.355	2.98224	3.27	12.96228	164.1	-33.6	-23	0
1.36	2.23668	3.2373	12.45216	187.7	-25.2	-24.5	0
1.365	1.03986	3.49236	13.32198	213.3	-19.8	-26.3	0
1.37	1.41264	3.60354	13.5051	238.7	-20.6	-34.3	0
1.375	2.6487	3.2373	13.32198	254.6	-25.4	-45.2	0
1.38	3.6951	2.60946	12.1971	265.9	-19.8	-62.2	0
1.385	4.59108	3.12612	11.61504	284.7	-7	-90	0
1.39	5.559	4.23138	11.47116	302.6	7.8	-121.7	0
1.395	7.16784	6.219541	10.30704	317.8	30.1	-153.8	0
1.4	9.33258	8.90748	10.78446	336	51.9	-182.7	0
1.405	10.2678	11.1507	12.09246	344.8	79	-199.7	0
1.41	12.09246	13.36122	14.37492	339.4	111.2	-205.3	0
1.415	14.29644	14.16564	16.55928	321.6	150	-204.8	0
1.42	12.54372	10.2678	21.16998	273.3	200.9	-182.4	0
1.425	6.795061	5.04234	24.11298	214.2	221.4	-148.4	0
1.43	1.15104	-1.5042	25.3098	152.3	198.5	-118.5	0
1.435	-3.65586	-9.711901	24.3288	83.9	164.7	-95.8	0
1.44	-6.422281	-15.01584	22.54992	28.4	114.1	-81.6	0
1.445	-7.54062	-12.14478	20.0778	-8.2	33	-67.4	0
1.45	-0.5559	-7.213621	25.9638	-15.4	-60.7	-29.7	0
1.455	8.06382	-8.757061	26.17962	-62.9	-123.3	-5.5	0
1.46	12.17094	-13.32198	19.86198	-119.7	-131.3	1.7	0
1.465	13.7013	-14.61036	18.15504	-136.7	-120.6	11.5	0
1.47	13.13886	-12.43908	19.46304	-129.7	-96.1	23.6	0
1.475	10.60134	-10.2678	19.79004	-131.7	-71.1	37.5	0
1.48	7.42944	-8.207701	19.96662	-144.6	-54.2	58.8	0
1.485	5.11428	-6.14106	19.96662	-157.5	-54.3	78.9	0
1.49	4.10712	-4.45374	19.4238	-174	-66.6	99.8	0
1.495	4.02864	-3.08688	18.4101	-195.1	-86.5	125.3	0
1.5	4.7415	-1.83774	17.31792	-208.8	-99.4	143.7	0
1.505	5.67018	-0.51012	16.4808	-218.1	-106.5	160.1	0
1.51	6.71658	0.9156	15.90528	-224.4	-105.7	174.9	0
1.515	7.27902	2.57022	15.39516	-228.9	-97.6	188.2	0
1.52	7.612561	4.04826	15.02892	-232.4	-84.7	201.3	0
1.525	7.462141	5.74212	14.62998	-235.4	-68.4	213.4	0
1.53	6.97818	7.42944	14.27028	-238.6	-45.3	227.7	0
1.535	6.23262	9.0906	13.72092	-241.8	-29.4	236.8	0
1.54	5.22546	10.70598	12.92304	-244.8	-14.2	245.5	0
1.545	4.02864	12.14478	11.68698	-248.5	-0.9	252.8	0
1.55	2.87106	13.4724	10.2351	-252.5	9.1	258	0
1.555	1.67424	14.45994	8.45622	-255.2	17.4	260	0
1.56	0.5559	15.2382	6.53346	-255	20.5	258.9	0
1.565	-0.48396	15.89874	4.46028	-252	22.8	254.7	0
1.57	-1.30146	16.63776	2.53752	-245.6	23	246.6	0
1.575	-1.67424	18.14196	1.30146	-235.4	22.2	234.3	0
1.58	-2.01432	19.72464	0.28776	-221	20.7	213.7	0
1.585	-2.83182	20.75796	-1.22952	-211.9	19.9	194.2	0
1.59	-3.61662	21.79128	-2.46558	-202.7	17.3	172.5	0
1.595	-4.251	22.89	-3.70164	-191.4	12.4	149.5	0
1.6	-4.85268	23.81214	-5.2647	-180.9	5.8	125.5	0
1.605	-5.07504	24.76698	-6.97164	-166.1	-6.2	95.9	0
1.61	-4.62378	25.95072	-8.312341	-150.5	-16.8	70.5	0
1.615	-3.50544	26.86632	-9.50916	-136	-25.2	45.9	0
1.62	-2.01432	27.34374	-10.27434	-122.8	-32.3	21.8	0
1.625	-0.7455601	27.2718	-11.14416	-108.9	-35.6	0.4	0
1.63	0.63438	26.61126	-11.79816	-95.9	-35.3	-17.2	0
1.635	1.90314	25.06128	-12.34098	-82.6	-32.2	-31.9	0
1.64	4.44066	20.2413	-10.8564	-64.9	-25.9	-42.1	0
1.645	5.85984	17.92614	-17.82804	-59.9	-20.4	-40.6	0
1.65	5.0031	23.33472	-18.84174	23.8	11.8	-42.2	0
1.655	2.57022	21.89592	-19.7181	92.7	34.7	-59.9	0
1.66	1.00716	16.89282	-20.77104	96.6	35.9	-68.3	0
1.665	5.11428	5.44782	-0.7586401	143.5	29.7	-59.6	0
1.67	15.71562	13.28274	9.62034	114	6	-30.7	0
1.675	17.02362	19.3584	27.77538	187.6	22.5	-7.8	0
1.68	9.2214	10.96758	24.43344	151.5	57.8	-15.8	0
1.685	-0.22236	3.75396	12.45216	93.9	70.6	-35.2	0
1.69	-7.6518	10.78446	15.42786	166.1	65	-48	0
1.695	-9.89502	16.93206	20.33286	199.7	47.3	-50.2	0
1.7	-10.18932	14.388	16.33692	148	29.6	-49.9	0
1.705	-5.59824	12.21672	12.26904	102.2	8.8	-48.7	0
1.71	2.1255	11.40576	12.5241	95.3	-3.1	-60.2	0
1.715	6.867	9.86232	8.02458	73.5	-2.8	-63.8	0
1.72	10.791	8.390821	7.04358	63.1	-4.5	-56.2	0
1.725	11.0526	7.213621	5.84022	62.6	10.8	-48.9	0
1.73	7.612561	7.57986	5.87946	62	26.9	-39.2	0
1.735	3.65586	8.207701	9.2541	69	35.9	-32.8	0
1.74	-0.40548	8.42352	9.980041	57.8	40	-32	0
1.745	-1.19028	7.76298	11.25534	46.9	38.4	-38.7	0
1.75	0.11118	7.3248	10.5621	36.4	26.5	-35.9	0
1.755	2.6487	6.91932	9.33258	29.4	15.6	-30.5	0
1.76	4.7742	6.36342	8.12922	25.1	14.2	-28.4	0
1.765	5.487061	5.886	7.403281	23.2	17.6	-26.3	0
1.77	4.59108	5.92524	7.65834	26.2	23.5	-26.1	0
1.775	3.76704	5.70288	8.38428	27.7	28.8	-25.6	0
1.78	2.23668	8.61318	9.437221	28.5	30.5	-20.3	0
1.785	0.33354	8.64588	10.27434	30.8	34	-20.7	0
1.79	0.77826	5.99718	9.03828	6.5	21.4	-19.5	0
1.795	1.93584	4.7088	8.09652	1.2	19.1	-20.5	0
1.8	2.49828	5.04234	8.75052	10.5	16.9	-19.1	0
1.805	1.97508	5.48052	8.16846	13.2	15.8	-15.9	0
1.81	1.49112	6.291481	8.96634	14.9	15.1	-13.7	0
1.815	0.92868	5.95794	8.9271	12.7	13.8	-13.7	0
1.82	1.00716	6.06912	8.82246	9	9.3	-9.9	0
1.825	1.11834	5.92524	9.07752	9.9	6.3	-7.4	0
1.83	1.93584	5.25816	7.9134	4.9	3.9	-6.3	0
1.835	2.08626	5.48052	8.09652	6.6	4.8	-6	0
1.84	1.90314	5.74212	8.2404	8.5	5.8	-5.3	0
1.845	1.79196	5.48052	8.12922	6.5	5.9	-5.6	0
1.85	1.90314	5.36934	8.16846	6.4	6.3	-5.9	0
1.855	2.1255	5.18622	8.02458	5.9	7.1	-5.8	0
1.86	2.30862	5.07504	7.87416	6.3	8	-6.4	0
1.865	2.19744	5.07504	7.87416	7.5	10.2	-6.5	0
1.87	2.16474	5.11428	7.87416	7.7	11.9	-6.6	0
1.875	2.1255	5.18622	7.80222	7.8	13.7	-7.2	0
1.88	2.1255	5.25816	7.87416	8.6	15.2	-6.9	0
1.885	2.30862	5.2974	7.952641	8.5	16.3	-6.1	0
1.89	2.23668	5.40858	8.12922	8.7	17	-5.1	0
1.895	2.16474	5.44782	8.09652	8.5	16.4	-4.9	0
1.9	2.16474	5.40858	8.02458	7.2	15.1	-4	0
1.905	2.27592	5.33664	8.02458	6.5	14.4	-2.7	0
1.91	2.23668	5.33664	7.985341	5.8	13.6	-2.7	0
1.915	2.01432	5.2974	8.057281	5.8	13.3	-1.7	0
1.92	1.93584	5.22546	8.09652	5.6	12.6	-1.2	0
1.925	2.1255	5.07504	8.02458	4.4	11.1	-1	0
1.93	1.97508	4.85268	8.057281	4.6	10.2	-0.4	0
1.935	2.08626	4.963861	8.16846	6.6	9.5	-0.2	0
1.94	1.97508	5.0031	8.20116	7.8	8.8	0.4	0
1.945	1.93584	5.0031	8.2404	7.7	7.4	0.3	0
1.95	1.8639	5.18622	8.02458	7.7	4.9	0.5	0
1.955	1.67424	5.22546	8.312341	9.2	2.8	0.8	0
1.96	1.8639	5.11428	8.27964	9.5	0.6	0	0
1.965	1.75272	5.33664	8.20116	10.7	0	-0.1	0
1.97	1.64154	5.519761	8.45622	12.5	-1.1	-1.6	0
1.975	1.75272	5.591701	8.35158	13.2	-2.1	-2.5	0
1.98	1.71348	5.591701	8.27964	13.4	-3.2	-3.5	0
1.985	1.71348	5.63094	8.312341	13.9	-2.5	-3.9	0
1.99	1.53036	5.66364	8.312341	14.4	-3.9	-4.4	0
1.995	1.49112	5.74212	8.42352	15.7	-5.8	-4.3	0
2	1.53036	5.886	8.495461	17.1	-6.2	-5	0
2.005	1.64154	5.66364	8.45622	18.3	-5.6	-5.7	0
2.01	1.6023	5.591701	8.5674	19.3	-7.4	-6.2	0
2.015	1.53036	5.74212	8.45622	21.9	-7.2	-6.5	0
2.02	1.90314	5.74212	8.600101	24.6	-8.8	-7	0
2.025	1.90314	5.22546	8.85516	26.7	-10.7	-7.4	0
2.03	2.27592	4.85268	8.82246	29.4	-10.7	-8.4	0
2.035	2.3871	4.81998	8.85516	37.8	-10.5	-7.5	0
2.04	1.6023	5.18622	9.00558	47.7	-10.5	-5	0
2.045	-1.37994	4.55838	10.5621	57.9	-11.6	-2.5	0
2.05	1.19028	4.89192	9.33258	66	-24.1	-4.4	0
2.055	0.92868	4.7088	9.5811	81.5	-32	-2.6	0
2.06	0.11118	4.30332	10.2024	98.2	-35.7	-1.2	0
2.065	0.66708	3.71472	10.45746	113.8	-44.8	-0.7	0
2.07	0.77826	3.12612	10.74522	132.7	-51.1	-0.3	0
2.075	0.40548	2.60946	11.11146	154.2	-58.5	1.1	0
2.08	0.59514	1.94892	11.5431	178.5	-67.5	1.8	0
2.085	0.51666	1.36032	12.59604	212.5	-79.8	0.8	0
2.09	1.93584	0.80442	13.03422	242.5	-91.9	-6	0
2.095	3.24384	-0.14388	12.99498	272.9	-99.4	-16.1	0
2.1	3.91746	-0.10464	12.09246	304.5	-99.4	-27.6	0
2.105	5.33664	-0.10464	12.30828	340.9	-96.4	-44.3	0
2.11	7.200541	-0.43818	11.32728	381.4	-77.8	-83.6	0
2.115	8.28618	0.39894	9.659581	415.8	-52.3	-120	0
2.12	7.952641	4.19214	9.980041	459.6	-21	-151.4	0
2.125	5.78136	6.80814	11.25534	499.2	0	-171.7	0
2.13	4.32948	7.9134	10.41822	514.9	17.5	-181.9	0
2.135	3.91746	9.607261	11.03952	536.9	24.2	-186.6	0
2.14	6.010261	14.53842	11.61504	551.3	29.4	-186.6	0
2.145	9.443761	22.52376	12.01398	551.6	35.4	-181.8	0
2.15	11.0526	29.66544	16.95822	529.7	42	-166.6	0
2.155	11.94858	32.8308	23.3805	473	58.3	-161	0
2.16	10.49016	28.7106	33.5175	357.9	73.5	-126.5	0
2.165	10.33974	21.64086	32.60844	239.8	46.1	-94.3	0
2.17	5.89908	7.6191	28.72368	138.9	32.6	-71.5	0
2.175	2.19744	-5.18622	21.45774	57	15.2	-52.6	0
2.18	0.37278	-11.66736	19.67886	33.5	-11.5	-38.3	0
2.185	-0.2943	-12.3279	20.26092	19.8	-45.2	-22.4	0
2.19	0.70632	-9.34566	18.7698	6.7	-63.4	-18.8	0
2.195	6.16068	-6.585781	19.35186	-12.1	-71.6	-24.5	0
2.2	10.0062	-2.13204	23.45898	-30.9	-71.6	-28	0
2.205	10.60134	-3.2373	22.43874	-72.8	-60.2	-25.6	0
2.21	10.791	-5.77482	19.27992	-119.6	-46.2	-20	0
2.215	10.2678	-5.40858	18.26622	-143.3	-28.2	-11.4	0
2.22	9.633421	-4.74804	16.88628	-171.9	-5.8	3.1	0
2.225	8.358121	-4.48644	15.65022	-196	10.5	18	0
2.23	6.795061	-4.08096	14.44686	-216.5	21.7	36.3	0
2.235	5.5263	-3.49236	13.32198	-238	30.8	60.1	0
2.24	4.5126	-2.87106	12.30828	-252.2	35	77.4	0
2.245	3.58392	-2.0928	11.39922	-264.3	36.9	92.8	0
2.25	2.75988	-1.09872	10.5294	-275.2	37.9	107.5	0
2.255	2.08626	-0.07194	9.80346	-284.4	38.1	120.1	0
2.26	1.37994	1.02678	9.2541	-291.3	37.9	130.7	0
2.265	0.5559	2.13204	8.67858	-297.5	37.8	138.5	0
2.27	-0.40548	2.46558	7.403281	-305.4	34.5	144.5	0
2.275	-1.3407	2.53752	5.87946	-310	29.1	148.2	0
2.28	-2.08626	2.9757	4.9704	-306.2	19.3	146.5	0
2.285	-2.34786	4.00902	4.46028	-299.2	10	143	0
2.29	-1.82466	5.77482	4.49952	-287.8	-0.5	136.4	0
2.295	-0.8175	8.12922	4.9704	-273.9	-11.6	127.4	0
2.3	0.11118	10.5621	5.22546	-265.9	-18.4	118.8	0
2.305	0.96792	13.36122	5.33664	-261.3	-24.2	110.6	0
2.31	1.67424	15.74832	5.2647	-259.2	-25.8	102.4	0
2.315	2.30862	17.14788	4.75458	-261.7	-24.6	92.7	0
2.32	2.57022	18.25314	3.91746	-262.9	-23.5	79.3	0
2.325	1.97508	19.83582	2.90376	-260.8	-25.6	68.8	0
2.33	0.7455601	21.86322	1.55652	-257.1	-32.1	58.7	0
2.335	-1.00716	23.7402	-0.47088	-252.8	-43.9	51	0
2.34	-3.09342	25.02858	-3.04764	-247.1	-62.8	46.2	0
2.345	-4.17906	25.46676	-6.06258	-235.7	-93.5	44.5	0
2.35	-3.91746	25.72836	-8.52816	-218	-120.3	44.3	0
2.355	-2.53752	25.8003	-10.60134	-194.6	-142.4	42.2	0
2.36	-0.96792	25.8003	-12.12516	-165.9	-158.2	40.1	0
2.365	0.2943	26.02266	-13.06692	-133.9	-166.6	38	0
2.37	1.26876	26.24502	-13.64898	-101.9	-169.2	35.2	0
2.375	1.90314	25.61718	-14.44686	-72.9	-165.8	32.7	0
2.38	5.85984	28.96566	-15.39516	-37.5	-156.4	27.1	0
2.385	20.68602	32.39262	-3.70164	9.5	-133.1	-9.1	0
2.39	11.6085	26.20578	-12.5241	14.4	24.5	-69.2	0
2.395	0.63438	20.09742	-20.6991	3.1	104.4	-83.3	0
2.4	-0.59514	21.0915	-14.52534	68.7	130.1	-94	0
2.405	-0.8959801	26.3889	-12.09246	96.8	183.3	-112	0
2.41	-2.79912	30.40446	-9.110221	119.4	217.6	-144	0
2.415	-10.33974	31.28736	-9.980041	115.8	256.7	-190.4	0
2.42	-4.5126	34.008	0.32046	107	224.6	-185.7	0
2.425	0.77826	34.3023	13.7994	95.3	154.1	-137.2	0
2.43	-11.3469	27.2391	20.47674	-7.4	103.2	-65.5	0
2.435	-15.23166	4.963861	14.92428	-102.4	50.5	-28.3	0
2.44	1.00716	-8.02458	6.899701	-157.3	23.4	-53.7	0
2.445	1.0791	0.21582	9.980041	-76.2	24.3	-41.9	0
2.45	-2.53752	9.417601	10.78446	-19.3	28.7	-21.2	0
2.455	-2.1255	13.57704	7.9134	-25.3	10.9	-21.4	0
2.46	0.63438	10.0062	8.711281	-35.9	3.9	-14.6	0
2.465	2.49828	4.34256	8.27964	-51.1	-1.2	-10.9	0
2.47	0.96792	4.525681	8.63934	-39.9	6.4	-11.5	0
2.475	0.77826	6.585781	9.47646	-12.6	7.3	-9.1	0
2.48	1.90314	7.24632	8.057281	-10.1	1.5	-7.4	0
2.485	2.57022	6.80814	7.76952	-8.9	1.1	-6.7	0
2.49	2.05356	6.40266	7.80222	-8.4	2.6	-5.8	0
2.495	1.49112	6.33072	8.057281	-8.6	4.2	-4.9	0
2.5	1.6023	6.585781	7.73028	-8.1	2.2	-3.5	0
2.505	2.19744	6.513841	7.80222	-7	1.6	-3.1	0
2.51	2.34786	6.33072	7.54716	-8	3.2	-3.5	0
2.515	2.34786	6.14106	7.80222	-8	3.4	-3	0
2.52	2.27592	6.03642	7.87416	-7.8	4.1	-3	0
2.525	2.08626	6.03642	7.84146	-7.2	4.4	-2.5	0
2.53	1.90314	6.10836	8.02458	-6.6	4.2	-3.2	0
2.535	1.93584	6.03642	8.057281	-6.1	4.6	-2.8	0
2.54	2.1255	5.99718	7.87416	-5.8	4.4	-2.4	0
2.545	2.19744	5.886	7.9134	-5.2	4.5	-2.3	0
2.55	2.05356	5.92524	7.9134	-4.6	5.4	-2.4	0
2.555	1.82466	5.95794	8.02458	-3.9	4.9	-2.3	0
2.56	1.67424	6.06912	7.985341	-3.5	4.7	-1.8	0
2.565	1.67424	5.99718	7.985341	-3.1	4	-2	0
2.57	1.56306	5.99718	8.057281	-2.1	3.1	-1.8	0
2.575	1.71348	5.886	8.057281	-1.6	2.8	-1.7	0
2.58	1.64154	5.814061	8.09652	-0.6	2.1	-1.1	0
2.585	1.64154	5.92524	8.057281	0.8	2	-0.7	0
2.59	1.71348	5.84676	7.952641	1.8	1.1	-1	0
2.595	1.67424	5.886	7.952641	1.8	0.4	-1.2	0
2.6	1.6023	5.95794	8.057281	2.8	0.5	-1	1
2.605	1.67424	5.886	7.952641	2.9	0.6	-0.7	1
2.61	1.71348	5.886	7.952641	3.3	0.4	-0.7	1
2.615	1.71348	5.99718	7.87416	3.9	0.4	0.2	1
2.62	1.8639	5.84676	7.9134	4.3	0.5	0.8	1
2.625	1.41264	5.99718	7.44252	4.2	1.4	1.6	1
2.63	1.37994	6.33072	8.38428	5.6	4.5	2.1	1
2.635	2.49828	5.814061	7.33134	3.4	-0.3	1.7	1
2.64	1.41264	5.70288	8.02458	3.6	3.5	2.1	1
2.645	1.79196	6.03642	7.84146	4.2	3.6	3	1
2.65	1.82466	6.33072	7.586401	3.5	3.9	3.1	1
2.655	1.82466	6.291481	7.65834	3.1	4.8	3.2	1
2.66	1.82466	6.10836	7.62564	1.1	4	2.3	1
2.665	1.93584	6.06912	7.65834	0.7	3.8	1.3	1
2.67	1.97508	6.10836	7.69758	-0.2	4.1	1.2	1
2.675	1.82466	6.291481	7.65834	-0.9	4.4	0.8	1
2.68	1.71348	6.291481	7.76952	-1.6	4.9	1.1	1
2.685	1.79196	5.99718	7.84146	-3.4	4.4	0.7	1
2.69	1.90314	5.814061	7.87416	-3.6	4.7	0.9	1
2.695	1.93584	5.84676	7.952641	-3	5.3	0.7	1
2.7	1.8639	5.95794	7.952641	-2.3	5.4	0.7	1
2.705	1.71348	6.06912	8.02458	-1.3	5.3	1.1	1
2.71	1.71348	6.25224	7.952641	-1.1	5.2	0.9	1
2.715	1.67424	6.43536	7.985341	-0.7	4.9	1.6	1
2.72	1.67424	6.585781	8.02458	-0.5	4.4	2.4	1
2.725	1.6023	6.7362	8.09652	-1	5	3.6	1
2.73	1.64154	6.69696	8.12922	-1.6	4.8	3.9	1
2.735	1.75272	6.513841	8.2404	-2.3	4	4.9	1
2.74	1.8639	6.14106	8.2404	-1.9	2.7	5.4	1
2.745	2.01432	6.06912	8.27964	-1	2.5	5.8	1
2.75	2.19744	6.1803	8.600101	1.6	0.7	6.4	1
2.755	2.79912	5.84676	8.711281	2.8	-0.2	6.3	1
2.76	2.94954	5.48052	8.35158	4	0	4.6	1
2.765	2.60946	5.66364	7.9134	8.6	0.4	2.8	1
2.77	2.05356	6.03642	8.2404	11.3	-3.3	1	1
2.775	-0.37278	5.84676	8.45622	8.7	-5.9	-5.3	1
2.78	-5.70942	6.43536	9.50916	3.8	-15.6	-20.9	1
2.785	-8.58702	7.76298	10.63404	0.4	-42.6	-51.7	1
2.79	-8.73744	7.54062	10.13046	-14.6	-76.8	-90.9	1
2.795	-6.64464	7.46868	8.67858	-33	-112.7	-135	1
2.8	-4.40142	8.390821	7.403281	-45.5	-148.1	-187.9	1
2.805	-2.34786	9.86232	6.35034	-52.6	-171.4	-227	1
2.81	-1.00716	11.22264	5.33664	-59.9	-188.3	-262.4	1
2.815	-0.40548	12.73338	5.00964	-66.3	-200.4	-296.1	1
2.82	0.66708	14.3553	5.33664	-72	-213.2	-323.2	1
2.825	2.01432	14.53842	3.9894	-86.1	-227.2	-349.4	1
2.83	3.9567	15.34938	3.3354	-96.8	-235.7	-363.5	1
2.835	5.487061	16.4481	5.11428	-97.6	-241.7	-368.5	1
2.84	6.93894	15.08778	2.90376	-112	-241.2	-375.6	1
2.845	7.612561	13.2108	0.9744601	-125	-234.5	-381.5	1
2.85	7.35096	12.3279	0.7586401	-118	-222.6	-385.4	1
2.855	6.56616	11.40576	-0.28776	-112.3	-213.7	-387.2	1
2.86	5.97102	10.89564	-0.7978801	-101.7	-206.2	-385.4	1
2.865	5.2647	10.96758	-0.54282	-87	-202.5	-381.2	1
2.87	4.963861	10.5621	-0.54282	-75.1	-204.7	-373.8	1
2.875	4.88538	9.823081	-0.83058	-61.9	-207.8	-363.7	1
2.88	5.11428	9.051361	-0.94176	-49.7	-211.1	-353.9	1
2.885	5.5263	8.057281	-0.90252	-36	-213.8	-344.4	1
2.89	5.97102	7.42944	-0.90252	-20.7	-212.5	-334.1	1
2.895	6.19338	7.39674	-0.10464	-2.6	-208.3	-323.7	1
2.9	6.12144	8.09652	1.19682	14.4	-203.5	-315.4	1
2.905	5.78136	9.417601	2.93646	29.3	-199.3	-306.7	1
2.91	5.2974	10.41168	4.46028	38.7	-197.9	-295.2	1
2.915	4.70226	10.45092	5.19276	38	-199.3	-285.7	1
2.92	4.17906	9.6792	5.15352	34.1	-202	-276.9	1
2.925	4.13982	8.5347	4.6434	30.2	-205.8	-268.9	1
2.93	4.29024	7.3248	4.02864	31.2	-208.3	-263.9	1
2.935	4.36872	6.1803	3.48582	34.7	-208.8	-260.5	1
2.94	4.85268	6.69696	3.08034	40.1	-207.4	-256.3	1
2.945	0.66708	9.123301	11.43846	53.2	-217.6	-237	1
2.95	2.1255	5.99718	9.875401	36.4	-254.5	-209.3	1
2.955	5.487061	0.10464	5.11428	-9.9	-269.9	-209.7	1
2.96	6.677341	0.73248	8.38428	-0.4	-283.8	-192.3	1
2.965	8.24694	1.39302	12.59604	-1.1	-292.3	-174.5	1
2.97	11.23572	0.7717201	18.37086	-25.2	-291.7	-163.8	1
2.975	15.3036	-3.08688	18.66516	-58.3	-275	-165.1	1
2.98	16.46118	-8.64588	17.4291	-94.5	-235.8	-164.3	1
2.985	14.03484	-11.51694	18.7371	-111.9	-176.5	-150.9	1
2.99	11.64774	-10.63404	23.0208	-107.2	-133.9	-137.9	1
2.995	9.59418	-9.01212	20.4048	-113.8	-87.4	-127.4	1
3	10.3005	-5.11428	12.34098	-120	-45.2	-98.1	1
3.005	5.8206	0.39894	10.41822	-99.1	-5.6	-62.6	1
3.01	-4.81344	8.057281	9.14946	-68.7	30.5	-31.9	1
3.015	-12.61566	12.18402	8.63934	-55.3	40.8	-25.1	1
3.02	-7.6518	11.07876	6.78852	-72.5	13.4	-25.2	1
3.025	-4.10712	5.74212	8.27964	-78.2	-10.7	-9.2	1
3.03	-4.85268	5.04234	9.692281	-58.3	-0.7	9.9	1
3.035	-3.87822	4.525681	12.09246	-37.5	-6.4	11.1	1
3.04	-0.11118	3.42042	10.30704	-43.6	-7.2	2	1
3.045	3.35502	3.60354	8.894401	-32.6	-13.5	-7.4	1
3.05	6.97818	4.4145	8.495461	-12.5	-12.3	-9.7	1
3.055	8.24694	5.77482	7.44252	-1.8	-13	-9.2	1
3.06	4.88538	5.14698	9.14946	0.7	-4.4	-3.4	1
3.065	3.28308	3.8586	8.67858	-9.1	1.4	-2.3	1
3.07	3.21114	4.81998	7.84146	-5.1	-1.6	-1.3	1
3.075	2.60946	6.4746	7.62564	6.1	0.4	-1	1
3.08	1.75272	6.33072	7.952641	1.5	2.3	-1.4	1
3.085	1.11834	6.03642	7.80222	-3.9	3.5	-1.1	1
3.09	1.41264	6.291481	8.02458	-2.5	4.2	-1.6	1
3.095	1.75272	6.219541	7.80222	-3.4	3.6	-1.2	1
3.1	1.75272	6.06912	7.985341	-5	4.2	-0.7	1
3.105	1.56306	5.95794	8.20116	-4.6	4	-0.7	1
3.11	1.53036	5.886	8.312341	-3.9	4.3	-0.2	1
3.115	1.37994	5.95794	8.38428	-3	4	-0.2	1
3.12	1.37994	5.95794	8.38428	-1.9	3.1	0.2	1
3.125	1.6023	5.84676	8.35158	-0.7	1.8	0.3	1
3.13	1.82466	5.77482	8.2404	-0.2	0.8	0	1
3.135	1.97508	5.814061	8.12922	0.3	0.5	0.4	1
3.14	1.93584	5.814061	8.09652	1	0.9	0.4	1
3.145	1.82466	5.886	8.057281	1.1	0.9	0.9	1
3.15	1.64154	5.886	8.02458	1.6	1	1	1
3.155	1.6023	5.92524	8.057281	1.7	1.4	0.9	1
3.16	1.56306	5.92524	8.057281	2.1	2	1.1	1
3.165	1.53036	5.84676	8.057281	1.9	1.6	0.3	1
3.17	1.45188	5.95794	8.057281	2.4	1.5	0.7	1
3.175	1.56306	5.92524	7.952641	2.7	1.8	0.7	1
3.18	1.56306	5.95794	7.9134	3	1.3	1.1	1
3.185	1.56306	5.99718	7.9134	2.9	1.3	1.5	1
3.19	1.75272	5.99718	7.84146	3.3	0.9	1.3	1
3.195	1.75272	5.95794	7.9134	3.2	0.9	0.8	1
3.2	1.75272	5.92524	7.9134	2.8	0.9	0.7	1
3.205	1.71348	5.886	7.9134	2.7	0.9	1	1
3.21	1.67424	5.99718	7.985341	2.9	0.9	0.4	1
3.215	1.67424	5.92524	8.09652	2.8	0.9	0.7	1
3.22	1.6023	5.92524	8.20116	2.7	0.6	0.7	1
3.225	1.64154	5.95794	8.20116	2.5	0	0.9	1
3.23	1.64154	5.99718	8.27964	2.8	-0.1	1.2	1
3.235	1.64154	6.03642	8.27964	3.5	-0.7	1.1	1
3.24	1.53036	6.06912	8.27964	3.4	-1.3	1.6	1
3.245	1.37994	6.06912	8.20116	3.2	-2.3	1.7	1
3.25	1.3407	6.06912	8.20116	4.8	-3.1	2.6	1
3.255	1.19028	6.03642	8.2404	6	-4.2	3	1
3.26	1.0791	6.06912	8.312341	7.2	-5.6	3.1	1
3.265	1.19028	6.219541	8.27964	8.4	-7.3	4.4	1
3.27	1.03986	6.25224	8.27964	9.5	-8.6	5.6	1
3.275	0.8175	6.291481	8.38428	10.2	-10	7	1
3.28	0.48396	6.43536	8.5674	11.2	-13.5	8.5	1
3.285	-0.0327	6.4746	8.67858	11.6	-16.9	8.6	1
3.29	-2.16474	6.33072	9.2541	10.4	-20.8	4.2	1
3.295	-4.2183	6.25224	9.5811	4.6	-35.8	-13.4	1
3.3	-8.547781	6.1803	9.80346	-1.3	-54.2	-37.7	1
3.305	-10.93488	6.585781	11.11146	-9.5	-78.4	-75.1	1
3.31	-9.07098	7.13514	10.5621	-23.4	-113.3	-119.5	1
3.315	-6.53346	6.88008	9.437221	-42	-143.5	-166.6	1
3.32	-3.76704	7.24632	7.69758	-53.9	-165.4	-210.7	1
3.325	-1.6023	8.35158	7.076281	-56.5	-191.9	-247.3	1
3.33	0.66708	10.15662	5.73558	-55.5	-209.1	-286.8	1
3.335	2.01432	11.55618	5.11428	-57.2	-217.5	-309.2	1
3.34	2.3871	12.80532	4.6107	-61	-222.6	-329	1
3.345	2.68794	13.54434	3.55776	-66.5	-227.9	-344.9	1
3.35	3.54468	14.86542	3.40734	-72.8	-231.1	-356.4	1
3.355	3.87822	16.23228	3.44658	-80	-231.4	-364.7	1
3.36	4.4799	16.26498	2.93646	-90.6	-237	-359.7	1
3.365	6.82776	15.67638	2.21052	-104	-239.4	-354.5	1
3.37	7.612561	14.53842	0.94176	-111.9	-232.7	-353.4	1
3.375	6.93894	13.17156	0.07194	-113.9	-224.6	-349.1	1
3.38	5.559	12.43908	0.0327	-107.8	-211.1	-345.1	1
3.385	3.7278	12.25596	0.17658	-100.1	-200.6	-342.7	1
3.39	2.19744	12.3279	0.72594	-92.7	-196.3	-340.4	1
3.395	1.37994	12.21672	1.0137	-87.5	-195.4	-340.4	1
3.4	1.26876	12.25596	1.45188	-82.7	-198.4	-342.1	1
3.405	1.6023	11.99436	1.85082	-78.2	-202.3	-344.6	1
3.41	2.23668	11.07876	1.73964	-76.6	-203.5	-346.3	1
3.415	2.83182	9.607261	0.90252	-73.9	-203.1	-348.6	1
3.42	3.28308	8.12922	0.24852	-66.7	-201.5	-349.7	1
3.425	3.76704	7.0632	-0.32046	-55.5	-199.1	-350.1	1
3.43	4.32948	6.7362	-0.14388	-36.6	-194.6	-347.4	1
3.435	5.37588	6.36342	0	-21.5	-190.6	-343.2	1
3.44	6.605401	6.513841	0.90252	-7.7	-186.9	-336.3	1
3.445	7.6518	7.46868	2.60946	7	-182.4	-327.3	1
3.45	8.358121	8.16846	4.06134	15.1	-178.5	-314.7	1
3.455	9.07098	7.6518	4.42758	17.2	-174.4	-294.9	1
3.46	9.633421	6.1803	3.9567	17.3	-171.9	-277.4	1
3.465	10.0389	5.04234	3.3354	21.7	-168.2	-257.9	1
3.47	10.60134	8.502001	5.918701	33.4	-166.8	-230.9	1
3.475	4.81344	9.16254	15.42786	43.1	-189.8	-176.1	1
3.48	11.38614	2.72064	6.46152	-4.9	-215.7	-150.9	1
3.485	12.05976	-1.02678	6.74928	-31.3	-211.6	-144.9	1
3.49	11.68698	0.7717201	11.07222	-6.2	-201.1	-121.4	1
3.495	10.41168	-0.10464	14.30298	-16.1	-189.5	-104.9	1
3.5	9.293341	-0.2943	18.95292	-33.1	-177.8	-97.5	1
3.505	9.293341	-2.90376	19.16874	-55.5	-158.9	-103.8	1
3.51	7.691041	-6.7689	17.1348	-87.5	-133.3	-112.3	1
3.515	5.78136	-7.13514	18.4101	-98.4	-104.3	-114.9	1
3.52	4.55184	-6.36342	19.0641	-100.6	-84	-117.7	1
3.525	5.78136	-4.1202	16.40886	-114.1	-67.1	-113.4	1
3.53	8.02458	-1.1772	10.49016	-118	-36.1	-99.4	1
3.535	6.12144	1.61538	8.894401	-110.8	-18	-79.2	1
3.54	-0.51666	2.49828	8.52816	-86.3	11.4	-44.6	1
3.545	-13.77324	7.80222	10.13046	-69.7	22.5	-0.4	1
3.55	-15.67638	12.51102	11.68698	-47	17.5	-3.6	1
3.555	-12.76608	5.99718	12.38022	-53.8	5.8	2.7	1
3.56	-2.9103	1.02678	10.78446	-73.8	-16.8	0.4	1
3.565	2.60946	0.54936	10.74522	-41.6	-12.4	-10.1	1
3.57	5.85984	2.13204	9.07752	-24	-9.3	-19.3	1
3.575	5.85984	4.59762	7.51446	-6	-5.1	-17.2	1
3.58	4.88538	5.44782	9.2214	3.6	-6.3	-11.6	1
3.585	3.54468	4.55838	8.85516	-2.6	-7.8	-7.6	1
3.59	3.4662	4.08096	8.02458	-4.2	-7.1	-2.5	1
3.595	4.2183	5.22546	7.69758	2.5	-5.9	0	1
3.6	4.963861	6.219541	7.44252	4.6	-2.8	1.2	1
3.605	4.40142	6.03642	7.51446	-2.5	-0.7	-0.1	1
3.61	2.83182	5.814061	8.02458	-3.5	2.4	-1.2	1
3.615	1.71348	5.814061	8.20116	-1.6	6.4	-1.1	1
3.62	1.37994	5.74212	8.495461	-5.1	7.6	-0.4	1
3.625	1.3407	5.591701	8.495461	-7.6	8.4	-0.2	1
3.63	1.03986	5.519761	8.63934	-7.2	7.9	-0.4	1
3.635	0.59514	5.48052	8.78322	-5.7	6.5	-0.4	1
3.64	0.44472	5.44782	8.711281	-4.8	5.6	-0.7	1
3.645	0.66708	5.519761	8.52816	-3.2	3.4	-0.3	1
3.65	0.77826	5.48052	8.600101	-1.8	1.6	0.2	1
3.655	0.8567401	5.55246	8.52816	-0.8	0.6	0.1	1
3.66	1.19028	5.40858	8.5674	-0.5	0.4	0.7	1
3.665	1.49112	5.591701	8.42352	0.3	-0.2	0.8	1
3.67	1.45188	5.70288	8.35158	0.3	-0.1	0.4	1
3.675	1.45188	5.74212	8.20116	-0.7	0	0.9	1
3.68	1.49112	5.74212	8.27964	-1.3	-0.5	1	1
3.685	1.6023	5.77482	8.27964	-2.1	-0.9	0.8	1
3.69	1.56306	5.55246	8.38428	-2.4	-1.2	0.3	1
3.695	1.71348	5.63094	8.5674	-3.1	-1.9	0.9	1
3.7	1.75272	5.55246	8.5674	-3.2	-2.8	0.8	1
3.705	1.53036	5.74212	8.67858	-2.8	-3.2	1.1	1
3.71	1.26876	5.84676	8.78322	-2.3	-4	1.3	1
3.715	1.30146	5.77482	8.78322	-2.9	-6	2	1
3.72	1.30146	5.814061	8.711281	-3.6	-7.7	2.5	1
3.725	0.8959801	5.92524	8.711281	-3.7	-8.4	2.8	1
3.73	0.37278	6.06912	8.82246	-3.4	-10.4	4	1
3.735	-0.22236	6.219541	8.96634	-3.8	-12.8	6	1
3.74	-0.77826	6.25224	9.07752	-4	-16.8	7.4	1
3.745	-1.67424	6.10836	9.2214	-5.1	-21.9	8.8	1
3.75	-3.21114	6.03642	9.293341	-6.3	-29.1	8.6	1
3.755	-4.88538	6.54654	10.01928	-7	-36.6	6.4	1
3.76	-5.70942	6.95202	10.63404	-8.4	-47.7	2.6	1
3.765	-5.487061	8.2404	10.63404	-13.4	-58.1	-5.5	1
3.77	-5.89908	11.22264	12.89034	-14.2	-66.3	-12	1
3.775	-9.855781	9.86232	11.43846	-29.6	-86.2	-16.5	1
3.78	-11.49732	6.03642	7.586401	-59	-98.2	-50.9	1
3.785	-13.4397	6.95202	7.403281	-53.4	-104.5	-102.2	1
3.79	-15.75486	10.63404	10.30704	-37.2	-112.5	-156.5	1
3.795	-15.67638	12.69414	10.49016	-49.4	-123.6	-211.1	1
3.8	-13.21734	13.83864	6.78852	-74.7	-136.9	-259.6	1
3.805	-10.8237	15.45402	6.49422	-86.3	-164	-298.4	1
3.81	-8.13576	17.004	3.84552	-96.6	-178.6	-344.9	1
3.815	-3.21114	17.77572	3.40734	-103.6	-188.7	-378.8	1
3.82	1.15104	16.4154	2.50482	-109.5	-185	-406.3	1
3.825	3.28308	15.38208	1.0137	-111	-173.6	-432.3	1
3.83	3.28308	16.00992	0.21582	-97.5	-168.4	-442.6	1
3.835	3.65586	16.08186	-1.95546	-87.1	-173.1	-438.2	1
3.84	5.5263	12.14478	-3.84552	-77.4	-179.5	-421.8	1
3.845	9.2214	12.3279	-4.78728	-58.4	-184.3	-400.2	1
3.85	12.6549	14.6496	-2.3217	-15.7	-182.2	-370.8	1
3.855	14.07408	13.28274	-2.79258	-1.2	-164.6	-341.8	1
3.86	13.7013	13.98252	-0.43164	22.2	-137.7	-305.3	1
3.865	12.09246	14.45994	1.73964	42.7	-118.3	-273.2	1
3.87	10.3005	12.3279	0.83058	43.9	-104.2	-239.4	1
3.875	8.770141	10.78446	0.43164	50.4	-95.1	-207.3	1
3.88	7.83492	9.56802	0.17658	62.7	-89.3	-179.1	1
3.885	7.35096	8.502001	0.24852	75.4	-83.1	-152.9	1
3.89	6.97818	7.76298	0.50358	84.9	-77.3	-138.3	1
3.895	6.49422	7.46868	1.3407	94.7	-70.6	-126	1
3.9	6.12144	6.84084	1.85082	100.9	-65.3	-116.3	1
3.905	5.59824	5.70288	2.13858	103.7	-59.9	-109.5	1
3.91	5.0358	4.26408	1.92276	105.2	-56.2	-103.5	1
3.915	4.7415	2.79258	1.52382	107.3	-56	-101.2	1
3.92	4.55184	1.43226	1.08564	111	-58.1	-98.6	1
3.925	4.7415	0.43818	0.83058	115.9	-62	-96.2	1
3.93	5.74866	2.75988	1.62846	124.4	-67.1	-93.1	1
3.935	0.8175	14.86542	17.57298	150.5	-103.6	-41.4	1
3.94	-9.7446	12.98844	31.77132	115	-220.3	63.4	1
3.945	10.791	-3.78666	5.48052	-63.4	-276.5	19.1	1
3.95	12.95574	-7.213621	6.46152	-93.6	-289.5	4.2	1
3.955	17.88036	4.1202	24.0018	-4.4	-281.2	20.1	1
3.96	25.31634	1.7985	27.9585	-46.8	-240.8	7.9	1
3.965	27.88656	-9.16254	16.37616	-139.2	-147.2	-20	1
3.97	21.20268	-13.61628	12.96228	-155	-38	-3.9	1
3.975	12.35406	-10.41168	19.82274	-106	19.2	18.4	1
3.98	-2.05356	-0.9875401	14.59728	-89.4	55	30.3	1
3.985	-6.82776	6.25224	13.90404	-78.1	47.4	13.5	1
3.99	0.59514	8.979421	10.5294	-97.6	20.3	0.2	1
3.995	6.53346	7.10244	4.24446	-113.3	5.3	2.8	1
4	0.48396	3.8259	6.899701	-95.4	19.6	12.1	1
4.005	-4.32948	3.12612	12.26904	-70	17.2	14.1	1
4.01	-1.0791	1.1772	15.06816	-51.5	-6.8	6.6	1
4.015	3.09342	2.27592	9.2214	-44	1.3	-6.1	1
4.02	5.559	3.8586	10.01928	-15.1	-4.9	-9.8	1
4.025	3.54468	4.59762	9.2214	-7.8	1.6	-11.5	1
4.03	2.16474	4.7088	9.2541	-3	0	-8.8	1
4.035	2.30862	5.11428	8.42352	2.3	-0.3	-7	1
4.04	2.1255	5.66364	7.87416	4.1	1.4	-4.7	1
4.045	1.15104	6.33072	7.37058	1.4	1.8	-1.5	1
4.05	0.8175	7.0632	7.80222	1.1	1.3	-1.1	1
4.055	1.56306	6.7362	7.73028	-3.1	0	-2.9	1
4.06	2.19744	5.99718	7.54716	-9	-0.4	-3.4	1
4.065	2.19744	5.77482	7.9134	-10.3	0.1	-2.2	1
4.07	2.1255	5.84676	8.12922	-9.5	0.1	-0.8	1
4.075	2.1255	5.84676	8.16846	-9.1	-0.2	0	1
4.08	1.97508	5.74212	8.12922	-9.5	-0.2	-0.2	1
4.085	1.93584	5.77482	8.35158	-8.4	0.3	0	1
4.09	1.97508	5.66364	8.20116	-8.1	-0.2	0.2	1
4.095	1.90314	5.74212	8.2404	-7	-0.7	0.4	1
4.1	2.19744	5.70288	8.20116	-6.2	-0.9	0.5	1
4.105	2.1255	5.40858	8.12922	-6.2	-0.9	0.7	1
4.11	2.05356	5.40858	8.35158	-5.8	-1.1	1.7	1
4.115	2.23668	5.22546	8.20116	-5.4	-1.4	1.5	1
4.12	2.08626	5.18622	8.09652	-4.7	-1.4	1.1	1
4.125	2.19744	5.04234	8.16846	-3.1	-1.3	2.1	1
4.13	2.05356	4.93116	8.12922	-1.8	-1.6	1.5	1
4.135	1.82466	4.93116	8.35158	0	-1.4	1.1	1
4.14	1.82466	5.22546	8.38428	1.2	-2.1	0.7	1
4.145	1.97508	5.33664	8.2404	2.8	-2.3	0.4	1
4.15	2.01432	5.44782	8.16846	3.7	-3.5	1	1
4.155	2.01432	5.40858	8.09652	4.3	-5.1	1.6	1
4.16	2.1255	5.33664	8.057281	4.6	-5.2	1.8	1
4.165	2.16474	5.40858	8.02458	5.3	-5.8	2.3	1
4.17	2.05356	5.519761	8.057281	6.3	-5.6	1.9	1
4.175	2.01432	5.66364	8.2404	5.9	-5.1	1.7	1
4.18	2.08626	5.886	8.16846	6.1	-4.5	1.6	1
4.185	1.90314	5.814061	8.057281	5.1	-3.8	2	1
4.19	2.01432	5.63094	8.09652	3.7	-2.9	2.3	1
4.195	2.1255	5.55246	7.985341	2.8	-2.1	2	1
4.2	2.1255	5.70288	8.20116	3.7	-1.2	1.9	1
4.205	1.90314	5.77482	8.12922	3.8	-1	2.3	1
4.21	1.90314	5.92524	8.20116	4.4	-0.7	2.6	1
4.215	1.82466	5.92524	8.12922	3.3	-1.7	2.8	1
4.22	1.93584	5.74212	8.02458	2	-2.3	3.2	1
4.225	2.05356	5.63094	8.057281	2.3	-2.3	3.3	1
4.23	1.8639	5.591701	8.12922	2.1	-1.8	3.5	1
4.235	1.97508	5.519761	8.20116	2.1	-2.1	3.7	1
4.24	2.08626	5.44782	8.16846	2.1	-3	3.7	1
4.245	2.23668	5.40858	8.057281	2.5	-3.3	3.9	1
4.25	2.16474	5.519761	8.057281	3.4	-3.2	3.5	1
4.255	2.1255	5.55246	8.057281	4.1	-3.5	3.9	1
4.26	2.08626	5.63094	8.09652	4.7	-3.5	3.7	1
4.265	2.1255	5.63094	7.985341	5.1	-3.9	4.4	1
4.27	2.16474	5.55246	8.09652	5.8	-4.6	5.5	1
4.275	2.19744	5.55246	8.12922	6.4	-5.3	6	1
4.28	2.27592	5.48052	8.27964	7.3	-7.7	7	1
4.285	2.34786	5.36934	8.27964	8.2	-9.4	7.8	1
4.29	2.34786	5.2974	8.35158	9.6	-10.7	8.6	1
4.295	2.87106	5.591701	8.52816	12.4	-13.3	10.2	1
4.3	3.02148	5.66364	8.42352	14.6	-14.4	11.7	1
4.305	2.27592	5.814061	8.63934	15.6	-16.7	11.2	1
4.31	-0.40548	5.74212	9.5811	17.2	-21.1	3.9	1
4.315	-5.07504	4.74804	11.32728	11.5	-32.5	-18.6	1
4.32	-6.53346	4.89192	10.71252	-2	-57.4	-60.7	1
4.325	-8.24694	5.519761	11.90934	-9.5	-86.1	-104.5	1
4.33	-6.04296	5.48052	11.2161	-23.4	-116.9	-150.4	1
4.335	-3.32232	6.62502	8.42352	-42.4	-145.4	-191.3	1
4.34	0.0327	8.757061	7.54716	-51.5	-178.6	-233.8	1
4.345	2.30862	9.751141	6.13452	-61.7	-195.4	-260.5	1
4.35	2.83182	10.3005	4.82652	-72.8	-198.3	-279.7	1
4.355	3.39426	11.77854	4.02864	-79.3	-202.7	-296	1
4.36	3.9894	14.13294	4.38834	-82.8	-202.8	-299.8	1
4.365	3.76704	14.13294	2.75988	-91.9	-206.2	-296.2	1
4.37	4.70226	13.25004	0.54282	-105	-215.3	-292.7	1
4.375	5.559	13.72746	0.0327	-103.1	-220.8	-289.3	1
4.38	6.082201	14.061	-0.32046	-98.5	-223	-285.1	1
4.385	6.23262	14.02176	-0.50358	-94.9	-220.3	-279	1
4.39	6.04296	13.68822	-0.83058	-88.2	-211.2	-272.8	1
4.395	5.40858	13.2108	-1.08564	-81.2	-201.1	-269	1
4.4	4.13982	12.80532	-0.90252	-70.2	-189.2	-264.8	1
4.405	2.57022	12.43908	-0.94176	-58.5	-179.7	-262	1
4.41	1.11834	12.14478	-0.6867	-47.6	-171.4	-260.6	1
4.415	-0.0327	11.96166	-0.47088	-34.1	-166.3	-261.3	1
4.42	-0.66708	11.11146	-0.50358	-25.2	-166.4	-263.1	1
4.425	-0.7455601	9.711901	-1.12488	-17.2	-168.2	-265.7	1
4.43	-0.25506	8.71782	-1.08564	-5.8	-170.7	-268.2	1
4.435	0.59514	8.35158	-0.32046	8.4	-172.3	-269.7	1
4.44	1.67424	8.207701	0.39894	24.5	-175.7	-265.8	1
4.445	2.79912	8.502001	2.17782	36.6	-182.1	-256.2	1
4.45	7.9134	15.49326	8.45622	46.4	-189.5	-233.8	1
4.455	6.422281	16.59852	30.2802	63	-208.3	-187.1	1
4.46	16.42848	-2.02086	2.06664	-61	-206.3	-183.4	1
4.465	15.45402	-9.823081	2.24976	-97.7	-160.8	-166.6	1
4.47	14.70846	-1.13796	18.01116	11.2	-114.1	-132.2	1
4.475	13.25004	-4.81998	18.99216	-20.5	-83.2	-104.3	1
4.48	10.791	-10.8564	17.24598	-64.8	-53.7	-75.9	1
4.485	8.9598	-11.92242	21.67356	-58.6	-36.1	-48.1	1
4.49	7.9134	-12.84456	24.14568	-63.5	-17.8	-28.6	1
4.495	6.75582	-11.70006	20.84298	-83.3	2	-9.9	1
4.5	4.40142	-2.3544	11.00028	-71.2	29.4	8.7	1
4.505	0.63438	4.45374	10.74522	-34.5	42.7	11.8	1
4.51	0.0327	9.86232	7.298641	-35.7	31.8	10.4	1
4.515	1.67424	8.502001	8.495461	-38.2	11.2	12.8	1
4.52	2.19744	4.4145	7.2594	-45.2	0.6	4.2	1
4.525	3.1719	3.96978	11.36652	-18.2	-6.7	-2.5	1
4.53	1.19028	1.72656	11.07222	-16.9	0.6	-0.7	1
4.535	3.1719	3.08688	8.02458	-14.2	-5.3	-5.6	1
4.54	3.91746	5.99718	7.62564	2.4	-0.8	-5.2	1
4.545	3.4662	7.0632	6.97164	3.2	-0.8	-3.5	1
4.55	2.23668	6.25224	8.02458	0.9	-0.6	-3.9	1
4.555	1.75272	5.591701	7.952641	-2.2	0.5	-4.9	1
4.56	2.42634	5.74212	7.37058	-3.7	0.7	-5.3	1
4.565	2.75988	6.4746	7.37058	-2.5	1.5	-3.9	1
4.57	2.42634	6.43536	7.69758	-2	2.1	-4.5	1
4.575	2.08626	6.03642	7.80222	-4.9	2	-4.3	1
4.58	2.05356	5.99718	7.9134	-5	2.5	-4.5	1
4.585	2.01432	6.10836	7.87416	-3.9	2.1	-4.5	1
4.59	2.08626	6.10836	7.985341	-3.9	1.6	-3.7	1
4.595	2.05356	6.03642	8.057281	-3.8	1.4	-3.6	1
4.6	1.97508	5.92524	8.12922	-3	1.3	-2.9	1
4.605	1.93584	5.95794	8.20116	-2	1.2	-2.4	1
4.61	1.8639	6.03642	8.12922	-1.1	0.9	-1.8	1
4.615	1.82466	5.99718	8.16846	0.2	0.3	-1.1	1
4.62	2.05356	5.74212	8.20116	0.4	-0.7	-0.6	1
4.625	2.05356	5.95794	7.952641	0.9	-0.3	0.3	1
4.63	2.01432	5.99718	8.09652	2.7	-1.8	0.4	1
4.635	2.08626	5.92524	7.84146	2.1	-2.5	1	1
4.64	2.19744	5.95794	7.9134	3	-2.1	1.8	1
4.645	2.23668	5.95794	7.87416	2.8	-2.3	1.8	1
4.65	2.19744	5.886	7.952641	3.5	-2.4	1.7	1
4.655	2.23668	5.814061	8.02458	3.9	-2.1	2.3	1
4.66	2.34786	5.77482	7.87416	4.4	-1.8	2.7	1
4.665	2.34786	5.77482	7.84146	5.3	-1.8	2.4	1
4.67	2.34786	5.814061	7.84146	5.3	-1.9	2.1	1
4.675	2.23668	5.886	7.84146	5.6	-2	2.5	1
4.68	2.23668	5.886	7.80222	5.8	-1.8	2.6	1
4.685	2.30862	5.77482	7.76952	5.3	-1.9	3	1
4.69	2.23668	5.814061	7.69758	5.6	-0.9	3	1
4.695	2.23668	5.84676	7.84146	6	-1.1	2.8	1
4.7	2.1255	5.84676	7.80222	6.2	-1.6	2.1	1
4.705	2.23668	5.814061	7.84146	6.5	-1.5	2.5	1
4.71	2.27592	5.77482	7.76952	6.5	-2.1	2.9	1
4.715	2.27592	5.77482	7.73028	6.7	-1.5	2.7	1
4.72	2.27592	5.74212	7.80222	7.4	-1.4	3	1
4.725	2.27592	5.77482	7.73028	7.9	-1.2	3.2	1
4.73	2.30862	5.814061	7.76952	8.3	-1.2	3.4	1
4.735	2.23668	5.886	7.73028	8.8	-0.7	3.5	1
4.74	2.19744	5.92524	7.80222	9.3	-0.7	3.5	1
4.745	2.16474	5.92524	7.87416	10	0	4.2	1
4.75	2.05356	5.95794	7.985341	11.1	-0.4	4.9	1
4.755	2.16474	6.03642	7.9134	12.3	-0.2	5.3	1
4.76	2.08626	6.33072	8.057281	13.4	-0.1	5.5	1
4.765	2.05356	6.513841	7.985341	14.5	-0.5	6.2	1
4.77	2.05356	6.54654	7.84146	14.5	-0.7	6.7	1
4.775	2.08626	6.585781	7.73028	14.8	-1.7	7.1	1
4.78	2.34786	6.65772	7.65834	13.7	-2.2	7.8	1
4.785	2.49828	6.62502	7.73028	11.1	-2.6	6.8	1
4.79	2.42634	6.65772	7.84146	8.8	-3.7	6	1
4.795	2.19744	6.65772	8.02458	5.8	-6.7	5.6	1
4.8	1.97508	6.585781	8.27964	2.4	-11.2	4.2	1
4.805	1.8639	6.585781	8.495461	-2	-16.9	3.1	1
4.81	1.45188	6.291481	8.600101	-8.4	-24.5	1.6	1
4.815	0.7455601	6.4746	8.96634	-13.3	-32.4	-0.2	1
4.82	-0.2943	5.99718	8.96634	-18.2	-41.5	-2.8	1
4.825	-1.41264	5.36934	9.07752	-25.6	-48.5	-12	1
4.83	-3.65586	5.48052	9.5811	-29.4	-59.9	-24.5	1
4.835	-5.67018	5.99718	10.41822	-34.3	-81.9	-51.4	1
4.84	-5.70942	6.7689	10.92834	-43.4	-105.5	-78.6	1
4.845	-5.14698	6.69696	10.45746	-56	-128.3	-105	1
4.85	-3.9567	6.80814	9.07752	-67.9	-151.6	-130.4	1
4.855	-3.13266	7.285561	8.2404	-75.9	-172.4	-157.5	1
4.86	-2.9103	8.5347	7.298641	-81.3	-192	-184.1	1
4.865	-3.9567	10.52286	6.13452	-85.4	-207.9	-208.6	1
4.87	-4.06788	12.9165	4.75458	-91.2	-225.1	-239.8	1
4.875	-4.55184	15.5325	3.48582	-96.1	-238.5	-263.9	1
4.88	-3.6951	18.69786	3.15882	-101.6	-246.5	-287.7	1
4.885	-1.30146	20.60754	2.9757	-116.2	-250.6	-317.3	1
4.89	-1.00716	20.28054	-0.14388	-138	-252.9	-329.5	1
4.895	-0.18312	19.9143	-1.0137	-146.9	-259.9	-335.2	1
4.9	0.66708	20.01894	-1.9947	-148.4	-257.8	-340.6	1
4.905	2.08626	20.2413	-2.46558	-147.9	-251.8	-345.9	1
4.91	5.2647	20.75796	-1.15758	-143	-238.5	-353.2	1
4.915	7.6518	20.2413	-0.0327	-137.9	-210.7	-365.7	1
4.92	7.31826	18.54744	-1.0137	-134.4	-159.7	-379.1	1
4.925	5.44782	16.7097	-1.30146	-125.3	-122.7	-386	1
4.93	2.87106	14.53842	-1.92276	-114.2	-96	-392	1
4.935	0.51666	12.3279	-3.19152	-99.6	-79.6	-395.7	1
4.94	-0.7455601	9.901561	-4.78728	-80.7	-82.2	-397	1
4.945	-0.22236	8.61318	-5.00964	-52	-98.3	-396.6	1
4.95	2.3871	9.01212	-3.81282	-21.2	-112.2	-396.9	1
4.955	6.010261	10.92834	-1.48458	5	-124.3	-393.3	1
4.96	8.770141	12.10554	0.72594	23.5	-133.3	-382.7	1
4.965	10.5621	10.78446	0.43164	27.9	-137.3	-369.7	1
4.97	12.17094	8.207701	-0.6867	34.5	-135.3	-349	1
4.975	13.62282	5.40858	-1.73964	47.2	-130.2	-330.6	1
4.98	14.40762	2.6814	-2.72064	65.3	-123.4	-309.4	1
4.985	14.93082	0.5886	-3.51852	88.2	-114.8	-287.2	1
4.99	15.19242	-0.51012	-3.73434	117.8	-106.8	-262.5	1
4.995	17.06286	4.525681	-2.53752	151.9	-98.8	-232.7	1
5	4.66302	18.7698	23.85792	208.5	-133.9	-137.5	1
5.005	-2.6487	15.49326	35.00208	158.5	-278.8	0.9	1
5.01	17.47488	-7.24632	4.02864	-77.4	-323.4	-48.5	1
5.015	18.40356	-15.49326	7.004341	-118.3	-340.1	-66	1
5.02	19.26684	-2.24322	30.82956	3.3	-327	-43.2	1
5.025	26.8467	-6.14106	35.4795	-16.4	-270.7	-67.9	1
5.03	23.7075	-21.1242	17.31792	-153.3	-155.9	-94.9	1
5.035	13.59012	-21.1242	20.18898	-142.8	-98	-57.7	1
5.04	11.42538	-4.04826	21.42504	-67.9	-50	-26.3	1
5.045	6.90624	5.25816	10.5621	-62.4	10.2	0.6	1
5.05	-4.06788	8.86824	8.45622	-67.9	33.3	7.3	1
5.055	-4.66302	12.43908	5.19276	-51.8	13.9	-3.3	1
5.06	-2.27592	12.6222	6.899701	-57.3	-14.2	-7	1
5.065	-1.49112	7.57986	10.49016	-66.2	-10.2	-10.5	1
5.07	-0.8175	2.20398	10.60134	-71	-4.4	-5.4	1
5.075	-1.97508	2.75988	9.731521	-58.9	6	2.8	1
5.08	-1.79196	6.7689	9.692281	-20	11.9	8.8	1
5.085	0.14388	7.985341	8.52816	-11.2	3.9	9.5	1
5.09	1.37994	6.54654	7.65834	-16.8	4.2	8.5	1
5.095	1.93584	5.84676	8.057281	-14.7	7.4	7.9	1
5.1	2.60946	5.84676	8.5674	-6.7	7.2	7.9	1
5.105	3.61662	5.814061	8.02458	-5.3	4.8	5.3	1
5.11	4.10712	6.03642	7.37058	-5.1	2.8	4.6	1
5.115	4.36872	6.25224	7.44252	-2.8	2.5	5.3	1
5.12	4.32948	6.10836	7.586401	-4.2	0.9	4.6	1
5.125	4.36872	5.84676	7.22016	-7.8	-0.4	2.5	1
5.13	3.91746	6.14106	7.11552	-8.6	-1	0.4	1
5.135	3.32232	6.25224	7.2594	-9.4	-1.4	-0.5	1
5.14	2.87106	6.219541	7.37058	-11.4	-0.7	-1.7	1
5.145	2.57022	6.25224	7.403281	-13.3	-0.6	-2.8	1
5.15	2.1255	6.33072	7.54716	-14.5	-1.7	-2.1	1
5.155	1.93584	6.40266	7.62564	-16.1	-2.9	-2.1	1
5.16	1.79196	6.33072	7.73028	-17.5	-2.6	-1.6	1
5.165	1.71348	6.219541	7.84146	-17.2	-2.9	-0.9	1
5.17	1.64154	6.14106	7.952641	-16.3	-3.3	-0.6	1
5.175	1.64154	6.1803	7.87416	-15.3	-3.1	-0.1	1
5.18	1.64154	6.1803	7.952641	-13.4	-3.7	0.5	1
5.185	1.3407	5.92524	8.2404	-12.1	-4	2.1	1
5.19	1.45188	6.14106	8.057281	-8.6	-4.7	3	1
5.195	1.6023	6.14106	8.45622	-6	-3.3	3.4	1
5.2	1.79196	5.92524	8.09652	-5.5	-4.3	4.3	1
5.205	1.79196	6.25224	8.2404	-0.9	-3.4	4.7	1
5.21	1.90314	6.25224	8.20116	0.4	-3.8	5.1	1
5.215	1.82466	6.36342	7.952641	1.4	-3.3	5.3	1
5.22	1.71348	6.513841	8.09652	2.5	-3.5	5.8	1
5.225	1.93584	6.36342	7.84146	2.3	-4.2	6	1
5.23	1.93584	6.36342	7.84146	2.3	-3.9	5.6	1
5.235	2.01432	6.43536	7.9134	3.1	-3.5	5.8	1
5.24	2.05356	6.40266	7.80222	1.8	-3.9	5.7	1
5.245	1.97508	6.36342	7.76952	1.1	-4.4	5.3	1
5.25	2.05356	6.4746	7.80222	1.6	-4.7	4.6	1
5.255	2.08626	6.62502	7.76952	1.1	-5.5	4	1
5.26	2.05356	6.65772	7.62564	0.7	-5.5	3.6	1
5.265	1.97508	6.7689	7.65834	0.1	-5.7	3.2	1
5.27	1.93584	6.88008	7.69758	-2.1	-5.8	2.8	1
5.275	1.67424	6.7689	7.62564	-4.8	-6.5	1.8	1
5.28	1.15104	6.585781	7.985341	-6.3	-6.7	0.9	1
5.285	0.5559	6.585781	8.52816	-8.4	-8.6	-1.3	1
5.29	0.2943	6.40266	8.5674	-11.9	-14.5	-7.1	1
5.295	-2.1255	6.43536	8.75052	-14.6	-19.3	-13.5	1
5.3	-5.2974	6.65772	9.980041	-14.2	-31.2	-29	1
5.305	-5.44782	6.7362	10.41822	-19.2	-52.3	-52	1
5.31	-4.5126	6.219541	9.50916	-30.8	-77	-80.7	1
5.315	-2.87106	6.33072	8.20116	-40.5	-101.5	-114.8	1
5.32	-1.56306	7.0305	7.586401	-43.1	-123	-144.4	1
5.325	-0.8959801	8.12922	6.74928	-45.5	-139.5	-171.8	1
5.33	-0.14388	9.3849	6.023341	-48.9	-150.2	-195	1
5.335	-0.14388	10.5948	5.76828	-52.7	-160.8	-214.1	1
5.34	-0.22236	11.40576	5.04234	-61.6	-167.7	-232.1	1
5.345	-0.48396	12.10554	3.91746	-70.4	-171.5	-246.9	1
5.35	-0.66708	13.25004	3.88476	-74.9	-174.5	-258.7	1
5.355	-0.2943	14.9766	5.15352	-80.2	-177.4	-267.3	1
5.36	0.11118	14.16564	3.48582	-94.1	-183	-271.6	1
5.365	1.82466	12.55026	1.26876	-113.4	-193.4	-277.4	1
5.37	3.50544	12.51102	0.90252	-110.4	-194.2	-284	1
5.375	5.18622	12.77262	1.0137	-106.4	-190.1	-289.3	1
5.38	6.49422	12.3279	0.72594	-103.1	-177.7	-291.1	1
5.385	7.017421	11.7393	0.50358	-96.9	-161.4	-291.1	1
5.39	7.017421	11.18994	0.39894	-87.8	-144.6	-287.9	1
5.395	6.677341	10.78446	0.50358	-77.3	-130.1	-282.8	1
5.4	6.082201	10.41168	0.6867	-62.4	-117.6	-272.7	1
5.405	5.33664	9.20178	0.14388	-51.8	-112.4	-262.9	1
5.41	4.7415	7.507921	-1.12488	-41.1	-113.6	-250.4	1
5.415	4.36872	5.84676	-1.95546	-20.9	-119.8	-233.8	1
5.42	4.44066	4.30332	-2.53752	-0.9	-126	-220.2	1
5.425	5.07504	3.96978	-1.88352	23.1	-130.2	-207.4	1
5.43	6.795061	8.57394	1.12488	50.6	-133.1	-193	1
5.435	-1.22952	12.36714	14.92428	78.7	-157.4	-147.3	1
5.44	2.94954	8.35158	8.711281	37.5	-200.6	-117.5	1
5.445	10.37898	5.04234	11.58234	-18.9	-217.7	-115.4	1
5.45	18.25314	5.2974	18.48204	-9.5	-183.8	-124.1	1
5.455	14.93082	-4.59762	8.27964	-52.9	-113.9	-126.1	1
5.46	10.18932	-9.3849	10.16316	-54.1	-75.5	-93	1
5.465	6.82776	-6.36342	19.46304	-10	-44.1	-61.1	1
5.47	4.55184	-7.39674	22.25562	-27.3	-23	-40.2	1
5.475	4.85268	-11.77854	20.77104	-71.8	-11.1	-27.6	1
5.48	6.56616	-11.11146	18.4101	-83.6	-1.7	-17.2	1
5.485	5.70942	-4.19214	10.5621	-68.2	20.6	-2.3	1
5.49	-5.14698	1.13796	10.71252	-44.1	42.5	3	1
5.495	-6.64464	12.18402	8.16846	-21	25.9	-0.2	1
5.5	0.25506	16.23228	7.403281	-6.7	-23	0.8	1
5.505	0.63438	7.80222	9.692281	-33.1	-17.5	5.5	1
5.51	2.98224	2.83182	8.600101	-33.3	-20.1	0.1	1
5.515	1.75272	2.42634	12.41946	-2.6	-12.6	-1.4	1
5.52	2.42634	3.71472	9.36528	-1.8	-11.6	-4.9	1
5.525	4.70226	6.62502	6.86046	10.7	-13.1	-3.7	1
5.53	3.9894	7.9134	7.9134	16.1	-11.2	-1.6	1
5.535	2.30862	6.40266	8.2404	6.7	-9.8	-1.1	1
5.54	2.08626	5.74212	7.87416	2.8	-8.6	-1.1	1
5.545	2.57022	6.36342	7.44252	4.4	-5.9	-0.7	1
5.55	2.53752	6.95202	7.2594	3.6	-3.7	-0.7	1
5.555	2.08626	6.91932	7.403281	1.8	-1.9	-0.4	1
5.56	2.16474	6.40266	7.586401	-0.7	-0.4	0.1	1
5.565	2.3871	5.99718	7.65834	-2.5	0.2	0.4	1
5.57	2.34786	6.03642	7.73028	-2.3	0.6	0.2	1
5.575	2.05356	6.219541	7.80222	-1.9	1.6	0.7	1
5.58	1.64154	6.14106	7.952641	-2.5	2.8	0.5	1
5.585	1.64154	5.95794	8.09652	-3.2	2.8	0.4	1
5.59	1.71348	5.99718	8.057281	-2.9	2.3	0.9	1
5.595	1.75272	5.886	8.057281	-2.1	2	0.9	1
5.6	1.67424	5.84676	8.12922	-1.6	1.4	0.7	1
5.605	1.71348	5.95794	8.09652	-0.9	1.1	0.8	1
5.61	1.75272	6.03642	7.985341	-0.4	1.1	1	1
5.615	1.8639	6.10836	7.87416	0	1.1	1.1	1
5.62	1.93584	6.14106	7.80222	-0.5	0.9	0.9	1
5.625	1.90314	6.1803	7.80222	-0.9	0.8	0.8	1
5.63	1.93584	6.219541	7.9134	-0.6	1.1	0.9	1
5.635	1.90314	6.219541	7.9134	-0.9	1	1.1	1
5.64	1.8639	6.40266	8.02458	-1.2	0.6	1.7	1
5.645	1.93584	6.54654	8.057281	-1.4	1	1.9	1
5.65	1.97508	6.7362	8.02458	-2.1	0.8	2.8	1
5.655	2.01432	6.80814	8.09652	-2.9	0.4	3	1
5.66	1.8639	6.80814	7.985341	-5.3	-0.2	3.5	1
5.665	1.75272	6.80814	7.952641	-7	-0.6	4.8	1
5.67	1.64154	6.69696	7.9134	-8.1	-1.2	4.9	1
5.675	1.53036	6.69696	8.16846	-8.1	-2.3	4.8	1
5.68	1.41264	6.54654	8.35158	-8.7	-3	4.7	1
5.685	1.45188	6.4746	8.45622	-9.6	-4.5	5.2	1
5.69	1.37994	6.7689	8.5674	-8.6	-5	5.8	1
5.695	1.30146	6.84084	8.35158	-8.3	-6.7	6.7	1
5.7	1.3407	6.513841	8.45622	-8.8	-11	8.6	1
5.705	1.22952	6.40266	8.20116	-9.2	-11.7	8.6	1
5.71	0.48396	6.991261	7.44252	-9.1	-13.3	7	1
5.715	-2.08626	6.54654	6.74928	-7	-14.2	0.4	1
5.72	-5.487061	6.1803	5.2974	-9.4	-22.5	-11.1	1
5.725	-6.304561	5.18622	5.66364	-7.9	-40.5	-31.2	1
5.73	-4.70226	4.48644	6.74928	-5.3	-60.5	-65.7	1
5.735	-0.96792	4.08096	8.894401	-5.7	-75.1	-97	1
5.74	4.29024	3.05418	8.20116	-12.2	-82.8	-109	1
5.745	8.84862	1.72656	7.44252	-16.5	-86.5	-109.9	1
5.75	12.3933	0.51012	6.78852	-17	-78.4	-102.9	1
5.755	14.5188	0.47742	6.49422	-11.4	-58.7	-85.6	1
5.76	13.85172	2.24322	6.35034	1.3	-31.7	-59.8	1
5.765	7.985341	4.63686	5.624401	15.8	-1.6	-33	1
5.77	-2.57022	6.991261	7.44252	31	25.3	-12.5	1
5.775	-5.37588	9.16254	10.67328	33.4	25.9	-12.5	1
5.78	-0.14388	7.507921	8.495461	13.1	10.3	-15.1	1
5.785	2.79912	5.0031	6.53346	-1.1	7.9	-12.8	1
5.79	1.41264	5.48052	8.42352	13.4	14.2	-9.5	1
5.795	-0.18312	5.814061	9.80346	20.4	15.6	-8.6	1
5.8	0.51666	5.36934	9.07752	15.6	13.5	-9.9	1
5.805	2.57022	5.55246	8.09652	15.4	9.3	-11.1	1
5.81	3.21114	5.92524	7.84146	19.3	7	-11.2	1
5.815	2.16474	6.25224	8.057281	23.1	6.5	-10.5	1
5.82	1.19028	6.43536	8.52816	26.2	5	-9.8	1
5.825	1.41264	6.36342	8.312341	26.6	2.4	-9.1	1
5.83	1.15104	5.92524	8.38428	28	-0.9	-6.5	1
5.835	1.03986	6.69696	8.45622	31.6	-4.2	-4.7	1
5.84	0.59514	6.69696	8.52816	34.5	-4.6	-3.8	1
5.845	0.77826	6.33072	8.12922	34.7	-6.6	-1.6	1
5.85	1.00716	6.219541	8.312341	38.3	-8.6	0.2	1
5.855	1.0791	6.1803	8.16846	41	-9.8	1.9	1
5.86	1.30146	6.54654	7.47522	42.2	-11.6	3.2	1
5.865	1.82466	6.80814	7.51446	44.3	-12.2	4.4	1
5.87	2.01432	6.84084	7.076281	42	-12.3	4.6	1
5.875	2.23668	6.991261	6.71658	40.1	-12.3	4.8	1
5.88	2.53752	7.0632	6.605401	37.6	-12.6	4.6	1
5.885	2.83182	7.0632	6.35034	33.3	-13	3.7	1
5.89	2.9103	7.0632	6.31764	29.4	-11.4	3.2	1
5.895	3.02148	7.0305	6.2784	23.9	-9.8	2.2	1
5.9	2.94954	7.0305	6.422281	19.3	-8.4	1.1	1
5.905	2.9103	6.91932	6.46152	15.6	-7.1	0	1
5.91	2.6487	6.80814	6.71658	11.4	-5.6	-1.1	1
5.915	2.45904	6.7689	6.86046	8.5	-4	-2.2	1
5.92	2.30862	6.69696	7.076281	6.5	-3	-3.4	1
5.925	2.34786	6.7689	7.11552	3.5	-2.9	-3.7	1
5.93	2.05356	6.65772	7.22016	0.9	-1.5	-3.6	1
5.935	1.8639	6.69696	7.298641	0.3	0	-3.7	1
5.94	1.79196	6.7689	7.44252	-1.4	1.1	-3.5	1
5.945	1.67424	6.65772	7.51446	-3.2	2.3	-2.9	1
5.95	1.67424	6.54654	7.54716	-3.5	4.1	-2.2	1
5.955	1.82466	6.36342	7.65834	-3.9	4.7	-2.1	1
5.96	1.8639	6.10836	7.76952	-2.9	5.2	-1.4	1
5.965	1.67424	6.06912	7.87416	-0.9	5.1	-0.5	1
5.97	1.6023	5.99718	7.985341	1.7	3.9	-0.4	1
5.975	1.6023	5.99718	8.02458	4.5	2.3	0.4	1
5.98	1.3407	5.99718	8.12922	8.5	0.2	1.1	1
5.985	1.0791	6.219541	8.35158	12.4	-1.2	1.8	1
5.99	0.8959801	6.25224	8.5674	16.6	-2.5	2.2	1
5.995	0.8567401	6.291481	8.52816	21.7	-3.9	2.6	1
6	0.7455601	6.14106	8.894401	26.7	-4.8	2	1
6.005	0.66708	6.40266	8.63934	31	-5.3	2.4	1
6.01	0.8175	6.43536	8.600101	36.1	-9	2.1	1
6.015	0.8567401	6.69696	8.38428	40.3	-14.1	1.4	1
6.02	0.92868	6.513841	8.16846	43	-18.2	0.2	1
6.025	1.49112	6.36342	8.16846	45	-21	0.8	1
6.03	1.93584	6.03642	7.952641	46.2	-21.9	1.7	1
6.035	2.27592	5.95794	7.403281	46.6	-20.7	1.6	1
6.04	3.54468	6.54654	6.13452	47.3	-15.5	5.8	1
6.045	3.28308	7.0305	5.80752	47.7	-7.4	12.2	1
6.05	2.75988	7.0632	4.06134	40.7	6.4	22.7	1
6.055	2.9103	6.585781	3.37464	31	16.1	34.7	1
6.06	2.27592	7.24632	4.21176	28.3	24	43.6	1
6.065	1.67424	8.502001	4.49952	24.7	28.3	49.5	1
6.07	1.82466	8.940181	3.55776	10.5	30	51.4	1
6.075	2.87106	9.01212	3.37464	-2.5	34.9	52.2	1
6.08	3.4662	8.64588	4.2837	-11.9	41.4	50.4	1
6.085	3.80628	7.9134	5.19276	-21.9	47.4	48	1
6.09	3.80628	7.0305	5.696341	-33	48.6	42.3	1
6.095	3.76704	6.291481	6.74928	-38.9	45.6	36.7	1
6.1	3.4662	6.291481	7.18746	-44.5	38.9	28.8	1
6.105	4.10712	5.92524	8.12922	-49.7	27.1	11.5	1
6.11	5.67018	4.89192	7.73028	-55.5	18.7	-2.3	1
6.115	6.64464	4.1202	6.899701	-54.8	16	-8.7	1
6.12	3.9567	4.4145	7.65834	-46	23.3	-8.8	1
6.125	1.64154	5.63094	8.894401	-35	25.3	-9.2	1
6.13	1.49112	6.03642	8.894401	-32.9	19.2	-10.9	1
6.135	0.7455601	5.74212	8.312341	-34.5	14.7	-10.8	1
6.14	-0.5559	6.1803	8.78322	-27	12.6	-9.8	1
6.145	-0.96792	6.585781	9.03828	-21.4	9.4	-10.2	1
6.15	-0.70632	6.4746	8.600101	-19.8	6.2	-8.8	1
6.155	-0.48396	6.14106	8.52816	-16.7	3.6	-5.7	1
6.16	-0.22236	6.14106	8.75052	-10.2	2	-3.7	1
6.165	0.44472	5.99718	8.5674	-3.5	-0.2	-1.8	1
6.17	0.8959801	5.814061	8.52816	1.8	-2.9	-0.1	1
6.175	1.26876	5.63094	8.5674	7.8	-5.5	1.8	1
6.18	1.53036	5.519761	8.600101	13.7	-7.4	2.8	1
6.185	1.79196	5.55246	8.52816	20	-9.9	3.4	1
6.19	1.93584	5.63094	8.38428	26.6	-13.5	3.7	1
6.195	1.90314	5.814061	8.2404	31.6	-16	3.9	1
6.2	1.93584	6.03642	8.09652	36.2	-18.2	3.9	1
6.205	2.01432	6.06912	7.985341	40.5	-20.9	4.2	1
6.21	1.75272	6.06912	8.02458	45	-22.9	4.2	1
6.215	1.49112	6.03642	7.985341	50.6	-24.9	4.2	1
6.22	1.26876	6.14106	8.02458	54.9	-26.9	4.4	1
6.225	1.15104	6.06912	8.27964	59.5	-28.6	5.1	1
6.23	1.11834	5.95794	8.495461	65.2	-30.3	6.1	1
6.235	1.00716	5.84676	8.75052	71.4	-31.5	7.2	1
6.24	1.03986	5.814061	8.82246	79.1	-35.5	7.3	1
6.245	1.11834	5.99718	8.67858	86.1	-40.7	6.3	1
6.25	1.0791	6.219541	8.495461	92.6	-44.1	6.2	1
6.255	1.0791	6.4746	8.16846	98	-46.2	6.7	1
6.26	1.15104	6.7689	8.057281	102.4	-48.3	7.2	1
6.265	1.37994	7.0305	7.76952	107	-49.6	7.2	1
6.27	1.45188	7.3575	7.62564	109.2	-49	7.9	1
6.275	1.6023	8.057281	7.37058	110.8	-47.8	11.9	1
6.28	3.24384	9.051361	6.35034	111.3	-47.6	14.6	1
6.285	4.85268	9.63996	6.20646	112.1	-42.8	26.1	1
6.29	4.7415	10.0062	5.22546	108.9	-25.3	44.1	1
6.295	2.23668	11.33382	6.023341	108.6	-2.3	65.1	1
6.3	0.0327	11.33382	6.38958	103	21	88.5	1
6.305	-0.51666	10.70598	5.15352	86.8	34.1	101.3	1
6.31	-0.40548	11.00028	5.918701	79.1	46.5	113.3	1
6.315	0.51666	9.86232	5.2974	61	61.3	126.4	1
6.32	2.6487	7.57986	4.82652	43.9	76.7	135.8	1
6.325	4.62378	5.11428	5.36934	30.2	99.4	146.3	1
6.33	5.0031	3.42042	6.20646	16.6	129.5	159.6	1
6.335	3.58392	1.7985	6.74928	5.3	164.8	174.1	1
6.34	2.34786	0.21582	6.31764	-7.6	197.2	186.6	1
6.345	2.1255	0.10464	5.9514	-17.7	223.5	199.5	1
6.35	1.71348	-0.69324	4.24446	-31	251.2	213.7	1
6.355	2.30862	-2.6814	-0.57552	-45.3	269.9	222.3	1
6.36	5.0358	-0.8436601	-3.40734	-39.6	289.2	217.7	1
6.365	10.2678	6.33072	-4.21176	-20.5	319.7	200.8	1
6.37	15.12048	20.5356	-3.73434	6	367	190.4	1
6.375	13.59012	32.57574	-0.94176	27.7	396.7	211.6	1
6.38	8.02458	24.0345	-6.82122	-21.6	371.4	226.5	1
6.385	2.19744	12.14478	-7.62564	-67.2	330.8	228.2	1
6.39	-0.77826	12.98844	8.67858	-34.7	294.7	198.9	1
6.395	-2.87106	7.83492	16.1211	-39.2	246.1	165.6	1
6.4	-2.3871	-0.9156	16.26498	-101.2	176.6	116.3	1
6.405	-0.37278	-3.8586	17.53374	-109.6	125.9	75.2	1
6.41	2.79912	-3.89784	17.1021	-110.6	81.1	30.3	1
6.415	11.0853	-2.87106	11.8701	-119	40.8	-11.4	1
6.42	17.658	-2.31516	5.55246	-108.2	29.8	-26.8	1
6.425	4.4799	0.80442	5.624401	-57.6	57.2	-28.4	1
6.43	-4.88538	5.84676	14.27028	-15.2	55.6	-41	1
6.435	-11.64774	8.46276	12.70722	-27.5	25	-25.7	1
6.44	-4.963861	7.9461	10.2351	-43.7	10.1	-26.7	1
6.445	-2.49828	6.62502	9.36528	-27	-2.1	-19.5	1
6.45	-2.75988	6.36342	8.312341	-12.7	0.5	-9.8	1
6.455	-0.22236	7.39674	9.692281	3.8	0.9	-5.5	1
6.46	2.6487	5.95794	7.65834	0	-3	-2.6	1
6.465	2.6487	5.519761	7.22016	0	-2.5	-2	1
6.47	2.53752	6.219541	8.09652	8.1	-1.3	-1.7	1
6.475	2.68794	5.886	7.51446	7	-1.4	-1.8	1
6.48	3.39426	5.95794	7.14822	6.7	-1.8	-2.7	1
6.485	3.6951	6.06912	7.18746	6.5	-1.5	-3.9	1
6.49	3.54468	6.06912	7.22016	3.7	-3.1	-7.2	1
6.495	3.1719	6.1803	7.11552	1.1	-4.1	-11	1
6.5	2.23668	6.54654	7.403281	-0.7	-3.5	-13.1	1
6.505	1.79196	6.585781	7.586401	-2.3	-4.8	-14.5	1
6.51	1.41264	6.62502	7.69758	-4.2	-5.5	-13.7	1
6.515	1.56306	6.585781	7.73028	-5.1	-6.3	-12.2	1
6.52	1.64154	6.36342	7.76952	-4.6	-6.9	-9.6	1
6.525	1.82466	6.1803	7.985341	-3.7	-7.4	-8.1	1
6.53	2.05356	5.84676	8.057281	-2.8	-8.6	-7.4	1
6.535	2.19744	5.77482	8.312341	0.2	-9.3	-5.8	1
6.54	2.08626	5.70288	8.5674	4.5	-9.9	-6	1
6.545	2.16474	5.74212	8.495461	7.8	-10.9	-6.7	1
6.55	2.19744	5.886	8.35158	11.4	-12.1	-6.8	1
6.555	2.08626	5.99718	8.2404	15.4	-13.1	-5.8	1
6.56	1.67424	6.10836	8.27964	20.3	-13.3	-5.3	1
6.565	0.8959801	6.10836	8.20116	23.7	-12.8	-4.1	1
6.57	1.26876	6.33072	8.27964	28.9	-15.7	-0.9	1
6.575	1.00716	5.84676	8.38428	32.6	-16.1	1.1	1
6.58	1.15104	5.63094	8.35158	36.4	-16.5	2.3	1
6.585	0.96792	5.48052	8.63934	45.2	-17.8	4.9	1
6.59	0.7455601	5.36934	8.9271	52.3	-18.7	6.7	1
6.595	0.77826	5.22546	9.14946	61	-21.2	8.2	1
6.6	0.66708	5.07504	9.47646	71.7	-22.7	10	1
6.605	0.59514	5.0031	9.692281	83.4	-25	12.1	1
6.61	0.59514	4.85268	10.01928	98.7	-28.2	11.4	1
6.615	0.59514	4.81998	10.16316	111.5	-31.2	9.2	1
6.62	0.2943	4.85268	10.45746	125.6	-35.2	5.6	1
6.625	1.37994	5.04234	10.63404	139.7	-40.7	0.9	1
6.63	1.67424	4.48644	10.30704	149.2	-39.9	-2.9	1
6.635	2.08626	4.81998	9.50916	161.9	-37.1	-6.1	1
6.64	2.53752	5.66364	9.80346	175.1	-35.4	-7.4	1
6.645	4.59108	6.1803	9.47646	182.1	-31.2	-7.9	1
6.65	7.612561	6.25224	9.14946	185.7	-19.8	-1.6	1
6.655	10.2678	5.814061	8.85516	187.8	7.6	12.7	1
6.66	8.475841	5.14698	10.05852	187.8	55	40.7	1
6.665	6.304561	4.4145	12.99498	184.8	102.6	70.7	1
6.67	5.70942	1.7658	16.1538	159.3	149.6	107.5	1
6.675	6.605401	-0.95484	16.4481	123.6	171	145.3	1
6.68	7.27902	-2.943	16.08186	93	178.7	192.3	1
6.685	7.08936	-5.07504	15.02892	56.5	183.3	252.3	1
6.69	8.175	-5.519761	14.19834	33.1	187.4	293.2	1
6.695	9.2541	-3.60354	13.8321	15.8	197.6	328.7	1
6.7	9.443761	-1.98162	12.5241	-3.5	221.2	349.3	1
6.705	7.1286	-1.1772	11.11146	-23.5	253.4	359.5	1
6.71	4.13982	-0.25506	8.96634	-40.5	282.1	364.9	1
6.715	1.97508	1.24914	6.97164	-54.1	303.4	364.7	1
6.72	0.40548	2.3544	5.04234	-67.3	316.7	357.4	1
6.725	-1.41264	0.14388	0.24852	-81.4	318.5	348.8	1
6.73	-2.23668	-3.27	-5.76828	-87.5	303.8	339.3	1
6.735	0.66708	0.54936	-7.37058	-65	280.1	326.6	1
6.74	14.7477	20.01894	-1.92276	-5.1	270.8	288.7	1
6.745	13.81248	27.42222	-4.06134	51.7	363.7	186.6	1
6.75	12.35406	25.98342	-10.96104	9.4	367.9	150.7	1
6.755	9.96696	34.93014	-12.8184	4.3	306.8	159.5	1
6.76	5.2974	40.22754	-13.7994	26.5	291.6	159.3	1
6.765	6.23262	37.06218	-18.48204	-4.9	215.7	138.9	1
6.77	8.13576	25.95072	-10.16316	-13.3	121.9	85.9	1
6.775	12.46524	10.2678	0.83058	-56.7	49.2	21.5	1
6.78	8.84862	1.43226	10.45746	-71.9	43	-9.4	1
6.785	0.18312	-6.06912	13.94328	-64.1	65.5	-8.8	1
6.79	-0.33354	-0.66054	13.03422	-77.1	71.9	-30.3	1
6.795	2.53752	6.585781	12.8184	-55.1	50.6	-33.8	1
6.8	9.03174	7.57986	3.73434	-96.5	44.9	-43.2	1
6.805	0.8175	2.87106	7.004341	-96	49.9	-38.1	1
6.81	-7.017421	10.04544	6.13452	-69.4	63.8	-12.1	1
6.815	-9.443761	9.751141	18.48204	-29.6	20.3	-9.3	1
6.82	-1.90314	2.72064	12.96228	-55.8	18	0.8	1
6.825	1.56306	0.95484	7.586401	-62.8	-1.1	-6.4	1
6.83	2.08626	6.88008	9.659581	-4.8	8.4	-5.3	1
6.835	1.97508	7.39674	9.980041	5.2	6.3	-5.1	1
6.84	2.16474	5.18622	8.02458	-11.9	2.3	-5.4	1
6.845	2.68794	5.66364	7.952641	-4.9	1.5	-4.4	1
6.85	2.94954	6.291481	7.51446	-1.6	3.7	-4.2	1
6.855	3.09342	6.36342	6.9324	-6.9	6	-4.5	1
6.86	3.4335	6.36342	7.11552	-10.2	7.7	-3.9	1
6.865	3.65586	6.25224	7.076281	-14	9.4	-3.1	1
6.87	3.84552	5.886	7.076281	-18.8	10.7	-1.9	1
6.875	2.83182	6.06912	7.18746	-22.6	10.9	-1.6	1
6.88	2.53752	6.10836	8.2404	-23.7	10.9	-2.7	1
6.885	2.08626	5.886	7.69758	-27.5	10.4	-3.5	1
6.89	1.82466	5.84676	8.12922	-25.6	10.5	-4.6	1
6.895	1.56306	5.99718	8.16846	-22.1	9.9	-3.9	1
6.9	1.6023	5.84676	8.42352	-20.3	10.1	-4.7	1
6.905	1.67424	5.814061	8.20116	-19.1	9.2	-3.8	1
6.91	1.30146	5.84676	8.38428	-16.3	8.6	-4.4	1
6.915	1.15104	5.814061	8.312341	-15.1	8.1	-4	1
6.92	1.22952	5.66364	8.35158	-12.8	7.7	-3	1
6.925	1.22952	5.63094	8.20116	-10.4	6	-2.5	1
6.93	1.37994	5.70288	8.20116	-8	5.4	-2.1	1
6.935	1.56306	5.55246	8.09652	-6.7	4.4	-1.8	1
6.94	1.93584	5.40858	8.09652	-6	3.7	-0.9	1
6.945	2.05356	5.25816	7.985341	-4.8	3.2	-0.3	1
6.95	2.16474	5.18622	7.985341	-3.9	2.7	-0.4	1
6.955	2.1255	5.18622	8.02458	-4.8	3.2	-0.3	1
6.96	2.01432	5.2974	7.985341	-1.4	2	-0.9	1
6.965	1.79196	5.66364	7.952641	0.2	2.1	-0.8	1
6.97	1.90314	5.591701	7.87416	0.3	1.2	-0.9	1
6.975	2.05356	5.63094	7.9134	0.4	0.6	-0.7	1
6.98	2.16474	5.519761	7.9134	1.1	0.6	-0.4	1
6.985	2.1255	5.48052	7.985341	1.5	0	-0.7	1
6.99	2.19744	5.48052	7.952641	1.6	-0.1	-1	1
6.995	2.1255	5.519761	8.02458	2.3	-0.3	-1.1	1
7	1.97508	5.48052	8.02458	3.2	0.1	-1.2	1
7.005	1.90314	5.66364	8.12922	3.5	0.6	-1.4	1
7.01	2.05356	5.63094	8.20116	3.5	0.5	-2.3	1
7.015	2.08626	5.63094	8.12922	2.8	0.4	-2.7	1
7.02	2.08626	5.63094	8.09652	2.5	0.1	-2.8	1
7.025	2.1255	5.591701	8.02458	3.2	0.5	-2.9	1
7.03	2.05356	5.63094	8.057281	2.8	1.2	-3.9	1
7.035	1.97508	5.84676	8.12922	3	2	-3.7	1
7.04	1.93584	5.814061	8.2404	3.2	1.8	-4.2	1
7.045	1.93584	5.74212	8.2404	2.8	1.2	-4.3	1
7.05	1.93584	5.591701	8.45622	3	0.9	-4.4	1
7.055	1.8639	5.2974	8.67858	4.2	0	-5	1
7.06	2.01432	5.14698	9.110221	7	-1.1	-4.9	1
7.065	2.60946	4.93116	9.33258	10.8	-1.7	-5.8	1
7.07	2.72064	4.7088	9.40452	15.2	-1.9	-6.2	1
7.075	2.94954	4.74804	9.437221	21.2	-1.8	-6.3	1
7.08	3.7278	3.96978	9.47646	28.4	0.7	-5.1	1
7.085	3.80628	2.31516	9.62034	39.4	10	-0.7	1
7.09	0.48396	4.7088	8.85516	58.8	16.8	4.5	1
7.095	-2.1255	6.40266	11.79816	77.2	7	1.4	1
7.1	3.4335	5.0031	9.33258	69.3	-14.9	-5.7	1
7.105	3.9567	4.00902	8.9271	77.3	-5.1	-5.3	1
7.11	3.54468	4.37526	9.875401	93.4	-0.1	0	1
7.115	4.5126	4.23138	10.8564	97.1	2.8	3.7	1
7.12	6.795061	3.8259	10.09122	99.6	17.2	10	1
7.125	9.7446	2.79258	10.92834	108.7	39.6	21.9	1
7.13	9.5157	2.27592	10.78446	117.1	72.8	37.3	1
7.135	9.816541	3.12612	11.32728	127	107.3	52.3	1
7.14	10.60134	4.45374	11.8374	132.2	139.6	63.6	1
7.145	12.1317	4.55838	11.43846	127.4	186.6	71	1
7.15	12.87726	3.30924	11.39922	120	224.7	80.2	1
7.155	12.69414	1.5042	10.60134	111.7	256.7	98.8	1
7.16	13.77324	0.07194	9.62034	101.5	274.4	122.2	1
7.165	14.93082	-0.7717201	9.03828	93.5	281.2	153.4	1
7.17	16.38924	0.10464	7.952641	82.6	282.8	202.8	1
7.175	13.88442	5.591701	11.03952	81.2	273.1	261.9	1
7.18	11.23572	4.963861	12.77916	65.3	247.5	334	1
7.185	12.1317	1.02678	6.49422	19	228.5	372.2	1
7.19	11.6085	1.72656	6.74928	18.6	221.8	401.3	1
7.195	10.5294	2.24322	6.35034	21	224	426.5	1
7.2	8.65896	2.90376	5.591701	19.8	227.6	441	1
7.205	6.45498	3.8586	5.9514	23.3	229.3	451.8	1
7.21	4.4799	4.37526	5.84022	22.1	228.4	458.5	1
7.215	2.34786	3.71472	4.9377	16.3	223	462.2	1
7.22	-0.48396	1.24914	2.6487	8.6	208.9	462.7	1
7.225	-2.72064	-0.9875401	0.64746	11.6	191.2	460	1
7.23	-2.9103	-0.8829001	0.6867	27.7	169.4	452.4	1
7.235	-1.19028	1.65462	2.86452	46.8	147.9	439.2	1
7.24	0.92868	3.01494	4.02864	56.5	135.5	422.9	1
7.245	2.3871	2.20398	3.04764	51.8	129.9	405.5	1
7.25	3.50544	1.94892	2.17782	52.1	130.7	388.9	1
7.255	4.40142	4.37526	2.17782	64.8	136.2	367.7	1
7.26	16.27806	19.02486	4.10058	83.6	139	341.8	1
7.265	23.33472	19.98624	15.1401	119	232.4	242.6	1
7.27	0.11118	14.31606	-10.2351	26.4	375.2	199.5	1
7.275	-7.390201	15.31014	-1.30146	45.4	338.1	180.2	1
7.28	-14.33568	28.122	2.6487	83.8	331.2	145.1	1
7.285	-18.7044	33.34746	3.44658	61.4	270.9	111.9	1
7.29	-15.7941	29.0049	-3.11958	5.3	172.1	61.9	1
7.295	-11.12454	28.1547	-9.5811	-29.9	101.4	-1.8	1
7.3	1.15104	35.55798	-10.01928	3.4	46.9	-48.3	1
7.305	23.51784	34.23036	-4.2837	7.7	-14.6	-54.4	1
7.31	19.90122	11.00028	-3.55776	-51.1	11.2	-15.1	1
7.315	1.15104	-2.943	2.13858	-66.5	37.4	-5.6	1
7.32	-10.37898	3.30924	18.18774	17.9	44.1	-1.4	1
7.325	-5.487061	8.35158	14.66922	-6.4	31.4	-10.3	1
7.33	3.80628	6.65772	7.51446	-40.3	17.9	-1.4	1
7.335	9.18216	5.70288	3.9567	-38.2	11.5	2.9	1
7.34	4.81344	5.92524	7.2594	-18.2	8.6	0	1
7.345	0.0327	5.519761	10.96104	-10.2	14	-3.5	1
7.35	1.3407	5.0031	10.38552	-17.5	12.7	-5.2	1
7.355	4.85268	5.18622	7.47522	-17.2	12.9	-0.7	1
7.36	5.0358	5.95794	6.46152	-11.7	12.7	-1.8	1
7.365	2.42634	6.4746	7.80222	-12.8	14.1	-5.9	1
7.37	1.19028	6.43536	8.85516	-20.3	16.3	-8.4	1
7.375	2.05356	6.03642	8.35158	-24.8	17	-8.9	1
7.38	2.57022	5.84676	7.54716	-24.6	16.6	-8.8	1
7.385	2.08626	5.886	7.76952	-21.3	16.4	-9	1
7.39	1.49112	5.814061	8.45622	-19.5	15.6	-9.1	1
7.395	1.64154	5.48052	8.45622	-20.7	14.6	-9.1	1
7.4	1.67424	5.40858	8.35158	-19.1	13.7	-8.8	1
7.405	1.45188	5.591701	8.67858	-14.9	11.8	-7.4	1
7.41	1.3407	5.66364	8.82246	-12	10.1	-7.4	1
7.415	1.71348	5.55246	8.5674	-10.7	8.4	-7.2	1
7.42	1.79196	5.55246	8.2404	-8.8	7.2	-6.8	1
7.425	1.71348	5.66364	8.16846	-6.5	6.5	-6.5	1
7.43	1.79196	5.591701	7.985341	-5.5	6.3	-5.6	1
7.435	1.97508	5.519761	7.87416	-5.1	6.1	-5.7	1
7.44	1.93584	5.519761	7.952641	-4.7	5.8	-5.1	1
7.445	1.64154	5.55246	7.76952	-5.2	6.9	-4.9	1
7.45	1.49112	5.84676	8.12922	-4.4	7.7	-4.6	1
7.455	1.75272	5.77482	8.38428	-3.5	7.3	-4.2	1
7.46	2.05356	5.48052	8.52816	-3.7	6.9	-4.6	1
7.465	2.27592	5.2974	8.894401	-2.4	6.7	-4.9	1
7.47	2.42634	5.11428	9.293341	-0.3	6.5	-5.2	1
7.475	2.6487	4.59762	9.437221	2	5.6	-6.2	1
7.48	2.75988	4.55838	9.76422	7.9	5.7	-6.9	1
7.485	2.9103	4.63686	9.5484	13.6	6.7	-7.2	1
7.49	3.13266	4.45374	9.47646	19.5	8.4	-6.5	1
7.495	3.1719	4.4145	8.894401	24.5	11.9	-4.9	1
7.5	3.54468	4.89192	8.42352	34.4	16.3	-2.2	1
7.505	2.16474	5.63094	8.96634	44.3	18.9	1.1	1
7.51	-1.26876	5.40858	9.36528	48.4	20.4	-0.8	1
7.515	1.93584	5.48052	9.47646	51.3	4.2	-8.5	1
7.52	4.66302	4.93116	8.82246	52.9	-5.6	-12.1	1
7.525	4.62378	4.37526	9.14946	58.4	0.7	-16.1	1
7.53	4.81344	4.78074	9.47646	66.9	2.5	-16.7	1
7.535	5.63748	5.0031	10.34628	73.5	9.2	-19.3	1
7.54	5.78136	4.34256	10.01928	76	24.9	-23.3	1
7.545	5.59824	4.1202	9.83616	79.7	38.1	-22	1
7.55	5.44782	4.74804	10.71252	87	54.5	-18.7	1
7.555	6.45498	5.48052	11.07222	90.2	73.2	-17.2	1
7.56	7.76298	5.591701	10.34628	88.6	94.4	-15.8	1
7.565	8.73744	6.03642	9.947341	90.7	125.8	-11.2	1
7.57	8.84862	5.44782	10.2351	93.9	151.9	-5.1	1
7.575	8.73744	4.1202	10.27434	90.1	172.3	4.9	1
7.58	8.9925	2.90376	10.60134	86.8	186.6	15.6	1
7.585	10.67328	1.87698	10.5294	81.6	190.2	31.9	1
7.59	13.7013	0.39894	9.110221	68.7	187.8	62.3	1
7.595	17.3964	0.6213	6.74928	60.4	185	102.8	1
7.6	14.5188	5.55246	10.34628	71.6	173.6	174.5	1
7.605	14.2245	4.1202	10.96104	64.5	144.8	252.2	1
7.61	15.2709	0.8436601	5.591701	29.9	130.5	292.6	1
7.615	14.14602	1.32108	5.84022	37.1	128.8	327	1
7.62	12.87726	0.95484	4.71534	41.7	126.5	358	1
7.625	11.23572	0.69324	3.3027	46.4	124.6	391	1
7.63	9.293341	1.06602	2.72064	55	121.9	413.9	1
7.635	7.76298	1.43226	2.57676	61.9	116.4	432	1
7.64	6.677341	2.0928	2.93646	69.5	107.3	449.3	1
7.645	5.74866	2.13204	2.6814	71.6	99.8	460.8	1
7.65	4.06788	0.8829001	1.37994	69.5	91.5	470.3	1
7.655	1.3407	-0.25506	0.50358	72.1	82	478.7	1
7.66	-0.8959801	-1.7658	-0.39894	78.5	71.2	483.7	1
7.665	-1.67424	-2.9757	-1.59576	84.7	57	482	1
7.67	1.30146	1.06602	-0.28776	99	42	475.7	1
7.675	25.95072	23.51784	12.26904	154.9	74.8	387.8	1
7.68	17.1348	29.41038	-5.519761	209.4	324.6	86.7	1
7.685	-26.8794	25.61718	4.9377	125.8	516	35.6	1
7.69	-32.48418	32.2422	4.46028	31.9	400.4	187.4	1
7.695	-34.05378	35.62992	3.77358	30.9	357.4	120.6	1
7.7	-26.3562	33.3867	-1.9947	-32.3	211.2	56.2	1
7.705	-12.95574	33.27552	-8.711281	-50	103.2	-1	1
7.71	2.08626	29.81586	-9.692281	-55	35.5	-43.6	1
7.715	18.14196	20.57484	-8.63934	-62.4	12	-59.9	1
7.72	15.75486	8.057281	-3.9894	-68.6	37.8	-37.5	1
7.725	-6.04296	9.3849	11.36652	-36.4	79.1	0.3	1
7.73	-10.93488	7.6518	16.19304	-46.4	70.5	3.6	1
7.735	-1.64154	6.40266	9.947341	-112	41.7	-10	1
7.74	7.87416	6.54654	4.13982	-130.7	36.4	-5.1	1
7.745	2.57022	-0.327	9.07752	-130.2	44.7	0.5	1
7.75	0.8567401	1.87698	5.11428	-121.3	36.9	-9.1	1
7.755	0.92868	7.507921	11.76546	-50.3	10.5	-2.6	1
7.76	-1.79196	5.44782	15.4671	-49.1	27.1	-0.5	1
7.765	3.24384	0.80442	11.14416	-81.6	0.5	-5.7	1
7.77	5.0031	0.7717201	9.14946	-55.6	12.3	-0.7	1
7.775	3.21114	4.59762	8.711281	-12.5	24.9	3	1
7.78	1.30146	6.25224	9.692281	-0.2	22.6	0	1
7.785	1.0791	6.219541	8.894401	-12.7	18.4	-2.3	1
7.79	2.27592	5.84676	7.65834	-22.8	16.2	-2.8	1
7.795	2.79912	5.55246	7.37058	-22.7	16.3	-4.4	1
7.8	2.45904	5.92524	7.65834	-19.8	16.4	-5.1	1
7.805	1.97508	6.03642	7.80222	-19.7	16.5	-6.3	1
7.81	2.19744	5.591701	8.057281	-22.1	15.5	-6.3	1
7.815	2.34786	5.44782	7.985341	-23.5	15.9	-5.6	1
7.82	2.05356	5.40858	8.16846	-21.3	15.5	-6	1
7.825	1.8639	5.36934	8.45622	-19.9	15.6	-5.5	1
7.83	1.6023	5.519761	8.45622	-18.1	14	-5.3	1
7.835	1.56306	5.33664	8.42352	-16.1	13.6	-5.6	1
7.84	1.6023	5.33664	8.35158	-14.4	13.3	-6.1	1
7.845	1.41264	5.2974	8.27964	-12.4	12	-5.6	1
7.85	1.3407	5.44782	8.38428	-9.7	11.6	-4.1	1
7.855	1.45188	5.22546	8.2404	-9.6	10	-3.7	1
7.86	1.6023	5.22546	8.09652	-8.6	10.1	-2.8	1
7.865	1.79196	5.2974	8.45622	-6.1	9	-3.4	1
7.87	1.79196	5.07504	8.2404	-6.6	8.8	-3.5	1
7.875	1.82466	5.22546	8.12922	-5.7	8.8	-2.8	1
7.88	2.05356	4.81998	8.35158	-3.9	7.4	-3.5	1
7.885	1.79196	4.78074	8.312341	-4.3	6.7	-3.2	1
7.89	1.67424	4.963861	8.711281	0	5	-3.2	1
7.895	1.75272	5.11428	8.67858	1.8	4.4	-2.9	1
7.9	1.64154	4.81998	9.14946	4.8	2.7	-3.8	1
7.905	1.64154	4.7088	9.33258	7.4	1.1	-3.6	1
7.91	1.71348	4.7088	9.5811	12.5	0.8	-4.6	1
7.915	2.01432	4.525681	9.36528	16.1	-0.2	-4.9	1
7.92	2.42634	4.74804	9.2214	22.1	-1.1	-5.6	1
7.925	2.98224	4.74804	9.5811	27.7	-0.9	-6.7	1
7.93	3.80628	3.38118	10.2024	31.8	0	-8.8	1
7.935	5.11428	2.90376	10.2351	42.9	4.5	-9.1	1
7.94	4.963861	3.16536	10.27434	58.9	7.9	-4.9	1
7.945	-4.32948	3.64278	10.63404	75.2	19.1	3	1
7.95	-2.27592	6.03642	11.28804	94.3	9.5	-0.4	1
7.955	2.72064	5.14698	10.5621	99.1	-13.3	-1.8	1
7.96	3.13266	3.16536	9.5484	99.4	-3.8	-1.3	1
7.965	3.9567	3.05418	10.60134	115.9	4.6	4.9	1
7.97	5.78136	3.2373	11.25534	129.5	22.5	13.7	1
7.975	7.462141	3.08688	10.2351	133.2	43.1	28.4	1
7.98	6.795061	3.05418	10.34628	139.3	67.5	46.5	1
7.985	5.85984	3.49236	10.63404	146.7	95.7	63.1	1
7.99	5.8206	3.60354	10.5621	149.6	121	77.2	1
7.995	7.1286	4.04826	10.2024	147.1	149.3	93.5	1
8	8.436601	3.8259	10.2351	146.6	178.3	107.8	1
8.005	8.9925	1.72656	10.09122	138.1	207.1	130.2	1
8.01	10.3005	0.07194	8.78322	120.6	230.8	171	1
8.015	12.09246	-0.5886	8.312341	113.4	233.3	209.2	1
8.02	13.06692	-1.43226	7.76952	101.7	234.7	250.8	1
8.025	13.47894	0.5886	6.82122	88.6	233.5	296	1
8.03	8.9598	4.26408	11.72622	87.7	221.9	354.6	1
8.035	7.83492	1.2099	9.40452	57.2	201	401.2	1
8.04	7.200541	-0.9875401	5.22546	19.9	189	421.4	1
8.045	5.78136	0.21582	6.16722	23.9	182.1	437.2	1
8.05	4.44066	0.21582	5.40858	18	177.4	443.5	1
8.055	2.60946	-0.39894	4.38834	11.8	173.8	444.4	1
8.06	-0.33354	-1.5042	3.15882	8.3	166.3	442.7	1
8.065	-3.06072	-2.27592	2.06664	8.6	153.4	438.2	1
8.07	7.1286	13.7667	4.06134	26.6	138.2	418.6	1
8.075	20.86914	23.85138	13.32198	101.2	225	260.2	1
8.08	-11.68698	18.10926	-1.95546	28.3	388.5	183.5	1
8.085	-17.76918	18.51474	-0.39894	-55.2	328.5	259	1
8.09	-20.16282	27.2718	2.90376	8.6	309.4	227.2	1
8.095	-13.66206	29.0376	-0.83058	-17.6	205.9	179.9	1
8.1	-4.7415	27.2718	-6.31764	-42.9	124.6	130.6	1
8.105	6.27186	25.91148	-8.12922	-34.7	76.4	88.2	1
8.11	15.90528	23.58978	-8.42352	-20.2	51.8	66.9	1
8.115	19.67232	15.49326	-5.66364	-11.6	52.5	69.8	1
8.12	13.25004	4.37526	-1.0137	-19.3	74.2	67.2	1
8.125	2.1255	3.5316	6.9324	0.7	97.8	55.6	1
8.13	-7.57986	5.44782	16.1211	18.1	89.6	46.3	1
8.135	-6.71658	1.02678	13.7994	-31.3	56.4	14.2	1
8.14	4.44066	2.31516	7.51446	-65.9	19.6	-17.2	1
8.145	8.28618	4.1202	8.20116	-36.1	7.2	-8.9	1
8.15	3.9567	5.04234	7.9134	-24	18.7	-6.1	1
8.155	-1.79196	5.74212	11.28804	-11.2	19.6	-2.6	1
8.16	-3.35502	5.04234	12.1971	-7	13.7	-1.4	1
8.165	0.14388	4.30332	9.62034	-12.8	5.6	-1	1
8.17	2.30862	4.963861	8.27964	-2.5	2	-1.2	1
8.175	1.67424	6.14106	8.27964	6.4	1	-3.2	1
8.18	0.5559	6.7362	8.45622	7.6	0.7	-3.4	1
8.185	0.8567401	6.65772	8.20116	3.7	0.1	-2.7	1
8.19	1.8639	6.291481	7.65834	0.2	-0.6	-2.5	1
8.195	2.34786	5.99718	7.33134	-1.5	1.4	-1.6	1
8.2	2.34786	6.10836	7.62564	-1.1	3.5	-1.4	1
8.205	2.57022	5.84676	7.952641	-2.5	5.1	-0.8	1
8.21	2.79912	5.591701	7.73028	-4.6	6.4	-0.7	1
8.215	2.87106	5.55246	7.80222	-4.3	6.6	-1.3	1
8.22	2.68794	5.77482	7.80222	-4	7.8	-1.2	1
8.225	2.34786	5.886	7.985341	-4.2	7.8	-2.1	1
8.23	2.30862	5.77482	8.02458	-5.9	7	-2.6	1
8.235	2.05356	5.814061	7.87416	-7	6.1	-2.5	1
8.24	1.90314	5.886	7.952641	-6.6	6.3	-2.1	1
8.245	1.82466	5.886	7.952641	-7	6.2	-2.5	1
8.25	1.93584	5.84676	7.87416	-7.4	6.6	-2.6	1
8.255	1.93584	5.84676	7.87416	-7.5	6.3	-1.6	1
8.26	2.19744	5.814061	7.87416	-8.9	7.3	-2.1	1
8.265	2.19744	5.74212	7.952641	-10.2	7.2	-2.5	1
8.27	2.19744	5.70288	7.9134	-11.4	8	-3.2	1
8.275	1.90314	5.63094	7.87416	-12.5	8.6	-2.8	1
8.28	2.01432	5.77482	8.02458	-11.6	8.5	-3.6	1
8.285	1.93584	5.591701	8.02458	-12.5	8.6	-3.7	1
8.29	1.97508	5.591701	7.952641	-12.1	8.8	-3	1
8.295	1.82466	5.55246	8.16846	-10.1	8.6	-3.1	1
8.3	1.75272	5.591701	8.12922	-9.5	7.4	-3	1
8.305	1.82466	5.55246	8.16846	-8.6	6.6	-3.5	1
8.31	1.41264	5.814061	8.02458	-8	6.9	-3.5	1
8.315	1.26876	6.03642	8.12922	-6.1	6.8	-2.6	1
8.32	1.26876	5.99718	8.09652	-6.2	6.7	-2.5	1
8.325	1.3407	5.886	8.09652	-6.2	6.3	-2.7	1
8.33	1.6023	5.814061	8.057281	-5.6	6.3	-2.8	1
8.335	1.8639	5.48052	8.16846	-5.6	6	-1.8	1
8.34	2.16474	5.2974	8.312341	-4.4	5.8	-1.7	1
8.345	2.27592	5.22546	8.42352	-3.5	5.3	-2.1	1
8.35	2.30862	5.33664	8.38428	-2.5	5.1	-2.8	1
8.355	2.23668	5.44782	8.45622	-1.5	4.7	-4	1
8.36	2.08626	5.63094	8.495461	-0.7	5	-4.1	1
8.365	1.8639	5.74212	8.45622	0.6	4.4	-3.8	1
8.37	1.71348	5.66364	8.63934	1.3	3.9	-3.9	1
8.375	1.6023	5.55246	8.75052	2.5	3.2	-3	1
8.38	1.49112	5.591701	8.894401	5.9	1.5	-3.4	1
8.385	1.71348	5.519761	9.00558	8.4	0.7	-3.5	1
8.39	1.90314	5.2974	9.2541	11.6	-0.3	-4.6	1
8.395	1.90314	4.78074	9.293341	15.4	0.1	-6.3	1
8.4	2.45904	4.34256	9.33258	20.9	0.8	-6.4	1
8.405	3.6951	3.12612	9.947341	27	3.7	-3.7	1
8.41	4.29024	2.3544	8.75052	32.7	13.3	4.4	1
8.415	-0.92868	4.48644	9.659581	58.4	31.9	20.3	1
8.42	0.7455601	5.63094	10.8564	74.4	22.2	24.1	1
8.425	3.6951	3.8586	9.40452	71.2	18.7	33.2	1
8.43	3.39426	3.08688	9.14946	78.2	38.2	49.7	1
8.435	4.59108	3.67548	9.731521	95.6	52.4	70.6	1
8.44	5.44782	3.96978	9.50916	106.4	71.9	95.1	1
8.445	5.78136	3.93708	9.33258	113	91.8	114.9	1
8.45	6.90624	3.8586	9.14946	119.6	110.9	134.4	1
8.455	8.50854	3.64278	9.980041	126.6	133.2	153.1	1
8.46	9.666121	2.46558	9.5811	128.1	162.1	171.8	1
8.465	10.5294	1.28184	8.9271	124.1	197.9	201.8	1
8.47	10.86294	0.80442	9.18216	123.1	222.7	229.6	1
8.475	11.45808	0.07194	8.52816	115.9	238.6	261.5	1
8.48	12.17094	-0.25506	7.22016	104.3	247.8	296.2	1
8.485	12.09246	0	7.37058	99	251.5	331.7	1
8.49	10.67328	2.0928	7.14822	90	253.5	381.2	1
8.495	7.16784	3.27	10.01928	83.1	242.6	429.8	1
8.5	5.8206	0.80442	5.84022	56.7	234	459.6	1
8.505	3.91746	-0.47742	2.72064	45.5	230.3	477.7	1
8.51	3.80628	5.84676	1.05294	58	229.3	487.4	1
8.515	11.71968	13.4724	11.39922	96.3	250.3	455.5	1
8.52	-4.7742	10.74522	-1.30146	94.8	333.9	393.4	1
8.525	-11.53656	12.39984	-0.21582	59	355.9	384.7	1
8.53	-17.658	20.2086	6.78852	96.3	344.8	363	1
8.535	-16.8732	20.90184	3.55776	65.8	304.2	326.4	1
8.54	-10.791	19.46958	1.19682	31.2	231.2	273.5	1
8.545	-3.61662	20.01894	0.54282	30.8	187.3	232.3	1
8.55	3.87822	18.62592	-0.94176	23.8	156.9	197.7	1
8.555	9.443761	16.4154	-3.04764	18.8	139.5	176.6	1
8.56	11.90934	13.94982	-2.72064	22.1	130.2	165.4	1
8.565	9.14292	10.11738	0.39894	21.7	128.2	151.9	1
8.57	0.8175	7.46868	6.572701	16.9	123	125.9	1
8.575	-9.7446	6.14106	12.12516	0.9	86.8	76.9	1
8.58	6.71658	2.79258	11.58234	-40.4	19.8	-1.9	1
8.585	10.791	1.32108	5.76828	-60.3	-2.1	-15.3	1
8.59	9.40452	0.14388	6.64464	-34.7	23.6	-2.5	1
8.595	3.4335	4.45374	8.12922	-19.8	25.9	0.3	1
8.6	-4.13982	8.502001	12.41946	5.4	33.3	6.8	1
8.605	-4.4799	8.02458	11.58234	-14.2	19.5	4.1	1
8.61	-1.49112	6.1803	8.85516	-28.8	10	2.1	1
8.615	0.59514	5.99718	8.38428	-18.5	7	2.3	1
8.62	0.66708	5.92524	8.63934	-7.2	5.3	0.7	1
8.625	0.59514	5.92524	8.42352	-4.4	2.9	-0.5	1
8.63	1.26876	6.14106	8.2404	-2.4	1.6	-0.5	1
8.635	2.16474	5.814061	7.80222	-3.8	0.4	-0.6	1
8.64	2.53752	5.63094	7.47522	-4.7	0.6	-1.3	1
8.645	2.57022	5.66364	7.62564	-3.9	2.1	-1.3	1
8.65	2.87106	5.63094	7.65834	-4.2	3.2	-1.5	1
8.655	3.32232	5.2974	7.62564	-5.1	4.9	-2	1
8.66	3.4335	5.11428	7.80222	-5.3	8.4	-1.8	1
8.665	3.32232	5.07504	7.69758	-5.8	11.9	-0.3	1
8.67	2.94954	5.18622	7.87416	-6.8	12.2	-0.7	1
8.675	2.16474	5.63094	7.80222	-7.5	13.3	-0.5	1
8.68	2.19744	5.44782	8.312341	-7.2	11.9	-2.5	1
8.685	2.08626	5.40858	7.952641	-9.1	12.1	-4	1
8.69	2.23668	5.48052	7.985341	-8.9	12.3	-4.9	1
8.695	2.19744	5.591701	7.87416	-8.5	13	-5.6	1
8.7	2.19744	5.519761	8.02458	-8.6	12.5	-5.8	1
8.705	2.16474	5.591701	8.057281	-8.6	11.6	-6.1	1
8.71	2.05356	5.48052	8.2404	-7.5	11.1	-6.6	1
8.715	1.71348	5.77482	8.2404	-6.5	10.2	-6.7	1
8.72	1.49112	5.99718	8.35158	-4.2	11.9	-7.8	1
8.725	1.26876	6.14106	8.52816	-3.5	10.3	-7.4	1
8.73	1.11834	6.06912	8.35158	-3	8.8	-7.2	1
8.735	1.11834	5.886	8.35158	-1.6	7	-6.5	1
8.74	1.0791	5.74212	8.5674	-0.4	5.3	-6.2	1
8.745	1.15104	5.74212	8.63934	1.9	3.9	-5.5	1
8.75	1.26876	5.63094	8.600101	4.5	1.8	-5.1	1
8.755	1.3407	5.84676	8.67858	6.7	0	-4.7	1
8.76	1.22952	5.886	8.67858	8.6	-1.6	-5.1	1
8.765	1.37994	5.66364	8.67858	10.3	-2.9	-4.4	1
8.77	1.49112	5.36934	8.67858	12.7	-4	-4.2	1
8.775	1.82466	5.22546	8.85516	16.4	-4.9	-4.7	1
8.78	1.97508	4.66956	9.00558	19.3	-5.2	-5.2	1
8.785	2.68794	4.15944	9.36528	26.3	-6.7	-5.6	1
8.79	3.4662	2.42634	10.5294	34.4	-5.6	-3.8	1
8.795	1.93584	2.3544	9.83616	49.4	1.6	0	1
8.8	-1.37994	4.525681	12.01398	78.1	5.6	2.5	1
8.805	1.8639	4.63686	11.1834	89.6	-15.6	-1.1	1
8.81	2.01432	3.27	9.692281	95.4	-19.5	-4.3	1
8.815	1.49112	3.71472	10.38552	114.5	-18.3	-4.7	1
8.82	1.3407	4.48644	10.30704	129.5	-20.6	-3.6	1
8.825	2.19744	4.63686	9.875401	137.1	-17	1.3	1
8.83	5.33664	4.30332	10.45746	144.6	-8.6	10.1	1
8.835	7.985341	3.64278	9.47646	151.4	16.6	29.8	1
8.84	8.58702	3.5643	9.2214	158.4	44.9	46.1	1
8.845	7.57986	3.67548	9.692281	162.7	74.7	60.9	1
8.85	6.45498	3.42042	9.947341	160.2	103.1	76.5	1
8.855	6.75582	2.0928	11.07222	151.9	126.9	92.6	1
8.86	7.952641	-0.7717201	11.58234	132	153.1	121.1	1
8.865	12.32136	-0.95484	11.61504	116.4	163.1	152.3	1
8.87	15.8268	-1.5042	11.61504	106.5	168.9	181	1
8.875	16.53966	-0.47742	9.5811	85.3	184	216.5	1
8.88	12.1317	4.63686	14.52534	83.4	193.4	269.8	1
8.885	10.97412	2.27592	12.38022	57.4	192.5	319.9	1
8.89	10.37898	-0.66054	6.82122	12.3	194.3	345.1	1
8.895	9.07098	0.51012	6.49422	13.6	200.9	367.7	1
8.9	8.436601	1.65462	5.66364	12.8	206.8	378.4	1
8.905	7.87416	3.16536	5.55246	13	210.7	384.5	1
8.91	7.27902	4.74804	5.84022	13.5	213.7	390.1	1
8.915	6.90624	6.03642	5.87946	8.4	214.7	393.2	1
8.92	6.16068	6.25224	4.9704	-0.6	213.7	396.2	1
8.925	4.62378	4.55838	2.60946	-9.5	209	397.5	1
8.93	2.60946	2.53752	-0.10464	-11.9	199.5	395.3	1
8.935	1.49112	2.3544	-1.3407	0.3	184.6	390.8	1
8.94	6.90624	11.26188	-0.7586401	21.8	164.3	380.1	1
8.945	17.95884	16.23228	9.00558	68.6	196.7	303.5	1
8.95	3.84552	12.87726	-6.023341	34	292.9	251.3	1
8.955	-1.3407	12.43908	-3.9567	33.9	290.6	241	1
8.96	-5.11428	18.65862	1.7004	75.1	286.8	208.9	1
8.965	-7.6518	21.7128	1.12488	66	264.6	171.7	1
8.97	-6.38304	21.23538	-0.07194	39.8	201	127.4	1
8.975	-3.58392	19.54152	-2.75988	24.2	153.9	90.3	1
8.98	-0.40548	19.31916	-4.46028	22.3	118.2	52.3	1
8.985	1.22952	19.61346	-5.696341	27.7	99.2	18.3	1
8.99	1.45188	19.87506	-5.84022	32.3	95.6	-4.6	1
8.995	2.23668	17.11518	-1.92276	35.4	89.9	-27.7	1
9	3.87822	11.40576	5.00964	16.8	87.8	-47.3	1
9.005	1.6023	10.19586	7.87416	0.9	88.3	-50.8	1
9.01	-3.80628	5.70288	11.25534	-3.7	84.3	-33.4	1
9.015	-3.06072	1.28184	12.96228	-34.9	79.3	-35.2	1
9.02	-3.1719	5.18622	10.5621	-37.8	54.1	-31.1	1
9.025	3.35502	7.6518	9.2214	-27.2	32.9	-29.1	1
9.03	5.2647	7.507921	7.47522	-37.8	34.3	-24.1	1
9.035	3.28308	6.06912	8.16846	-32.5	19.4	-17	1
9.04	0.8175	4.85268	9.14946	-25.2	31.9	-17	1
9.045	0.48396	5.07504	11.65428	-18.8	29.6	-13.5	1
9.05	2.60946	4.74804	8.96634	-20.9	27	-6.8	1
9.055	3.6951	5.14698	7.37058	-22.5	28.4	-5.9	1
9.06	2.98224	6.69696	7.33134	-13.8	29.3	-8	1
9.065	1.41264	7.6191	8.27964	-12.2	26.2	-9.3	1
9.07	1.0791	7.0305	8.52816	-17.9	21	-9.1	1
9.075	1.71348	6.36342	7.76952	-21.7	18.2	-7.4	1
9.08	1.90314	6.36342	7.84146	-17.6	15.5	-5.9	1
9.085	1.30146	6.62502	7.9134	-15.5	13.7	-5.8	1
9.09	0.70632	6.62502	8.312341	-13.7	10.7	-6	1
9.095	0.8567401	6.1803	8.52816	-13	8.8	-4.7	1
9.1	0.92868	5.77482	8.27964	-12.6	7	-3.3	1
9.105	1.00716	5.84676	8.38428	-8.3	5.3	-2.7	1
9.11	1.11834	5.92524	8.45622	-4.9	4	-3	1
9.115	1.37994	5.814061	8.2404	-4.2	2.3	-2.3	1
9.12	1.53036	5.814061	8.20116	-3.3	1.8	-2.1	1
9.125	1.67424	5.84676	8.2404	-1.8	1.4	-1.8	1
9.13	1.64154	5.92524	8.12922	-0.6	0.9	-1.5	1
9.135	1.67424	5.84676	8.057281	-0.2	1.1	-1	1
9.14	1.6023	5.70288	7.985341	-0.3	1.1	-0.4	1
9.145	1.71348	5.63094	7.985341	0.2	0.6	-0.4	1
9.15	1.64154	5.63094	8.12922	0.9	0.7	-0.5	1
9.155	1.41264	5.74212	8.16846	1.7	-0.1	0.2	1
9.16	1.19028	5.99718	8.20116	2.8	-1.4	0	1
9.165	1.3407	5.99718	8.42352	3.5	-2.2	-0.7	1
9.17	1.3407	5.95794	8.16846	3.7	-3.3	-0.4	1
9.175	1.22952	6.219541	8.35158	5.8	-4	0.6	1
9.18	1.30146	6.219541	8.27964	6.7	-6	1.3	1
9.185	1.30146	6.14106	8.38428	7.2	-6.9	1.8	1
9.19	1.3407	6.219541	8.495461	8.4	-8.4	2	1
9.195	1.37994	6.03642	8.52816	9.4	-9.3	1.6	1
9.2	1.64154	5.92524	8.52816	10	-9.7	1.2	1
9.205	1.67424	5.74212	8.711281	12.3	-9.8	1.9	1
9.21	1.75272	5.40858	8.894401	14.4	-8.5	4.4	1
9.215	2.27592	5.07504	9.03828	19.1	-4.9	8.1	1
9.22	3.50544	4.66956	9.18216	25.9	1.3	16.4	1
9.225	4.70226	2.60946	10.34628	34.7	12.8	28.9	1
9.23	5.40858	1.7658	8.63934	51.1	30.9	48.7	1
9.235	2.19744	3.45966	10.63404	78	46.6	66	1
9.24	3.4335	4.59762	10.13046	85.6	48.7	78.1	1
9.245	3.84552	4.00902	8.35158	82.6	63.4	91.4	1
9.25	4.2183	3.96978	7.76952	83.8	79.4	105.2	1
9.255	4.32948	4.30332	7.14822	84.2	93.1	120.1	1
9.26	3.28308	4.55838	6.677341	81.6	108.7	136.5	1
9.265	2.01432	5.22546	6.572701	75.4	125.5	154.7	1
9.27	0.59514	6.14106	6.422281	69.5	135.1	167.1	1
9.275	-0.48396	7.13514	5.9514	62.5	139.7	174.7	1
9.28	-0.96792	8.12922	5.44128	55.5	141.6	179.1	1
9.285	-1.00716	9.0906	5.22546	48.3	138.3	179.2	1
9.29	-0.66708	9.751141	4.9377	40.4	133.3	176.3	1
9.295	0.18312	9.93426	4.6107	34.4	128.5	170.8	1
9.3	0.92868	9.751141	4.35564	29.4	123.9	163.7	1
9.305	1.30146	9.34566	4.82652	25.8	118	155.3	1
9.31	1.41264	8.757061	5.80752	22.9	110.6	144.9	1
9.315	1.45188	7.76298	6.605401	18.2	100.1	129.1	1
9.32	1.67424	6.84084	7.298641	14.5	91.2	115.2	1
9.325	2.05356	6.1803	7.84146	12	80.4	100.8	1
9.33	2.19744	5.77482	7.985341	10	69.9	85.9	1
9.335	2.01432	5.55246	8.16846	7.8	59.2	69.9	1
9.34	1.97508	5.48052	8.16846	4.7	44.3	50.3	1
9.345	2.01432	5.33664	8.12922	2.3	31.2	34.5	1
9.35	2.23668	5.18622	7.985341	0	20.1	19.8	1
9.355	3.1719	5.14698	7.87416	-1.7	10	6.5	1
9.36	4.92462	5.04234	7.298641	-3	2.3	-2.6	1
9.365	4.17906	5.04234	6.71658	-2.8	3.9	-5.7	1
9.37	1.67424	5.92524	7.87416	1.5	9.4	-4.4	1
9.375	1.0791	6.585781	8.20116	0.8	7.5	-3.7	1
9.38	1.22952	6.65772	7.298641	-4.3	5.1	-3	1
9.385	0.8175	6.7689	7.51446	-4.5	5.1	-3.2	1
9.39	0.51666	6.991261	7.69758	-5.2	5.6	-3.2	1
9.395	1.00716	6.7689	7.69758	-7	5.4	-2.3	1
9.4	1.45188	6.62502	7.51446	-8.3	5.4	-1.2	1
9.405	1.71348	6.513841	7.586401	-8.1	5.8	-0.6	1
9.41	2.08626	6.36342	7.69758	-7.7	6.3	0.4	1
9.415	2.34786	6.219541	7.62564	-8.6	6.9	0.9	1
9.42	2.49828	6.1803	7.62564	-9.3	7.1	0.4	1
9.425	2.60946	6.219541	7.62564	-9.8	7.3	0.4	1
9.43	2.49828	6.1803	7.586401	-10.7	7.5	-1.1	1
9.435	2.19744	6.219541	7.586401	-11.6	7.4	-1.7	1
9.44	2.1255	6.03642	7.76952	-13	7	-3.4	1
9.445	1.82466	6.14106	7.65834	-13.8	6.7	-3.9	1
9.45	1.75272	6.33072	7.73028	-13	6.3	-3.5	1
9.455	1.56306	6.33072	7.76952	-13	6.2	-3.4	1
9.46	1.49112	6.33072	7.9134	-12.9	4.9	-2.8	1
9.465	1.41264	6.25224	8.12922	-12.2	3.8	-2.4	1
9.47	1.19028	5.814061	8.38428	-11.3	2	-1.9	1
9.475	1.26876	5.92524	8.057281	-8.8	0.1	-1.1	1
9.48	1.30146	5.55246	8.12922	-7.9	0.7	-0.2	1
9.485	1.45188	5.2974	7.985341	-7	-0.1	-0.3	1
9.49	1.56306	5.70288	7.952641	-4.2	0	-0.4	1
9.495	1.56306	5.886	7.76952	-2.7	0.2	-0.1	1
9.5	1.56306	6.03642	7.73028	-2.3	0.4	0	1
9.505	1.64154	5.99718	8.02458	-2.5	1.4	-0.2	1
9.51	2.05356	5.77482	8.35158	-3.2	1.5	0.4	1
9.515	2.16474	5.70288	8.38428	-1.8	2.5	0.3	1
9.52	2.53752	5.77482	8.20116	0.7	3.1	1	1
9.525	2.94954	5.77482	7.84146	1.3	3.1	0.2	1
9.53	2.75988	6.25224	7.33134	0.6	4	0.2	1
9.535	2.34786	7.213621	6.9324	-1.1	4.7	-0.4	1
9.54	2.16474	7.507921	6.677341	-6.8	4.4	-1.8	1
9.545	1.64154	7.54062	6.35034	-14.3	5.9	-2.4	1
9.55	1.22952	7.6191	6.572701	-19.5	7.2	-2.3	1
9.555	0.96792	7.54062	6.38958	-27	9	-1.5	1
9.56	0.5559	7.3248	6.605401	-32.9	10.9	-1.4	1
9.565	0.22236	6.91932	7.2594	-36.7	11.9	0.7	1
9.57	-0.11118	5.886	7.54716	-39.2	11.9	3.6	1
9.575	0.96792	4.66956	8.45622	-37.1	10.1	5.6	1
9.58	2.08626	4.08096	8.82246	-31.5	10.1	6.9	1
9.585	2.27592	3.8586	9.80346	-19.1	8	7.4	1
9.59	2.19744	3.45966	9.76422	-13.9	6	5.8	1
9.595	2.72064	3.96978	9.5484	-6.7	3.5	3.7	1
9.6	2.94954	4.37526	9.03828	0.7	0.7	0	1
9.605	2.3871	5.11428	8.63934	4.2	-0.1	-1.5	1
9.61	1.97508	5.99718	8.600101	8.2	-2.5	-2.3	1
9.615	2.01432	6.25224	8.42352	9.1	-5.3	-2.7	1
9.62	2.08626	6.36342	8.2404	9.6	-6.7	-3.5	1
9.625	1.82466	6.36342	7.9134	10.7	-7.6	-3.2	1
9.63	1.49112	6.62502	7.69758	11.3	-6.8	-3.4	1
9.635	1.03986	6.7689	7.80222	10.7	-7.2	-2.5	1
9.64	0.8959801	6.54654	7.47522	8	-7.2	-1.7	1
9.645	0.8567401	6.43536	7.18746	4.8	-7.2	-0.9	1
9.65	0.7455601	6.585781	7.22016	2.5	-7.9	2.1	1
9.655	0.66708	6.585781	7.22016	-0.7	-8.1	3.7	1
9.66	0.70632	6.585781	7.14822	-3.8	-7.8	5.4	1
9.665	0.8175	6.43536	7.22016	-7	-8	6.6	1
9.67	1.22952	6.36342	7.22016	-10.2	-7.9	7.4	1
9.675	1.67424	6.03642	7.298641	-13.3	-5.7	7.7	1
9.68	2.49828	5.55246	7.18746	-16.1	-3.7	7.2	1
9.685	2.87106	5.44782	6.86046	-16.1	-0.3	6.5	1
9.69	2.49828	5.33664	7.73028	-13.7	2.3	6.3	1
9.695	2.45904	5.04234	7.62564	-15.6	4.7	5.1	1
9.7	2.49828	5.0031	7.87416	-15.7	6.9	4.4	1
9.705	2.60946	5.25816	7.985341	-14.4	8.3	2.3	1
9.71	2.3871	5.33664	8.057281	-13.6	10.6	0.8	1
9.715	2.27592	5.519761	8.16846	-14.4	10.6	-0.9	1
9.72	1.90314	5.70288	8.20116	-13.9	10.4	-0.8	1
9.725	1.67424	5.92524	8.20116	-13.8	10.8	-1.3	0
9.73	1.64154	6.14106	8.12922	-14	11.2	-1.6	0
9.735	1.6023	6.219541	8.12922	-14.2	11.6	-0.7	0
9.74	1.19028	6.219541	8.27964	-14.7	11.7	-0.9	0
9.745	1.19028	5.99718	8.38428	-15	11.4	-0.6	0
9.75	1.45188	5.84676	8.35158	-15.9	11.1	-0.9	0
9.755	1.53036	5.66364	8.5674	-14.4	11.2	-1.7	0
9.76	1.71348	5.22546	8.63934	-13.6	10.4	-2.4	0
9.765	2.05356	4.89192	8.67858	-12.6	10.2	-2.9	0
9.77	2.30862	4.7088	8.495461	-11.9	9.2	-3.5	0
9.775	2.6487	4.81998	8.27964	-10.1	9.4	-4.9	0
9.78	2.60946	5.25816	8.16846	-7.4	9.1	-5.3	0
9.785	2.49828	5.814061	8.12922	-6.6	9.1	-5.8	0
9.79	2.3871	6.03642	8.09652	-6.9	9.2	-5.8	0
9.795	2.42634	6.06912	8.16846	-7.1	8.4	-5.8	0
9.8	2.49828	5.814061	8.20116	-7.4	7.9	-6	0
9.805	2.53752	5.55246	8.20116	-7.9	8.4	-6.1	0
9.81	2.60946	5.25816	8.27964	-7	8.2	-5.8	0
9.815	2.19744	5.25816	8.52816	-5.3	8.5	-6.6	0
9.82	2.08626	5.22546	8.52816	-2.9	8.6	-7.3	0
9.825	2.45904	5.14698	8.312341	-2.5	7.8	-7.9	0
9.83	2.79912	5.0031	7.985341	-0.6	7.7	-8.4	0
9.835	2.87106	3.60354	7.004341	-0.1	9.2	-9.1	0
9.84	2.49828	2.57022	7.04358	0.7	9.3	-9	0
9.845	1.45188	3.60354	7.985341	10	10	-9.3	0
9.85	0.44472	4.4145	7.87416	14	9.5	-9.3	0
9.855	-0.14388	4.59762	7.33134	12.8	6.4	-8.3	0
9.86	-0.51666	5.63094	8.057281	15.4	4.4	-6.6	0
9.865	-0.63438	6.69696	8.63934	18.2	2.8	-5.1	0
9.87	-0.40548	6.80814	8.52816	14.7	-0.8	-3.2	0
9.875	0.11118	6.585781	8.09652	12.9	-2.2	-2.3	0
9.88	0.07194	6.40266	8.02458	13	-1.8	-0.3	0
9.885	0.44472	5.92524	8.2404	13.5	-2.3	-0.7	0
9.89	0.48396	5.44782	7.952641	12.6	-2.8	-0.9	0
9.895	0.8567401	5.48052	8.312341	14.9	-3	-0.1	0
9.9	1.37994	5.519761	8.63934	16.8	-3	-0.2	0
9.905	1.8639	5.33664	8.35158	17.2	-2.5	-0.8	0
9.91	1.8639	5.2974	8.38428	18.8	-1.8	-1.5	0
9.915	2.01432	5.18622	8.52816	21.2	-1.3	-2.4	0
9.92	2.1255	4.963861	8.52816	23.3	-1.6	-3.5	0
9.925	2.42634	4.963861	8.600101	25.2	-1.1	-4.2	0
9.93	2.68794	5.04234	8.45622	27.5	0.9	-3.7	0
9.935	1.30146	4.85268	8.600101	31.3	2.5	-1.4	0
9.94	-0.59514	5.14698	9.36528	37.5	2.5	-0.9	0
9.945	1.45188	5.33664	9.2214	41.7	-5.5	-2.6	0
9.95	1.45188	5.0031	8.9271	43.1	-8.2	-1.4	0
9.955	0.8959801	5.11428	9.2541	52.5	-6.9	-1.1	0
9.96	0.63438	5.48052	9.50916	61.8	-8.8	0.4	0
9.965	1.15104	5.44782	9.76422	70.3	-9.4	0.6	0
9.97	1.97508	4.963861	10.13046	81.8	-11.7	0.9	0
9.975	2.9103	4.55838	10.8891	92.2	-12.8	-0.8	0
9.98	3.76704	4.48644	11.03952	104.7	-13.7	-4.6	0
9.985	4.06788	4.19214	11.03952	118.1	-10.7	-10	0
9.99	4.32948	3.89784	11.36652	130.9	-8.4	-16.5	0
[truncated: 2,569 more rows]
