# Supplementary material for: Real-Time Detection of Freezing Motions in Parkinson's Patients for Adaptive Gait Phase Synchronous Cueing
Source: Front Neurol. 2021 Dec 6;12:720516. doi: 10.3389/fneur.2021.720516 (PMC8685223; doi:10.3389/fneur.2021.720516)
Supplement: Supplementary file 2 [file Data_Sheet_2.zip › data/S11/S11_right_foot_trial_1.csv]

time	acc_x	acc_y	acc_z	gyr_x	gyr_y	gyr_z	FoG
0	-1.03986	6.06912	7.985341	-0.2	0.8	-0.6	0
0.005	-1.00716	5.99718	7.9134	0	0	-0.5	0
0.01	-1.00716	5.99718	7.9134	-0.2	0.6	-0.4	0
0.015	-1.00716	6.03642	7.952641	-0.1	0.1	-1.2	0
0.02	-0.96792	5.99718	7.9134	-0.3	0.3	-0.4	0
0.025	-1.00716	6.03642	7.9134	-0.4	-0.1	-0.2	0
0.03	-1.00716	5.95794	7.985341	-0.4	0.4	-0.2	0
0.035	-0.96792	5.99718	7.985341	-0.6	0.2	-0.1	0
0.04	-0.92868	5.95794	7.87416	-0.1	0.2	-0.4	0
0.045	-0.96792	5.95794	8.02458	0.7	0.2	0	0
0.05	-0.96792	5.95794	8.02458	-0.4	0.4	-0.9	0
0.055	-0.92868	5.95794	7.985341	0.4	0.1	-0.4	0
0.06	-0.96792	5.99718	7.9134	0	0.8	-0.2	0
0.065	-0.96792	5.99718	7.952641	0	0.2	-0.2	0
0.07	-0.92868	6.03642	7.9134	0.3	0.2	-0.3	0
0.075	-0.92868	5.99718	7.985341	0.2	0	-0.7	0
0.08	-0.8959801	6.03642	7.952641	0.2	0.3	-0.7	0
0.085	-0.92868	6.03642	7.985341	0.4	0.6	-0.4	0
0.09	-0.96792	5.99718	7.952641	0.4	0.5	-0.4	0
0.095	-1.00716	5.99718	7.952641	0.4	0	-0.8	0
0.1	-1.00716	5.99718	8.02458	0.1	0	-0.9	0
0.105	-0.96792	5.99718	7.9134	0.6	0.2	-0.4	0
0.11	-0.96792	5.92524	7.985341	0.7	0.6	-0.4	0
0.115	-0.96792	5.99718	7.985341	0.6	0.3	-0.3	0
0.12	-1.00716	6.03642	8.057281	0	0	-0.1	0
0.125	-0.92868	6.03642	7.985341	0.1	0.4	-0.5	0
0.13	-0.92868	6.06912	7.84146	0.2	0.2	-0.9	0
0.135	-0.8959801	5.99718	7.9134	0	0.5	-1.1	0
0.14	-0.8959801	5.99718	7.952641	0.2	0.7	-0.9	0
0.145	-0.92868	5.92524	7.952641	0.2	0.5	-1.3	0
0.15	-0.92868	5.99718	7.952641	0.3	0.9	-1.1	0
0.155	-0.96792	5.99718	7.985341	0.3	0.8	-1.1	0
0.16	-0.96792	5.95794	7.952641	0.2	0.8	-1.3	0
0.165	-0.96792	5.92524	7.952641	0.3	1.4	-0.4	0
0.17	-1.03986	6.03642	7.952641	0.4	1.6	-0.9	0
0.175	-1.00716	5.99718	7.952641	0.4	1	-0.7	0
0.18	-1.00716	5.95794	7.9134	0.5	0.4	-0.6	0
0.185	-0.92868	6.03642	7.985341	0.7	0.3	-0.9	0
0.19	-0.8567401	6.03642	7.9134	0.7	0.3	-1	0
0.195	-0.8959801	6.03642	7.952641	0.4	0.4	-0.9	0
0.2	-0.8959801	6.06912	7.985341	0.7	0.9	-0.8	0
0.205	-0.92868	5.95794	7.985341	0.7	1.1	-1	0
0.21	-1.00716	5.99718	7.9134	0.4	1.1	-0.8	0
0.215	-1.00716	6.03642	7.87416	0.2	0.6	-1.1	0
0.22	-0.96792	6.03642	7.9134	0.2	0.4	-1	0
0.225	-0.92868	6.06912	7.952641	0.4	0.9	-0.7	0
0.23	-0.96792	6.06912	7.952641	0.2	0.2	-0.6	0
0.235	-0.96792	6.03642	7.9134	0	0.5	-0.7	0
0.24	-1.00716	6.03642	7.9134	0	0.8	-0.4	0
0.245	-1.00716	6.03642	7.952641	-0.4	0.7	-0.3	0
0.25	-1.0791	6.03642	7.952641	-0.3	0.5	-0.4	0
0.255	-1.00716	5.99718	7.952641	-0.4	0.2	-0.8	0
0.26	-1.00716	5.99718	7.9134	-0.2	0.5	-0.5	0
0.265	-0.96792	5.99718	7.9134	-0.2	0.4	-0.7	0
0.27	-0.96792	6.03642	7.87416	-0.4	-0.1	-0.7	0
0.275	-1.00716	6.03642	7.9134	-0.4	-0.1	-0.6	0
0.28	-1.00716	5.99718	7.985341	-0.9	0.2	-0.3	0
0.285	-1.00716	6.03642	7.985341	-0.5	-0.4	-0.7	0
0.29	-0.96792	5.99718	7.9134	-0.6	-0.2	-0.9	0
0.295	-1.00716	5.95794	7.952641	-0.6	0.6	-0.6	0
0.3	-1.00716	6.03642	7.952641	-0.4	0.2	-0.2	0
0.305	-1.00716	5.99718	8.02458	-0.3	0.2	0	0
0.31	-1.00716	5.95794	7.9134	-0.2	0.7	-0.2	0
0.315	-0.96792	6.03642	7.9134	-0.4	0.7	-0.4	0
0.32	-0.92868	5.99718	7.985341	0.1	0.1	0.1	0
0.325	-0.92868	5.99718	7.952641	0.1	-0.2	-0.2	0
0.33	-0.8959801	5.99718	7.985341	0.2	0	0	0
0.335	-0.8959801	6.03642	7.952641	0	0.4	-0.7	0
0.34	-0.8959801	6.03642	7.9134	0.3	0.4	-0.6	0
0.345	-0.96792	5.95794	7.985341	-0.2	0.4	-0.4	0
0.35	-0.96792	5.99718	7.985341	-0.1	0	-0.7	0
0.355	-0.8959801	6.06912	7.952641	0	0.3	-0.7	0
0.36	-0.8959801	5.92524	7.952641	0.2	0.3	-0.6	0
0.365	-0.8175	6.03642	7.952641	0.1	0.5	-0.1	0
0.37	-0.8567401	6.06912	7.952641	0.2	1	-0.4	0
0.375	-0.8959801	6.03642	7.985341	0.1	0.5	-0.7	0
0.38	-0.8567401	6.03642	7.9134	0	0.3	-0.5	0
0.385	-0.8567401	5.99718	7.952641	0	0.7	-1.1	0
0.39	-0.92868	6.03642	7.985341	0.3	0.8	-1	0
0.395	-0.92868	6.03642	7.952641	0.2	1.3	-1.4	0
0.4	-0.96792	5.99718	7.952641	0.4	1.6	-1	0
0.405	-1.00716	6.06912	7.9134	0.1	1.4	-0.9	0
0.41	-1.03986	5.95794	7.9134	0	0.9	-1	0
0.415	-0.96792	5.99718	7.9134	0.2	0.8	-1.4	0
0.42	-0.96792	5.95794	7.952641	0.2	0.3	-1.1	0
0.425	-0.92868	6.06912	7.985341	0.4	0.9	-0.5	0
0.43	-0.96792	6.03642	7.985341	0.4	0.9	-0.9	0
0.435	-0.8959801	5.95794	7.985341	0.7	0.7	-0.9	0
0.44	-0.8567401	6.03642	7.985341	0.4	1	-1.1	0
0.445	-0.92868	5.99718	7.985341	0.5	1.1	-1.2	0
0.45	-0.8959801	6.03642	7.985341	0.9	1.1	-1.1	0
0.455	-1.00716	6.03642	7.952641	0.8	1.2	-1.2	0
0.46	-1.03986	5.99718	7.985341	0.3	1.4	-1.3	0
0.465	-1.03986	6.03642	7.9134	0.6	1.4	-1.2	0
0.47	-1.0791	5.95794	7.9134	0.9	1.4	-1.2	0
0.475	-1.03986	6.06912	7.952641	0.9	1.6	-0.8	0
0.48	-1.00716	6.06912	7.985341	0.6	1.4	-0.5	0
0.485	-1.03986	6.10836	7.985341	0.5	1.8	0	0
0.49	-0.96792	6.1803	7.985341	0	1.7	-0.4	0
0.495	-0.92868	6.1803	7.952641	-0.4	2.2	-0.3	0
0.5	-0.8959801	6.14106	7.985341	0	2	-0.7	0
0.505	-0.92868	6.219541	7.952641	-0.3	2.4	-0.8	0
0.51	-0.96792	6.14106	7.952641	-1	2.7	-0.7	0
0.515	-1.03986	6.1803	7.9134	-1.9	2.6	-0.8	0
0.52	-1.00716	6.10836	7.952641	-2.1	2.6	0	0
0.525	-1.0791	6.06912	7.985341	-2.3	2.3	-0.2	0
0.53	-1.03986	6.10836	7.952641	-2.5	1.9	-0.3	0
0.535	-1.19028	6.14106	7.985341	-3	1.6	0.2	0
0.54	-1.19028	6.291481	8.12922	-3.1	0.9	0	0
0.545	-1.26876	6.43536	8.12922	-3.7	0.4	0.5	0
0.55	-1.3407	6.40266	8.02458	-4.6	-0.1	0.7	0
0.555	-1.37994	6.54654	7.87416	-5.5	-1.4	0.3	0
0.56	-1.3407	6.585781	7.51446	-5.5	-3.5	0	0
0.565	-0.96792	6.40266	7.403281	-5.3	-5.3	-0.9	0
0.57	-0.63438	6.65772	7.54716	-4.9	-7	-2.1	0
0.575	-0.48396	6.80814	7.69758	-5.2	-8.3	-3.2	0
0.58	-0.33354	6.513841	7.76952	-6.2	-8.6	-4.2	0
0.585	-0.18312	6.219541	7.9134	-6.9	-9.4	-4.9	0
0.59	-0.11118	6.03642	7.952641	-7.7	-8.4	-4.9	0
0.595	-0.11118	5.77482	7.985341	-8	-7.6	-4.1	0
0.6	-0.14388	5.591701	8.16846	-7.7	-6.9	-3.6	0
0.605	-0.11118	5.48052	8.16846	-7	-6	-3	0
0.61	-0.14388	5.44782	8.2404	-6.8	-5.1	-1.6	0
0.615	-0.2943	5.55246	8.2404	-6.3	-3.6	-0.4	0
0.62	-0.2943	5.591701	8.2404	-5.5	-2.6	0.7	0
0.625	-0.48396	5.84676	8.09652	-5.1	-2.4	1.4	0
0.63	-0.5559	6.03642	7.952641	-4.5	-1.8	1.9	0
0.635	-0.59514	6.14106	7.84146	-4.6	-2.4	1.5	0
0.64	-0.5559	6.36342	7.69758	-3.9	-3.7	1.1	0
0.645	-0.48396	6.54654	7.54716	-3.7	-5	0.2	0
0.65	-0.33354	6.585781	7.47522	-3.7	-7	-0.8	0
0.655	-0.0327	6.69696	7.44252	-3	-8.4	-2.8	0
0.66	0.22236	6.7689	7.33134	-2.5	-9.8	-4.4	0
0.665	0.44472	6.65772	7.22016	-1.9	-10.9	-6.3	0
0.67	0.7455601	6.585781	7.14822	-1.6	-11	-7.7	0
0.675	0.8175	6.40266	7.2594	-0.8	-10.2	-8.7	0
0.68	0.8567401	6.43536	7.44252	0.1	-9	-9.6	0
0.685	0.8567401	6.585781	7.586401	0.3	-8.2	-9.8	0
0.69	0.8175	6.43536	7.76952	0.8	-7.3	-9.5	0
0.695	0.70632	6.43536	7.84146	1.2	-6	-9.9	0
0.7	0.44472	6.62502	7.62564	1.3	-6	-9.5	0
0.705	0.2943	6.54654	7.298641	2	-6.3	-10	0
0.71	0.22236	6.513841	7.04358	3.1	-7.2	-12	0
0.715	0.44472	6.4746	7.18746	4.8	-7	-14.5	0
0.72	0.2943	6.69696	7.37058	5.7	-6.5	-16.1	0
0.725	0.0327	7.0305	7.62564	5.9	-5.8	-17.5	0
0.73	-0.14388	7.0632	7.76952	5.3	-6.3	-18.2	0
0.735	-0.0327	6.991261	7.73028	4.4	-7.3	-17.9	0
0.74	0.0327	7.10244	7.80222	3.5	-9.3	-17.5	0
0.745	0.14388	7.17438	7.80222	2.5	-11	-17.2	0
0.75	0.22236	7.17438	7.76952	1.1	-11	-16.5	0
0.755	0.25506	7.17438	7.65834	0	-10.9	-15.8	0
0.76	0.18312	7.0632	7.62564	-0.7	-11.6	-14	0
0.765	0.18312	6.991261	7.51446	-1.8	-12	-13	0
0.77	0.25506	6.84084	7.403281	-2.6	-12.1	-11.7	0
0.775	0.22236	6.88008	7.2594	-2.7	-12.3	-11	0
0.78	0.07194	6.80814	7.18746	-2.5	-12.6	-10.3	0
0.785	-0.14388	6.80814	7.18746	-2.4	-11.9	-10.5	0
0.79	-0.37278	6.69696	7.14822	-1.5	-12.5	-10.9	0
0.795	-0.63438	6.7689	7.004341	-0.6	-13	-12.1	0
0.8	-0.8175	6.91932	6.97164	0.8	-14.4	-14.9	0
0.805	-0.96792	7.10244	7.076281	2.1	-16	-17.8	0
0.81	-1.22952	7.3575	7.14822	3	-17.3	-20.8	0
0.815	-1.3407	7.507921	7.298641	3.4	-19.1	-24.2	0
0.82	-1.30146	7.80222	7.33134	3.5	-22.6	-27.5	0
0.825	-1.22952	8.057281	7.298641	3.2	-27	-31.1	0
0.83	-1.03986	7.9461	7.14822	1.6	-30.6	-33.8	0
0.835	-0.66708	7.76298	6.9324	0.5	-33.9	-35.8	0
0.84	-0.40548	7.6191	6.572701	0.1	-36.1	-36.4	0
0.845	0	7.46868	6.38958	0.5	-36.8	-36.4	0
0.85	0.11118	7.46868	6.16722	2.1	-36	-36.3	0
0.855	0.18312	7.42944	6.09528	3.5	-34.6	-35.5	0
0.86	0.22236	7.507921	6.2457	4.9	-31.6	-34.8	0
0.865	-0.14388	7.72374	6.38958	6.1	-28.2	-33.8	0
0.87	-0.44472	7.83492	6.46152	7	-25.7	-32.8	0
0.875	-0.8175	7.87416	6.49422	7.4	-25.2	-31.8	0
0.88	-1.0791	7.83492	6.49422	7.1	-24.5	-30.5	0
0.885	-1.30146	7.76298	6.31764	7.1	-23.8	-30.1	0
0.89	-1.41264	7.54062	6.20646	7.4	-24.7	-29.8	0
0.895	-1.41264	7.46868	6.13452	8.7	-24.7	-29.1	0
0.9	-1.49112	7.3575	6.023341	11.3	-24.2	-29	0
0.905	-1.53036	7.213621	6.13452	12.9	-23.5	-29.2	0
0.91	-1.6023	7.13514	6.16722	14.7	-21.6	-28.9	0
0.915	-1.71348	7.13514	6.35034	16.3	-19.4	-28.4	0
0.92	-1.8639	7.13514	6.38958	18.5	-17.8	-28.4	0
0.925	-2.1255	6.991261	6.572701	20.4	-16.5	-27.1	0
0.93	-2.19744	6.80814	6.677341	21.6	-16.3	-26.6	0
0.935	-2.27592	6.62502	6.82122	22.2	-14.8	-26	0
0.94	-2.30862	6.43536	6.9324	23.5	-13.6	-25.1	0
0.945	-2.23668	6.25224	7.11552	24.4	-12.8	-24.9	0
0.95	-2.3871	6.1803	7.22016	24.8	-10.9	-24.2	0
0.955	-2.60946	5.99718	7.44252	25.1	-9.1	-23.4	0
0.96	-2.83182	5.92524	7.44252	26	-7.3	-22.9	0
0.965	-2.79912	5.519761	7.586401	26.4	-6.3	-22.6	0
0.97	-2.98224	5.519761	7.76952	26.5	-5.9	-21.6	0
0.975	-3.21114	5.74212	8.600101	27.4	-4.8	-20.7	0
0.98	-4.92462	7.39674	10.74522	24.7	-5.8	-19.6	0
0.985	-4.66302	5.36934	10.27434	15.1	-14.4	-16.5	0
0.99	-2.9103	2.79258	9.293341	8.9	-20	-13.2	0
0.995	-2.27592	2.02086	9.5484	8.6	-19.8	-11.6	0
1	-2.19744	2.17128	10.81716	8.7	-16.1	-9.3	0
1.005	-2.23668	2.0601	12.12516	6	-11.1	-6	0
1.01	-2.05356	0.66054	12.63528	-1.1	-4.2	-0.9	0
1.015	-1.67424	-0.66054	13.1454	-7.8	0.7	3.3	0
1.02	-1.30146	-1.7985	13.97598	-14.2	6.7	7.1	0
1.025	-0.8567401	-2.72064	15.02892	-21.9	12.6	10.9	0
1.03	0.14388	-3.45966	15.93798	-30.9	18.1	14.7	0
1.035	1.49112	-3.60354	15.7941	-41.3	21.7	20.3	0
1.04	2.98224	-1.87698	13.68822	-47.8	20.7	25.5	0
1.045	1.93584	0.5886	10.81716	-46.3	19.6	24.2	0
1.05	-1.8639	4.00902	10.5621	-39.5	20.3	11.6	0
1.055	0.33354	5.99718	9.33258	-29.4	5.8	3.7	0
1.06	2.87106	6.91932	8.35158	-19.2	4.5	-7.2	0
1.065	2.75988	7.507921	8.96634	-11.2	7.1	-14.4	0
1.07	-0.18312	6.14106	8.2404	-10.5	13.3	-14.4	0
1.075	-3.54468	5.33664	7.298641	-9.4	18.2	-12.8	0
1.08	-4.7742	5.44782	7.11552	-8.7	15.8	-11.6	0
1.085	-3.4335	6.06912	7.33134	-8.5	8.4	-11.6	0
1.09	-1.19028	6.33072	7.2594	-10.1	2.4	-10.7	0
1.095	0.33354	6.4746	7.403281	-11.4	1.4	-10	0
1.1	0.63438	6.40266	7.69758	-12.6	2.5	-10.7	0
1.105	0.11118	6.10836	7.80222	-14.2	4.6	-12.1	0
1.11	-0.63438	5.77482	7.9134	-15.1	6.5	-14.4	0
1.115	-1.37994	5.66364	8.057281	-15.1	8.1	-15.8	0
1.12	-1.79196	5.814061	8.20116	-14	8.6	-17	0
1.125	-1.79196	5.77482	8.16846	-12.6	7.9	-16.7	0
1.13	-1.64154	5.886	8.12922	-11.9	6.5	-15.5	0
1.135	-1.19028	5.95794	8.12922	-10.6	5.6	-14.8	0
1.14	-1.67424	5.92524	8.09652	-9.3	7.1	-12.1	0
1.145	-1.45188	6.03642	8.057281	-9.3	5.5	-12.1	0
1.15	-1.45188	5.99718	8.057281	-9.3	4.5	-12.1	0
1.155	-1.53036	5.92524	8.02458	-8.9	4.2	-11.2	0
1.16	-1.45188	5.814061	8.12922	-8.7	3.1	-10.7	0
1.165	-1.37994	5.77482	8.12922	-7.9	2.3	-10.1	0
1.17	-1.26876	5.77482	8.12922	-7.6	3	-10.5	0
1.175	-1.37994	5.77482	8.09652	-7.6	2.9	-9.9	0
1.18	-1.37994	5.66364	8.02458	-7.7	2.5	-9.7	0
1.185	-1.79196	5.814061	8.057281	-7.6	2.9	-9.9	0
1.19	-1.53036	5.66364	8.12922	-6.6	0.9	-7.5	0
1.195	-1.53036	5.74212	8.12922	-6.1	-0.1	-6.8	0
1.2	-1.45188	5.77482	8.16846	-5.9	0	-5.7	0
1.205	-1.3407	5.77482	8.12922	-5.5	-0.1	-5.2	0
1.21	-1.22952	5.74212	8.16846	-5.5	0	-4.8	0
1.215	-1.11834	5.74212	8.12922	-5.3	-0.8	-4.9	0
1.22	-1.0791	5.70288	8.09652	-4.6	-0.6	-4.8	0
1.225	-1.19028	5.77482	8.16846	-4.8	-1.1	-4.5	0
1.23	-1.22952	5.77482	8.09652	-5	-1.4	-4.6	0
1.235	-1.19028	5.814061	8.09652	-5	-1.7	-4.6	0
1.24	-1.30146	5.814061	8.12922	-4.8	-1.3	-3.9	0
1.245	-1.19028	5.70288	8.16846	-4.5	-2.3	-3.5	0
1.25	-1.45188	5.70288	8.16846	-4.8	-1.9	-2	0
1.255	-1.30146	5.74212	8.12922	-4.6	-2.5	-1.8	0
1.26	-1.19028	5.63094	8.16846	-4.9	-2.5	-2.7	0
1.265	-1.0791	5.66364	8.20116	-3.9	-2.9	-2.9	0
1.27	-1.0791	5.591701	8.16846	-4	-3	-2.6	0
1.275	-1.11834	5.66364	8.16846	-3.9	-2.5	-3.1	0
1.28	-1.19028	5.66364	8.27964	-3.1	-2.4	-2.5	0
1.285	-1.15104	5.74212	8.16846	-2.8	-2.5	-2.5	0
1.29	-1.15104	5.70288	8.16846	-3.2	-2.5	-2.8	0
1.295	-1.11834	5.66364	8.16846	-3.2	-2.6	-2.1	0
1.3	-1.03986	5.66364	8.2404	-3	-2.4	-2	0
1.305	-1.00716	5.70288	8.16846	-2.9	-2.2	-2.1	0
1.31	-0.92868	5.55246	8.16846	-2.3	-2.1	-1.8	0
1.315	-1.00716	5.55246	8.2404	-2.6	-2.2	-2.1	0
1.32	-1.03986	5.55246	8.20116	-2	-1.7	-1.7	0
1.325	-0.96792	5.66364	8.27964	-1.6	-1.7	-2.2	0
1.33	-0.92868	5.66364	8.27964	-1.4	-1.3	-2.3	0
1.335	-0.8959801	5.63094	8.20116	-2	-0.6	-1.7	0
1.34	-0.96792	5.63094	8.09652	-1.7	-0.4	-2.1	0
1.345	-1.0791	5.66364	8.20116	-1	-0.7	-2.5	0
1.35	-1.03986	5.66364	8.20116	-1.1	-0.5	-2.3	0
1.355	-0.96792	5.66364	8.20116	-0.9	-0.4	-2	0
1.36	-1.00716	5.70288	8.12922	-1	0	-2	0
1.365	-1.00716	5.74212	8.16846	-0.7	0.3	-2.5	0
1.37	-0.96792	5.66364	8.16846	-0.7	0.1	-2.3	0
1.375	-1.03986	5.63094	8.16846	-0.7	0	-2.4	0
1.38	-1.03986	5.591701	8.12922	-0.8	0.5	-2.4	0
1.385	-1.0791	5.66364	8.16846	-0.8	0.5	-3.2	0
1.39	-1.11834	5.66364	8.12922	-0.8	0.5	-3	0
1.395	-1.11834	5.66364	8.16846	-0.8	1.2	-2.8	0
1.4	-1.11834	5.591701	8.12922	-0.5	0.7	-2.6	0
1.405	-1.11834	5.55246	8.16846	0	0.1	-2.6	0
1.41	-1.00716	5.55246	8.16846	0.4	-0.2	-3.3	0
1.415	-1.03986	5.48052	8.09652	1	0.2	-3.1	0
1.42	-0.96792	5.44782	8.16846	1.4	0.4	-3.6	0
1.425	-1.00716	5.44782	8.20116	1.7	0.4	-4.3	0
1.43	-1.03986	5.40858	8.20116	2.4	1.1	-4.8	0
1.435	-0.92868	5.33664	8.20116	4.1	-1.7	-4.6	0
1.44	-0.96792	5.63094	8.09652	4.3	-1.3	-3.9	0
1.445	-0.5559	5.33664	8.12922	4.3	2.4	-5.5	0
1.45	-1.30146	5.55246	8.12922	5.3	2.9	-4.9	0
1.455	-0.5559	5.44782	8.20116	5.2	3.2	-6.3	0
1.46	-1.26876	5.55246	8.27964	5.3	3.4	-6.1	0
1.465	-0.7455601	5.44782	8.20116	5.6	3.4	-7.7	0
1.47	-1.0791	5.48052	8.09652	5.6	3.4	-7.8	0
1.475	-1.11834	5.591701	8.20116	5.8	3.1	-7.9	0
1.48	-1.19028	5.48052	8.12922	5.4	3.4	-7.1	0
1.485	-1.3407	5.07504	8.16846	4.6	3.7	-7.3	0
1.49	-1.11834	5.25816	8.45622	5.9	3.3	-7.3	0
1.495	-1.15104	5.14698	8.312341	5.9	3.2	-8.1	0
1.5	-1.26876	5.07504	8.27964	5.6	3.5	-8.4	0
1.505	-0.92868	4.37526	8.35158	5.2	2.8	-9.8	0
1.51	-1.19028	4.74804	8.711281	7	1.9	-10.1	0
1.515	-0.92868	4.93116	8.67858	10	3.5	-10.2	0
1.52	-1.22952	5.04234	8.711281	12	5	-11.9	1
1.525	-0.92868	5.48052	8.78322	15.9	5.2	-11.6	1
1.53	-0.8567401	5.40858	8.75052	20.1	5	-14	1
1.535	-0.8567401	5.63094	8.96634	23.7	6.3	-15.8	1
1.54	-0.92868	4.74804	8.711281	25.2	3.7	-18.9	1
1.545	-1.49112	5.70288	9.5484	28.6	-2.4	-18.6	1
1.55	-0.7455601	5.25816	9.50916	40.3	4.6	-19.5	1
1.555	-1.71348	4.93116	9.731521	47.3	6.5	-24.7	1
1.56	-2.83182	5.0031	10.01928	59.1	2.8	-26.1	1
1.565	-2.19744	5.77482	10.13046	74.9	-10	-24.7	1
1.57	-1.64154	5.33664	10.67328	91.4	-23	-19.2	1
1.575	-1.90314	4.525681	11.8701	111.3	-23.6	-12.6	1
1.58	-2.34786	3.78666	12.77916	135.7	-19.2	-7.4	1
1.585	-2.05356	3.60354	12.99498	161.2	-19.6	0.4	1
1.59	-1.37994	3.64278	13.06692	194.1	-17.1	7.1	1
1.595	-1.00716	3.42042	12.77916	219.3	-14.7	10.7	1
1.6	-0.66708	3.34848	12.74646	245.4	-10	10	1
1.605	1.64154	4.30332	13.39392	272.9	-5.6	4.9	1
1.61	3.9894	5.44782	13.54434	294	7.4	-3.5	1
1.615	4.59108	5.11428	12.1644	313.1	33.8	-17.3	1
1.62	5.85984	6.14106	12.12516	328.3	55.4	-27.2	1
1.625	7.390201	9.16254	13.64898	339.8	76.9	-34.3	1
1.63	8.9925	11.03952	15.68292	334.9	106	-41.1	1
1.635	9.59418	11.58888	17.20674	311.9	146	-48.8	1
1.64	7.50138	6.513841	20.3721	261.1	202.7	-58	1
1.645	4.7415	0.0327	22.51068	208.2	233.9	-60.7	1
1.65	2.68794	-3.45966	24.18492	154.2	231.5	-50.1	1
1.655	-1.11834	2.49828	25.56486	98.6	207.5	-29.1	1
1.66	-6.304561	4.59762	27.84732	42.4	139.5	10	1
1.665	-2.05356	-3.5643	26.54586	-38	17.5	61.9	1
1.67	3.6951	-11.40576	20.44404	-83.1	-48.8	82.9	1
1.675	7.27902	-14.9766	16.4481	-105.5	-76.9	92.9	1
1.68	7.952641	-13.25004	16.37616	-107.6	-76.5	96.6	1
1.685	6.304561	-9.86232	17.93922	-108.4	-59.6	94.9	1
1.69	3.39426	-6.7689	19.4238	-124	-38.2	89.2	1
1.695	0.51666	-5.07504	19.79004	-145.6	-29.8	85.4	1
1.7	-2.27592	-4.66956	18.84174	-172.2	-35.2	84.7	1
1.705	-3.84552	-4.4145	17.20674	-197.2	-50.4	86.4	1
1.71	-3.9894	-3.75396	15.57828	-215.6	-71.4	88.6	1
1.715	-3.35502	-2.42634	14.1264	-233.9	-96	91.2	1
1.72	-2.27592	-0.54936	12.63528	-246.5	-107.7	91	1
1.725	-1.30146	1.06602	10.74522	-257.9	-112.3	90	1
1.73	-0.59514	1.83774	7.9134	-267.8	-111.5	88.5	1
1.735	-0.51666	2.24322	4.6107	-272.6	-109.3	91.3	1
1.74	-0.5559	3.19806	1.62846	-270	-107.9	98.9	1
1.745	-0.07194	4.00902	-0.8698201	-260.6	-110.1	112.7	1
1.75	0.92868	4.89192	-2.90376	-240.7	-119.7	139.4	1
1.755	1.97508	6.88008	-4.13982	-220.6	-129.4	167.6	1
1.76	3.76704	9.901561	-4.75458	-197.6	-142	201.1	1
1.765	5.93178	12.9165	-5.08158	-176	-153.7	236.3	1
1.77	8.02458	15.19896	-5.40858	-157.2	-160.6	273.2	1
1.775	26.50662	19.10334	-1.7004	-133.4	-150.5	315	1
1.78	54.7725	29.41038	8.312341	-102.7	56.2	272.9	1
1.785	7.691041	45.08676	-25.27056	-80.1	411.3	140.3	1
1.79	-29.68506	42.36612	-20.44404	-82.8	489.5	69.2	1
1.795	-41.22162	40.48914	-16.95822	-41.8	491.5	17.2	1
1.8	-42.71274	40.89462	-19.53498	19.4	330.1	-3.5	1
1.805	-37.97124	43.0986	-19.96662	72.2	165.3	-57.8	1
1.81	-23.55708	51.60714	-13.21734	110.3	43.9	-119.4	1
1.815	7.05666	55.43304	-1.19682	108.7	-52.2	-159.1	1
1.82	37.3761	32.64768	-3.15882	48.6	-86.8	-132.6	1
1.825	27.55302	3.75396	-1.19682	-21.5	-13	-63.8	1
1.83	-15.2709	-1.1772	11.1834	-32.3	47.6	-30.8	1
1.835	-25.98342	10.52286	12.99498	-25.3	24.4	-36.3	1
1.84	-7.27902	3.8259	10.27434	-34.8	-0.4	-36.2	1
1.845	9.40452	5.36934	9.5484	-28.7	-23.1	-17.9	1
1.85	4.7415	9.234481	9.731521	-15.8	-15.4	-3.9	1
1.855	-2.34786	5.25816	9.659581	-19.3	-1.4	-13.3	1
1.86	-2.57022	4.78074	8.9271	-16.8	0.9	-17.6	1
1.865	-1.11834	6.7689	8.2404	-8.6	1.9	-14.3	1
1.87	-0.96792	7.17438	8.12922	-8.1	2.2	-12.1	1
1.875	-1.15104	6.33072	8.27964	-8.1	1.5	-9.9	1
1.88	-1.6023	6.06912	8.12922	-6.2	0.7	-7.8	1
1.885	-1.53036	6.03642	8.27964	-4.6	-0.1	-5.4	1
1.89	-0.77826	6.03642	8.38428	-3.2	-1.3	-2.9	1
1.895	-0.8175	6.10836	8.45622	-1.9	-1.5	-1.1	1
1.9	-0.70632	5.99718	8.45622	-0.4	-2	-0.3	1
1.905	-0.18312	5.55246	8.35158	0.6	-1.9	0.4	1
1.91	0	5.74212	8.42352	3	-1.8	0	1
1.915	-0.07194	5.77482	8.27964	3.8	-0.9	-0.7	1
1.92	-0.14388	5.84676	8.16846	4.4	-0.2	-1.8	1
1.925	-0.18312	5.92524	8.20116	4.6	-0.2	-3	1
1.93	-0.2943	5.814061	7.985341	4.4	0.5	-3.5	1
1.935	-0.48396	5.814061	8.09652	5.5	-0.1	-3.6	1
1.94	-0.48396	5.77482	8.20116	5.8	0.7	-4.6	1
1.945	-0.51666	5.74212	8.27964	5.9	1	-5.2	1
1.95	-0.7455601	5.66364	8.312341	6.9	0.7	-5.6	1
1.955	-0.8959801	5.63094	8.42352	7.9	0.7	-5.4	1
1.96	-0.8959801	5.70288	8.45622	10.2	0.6	-4.7	1
1.965	-1.0791	5.66364	8.45622	12	0.2	-3.5	1
1.97	-1.00716	5.74212	8.45622	14.1	0.6	-1.6	1
1.975	-1.41264	5.591701	8.63934	16.3	2.1	0.4	1
1.98	-1.75272	5.0031	8.96634	20.7	3.6	3	1
1.985	-3.24384	4.26408	10.01928	30.8	1.4	7.7	1
1.99	-1.67424	5.25816	9.76422	43.7	-10.2	12.7	1
1.995	-1.8639	5.04234	9.980041	53.4	-15.9	17.5	1
2	-2.68794	4.74804	10.05852	64.4	-19.3	21.9	1
2.005	-2.49828	5.0031	10.13046	78.6	-27.4	28.4	1
2.01	-2.75988	4.78074	10.16316	97	-36.7	37.1	1
2.015	-2.94954	4.59762	10.49016	112.7	-45	44.4	1
2.02	-2.79912	4.23138	10.60134	130	-53.6	51	1
2.025	-2.23668	3.89784	10.71252	149.2	-61.6	56.7	1
2.03	-1.6023	3.60354	11.00028	168.2	-68.8	60.2	1
2.035	-0.11118	3.71472	11.39922	188.9	-75.2	62.3	1
2.04	1.82466	3.71472	11.5431	199.7	-72.3	60.9	1
2.045	2.6487	3.78666	11.65428	206.8	-60.6	56.9	1
2.05	2.23668	4.7088	10.49016	210.2	-45.7	53.6	1
2.055	2.1255	6.4746	9.03828	209.9	-37	51.4	1
2.06	1.37994	7.46868	7.298641	204.7	-29.2	49.7	1
2.065	0.48396	6.36342	7.076281	194.6	-22.6	47.8	1
2.07	-1.82466	0.39894	12.1971	167.5	-12.5	45.9	1
2.075	-1.53036	-2.53752	16.59198	130.9	-3.2	44.9	1
2.08	-3.06072	-6.62502	19.4238	86.4	7.3	49.3	1
2.085	-2.75988	-10.52286	19.35186	29.1	21.9	48.3	1
2.09	-2.01432	-9.79038	18.4101	-15	32.7	47	1
2.095	-1.75272	-6.88008	16.88628	-56.4	46	41.1	1
2.1	-2.42634	-2.0601	14.85234	-95.7	59.5	29.4	1
2.105	-2.94954	3.2373	12.09246	-132.4	67.3	14.2	1
2.11	-2.23668	6.95202	7.14822	-167.1	67.8	-4.2	1
2.115	-0.8959801	11.66736	1.30146	-194.5	63	-25	1
2.12	0.8959801	17.84766	-4.78728	-214.4	51.5	-51.2	1
2.125	3.50544	25.91148	-10.8564	-219.6	39.9	-71.4	1
2.13	6.93894	33.49134	-17.24598	-212.1	28	-88.8	1
2.135	14.03484	42.10452	-22.43874	-194.8	18.3	-105.3	1
2.14	21.39234	44.02074	-26.36274	-166.6	19	-116.9	1
2.145	23.77944	34.70778	-15.1401	-137	26.4	-101.7	1
2.15	1.22952	9.86232	0.39894	-150.2	53.4	-76.9	1
2.155	-14.00214	-2.42634	13.94328	-159.1	85.7	-77.3	1
2.16	-4.32948	-5.2974	15.86604	-153.5	68.3	-80.5	1
2.165	5.0031	1.06602	11.72622	-142.8	41.4	-70.2	1
2.17	-1.79196	7.0632	10.30704	-124	60.6	-65.1	1
2.175	-7.57986	4.525681	12.59604	-109.3	58.3	-64.7	1
2.18	-7.691041	-1.06602	13.54434	-82.3	23.8	-47.4	1
2.185	-3.91746	2.6814	13.7994	-45.2	-1.1	-25	1
2.19	-0.8175	3.30924	12.59604	-12.5	-2	-12	1
2.195	-2.6487	3.12612	12.30828	13.3	-1.2	-7	1
2.2	-2.75988	2.57022	12.12516	35	-4	-2.1	1
2.205	-5.59824	3.93708	12.09246	59.5	-11.2	5.8	1
2.21	-6.27186	4.30332	11.25534	85.2	-27.2	20.7	1
2.215	-4.85268	4.08096	11.5104	111.9	-39.9	37.5	1
2.22	-4.17906	4.04826	11.1834	144.2	-56.9	54.9	1
2.225	-3.9567	3.5643	11.00028	169.8	-70.8	67.6	1
2.23	-3.9567	2.83182	11.5104	187.7	-77.3	73.2	1
2.235	-3.54468	2.49828	11.90934	209.3	-86.8	79.7	1
2.24	-1.00716	3.2373	11.94204	232.3	-99.1	88.2	1
2.245	2.16474	3.27	12.30828	250.5	-95.2	89.3	1
2.25	3.6951	3.16536	12.38022	258.7	-76.7	83.9	1
2.255	3.61662	6.1803	11.03952	261.1	-58.3	79.1	1
2.26	3.61662	8.12922	7.62564	252	-44.2	73.2	1
2.265	2.42634	7.285561	4.42758	230.7	-33.1	65.9	1
2.27	-2.23668	0.6213	7.985341	193.7	-23.4	56.9	1
2.275	-4.963861	-0.54936	10.5621	140	-12.9	47.8	1
2.28	-5.59824	-5.92524	10.92834	64.9	-5.8	32.1	1
2.285	-4.2183	-5.95794	9.14946	7.4	-0.1	16.5	1
2.29	-2.01432	2.0928	6.2457	-37.9	1.8	5.5	1
2.295	0.70632	12.18402	0.14388	-87.9	6.9	-9.3	1
2.3	4.70226	22.5957	-9.07752	-117.7	11.3	-19.7	1
2.305	10.64058	32.42532	-18.95292	-128.7	13.3	-27.1	1
2.31	17.61876	39.49506	-25.78068	-117.9	14.4	-27	1
2.315	14.59728	28.78254	-17.86074	-97.2	19.1	-18.6	1
2.32	-2.72064	4.963861	-0.17658	-99.4	24.9	-17.7	1
2.325	2.27592	7.13514	13.39392	-99.7	9.2	-27.3	1
2.33	7.23978	1.72656	16.33692	-100.3	7.3	-36.4	1
2.335	3.32232	0.6213	15.06816	-95.4	22.7	-44.4	1
2.34	-1.22952	3.38118	13.61628	-74.3	33.3	-51.6	1
2.345	-2.01432	4.34256	12.99498	-50.1	28.4	-54.1	1
2.35	-1.64154	3.78666	13.39392	-20.7	11	-49.6	1
2.355	-3.50544	3.30924	13.7994	15.1	1.4	-44.9	1
2.36	-4.62378	2.79258	13.68822	45.7	-3	-38.7	1
2.365	-3.54468	2.83182	13.32198	77.2	-10.7	-28.2	1
2.37	-2.6487	3.30924	12.99498	108.1	-16	-16	1
2.375	-3.32232	4.00902	12.30828	136.3	-16.3	-2.6	1
2.38	-3.61662	5.11428	11.47116	168	-15.6	14.5	1
2.385	-2.72064	5.814061	10.63404	190.1	-16	28	1
2.39	-1.53036	7.24632	10.71252	209.9	-16.5	41.4	1
2.395	-1.03986	9.20178	11.14416	221.9	-15.8	50.8	1
2.4	-0.8567401	10.22856	10.78446	226.1	-15.7	55.9	1
2.405	0	12.0336	10.41822	222.1	-17.2	59.4	1
2.41	0.48396	12.69414	9.947341	206.2	-20.3	60.6	1
2.415	0	8.31888	11.39922	184.5	-14.4	55.5	1
2.42	-1.49112	4.30332	15.32322	151.6	-1.4	45.4	1
2.425	-1.30146	-0.73248	16.08186	111.8	14.4	34	1
2.43	-1.22952	-7.3248	16.04916	74.4	31	24.9	1
2.435	-1.49112	-9.456841	16.88628	45.4	41.5	18.9	1
2.44	-1.19028	-9.312961	18.04386	14.4	41	17.8	1
2.445	-0.8175	-8.16846	19.16874	-13.5	35	19.8	1
2.45	0.25506	-6.91932	19.49574	-45.9	26.9	22.8	1
2.455	1.37994	-4.89192	19.67886	-87.6	21.9	26.3	1
2.46	1.22952	-2.3871	19.7181	-123.6	22.8	27.3	1
2.465	0.92868	0.327	19.20798	-161	26.9	24.2	1
2.47	0.59514	3.2373	17.86074	-197.8	30.2	16.5	1
2.475	0.59514	4.34256	15.17934	-234.2	34	5.7	1
2.48	0.66708	3.89784	11.90934	-266.9	37	-7.2	1
2.485	0.70632	3.75396	8.78322	-288.6	38	-19.3	1
2.49	1.22952	4.93116	6.64464	-300.7	34.7	-29.4	1
2.495	2.27592	7.0305	5.22546	-304.4	29.6	-36.5	1
2.5	2.79912	8.685121	3.23076	-304.8	23	-39.1	1
2.505	2.42634	8.757061	-0.64746	-304.7	15.4	-38	1
2.51	2.16474	5.95794	-6.13452	-298.8	1.5	-30.7	1
2.515	2.42634	4.63686	-9.40452	-275.9	-27	-15.6	1
2.52	4.62378	10.5948	-7.76952	-235	-62	2.3	1
2.525	25.8003	22.19022	3.3027	-185.7	-72.6	12.2	1
2.53	17.17404	30.95382	-0.50358	-136.9	50.9	-28.9	1
2.535	-6.75582	27.34374	-11.98128	-140.2	171.9	-83	1
2.54	-9.96696	32.87004	-11.07222	-104	149.3	-103.4	1
2.545	-12.6549	41.66634	-10.67328	-77.4	123.8	-109.3	1
2.55	-12.3933	38.20668	-14.19834	-62.5	67.1	-125.3	1
2.555	-4.55184	32.71962	-11.8701	-34	4.2	-141.1	1
2.56	14.44686	23.96256	0.8698201	-21.5	-22.4	-124.1	1
2.565	18.55398	10.81716	7.62564	-34.7	-21	-42.4	1
2.57	1.3407	-5.48052	6.53346	-51.1	4.7	-0.9	1
2.575	-17.28522	0.14388	13.54434	-27.3	18.6	-14.1	1
2.58	-21.91554	5.07504	13.10616	-5.8	-2.5	-21.9	1
2.585	-3.58392	5.48052	9.9081	5.5	-26.9	-6	1
2.59	11.90934	5.18622	9.47646	16.3	-34	8.6	1
2.595	10.64058	6.33072	8.78322	20.2	-16.7	7.6	1
2.6	-0.63438	6.84084	8.42352	17.8	0.5	0.2	1
2.605	-4.62378	6.43536	8.82246	14.8	5	-6.2	1
2.61	-0.8175	5.886	8.82246	11.6	2.8	-8.9	1
2.615	1.97508	6.03642	8.057281	7.9	2.6	-10.8	1
2.62	0.33354	7.507921	7.87416	6.1	4.1	-10.9	1
2.625	-1.45188	6.7689	7.952641	2.7	4.5	-11.2	1
2.63	-0.8959801	5.44782	8.52816	0.6	2.8	-11.9	1
2.635	-0.14388	5.18622	8.42352	0.2	3	-12.3	1
2.64	-0.51666	5.70288	8.42352	1	3.7	-12.9	1
2.645	-0.8175	5.886	8.495461	1.2	5.1	-13.1	1
2.65	-0.5559	5.84676	8.600101	1.6	5.9	-12.8	1
2.655	-0.25506	5.886	8.45622	2.1	6.5	-12.7	1
2.66	-0.11118	6.10836	8.38428	3	7	-12.8	1
2.665	-0.33354	6.25224	8.42352	3.3	7	-12.9	1
2.67	-0.44472	6.03642	8.2404	3.4	6.8	-13.5	1
2.675	-0.44472	6.219541	8.20116	3.5	6.9	-13.7	1
2.68	-0.40548	6.219541	8.2404	3.4	6.9	-13.3	1
2.685	-0.5559	6.14106	8.12922	3.5	7	-12.9	0
2.69	-0.7455601	6.1803	8.27964	4.6	6.6	-11.7	0
2.695	-0.51666	5.92524	8.20116	5.1	5.8	-12.1	0
2.7	-0.59514	6.14106	8.312341	5.1	6.3	-11.6	0
2.705	-0.8175	6.1803	8.20116	5.3	5.6	-11.3	0
2.71	-1.15104	6.14106	8.2404	5.6	5.2	-10.8	0
2.715	-1.0791	6.14106	8.312341	5.8	4.4	-10	0
2.72	-1.26876	5.92524	8.2404	6.6	4.3	-9.6	0
2.725	-1.41264	5.99718	8.20116	8.6	2.9	-8.2	0
2.73	-1.37994	5.95794	8.27964	9.8	1.4	-6.3	0
2.735	-1.3407	5.95794	8.38428	11.6	0.6	-4.2	0
2.74	-1.3407	5.84676	8.42352	13	-0.2	-2.2	0
2.745	-1.26876	5.591701	8.67858	15.4	-1.8	-0.2	0
2.75	-1.11834	5.66364	8.63934	20	-2.7	2.1	0
2.755	-1.22952	5.66364	8.711281	24	-3.5	4.2	0
2.76	-1.8639	5.2974	9.14946	28.2	-4.5	6.3	0
2.765	-2.27592	5.14698	9.14946	34.5	-8.6	10.2	0
2.77	-1.6023	5.591701	9.2214	43	-14.2	15	0
2.775	-1.93584	5.2974	9.50916	53.5	-17.7	20.2	0
2.78	-2.05356	4.93116	9.62034	64.7	-23.3	24.8	0
2.785	-2.05356	4.85268	9.980041	77.8	-29	30.2	0
2.79	-2.16474	4.45374	10.2351	91.8	-34.9	34.4	0
2.795	-1.75272	4.34256	10.60134	107.5	-41.4	37.4	0
2.8	-1.22952	3.96978	10.92834	122.7	-46.7	40.8	0
2.805	-0.59514	3.78666	11.14416	137.8	-51.1	41.6	0
2.81	0.11118	3.67548	11.25534	151.7	-56	40.5	0
2.815	1.41264	4.15944	11.25534	160.2	-57.8	39.1	0
2.82	2.16474	4.63686	11.65428	168.5	-54.8	35	0
2.825	1.22952	4.23138	11.39922	178.4	-42.2	26.1	0
2.83	-0.11118	4.59762	11.47116	186.6	-36.3	17.7	0
2.835	-0.70632	5.70288	11.76546	192.5	-43.1	10.1	0
2.84	-1.19028	6.991261	12.74646	192	-61.6	1	0
2.845	-0.07194	9.234481	14.74116	183.9	-88.9	-8.6	0
2.85	0.70632	8.829	17.7888	164.5	-112.9	-18.7	0
2.855	3.28308	7.13514	20.58792	131.8	-125.3	-31.8	0
2.86	9.59418	4.04826	20.18898	79	-117.6	-39	0
2.865	18.77634	1.02678	19.4238	40.9	-100.2	-31.7	0
2.87	18.1812	0.5886	20.84298	7.9	-57.1	-20.5	0
2.875	13.06692	-2.3544	18.7698	-29.2	-2.2	-17	0
2.88	9.40452	-4.66956	16.84704	-58.2	33.6	-11.4	0
2.885	6.23262	-3.42042	16.91898	-78.4	50.4	2.7	0
2.89	3.54468	-2.75988	16.40886	-96.9	49.2	14.9	0
2.895	1.8639	-3.12612	15.50634	-118.6	39	25.5	0
2.9	0.40548	-3.45966	14.44686	-140.3	28.2	33.3	0
2.905	-0.92868	-3.64278	13.28928	-160.4	19.4	38.1	0
2.91	-1.82466	-3.42042	12.26904	-179.5	13.9	38.9	0
2.915	-2.49828	-3.19806	11.11146	-191.8	14	34.5	0
2.92	-3.4662	-2.90376	9.62034	-201.6	16.8	27.9	1
2.925	-4.92462	-4.66956	6.422281	-211.1	19.8	19.6	1
2.93	-6.3438	-6.291481	3.51852	-212.8	15.6	13.3	1
2.935	-6.64464	-5.2974	2.93646	-198.3	-1	9.4	1
2.94	-5.8206	-1.65462	4.10058	-178.7	-19.5	9.3	1
2.945	-3.80628	3.16536	6.13452	-161.3	-36.4	11	1
2.95	-1.6023	5.814061	6.899701	-153.5	-46.9	11.2	1
2.955	0.11118	6.7362	6.38958	-152.6	-47.3	11.6	1
2.96	0.8959801	7.83492	5.48052	-150.2	-37.4	13	1
2.965	0.77826	9.6792	4.57146	-144.8	-26.3	14.6	1
2.97	0.5559	11.92242	3.9567	-136.2	-16.6	17	1
2.975	0.51666	14.16564	3.44658	-127.3	-10.8	19	1
2.98	0.22236	16.37616	3.04764	-119.7	-8.6	19.6	1
2.985	-0.07194	18.29238	2.3217	-112.4	-8.1	19.3	1
2.99	-0.37278	19.6527	1.22952	-109	-9.9	19.3	1
2.995	-0.40548	20.16936	-0.28776	-106.3	-13.1	19.1	1
3	-0.25506	20.09742	-1.77888	-101.8	-15.5	19.6	1
3.005	0.0327	20.05818	-3.08034	-93.4	-17.4	19.8	1
3.01	0.22236	20.28054	-3.9894	-78.8	-17.9	17.5	1
3.015	0.33354	20.28054	-4.53876	-66	-16.6	15.4	1
3.02	7.390201	18.84174	-7.69758	-50.1	-1.1	12.5	1
3.025	4.2183	17.44218	-8.9271	-20.1	57.2	2.4	1
3.03	0.5559	22.92924	-9.50916	14.8	74.9	-13.1	1
3.035	-0.44472	23.92332	-7.22016	28.1	91.6	-18.1	1
3.04	-1.19028	22.3014	-3.37464	35.7	93.7	-21.9	1
3.045	0.07194	13.54434	2.86452	26	83.8	-23.5	1
3.05	7.23978	12.80532	8.02458	6	68.8	-7.9	1
3.055	13.51164	4.66956	10.27434	-14.3	72.7	10.7	1
3.06	16.19958	-7.6191	11.68698	-22	105.9	9.4	1
3.065	8.28618	-11.81124	13.87134	-8.4	155.4	-0.9	1
3.07	-6.010261	-1.06602	11.68698	33.6	171.6	-34.1	1
3.075	-18.51474	11.48424	10.49016	70	135.5	-45.9	1
3.08	-19.90122	16.96476	12.66798	72.6	108.2	-35.7	1
3.085	-18.966	16.34346	13.68822	61.3	70.5	-31.3	1
3.09	-13.88442	9.123301	10.49016	42.6	38.2	-28.7	1
3.095	-4.963861	0.0327	6.86046	32.2	8.6	-20.3	1
3.1	3.9894	-2.53752	6.023341	43.2	-2.7	-12.2	1
3.105	7.16784	1.4715	7.14822	61	-0.1	-2.3	1
3.11	6.795061	5.99718	7.73028	71.5	12.2	1.6	1
3.115	1.6023	7.9134	7.87416	69.6	23	-1.4	1
3.12	-3.09342	7.507921	7.80222	61.3	28.7	-8.4	1
3.125	-5.70942	5.99718	7.65834	56.5	26.5	-15.9	1
3.13	-8.28618	10.70598	11.5431	55.2	16	-14.6	1
3.135	-7.42944	9.63996	10.13046	45.2	-5.5	-8.4	1
3.14	-1.37994	5.44782	7.22016	35.7	-7.3	-8.3	1
3.145	2.60946	4.15944	8.85516	35.3	-9.1	-4.1	1
3.15	1.79196	6.4746	9.731521	38.7	-3.5	-4.8	1
3.155	-0.59514	7.13514	9.437221	34.3	4.8	-7.4	1
3.16	-2.49828	8.057281	9.5811	29.5	8.2	-8.1	1
3.165	-2.01432	8.09652	9.2541	23.5	6	-6	1
3.17	-0.77826	8.12922	9.293341	16.9	3.5	-2.8	1
3.175	-0.37278	7.3248	8.894401	12.3	1.9	-1.1	1
3.18	-1.0791	6.84084	8.711281	10.5	1.8	-0.7	1
3.185	-1.56306	6.65772	8.63934	10	0.9	0	1
3.19	-1.03986	6.40266	8.600101	8.8	-0.1	1.1	1
3.195	-0.5559	6.25224	8.495461	8.3	-1	2.5	1
3.2	-0.66708	6.1803	8.38428	9.1	-1.3	2.3	1
3.205	-0.8175	6.10836	8.312341	8.7	-1	2.5	1
3.21	-0.7455601	6.03642	8.35158	8.8	-0.8	2.8	1
3.215	-0.66708	5.95794	8.42352	8.6	-1.3	3	1
3.22	-0.7455601	5.95794	8.495461	9.3	-1.4	3.5	1
3.225	-0.8959801	5.99718	8.495461	10.5	-1.8	4.2	1
3.23	-0.96792	6.1803	8.63934	12.1	-1.5	5.8	1
3.235	-0.96792	6.25224	8.67858	13.1	-1.6	7.5	1
3.24	-0.7455601	6.1803	8.63934	14.6	-1.2	9	1
3.245	-0.66708	6.219541	8.5674	15.6	0.1	10.3	1
3.25	-0.77826	6.14106	8.63934	16.8	1.2	11.1	1
3.255	-0.77826	6.06912	8.52816	17.8	1.8	12.4	1
3.26	-0.40548	5.77482	8.42352	19.5	2.5	13.3	1
3.265	-0.22236	5.18622	8.2404	21	4.2	14.2	1
3.27	0.0327	5.2974	7.952641	22.6	5.6	13.9	1
3.275	-0.0327	5.814061	7.47522	23.5	8.1	13.1	1
3.28	0.0327	6.291481	7.11552	21.2	9.7	10	1
3.285	0.07194	6.69696	6.74928	17	8.1	6.2	1
3.29	0.11118	7.0305	6.572701	10.5	6.2	2.4	1
3.295	0.40548	6.80814	6.677341	4	4.4	-1.4	1
3.3	0.2943	6.33072	7.11552	-1.8	3.2	-3.5	1
3.305	-0.22236	5.886	7.586401	-7.3	3.5	-5.1	1
3.31	0.07194	5.74212	8.02458	-10.3	3.9	-6.9	1
3.315	0.22236	5.48052	8.20116	-11.6	4.4	-8.6	1
3.32	-0.18312	5.48052	8.45622	-10.9	3.7	-9.5	1
3.325	-0.44472	5.40858	8.495461	-9.8	4.2	-9.9	1
3.33	-0.66708	5.48052	8.42352	-7	3.9	-10.1	1
3.335	-0.66708	5.519761	8.2404	-5.1	3.5	-9.1	1
3.34	-1.67424	5.63094	8.20116	-3	4.4	-5.7	1
3.345	-1.71348	5.55246	8.27964	-0.4	2.5	-4.1	1
3.35	-1.64154	5.519761	8.45622	3.2	0.1	-1.4	1
3.355	-1.41264	5.44782	8.75052	7	-1.3	1.4	1
3.36	-1.37994	5.519761	8.85516	10.4	-2.1	3.3	1
3.365	-1.49112	5.48052	8.96634	14.5	-2.9	4.5	1
3.37	-1.37994	5.63094	8.96634	19.2	-3	6.3	1
3.375	-0.66708	5.44782	8.96634	24.7	-3.7	8.6	1
3.38	-2.1255	4.23138	10.2024	33	2.3	12.1	1
3.385	-4.7415	3.71472	11.1834	45.5	4.9	14.9	1
3.39	-2.19744	5.11428	9.947341	63.3	-15.7	21.2	1
3.395	-1.79196	5.77482	9.731521	78.1	-22.2	28.9	1
3.4	-3.65586	5.40858	9.731521	89.1	-23.1	33.7	1
3.405	-3.1719	5.74212	10.16316	105.5	-36.5	42.4	1
3.41	-1.97508	5.25816	10.38552	113.4	-45.6	48	1
3.415	-1.45188	4.81998	10.5621	119.8	-51.9	51.6	1
3.42	-0.7455601	4.4145	10.8564	126.2	-59	54	1
3.425	0.70632	4.23138	11.1834	131.8	-64.3	55.2	1
3.43	2.16474	4.30332	11.28804	135.5	-64.1	53.4	1
3.435	2.05356	4.93116	10.8564	136.7	-54.5	49.9	1
3.44	0.37278	5.886	8.600101	131.7	-38.1	40.5	1
3.445	-1.41264	7.24632	6.9324	125	-35.9	35.7	1
3.45	-3.1719	4.93116	7.004341	109	-44.9	30.1	1
3.455	-2.1255	2.0928	8.67858	85.8	-59.9	20.6	1
3.46	0.14388	2.27592	10.41822	55	-69.6	12.3	1
3.465	0.5559	1.06602	11.25534	19.6	-60.4	0.2	1
3.47	1.30146	-1.72656	10.81716	-6.5	-46	-7.3	1
3.475	1.97508	-0.95484	11.03952	-26.1	-34.6	-11.4	1
3.48	1.15104	0.5886	12.26904	-44	-21	-15.3	1
3.485	0.07194	1.4715	12.66798	-66.1	-9.6	-21.2	1
3.49	-0.5559	2.02086	12.45216	-96.9	-5.4	-27.5	1
3.495	-0.7455601	1.94892	11.98128	-121.3	-5.8	-33.6	1
3.5	-0.7455601	2.13204	11.03952	-144.2	-5.7	-42.6	1
3.505	-0.44472	3.49236	9.875401	-164.6	-4.1	-53.7	1
3.51	1.00716	5.40858	8.312341	-179.8	3.9	-71.4	1
3.515	1.64154	4.7088	6.35034	-190.3	27.9	-102.8	1
3.52	2.45904	5.33664	3.40734	-196	50.1	-122	1
3.525	2.75988	8.057281	0.64746	-191.3	67.7	-137.9	1
3.53	0.8959801	10.63404	-2.17782	-178.2	82.2	-153.5	1
3.535	-1.90314	14.79348	-3.70164	-153.8	83.7	-164.8	1
3.54	-5.487061	26.6505	-4.89846	-104	57.8	-164.4	1
3.545	0.14388	40.04442	-23.3805	-41.2	3.1	-133.7	1
3.55	15.86604	36.3624	1.0137	-0.8	-17.4	-90.8	1
3.555	14.97006	28.89372	16.40886	-11.6	-6.9	-38.6	1
3.56	-2.19744	-0.80442	6.20646	-71.4	-7.4	9.1	1
3.565	-11.83086	-17.66454	6.74928	-58.2	-9.1	13.1	1
3.57	-18.74364	-0.327	15.65022	-0.3	-10.7	12.8	1
3.575	-12.3933	8.27964	12.38022	16.2	-13.5	12.3	1
3.58	4.62378	3.64278	8.495461	12.9	-24.8	19.3	1
3.585	11.30766	7.507921	8.27964	22.8	-24.1	23.1	1
3.59	6.010261	9.20178	7.73028	20.1	-8.2	21.7	1
3.595	-2.08626	8.42352	6.78852	8.8	2.3	17.9	1
3.6	-3.39426	6.91932	7.51446	-0.9	-0.2	10	1
3.605	0.5559	5.95794	7.87416	-6	-5.6	4.1	1
3.61	3.09342	5.814061	7.84146	-8.7	-7	1.7	1
3.615	1.71348	6.54654	7.985341	-11.5	-3.4	-1.7	1
3.62	-0.5559	6.7689	8.057281	-14.5	-0.7	-3.9	1
3.625	-0.8567401	6.06912	8.20116	-17.2	-0.7	-5.8	1
3.63	-0.2943	5.44782	8.312341	-17.5	-0.7	-6.4	1
3.635	-0.37278	5.591701	8.312341	-16.3	-1	-5.6	1
3.64	-1.15104	6.03642	8.42352	-15.2	-0.6	-5.6	1
3.645	-1.6023	6.33072	8.42352	-14.8	-0.1	-5.4	1
3.65	-1.30146	6.25224	8.42352	-15.4	-1.6	-4	1
3.655	-1.00716	5.99718	8.42352	-16.3	-2.3	-3.7	1
3.66	-0.37278	5.92524	8.312341	-16.9	-2.1	-3.7	1
3.665	-0.44472	5.84676	8.20116	-16.3	-1.4	-3.4	1
3.67	-0.59514	5.0031	7.84146	-16.5	-0.3	-4.2	1
3.675	-0.44472	3.60354	7.54716	-15.3	-0.4	-6.1	1
3.68	-0.8175	3.38118	8.057281	-10.9	-0.9	-6.6	1
3.685	-1.0791	4.00902	8.27964	-5.5	-0.9	-6.3	1
3.69	-0.59514	4.37526	8.02458	-1.3	-0.4	-6.8	1
3.695	0.33354	4.00902	7.51446	2.2	-0.4	-6.5	1
3.7	0.66708	4.00902	7.69758	7.7	0.2	-6	1
3.705	0.14388	4.7088	8.2404	12.3	0.9	-6	1
3.71	-0.59514	5.25816	8.5674	15.4	1.4	-5.1	1
3.715	-0.77826	5.44782	8.52816	16.4	1.3	-4.4	1
3.72	-0.77826	5.63094	8.45622	17	1.3	-3.4	1
3.725	-0.63438	5.814061	8.38428	17	1.2	-2.5	1
3.73	-0.59514	5.74212	8.09652	17	2.3	-2.1	1
3.735	-0.7455601	5.63094	8.2404	16.8	2.3	-2.1	1
3.74	-1.03986	5.95794	8.82246	17.2	2.8	-2.1	1
3.745	-1.30146	6.62502	9.110221	17.2	3	-1.3	1
3.75	-1.0791	6.69696	8.75052	14.7	2.1	0.1	1
3.755	-0.96792	6.7689	8.63934	12.6	1.6	0.8	1
3.76	-0.70632	6.65772	8.495461	11.2	1	1.7	1
3.765	-0.48396	6.291481	8.35158	9.2	0.2	2.1	1
3.77	-0.25506	5.814061	8.35158	7.8	-0.1	2.3	1
3.775	-0.2943	5.591701	8.35158	7.6	0	2.3	1
3.78	-0.07194	5.48052	8.312341	7.7	1.1	2.3	1
3.785	0.14388	5.40858	8.057281	8	1.6	1.3	1
3.79	0.2943	5.70288	7.9134	7.9	2.4	-0.3	1
3.795	0.11118	6.10836	7.76952	7.2	3.1	-1.9	1
3.8	-0.22236	6.40266	7.69758	6.3	4.3	-3.1	1
3.805	-0.40548	6.43536	7.62564	4.4	4.5	-4.4	1
3.81	-0.59514	6.36342	7.84146	1.8	4.4	-5.4	1
3.815	-0.44472	6.1803	7.952641	0.1	4.2	-5.6	1
3.82	-0.25506	5.95794	8.02458	-0.7	4.2	-6.5	1
3.825	-0.40548	5.55246	8.16846	-0.9	3.9	-7.8	1
3.83	-0.7455601	5.44782	8.27964	-1.1	4.1	-7.7	1
3.835	-1.00716	5.48052	8.38428	-0.6	4.4	-7.6	1
3.84	-1.19028	5.40858	8.20116	-0.4	4	-7.2	1
3.845	-1.15104	5.55246	8.27964	1.1	3.4	-6.2	1
3.85	-1.19028	5.48052	8.27964	1.6	2.6	-4.3	1
3.855	-1.0791	5.591701	8.2404	2.5	1.4	-3.6	1
3.86	-1.03986	5.55246	8.35158	3.9	0.7	-2.3	1
3.865	-1.11834	5.591701	8.35158	4.7	0.3	-1	1
3.87	-1.30146	5.63094	8.38428	5.9	0.1	0.2	1
3.875	-1.15104	5.70288	8.42352	6.7	-0.3	1.6	1
3.88	-1.11834	5.591701	8.5674	8.4	-1.1	2.5	1
3.885	-1.3407	5.55246	8.63934	9.8	-0.9	3.9	1
3.89	-1.45188	5.519761	8.75052	11.6	-1.4	5.2	1
3.895	-1.37994	5.591701	8.67858	14.1	-2.1	6.5	1
3.9	-1.3407	5.63094	8.75052	17.3	-1.9	8.9	1
3.905	-1.3407	5.99718	8.9271	21.2	-0.9	11.2	1
3.91	-1.22952	6.14106	8.96634	26.2	-0.2	14.4	1
3.915	-1.15104	6.06912	9.00558	30.9	0	16.3	1
3.92	-0.70632	6.06912	9.110221	36.1	0.1	19.2	1
3.925	-0.92868	5.44782	9.437221	41.7	1.9	23.1	1
3.93	-4.4799	1.43226	12.30828	50.4	5.1	26.7	1
3.935	-3.50544	2.17128	11.2161	67.3	-19.8	28.7	1
3.94	1.41264	3.96978	10.45746	84	-39.9	32.2	1
3.945	0.92868	2.57022	10.38552	89.3	-33.2	32	1
3.95	-0.63438	5.2974	8.82246	92.1	-28.2	30.7	1
3.955	0.0327	8.16846	6.023341	90.4	-28.9	28.7	1
3.96	0.8959801	9.79038	3.48582	80.5	-26.7	24	1
3.965	1.37994	10.70598	2.17782	66	-22.8	19.4	1
3.97	2.19744	10.63404	1.7004	42.5	-16	16.7	1
3.975	2.75988	10.11738	1.95546	22.7	-7.7	15.4	1
3.98	2.60946	9.6792	2.72064	3	1.6	12.2	1
3.985	2.87106	9.123301	3.6624	-21.2	11.8	4.4	1
3.99	3.21114	8.12922	4.78728	-39.3	16.8	-3.3	1
3.995	3.39426	7.46868	5.55246	-54.4	22.3	-12.8	1
4	3.13266	7.17438	6.2457	-67.6	28.4	-24	1
4.005	2.49828	6.585781	7.11552	-78	34.7	-34.4	1
4.01	1.49112	6.36342	8.20116	-86.3	40.2	-44.4	1
4.015	0.2943	5.25816	8.45622	-93	44	-53.6	1
4.02	-0.44472	5.22546	8.894401	-91.2	45	-58.5	1
4.025	-4.88538	2.9757	11.5104	-88.2	42.8	-58.4	1
4.03	-7.6518	0.73248	9.110221	-77.4	20.7	-47.8	1
4.035	-3.28308	7.691041	12.01398	-47.6	4.6	-33.1	1
4.04	-3.54468	2.46558	10.41822	-38.3	-2.7	-22.2	1
4.045	-4.70226	3.89784	11.25534	-17.9	-4.2	-8.3	1
4.05	-2.72064	4.66956	9.76422	-4.6	-4.4	1	1
4.055	-1.3407	5.70288	8.96634	5.1	-4.8	7.7	1
4.06	-1.19028	5.84676	8.52816	9.4	-5.2	10.9	1
4.065	-0.8959801	5.99718	8.16846	12.2	-5.1	13	1
4.07	-0.2943	6.219541	7.84146	14.2	-4.8	13.9	1
4.075	-0.11118	6.1803	7.84146	13.7	-3.9	13.4	1
4.08	0.11118	6.03642	7.9134	12.6	-3.3	12.1	1
4.085	0.40548	5.95794	8.09652	12.2	-2.3	10.3	1
4.09	0.33354	5.95794	8.09652	11.5	-1.4	8.8	1
4.095	0.11118	5.95794	8.16846	11.5	-1.1	6	1
4.1	0.14388	6.03642	8.16846	11.5	-1.2	5.3	1
4.105	0.07194	6.06912	8.16846	12.1	-1.4	3.9	1
4.11	-0.07194	5.95794	8.20116	12.5	-1.2	2.6	1
4.115	-0.14388	5.814061	8.312341	12.6	-0.5	1.4	1
4.12	-0.22236	5.63094	8.42352	14	-0.1	0.5	1
4.125	-0.25506	5.84676	8.35158	14.9	-0.1	-0.2	1
4.13	-0.2943	6.03642	7.952641	15.3	-0.5	-0.4	1
4.135	-0.37278	6.65772	7.65834	15.3	0.2	-0.8	1
4.14	-0.11118	7.0632	7.14822	12.9	1.4	-1.4	1
4.145	0.0327	7.6191	6.78852	7.5	4.2	-2.8	1
4.15	0.18312	7.985341	6.53346	1.4	6.7	-3.9	1
4.155	0.37278	8.16846	6.38958	-5.6	8.7	-5.3	1
4.16	-0.11118	7.9461	6.78852	-13.7	11.1	-7	1
4.165	-0.63438	7.507921	6.46152	-22.4	9.3	-8.3	1
4.17	-0.18312	6.40266	6.78852	-28.6	5.1	-7.7	1
4.175	0.0327	3.27	7.076281	-35.7	5.6	-10.3	1
4.18	0.2943	5.48052	8.52816	-35.2	3.1	-12.5	1
4.185	-1.41264	4.59762	8.82246	-33.6	2.3	-13.4	1
4.19	-1.71348	4.48644	9.40452	-28.6	-0.3	-12.2	1
4.195	-1.56306	4.04826	9.980041	-20.1	-2.9	-10.6	1
4.2	-2.1255	3.75396	9.83616	-13.5	-1.2	-8.2	1
4.205	-2.49828	3.96978	9.293341	-6.8	0.8	-5.7	1
4.21	-1.82466	4.37526	8.82246	0.1	1.4	-2.9	1
4.215	-1.11834	5.2974	8.600101	6.5	1.9	-1.7	1
4.22	-0.8567401	6.06912	8.312341	9.8	1.8	0	1
4.225	-0.8175	6.1803	8.02458	10.4	1.6	1.2	1
4.23	-0.59514	6.219541	7.80222	9.6	0.9	1.7	1
4.235	-0.44472	6.219541	7.84146	9	1.1	1.5	1
4.24	-0.25506	6.1803	7.87416	7	0.6	1.4	1
4.245	-0.07194	6.14106	7.87416	5	0.6	1	1
4.25	0.07194	6.219541	7.87416	3	0.7	0	1
4.255	0.0327	6.33072	7.84146	1.1	1.3	-1.1	1
4.26	0.07194	6.40266	7.80222	-1.2	1.8	-2.3	1
4.265	0.14388	6.40266	7.84146	-3	1.8	-3.2	1
4.27	-0.18312	6.291481	7.84146	-5.1	1.6	-4.2	1
4.275	-0.44472	6.10836	7.9134	-7.5	2.1	-4.9	1
4.28	-0.63438	6.10836	7.9134	-8.7	2.9	-5.4	1
4.285	-0.66708	6.14106	7.87416	-9.8	2	-5.5	1
4.29	-0.63438	6.06912	7.87416	-10.9	1.9	-5.6	1
4.295	-0.70632	5.99718	7.9134	-11.9	1.9	-5.3	1
4.3	-0.7455601	5.886	7.9134	-12.8	0.7	-4.9	1
4.305	-0.8175	5.886	7.9134	-13.7	-0.2	-3.9	1
4.31	-0.8959801	5.814061	7.80222	-13.7	-1	-3.5	1
4.315	-0.8175	6.33072	8.09652	-13.5	-3	-1.2	1
4.32	-0.7455601	6.06912	7.952641	-14	-3.1	-0.9	1
4.325	-0.70632	6.25224	8.057281	-14.8	-3.7	-1.1	1
4.33	-0.66708	6.4746	8.12922	-15.7	-4.8	-0.1	1
4.335	-0.59514	6.62502	8.02458	-16.6	-5.6	-0.5	1
4.34	-0.48396	6.4746	7.985341	-18	-5.4	0	1
4.345	-0.51666	6.40266	8.02458	-19.2	-5.8	-0.3	1
4.35	-0.59514	6.03642	8.09652	-19.3	-7.3	-0.5	1
4.355	-0.37278	5.40858	8.02458	-18.8	-5.3	-1	1
4.36	-0.66708	4.4145	8.12922	-17.8	-4.7	-1.4	1
4.365	-1.26876	3.93708	8.52816	-14.9	-4.6	-2.2	1
4.37	-1.71348	3.93708	8.85516	-12.6	-3.9	-2.2	1
4.375	-1.67424	4.74804	8.85516	-9.7	-2.4	-2.2	1
4.38	-1.0791	5.11428	8.63934	-7	-1.6	-2.3	1
4.385	-0.5559	5.22546	8.35158	-5.3	-1.6	-1.1	1
4.39	-0.77826	5.18622	8.312341	-3.6	-0.7	-0.5	1
4.395	-0.8567401	5.18622	8.16846	-2.2	-0.4	-0.2	1
4.4	-0.63438	5.22546	8.27964	-1.3	-1	-0.4	1
4.405	-0.44472	5.40858	8.16846	-0.7	-0.8	-0.2	1
4.41	-0.40548	5.48052	8.16846	0	-0.4	0	1
4.415	-0.44472	5.519761	8.16846	0.1	-0.1	-0.2	1
4.42	-0.48396	5.519761	8.20116	0.4	-0.2	-0.9	1
4.425	-0.51666	5.55246	8.12922	0.7	-0.2	-1.1	1
4.43	-0.63438	5.48052	8.16846	1	-0.1	-1.3	1
4.435	-0.7455601	5.591701	8.312341	1.6	0.3	-1.1	1
4.44	-0.7455601	5.70288	8.312341	1.8	-0.2	-0.9	1
4.445	-0.70632	5.814061	8.38428	2.1	-0.2	-0.4	1
4.45	-0.66708	5.95794	8.35158	1.9	-0.5	0	1
4.455	-0.63438	6.03642	8.38428	1.6	-0.9	0	1
4.46	-0.7455601	5.814061	8.2404	1.2	-1.1	0.3	1
4.465	-0.7455601	5.84676	8.312341	1.8	-1.6	0.7	1
4.47	-0.7455601	5.74212	8.312341	2.1	-1.6	1.1	1
4.475	-0.70632	5.70288	8.20116	1.9	-1.6	1.3	1
4.48	-0.7455601	5.40858	8.2404	2.4	-2.1	1.1	1
4.485	-0.8175	5.33664	8.20116	2.3	-2	1.8	1
4.49	-0.92868	5.18622	8.312341	3.5	-3	2.5	1
4.495	-1.0791	5.18622	8.312341	4.3	-3.2	3.9	1
4.5	-0.92868	5.25816	8.42352	5.9	-3.5	3.9	1
4.505	-0.96792	5.22546	8.42352	7.7	-3.9	4.5	1
4.51	-0.96792	5.25816	8.42352	8.8	-3.9	5.2	1
4.515	-1.03986	5.40858	8.45622	10.2	-4	6.1	1
4.52	-1.03986	5.48052	8.45622	12	-3.9	7.2	1
4.525	-0.92868	5.66364	8.42352	13.7	-4.3	7.8	1
4.53	-0.8959801	5.70288	8.495461	14.9	-4.1	9.1	1
4.535	-0.8175	5.70288	8.45622	16.8	-4	9.7	1
4.54	-0.8567401	5.55246	8.5674	19.1	-3.3	10.7	1
4.545	-0.8175	5.48052	8.67858	21.4	-2.3	12	1
4.55	-0.7455601	5.55246	8.711281	25	-0.4	13.4	1
4.555	-0.7455601	5.22546	8.82246	28	2	14.8	1
4.56	-0.70632	5.25816	8.85516	32.7	3.3	16.3	1
4.565	-0.5559	5.44782	8.9271	40.2	4.9	18.4	1
4.57	-0.51666	5.814061	9.18216	46.9	6.8	20.7	1
4.575	-1.6023	5.22546	9.9081	53.6	8.8	24.7	1
4.58	-5.0031	2.20398	11.8374	60.6	3.5	29.9	1
4.585	-1.93584	3.5643	10.5621	73.4	-23.3	34	1
4.59	-1.3407	4.7088	10.38552	87.6	-31.9	40.6	1
4.595	-2.53752	4.48644	10.5621	97	-34	44.7	1
4.6	-2.27592	4.26408	10.5294	110.2	-43.8	49.2	1
4.605	-1.67424	4.37526	10.71252	119.4	-52.2	51.9	1
4.61	-1.64154	5.22546	10.78446	125.7	-59.7	52.7	1
4.615	-2.27592	5.84676	10.60134	129.3	-67.9	54.7	1
4.62	-2.30862	6.1803	10.2024	130	-76	52.7	1
4.625	-1.03986	6.54654	9.76422	128	-86.2	48.2	1
4.63	0	6.91932	9.76422	123.1	-92.5	41.5	1
4.635	-1.79196	6.80814	9.80346	113.6	-94.5	32.5	1
4.64	-3.09342	6.585781	10.13046	100	-104.4	22.2	1
4.645	-1.53036	3.8586	10.60134	82.5	-120.8	10.7	1
4.65	1.56306	2.3544	11.90934	53.6	-132.9	-0.7	1
4.655	4.44066	0.6213	12.12516	28.5	-122.5	-10.6	1
4.66	5.5263	-1.36032	12.66798	7.5	-98.7	-18.1	1
4.665	6.16068	-1.87698	13.1454	-10.6	-74.6	-22.3	1
4.67	6.49422	-2.0928	13.64898	-31.1	-53.9	-21.1	1
4.675	6.90624	-2.6487	13.97598	-56.2	-36.6	-14.9	1
4.68	7.76298	-2.3871	14.34222	-75.8	-27.6	-3.7	1
4.685	9.2541	-1.1772	14.23104	-96.3	-15.1	10.2	1
4.69	7.390201	-0.36624	13.1781	-116.3	6	17.6	1
4.695	4.4799	-0.8829001	11.43846	-135.5	28	19.8	1
4.7	1.41264	-1.2099	9.76422	-152	43.6	21.2	1
4.705	-1.67424	-2.02086	7.298641	-164.3	51.7	21.5	1
4.71	-4.36872	-5.92524	2.50482	-175.1	47.5	17.7	1
4.715	-2.75988	-6.80814	0.3597	-172.9	30.9	15.1	1
4.72	9.666121	0.66054	4.82652	-145.6	36.3	0.2	1
4.725	5.78136	6.25224	3.55776	-109.7	128.8	-55.4	1
4.73	-3.24384	8.940181	0.72594	-104.7	182	-88.9	1
4.735	-7.1286	13.25004	1.30146	-93.5	202.9	-114	1
4.74	-12.02052	19.50882	1.77888	-78.8	201.4	-130.3	1
4.745	-15.75486	24.36804	-1.52382	-64.5	157.2	-141.8	1
4.75	-9.2541	30.80994	-9.2541	-39.7	86.2	-153.8	1
4.755	-10.11738	37.35648	-13.36122	3.1	35.3	-169.4	1
4.76	18.966	52.74511	-6.97164	48.7	-45.1	-150.9	1
4.765	29.86818	27.63804	5.19276	28.6	-30.8	-90.5	1
4.77	8.436601	-0.0327	3.77358	-23.7	10.7	-17.4	1
4.775	-16.35	-4.15944	7.65834	-27.4	27.4	14.7	1
4.78	-24.82584	2.9757	11.79816	-3	11.9	-1.1	1
4.785	-11.64774	7.3575	12.30828	13.7	-22.5	-2.3	1
4.79	8.9925	4.85268	10.13046	13.2	-40.8	12.4	1
4.795	12.95574	6.54654	9.50916	15.4	-31.9	19.2	1
4.8	1.26876	7.42944	8.96634	14.7	-10.5	16.5	1
4.805	-6.082201	6.513841	8.75052	11.3	0.6	7.9	1
4.81	-1.11834	5.519761	8.600101	8.8	-0.2	0.8	1
4.815	4.02864	5.22546	8.057281	7.3	-0.7	-2.5	1
4.82	1.64154	7.0632	7.76952	6.4	3.5	-4.9	1
4.825	-2.08626	7.57986	8.02458	3.7	5.5	-6.7	1
4.83	-1.90314	6.585781	8.09652	0.3	3.7	-6.9	1
4.835	-0.44472	6.03642	8.27964	-1.4	2.3	-6.2	1
4.84	-0.22236	6.14106	8.35158	-1.4	1.6	-5.3	1
4.845	-0.7455601	6.25224	8.495461	-1.2	2.2	-5.2	1
4.85	-0.66708	5.95794	8.600101	-1.6	2.3	-5.2	1
4.855	-0.48396	5.84676	8.495461	-0.4	2.1	-4	1
4.86	-0.77826	5.95794	8.35158	0.7	1.8	-3.5	1
4.865	-0.8175	5.92524	8.35158	2.5	2.1	-2.3	1
4.87	-0.63438	5.814061	8.42352	3.3	1.4	-1.3	1
4.875	-0.59514	5.77482	8.45622	4.2	1.1	-1.1	1
4.88	-0.63438	6.03642	8.38428	5.3	1.5	-0.9	1
4.885	-0.44472	6.03642	8.35158	5.9	1.4	-0.2	1
4.89	-0.2943	6.10836	8.2404	5.8	1.9	0	1
4.895	-0.14388	6.06912	8.09652	5.7	2.1	-0.3	1
4.9	-0.18312	6.291481	8.057281	5.3	2.5	-0.9	1
4.905	-0.2943	6.03642	7.84146	4.9	3.1	-2	1
4.91	-0.37278	6.219541	7.80222	4.4	3.2	-2.5	1
4.915	-0.5559	6.219541	7.73028	2.5	3.5	-3.2	1
4.92	-0.48396	6.291481	7.62564	0.4	3.5	-4.4	1
4.925	-0.18312	5.95794	7.54716	-1.1	3.3	-5	1
4.93	-0.07194	5.70288	7.62564	-2.8	3.2	-6.5	1
4.935	-0.14388	5.36934	7.87416	-4.6	2.8	-7.9	1
4.94	-0.44472	5.36934	7.985341	-4.6	2.7	-9.2	1
4.945	-0.48396	5.48052	8.12922	-4.4	2.1	-10.5	1
4.95	-0.5559	5.55246	8.057281	-3.7	2.1	-10	1
4.955	-0.66708	5.814061	8.20116	-3	1.9	-10	1
4.96	-1.00716	5.519761	7.952641	-3.9	1.6	-10.5	1
4.965	-0.92868	5.77482	8.02458	-3.9	2.8	-10.2	1
4.97	-0.8175	5.55246	7.84146	-3.7	1.9	-8.4	1
4.975	-0.7455601	5.40858	7.952641	-3.2	1.5	-7	1
4.98	-0.8959801	5.36934	7.952641	-2.3	0.5	-5.8	1
4.985	-1.11834	5.36934	8.12922	-0.7	0.7	-4.2	1
4.99	-1.03986	5.40858	8.2404	0.3	0.4	-3.5	1
4.995	-0.92868	5.591701	8.35158	1.6	0.2	-1.9	1
5	-0.8175	5.63094	8.38428	2.4	-0.1	-1.1	1
5.005	-0.70632	5.77482	8.495461	2.5	-0.4	-0.5	1
5.01	-0.59514	5.84676	8.495461	2.3	-0.7	-0.3	1
5.015	-0.48396	5.84676	8.35158	2	0	-0.7	1
5.02	-0.63438	6.10836	8.27964	1.7	0.7	-0.8	1
5.025	-0.66708	6.36342	8.27964	1.7	0.4	-1.6	1
5.03	-0.63438	6.33072	8.2404	1.8	0.8	-0.9	1
5.035	-0.70632	6.33072	8.2404	1.8	0.1	-1.1	1
5.04	-0.70632	6.25224	8.12922	1	-0.1	-0.9	1
5.045	-0.59514	6.1803	8.16846	0.3	-0.4	-0.2	1
5.05	-0.59514	5.99718	8.12922	0	-0.6	-0.5	1
5.055	-0.5559	5.95794	8.20116	0.2	-0.1	0.2	1
5.06	-0.59514	5.92524	8.16846	0.1	-0.4	0.3	1
5.065	-0.48396	5.95794	8.09652	0.3	-0.3	0	1
5.07	-0.37278	5.886	8.12922	0.5	-0.2	0	1
5.075	-0.40548	5.92524	8.12922	1	-0.3	0	1
5.08	-0.44472	5.95794	8.057281	0.7	-0.2	0	1
5.085	-0.44472	6.03642	8.057281	0.7	0.1	-0.4	1
5.09	-0.44472	5.95794	8.12922	0.7	0.4	-0.4	1
5.095	-0.59514	5.95794	8.12922	0.3	0.8	-0.7	1
5.1	-0.63438	5.92524	8.057281	0.4	0.6	-0.7	1
5.105	-0.7455601	5.92524	8.057281	0.5	1.4	-0.6	1
5.11	-0.7455601	5.84676	8.09652	0.2	1.1	-0.6	1
5.115	-0.70632	5.92524	8.09652	0	0.7	0	1
5.12	-0.7455601	5.92524	8.057281	0.3	0	0.2	1
5.125	-0.7455601	5.92524	8.09652	0	-0.1	0.5	1
5.13	-0.63438	5.92524	8.057281	0.5	-0.2	0.9	1
5.135	-0.5559	5.95794	8.16846	0.3	0.1	0.9	1
5.14	-0.59514	5.95794	8.12922	0.4	0.2	1.1	1
5.145	-0.51666	5.95794	8.12922	0.3	0.6	0.9	1
5.15	-0.44472	5.886	8.09652	0	1.1	1.1	1
5.155	-0.48396	5.886	8.09652	0.1	0.4	0.8	1
5.16	-0.51666	5.814061	8.09652	0.5	-0.1	0	1
5.165	-0.37278	5.66364	8.02458	0.6	-0.1	0.1	1
5.17	-0.2943	5.519761	8.09652	0.9	0.1	0	1
5.175	-0.59514	5.519761	8.20116	0.7	0.7	0	1
5.18	-0.63438	5.63094	8.2404	1.3	0.7	-0.2	1
5.185	-0.59514	5.63094	8.20116	1.7	0	-0.1	1
5.19	-0.66708	5.66364	8.09652	2.5	0.7	0.4	1
5.195	-0.66708	5.74212	8.057281	2.8	0.8	0.2	1
5.2	-0.63438	5.814061	8.057281	3.5	0	0.7	1
5.205	-0.66708	5.77482	8.057281	4.2	0	1	1
5.21	-0.70632	5.77482	8.09652	4.3	0.4	1.6	1
5.215	-0.70632	5.814061	8.20116	4.7	0	1.9	1
5.22	-0.59514	5.84676	8.16846	4.9	-0.1	1.8	1
5.225	-0.70632	5.814061	8.27964	4.9	0	2.1	1
5.23	-0.70632	5.814061	8.20116	5.3	-0.6	2.9	1
5.235	-0.63438	5.77482	8.20116	5.6	0.2	3.5	1
5.24	-0.66708	5.70288	8.27964	6.9	-0.1	3.5	1
5.245	-0.7455601	5.95794	8.38428	8.2	-0.8	3.3	1
5.25	-0.70632	5.63094	8.35158	8.7	-0.1	3.2	1
5.255	-0.8567401	5.77482	8.42352	10.7	-0.1	3.9	1
5.26	-0.77826	5.84676	8.45622	12.8	-0.6	5.8	1
5.265	-0.8567401	5.886	8.45622	14.2	0	6	1
5.27	-0.96792	5.99718	8.495461	16.8	0.3	8.1	1
5.275	-0.96792	5.95794	8.495461	19.3	-0.1	9.8	1
5.28	-1.19028	5.66364	8.67858	23	-0.4	11.7	1
5.285	-1.64154	5.36934	8.82246	26.7	-2.2	12.8	1
5.29	-1.90314	4.66956	9.2541	31.8	-7.4	13.7	1
5.295	-1.53036	4.525681	9.00558	38.9	-13.7	16.5	1
5.3	-1.79196	5.14698	9.18216	49.5	-15.8	21	1
5.305	-2.1255	4.93116	9.2541	60.1	-18.9	26.1	1
5.31	-1.64154	4.89192	9.2541	68.3	-24.9	31.4	1
5.315	-1.79196	4.74804	9.293341	77.2	-28.8	35.4	1
5.32	-1.90314	4.89192	9.40452	86.3	-32.7	39.4	1
5.325	-1.3407	4.81998	9.437221	94.7	-38	42.9	1
5.33	-1.26876	4.85268	9.62034	102.5	-42.9	46.4	1
5.335	-1.00716	5.07504	9.659581	108.8	-48	49.5	1
5.34	-0.92868	5.591701	9.875401	114.3	-51.2	51.8	1
5.345	-1.19028	6.219541	9.731521	116.5	-53.5	53.4	1
5.35	-0.96792	6.91932	9.40452	114.6	-56	52.6	1
5.355	-0.8175	8.057281	9.36528	110.8	-59.6	52.3	1
5.36	-0.8959801	8.64588	9.36528	103.1	-62.6	48.5	1
5.365	-0.70632	9.01212	9.110221	92.4	-64.9	41.9	1
5.37	-2.23668	9.312961	9.2541	81.8	-69	37.1	1
5.375	-3.28308	9.051361	9.47646	68.1	-81.9	29.8	1
5.38	-3.13266	9.234481	9.47646	56.6	-97.8	21.8	1
5.385	-2.27592	8.35158	9.40452	43.2	-116.9	13.7	1
5.39	-0.44472	6.991261	9.5811	26.1	-137.4	3	1
5.395	1.45188	5.92524	10.01928	12.6	-144.5	-5.6	1
5.4	2.94954	4.7088	10.5294	-1.5	-136.2	-15.6	1
5.405	4.02864	2.87106	11.25534	-13.4	-122.3	-25.2	1
5.41	7.76298	1.24914	12.66798	-27.9	-102.8	-30.8	1
5.415	10.37898	2.60946	12.92304	-47.6	-60.6	-31.7	1
5.42	5.2974	2.87106	12.4914	-63.6	-8.6	-42.2	1
5.425	0.7455601	0.80442	10.60134	-82.1	27.7	-57.6	1
5.43	-1.90314	-0.36624	9.2541	-94.1	43.8	-70	1
5.435	-3.91746	-0.54936	8.38428	-100.1	46.4	-79.6	1
5.44	-4.85268	-0.18312	7.73028	-105.7	34.3	-92.6	1
5.445	-4.85268	0.14388	6.899701	-109.6	18.9	-104.3	1
5.45	-4.40142	-0.8436601	5.00964	-115	2.3	-114.9	1
5.455	-3.61662	-3.01494	2.46558	-118.5	-14.9	-124.3	1
5.46	-2.45904	-4.15944	1.05294	-112.7	-31.9	-128.9	1
5.465	-0.77826	-3.19806	0.9744601	-95.4	-50.8	-129.3	1
5.47	1.03986	-0.8436601	2.21052	-80.3	-62.4	-124.3	1
5.475	3.35502	1.24914	3.3354	-71	-70.4	-115.2	1
5.48	5.63748	1.7985	3.77358	-68.6	-72.5	-102.4	1
5.485	7.200541	2.0601	4.06134	-68.6	-68.5	-85.1	1
5.49	7.83492	2.943	4.6107	-68.8	-60.4	-64.8	1
5.495	8.02458	4.55838	5.40858	-68.7	-52.7	-40.8	1
5.5	20.0451	9.528781	7.84146	-71.6	-34.7	-9.1	1
5.505	29.30574	15.2709	12.1644	-63.7	53.6	-19	1
5.51	8.175	13.17156	-2.24976	-66.7	210.8	-61.8	1
5.515	-3.9567	19.61346	0.50358	-66.1	273.7	-65.7	1
5.52	-11.98128	35.22444	5.73558	-48.8	266.8	-46.9	1
5.525	-23.40666	35.40756	0.21582	-58.9	210.7	-30.6	1
5.53	-16.8732	27.31104	-18.7371	-39.1	90.2	-20.7	1
5.535	-2.75988	28.449	8.78322	4.8	7	-25.9	1
5.54	5.0031	22.22946	16.37616	-11.2	-24.9	-17.2	1
5.545	1.3407	-8.757061	4.9377	-66	-35	10.2	1
5.55	-3.1719	-12.18402	9.07752	-29.2	-26	10.5	1
5.555	-9.666121	5.14698	14.95698	11.8	-18.4	13	1
5.56	-7.27902	8.86824	11.39922	12.6	-11.5	6.8	1
5.565	4.13982	5.07504	7.586401	4	-12	6.5	1
5.57	7.390201	6.585781	8.45622	9.9	-8.6	5.6	1
5.575	0.51666	6.43536	8.12922	9.5	3.5	2.3	1
5.58	-4.5126	5.70288	7.298641	5.6	7.2	-2.5	1
5.585	-2.75988	7.24632	7.73028	6	4.4	-4.5	1
5.59	0.59514	7.39674	7.84146	3	0.6	-4.5	1
5.595	1.03986	6.4746	8.02458	-0.7	-1.1	-3.7	1
5.6	-1.30146	6.03642	8.312341	-2.9	-0.1	-3.2	1
5.605	-2.60946	6.33072	8.52816	-3.5	0	-2.6	1
5.61	-1.71348	6.65772	8.5674	-3.8	-2.8	-1.3	1
5.615	-0.51666	6.43536	8.45622	-4.7	-3.7	0	1
5.62	-0.51666	6.10836	8.495461	-5.8	-4.2	1.3	1
5.625	-0.7455601	5.886	8.45622	-6.1	-4.1	2.1	1
5.63	-0.70632	5.886	8.35158	-6	-3.6	2.9	1
5.635	-0.5559	5.92524	8.312341	-5.6	-3.7	3.2	1
5.64	-0.51666	5.95794	8.20116	-5.6	-4.3	3.7	1
5.645	-0.40548	5.92524	8.20116	-5.8	-3.9	3.9	1
5.65	-0.2943	5.814061	8.20116	-5.7	-3.4	4.2	1
5.655	-0.22236	5.886	8.2404	-5.7	-3.6	3.4	1
5.66	-0.07194	5.84676	8.2404	-5.5	-2.7	2.5	1
5.665	-0.11118	5.84676	8.2404	-5.4	-2.6	2.1	1
5.67	-0.11118	5.814061	8.20116	-4.7	-1.9	1.4	1
5.675	-0.11118	5.77482	8.16846	-4.4	-0.9	0.7	1
5.68	-0.18312	5.66364	8.20116	-4.2	-0.3	0	1
5.685	-0.18312	5.55246	8.2404	-4.1	0	-0.9	1
5.69	-0.2943	5.55246	8.16846	-3.3	0.3	-0.7	1
5.695	-0.2943	5.519761	8.16846	-2.4	0.5	-0.7	1
5.7	-0.2943	5.40858	8.09652	-1.8	0.4	-0.7	1
5.705	-0.33354	5.40858	8.16846	-0.9	0.7	-0.3	1
5.71	-0.44472	5.40858	8.12922	0.7	1.1	-0.8	1
5.715	-0.51666	5.44782	8.16846	1.6	2.1	-1	1
5.72	-0.48396	5.591701	8.20116	2.7	2	-0.9	1
5.725	-0.37278	5.66364	8.20116	3.8	2	-0.4	1
5.73	-0.44472	5.66364	8.20116	4.6	2.2	-0.8	1
5.735	-0.40548	5.63094	8.27964	4.9	1.8	-0.9	1
5.74	-0.48396	5.70288	8.2404	5.4	1.8	-0.9	1
5.745	-0.59514	5.74212	8.27964	5.8	2	-0.4	1
5.75	-0.70632	5.95794	8.312341	6.3	2.3	0.3	1
5.755	-0.8175	6.25224	8.495461	6.1	1.9	0.3	1
5.76	-0.8959801	6.291481	8.45622	5.6	2.3	1.1	1
5.765	-0.8959801	6.219541	8.38428	4.2	1.6	2	1
5.77	-0.8567401	6.06912	8.2404	3.1	1.1	2.6	1
5.775	-0.70632	6.03642	8.09652	2.3	0.6	3.4	1
5.78	-0.7455601	6.33072	8.057281	1.1	0.8	3.2	1
5.785	-0.8175	6.36342	8.057281	0	0.4	3.5	1
5.79	-0.7455601	6.33072	8.057281	-1.8	-0.1	3.5	1
5.795	-0.63438	6.219541	8.057281	-3.2	-0.4	3.5	1
5.8	-0.48396	6.03642	8.09652	-4.4	-1.3	3.5	1
5.805	-0.25506	5.95794	8.12922	-5.3	-0.9	3.7	1
5.81	-0.2943	6.03642	8.12922	-6.5	0.2	3	1
5.815	-0.2943	5.92524	8.02458	-6.6	-1	2.5	1
5.82	-0.2943	5.77482	8.16846	-6.7	-1.1	1.6	1
5.825	-0.14388	5.48052	7.952641	-7.2	-1.6	0.8	1
5.83	0.07194	5.18622	7.985341	-7.4	-1.4	0	1
5.835	0	5.07504	8.02458	-6	-0.7	-0.9	1
5.84	-0.0327	5.07504	8.057281	-4.6	0.1	-1.4	1
5.845	-0.14388	5.07504	8.057281	-3	0.5	-1.7	1
5.85	-0.33354	5.22546	8.09652	-1.5	1	-2.1	1
5.855	-0.44472	5.2974	8.057281	0.1	1.6	-1.9	1
5.86	-0.37278	5.2974	8.12922	1.4	1.6	-2.1	1
5.865	-0.44472	5.18622	8.09652	2.5	1.5	-1.3	1
5.87	-0.44472	5.04234	8.057281	5.2	1.9	-1.1	1
5.875	0	0	0	0	0	0	1
5.88	0	0	0	0	0	0	1
5.885	-0.63438	5.11428	8.20116	15	4.2	-1.3	1
5.89	-0.8959801	6.1803	8.9271	17.6	5.7	-1	1
5.895	-1.11834	6.991261	9.2214	18.4	5.7	-0.5	1
5.9	-0.92868	6.80814	8.63934	15.8	4.4	0.9	1
5.905	-0.7455601	6.40266	8.42352	14	2.8	3.2	1
5.91	-0.51666	6.03642	8.495461	13.3	2.2	4	1
5.915	-0.2943	5.84676	8.312341	13.3	2.5	4.3	1
5.92	-0.2943	5.591701	8.2404	14.4	4.4	4.1	1
5.925	-0.2943	5.04234	7.985341	15.4	4.4	3.7	1
5.93	-0.25506	5.18622	8.02458	16.4	3.9	3.3	1
5.935	-0.07194	5.519761	7.87416	17.9	4.3	3	1
5.94	-0.07194	5.77482	7.73028	18.3	4.4	2.6	1
5.945	0.07194	6.03642	7.47522	17.4	4.1	2.5	1
5.95	0.2943	6.291481	7.298641	15.8	3.4	1.8	1
5.955	0.2943	6.513841	7.2594	12.8	3	-0.2	1
5.96	0.18312	6.40266	7.403281	9.5	2.8	-0.9	1
5.965	0.07194	6.10836	7.54716	6.5	3.2	-2.4	1
5.97	-0.25506	5.92524	7.73028	4.4	3.3	-3.9	1
5.975	-0.44472	5.84676	7.985341	3.8	3.5	-4.1	1
5.98	-0.48396	5.70288	8.02458	3.3	3.3	-5	1
5.985	-0.5559	5.591701	8.09652	4.4	3.7	-5.1	1
5.99	-0.59514	5.48052	7.985341	6.2	3.5	-4.9	1
5.995	-0.66708	5.36934	8.16846	8.1	3.3	-5.2	1
6	-0.7455601	5.55246	8.45622	10.8	3.2	-4.4	1
6.005	-0.96792	6.291481	9.03828	13.9	3.5	-3.8	1
6.01	-1.00716	6.88008	8.96634	14.7	3.5	-3.2	1
6.015	-1.15104	6.54654	8.45622	12.9	3.3	-2.9	1
6.02	-1.22952	6.7362	8.42352	13.7	2.3	-1.2	1
6.025	-1.15104	6.43536	8.35158	14	1.2	0.2	1
6.03	-1.00716	6.06912	8.27964	14.4	0.3	1.8	1
6.035	-0.63438	5.55246	8.27964	14.7	-0.9	3.3	1
6.04	-0.77826	5.25816	8.38428	15.4	-0.8	3.5	1
6.045	-0.70632	5.33664	8.27964	16.7	-1.8	3.8	1
6.05	-0.2943	5.84676	7.76952	16.9	-3.7	3.7	1
6.055	0.25506	6.65772	7.33134	16.6	-4.4	3.8	1
6.06	-0.0327	6.991261	7.11552	14	-1.1	2.5	1
6.065	0	7.13514	6.78852	10.3	-0.3	1.6	1
6.07	0.37278	7.17438	6.82122	6.7	0.4	0.7	1
6.075	0.44472	7.17438	6.899701	2.4	1.8	0.2	1
6.08	0.44472	6.91932	7.004341	-3.2	3.7	-1.7	1
6.085	0.44472	6.69696	7.11552	-7.7	5.3	-3.9	1
6.09	0.33354	6.54654	7.37058	-11.4	6.6	-6.4	1
6.095	0.48396	6.33072	7.80222	-15	8.1	-8.7	1
6.1	-0.96792	5.07504	7.952641	-17.3	9.4	-11.6	1
6.105	-0.66708	6.10836	8.09652	-15.8	6.1	-10.9	1
6.11	-1.03986	5.519761	8.2404	-15.2	5.5	-10.2	1
6.115	-1.0791	5.70288	8.20116	-14	3.9	-9.4	1
6.12	-1.41264	5.74212	8.16846	-11.3	2.8	-7.7	1
6.125	-1.30146	5.814061	8.2404	-9.7	1.8	-5.6	1
6.13	-1.11834	5.66364	8.35158	-7	0.3	-2.8	1
6.135	-1.11834	5.591701	8.35158	-4.6	-0.7	-0.9	1
6.14	-1.00716	5.66364	8.35158	-1.6	-1.3	0.5	1
6.145	-0.77826	5.70288	8.312341	0.3	-2.1	1.6	1
6.15	-0.66708	5.74212	8.12922	2.4	-2.5	2.3	1
6.155	-0.59514	5.814061	8.02458	4.4	-3.1	3.2	1
6.16	-0.48396	5.814061	7.985341	5.4	-2.2	3	1
6.165	-0.2943	5.66364	7.985341	6.3	-2.1	3.4	1
6.17	-0.22236	5.66364	7.985341	7.7	-2.1	3.2	1
6.175	-0.22236	5.63094	8.02458	7.9	-1.4	2.6	1
6.18	-0.18312	5.77482	8.12922	8.5	-0.7	2.3	1
6.185	-0.33354	6.06912	8.16846	9.1	-0.1	1.8	1
6.19	-0.40548	6.40266	7.952641	8.8	0.1	1.3	1
6.195	-0.33354	6.43536	7.84146	7.7	-0.2	0.8	1
6.2	-0.2943	6.33072	7.80222	6.2	0	0.4	1
6.205	-0.33354	6.33072	7.80222	4.8	0.2	-0.2	1
6.21	-0.33354	6.25224	7.80222	3.9	0.2	-0.6	1
6.215	-0.25506	6.25224	7.76952	2.6	0.9	-0.4	1
6.22	-0.22236	6.291481	7.76952	1.5	1.1	-1.2	1
6.225	-0.11118	6.291481	7.84146	0.2	1.1	-1.8	1
6.23	-0.14388	6.14106	7.84146	-0.8	1	-2.8	1
6.235	-0.40548	6.06912	7.985341	-1.2	1.7	-2.8	1
6.24	-0.40548	6.03642	7.9134	-2.2	1.8	-3	1
6.245	-0.40548	5.99718	7.952641	-2.2	1.6	-3.6	1
6.25	-0.5559	6.03642	8.12922	-2.3	1.3	-3	1
6.255	-0.63438	5.95794	8.16846	-2.3	0.5	-3.2	1
6.26	-0.51666	5.92524	8.27964	-1.2	0.5	-2.6	1
6.265	-0.66708	5.95794	8.52816	0.1	0.7	-2.5	1
6.27	-0.8567401	5.63094	8.312341	0.9	0.6	-2.5	1
6.275	-0.8567401	5.92524	8.5674	3	0.4	-1.5	1
6.28	-1.00716	5.95794	8.495461	4.9	0	-1.6	1
6.285	-1.03986	6.03642	8.45622	7	-0.4	-0.6	1
6.29	-1.00716	6.14106	8.42352	10.1	-0.9	1.1	1
6.295	-1.22952	6.14106	8.495461	13.2	-0.6	2.6	1
6.3	-1.8639	5.591701	8.63934	16.3	-2.7	5	1
6.305	-1.26876	5.70288	8.82246	21.4	-8	7.6	1
6.31	-1.0791	6.219541	8.82246	24.8	-8.7	9.1	1
6.315	-1.30146	6.36342	8.75052	26.6	-10	9.8	1
6.32	-1.26876	6.219541	8.711281	28.8	-11.5	10.9	1
6.325	-1.22952	6.14106	8.67858	30.8	-13.4	11.3	1
6.33	-1.26876	5.814061	8.45622	31.9	-15.1	11.6	1
6.335	-1.49112	5.25816	8.38428	33.1	-16.2	11.1	1
6.34	-1.41264	5.07504	8.16846	33.3	-19.3	10	1
6.345	-0.8959801	5.48052	7.69758	32.2	-22.1	8.6	1
6.35	-0.07194	6.54654	6.74928	30.3	-23.7	5.7	1
6.355	0.7455601	7.39674	5.87946	26.4	-24.2	3.6	1
6.36	1.3407	7.76298	5.48052	20.4	-22.1	1.4	1
6.365	2.16474	7.9134	5.2974	11.2	-17.9	-2.1	1
6.37	2.42634	8.02458	5.15352	3.9	-11.6	-4.4	1
6.375	2.30862	8.12922	5.22546	-3	-3.8	-6.2	1
6.38	1.79196	7.9461	5.519761	-10.5	3.9	-6.4	1
6.385	0.96792	7.6191	6.023341	-18.4	10	-8.8	1
6.39	0.8175	7.0305	6.53346	-26.6	14.2	-12.9	1
6.395	0.8959801	6.54654	7.004341	-32	16.5	-16	1
6.4	0.37278	6.36342	7.403281	-35.3	18.5	-18.6	1
6.405	0.18312	6.1803	7.73028	-37.8	19.6	-20.7	1
6.41	-0.11118	5.63094	8.09652	-39.9	20.4	-23	1
6.415	-0.44472	5.07504	8.894401	-38	18.9	-23.5	1
6.42	-1.15104	4.59762	9.33258	-33.8	17.6	-23.5	1
6.425	-1.45188	4.37526	9.692281	-27	15.1	-23.1	1
6.43	-1.6023	4.23138	9.80346	-19.3	12.1	-22.3	1
6.435	-2.01432	4.30332	9.80346	-10.5	8.6	-20.7	1
6.44	-2.42634	4.7088	9.83616	-1.3	6.1	-18.1	1
6.445	-2.68794	5.18622	9.659581	7.7	1.7	-14.3	1
6.45	-2.60946	5.48052	9.33258	18	-3.7	-7.9	1
6.455	-2.60946	5.77482	9.110221	25.1	-7.6	-2.7	1
6.46	-2.98224	5.70288	9.07752	31.2	-11.4	2.2	1
6.465	-2.94954	5.48052	9.03828	36.6	-18.2	7.9	1
6.47	-2.30862	5.11428	8.9271	40.3	-25.6	10.7	1
6.475	-1.6023	5.0031	8.67858	43.2	-31	11	1
6.48	-1.19028	5.2974	8.27964	45.2	-35.2	9.8	1
6.485	-0.5559	5.814061	7.62564	45.2	-39.6	7	1
6.49	0.51666	6.4746	6.97164	43.2	-41.5	3.5	1
6.495	1.3407	7.3575	6.06258	39.3	-40.6	-0.8	1
6.5	2.19744	8.09652	5.40858	31.5	-36.4	-4.7	1
6.505	2.6487	8.71782	4.89846	24	-29.4	-7.4	1
6.51	2.79912	9.01212	4.68264	14.7	-21.1	-9.2	1
6.515	2.79912	9.16254	4.6107	4.7	-11.7	-10.6	1
6.52	2.27592	8.979421	4.78728	-5.3	-0.9	-11.7	1
6.525	1.0791	8.390821	5.2647	-17	10.5	-12.6	1
6.53	0.22236	8.16846	5.80752	-26.6	16.1	-13.9	1
6.535	0.66708	7.83492	6.13452	-35.2	19	-16.2	1
6.54	0.63438	7.57986	6.422281	-42.4	21.9	-17.4	1
6.545	0.37278	7.213621	6.82122	-48.8	24.7	-19.1	1
6.55	0.40548	6.84084	7.004341	-55.4	28	-22.1	1
6.555	0.33354	6.7689	6.9324	-60	29.6	-24.2	1
6.56	0.18312	6.4746	6.899701	-64.4	30.7	-25.7	1
6.565	-1.53036	5.44782	8.495461	-68.8	31.4	-27.3	1
6.57	-6.04296	-2.3871	10.01928	-69.1	22	-26.6	1
6.575	0.70632	8.64588	8.63934	-51.2	-5.2	-19.8	1
6.58	-1.3407	5.07504	9.437221	-48.5	-5.9	-16.3	1
6.585	-2.16474	3.08688	9.76422	-43.6	-14.4	-13.7	1
6.59	-1.37994	4.45374	10.8891	-28.6	-18.8	-6.2	1
6.595	-1.15104	4.1202	10.05852	-19.9	-12.2	-3.5	1
6.6	-1.0791	4.63686	9.692281	-12.1	-9.3	-0.1	1
6.605	-1.0791	5.0031	9.00558	-4.8	-6.2	2	1
6.61	-0.77826	5.55246	8.495461	1.8	-3.2	3.3	1
6.615	-0.77826	6.291481	8.02458	4.6	-1.6	3.8	1
6.62	-0.8567401	6.43536	7.80222	5.3	-0.9	3.4	1
6.625	-0.70632	6.25224	7.9134	5.3	-1.1	3.2	1
6.63	-0.5559	6.06912	7.952641	4.9	-1.6	3	1
6.635	-0.59514	5.95794	8.057281	4.6	-1.4	2.5	1
6.64	-0.48396	5.77482	8.12922	4.9	-0.7	2.6	1
6.645	-0.40548	5.74212	8.312341	5.3	-0.3	1.8	1
6.65	-0.59514	5.814061	8.312341	6.3	0.4	1.3	1
6.655	-0.8175	5.92524	8.35158	7.3	1.6	1.4	1
6.66	-0.77826	5.92524	8.38428	8.1	1.4	2.1	1
6.665	-0.63438	5.84676	8.52816	9.2	1.1	3	1
6.67	-0.48396	5.95794	8.67858	10.9	1	3.3	1
6.675	-0.48396	5.99718	8.5674	12.2	1.4	3.1	1
6.68	-0.66708	6.14106	8.495461	13.9	1.9	2.5	1
6.685	-0.8959801	6.62502	8.312341	16.9	3	2.7	1
6.69	-0.96792	6.585781	8.12922	18.7	3.2	3.3	1
6.695	-0.7455601	6.7689	8.312341	20.7	3.1	3.9	1
6.7	-0.44472	6.40266	8.35158	22.9	3.6	3.6	1
6.705	-0.14388	6.219541	8.67858	25.9	4.6	3.1	1
6.71	-0.7455601	5.25816	9.437221	31.3	6.9	1	1
6.715	-2.45904	3.01494	10.2024	36.5	4.2	-1.7	1
6.72	-0.40548	5.2974	9.731521	46.8	-11.2	-0.6	1
6.725	-0.63438	4.63686	9.9081	54.7	-14.9	0.1	1
6.73	-1.30146	4.08096	9.731521	60	-13	-3.3	1
6.735	-1.30146	4.81998	8.96634	66.2	-19.1	-7	1
6.74	-2.6487	4.525681	8.16846	65.4	-26.6	-13.1	1
6.745	-4.44066	3.93708	8.057281	62	-41.7	-25.9	1
6.75	-3.06072	4.23138	8.312341	55.1	-66.2	-43.5	1
6.755	0.5559	4.81998	7.47522	45.7	-86.8	-65.3	1
6.76	2.27592	6.10836	6.53346	32.1	-98.4	-90.9	1
6.765	2.01432	7.3248	5.519761	20	-100.3	-109.4	1
6.77	2.08626	8.057281	4.89846	6.9	-100.6	-123.8	1
6.775	2.83182	8.829	4.42758	-5.7	-98.9	-135.4	1
6.78	3.28308	9.456841	4.13982	-17.1	-90.7	-141.2	1
6.785	3.28308	10.11738	4.17252	-30.5	-74.1	-140.2	1
6.79	2.9103	10.2678	4.21176	-41.1	-55.3	-133.4	1
6.795	1.45188	10.11738	4.17252	-49.7	-33.5	-120.8	1
6.8	0.07194	10.08468	4.3164	-56	-13	-100.5	1
6.805	-1.30146	9.6792	4.71534	-62.4	6.2	-74.6	1
6.81	-5.18622	8.02458	6.13452	-67.4	22.4	-48.8	1
6.815	-10.97412	4.30332	8.2404	-69.2	24.8	-23.7	1
6.82	-4.70226	5.0031	9.00558	-60.4	-5	3.6	1
6.825	-2.01432	0	10.49016	-53.5	-17.4	16.8	1
6.83	2.01432	5.99718	9.731521	-39.2	-23.8	23.1	1
6.835	0.07194	5.74212	10.16316	-24.4	-22.9	23.1	1
6.84	-0.14388	3.89784	10.16316	-20	-19	16.8	1
6.845	1.3407	5.11428	10.05852	-8.1	-14.2	15.7	1
6.85	0.63438	5.25816	8.96634	-2.1	-5.4	10.7	1
6.855	0.44472	5.886	8.38428	2.5	-0.5	6.6	1
6.86	0.48396	5.74212	7.985341	4.1	1.6	2.8	1
6.865	-0.48396	5.92524	7.84146	5.1	2.8	-0.1	1
6.87	-1.3407	6.33072	7.76952	6.3	3.5	-1.2	1
6.875	-1.53036	6.4746	8.12922	6.7	2.8	0	1
6.88	-1.45188	6.54654	8.38428	7.5	1.5	1.8	1
6.885	-1.19028	6.43536	8.35158	8.5	0.6	3.7	1
6.89	-0.92868	6.40266	8.16846	9.8	0.5	5.1	1
6.895	-0.96792	6.4746	8.2404	11.9	1.8	7.7	1
6.9	-0.48396	6.25224	8.35158	13.3	2.7	9.3	1
6.905	-0.37278	5.95794	8.45622	15.8	3.7	10	1
6.91	-0.07194	5.95794	8.38428	18.1	4.4	9.9	1
6.915	0.11118	5.84676	8.35158	19.4	4.6	8.8	1
6.92	-0.18312	5.07504	8.78322	21.5	3.8	4.9	1
6.925	-0.33354	5.33664	8.63934	23.5	0.4	0.7	1
6.93	0.5559	6.43536	8.16846	26.8	-3.4	-1.9	1
6.935	0.07194	5.70288	8.35158	28.4	-1.7	-6.5	1
6.94	-0.18312	5.48052	8.42352	31.1	-0.9	-10	1
6.945	-0.0327	5.519761	8.312341	34.5	-2.9	-13.1	1
6.95	-0.48396	5.2974	8.2404	36.1	-4.4	-16.2	1
6.955	-2.60946	4.66956	8.312341	37.1	-5.4	-21.1	1
6.96	-4.251	4.1202	8.600101	36.8	-13.8	-30.2	1
6.965	-3.24384	4.48644	8.711281	35.9	-33.8	-41.5	1
6.97	-0.25506	5.2974	8.12922	32.5	-55.9	-56.4	1
6.975	0.8959801	5.84676	7.62564	27.7	-67.4	-71.4	1
6.98	0.37278	6.36342	7.403281	21	-73.4	-90.8	1
6.985	-0.51666	6.4746	7.403281	15.1	-78.8	-106.8	1
6.99	-0.70632	6.4746	7.2594	8.8	-87.1	-122.8	1
6.995	-0.37278	6.4746	7.298641	1.1	-96.3	-143.4	1
7	-0.44472	6.62502	7.04358	-4.6	-102.8	-159.6	1
7.005	-0.18312	7.10244	6.605401	-10.5	-106.9	-174.5	1
7.01	0.8175	7.39674	6.2457	-16.3	-109.4	-185.8	1
7.015	1.53036	7.87416	6.023341	-21.9	-106.8	-191.9	1
7.02	1.90314	8.57394	5.40858	-27.5	-99.4	-192.4	1
7.025	0.66708	7.9461	5.591701	-32.5	-87.4	-185.6	1
7.03	1.37994	11.33382	2.9757	-33.9	-71.1	-153.8	1
7.035	1.22952	12.36714	4.2837	-35.8	-42.2	-117.7	1
7.04	-6.12144	7.54062	5.99064	-45.2	-10.4	-68.8	1
7.045	-11.64774	4.23138	7.51446	-50	-0.2	-21.6	1
7.05	-7.76298	2.20398	9.293341	-42	-20.8	5.3	1
7.055	0.96792	2.87106	11.00028	-26.8	-43.8	24.8	1
7.06	4.5126	4.48644	10.30704	-18	-38.2	30.7	1
7.065	2.30862	5.25816	10.05852	-12.2	-27.5	27.2	1
7.07	-0.14388	5.0031	9.40452	-7.9	-17.4	19.8	1
7.075	-0.25506	5.22546	8.67858	-3.2	-12.4	16.4	1
7.08	0.25506	5.814061	8.02458	0.4	-8.8	14.4	1
7.085	0.33354	6.1803	7.84146	0.7	-6.7	12.3	1
7.09	-0.22236	6.25224	7.69758	-0.6	-5.8	9.6	1
7.095	0.18312	6.33072	7.69758	-1.9	-5.6	7.8	1
7.1	0.51666	6.219541	7.62564	-3.7	-4.9	5.4	1
7.105	0.07194	6.06912	7.84146	-6	-3	1.6	1
7.11	-0.25506	5.95794	7.76952	-7.2	-2.2	-1.5	1
7.115	-0.8959801	6.06912	7.80222	-7.4	-1.6	-2.7	1
7.12	-1.37994	5.99718	7.76952	-7.3	-1.8	-2.3	1
7.125	-1.71348	6.10836	8.02458	-6.7	-2.9	-1.1	1
7.13	-1.30146	5.886	8.312341	-4.7	-4.9	0.9	1
7.135	-0.77826	5.70288	8.38428	-3.8	-5.4	2	1
7.14	-0.59514	5.74212	8.35158	-2	-4.2	1.2	1
7.145	-0.5559	5.591701	8.27964	-0.2	-2.5	0	1
7.15	-0.63438	5.591701	8.20116	1.9	-0.9	-0.4	1
7.155	-0.63438	5.74212	8.12922	3.9	0.9	0.2	1
7.16	-0.8567401	5.886	8.16846	5.1	1.9	-0.2	1
7.165	-0.8175	5.92524	8.16846	6.3	1.8	0	1
7.17	-0.51666	5.99718	8.16846	7.1	1.9	0	1
7.175	-0.44472	6.06912	8.16846	6.7	1.7	0	1
7.18	-0.40548	5.99718	8.16846	6.9	1.8	-0.2	1
7.185	-0.40548	6.14106	8.16846	6.3	1.4	0	1
7.19	-0.51666	6.219541	8.16846	6	2	-0.4	1
7.195	-0.51666	6.1803	8.2404	6.1	2.4	-0.7	1
7.2	-0.40548	6.14106	8.16846	5.6	2.9	-1.1	1
7.205	-0.33354	6.14106	8.20116	5.4	3.3	-1.6	1
7.21	-0.22236	6.10836	8.20116	6	3.5	-2.5	1
7.215	-0.11118	6.03642	8.2404	6.9	4.5	-3.9	1
7.22	0.0327	6.10836	8.312341	8.2	5.3	-6.4	1
7.225	0.14388	6.14106	8.42352	9.6	6.8	-8.8	1
7.23	0.11118	6.219541	8.5674	11.6	8.8	-11.9	1
7.235	-0.25506	5.99718	8.63934	16	11.7	-17.4	1
7.24	0	5.519761	9.03828	23.1	12.7	-20.3	1
7.245	0.33354	4.74804	9.50916	29.1	13.5	-23.9	1
7.25	0.33354	3.60354	9.5811	35.3	16	-29.6	1
7.255	-0.44472	4.963861	9.437221	42.4	15.8	-33	1
7.26	-1.90314	4.66956	9.00558	45.7	12.1	-40.7	1
7.265	-2.30862	4.55838	8.02458	44.6	-2.7	-50.6	1
7.27	-2.83182	5.63094	7.18746	43.4	-17.9	-59	1
7.275	-2.19744	6.40266	6.605401	39.4	-32.9	-68	1
7.28	-0.14388	7.46868	6.023341	33.1	-47.4	-72.8	1
7.285	1.11834	8.16846	5.66364	23.9	-53.5	-74.5	1
7.29	0.8959801	8.31888	5.87946	10.9	-48.4	-76.1	1
7.295	0.25506	7.9461	5.624401	-0.2	-41	-76.6	1
7.3	0.33354	7.9134	6.023341	-10.5	-33.8	-74.4	1
7.305	-0.59514	7.87416	5.84022	-19.8	-26.4	-64.6	1
7.31	-1.49112	7.83492	6.31764	-25.2	-16	-51.8	1
7.315	-4.17906	6.40266	6.677341	-31.9	-1.6	-35.4	1
7.32	-5.33664	6.06912	7.62564	-30.8	2	-17.3	1
7.325	-3.09342	5.36934	8.20116	-26.9	-1.4	-5.5	1
7.33	-1.26876	5.36934	8.63934	-22.8	-4	1.2	1
7.335	-0.40548	5.33664	9.07752	-16.5	-4.4	4.5	1
7.34	0.0327	4.93116	9.47646	-8.6	-3.5	3.6	1
7.345	-0.11118	4.85268	9.5811	-1.4	-3	1.3	1
7.35	-0.8567401	5.14698	9.36528	5.9	-1.6	-1.1	1
7.355	-1.26876	5.77482	9.2214	12.8	-1.4	-3	1
7.36	-1.0791	5.66364	8.9271	20.2	-1.3	-6.2	1
7.365	-1.97508	5.18622	9.2541	30.1	-0.9	-10.4	1
7.37	-2.1255	4.66956	9.2541	38.7	-9.7	-11.7	1
7.375	-2.75988	4.59762	9.33258	48.2	-24.5	-16	1
7.38	-1.67424	4.19214	10.2351	57.8	-39.9	-28.9	1
7.385	-0.11118	5.0031	9.62034	66.3	-57.4	-37.3	1
7.39	-0.33354	5.18622	9.692281	73.5	-66.9	-49.7	1
7.395	-0.25506	5.18622	9.2541	76.6	-77.7	-61.3	1
7.4	0.2943	5.33664	8.495461	76	-91.8	-76.1	1
7.405	0.8959801	6.10836	7.73028	72.9	-99.3	-86.5	1
7.41	1.0791	6.84084	6.74928	66	-101.6	-94.4	1
7.415	1.0791	7.507921	5.80752	54.8	-98.9	-100.6	1
7.42	0.7455601	8.27964	4.86576	43.4	-92.1	-101.5	1
7.425	0.48396	8.86824	4.17252	30.6	-83	-99	1
7.43	0.07194	9.3849	3.6624	16.5	-71.9	-93.3	1
7.435	-0.2943	9.6792	3.48582	1.8	-59.4	-85.4	1
7.44	-0.59514	9.607261	3.77358	-12.7	-45.7	-75.3	1
7.445	-1.03986	9.417601	3.9567	-26.9	-31.2	-63.6	1
7.45	-1.67424	9.16254	4.21176	-44.4	-10.5	-46.4	1
7.455	-2.68794	8.71782	4.46028	-58.4	5.8	-31.7	1
7.46	-4.81344	7.72374	5.00964	-70	16.7	-17.5	1
7.465	-4.85268	6.91932	6.16722	-78.4	20.6	-4.8	1
7.47	-2.53752	6.14106	6.78852	-84.7	17.4	4.2	1
7.475	-3.21114	5.18622	8.16846	-89.1	17.7	11.6	1
7.48	-4.963861	2.53752	8.312341	-90.1	1.1	18.1	1
7.485	-1.93584	6.65772	8.5674	-77.3	-24.2	29.6	1
7.49	0.0327	4.34256	10.13046	-69.8	-33.8	33.7	1
7.495	1.30146	0.9875401	11.11146	-63.2	-36.2	28.7	1
7.5	4.40142	5.99718	12.23634	-33.7	-29.6	20.2	1
7.505	1.22952	2.943	11.43846	-21.9	-18.6	10	1
7.51	-0.0327	4.45374	10.13046	-10.9	-3.9	0.2	1
7.515	-0.37278	5.25816	8.52816	-0.9	1.1	-1.9	1
7.52	-2.23668	6.62502	7.73028	3	3.5	-2.9	1
7.525	-2.19744	6.65772	7.37058	4.6	1.9	-0.8	1
7.53	-1.37994	6.43536	7.47522	3.9	-0.2	1.6	1
7.535	-0.96792	6.1803	7.65834	3.1	-1.6	2.9	1
7.54	-0.66708	5.95794	7.9134	2.6	-2	3.7	1
7.545	-0.14388	5.886	8.16846	2.5	-2	3.5	1
7.55	0.25506	5.77482	8.27964	3	-0.8	2.3	1
7.555	-0.0327	5.84676	8.20116	3.2	0.7	0.7	1
7.56	-0.18312	6.03642	8.16846	3.3	1.5	-0.6	1
7.565	-0.2943	6.36342	8.35158	3.1	2.4	-2.4	1
7.57	-0.40548	6.14106	8.12922	3	3.4	-4.8	1
7.575	-0.66708	6.25224	8.2404	3.9	3.7	-5.6	1
7.58	-0.8959801	6.25224	8.20116	4.2	3.5	-6.5	1
7.585	-0.96792	6.219541	8.057281	4.4	3.2	-6.3	1
7.59	-1.0791	6.219541	7.985341	5.1	3	-5.8	1
7.595	-1.19028	6.14106	8.09652	6.6	2.6	-4.6	1
7.6	-1.11834	5.84676	8.35158	8.4	2.1	-4	1
7.605	-0.8567401	5.74212	8.45622	10	2.3	-3.5	1
7.61	-0.5559	5.70288	8.45622	12.9	3.4	-3	1
7.615	-0.18312	5.95794	8.35158	15.8	4.3	-3.9	1
7.62	-0.22236	6.03642	8.09652	17.3	5.1	-4.9	1
7.625	-0.25506	6.40266	7.69758	17.2	6.6	-7	1
7.63	-0.7455601	6.43536	7.33134	15.8	8.9	-8.8	1
7.635	-0.8175	6.88008	6.899701	12.6	9.1	-9	1
7.64	-1.00716	6.91932	6.71658	7.7	7.6	-9.1	1
7.645	-1.19028	6.7689	6.78852	3	6.3	-8.4	1
7.65	-0.8959801	6.513841	6.97164	-1.7	4.6	-7.2	1
7.655	-0.77826	6.291481	7.2594	-5.5	3.9	-7	1
7.66	-0.92868	5.99718	7.69758	-8.8	3.2	-6.9	1
7.665	-1.19028	5.814061	8.02458	-9.8	2.5	-7.2	1
7.67	-1.30146	5.74212	8.38428	-8.5	1.5	-7.3	1
7.675	-1.26876	5.33664	8.45622	-7	0.9	-8.1	1
7.68	-1.3407	5.44782	8.75052	-3.4	0.1	-7.5	1
7.685	-1.3407	5.25816	8.63934	1.2	-0.4	-7	1
7.69	-1.0791	5.33664	8.63934	6.2	0.2	-6.6	1
7.695	-1.53036	5.48052	8.67858	10.5	2	-3.7	1
7.7	-1.19028	5.519761	8.45622	14.8	1.4	-4.8	1
7.705	-1.00716	5.63094	8.35158	18.7	1.5	-4.1	1
7.71	-1.03986	5.814061	8.20116	21.9	0.7	-2.5	1
7.715	-1.03986	5.886	7.985341	23.3	0.3	-1.3	1
7.72	-1.41264	5.95794	7.9134	24.2	-0.1	0.2	1
7.725	-1.97508	6.06912	7.65834	24.2	-1.6	3.1	1
7.73	-1.30146	6.62502	7.14822	23.3	-4	6.9	1
7.735	-1.30146	6.62502	7.076281	20.3	-3.2	9.8	1
7.74	-1.37994	6.7689	6.78852	17	-2.3	12.3	1
7.745	-0.92868	6.91932	6.677341	12.6	-2.3	14	1
7.75	-0.7455601	7.0305	6.49422	7.5	-1.5	16	1
7.755	-0.8959801	6.991261	6.46152	1.5	0.4	16.7	1
7.76	-0.92868	7.0305	6.46152	-5.1	2.5	17.2	1
7.765	-0.77826	7.13514	6.49422	-11.3	3.6	17.8	1
7.77	-0.70632	7.10244	6.422281	-19.9	5.7	17.5	1
7.775	-0.66708	7.10244	6.53346	-27	8.5	18	1
7.78	-0.44472	6.91932	6.78852	-33.8	11.6	16.9	1
7.785	-2.57022	5.40858	8.27964	-41.2	12.4	15.7	1
7.79	-0.66708	5.814061	7.37058	-40.1	-6.3	17	1
7.795	0.96792	5.99718	9.18216	-33	-13	19.2	1
7.8	0.5559	3.96978	9.83616	-33.3	-11.7	11.8	1
7.805	1.82466	4.85268	9.875401	-25	-8.5	6.5	1
7.81	1.00716	5.25816	9.875401	-13.4	-4.9	2.3	1
7.815	-0.63438	5.33664	9.437221	-9.9	-0.8	-2.4	1
7.82	-0.63438	5.70288	8.75052	-3.2	2	-3.4	1
7.825	-1.49112	6.1803	8.312341	0	2.4	-3.7	1
7.83	-1.56306	6.291481	7.952641	1.4	1.6	-3	1
7.835	-1.0791	6.219541	7.985341	2.9	1.1	-0.4	1
7.84	-0.51666	6.06912	8.057281	3.8	0.8	-0.7	1
7.845	-0.33354	5.99718	8.09652	4	0.9	-1.7	1
7.85	-0.48396	6.03642	7.985341	4.2	1.9	-2.4	1
7.855	-0.40548	6.03642	8.09652	3.5	2.1	-2.8	1
7.86	-0.37278	6.10836	8.20116	3.3	2.9	-3.5	1
7.865	-0.40548	5.92524	8.057281	2.9	3.7	-4.8	1
7.87	-0.44472	6.219541	8.057281	2.9	3.8	-5.9	1
7.875	-0.59514	6.14106	7.952641	2.6	3.8	-7.4	1
7.88	-0.66708	6.219541	8.02458	2.7	4.4	-8.3	1
7.885	-0.77826	6.219541	7.985341	2.5	5	-8.6	1
7.89	-0.8175	6.291481	7.952641	3.2	6	-8.4	1
7.895	-0.77826	6.33072	7.952641	3.7	6.5	-8.3	1
7.9	-0.7455601	6.33072	7.9134	3.5	7.2	-8	1
7.905	-0.66708	6.40266	7.9134	3.6	7.1	-8	1
7.91	-0.66708	6.36342	7.985341	3.2	7.5	-7.8	1
7.915	-0.7455601	6.43536	7.952641	2.4	8.8	-8.7	1
7.92	-0.77826	6.40266	7.87416	1.3	9.8	-8.8	1
7.925	-0.7455601	6.36342	7.73028	0.3	10.2	-9.6	1
7.93	-0.63438	6.33072	7.586401	-1.1	11.1	-9.5	1
7.935	-0.7455601	6.33072	7.51446	-2.8	11.8	-9.9	1
7.94	-1.19028	6.43536	7.33134	-4.6	12.3	-10.7	1
7.945	-1.82466	6.62502	7.04358	-8.2	11.2	-9.8	1
7.95	-2.23668	6.62502	6.82122	-11.6	8.7	-8.7	1
7.955	-2.3871	6.585781	7.076281	-15.3	5.2	-5.2	1
7.96	-2.34786	6.1803	7.33134	-18	2.4	-1.9	1
7.965	-2.01432	5.77482	7.62564	-19.6	-0.9	0.7	1
7.97	-1.45188	5.14698	7.9134	-19.8	-3.9	4.4	1
7.975	-1.00716	5.14698	8.312341	-18.3	-5.6	6.5	1
7.98	-0.8959801	4.78074	8.495461	-16	-6.8	7.6	1
7.985	-1.19028	5.04234	8.52816	-13.2	-7.1	8.1	1
7.99	-1.37994	5.25816	8.42352	-10.3	-7	8.4	1
7.995	-1.11834	5.519761	8.312341	-6.7	-6.5	9.5	1
8	-1.03986	5.63094	8.09652	-5.3	-6.5	10.6	1
8.005	-1.00716	5.886	7.985341	-4.5	-7	11.6	1
8.01	-0.8567401	5.95794	7.9134	-4.4	-7.2	12.1	1
8.015	-0.5559	5.92524	7.87416	-4.2	-7.7	12.5	1
8.02	-0.5559	6.06912	7.87416	-4.9	-7.2	12.3	1
8.025	-0.40548	6.10836	7.87416	-5.3	-7.4	12.3	1
8.03	-0.40548	6.06912	7.87416	-5.3	-7	12	1
8.035	-0.44472	5.99718	7.985341	-5.5	-7.2	10.9	1
8.04	-0.18312	5.74212	8.02458	-4.3	-7.4	9.8	1
8.045	-0.22236	5.77482	8.12922	-4.3	-7.3	10.4	1
8.05	-0.18312	5.70288	8.20116	-3	-6.5	9.3	1
8.055	-0.11118	5.66364	8.2404	-1.8	-5.1	7.2	1
8.06	-0.18312	5.63094	8.38428	-0.4	-3.6	4.7	1
8.065	-0.7455601	5.92524	8.42352	1.3	-1.3	2.7	1
8.07	-1.19028	6.291481	8.35158	1.8	0.2	2.1	1
8.075	-1.30146	6.40266	8.38428	2.3	1.3	2.3	1
8.08	-1.41264	6.43536	8.35158	2.1	1.8	2.5	1
8.085	-1.6023	6.54654	8.45622	2.2	2.6	3.5	1
8.09	-1.67424	6.65772	8.35158	3	2.5	4.9	1
8.095	-1.56306	6.7689	8.45622	3.6	2.3	6.7	1
8.1	-1.67424	6.65772	8.38428	5	2.6	8.1	1
8.105	-1.11834	6.88008	8.495461	7.6	2.8	8.7	1
8.11	-1.26876	6.65772	8.45622	8.4	2.5	10.2	1
8.115	-1.19028	6.69696	8.42352	8.9	3.8	10.4	1
8.12	-0.77826	6.33072	8.2404	7.4	2.9	9.9	1
8.125	-0.8567401	6.4746	8.057281	7.4	3.7	8.6	1
8.13	-0.8567401	6.65772	7.80222	7.2	3.2	6.9	1
8.135	-1.03986	6.65772	7.76952	6.2	2.4	4.1	1
8.14	-1.45188	7.10244	7.69758	3.5	1.3	-0.2	1
8.145	-2.49828	6.7689	7.84146	0.2	0.2	-3.7	1
8.15	-4.7415	5.92524	7.65834	-3.7	-4.4	-9.3	1
8.155	-8.06382	4.08096	7.76952	-7.6	-17.5	-23.5	1
8.16	-9.03174	2.87106	7.51446	-7.4	-38.6	-43.7	1
8.165	-8.65896	3.45966	7.04358	-4.9	-58.3	-71.9	1
8.17	-6.16068	3.93708	5.84022	-1.7	-69.6	-100.3	1
8.175	-2.83182	5.84676	4.21176	1	-70.4	-120.8	1
8.18	-0.07194	8.16846	3.77358	2.1	-66.4	-129.1	1
8.185	3.87822	8.90748	5.73558	0.4	-66	-123.6	1
8.19	9.55494	7.42944	7.54716	-6.6	-65.2	-94.5	1
8.195	13.88442	5.18622	9.18216	-12.8	-56.7	-59.6	1
8.2	15.67638	2.79258	10.2024	-17.2	-40	-20.9	1
8.205	8.61972	1.32108	8.35158	-18.6	-18.2	12.6	1
8.21	-5.559	5.25816	9.03828	-10.7	-1.9	16.3	1
8.215	-7.952641	5.66364	9.47646	-4.2	-0.4	7	1
8.22	-0.8567401	4.74804	8.9271	0.8	-11.4	9.6	1
8.225	3.84552	3.71472	8.67858	5.1	-13.3	12.1	1
8.23	2.08626	4.93116	8.85516	10	-7.7	14	1
8.235	-1.19028	6.62502	8.67858	15.2	2.5	12.8	1
8.24	-2.94954	7.285561	8.27964	11.9	3.8	11.9	1
8.245	-1.26876	7.0305	7.87416	9.2	2.1	9.8	1
8.25	0.59514	6.65772	7.73028	6.6	0.9	7.2	1
8.255	0.25506	6.585781	7.76952	4.4	1.7	6.3	1
8.26	-0.8959801	6.25224	8.02458	2.5	1.8	3.5	1
8.265	-1.90314	6.06912	8.12922	1.1	1.1	1.4	1
8.27	-2.30862	6.1803	8.12922	1.6	1.7	1	1
8.275	-2.1255	6.1803	8.20116	2.2	0.9	2.2	1
8.28	-1.8639	6.291481	8.600101	3.3	0.1	3.6	1
8.285	-1.67424	6.585781	8.75052	4.6	0	4.8	1
8.29	-1.64154	6.4746	8.600101	5.3	1.1	6.9	1
8.295	-1.71348	6.4746	8.67858	6	1.3	8.9	1
8.3	-1.71348	6.4746	8.5674	6.4	0.5	10.4	1
8.305	-1.6023	6.69696	8.52816	7.4	0.7	12	1
8.31	-1.26876	6.54654	8.312341	7.8	0.4	12.3	1
8.315	-1.15104	6.40266	8.38428	8.8	-0.4	13.4	1
8.32	-0.59514	6.25224	8.2404	9.3	-1.1	12.3	1
8.325	-0.0327	6.14106	8.2404	10.3	-1.4	11.1	1
8.33	0.33354	6.06912	8.12922	10.9	-2.1	9.5	1
8.335	0.22236	5.95794	7.9134	11.2	-1.2	6.8	1
8.34	-0.07194	5.77482	7.73028	10.9	-0.1	5.7	1
8.345	0.07194	5.77482	7.586401	10.3	-0.3	3.7	1
8.35	0.44472	5.814061	7.2594	8.3	1.1	0.9	1
8.355	0.63438	6.25224	6.9324	5.8	1.8	-1.2	1
8.36	0.70632	6.7689	6.71658	2.6	2	-3.2	1
8.365	0.5559	6.91932	6.53346	-3.7	2.1	-5.3	1
8.37	0.44472	6.69696	6.86046	-9.7	1.9	-6.3	1
8.375	0.2943	6.33072	7.14822	-14.2	2.5	-7.6	1
8.38	0.48396	5.70288	7.076281	-17.5	2.2	-8.1	1
8.385	0.70632	5.18622	7.54716	-19.4	0.4	-8.6	1
8.39	-0.33354	5.07504	8.09652	-19.9	0	-8.4	1
8.395	-1.03986	5.11428	8.42352	-18.6	0.1	-8.1	1
8.4	-1.00716	4.93116	8.5674	-14.3	-0.9	-6.5	1
8.405	-1.37994	4.85268	8.67858	-10.6	-1.1	-4.9	1
8.41	-1.82466	5.0031	8.78322	-5.9	-1.3	-2.3	1
8.415	-1.6023	5.18622	8.67858	-2.1	-1.2	0.2	1
8.42	-1.0791	5.40858	8.5674	1.4	-2.6	2.3	1
8.425	-0.8959801	5.99718	8.52816	4.9	-3	5.2	1
8.43	-0.8959801	5.92524	8.27964	4.2	0.3	4.5	1
8.435	-0.7455601	5.95794	8.20116	5.3	1.8	3.9	1
8.44	-0.70632	6.03642	8.16846	6.7	0.7	3	1
8.445	-0.96792	5.95794	8.09652	6.7	1.3	3	1
8.45	-1.3407	5.92524	8.12922	7.7	1.6	3.4	1
8.455	-1.45188	6.06912	8.42352	8.6	1.8	4.1	1
8.46	-1.49112	6.25224	8.38428	9.1	1.6	5.2	1
8.465	-1.37994	6.36342	8.312341	10.3	1.1	6.7	1
8.47	-1.00716	6.291481	8.2404	10.2	0.7	8.3	1
8.475	-0.70632	6.25224	8.12922	9.9	0.2	9.1	1
8.48	-0.37278	6.25224	7.952641	10.3	0.7	9.6	1
8.485	-0.07194	6.10836	7.87416	10.9	0	9.5	1
8.49	0.11118	5.95794	7.76952	10.2	-0.3	9.1	1
8.495	0.25506	6.14106	7.76952	10.2	-0.1	8.7	1
8.5	0.33354	6.06912	7.73028	9	0.1	6	1
8.505	0.33354	6.291481	7.586401	7.4	0.7	4.2	1
8.51	0.37278	6.585781	7.403281	4.9	1.2	1.6	1
8.515	0.2943	6.88008	7.14822	2.3	1.6	-0.8	1
8.52	0.14388	6.84084	7.2594	-1.5	2.1	-2.5	1
8.525	-0.11118	6.4746	7.47522	-5.8	2.2	-4.7	1
8.53	-0.18312	6.36342	7.54716	-7.9	1.8	-5.8	1
8.535	-0.22236	6.25224	7.76952	-9.6	2.5	-6.4	1
8.54	-0.5559	5.99718	7.84146	-11.6	2.5	-6.7	1
8.545	-0.8567401	5.886	7.985341	-12.8	1.7	-7.1	1
8.55	-1.03986	5.77482	8.12922	-12.3	0.4	-6.6	1
8.555	-1.0791	5.55246	8.16846	-10.6	-0.7	-5.5	1
8.56	-1.03986	5.48052	8.20116	-8.3	-1.5	-3.4	1
8.565	-1.00716	5.36934	8.35158	-6.8	-1.5	-1.8	1
8.57	-0.8959801	5.44782	8.27964	-4.4	-2.2	-1.2	1
8.575	-0.8567401	5.44782	8.38428	-1.8	-0.9	-1.1	1
8.58	-0.51666	5.48052	8.27964	0.7	-0.5	-1.8	1
8.585	-0.44472	5.519761	8.27964	2.7	0.6	-1.8	1
8.59	-0.7455601	5.48052	8.02458	4.5	2.2	-2.8	1
8.595	-1.03986	5.70288	7.985341	6.3	3.7	-3.2	1
8.6	-0.96792	5.63094	7.952641	7.7	4.2	-2.5	1
8.605	-0.8959801	5.63094	8.16846	10.2	4.6	-2.2	1
8.61	-1.0791	5.84676	8.38428	12.9	4.7	-1.1	1
8.615	-1.15104	6.33072	8.63934	14.6	5.3	-0.7	1
8.62	-0.8959801	6.54654	8.42352	15	4.2	0.3	1
8.625	-0.70632	6.43536	8.35158	14.9	3.6	1.6	1
8.63	-0.59514	6.36342	8.2404	14.4	2.8	2.2	1
8.635	-0.37278	6.40266	8.09652	13.9	2.2	3.1	1
8.64	-0.25506	6.25224	8.12922	13.3	1.7	3.2	1
8.645	-0.2943	5.95794	8.12922	12.1	1.9	3	1
8.65	-0.33354	5.55246	8.2404	11.6	2.1	2.3	1
8.655	-0.18312	6.06912	7.87416	11.3	1.8	0.8	1
8.66	0.0327	6.7689	7.11552	9	2.7	-0.4	1
8.665	0.07194	7.0305	6.82122	5.2	3.6	-1.6	1
8.67	-0.22236	6.991261	6.78852	0	3.7	-2.1	1
8.675	-0.33354	6.88008	7.004341	-5.1	2.4	-2.1	1
8.68	-0.22236	6.7362	7.2594	-9.5	2.4	-2.6	1
8.685	-0.07194	6.4746	7.51446	-13.4	2.4	-3.9	1
8.69	-0.07194	6.219541	7.62564	-16.5	2.2	-4.8	1
8.695	-0.37278	5.92524	7.985341	-18.4	1.4	-5.1	1
8.7	-0.8567401	5.66364	8.20116	-19.1	0.4	-5.1	1
8.705	-1.03986	5.77482	8.35158	-18.4	-0.1	-5.1	1
8.71	-1.00716	5.77482	8.27964	-16.8	-0.3	-4.5	1
8.715	-1.15104	5.77482	8.312341	-15.1	-0.7	-3.2	1
8.72	-1.3407	5.70288	8.312341	-13.4	-2.3	-0.4	1
8.725	-1.22952	5.70288	8.312341	-11.9	-3.7	1.7	1
8.73	-1.0791	5.66364	8.27964	-9.5	-3.8	2.9	1
8.735	-1.37994	5.63094	8.27964	-7.5	-4.8	5	1
8.74	-0.92868	5.519761	8.20116	-7.3	-0.8	3.7	1
8.745	-0.44472	5.84676	8.38428	-4.4	-3.1	3.1	1
8.75	-0.8959801	5.99718	8.35158	-0.9	-4.1	6.4	1
8.755	-0.2943	5.63094	8.09652	-1.4	-2.2	4.7	1
8.76	-0.70632	5.886	8.20116	0.6	-2	7.4	1
8.765	-0.77826	5.74212	8.09652	1.9	-1.6	8.5	1
8.77	-0.59514	5.814061	8.16846	3.5	0	8.6	1
8.775	-0.44472	5.814061	8.27964	4.1	0	8.3	1
8.78	-0.59514	5.886	8.20116	5.2	1	8.8	1
8.785	-0.59514	6.291481	8.312341	6.5	2.2	8.3	1
8.79	-0.63438	6.36342	8.495461	7.2	2.9	8.9	1
8.795	-0.7455601	6.585781	8.35158	6.8	3.9	9.8	1
8.8	-0.77826	6.65772	8.38428	5.8	3.5	10.2	1
8.805	-1.00716	7.13514	8.45622	4.9	3.7	10.9	1
8.81	-0.8567401	6.88008	8.2404	2.6	3.7	10	1
8.815	-1.0791	6.88008	8.16846	0.7	4.1	11.5	1
8.82	-1.0791	6.33072	7.9134	-0.6	3.5	12.7	1
8.825	-1.0791	5.591701	7.84146	-1.3	2.5	12.9	1
8.83	-0.8567401	5.55246	7.403281	-0.8	2.5	12.5	1
8.835	-0.25506	6.43536	7.18746	0.3	1.8	12.4	1
8.84	0.2943	7.0632	6.9324	-2.5	0.4	9.2	1
8.845	0.63438	7.213621	6.97164	-8.3	-0.7	5.1	1
8.85	0.5559	6.69696	7.14822	-12.9	-1	1.8	1
8.855	0.59514	6.40266	7.37058	-16.7	-0.6	-1.2	1
8.86	0.66708	6.43536	7.65834	-20.5	0.2	-4.9	1
8.865	0.66708	6.65772	7.65834	-23.9	1.1	-8.8	1
8.87	0.11118	6.80814	7.87416	-26.6	1.4	-11.6	1
8.875	-0.48396	7.17438	7.87416	-29.1	0.7	-13.3	1
8.88	-0.8959801	7.213621	7.985341	-31.5	-0.8	-13.5	1
8.885	-0.77826	6.43536	7.76952	-34.3	-3.5	-12.4	1
8.89	0.07194	4.525681	6.9324	-36.1	-6.1	-11.1	1
8.895	1.53036	2.31516	7.403281	-34.3	-7.9	-9.1	1
8.9	0.22236	3.05418	9.2541	-26.4	-4	-6.7	1
8.905	-2.34786	4.4145	9.293341	-20.3	0.5	-4.6	1
8.91	-2.60946	3.93708	8.495461	-15.5	0.7	-2.5	1
8.915	-1.56306	3.67548	7.952641	-9.3	-1.5	0	1
8.92	0.77826	4.30332	7.9134	-3.1	-2.8	-0.9	1
8.925	-0.66708	5.33664	8.495461	3.1	-0.9	3.5	1
8.93	-0.44472	5.48052	8.45622	4.5	1.9	1.4	1
8.935	-1.53036	5.99718	8.67858	5.7	1.8	3.5	1
8.94	-0.48396	5.70288	8.2404	5.1	2.2	1.3	1
8.945	0.44472	5.591701	8.2404	4.4	3.1	0.2	1
8.95	-0.33354	5.84676	8.42352	5.8	3.6	1.6	1
8.955	-1.30146	6.291481	8.63934	5.7	4.5	0.6	1
8.96	-1.75272	6.80814	8.85516	4.9	4.2	0.6	1
8.965	-1.67424	7.0305	8.9271	3.5	2.9	0.9	1
8.97	-1.79196	6.80814	8.9271	1	1.3	2.3	1
8.975	-1.75272	6.65772	8.96634	-0.9	0	3.7	1
8.98	-1.82466	6.513841	8.85516	-1.7	-1.4	4.7	1
8.985	-1.56306	6.40266	8.600101	-1.6	-2.8	5.1	1
8.99	-1.22952	6.14106	8.35158	-1.1	-2.9	5.4	1
8.995	-1.19028	5.814061	8.12922	0.7	-2.8	5.3	1
9	-1.30146	5.74212	8.16846	3.7	-3	3.1	1
9.005	-0.8959801	5.591701	8.16846	8.3	-3.4	-0.4	1
9.01	-0.63438	5.33664	8.2404	12	-2.7	-5.8	1
9.015	-0.8175	5.04234	8.35158	14.9	-3	-10.6	1
9.02	-1.3407	4.34256	8.52816	16.3	-6.1	-17.9	1
9.025	-4.10712	2.17128	9.18216	17.5	-11.1	-28.2	1
9.03	-7.80222	1.1772	9.50916	18.6	-33	-49.7	1
9.035	-11.12454	1.54344	9.47646	19.1	-58.1	-76	1
9.04	-11.01336	0.9875401	9.80346	20	-84.6	-108.4	1
9.045	-7.9134	1.06602	9.5484	21	-110.5	-139.3	1
9.05	-3.4335	3.08688	8.312341	19.8	-126.9	-163.9	1
9.055	0.0327	5.18622	6.677341	14.2	-130.9	-188.9	1
9.06	1.00716	7.3248	5.519761	8.3	-125.1	-203.8	1
9.065	4.62378	11.445	3.88476	5.3	-119.9	-208.1	1
9.07	10.0062	13.32198	2.06664	0.7	-102.2	-201.9	1
9.075	14.33568	14.49918	0.50358	-0.6	-73.2	-177.3	1
9.08	16.98438	13.83864	3.44658	-2.4	-31.1	-111.9	1
9.085	14.26374	9.0906	7.18746	-11.2	-5.6	-45	1
9.09	-0.0327	1.68732	5.11428	-23.6	6.7	-3.2	1
9.095	-11.0526	2.0928	9.2541	-21	8.4	0.9	1
9.1	-8.397361	5.84676	13.36122	-7.6	-9.2	0.9	1
9.105	0.0327	5.07504	11.14416	0.6	-22.6	7.6	1
9.11	4.36872	2.943	9.40452	5.4	-15.2	9.7	1
9.115	1.0791	4.89192	8.894401	12.6	-3.3	9.3	1
9.12	-2.6487	6.88008	8.600101	16.3	2.7	8.5	1
9.125	-1.93584	6.10836	8.057281	14.6	1.2	7.7	1
9.13	0.70632	5.74212	7.9134	13.4	-0.2	5.4	1
9.135	1.41264	6.1803	8.02458	12.3	0.3	4.4	1
9.14	-0.0327	6.291481	8.12922	9.8	2.2	2.1	1
9.145	-1.53036	6.7362	8.2404	7.2	2.8	0.2	1
9.15	-1.53036	6.7689	8.35158	5.8	2.1	-0.6	1
9.155	-1.11834	6.36342	8.495461	4.4	0.6	-0.8	1
9.16	-1.0791	6.25224	8.78322	3.5	0	-0.9	1
9.165	-0.92868	6.25224	8.9271	1.2	-1.2	0.3	1
9.17	-1.03986	6.03642	7.9134	-0.5	0.1	1.4	1
9.175	-1.41264	6.4746	8.42352	1.8	3.3	0.1	1
9.18	-1.37994	6.43536	8.312341	1.8	3.1	0.1	1
9.185	-1.6023	6.7362	8.38428	2.1	2.8	0.6	1
9.19	-1.79196	6.62502	8.45622	1.1	2.6	1.8	1
9.195	-1.6023	6.54654	8.38428	0.5	1.8	3.8	1
9.2	-1.41264	6.69696	8.38428	0.1	1.2	5.5	1
9.205	-1.26876	6.7689	8.45622	-0.4	1	7.1	1
9.21	-1.22952	6.69696	8.312341	-2.1	1.1	8.5	1
9.215	-1.03986	6.80814	8.38428	-3.2	1.3	9.2	1
9.22	-1.0791	6.88008	8.312341	-3.6	0.7	9.3	1
9.225	-1.00716	6.7689	8.312341	-4.7	0.2	9.1	1
9.23	-0.66708	6.7362	8.42352	-5.3	0	8.8	1
9.235	-0.59514	6.62502	8.38428	-6	-0.7	7.9	1
9.24	-0.5559	6.43536	8.27964	-6.6	-0.9	6	1
9.245	-0.66708	6.36342	8.20116	-7.5	-0.5	4	1
9.25	-1.11834	6.7689	8.38428	-7.5	0.9	-0.4	1
9.255	-1.64154	6.62502	8.02458	-7.9	1.5	-4.8	1
9.26	-1.37994	6.4746	7.84146	-7.5	1.7	-12.5	1
9.265	-1.3407	6.219541	7.47522	-7.2	2.4	-23.5	1
9.27	-1.82466	5.814061	7.44252	-6	-0.2	-32.1	1
9.275	-5.2647	2.24322	7.11552	-6	-4.4	-42.8	1
9.28	-13.36122	1.4715	6.13452	-3.9	-18.4	-62.6	1
9.285	-19.11642	4.34256	6.2457	5.5	-44.3	-95.9	1
9.29	-18.63246	5.74212	5.44128	12	-77.9	-139	1
9.295	-14.85888	6.7689	4.24446	16.8	-108.5	-185.5	1
9.3	-10.86294	8.979421	3.11958	21.3	-130.3	-231.7	1
9.305	-6.49422	11.88318	3.26346	22.9	-136.2	-255.5	1
9.31	-0.22236	12.28866	3.84552	19.1	-141.6	-258.3	1
9.315	7.16784	10.11738	4.82652	8.6	-147.4	-236.7	1
9.32	14.37492	5.74212	6.35034	-0.3	-146.5	-195.6	1
9.325	21.95478	1.43226	8.85516	-7.7	-138.8	-138.6	1
9.33	28.74984	0.18312	13.1454	-7.2	-117.6	-73.5	1
9.335	30.61374	-0.18312	13.43316	-6	-73.1	-11	1
9.34	18.92676	-3.01494	7.9134	-0.9	-13.3	32.4	1
9.345	-8.73744	10.08468	12.8511	16.9	32.8	30.3	1
9.35	-23.48514	9.56802	8.9271	14	24.9	3	1
9.355	-9.7773	4.66956	7.84146	8.8	0.9	3.5	1
9.36	6.04296	3.38118	8.45622	14.2	-16.7	9.3	1
9.365	9.7773	4.78074	9.36528	16.8	-13.7	13.9	1
9.37	3.02148	6.33072	8.5674	15	-0.5	19.9	1
9.375	-3.91746	7.3248	8.02458	11.2	8.1	19.6	1
9.38	-4.70226	7.42944	8.02458	8.1	5.8	13.3	1
9.385	-0.51666	6.4746	8.45622	5.6	-0.1	7.1	1
9.39	2.05356	5.84676	8.42352	4.1	-0.4	4.9	1
9.395	0.0327	6.1803	8.312341	3.5	2.8	5.2	1
9.4	-2.94954	6.65772	8.20116	3.5	5.7	4.9	1
9.405	-3.1719	6.65772	8.09652	2.8	4.1	4	1
9.41	-1.3407	6.40266	8.312341	2.5	1.1	3.2	1
9.415	-0.33354	5.95794	8.600101	1.9	-0.5	2.5	1
9.42	-1.6023	6.25224	8.02458	0.9	0.2	1.7	1
9.425	-2.6487	6.65772	8.52816	3.4	3.5	0.7	1
9.43	-1.71348	6.585781	8.38428	3.3	1.6	2.2	1
9.435	-1.03986	6.7689	8.45622	3.9	0.4	4.4	1
9.44	-1.11834	6.585781	8.495461	3.7	0.2	5.9	1
9.445	-1.0791	6.62502	8.42352	3.1	0.6	7.2	1
9.45	-0.77826	6.7362	8.495461	2.1	0.9	8.4	1
9.455	-0.59514	6.69696	8.27964	1.1	1.7	9.6	1
9.46	-0.8959801	6.95202	8.45622	0	1.6	10	1
9.465	-1.00716	6.91932	8.2404	-1.3	1.8	9.1	1
9.47	-1.03986	6.88008	8.312341	-2.8	1.4	7.9	1
9.475	-1.15104	6.80814	8.27964	-4.1	1.1	5.7	1
9.48	-1.19028	6.80814	8.16846	-4.8	0.6	4.2	1
9.485	-0.66708	6.40266	8.16846	-5.2	-0.2	2.8	1
9.49	-0.44472	6.219541	8.2404	-4.9	-0.2	0.9	1
9.495	-0.66708	6.291481	8.16846	-4.6	1	-1.4	1
9.5	-0.96792	6.291481	8.27964	-4.9	1.8	-4.8	1
9.505	-1.19028	6.65772	8.16846	-5.1	1.9	-9	1
9.51	-1.90314	7.42944	8.312341	-5.1	1.7	-16.6	1
9.515	-3.02148	6.62502	7.54716	-7.7	-2.1	-24.2	1
9.52	-3.80628	5.99718	6.677341	-6.9	-6.5	-35.2	1
9.525	-7.72374	4.55838	4.42758	-3.8	-14.7	-47.7	1
9.53	-15.0093	6.1803	3.55776	6.4	-30.4	-75.4	1
9.535	-17.1348	9.93426	4.9704	18.9	-63.5	-122.5	1
9.54	-12.24288	8.90748	4.6434	19.8	-101	-164	1
9.545	-5.18622	7.691041	4.13982	18.2	-129	-198.8	1
9.55	-0.25506	7.72374	3.55776	16.5	-137.1	-224.1	1
9.555	1.67424	7.0632	3.55776	13.6	-128.8	-236.1	1
9.56	1.6023	3.96978	4.53876	7.7	-112.5	-228.7	1
9.565	2.75988	1.98162	6.9324	1.8	-107.1	-204.4	1
9.57	8.397361	1.2099	10.67328	-3.8	-113.7	-159.4	1
9.575	16.69008	1.94892	13.76016	-7.5	-115.2	-104.2	1
9.58	25.16592	3.19806	15.10086	-8.1	-98	-39.7	1
9.585	25.95072	-0.8829001	11.07222	-6.7	-46.2	26.6	1
9.59	7.9134	3.60354	9.875401	7.6	3	37.4	1
9.595	-11.49732	7.72374	10.63404	16.6	23.2	14.9	1
9.6	-12.3933	5.95794	9.36528	14.3	19.1	6.3	1
9.605	-3.9567	5.92524	8.12922	15.5	5.6	9.4	1
9.61	3.1719	5.95794	8.35158	15.1	0.8	6.5	1
9.615	4.5126	7.17438	8.12922	13.4	3.9	9.4	1
9.62	1.00716	7.3248	7.73028	8.8	7.7	12.3	1
9.625	-2.16474	6.80814	7.54716	3.7	9.5	12.6	1
9.63	-2.34786	6.43536	7.76952	1.1	5.5	10.3	1
9.635	-1.03986	6.25224	8.12922	-1.5	1.3	7.9	1
9.64	0.11118	5.95794	8.27964	-2.9	0.9	6	1
9.645	-0.11118	5.814061	8.42352	-3.3	1.7	5.2	1
9.65	-1.19028	5.77482	8.42352	-3.1	3.5	4.9	1
9.655	-2.57022	5.814061	8.09652	-3.1	4.2	5.8	1
9.66	-3.39426	5.66364	7.9134	-1.8	3.4	6.6	1
9.665	-3.32232	5.55246	7.87416	1.8	1.1	7	1
9.67	-2.83182	5.44782	7.952641	6.5	-1.6	6.4	1
9.675	-2.1255	5.591701	7.985341	9.3	-2.9	5.6	1
9.68	-1.56306	5.99718	7.985341	11.7	-4	5.2	1
9.685	-1.15104	6.36342	8.09652	13.7	-3.7	4.6	1
9.69	-0.7455601	6.54654	8.312341	13.6	-2.7	4	1
9.695	-0.59514	6.7689	8.5674	12.9	-1.8	4.4	1
9.7	-0.37278	7.13514	8.82246	11.9	-2.3	4.5	1
9.705	0.11118	7.0632	8.45622	9.6	-2.5	4.5	1
9.71	0.11118	6.80814	8.38428	7.4	-1.7	4.4	1
9.715	-0.07194	6.69696	8.27964	5.2	-0.9	4.2	1
9.72	-0.14388	6.4746	8.38428	2.7	-0.2	3.7	1
9.725	-0.14388	6.36342	8.38428	1.4	0	2.3	1
9.73	-0.25506	6.43536	8.35158	0	0.7	1.1	1
9.735	-0.37278	6.513841	8.312341	-1.4	1.7	0.1	1
9.74	-0.37278	6.40266	8.16846	-2.1	2	-0.7	1
9.745	-0.40548	5.814061	8.057281	-3.2	2.1	-1.2	1
9.75	-0.2943	4.89192	8.09652	-4	1.8	-1.8	1
9.755	-0.18312	4.89192	8.02458	-3.7	1.8	-2.1	1
9.76	-0.33354	5.70288	7.69758	-3.5	3	-1.9	1
9.765	-0.25506	6.33072	7.65834	-3.5	2.4	-1.9	1
9.77	0.07194	6.54654	7.62564	-6	1.6	-2.2	1
9.775	-0.0327	6.4746	7.69758	-8.8	1.1	-3	1
9.78	0.07194	6.33072	7.952641	-10.5	0.7	-4.3	1
9.785	0.33354	6.10836	7.952641	-11.7	1.1	-5.7	1
9.79	0.77826	6.03642	7.9134	-13.3	1.6	-7	1
9.795	0.66708	6.10836	7.985341	-14.2	3.4	-7.5	1
9.8	0.14388	6.06912	7.985341	-14.4	4.4	-8.7	1
9.805	-0.40548	5.814061	7.985341	-14.9	5.2	-8.6	1
9.81	-0.63438	5.40858	7.87416	-14.2	5.5	-7.9	1
9.815	-0.25506	4.4145	7.44252	-13.5	5.2	-6.5	1
9.82	-0.59514	3.5643	7.9134	-9.7	4.6	-2.6	1
9.825	-2.01432	4.19214	8.2404	-5.2	4.2	-0.7	1
9.83	-2.68794	3.96978	7.952641	-2.4	4.1	-0.4	1
9.835	-2.72064	4.78074	8.02458	2.3	2.6	-0.7	1
9.84	-1.56306	5.11428	8.16846	5.9	1.1	-1.6	1
9.845	-0.51666	5.33664	8.09652	8.6	-0.1	-1.1	1
9.85	-0.51666	5.63094	8.12922	9.6	-0.4	-0.7	1
9.855	-1.11834	5.70288	8.057281	10.3	-0.1	-0.4	1
9.86	-1.26876	5.63094	8.02458	10.1	-0.2	-0.8	1
9.865	-0.96792	5.55246	7.985341	10.6	0.2	-1	1
9.87	-0.77826	5.66364	7.952641	10.7	0.4	-1.6	1
9.875	-0.77826	5.814061	7.87416	11.1	1.6	-2.1	1
9.88	-0.8567401	5.814061	7.87416	11	2.2	-2.9	1
9.885	-0.92868	5.70288	7.87416	10.9	2.7	-3.9	1
9.89	-0.8175	5.63094	7.985341	10.8	3.4	-4	1
9.895	-0.59514	5.77482	8.12922	11.3	4.3	-4.9	1
9.9	-0.40548	5.84676	8.20116	11.8	5.1	-5.1	1
9.905	-0.25506	6.1803	8.27964	11	5.8	-5.2	1
9.91	-0.37278	6.513841	8.42352	10.7	6.3	-4.4	1
9.915	-0.44472	6.36342	8.38428	9.3	6.8	-4.8	1
9.92	-0.40548	6.7689	8.52816	9	7.5	-4.4	1
9.925	-0.33354	7.0305	8.52816	8.5	7.7	-4.9	1
9.93	-0.5559	6.991261	8.45622	6	6.5	-5.5	1
9.935	-0.8175	6.88008	8.495461	4.1	5.1	-5.3	1
9.94	-0.92868	6.7689	8.42352	2.5	4.4	-5.1	1
9.945	-0.8959801	6.7362	8.38428	1	3.9	-4.9	1
9.95	-0.7455601	6.7689	8.42352	-0.7	3.5	-4	1
9.955	-0.63438	6.513841	8.312341	-3.2	2.3	-3.7	1
9.96	-0.77826	6.43536	8.27964	-4.9	0.2	-2.3	1
9.965	-0.7455601	6.585781	8.38428	-6.3	0.4	-2.4	1
9.97	-0.59514	6.40266	8.2404	-8.1	0.5	-2.8	1
9.975	-0.44472	6.33072	8.16846	-9.1	0.8	-2.1	1
9.98	-0.33354	6.54654	8.09652	-10.5	1.7	-2.8	1
9.985	-0.48396	6.7362	8.057281	-11.9	2.8	-3	1
9.99	-0.51666	6.7689	7.985341	-14.4	3	-3.6	1
[truncated: 15,947 more rows]
