# Supplementary material for: Real-Time Detection of Freezing Motions in Parkinson's Patients for Adaptive Gait Phase Synchronous Cueing
Source: Front Neurol. 2021 Dec 6;12:720516. doi: 10.3389/fneur.2021.720516 (PMC8685223; doi:10.3389/fneur.2021.720516)
Supplement: Supplementary file 2 [file Data_Sheet_2.zip › data/S11/S11_left_foot_trial_1.csv]

time	acc_x	acc_y	acc_z	gyr_x	gyr_y	gyr_z	FoG
0	-1.75926	4.9704	8.5674	17	-12.6	5.8	0
0.005	-2.17128	5.34318	8.5347	18.4	-13.7	4.5	0
0.01	-2.51136	5.59824	8.5347	17.9	-14.2	1.8	0
0.015	-2.3217	6.114901	8.93364	17.2	-15.1	-1.6	0
0.02	-1.68732	7.18746	9.80346	15.6	-16.5	-5.9	0
0.025	-0.71286	8.65896	10.67328	11.6	-14.1	-10.4	0
0.03	0.07194	9.35874	10.5294	2	-6.7	-14.9	0
0.035	0.41202	9.62034	10.05852	-12.8	3.6	-21.1	0
0.04	0.56244	9.731521	8.93364	-23.6	12.2	-25.8	0
0.045	0.48396	9.43068	7.403281	-31	19.6	-29.8	0
0.05	1.49766	8.36466	6.10182	-33.3	21.7	-29.7	0
0.055	1.68732	7.704121	8.45622	-35	25.4	-27.3	0
0.06	0.7455601	8.475841	10.56864	-41.7	30.1	-24.8	0
0.065	-0.11118	9.541861	12.05322	-44.8	35.7	-27.7	0
0.07	-1.42572	8.32542	11.03952	-57.4	42.7	-35.3	0
0.075	-2.70102	8.253481	10.60134	-62.3	44.4	-38.8	0
0.08	-2.5506	9.103681	11.25534	-62.7	37.8	-34.8	0
0.085	-1.94892	7.848001	9.76422	-74.6	29.6	-29	0
0.09	-1.98816	7.076281	9.260641	-79.3	27.9	-27.9	0
0.095	-2.43942	6.114901	8.38428	-80.6	27.5	-30.6	0
0.1	-2.58984	5.30394	7.69758	-80	25.5	-31	0
0.105	-2.43942	4.71534	7.51446	-78	22.4	-29.6	0
0.11	-2.13858	3.97632	7.33134	-76	19.5	-28.1	0
0.115	-1.68732	2.72718	6.64464	-72.5	17.5	-26.6	0
0.12	-1.08564	1.02678	5.2974	-67.2	17	-24.3	0
0.125	-0.7848001	-1.36032	4.3164	-59.2	17.5	-21.4	0
0.13	-0.5232	-2.72718	4.10058	-45.6	17.3	-16	0
0.135	-0.18312	-2.616	4.06788	-29.9	13.5	-10	0
0.14	0.33354	-3.05418	3.3354	-16.1	10.4	-2.4	0
0.145	0.37278	-3.75396	2.53752	3.8	8.3	8.2	0
0.15	-0.14388	-4.0548	2.6487	20.3	6.5	19	0
0.155	-0.8240401	-2.53752	3.74088	37.7	2.8	28.3	0
0.16	-1.34724	-0.18312	5.519761	51.8	0	37.5	0
0.165	-1.90968	1.58268	7.2594	58.3	-1.7	43.5	0
0.17	-2.89068	2.28246	8.495461	61.2	-5.5	45.5	0
0.175	-3.78666	2.943	8.38428	63.6	-9.8	45.4	0
0.18	-4.76766	2.98224	7.2594	69.3	-12.1	41.5	0
0.185	-5.55246	3.75396	6.53346	78.8	-14.2	35.2	0
0.19	-6.082201	5.00964	6.82776	93.2	-21.4	32.4	0
0.195	-7.095901	8.58702	10.05852	102.9	-33.3	36.2	0
0.2	-4.49952	15.6633	15.36246	108.2	-59.3	48.4	0
0.205	-0.22236	17.35716	15.39516	96.4	-75	52.3	0
0.21	1.08564	12.60258	13.03422	54.8	-48.7	29.9	0
0.215	1.49766	8.65896	9.875401	30.4	-36.7	17.7	0
0.22	1.12488	7.14822	8.45622	24	-34.1	13.9	0
0.225	0.59514	6.63156	8.2404	20.1	-30.2	10.9	0
0.23	0.59514	6.22608	8.8617	18.6	-26.9	9.9	0
0.235	0.37278	6.04296	9.40452	17.5	-22.8	10	0
0.24	0	5.63748	9.36528	16.1	-17.9	7.8	0
0.245	-0.67362	5.04888	8.711281	14.7	-14.9	6	0
0.25	-1.45842	4.9377	8.42352	15.8	-13.7	4	0
0.255	-2.289	5.34318	8.42352	17.6	-14	2.3	0
0.26	-2.8122	5.89254	8.67858	18.6	-15.4	-1.4	0
0.265	-2.66178	6.814681	9.2214	19	-16.1	-7.5	0
0.27	-1.83774	7.73682	9.76422	16.1	-16.8	-12.5	0
0.275	-0.71286	8.4039	10.13046	8.6	-13.8	-17.2	0
0.28	0.11118	8.65896	9.986581	-1.4	-7.1	-20.6	0
0.285	0.56244	8.88132	9.587641	-11.4	0.3	-24.1	0
0.29	0.59514	8.61972	8.312341	-20.9	7.5	-27.2	0
0.295	0.44472	7.704121	6.78852	-27.7	12.6	-28.4	0
0.3	1.23606	6.29802	5.73558	-27.8	13.3	-24.4	0
0.305	0.9744601	6.082201	8.207701	-25.7	15.5	-18.4	0
0.31	-0.18312	7.776061	10.49016	-26.1	18.6	-15.8	0
0.315	-1.12488	8.730901	11.07222	-27	23	-18.2	0
0.32	-1.68732	7.18746	9.587641	-36.6	28.6	-23.3	0
0.325	-2.13858	6.33726	8.93364	-41.1	32.9	-28.2	0
0.33	-2.51136	6.409201	8.78322	-39.7	33.3	-30.2	0
0.335	-2.5506	6.7035	9.03828	-39.3	29.9	-29.8	0
0.34	-2.21052	6.9978	9.260641	-40.9	25.8	-27.9	0
0.345	-1.72656	6.89316	9.293341	-43.1	23.1	-25.8	0
0.35	-1.45842	6.44844	9.03828	-45.6	21.4	-25.4	0
0.355	-1.42572	5.45436	8.09652	-48.5	20	-24.9	0
0.36	-1.23606	3.83244	6.899701	-49.3	17.8	-24.4	0
0.365	-0.9744601	1.65462	5.77482	-47.6	16.1	-21.5	0
0.37	-0.8632801	-0.18312	4.9377	-40.6	12.2	-17.7	0
0.375	-0.8632801	-1.36032	4.6434	-29.8	8.1	-11.9	0
0.38	-1.08564	-2.09934	4.46682	-15.7	5	-5.2	0
0.385	-1.2753	-2.72718	3.74088	2	0.9	3.3	0
0.39	-1.57614	-2.75988	3.3027	18.2	-1.6	11.4	0
0.395	-2.21052	-1.4715	3.9567	36	-2.6	16.9	0
0.4	-3.18498	0.8829001	5.66364	50.8	-4.4	20.5	0
0.405	-4.0875	3.4989	7.880701	59	-7.2	22.5	0
0.41	-4.578001	5.93178	9.110221	60.2	-15.2	21.9	0
0.415	-4.16598	7.704121	9.692281	61.2	-21	23	0
0.42	-3.22422	9.541861	11.14416	61.6	-30.2	29.6	0
0.425	-0.71286	11.0526	12.20364	58.5	-42.5	38.8	0
0.43	0.59514	10.7583	11.36652	45.2	-39.6	32.2	0
0.435	0.9744601	10.24164	10.92834	32.5	-26.6	18.6	0
0.44	1.42572	10.24164	10.49016	21.4	-18.9	12.2	0
0.445	1.15758	10.32012	10.60134	11.5	-9.1	5.8	0
0.45	0.48396	9.46992	10.24164	0.2	-0.2	-0.4	0
0.455	-0.2616	8.436601	9.5157	-9	6.3	-6.3	0
0.46	-0.8632801	7.66488	9.188701	-14.6	12.3	-11.4	0
0.465	-1.23606	7.481761	9.437221	-19.2	17.5	-16.3	0
0.47	-1.5369	7.298641	9.33258	-25.1	20.6	-21.2	0
0.475	-2.0601	7.5537	9.5484	-29.9	21.5	-23.8	0
0.48	-2.74026	7.108981	8.894401	-36.6	18.1	-26.1	0
0.485	-3.37464	6.7035	8.63934	-40.9	13.6	-26.1	0
0.49	-3.3354	6.63156	8.82246	-42.4	9.2	-25.2	0
0.495	-2.92338	6.781981	9.07752	-44.7	4.9	-22.4	0
0.5	-2.58984	6.85392	9.33258	-46.7	3	-22.4	0
0.505	-2.43942	6.781981	9.36528	-49	1.6	-24.2	0
0.51	-2.13858	6.59232	9.2214	-51.2	0.7	-25	0
0.515	-1.83774	6.29802	8.93364	-53.2	-0.2	-26.1	0
0.52	-1.68732	6.00372	8.67858	-54.6	-1.4	-26.6	0
0.525	-1.49766	5.59824	8.35158	-55	-2.2	-25.9	0
0.53	-1.12488	5.16006	8.057281	-53.8	-4.2	-23.2	0
0.535	-0.63438	4.46028	7.15476	-52.2	-5.1	-19.6	0
0.54	0.07194	3.34848	5.624401	-48.1	-5.3	-14.4	0
0.545	0.8632801	2.0274	3.77358	-40.8	-4	-8.2	0
0.55	1.57614	1.32108	2.3544	-29.1	0.2	-1.3	0
0.555	1.75926	1.28838	1.41264	-11.6	7.2	8.6	0
0.56	1.49766	1.13796	0.64746	2.2	12.8	16.9	0
0.565	0.9352201	1.24914	0.47088	16.6	18.9	24.9	0
0.57	0.0327	2.3217	1.26876	31.1	25.8	32.2	0
0.575	-1.12488	4.0548	2.46558	43.7	30.6	37.1	0
0.58	-2.58984	5.85984	3.84552	53.9	33.1	40.6	0
0.585	-4.46682	6.6708	4.9377	57.4	31	41.6	0
0.59	-6.605401	6.9651	6.13452	58.9	19.5	42.2	0
0.595	-6.90624	7.481761	7.62564	59.2	0.9	44	0
0.6	-5.55246	7.403281	10.01928	55.5	-16.6	44.5	0
0.605	-3.18498	8.51508	13.21734	47.9	-28.8	40.8	0
0.61	-2.66178	9.06444	15.90528	39.3	-25.6	31.5	0
0.615	-2.5506	9.80346	18.26622	27.1	-23.2	22.3	0
0.62	-0.56244	9.50916	18.33816	11.7	-18.8	15.6	0
0.625	1.64808	7.73682	15.68946	-3.7	-7.4	7.4	0
0.63	1.68732	6.186841	12.27558	-13.3	7.5	-1.9	0
0.635	0.59514	5.59824	9.07752	-16.6	18.2	-8.6	0
0.64	0.07194	5.8206	7.73028	-17.8	23.7	-7.9	0
0.645	-0.33354	6.6708	7.403281	-18	25.6	-2.3	0
0.65	-0.5232	7.481761	7.37058	-19.8	24.5	1.7	0
0.655	-1.0137	7.808761	7.298641	-21.7	23.2	4.7	0
0.66	-1.42572	7.73682	7.004341	-23.8	22.3	6.7	0
0.665	-1.72656	7.51446	6.82776	-26.2	20.3	8.4	0
0.67	-2.09934	7.298641	6.78852	-27	17.5	8.8	0
0.675	-2.289	7.076281	6.74928	-27.3	14.5	9.5	0
0.68	-2.21052	6.85392	6.97164	-27.3	10.7	9.5	0
0.685	-2.0274	6.63156	7.298641	-27.1	7.9	9.3	0
0.69	-1.94892	6.44844	7.73028	-26.8	5.7	8.4	0
0.695	-1.7985	6.409201	7.985341	-27.2	3.9	7.8	0
0.7	-1.68732	6.186841	8.207701	-27.1	1.9	7.8	0
0.705	-1.49766	5.89254	8.27964	-27.5	0.2	8.9	0
0.71	-1.12488	5.5263	8.2404	-27.6	-0.9	10.2	0
0.715	-0.8959801	5.27124	8.16846	-26.8	-1.4	11.5	0
0.72	-0.71286	5.04888	7.880701	-26.3	-0.1	14.3	0
0.725	-0.56244	4.9704	7.586401	-23.9	1.5	18.3	0
0.73	-0.44472	4.82652	7.04358	-21.2	3	21	0
0.735	-0.5232	4.6761	6.74928	-18.6	5.3	24.4	0
0.74	-0.67362	4.6761	6.46152	-15.1	7.1	26.2	0
0.745	-0.8240401	4.6434	6.20646	-12	8.8	28.5	0
0.75	-1.08564	4.53222	6.13452	-8.6	10	30.1	0
0.755	-1.38648	4.6761	6.31764	-4.6	11.4	30.7	0
0.76	-1.60884	5.00964	6.605401	-0.3	12.3	30.7	0
0.765	-1.94892	5.232	7.04358	2.5	12.5	29.5	0
0.77	-2.3217	5.487061	7.5537	4.4	12	28	0
0.775	-2.5506	5.67672	8.2404	5.1	10.9	25.9	0
0.78	-2.66178	5.59824	9.03828	4.4	8.5	23.2	0
0.785	-2.74026	5.70942	9.62034	2.2	5.6	20	0
0.79	-2.66178	5.5263	10.27434	-0.1	4.3	16.5	0
0.795	-2.47212	5.56554	10.67328	-2.9	2.5	13.3	0
0.8	-2.289	5.5263	10.8564	-5.5	2.1	10.5	0
0.805	-2.09934	5.37588	10.8564	-7.8	1.9	7.2	0
0.81	-2.0274	5.19276	10.56864	-11.4	3.1	4.6	0
0.815	-1.87698	5.16006	10.27434	-12.4	3.2	2.3	0
0.82	-1.68732	5.19276	9.80346	-13.5	3	0.9	0
0.825	-1.57614	5.232	9.5157	-14.2	3.7	0	0
0.83	-1.60884	5.37588	9.260641	-15.8	4.2	0	0
0.835	-1.49766	5.487061	8.96634	-16.5	4.6	-0.4	0
0.84	-1.45842	5.37588	8.606641	-17.6	5.9	-0.7	0
0.845	-1.45842	5.30394	8.312341	-18.5	6	-0.5	0
0.85	-1.34724	5.08158	8.16846	-18.9	6.9	-0.9	0
0.855	-1.308	4.89846	7.69758	-17.9	7.8	-0.7	0
0.86	-1.45842	4.53222	7.37058	-17	7.6	0	0
0.865	-1.42572	4.6434	7.004341	-15.1	6.9	0.2	0
0.87	-1.38648	4.6761	6.86046	-11.7	5.3	1.8	0
0.875	-1.34724	4.86576	6.899701	-8.4	4.2	3.2	0
0.88	-1.2753	5.37588	7.2594	-5.3	3.9	5	0
0.885	-1.23606	5.56554	7.65834	-3.9	4.9	6	0
0.89	-1.23606	5.70942	7.985341	-4.2	4.9	6.3	0
0.895	-1.2753	5.70942	8.207701	-3.7	5.2	7	0
0.9	-1.2753	5.59824	8.312341	-4.4	6	7.6	0
0.905	-1.2753	5.5263	8.5347	-5	7.4	8.1	0
0.91	-1.23606	5.56554	8.78322	-5.2	8.5	8.1	0
0.915	-1.23606	5.37588	8.894401	-5.3	9.7	8.6	0
0.92	-1.23606	5.30394	8.93364	-6.1	10.2	7.7	0
0.925	-1.23606	5.34318	9.00558	-6.1	10.8	7.8	0
0.93	-1.2753	5.37588	8.894401	-6.7	11.5	7.6	0
0.935	-1.308	5.34318	8.75052	-7.6	12.8	6.5	0
0.94	-1.34724	5.120821	8.495461	-7.4	13.1	5.9	0
0.945	-1.23606	5.00964	8.207701	-7	12.8	5.9	0
0.95	-1.12488	4.75458	7.76952	-5.6	12.8	5.6	0
0.955	-1.0137	4.75458	7.5537	-3.4	12.8	5.8	0
0.96	-0.9744601	4.75458	7.481761	-0.3	13	5.9	0
0.965	-0.9744601	5.04888	7.44252	1.8	14	6.2	0
0.97	-1.23606	5.16006	7.84146	3.3	14.7	5.3	0
0.975	-1.5369	5.19276	8.38428	3.8	15.5	4.9	0
0.98	-1.308	5.59824	8.5347	2.9	14.9	2.1	0
0.985	-1.49766	5.232	9.07752	2.4	15.1	2.8	0
0.99	-1.57614	4.9377	9.33258	0.7	15.4	2.8	0
0.995	-1.60884	4.42104	9.659581	-1.1	15.8	2.1	0
1	-1.64808	4.19868	10.01928	-2.2	15.6	1.1	0
1.005	-1.64808	4.12674	10.2024	-2.1	15.5	-0.2	0
1.01	-1.7985	4.0548	10.60134	-2.9	15.6	-1.9	0
1.015	-2.0274	4.23792	10.96758	-4.7	15.9	-3.2	0
1.02	-1.90968	4.15944	11.07222	-7.2	15.8	-5.9	0
1.025	-1.87698	4.12674	11.29458	-9.4	15.8	-7.4	0
1.03	-1.64808	4.01556	11.00028	-12.8	16.7	-8.5	0
1.035	-1.57614	3.53814	10.60134	-14.5	16.8	-8.6	0
1.04	-1.57614	2.943	10.05852	-16.4	17	-6.8	0
1.045	-1.45842	2.50482	9.437221	-16.6	16.6	-5.6	0
1.05	-1.45842	2.0274	9.00558	-16.2	15.8	-2.4	0
1.055	-1.60884	1.69386	8.82246	-14.5	15.2	0.4	0
1.06	-1.90968	1.28838	9.00558	-13.5	15.4	3.7	0
1.065	-2.3217	1.10526	9.62034	-12.7	14	7.9	0
1.07	-3.18498	0.21582	10.67328	-14.2	13	10.6	0
1.075	-2.66178	-0.47742	11.65428	-18.5	10.5	10	0
1.08	-3.22422	-1.4715	13.28928	-21.4	10	13.5	0
1.085	-3.3027	-2.39364	14.66922	-25.9	10.1	15.3	0
1.09	-3.3027	-2.57676	15.36246	-29.4	9.1	14	0
1.095	-3.00186	-0.43818	13.5051	-31.3	8.7	11.8	0
1.1	-1.0464	0.73248	8.711281	-19.2	15.6	-0.8	0
1.105	-1.08564	0.8109601	5.08158	-6	28.7	-12.1	0
1.11	-2.13858	2.6487	4.75458	6	31.9	-13.9	0
1.115	-2.47212	4.75458	6.2784	12.9	25.6	-8.6	0
1.12	-2.17128	6.44844	8.13576	10.9	18.3	-2.2	0
1.125	-2.74026	7.33134	9.14946	5.8	13.9	-1.1	0
1.13	-3.18498	6.92586	9.188701	0	12.3	-4.7	0
1.135	-3.37464	5.93178	8.8617	-3.8	10.5	-6.1	0
1.14	-3.18498	4.86576	8.5674	-5.7	8.4	-5.9	0
1.145	-2.85144	3.86514	8.27964	-5.4	6.8	-5.9	0
1.15	-2.70102	3.27654	8.09652	-2.2	5.3	-6	0
1.155	-2.43942	3.02148	8.02458	1.9	5.3	-6	0
1.16	-2.36094	3.27654	8.057281	4.8	5.1	-5.8	0
1.165	-2.17128	3.7932	8.16846	1.9	5.3	-6	0
1.17	-2.09934	4.27062	8.35158	9.5	4.6	-4	0
1.175	-1.94892	4.49298	8.27964	12.1	3.7	-2.5	0
1.18	-2.0274	4.6761	8.312341	12.7	2.8	-1.8	0
1.185	-1.94892	4.82652	8.38428	12.7	1.9	-1.3	0
1.19	-1.90968	4.82652	8.5674	12.6	1.4	-1	0
1.195	-1.83774	4.6434	8.5347	12.9	0.7	-0.5	0
1.2	-1.7985	4.56492	8.606641	13.3	0.2	-1.1	0
1.205	-1.87698	4.6761	8.75052	13.7	-0.1	-0.4	0
1.21	-1.87698	4.89846	8.67858	14.4	0.3	-0.2	0
1.215	-1.98816	4.9377	8.63934	14.7	0.3	0.3	0
1.22	-2.09934	4.9377	8.606641	14.4	0.4	0.2	0
1.225	-2.24976	5.00964	8.67858	14.4	0.6	0	0
1.23	-2.21052	5.04888	8.711281	14.7	0.3	0.2	0
1.235	-2.21052	4.89846	8.606641	14.6	0.1	0	0
1.24	-2.09934	4.82652	8.606641	14.6	0.1	-0.7	0
1.245	-1.87698	4.86576	8.42352	14.7	0.2	-0.9	0
1.25	-1.90968	4.78728	8.5347	14.2	-0.4	-1.2	0
1.255	-1.7985	4.82652	8.63934	14	-0.9	-1.3	0
1.26	-1.72656	5.00964	8.78322	13.9	-0.9	-1.1	0
1.265	-1.72656	5.27124	8.8617	13.3	-1.1	-0.9	0
1.27	-1.64808	5.34318	8.78322	12	-1	-0.9	0
1.275	-1.68732	5.30394	8.67858	11.1	-0.7	-0.1	0
1.28	-1.72656	5.37588	8.82246	10.2	-0.5	-0.4	0
1.285	-1.75926	5.487061	8.8617	9.5	0	0	0
1.29	-1.90968	5.5263	8.894401	7.4	0.4	0	0
1.295	-1.98816	5.5263	8.78322	5.9	0.2	-0.1	0
1.3	-2.09934	5.27124	8.711281	4.5	0.2	-0.4	0
1.305	-2.24976	5.00964	8.42352	3.7	-0.3	-0.2	0
1.31	-2.289	4.75458	8.2404	3	-0.4	0.4	0
1.315	-2.3217	4.6761	8.16846	3.2	-0.2	1.1	0
1.32	-2.36094	4.71534	8.2404	3.3	-0.8	0.7	0
1.325	-2.36094	4.75458	8.312341	3.5	-1.6	1.1	0
1.33	-2.289	4.60416	8.27964	3.9	-1.9	1	0
1.335	-2.21052	4.6761	8.2404	3.6	-1.9	1.5	0
1.34	-2.09934	4.71534	8.27964	3.9	-2.4	1.8	0
1.345	-2.0601	4.9377	8.38428	5	-2.3	1.4	0
1.35	-2.09934	5.00964	8.45622	5.1	-2.6	1.5	0
1.355	-1.94892	4.9704	8.45622	4.9	-3	1.7	0
1.36	-1.83774	4.9377	8.42352	5.4	-2.8	1.5	0
1.365	-1.83774	4.9377	8.495461	5.2	-2.5	1.4	0
1.37	-1.83774	4.9377	8.5674	5.2	-2.3	1.7	0
1.375	-1.87698	5.00964	8.63934	5.3	-2.4	2.1	0
1.38	-1.87698	5.00964	8.5674	4.8	-2.7	2.1	0
1.385	-1.83774	4.78728	8.42352	5.1	-3.1	2.3	0
1.39	-1.75926	4.6434	8.35158	5.6	-3	3.1	0
1.395	-1.72656	4.78728	8.495461	6.3	-2.5	3.5	0
1.4	-1.72656	5.00964	8.606641	6.7	-1.8	3	0
1.405	-1.64808	5.19276	8.5347	6.8	-1.6	2.7	0
1.41	-1.57614	5.04888	8.495461	6	-1.1	2.5	0
1.415	-1.5369	5.04888	8.45622	6.3	-0.1	2.3	0
1.42	-1.64808	5.00964	8.45622	6.1	0.3	2.5	0
1.425	-1.83774	5.120821	8.42352	6	1.1	1.9	0
1.43	-1.90968	4.9704	8.35158	6.2	1.6	2.1	0
1.435	-2.09934	4.82652	8.16846	5.5	1.7	2.2	0
1.44	-2.13858	4.6761	8.207701	6	1.5	2.3	0
1.445	-2.3217	4.75458	8.312341	6.9	1.3	2.3	0
1.45	-2.3217	4.71534	8.312341	6.9	-0.4	3.6	0
1.455	-2.47212	4.9377	8.45622	7.8	-1.4	4.9	0
1.46	-2.5506	5.04888	8.42352	7.9	-3.3	5.8	0
1.465	-2.66178	5.16006	8.27964	7.5	-5.6	7.2	0
1.47	-2.58984	4.9704	8.16846	6.9	-7.1	8	0
1.475	-2.5506	4.9377	8.16846	7.1	-8.1	8.5	0
1.48	-2.289	4.56492	8.057281	6.8	-10.1	9.4	0
1.485	-2.0601	4.78728	8.35158	8.5	-10.5	10	0
1.49	-1.94892	4.89846	8.495461	8.9	-13.6	11.7	0
1.495	-1.90968	5.08158	8.5347	8.6	-15.8	13	0
1.5	-1.90968	5.04888	8.5347	9.1	-16.9	14.1	0
1.505	-1.7985	4.82652	8.45622	8.8	-18.1	14.9	0
1.51	-1.68732	4.9377	8.42352	8.8	-18.6	15	0
1.515	-1.68732	5.00964	8.495461	9	-19	15.4	0
1.52	-1.57614	5.232	8.5347	8.7	-19.1	15.4	1
1.525	-1.5369	5.232	8.5674	9.2	-19.4	16	1
1.53	-1.42572	5.30394	8.67858	8.9	-19.6	15.8	1
1.535	-1.38648	5.45436	8.67858	9.1	-19.5	15.1	1
1.54	-1.2753	5.41512	8.711281	8.1	-19.7	14.5	1
1.545	-1.2753	5.41512	8.5674	7	-19.6	14.1	1
1.55	-1.34724	5.27124	8.42352	6.6	-19.7	14.2	1
1.555	-1.42572	5.16006	8.42352	6.5	-20.3	13.9	1
1.56	-1.2753	5.16006	8.35158	6.1	-21.2	13.5	1
1.565	-1.15758	5.16006	8.38428	6	-22.1	13.9	1
1.57	-1.15758	5.08158	8.38428	5.8	-23	14	1
1.575	-1.23606	5.16006	8.5674	5.9	-23.7	14.2	1
1.58	-1.2753	5.16006	8.5347	6.5	-23.8	13.7	1
1.585	-1.23606	5.19276	8.606641	7.1	-24.5	13.6	1
1.59	-1.308	5.16006	8.711281	8.1	-24.3	13.4	1
1.595	-1.45842	5.19276	8.45622	7.9	-23.6	13.3	1
1.6	-1.68732	5.27124	8.495461	7.9	-23.2	13.1	1
1.605	-1.7985	5.232	8.42352	8.3	-23.7	12.3	1
1.61	-1.72656	5.04888	8.16846	9.1	-23.1	12.5	1
1.615	-1.68732	4.82652	7.952641	9.4	-23	12.8	1
1.62	-1.64808	4.53222	7.9134	10.5	-23.4	13.3	1
1.625	-1.68732	4.42104	7.985341	13.5	-24.5	14.1	1
1.63	-1.308	4.75458	8.38428	15.8	-26.3	15	1
1.635	0.48396	6.29802	11.25534	17	-24.4	14	1
1.64	0.18312	5.78136	8.894401	13.5	-17.9	10.7	1
1.645	-0.8240401	4.6434	8.495461	7.8	-21.8	8.5	1
1.65	-1.60884	5.120821	8.63934	9.1	-21.1	8.6	1
1.655	-1.19682	5.78136	9.260641	12.8	-18.3	6.1	1
1.66	-0.8959801	6.00372	9.260641	11.3	-15.4	4.6	1
1.665	-1.23606	6.082201	8.8617	9.8	-14	3.4	1
1.67	-1.72656	5.93178	8.5674	9	-10.4	2.7	1
1.675	-1.5369	5.89254	8.75052	8.6	-7.5	2.5	1
1.68	-1.34724	5.85984	8.78322	9.4	-4.9	2	1
1.685	-1.308	5.8206	8.67858	8.4	-3.3	2.3	1
1.69	-1.34724	5.8206	8.5674	7.7	-2.9	2.3	1
1.695	-1.308	6.114901	8.63934	7	-2.2	2.5	1
1.7	-1.2753	5.97102	8.5347	5.6	-3.2	1.4	1
1.705	-1.2753	5.74866	8.5347	4.2	-3.7	1.8	1
1.71	-1.2753	5.67672	8.5347	4.3	-3.9	2.1	1
1.715	-1.15758	5.63748	8.495461	3.9	-3.6	1.3	1
1.72	-1.19682	5.78136	8.606641	3.3	-2.7	1.9	1
1.725	-1.12488	5.59824	8.45622	2.2	-2.3	1.9	1
1.73	-1.12488	5.5263	8.5347	2.7	-2.5	1.5	1
1.735	-1.15758	5.45436	8.5347	2.4	-3.2	1.2	1
1.74	-1.2753	5.41512	8.5347	2.8	-2.8	2.4	1
1.745	-1.15758	5.5263	8.606641	3.9	-2.2	1.6	1
1.75	-1.15758	5.41512	8.5347	4.7	-1.8	1.7	1
1.755	-1.0464	5.37588	8.5674	5.5	-0.9	2.6	1
1.76	-1.12488	5.41512	8.5674	5.8	-0.4	2.5	1
1.765	-1.308	5.487061	8.5347	7.2	0	2.8	1
1.77	-1.2753	5.45436	8.495461	7	0.2	3	1
1.775	-1.34724	5.45436	8.495461	6.8	0.3	3.5	1
1.78	-1.308	5.37588	8.495461	7.7	0.2	3.6	1
1.785	-1.34724	5.37588	8.495461	8.7	0	4.2	1
1.79	-1.34724	5.30394	8.606641	9.6	0.4	4.9	1
1.795	-1.34724	5.27124	8.63934	10.2	1.1	4.9	1
1.8	-1.38648	5.30394	8.606641	11.9	1.8	5.6	1
1.805	-1.45842	5.120821	8.78322	14	2.1	6.5	1
1.81	-1.42572	5.00964	8.78322	16.1	3.6	7.4	1
1.815	-1.38648	4.9377	8.96634	20.9	5.8	9.4	1
1.82	-1.5369	4.89846	9.2214	25.6	7.2	10	1
1.825	-1.64808	5.16006	9.33258	32.7	8.1	10.8	1
1.83	-2.17128	5.37588	9.437221	40.4	8.2	10.9	1
1.835	-3.22422	4.82652	8.894401	49.2	6.6	12.1	1
1.84	-2.0274	4.56492	10.09122	73.7	0.7	9.9	1
1.845	1.23606	2.87106	12.34752	90.5	4.4	9.2	1
1.85	-3.78666	2.943	9.80346	107.3	35	13.9	1
1.855	-5.66364	3.16536	10.96758	137.2	41.6	16.1	1
1.86	-4.12674	2.83836	11.39922	160	37.3	22	1
1.865	-3.18498	2.72718	11.79816	182.8	41.4	35.9	1
1.87	-2.58984	4.75458	11.87664	199.6	38.3	53.7	1
1.875	-3.15228	6.59232	11.94858	208	36.1	77	1
1.88	-5.44128	5.63748	10.96758	206.6	38.3	102.8	1
1.885	-8.22078	6.04296	13.07346	202.3	47.3	122.3	1
1.89	-13.02768	4.30986	19.43034	197.8	61.1	133.9	1
1.895	-19.10988	-0.8829001	22.62186	162.7	62.4	137.9	1
1.9	-23.3151	-7.51446	20.3721	104.1	43.6	126.1	1
1.905	-24.28956	-13.19118	17.14134	64.1	22.4	103.3	1
1.91	-23.20392	-15.9576	15.68946	41.9	13.4	71.6	1
1.915	-20.64678	-16.69662	14.92428	22.5	14.4	26.5	1
1.92	-17.94576	-15.1074	15.21204	6.6	26	-14.2	1
1.925	-15.57828	-12.60258	16.27152	-9.5	45.2	-58.1	1
1.93	-14.93736	-12.1971	15.72216	-31.8	70.3	-97.5	1
1.935	-14.07408	-11.9028	13.03422	-54.1	83.5	-126	1
1.94	-12.9492	-10.24164	11.07222	-67.7	85.7	-145.7	1
1.945	-11.26188	-7.22016	10.5294	-74.4	83.7	-159.6	1
1.95	-9.273721	-2.6487	9.03828	-78.8	73.4	-169.8	1
1.955	-9.796921	9.80346	9.91464	-66.7	67.9	-163.5	1
1.96	3.78666	18.90714	25.6368	-40.3	36.1	-82.7	1
1.965	8.6328	18.02424	11.62158	-140.5	-21	-44.3	1
1.97	14.41416	16.47426	5.80752	-172.8	-83.2	-25.3	1
1.975	16.17996	16.36308	-1.22952	-170.2	-99.7	-11.8	1
1.98	16.63122	23.29548	0.39894	-139.3	-85.8	-1.8	1
1.985	17.04324	24.3615	-0.83058	-122.3	-66	4.4	1
1.99	15.7287	21.63432	-6.35034	-134.6	-54.1	14.4	1
1.995	14.52534	23.7729	-6.13452	-105.8	-39.8	28.4	1
2	15.27744	26.0619	-6.35034	-70.2	-29	37.3	1
2.005	15.83988	26.72244	-6.38958	-56.2	-22.4	44.1	1
2.01	16.36962	27.31104	-6.06258	-36.9	-18.3	44.1	1
2.015	17.04324	27.64458	-5.77482	-20.5	-16.8	40.3	1
2.02	16.89282	27.42222	-5.55246	-10.4	-13.4	35.9	1
2.025	15.83988	26.72244	-4.6434	-1.5	-13.3	30.1	1
2.03	11.74584	24.51192	-2.53752	1.1	-11.8	20.6	1
2.035	4.80036	16.95168	3.3027	-7.9	-14.2	4.9	1
2.04	-0.18312	7.51446	6.31764	-36	-18.4	-12.1	1
2.045	2.51136	4.19868	8.5347	-45.9	-19.8	-22.4	1
2.05	-0.37278	5.78136	8.8617	-50.7	-23.8	-24.8	1
2.055	-2.70102	7.998421	6.35034	-61.8	-26.3	-26.3	1
2.06	-0.7455601	7.2594	8.35158	-73.2	-27.8	-25.2	1
2.065	-6.64464	4.60416	5.22546	-83.4	-4.9	-8.3	1
2.07	-8.59356	6.74274	7.44252	-54.5	-8	-13	1
2.075	-3.00186	3.27654	12.92958	-39.2	-14	-7.1	1
2.08	-2.66178	-0.14388	9.947341	-63.9	-6.8	-2.3	1
2.085	-3.37464	3.94362	11.03952	-15.2	1.4	0.3	1
2.09	-0.9352201	4.23792	9.62034	-10.8	0.7	3.2	1
2.095	-0.2616	4.9377	9.00558	-3.4	6.1	5.6	1
2.1	-0.18312	5.89254	9.00558	7.5	8.3	4.9	1
2.105	-0.67362	5.85984	8.63934	10.9	6.2	3.9	1
2.11	-1.08564	5.89254	8.13576	12	5.3	3.1	1
2.115	-0.9744601	6.29802	8.45622	15.6	6.7	3.1	1
2.12	-1.0137	6.114901	8.75052	16.6	7.3	2.1	1
2.125	-1.45842	5.70942	8.75052	17.3	8.1	1.4	1
2.13	-1.98816	5.59824	8.894401	20.9	9.9	0.8	1
2.135	-2.36094	5.487061	8.75052	25.3	12.3	1.5	1
2.14	-2.58984	5.59824	8.63934	32	16.2	2.5	1
2.145	-2.62254	5.00964	9.03828	42	23.7	4.5	1
2.15	-2.51136	3.64932	9.47646	53	31	6.7	1
2.155	-1.45842	2.0601	9.260641	71.6	40	8.4	1
2.16	-1.5369	3.57084	9.80346	98.5	52.6	9.8	1
2.165	-1.64808	2.43288	11.90934	116.6	55.2	12.6	1
2.17	-2.21052	0.66054	11.32728	119.2	57.4	20.8	1
2.175	-2.21052	2.98224	9.692281	126.4	55.9	23.4	1
2.18	-0.56244	7.2594	7.73028	133.3	47.3	21.9	1
2.185	1.15758	9.5811	5.19276	121.7	40.9	22.1	1
2.19	1.57614	10.39206	3.9894	99.7	37.3	19.8	1
2.195	-0.14388	9.62034	4.17252	73.2	35	15.3	1
2.2	-1.72656	9.76422	3.6624	43.4	29.3	10.3	1
2.205	-2.74026	11.09184	2.46558	8.1	11	4.8	1
2.21	-2.36094	12.53064	1.37994	-20.5	-6	0.5	1
2.215	-0.8959801	13.70784	1.22952	-46.6	-20.8	-3.8	1
2.22	-0.8632801	11.79162	3.6624	-74.6	-33	-5.1	1
2.225	-2.0601	8.88132	5.2974	-107.2	-38.1	-4.8	1
2.23	-2.85144	7.66488	6.20646	-138	-42.9	-0.6	1
2.235	-2.70102	6.9651	6.605401	-157.3	-49	3.5	1
2.24	-1.5369	6.186841	7.51446	-168	-52.2	6.7	1
2.245	-1.19682	5.487061	7.9134	-172.4	-51.4	9.4	1
2.25	0.59514	4.23792	9.14946	-167	-47.6	8.8	1
2.255	8.82246	1.91622	10.2024	-148.9	-42	-6.2	1
2.26	1.2753	-0.73248	14.74116	-112.2	-25	-15.3	1
2.265	-4.16598	3.83244	10.64058	-54.1	-18.3	-23.2	1
2.27	-1.64808	-2.53752	14.8131	-30.3	-9.5	-13.6	1
2.275	-3.41388	-0.95484	10.01928	-23.5	-8.4	-4.7	1
2.28	-2.89068	4.30986	10.45746	28.2	8.5	0.9	1
2.285	-1.23606	4.6761	8.67858	29.7	9.3	5.6	1
2.29	-1.0137	6.29802	8.606641	43.1	14.9	6.4	1
2.295	-1.5369	6.63156	8.312341	48.5	17	5.4	1
2.3	-1.45842	6.00372	8.38428	50.5	16.9	3.4	1
2.305	-2.74026	4.86576	8.75052	54.5	19.3	3.8	1
2.31	-2.43942	4.49298	7.985341	63.8	20.7	4.4	1
2.315	-1.2753	5.00964	9.875401	84	25.7	3.5	1
2.32	-2.47212	4.71534	8.35158	89.6	32.5	6.6	1
2.325	-2.70102	4.23792	9.47646	101.6	32.7	11	1
2.33	-2.21052	3.83244	9.110221	104.3	33.8	14.7	1
2.335	-2.92338	4.9377	8.16846	106	31.4	17.9	1
2.34	-2.0274	7.298641	6.82776	106.3	26.4	18.9	1
2.345	-1.19682	8.920561	5.77482	97.9	20.1	17.7	1
2.35	-0.63438	9.5811	5.2647	77.8	14	14.9	1
2.355	-0.07194	9.947341	5.00964	57.8	7.6	10.8	1
2.36	0.0327	10.20894	4.75458	36.3	0.7	5.6	1
2.365	-0.44472	10.20894	4.86576	14.1	-5.6	0.7	1
2.37	-1.5369	9.76422	5.22546	-10.6	-11.9	-3.2	1
2.375	-2.24976	9.32604	5.40858	-38.4	-20.2	-5.8	1
2.38	-2.36094	8.88132	5.591701	-60.6	-26.5	-6.3	1
2.385	-2.24976	8.475841	5.9514	-81.2	-31.4	-5.5	1
2.39	-2.0601	7.848001	6.572701	-99	-34.4	-2.8	1
2.395	-1.60884	7.076281	7.004341	-114.6	-36.2	0.2	1
2.4	-1.23606	6.55962	7.51446	-124.7	-37.1	2.3	1
2.405	-0.8632801	6.114901	7.985341	-130.4	-36.8	3.5	1
2.41	-0.56244	5.56554	8.42352	-132	-36.4	4.3	1
2.415	1.42572	4.46028	9.62034	-129	-35.5	3.2	1
2.42	5.48052	4.6434	8.312341	-112	-32.6	-11.2	1
2.425	0.8632801	4.0875	12.1644	-86.3	-26.7	-21.1	1
2.43	-0.71286	1.10526	10.24164	-71.2	-22.8	-20.3	1
2.435	-3.0411	1.62192	11.5104	-34.2	-13.4	-17.3	1
2.44	-2.77296	0.9940801	10.5294	-20.3	-7	-10.5	1
2.445	-3.26346	3.2046	9.188701	-3.7	0.2	-5	1
2.45	-1.38648	5.232	9.110221	13.4	4.6	-1.5	1
2.455	-1.19682	5.74866	8.16846	15.1	7.6	0	1
2.46	-1.5369	6.55962	7.69758	15.4	7.7	0	1
2.465	-1.68732	6.9651	7.298641	11.5	4.9	-0.7	1
2.47	-1.94892	6.92586	7.2594	4.8	1.9	-0.7	1
2.475	-1.94892	6.55962	7.586401	-2.1	-0.2	-0.7	1
2.48	-1.72656	6.22608	7.76952	-7.8	-2.6	-1	1
2.485	-1.64808	5.8206	7.9134	-12.1	-5.3	-0.7	1
2.49	-1.60884	5.487061	8.09652	-14.2	-5.9	-0.7	1
2.495	-1.5369	5.27124	8.27964	-14.2	-6	-0.8	1
2.5	-1.308	5.120821	8.42352	-13	-5.6	-0.4	1
2.505	-1.23606	4.9377	8.5674	-11.6	-4.3	-0.2	1
2.51	-1.15758	4.89846	8.606641	-8.6	-3.7	0.1	1
2.515	-1.19682	4.9704	8.63934	-5.3	-2	0.4	1
2.52	-1.34724	4.9704	8.606641	-1.6	-0.7	1.2	1
2.525	-1.38648	5.04888	8.5674	1.1	-0.2	1.4	1
2.53	-1.38648	5.08158	8.5674	3.6	0.6	1.8	1
2.535	-1.308	5.16006	8.495461	6.7	2.1	2.3	1
2.54	-1.308	5.232	8.495461	8.6	3.2	2.8	1
2.545	-1.23606	5.34318	8.606641	10.9	4.6	3.2	1
2.55	-1.308	5.16006	8.8617	13.5	6.1	3.6	1
2.555	-1.5369	5.232	8.78322	16.3	8.1	4.5	1
2.56	-1.72656	5.16006	8.8617	21	10.9	4.9	1
2.565	-1.68732	5.120821	8.8617	26	13.5	5.7	1
2.57	-1.75926	5.19276	8.894401	31.5	16.8	6.4	1
2.575	-2.0601	4.9704	8.93364	38.3	19.7	7.5	1
2.58	-2.21052	4.6761	9.14946	50.8	24.2	11.6	1
2.585	-1.15758	4.3818	10.05852	62.4	29.8	14.2	1
2.59	-0.8632801	3.57084	10.09122	76.5	38.7	16	1
2.595	-1.19682	3.05418	10.01928	99.8	46.2	16.9	1
2.6	-1.38648	2.943	11.00028	129.2	47.4	17.6	1
2.605	-1.72656	2.616	11.07222	159.7	52.7	18.7	1
2.61	-3.0738	2.46558	11.36652	182.3	54.7	22.3	1
2.615	-4.46682	2.57676	11.65428	201.6	50.6	28.7	1
2.62	-4.53876	3.34848	11.47116	213	43.7	35.2	1
2.625	-4.53876	5.85984	10.81716	219.9	38.5	45	1
2.63	-4.46682	7.14822	9.14946	218.6	33.1	57.2	1
2.635	-3.52506	7.14822	7.51446	205.2	29.3	63.6	1
2.64	-3.26346	5.89254	9.692281	189.9	38.2	66	1
2.645	-6.19338	0.9156	12.70722	163	55.3	62.4	1
2.65	-11.97474	-3.13266	14.88504	124.2	67.3	51.9	1
2.655	-17.2329	-6.22608	14.19834	76.3	63.3	25.6	1
2.66	-19.07064	-8.730901	11.65428	38.3	43.1	-5.7	1
2.665	-17.56644	-7.704121	10.5294	16.4	24.9	-40.6	1
2.67	-13.92366	-4.0548	10.92834	3.5	11.4	-71.7	1
2.675	-9.49608	-0.18312	10.81716	-13	2.4	-94.2	1
2.68	-5.3628	3.61008	9.5484	-32.4	-4.3	-106.2	1
2.685	-1.34724	8.1096	8.711281	-47.5	-9.8	-108.2	0
2.69	1.34724	11.6085	7.2594	-65.7	-19.1	-99	0
2.695	3.3354	13.70784	4.46682	-81.9	-29.6	-87.5	0
2.7	3.90438	15.1074	2.53752	-90	-35.4	-73.5	0
2.705	3.90438	16.32384	1.08564	-94.3	-37.3	-60.6	0
2.71	3.52506	16.8405	1.0137	-91.9	-36.9	-46.7	0
2.715	3.75396	15.62406	-0.0327	-93	-37	-31.6	0
2.72	3.67548	14.92428	0	-88.4	-33.6	-23.1	0
2.725	4.80036	14.66922	0.24852	-81.2	-29.7	-15.1	0
2.73	6.3438	14.37492	0.54282	-77.7	-26.8	-5.8	0
2.735	8.443141	14.92428	1.15758	-71.8	-20.8	5.1	0
2.74	10.54902	15.40824	1.48458	-66.6	-15.2	18.9	0
2.745	10.6602	15.59136	1.41264	-62.7	-8.2	34.2	0
2.75	9.49608	15.70254	1.12488	-56.9	1.4	50.6	0
2.755	6.45498	14.96352	2.10588	-51.6	7	58.3	0
2.76	1.34724	11.79162	3.88476	-49.8	6.3	56	0
2.765	-1.90968	8.4039	5.19276	-50.8	0.1	43.4	0
2.77	0.11118	6.89316	6.86046	-49.9	-12.8	25.9	0
2.775	3.18498	6.814681	7.880701	-51.8	-25.4	10.2	0
2.78	3.11304	7.44252	7.69758	-56.9	-26.3	2.5	0
2.785	0.33354	8.142301	6.97164	-63.5	-23.1	-0.5	0
2.79	-1.72656	7.88724	6.572701	-71.4	-23.9	-4.5	0
2.795	-1.75926	7.44252	6.97164	-78.2	-28.7	-10	0
2.8	-1.42572	7.18746	7.481761	-81.7	-33.5	-14.4	0
2.805	-2.13858	6.6708	7.62564	-86.7	-35.5	-16.6	0
2.81	-3.3354	6.22608	7.51446	-93.1	-36.4	-17	0
2.815	-3.52506	5.93178	7.5537	-96.7	-36.6	-17.1	0
2.82	-1.38648	5.67672	8.894401	-97.2	-34.7	-17.1	0
2.825	-0.59514	1.21644	8.894401	-96.6	-30.3	-14.2	0
2.83	-6.114901	5.89254	6.64464	-64.2	-21.5	-11.9	0
2.835	-3.67548	5.08158	11.8374	-34.7	-18.2	-14.4	0
2.84	-1.5369	-0.5886	10.31358	-64.5	-18.3	-7.4	0
2.845	-1.83774	2.50482	10.81716	-29.6	-10.8	-3	0
2.85	-1.2753	4.15944	9.36528	-9.5	-2.3	0.4	0
2.855	-0.7455601	4.86576	8.711281	-5.8	-0.2	3.5	0
2.86	-0.44472	5.34318	8.96634	3.1	3.9	3.5	0
2.865	-0.7455601	5.34318	8.42352	6.7	5.3	2.8	0
2.87	-1.0464	5.59824	8.2404	9.7	7.2	2	0
2.875	-1.23606	5.74866	8.312341	11.4	9.7	1.1	0
2.88	-1.68732	5.59824	8.27964	11.6	10.9	0.9	0
2.885	-1.94892	5.56554	8.13576	13.2	9.4	1.1	0
2.89	-2.0601	5.8206	8.09652	14.1	9.8	2.1	0
2.895	-2.17128	6.00372	8.057281	14	11.2	2.8	0
2.9	-2.0601	6.15414	7.952641	12.3	10.2	3	0
2.905	-1.90968	6.48768	8.02458	10	9.3	3.7	0
2.91	-1.64808	6.55962	7.9134	7	7.9	3.7	0
2.915	-1.5369	6.3765	7.985341	3.5	5.6	3.5	0
2.92	-1.38648	6.22608	8.207701	0.1	4.3	2.5	1
2.925	-1.42572	6.04296	8.207701	-1.8	3.8	1.4	1
2.93	-1.308	5.8206	8.312341	-2.1	2.2	1.1	1
2.935	-1.19682	5.56554	8.45622	-2.3	1.9	0.9	1
2.94	-1.08564	5.5263	8.5347	-0.9	2.5	0.5	1
2.945	-1.0137	5.56554	8.495461	1.1	3.9	0.3	1
2.95	-1.12488	5.63748	8.42352	3	4.7	0	1
2.955	-1.308	5.63748	8.27964	4.5	5	-0.4	1
2.96	-1.5369	5.63748	8.27964	5.8	5.6	-0.9	1
2.965	-1.57614	5.74866	8.13576	6.3	6	-0.4	1
2.97	-1.64808	5.67672	8.207701	7.2	7	0	1
2.975	-1.60884	5.67672	8.207701	7.1	6.3	0.5	1
2.98	-1.60884	5.70942	8.13576	6.7	5.1	0.7	1
2.985	-1.72656	5.67672	8.13576	6.6	3.8	1.6	1
2.99	-1.75926	5.67672	8.2404	7	3.1	2.8	1
2.995	-1.7985	5.70942	8.13576	7.2	2.6	3.8	1
3	-1.7985	5.78136	8.207701	7.3	2.5	4.4	1
3.005	-1.7985	5.85984	8.13576	7.5	2.1	5.1	1
3.01	-1.7985	5.74866	8.13576	7.7	1.6	5.3	1
3.015	-1.83774	5.74866	8.09652	7.6	1	6	1
3.02	-1.83774	5.74866	8.13576	8	0.8	6.8	1
3.025	-1.7985	5.74866	8.2404	9	1.1	7.8	1
3.03	-1.83774	5.78136	8.207701	10.5	2.1	9	1
3.035	-1.75926	5.70942	8.35158	12.1	2.9	10	1
3.04	-1.64808	5.45436	8.42352	14.4	4.2	10.9	1
3.045	-1.64808	5.27124	8.711281	16.8	6.1	13	1
3.05	-2.40018	5.34318	8.2404	20.7	9.5	15.4	1
3.055	-1.7985	5.37588	8.38428	27.2	10.1	16.8	1
3.06	-0.63438	4.78728	9.00558	34.8	12.1	17.5	1
3.065	-1.15758	4.82652	8.67858	43.8	16.3	18.5	1
3.07	-1.2753	4.75458	8.894401	57	17.5	17.6	1
3.075	-0.9352201	4.71534	9.03828	67.7	20	17.7	1
3.08	-1.15758	4.23792	9.110221	80	23.5	18	1
3.085	-1.19682	4.01556	9.36528	96.1	26.3	17.9	1
3.09	-1.57614	3.4989	9.986581	119.6	29.1	17.9	1
3.095	-1.87698	2.98224	10.31358	138.6	29.9	18.2	1
3.1	-2.74026	2.53752	10.8564	160.1	29.6	20.2	1
3.105	-3.41388	3.02148	11.1834	181.3	28.9	24.1	1
3.11	-4.01556	3.72126	11.43846	201.5	21.9	30.3	1
3.115	-4.20522	4.9704	11.11146	219.5	11.6	38.6	1
3.12	-4.3164	6.814681	11.14416	232.3	4.6	48.5	1
3.125	-4.20522	6.6708	9.842701	236.2	-3.9	58.8	1
3.13	-3.48582	7.481761	9.07752	238.6	-11.4	67.4	1
3.135	-2.70102	8.770141	9.76422	245	-9.7	76.1	1
3.14	-2.13858	10.137	10.41822	244.3	-6.4	83.8	1
3.145	-2.21052	11.0526	11.62158	237.9	6.5	86.5	1
3.15	-4.0548	10.54248	16.1211	218.8	37.4	85.1	1
3.155	-8.93364	5.41512	21.0261	184.3	57.7	83.7	1
3.16	-14.30298	-0.5886	21.3531	126.2	61.2	82.3	1
3.165	-16.85358	-7.62564	17.86728	73	48.5	69.7	1
3.17	-17.19366	-12.86418	15.65022	29.5	27.3	46	1
3.175	-16.70316	-14.04138	15.72216	0.4	11.2	20.5	1
3.18	-15.76794	-14.33568	16.16034	-22.2	5.4	-3.5	1
3.185	-15.08778	-14.4861	14.99622	-50.1	5.5	-32	1
3.19	-14.78694	-14.26374	13.54434	-74.5	10.9	-60.9	1
3.195	-14.56458	-12.753	12.8184	-94.3	18.4	-88.6	1
3.2	-14.30298	-10.1697	12.34752	-115.6	23.3	-118.4	1
3.205	-13.06038	-6.63156	12.70722	-132.1	22	-135.1	1
3.21	-10.88256	-2.943	11.58234	-151.9	14.7	-145	1
3.215	-6.795061	4.49298	10.38552	-167.8	3.2	-144.1	1
3.22	0.9744601	16.2519	10.01928	-179.6	-12.6	-129	1
3.225	11.1834	32.06562	13.40046	-196.1	-37.3	-100.8	1
3.23	18.16812	34.35462	4.9377	-230.7	-55.5	-68.7	1
3.235	22.00056	30.55488	-11.65428	-291.2	-81.9	-37.5	1
3.24	25.97688	34.94322	-17.86728	-252.4	-83.3	-3.9	1
3.245	25.3752	41.87562	-19.53498	-179	-40.2	17.5	1
3.25	23.0862	44.6355	-21.09804	-133.9	-8.6	39.4	1
3.255	18.58014	42.6081	-21.60816	-99.1	18.4	59.9	1
3.26	9.947341	36.89868	-17.61222	-53.2	34.7	74.5	1
3.265	-0.7455601	20.12358	-4.79382	-29.3	39.3	61.6	1
3.27	-0.33354	4.49298	7.004341	-49	20.7	25.9	1
3.275	9.53532	1.87698	12.92958	-40.6	-20.2	-4.1	1
3.28	5.591701	4.89846	11.62158	-26.1	-25.3	-13.8	1
3.285	-1.64808	7.808761	6.31764	-33.3	-12.6	-8.7	1
3.29	-2.5506	8.36466	4.79382	-39.8	-23.8	-13.7	1
3.295	-1.23606	7.22016	6.64464	-39.1	-31.5	-20.7	1
3.3	-1.90968	5.97102	9.40452	-33.5	-27.9	-22.4	1
3.305	-4.8396	4.3818	9.47646	-32.9	-25.1	-16.6	1
3.31	-7.76952	3.64932	9.260641	-29.4	-20.5	-11.2	1
3.315	-6.3765	3.7932	9.2214	-20.3	-15.1	-6	1
3.32	-4.76766	4.71534	9.2214	-5.3	-7.4	1.4	1
3.325	-4.0875	5.08158	8.5347	4.1	0.4	9.1	1
3.33	-3.63624	5.41512	8.45622	13.3	5.6	12.9	1
3.335	-3.0411	5.74866	8.78322	24.2	12.3	14.2	1
3.34	-2.40018	5.78136	9.07752	31.3	17.6	17.2	1
3.345	-1.38648	5.19276	8.82246	36.1	22.6	21.9	1
3.35	-0.59514	5.08158	8.82246	46.2	27.7	24.3	1
3.355	0.2943	5.00964	8.93364	57.9	32.2	26.3	1
3.36	0.37278	4.78728	9.14946	66.8	34.5	26.3	1
3.365	-0.41202	4.78728	9.00558	75	33.5	25.1	1
3.37	0.07194	6.082201	7.808761	81.4	28.8	20.7	1
3.375	0.9744601	8.18154	6.35034	85.1	22.9	14.3	1
3.38	1.34724	8.9925	5.66364	80.2	17.7	5.9	1
3.385	1.308	8.9925	5.44782	70.9	14.8	-0.6	1
3.39	0.59514	9.103681	5.519761	61.8	12.8	-7	1
3.395	-0.0327	9.247561	5.08158	46.6	7	-12.5	1
3.4	-0.37278	9.541861	4.68264	32.1	1	-14.9	1
3.405	-1.49766	9.62034	4.89846	16.8	-2.2	-16.5	1
3.41	-2.24976	9.247561	4.9377	-0.3	-7.2	-16.6	1
3.415	-2.66178	8.88132	5.00964	-18.2	-10	-17.4	1
3.42	-3.22422	8.6982	5.33664	-34	-11.7	-17.7	1
3.425	-3.3354	8.253481	5.77482	-50.3	-15.9	-16.4	1
3.43	-3.3354	7.704121	6.06258	-69.5	-21.3	-15.1	1
3.435	-3.26346	7.33134	6.35034	-81.2	-24.1	-12.8	1
3.44	-2.96262	6.92586	6.74928	-90.6	-24.7	-10.6	1
3.445	-2.96262	6.44844	7.65834	-98.2	-23.7	-7.4	1
3.45	-2.92338	5.85984	7.73028	-103.8	-25.9	-3.9	1
3.455	-2.92338	5.63748	8.13576	-106.4	-24.1	0.9	1
3.46	-2.74026	5.487061	8.312341	-106.8	-22.5	3.3	1
3.465	-2.3217	5.41512	8.09652	-104.8	-22	5.8	1
3.47	-1.94892	5.232	8.312341	-100.3	-18.6	7.7	1
3.475	-1.64808	5.27124	8.42352	-94.9	-17.5	8.7	1
3.48	-1.0464	5.16006	8.38428	-88	-17.3	9.7	1
3.485	-0.7848001	5.41512	8.38428	-80.1	-16.3	9.6	1
3.49	-0.56244	5.41512	8.606641	-70.7	-15.6	9.1	1
3.495	-0.8240401	5.232	8.495461	-65.1	-15.4	7.9	1
3.5	-0.67362	5.232	8.63934	-56.1	-15.5	6.8	1
3.505	-0.18312	4.9377	9.293341	-47.2	-15.4	4.9	1
3.51	-0.14388	4.75458	8.78322	-36.7	-13.8	0.6	1
3.515	-1.308	5.16006	8.8617	-22.1	-11.6	-0.1	1
3.52	-1.08564	4.71534	8.93364	-16.3	-10.6	-0.4	1
3.525	-1.68732	5.120821	8.5347	-8.5	-8	0.9	1
3.53	-1.60884	5.19276	8.5347	-1.7	-5.8	1.6	1
3.535	-1.75926	5.16006	8.42352	3.5	-3.9	2.4	1
3.54	-1.60884	5.27124	8.38428	9.5	-2.3	3.9	1
3.545	-1.83774	5.232	8.27964	15.1	-1	5.2	1
3.55	-1.0464	5.04888	8.96634	23.3	-0.7	5.3	1
3.555	-1.0464	4.71534	8.82246	29.8	0.4	5.1	1
3.56	-1.7985	5.04888	8.495461	39.3	4.3	5.8	1
3.565	-1.19682	5.08158	8.96634	51	5	6.7	1
3.57	-1.64808	4.78728	8.82246	59.7	8.1	8.3	1
3.575	-1.49766	5.30394	8.711281	71.8	9.1	8.1	1
3.58	-1.75926	5.41512	8.606641	82.5	9.7	7.9	1
3.585	-1.64808	5.37588	8.42352	89.8	10	9.7	1
3.59	-1.87698	5.08158	8.67858	99.2	10.8	11.9	1
3.595	-1.94892	5.27124	8.93364	108	10	13.3	1
3.6	-2.66178	5.120821	9.293341	118	9.8	18.2	1
3.605	-2.62254	5.120821	9.110221	124.3	8.1	20.2	1
3.61	-2.62254	5.16006	9.188701	132.6	7.7	22.6	1
3.615	-2.5506	5.41512	9.2214	139.2	6.7	25.4	1
3.62	-2.3217	5.8206	9.188701	145.3	2.3	28.2	1
3.625	-2.47212	6.44844	9.33258	152.5	-3.2	34.8	1
3.63	-2.51136	6.33726	9.14946	156.3	-9	41.5	1
3.635	-2.70102	6.6708	8.93364	161.5	-12.6	47.3	1
3.64	-2.77296	7.108981	8.75052	168.2	-15.4	52.5	1
3.645	-2.70102	7.481761	8.38428	172	-17.4	59.1	1
3.65	-2.58984	7.88724	8.2404	174.1	-20.3	64.9	1
3.655	-2.77296	8.547781	8.207701	175.7	-22.8	70.4	1
3.66	-2.47212	9.13638	8.38428	173.8	-23.1	77.2	1
3.665	-2.66178	9.91464	8.38428	171.7	-20.7	80.9	1
3.67	-3.22422	11.3142	9.33258	168.1	-12.3	84.5	1
3.675	-4.0875	12.30828	10.01928	161.5	-0.6	85.6	1
3.68	-5.14044	11.27496	10.71252	146.8	6.3	85.3	1
3.685	-6.64464	8.1096	14.19834	123.5	15.1	81.7	1
3.69	-8.97288	4.60416	14.92428	95.9	22.7	71.2	1
3.695	-11.86356	0.25506	14.27028	70.9	24.1	56.3	1
3.7	-14.715	-4.3818	12.74646	47.2	14.4	35.4	1
3.705	-17.04324	-6.89316	11.8374	32.7	3.6	8.9	1
3.71	-18.46896	-8.03112	12.02052	25.9	-5.4	-22.8	1
3.715	-18.65862	-8.809381	12.20364	17.2	-13.5	-56.8	1
3.72	-17.86728	-9.62034	12.27558	4.4	-20.8	-103.2	1
3.725	-16.10148	-10.32012	12.20364	-7	-22.5	-135.9	1
3.73	-13.40046	-10.24164	12.45216	-20	-19.8	-164.8	1
3.735	-10.58172	-8.95326	14.01522	-33.1	-13.7	-188.1	1
3.74	-8.07036	-7.5537	15.17934	-54	-5.4	-203	1
3.745	-5.48052	-5.93178	15.39516	-81.7	0.9	-210.3	1
3.75	-4.0548	-3.97632	14.92428	-107.3	2.7	-207.2	1
3.755	-2.62254	-1.32108	13.8321	-130.9	2.9	-199.4	1
3.76	-0.56244	2.46558	10.89564	-154.9	-1.8	-183.6	1
3.765	4.12674	11.27496	9.36528	-171.5	-14.5	-154.8	1
3.77	11.00028	28.16124	12.92958	-181.8	-35.9	-112.7	1
3.775	19.59384	40.80306	13.1454	-203.2	-62.5	-75.7	1
3.78	22.18368	33.28206	-7.985341	-283.6	-90.3	-45.5	1
3.785	23.16468	32.87658	-19.0314	-322.7	-112	-9.2	1
3.79	21.43812	39.84822	-22.19022	-227	-78.1	19.5	1
3.795	18.92022	45.63612	-23.38704	-142.5	-25.6	38.2	1
3.8	14.78694	44.3085	-24.11298	-106.9	1.7	53.3	1
3.805	7.20708	36.71556	-18.7044	-68.3	16	63	1
3.81	-1.87698	15.48018	-1.9947	-43.2	24.2	49	1
3.815	-0.8959801	1.69386	7.985341	-56.2	14.5	18.1	1
3.82	8.78322	1.91622	16.7424	-17	-28.2	-8.4	1
3.825	2.77296	2.28246	15.97722	6.7	-24.3	-15.6	1
3.83	-4.49952	3.16536	9.03828	9.5	-4.4	-3.2	1
3.835	-3.97632	5.37588	6.86046	27.6	-5.1	-4	1
3.84	-1.57614	6.55962	7.952641	46.6	-5.2	-6.6	1
3.845	-1.34724	6.33726	9.00558	59.1	2.4	-7.8	1
3.85	-2.43942	5.45436	8.78322	65.9	7.7	-4.2	1
3.855	-4.3164	4.9704	8.16846	74.2	11.4	1.5	1
3.86	-4.20522	5.27124	8.45622	81.6	14.9	5	1
3.865	-2.92338	6.33726	8.057281	84.3	14.8	7.8	1
3.87	-2.40018	7.108981	7.33134	82.1	13.1	10.5	1
3.875	-2.3217	7.808761	6.64464	75.7	12.9	13	1
3.88	-1.64808	8.29272	5.40858	66.3	11.4	14.5	1
3.885	-0.63438	8.920561	4.49952	55.2	9.3	15.3	1
3.89	0.5232	9.50916	4.06788	38.7	6.3	12.8	1
3.895	1.19682	9.76422	3.91746	23.5	5.6	9	1
3.9	1.12488	9.875401	3.59046	7.7	6	4.1	1
3.905	0.8959801	9.83616	3.6624	-8.8	3.3	-2.8	1
3.91	0.8632801	9.875401	4.24446	-25	-2.5	-9	1
3.915	0.59514	9.947341	4.68264	-47.5	-11.5	-16.5	1
3.92	-0.48396	9.91464	4.86576	-66.1	-19.1	-18.9	1
3.925	-1.64808	9.62034	4.82652	-85.1	-26.6	-19.2	1
3.93	-2.89068	9.17562	5.120821	-103.1	-32.6	-18.2	1
3.935	-3.37464	8.142301	5.519761	-119.9	-38.2	-16.9	1
3.94	-3.45312	6.9651	6.06258	-135.1	-44.1	-13.3	1
3.945	-3.41388	6.409201	7.04358	-141.4	-45.6	-9.9	1
3.95	-3.37464	5.74866	7.880701	-146.5	-44.3	-6.2	1
3.955	-3.45312	5.00964	8.312341	-149.1	-43	-3.3	1
3.96	-3.63624	4.3491	9.188701	-145.8	-41.5	-0.7	1
3.965	-3.45312	3.94362	9.659581	-135.9	-38.8	2	1
3.97	-2.89068	3.27654	9.587641	-123.4	-32.7	3.7	1
3.975	-2.43942	3.16536	9.986581	-104.7	-28.1	4.7	1
3.98	-2.0274	3.27654	9.91464	-83	-23.3	7	1
3.985	-1.5369	3.38772	10.05852	-61.5	-17.6	7.7	1
3.99	-0.8632801	3.42696	9.986581	-39.9	-10.6	8	1
3.995	-0.14388	3.83244	10.24164	-17	-3.9	7.7	1
4	-0.18312	3.72126	10.41822	12.1	3.7	7.9	1
4.005	-0.18312	3.31578	10.31358	34.4	11.4	8.2	1
4.01	-0.2616	3.05418	10.41822	60.2	19.4	8.5	1
4.015	-0.33354	3.09342	10.41822	86.3	27.2	9.3	1
4.02	-0.2943	3.24384	10.41822	115.5	35.9	9.2	1
4.025	-0.41202	3.16536	10.38552	146.7	43.6	10	1
4.03	-1.0464	2.943	10.67328	171.2	48	11.5	1
4.035	-2.0274	2.98224	10.78446	192.2	48.3	13	1
4.04	-3.18498	3.68202	10.41822	207.5	46.2	15.9	1
4.045	-3.8259	5.56554	9.07752	215.3	40.6	20.1	1
4.05	-3.90438	8.18154	7.62564	214.6	31.7	24.2	1
4.055	-3.60354	9.62034	6.46152	204.9	22.4	29.1	1
4.06	-1.64808	9.43068	3.55776	181.5	7.8	29.6	1
4.065	0.18312	9.83616	2.6487	161.7	3.4	26.6	1
4.07	1.57614	10.7256	2.57676	142.1	7	20.3	1
4.075	1.98816	10.50324	1.48458	110.6	3.7	10.4	1
4.08	2.43942	10.90872	1.37994	77.1	-1.7	-2.8	1
4.085	2.36094	11.68044	0.8698201	37.7	-1.8	-19.6	1
4.09	2.0601	12.97536	-0.14388	7.7	-2.5	-30	1
4.095	1.57614	13.52472	0.43164	-18.4	-2.8	-37.1	1
4.1	0.9352201	12.05322	1.48458	-48	-0.4	-43.3	1
4.105	-1.08564	10.90872	2.79258	-76.9	1.9	-46.7	1
4.11	-3.60354	10.32012	3.74088	-98.2	3	-44.1	1
4.115	-5.74212	10.20894	5.00964	-121.2	-0.7	-41	1
4.12	-6.526921	8.475841	7.04358	-147.5	-15.1	-30.1	1
4.125	-4.8396	5.34318	6.2457	-172.6	-29.6	-21.8	1
4.13	-4.42758	5.232	8.96634	-167.3	-27	-14.5	1
4.135	-4.61724	4.6761	9.62034	-160.7	-19.6	-4.6	1
4.14	-4.27716	3.75396	9.33258	-156.4	-22.4	1.4	1
4.145	-3.11304	3.90438	9.80346	-140.2	-21.9	4.2	1
4.15	-1.98816	3.72126	9.91464	-123.9	-16.8	6	1
4.155	-1.0464	3.57084	9.91464	-106.4	-12.1	6.4	1
4.16	-0.48396	3.61008	10.01928	-84	-10.6	8.1	1
4.165	0.11118	3.75396	9.842701	-62.7	-7.2	7.7	1
4.17	0.48396	3.86514	9.659581	-34	-2.5	6.4	1
4.175	0.41202	4.30986	9.5484	-12.4	0.3	4.7	1
4.18	0.22236	4.53222	9.293341	6.7	3.4	2.8	1
4.185	-0.18312	4.71534	8.93364	22.8	6.7	2.2	1
4.19	-0.56244	5.00964	8.63934	37.1	9.5	0.9	1
4.195	-1.12488	5.5263	8.27964	51.5	12	-0.4	1
4.2	-1.38648	5.93178	8.057281	57.4	11.4	-1.2	1
4.205	-1.38648	6.48768	7.586401	61.1	10.7	-1.3	1
4.21	-1.2753	7.108981	7.15476	62.1	9.8	-1.5	1
4.215	-1.19682	7.704121	6.677341	60.2	8.8	-1.3	1
4.22	-1.308	8.03112	6.35034	55.4	6.5	-1.7	1
4.225	-1.68732	8.253481	6.06258	47.7	3.6	-2.3	1
4.23	-1.87698	8.36466	5.918701	35.2	-0.3	-2.4	1
4.235	-2.13858	8.32542	5.87946	23.7	-2.7	-2.3	1
4.24	-2.43942	8.21424	5.9514	13.3	-5.2	-2.1	1
4.245	-2.66178	8.03112	6.10182	1.5	-7.4	-1.4	1
4.25	-2.85144	7.73682	6.2457	-10	-9.8	-1.1	1
4.255	-2.77296	7.5537	6.500761	-21.1	-12.9	0.9	1
4.26	-2.70102	7.18746	6.78852	-28.7	-14.2	2.5	1
4.265	-2.51136	6.89316	6.97164	-33.5	-16.1	4.1	1
4.27	-2.289	6.7035	7.2594	-36.4	-17.1	4.8	1
4.275	-1.94892	6.33726	7.65834	-37.6	-17.6	4.6	1
4.28	-1.64808	6.114901	7.952641	-36.7	-17.3	5.1	1
4.285	-1.60884	5.70942	8.207701	-32.8	-15.3	6.9	1
4.29	-1.38648	5.56554	8.5347	-24.9	-12.1	7.9	1
4.295	-1.0464	5.34318	8.894401	-15.8	-8.1	9	1
4.3	-0.8959801	5.30394	8.894401	-4.6	-4.9	9.5	1
4.305	-0.8240401	5.120821	9.110221	10.4	0.1	10	1
4.31	-0.8240401	4.82652	9.07752	22.1	3.6	9.9	1
4.315	-1.0464	4.86576	9.437221	36.9	7.3	10.7	1
4.32	-1.308	4.6761	9.659581	51.3	10.5	11.3	1
4.325	-1.38648	4.60416	9.692281	66.3	13.7	12.1	1
4.33	-1.49766	4.75458	9.587641	82.2	17.7	12.7	1
4.335	-1.87698	4.9704	9.5157	97.7	21	14.2	1
4.34	-2.289	5.34318	9.437221	115.7	22.9	18.6	1
4.345	-2.85144	5.89254	9.5484	128.3	22.6	24.3	1
4.35	-3.26346	6.082201	9.36528	137.6	19.8	31.7	1
4.355	-3.37464	6.33726	8.78322	145.7	16.1	38.4	1
4.36	-3.45312	7.14822	8.711281	153.1	12.8	45.5	1
4.365	-3.26346	8.18154	8.78322	156.9	8.8	53.9	1
4.37	-2.77296	8.21424	8.312341	153.8	7.2	57.4	1
4.375	-2.3217	8.58702	7.880701	149	10.2	59.5	1
4.38	-2.21052	9.06444	8.16846	145.1	17	58.5	1
4.385	-2.77296	9.06444	8.93364	134.5	25.9	57.4	1
4.39	-4.99002	5.93178	12.09246	116.8	35.6	56.2	1
4.395	-8.521621	2.21052	12.56334	84.7	36.7	53.2	1
4.4	-11.1834	-0.8109601	11.79816	47.2	22.8	37.9	1
4.405	-12.01398	-3.61008	10.81716	21.3	4.7	20	1
4.41	-11.30112	-4.60416	10.31358	3.5	-10.2	-0.7	1
4.415	-9.947341	-4.53222	10.13046	-10.7	-21	-21	1
4.42	-9.34566	-3.94362	9.659581	-26.1	-25.4	-43.1	1
4.425	-8.894401	-2.6487	9.188701	-42.3	-24.6	-70	1
4.43	-8.26002	-0.95484	9.14946	-54.5	-22.3	-87.3	1
4.435	-7.91994	1.62192	9.36528	-66.3	-22.2	-101.7	1
4.44	-7.31826	4.60416	9.76422	-79.3	-26.1	-112.3	1
4.445	-5.89254	7.37058	9.80346	-93.3	-35.7	-116.3	1
4.45	-3.71472	8.95326	7.84146	-112.7	-49.6	-117.3	1
4.455	-1.57614	10.68636	6.53346	-129.7	-61.1	-116	1
4.46	0.44472	13.08	6.10182	-141.9	-69	-109.1	1
4.465	2.21052	13.81902	4.24446	-152.7	-71	-102	1
4.47	3.3027	13.96944	2.17782	-161.4	-71	-92.4	1
4.475	3.5643	15.44094	1.92276	-159.7	-69.3	-81.6	1
4.48	3.41388	16.69662	1.6677	-154.5	-66.2	-66.9	1
4.485	3.52506	16.5462	1.12488	-152.3	-70.2	-50.4	1
4.49	4.68918	14.59728	-2.3217	-151.5	-73.5	-39.9	1
4.495	5.29086	16.10802	-2.24976	-135.5	-66	-34.1	1
4.5	7.76952	17.87382	-1.73964	-112.9	-57.9	-27.6	1
4.505	10.47054	18.09618	-1.88352	-102.2	-47.6	-17.6	1
4.51	11.9355	18.68478	-1.48458	-82.6	-29.6	0.2	1
4.515	12.34752	19.24068	-1.08564	-63.4	-15.7	16.2	1
4.52	8.371201	16.5462	1.6677	-52.1	-4.4	28.9	1
4.525	-0.8959801	8.61972	5.22546	-51.3	-0.2	29.3	1
4.53	-2.85144	5.04888	6.74928	-48.5	-9.2	8.8	1
4.535	2.51136	3.94362	10.34628	-37.2	-24.2	-4.2	1
4.54	3.45312	3.75396	11.29458	-35.2	-22.1	-4.2	1
4.545	0.2616	4.3818	9.62034	-34.7	-15.1	-1.6	1
4.55	-1.7985	5.70942	7.65834	-36.7	-14.7	-0.2	1
4.555	-1.60884	7.2594	6.9324	-35.2	-17.1	-2.3	1
4.56	-1.308	8.142301	7.298641	-34	-18.5	-5.7	1
4.565	-1.87698	7.776061	7.11552	-38.5	-20.6	-6.7	1
4.57	-2.24976	6.92586	7.004341	-47.6	-22.2	-7.2	1
4.575	-2.5506	6.48768	7.298641	-53	-24.4	-7.7	1
4.58	-3.0738	6.63156	7.51446	-59.1	-25.9	-7.9	1
4.585	-3.0738	6.781981	7.04358	-67.8	-28	-7.4	1
4.59	-2.24976	7.44252	6.78852	-75.9	-29.3	-6.6	1
4.595	0.22236	4.78728	9.80346	-81.1	-27.1	-7.6	1
4.6	-0.59514	4.56492	6.2457	-81	-19.1	-6	1
4.605	-3.93708	7.808761	7.9134	-45.9	-12.7	-8.4	1
4.61	-2.13858	4.9704	10.41822	-43.4	-15.4	-8.1	1
4.615	-1.75926	1.7658	9.62034	-61	-15.9	-5	1
4.62	-2.3217	3.72126	10.64058	-32.9	-12.3	-3	1
4.625	-2.0601	4.0548	9.293341	-21.8	-8.6	0.2	1
4.63	-1.68732	4.89846	8.82246	-16.5	-5.5	2.8	1
4.635	-1.2753	5.59824	8.63934	-10.2	-3.2	3.6	1
4.64	-1.23606	5.74866	8.312341	-9.6	-3.2	3.7	1
4.645	-1.15758	6.00372	7.985341	-9.9	-4.4	3.5	1
4.65	-1.0137	6.082201	8.16846	-10.4	-4.4	3.7	1
4.655	-0.8959801	6.00372	8.13576	-11.8	-4	3	1
4.66	-0.8959801	5.85984	8.16846	-13	-4.3	2.1	1
4.665	-1.0137	5.74866	8.27964	-12.8	-3.9	1.8	1
4.67	-1.08564	5.59824	8.312341	-12	-3.6	1.2	1
4.675	-1.19682	5.41512	8.42352	-10.9	-3.1	0.6	1
4.68	-1.34724	5.30394	8.45622	-8.1	-2.1	0.3	1
4.685	-1.38648	5.19276	8.495461	-6	-1.4	0.5	1
4.69	-1.308	5.30394	8.45622	-3.4	-0.5	0.8	1
4.695	-1.23606	5.41512	8.42352	-1.1	0.1	1.1	1
4.7	-1.19682	5.56554	8.38428	0	0.4	1	1
4.705	-1.12488	5.59824	8.27964	1.2	0.6	0.8	1
4.71	-1.12488	5.70942	8.312341	2.3	0.6	0.7	1
4.715	-1.15758	5.67672	8.27964	3.2	0.9	0.8	1
4.72	-1.2753	5.63748	8.312341	3.9	0.6	0.9	1
4.725	-1.2753	5.56554	8.38428	3.7	0.7	0.7	1
4.73	-1.308	5.45436	8.38428	4.4	0.8	0.5	1
4.735	-1.34724	5.41512	8.42352	5.8	0.7	0.8	1
4.74	-1.38648	5.45436	8.42352	6.9	0.9	1.6	1
4.745	-1.34724	5.487061	8.45622	7.9	1.5	1.4	1
4.75	-1.308	5.41512	8.5347	9.3	2.1	1.4	1
4.755	-1.308	5.34318	8.5674	10.5	2.9	1.8	1
4.76	-1.34724	5.45436	8.67858	13.1	3.7	2.8	1
4.765	-1.38648	5.45436	8.78322	16.1	5.1	2.8	1
4.77	-1.42572	5.41512	8.711281	18.9	6.7	3.3	1
4.775	-1.45842	5.37588	8.67858	22.5	8.8	3.5	1
4.78	-1.49766	5.27124	8.894401	27.6	10.6	3.3	1
4.785	-1.72656	5.41512	8.93364	33.8	13.5	4.3	1
4.79	-1.90968	5.19276	8.894401	41.5	16.7	4.6	1
4.795	-2.36094	4.30986	9.110221	50.2	19.7	5.4	1
4.8	-1.2753	3.38772	9.986581	67.7	24.6	7.1	1
4.805	-1.308	3.38772	10.05852	86.9	34.5	8	1
4.81	-2.36094	3.61008	9.5157	105.4	40.5	7.6	1
4.815	-2.13858	4.0548	9.875401	126.6	41	10.7	1
4.82	-1.90968	4.0875	9.76422	137.2	43.7	15.5	1
4.825	-2.43942	4.19868	9.5484	144.4	43.4	18.9	1
4.83	-2.89068	4.86576	9.07752	148.6	38.5	22.1	1
4.835	-2.17128	6.22608	8.057281	145.6	31.2	22.8	1
4.84	-1.308	7.73682	7.076281	136.7	24.2	24.4	1
4.845	-0.2616	8.730901	5.77482	122.6	17.1	26.3	1
4.85	0.56244	8.9925	4.6434	105.5	12.8	26.1	1
4.855	0.9744601	8.475841	4.13982	87.2	11.8	23.6	1
4.86	1.5369	8.253481	5.04234	62.9	13	15.1	1
4.865	1.2753	8.730901	4.82652	41.6	13.3	8	1
4.87	0.48396	9.731521	3.84552	19.6	11.5	1.7	1
4.875	0.18312	11.27496	2.43288	-5.5	5.3	-6.7	1
4.88	0.44472	12.7857	1.73964	-22.3	-1	-12.8	1
4.885	0.14388	12.1971	3.19152	-38.7	-5.5	-17.5	1
4.89	-0.8959801	9.214861	5.44782	-59.8	-10.2	-20.2	1
4.895	-2.13858	8.07036	5.87946	-76.9	-13	-19.9	1
4.9	-3.37464	7.73682	6.20646	-88.9	-16.8	-17.2	1
4.905	-3.3027	7.03704	6.64464	-100.4	-20.3	-13.1	1
4.91	-2.8122	6.186841	7.73028	-107.9	-22.1	-8.6	1
4.915	-2.92338	5.34318	8.606641	-108.1	-22.2	-4.4	1
4.92	-2.74026	4.60416	9.14946	-102.6	-22.4	-1.4	1
4.925	-2.3217	4.27062	9.62034	-94	-21.9	0.9	1
4.93	-2.21052	3.83244	9.875401	-80.9	-19	5.1	1
4.935	-2.0274	3.57084	9.986581	-64.3	-14.2	7.7	1
4.94	-1.45842	3.61008	10.1697	-47.8	-8.9	8.4	1
4.945	-0.8959801	3.7932	10.1697	-29.4	-3.2	8.1	1
4.95	-0.48396	3.90438	10.13046	-10	3.5	8.5	1
4.955	-0.22236	3.90438	9.91464	9.1	9.3	8.7	1
4.96	-0.18312	3.94362	9.875401	27.5	15.1	8.4	1
4.965	-0.44472	3.97632	9.76422	47.4	20.3	8.3	1
4.97	-0.9352201	4.01556	9.842701	71.6	26.1	7.2	1
4.975	-1.15758	4.15944	9.842701	90.1	28.4	6.4	1
4.98	-1.45842	4.3818	9.76422	108.2	29.6	6.4	1
4.985	-1.75926	4.60416	9.587641	123.9	30.1	7.2	1
4.99	-2.0601	4.9377	9.5484	137.3	29.6	9.5	1
4.995	-2.58984	5.5263	9.293341	151.1	27.5	13.5	1
5	-3.18498	6.48768	9.40452	159.2	24.7	19.2	1
5.005	-3.90438	7.18746	9.80346	163.7	21.2	26.1	1
5.01	-4.20522	6.7035	9.07752	159.6	16.9	32.9	1
5.015	-4.0875	7.076281	9.00558	154.3	14.7	35.8	1
5.02	-3.97632	7.403281	8.75052	149.5	14.9	37.3	1
5.025	-4.0875	4.89846	9.2214	136.2	15.1	37.8	1
5.03	-6.23262	-0.07194	12.09246	105.7	21.4	31.9	1
5.035	-10.05852	-2.616	13.28928	76.2	25.5	24.2	1
5.04	-11.1834	-6.409201	12.09246	41	15.8	7.2	1
5.045	-10.62096	-7.91994	11.47116	2.1	1.4	-16	1
5.05	-9.044821	-5.45436	12.89034	-14	0	-33.3	1
5.055	-6.867	-2.13204	13.10616	-38.9	0	-48.4	1
5.06	-4.16598	2.72718	12.27558	-66	-0.2	-57	1
5.065	-1.45842	7.66488	9.986581	-90.4	-2.2	-60.2	1
5.07	2.77296	11.64774	6.86046	-113.6	-12.3	-56.3	1
5.075	4.46682	15.51288	3.84552	-131.3	-20.4	-47.3	1
5.08	5.55246	17.43564	1.30146	-142.7	-24.3	-33.8	1
5.085	4.27716	19.90122	-2.21052	-148.8	-27.9	-23.6	1
5.09	4.38834	20.71218	-2.28246	-139	-32	-12.6	1
5.095	3.71472	19.46304	-4.35564	-139.5	-37.1	-3	1
5.1	3.67548	18.68478	-3.15882	-128	-31.1	1.9	1
5.105	3.67548	18.31854	-2.17782	-108.9	-25.9	8.2	1
5.11	4.46682	16.62468	-1.26876	-100.8	-22.8	12.6	1
5.115	4.49952	15.59136	0.07194	-89.2	-17.2	16.9	1
5.12	3.22422	12.30828	2.83182	-80.2	-12.7	19.3	1
5.125	-0.2943	6.409201	5.15352	-81.6	-14	15.3	1
5.13	-0.33354	4.9704	7.51446	-76.5	-19.1	4.3	1
5.135	2.17128	4.49298	9.76422	-66.7	-21.7	-1.6	1
5.14	2.21052	3.53814	9.587641	-63.7	-18.6	-2.1	1
5.145	-0.2616	3.2046	9.80346	-57.9	-12.2	-1.3	1
5.15	-2.36094	3.16536	9.5484	-50	-9.5	-2.4	1
5.155	-2.0274	3.45966	9.07752	-38.7	-10	-4.1	1
5.16	-1.15758	4.3818	9.5157	-23.5	-7.9	-4.7	1
5.165	-1.60884	4.9377	9.188701	-9.5	-2.2	-3.5	1
5.17	-2.43942	5.00964	8.606641	-0.9	0.5	-2.1	1
5.175	-2.36094	5.232	8.312341	7.9	1.7	-1.3	1
5.18	-2.0274	5.45436	8.606641	15.9	3.1	-1	1
5.185	-2.09934	5.74866	8.78322	21.7	5.4	0	1
5.19	-2.0274	6.082201	8.711281	27.1	9.1	1.1	1
5.195	-1.68732	6.22608	8.35158	31	13.3	1.5	1
5.2	-1.49766	6.29802	8.16846	33.6	16.6	1	1
5.205	-1.5369	6.22608	8.02458	35.4	18.4	1.1	1
5.21	-1.49766	6.26532	7.9134	36.5	19.3	0.7	1
5.215	-1.49766	6.26532	7.84146	37	19.9	0.7	1
5.22	-1.42572	6.29802	7.73028	36.3	19.8	1.1	1
5.225	-1.38648	6.55962	7.62564	34.1	18.6	1.6	1
5.23	-1.49766	6.781981	7.37058	31.1	16.8	1.1	1
5.235	-1.42572	7.108981	6.97164	27.5	15.1	0.8	1
5.24	-1.38648	7.33134	6.9324	22.8	12.5	0.6	1
5.245	-1.34724	7.5537	6.78852	17.4	9.7	-0.2	1
5.25	-1.42572	7.704121	6.677341	9.5	6	-0.9	1
5.255	-1.49766	7.73682	6.605401	2.1	3.3	-1.4	1
5.26	-1.57614	7.808761	6.677341	-6.3	0.5	-2.3	1
5.265	-1.64808	7.88724	6.677341	-15.6	-2.4	-2.8	1
5.27	-1.72656	7.848001	6.605401	-26.2	-5.8	-2.8	1
5.275	-1.87698	7.808761	6.64464	-40.6	-10.1	-2	1
5.28	-1.87698	7.66488	6.605401	-52.6	-13.1	-2.1	1
5.285	-1.72656	7.481761	6.64464	-63.5	-16.3	-2	1
5.29	-1.60884	7.33134	6.82776	-72.9	-18.6	-1.6	1
5.295	-1.45842	7.481761	6.86046	-81.7	-21.1	-1.8	1
5.3	-1.5369	7.298641	7.004341	-89.8	-24.1	-1.5	1
5.305	-1.49766	6.9978	7.298641	-96.1	-27.6	-0.8	1
5.31	-1.42572	6.63156	7.44252	-102.4	-31.1	-1.1	1
5.315	0.8240401	5.8206	8.8617	-105.6	-33.1	-2.2	1
5.32	2.70102	4.71534	7.9134	-97.9	-28.6	-12.6	1
5.325	-0.11118	2.87106	9.33258	-79.6	-24.4	-14.7	1
5.33	-4.12674	6.9978	8.82246	-47.7	-20.4	-15	1
5.335	-1.87698	2.43288	11.1834	-49.5	-19.7	-12.3	1
5.34	-2.0601	0.51012	10.2024	-48.7	-16.5	-7	1
5.345	-2.74026	2.616	10.2024	-20	-9.3	-3.2	1
5.35	-2.0274	3.83244	8.711281	-12.6	-8.4	0.7	1
5.355	-1.23606	5.08158	8.495461	-5.9	-5.4	2.4	1
5.36	-0.67362	5.67672	8.5347	-0.8	-3.1	3.6	1
5.365	-0.67362	5.93178	8.16846	-1.4	-3.2	3.3	1
5.37	-0.8959801	6.22608	7.880701	-1.4	-3.5	2.4	1
5.375	-1.0464	6.33726	7.952641	-3.2	-3.2	1.1	1
5.38	-1.23606	6.114901	7.952641	-6.5	-4	0.1	1
5.385	-1.42572	6.00372	7.985341	-8.3	-4.6	0.3	1
5.39	-1.49766	5.85984	8.13576	-9.5	-4.8	0.2	1
5.395	-1.5369	5.74866	8.207701	-10.9	-5	0	1
5.4	-1.57614	5.59824	8.312341	-11.3	-5.6	0.3	1
5.405	-1.57614	5.487061	8.35158	-11.4	-5.3	0.7	1
5.41	-1.57614	5.5263	8.38428	-11.9	-5	1	1
5.415	-1.5369	5.59824	8.312341	-10.9	-5.2	1.4	1
5.42	-1.49766	5.63748	8.312341	-10.9	-5.7	1.1	1
5.425	-1.42572	5.56554	8.35158	-10	-6	1	1
5.43	-1.38648	5.5263	8.35158	-9.5	-6.5	1.5	1
5.435	-1.38648	5.487061	8.312341	-8.7	-5.9	1.1	1
5.44	-1.23606	5.37588	8.38428	-8.1	-5.6	0.9	1
5.445	-1.12488	5.34318	8.5674	-6.2	-4.9	0.7	1
5.45	-1.15758	5.34318	8.5347	-4	-3.5	0.9	1
5.455	-1.15758	5.34318	8.495461	-2.5	-2.6	1	1
5.46	-1.15758	5.37588	8.45622	-0.4	-1.9	0.5	1
5.465	-1.15758	5.45436	8.38428	0.7	-1.6	0.4	1
5.47	-1.15758	5.487061	8.42352	1.4	-0.7	0.7	1
5.475	-1.15758	5.45436	8.45622	2.8	-0.6	0.4	1
5.48	-1.12488	5.487061	8.42352	3.8	0.1	0.6	1
5.485	-1.15758	5.45436	8.35158	4.9	0.2	0.7	1
5.49	-1.19682	5.45436	8.35158	5.8	0.7	0.6	1
5.495	-1.23606	5.45436	8.38428	6.3	1	0.7	1
5.5	-1.19682	5.5263	8.312341	6.7	1.4	0.9	1
5.505	-1.2753	5.56554	8.38428	7.4	1.4	1.2	1
5.51	-1.308	5.56554	8.35158	7.7	1.4	1.3	1
5.515	-1.38648	5.5263	8.312341	8.4	1.3	1.2	1
5.52	-1.23606	5.56554	8.35158	8.8	0.9	1.6	1
5.525	-1.2753	5.487061	8.45622	9.7	0.8	2.3	1
5.53	-1.19682	5.41512	8.5674	10.2	1.5	2.2	1
5.535	-1.2753	5.41512	8.5674	11.2	1.9	2.3	1
5.54	-1.38648	5.34318	8.5347	14.4	2.5	3.1	1
5.545	-1.38648	5.27124	8.606641	16.8	3	3.2	1
5.55	-1.45842	5.19276	8.75052	19.8	4.1	3.9	1
5.555	-1.68732	5.00964	8.711281	24.4	5.5	4.6	1
5.56	-1.75926	4.9377	8.63934	29.4	7.4	5.8	1
5.565	-1.90968	5.04888	8.75052	38.5	8.5	6.3	1
5.57	-3.18498	3.94362	8.38428	47.3	9.2	9	1
5.575	-1.5369	3.97632	8.96634	65.1	6.2	8.4	1
5.58	0.7848001	3.57084	12.38022	86.4	11	7.4	1
5.585	-2.89068	3.57084	9.07752	95.4	31.5	14.8	1
5.59	-2.89068	3.97632	9.33258	117.3	29.3	15.1	1
5.595	-1.68732	4.19868	10.64058	140	26.8	15.7	1
5.6	-2.09934	4.0875	10.34628	154.4	31.2	22.3	1
5.605	-2.74026	4.42104	10.1697	165.4	28.4	27.3	1
5.61	-2.89068	5.08158	9.91464	171.9	20.3	33.2	1
5.615	-3.0411	6.114901	9.659581	177.8	10	42.5	1
5.62	-3.15228	7.03704	9.986581	180.7	0.3	50.9	1
5.625	-3.3027	7.03704	8.93364	178	-9.8	59.5	1
5.63	-3.26346	7.848001	8.63934	175.2	-18.2	66.6	1
5.635	-3.37464	8.9925	8.8617	175	-21.3	71.8	1
5.64	-3.97632	9.80346	9.437221	168.5	-20.5	74.9	1
5.645	-5.21892	10.50324	11.07222	159.8	-17.9	76.7	1
5.65	-6.15414	7.076281	14.01522	136.9	-22.5	77.3	1
5.655	-7.808761	0.21582	13.00152	98.9	-32.7	67.2	1
5.66	-10.62096	-2.24322	13.4724	81.4	-36.2	50.7	1
5.665	-11.63466	-3.4989	13.65552	70.8	-39.8	31.1	1
5.67	-12.12516	-6.33726	11.94858	47	-45.7	7.6	1
5.675	-12.49794	-6.814681	11.25534	28.6	-49.4	-27.2	1
5.68	-12.426	-6.15414	11.54964	21.7	-46.9	-59.4	1
5.685	-12.04668	-5.97102	10.96758	8	-45.9	-88.7	1
5.69	-11.30112	-5.30394	10.78446	-2.8	-44.8	-114.8	1
5.695	-10.05852	-4.42104	10.60134	-13.4	-45.9	-136	1
5.7	-8.03112	-3.13266	10.78446	-25.3	-48.3	-153	1
5.705	-5.74212	-1.62192	10.96758	-37.7	-49.9	-165.9	1
5.71	-3.48582	-0.0327	11.1834	-55.3	-49.7	-176.1	1
5.715	-1.64808	1.94892	10.89564	-70.4	-48.1	-179.5	1
5.72	-0.59514	5.08158	11.36652	-84.2	-44.9	-177.7	1
5.725	-0.2943	8.547781	11.07222	-98.9	-42	-172.4	1
5.73	0.48396	12.67452	10.89564	-113.6	-44.8	-159.2	1
5.735	0	0	0	0	0	0	1
5.74	0	0	0	0	0	0	1
5.745	6.867	20.82336	1.0137	-150.7	-84.8	-98.7	1
5.75	10.47054	21.19614	-1.81158	-141.6	-94.5	-75.4	1
5.755	9.947341	21.63432	-4.46682	-142.5	-87.3	-56.8	1
5.76	10.69944	24.0345	-6.023341	-116.2	-75.2	-40.8	1
5.765	10.137	24.58386	-6.20646	-93.8	-59.5	-27.9	1
5.77	8.371201	24.69504	-7.481761	-70.2	-38	-11.4	1
5.775	8.55432	25.06128	-7.586401	-46.1	-26.9	-0.6	1
5.78	8.371201	24.87816	-6.97164	-21	-18.7	7.8	1
5.785	7.73028	22.89	-4.89846	4.9	-10	12.2	1
5.79	3.78666	13.08	3.77358	14.2	-5.2	8.8	1
5.795	0.2616	4.71534	5.73558	4.4	-6.1	-5	1
5.8	1.23606	4.89846	11.07222	21.5	-7.9	-14.9	1
5.805	0.11118	5.04888	12.38022	28.2	-13.3	-16.8	1
5.81	-2.51136	4.23792	10.31358	20.7	-8.1	-13.7	1
5.815	-3.0738	5.232	8.711281	24	-3.7	-11.2	1
5.82	-2.3217	6.3765	8.207701	36.5	0.7	-9.9	1
5.825	-2.17128	6.63156	8.27964	43.7	3.7	-9.9	1
5.83	-2.36094	6.114901	8.13576	49.9	7	-10	1
5.835	-2.58984	5.5263	8.35158	55.4	10.5	-10	1
5.84	-3.00186	5.67672	8.42352	61.6	15.1	-8.3	1
5.845	-3.15228	6.04296	8.13576	65.2	19	-3.3	1
5.85	-2.85144	6.26532	7.62564	64.4	22	1.7	1
5.855	-2.58984	6.59232	7.481761	62.5	24.9	6.8	1
5.86	-2.51136	6.92586	7.33134	58.1	25.8	11.2	1
5.865	-2.43942	7.108981	6.71658	50.1	23.4	14	1
5.87	-2.0274	6.9978	6.500761	40.1	19.1	14.9	1
5.875	-0.71286	6.48768	6.500761	26.5	14.4	15.1	1
5.88	0.8959801	6.15414	7.298641	6	11.9	14.1	1
5.885	0.7455601	7.14822	7.04358	-11.7	14.4	13.7	1
5.89	-0.71286	7.95918	6.06258	-29	17	14.6	1
5.895	-1.90968	9.50916	4.68264	-45.2	14.6	14.6	1
5.9	-2.0601	10.7583	2.86452	-59.4	5.6	12.4	1
5.905	-1.42572	12.05322	1.52382	-71.4	-7.4	7.7	1
5.91	-0.8959801	12.26904	2.3217	-75.3	-15.2	3	1
5.915	0.0327	8.84208	5.77482	-83.7	-18.6	-2.3	1
5.92	-0.14388	6.52038	7.73028	-94.2	-20	-6.1	1
5.925	-1.34724	6.15414	7.84146	-98.3	-20.7	-6.4	1
5.93	-2.09934	6.15414	7.403281	-103.3	-21.2	-5.4	1
5.935	-1.38648	6.04296	7.9134	-104.4	-22.4	-4.9	1
5.94	-0.63438	5.487061	8.45622	-100.8	-22.4	-5.3	1
5.945	-0.8632801	4.9704	9.00558	-93.5	-21	-5.2	1
5.95	-1.2753	4.42104	9.33258	-83.7	-19.8	-5.8	1
5.955	-1.49766	4.01556	9.5484	-73.5	-18.6	-6.3	1
5.96	-1.64808	3.86514	9.80346	-61.5	-15.9	-5.8	1
5.965	-1.60884	3.68202	9.80346	-44.4	-11.3	-4.6	1
5.97	-1.23606	3.72126	9.80346	-29.3	-7.2	-3.2	1
5.975	-1.12488	3.90438	9.731521	-12.4	-3	-2.7	1
5.98	-1.23606	3.7932	9.76422	4.1	1.4	-2.1	1
5.985	-1.308	3.90438	9.587641	18.3	5.4	-1.5	1
5.99	-1.45842	3.94362	9.47646	34.9	9.8	-0.9	1
5.995	-1.5369	4.3818	9.110221	46.9	12.1	0.3	1
6	-1.75926	5.30394	8.5674	56	13.9	0.9	1
6.005	-1.72656	5.93178	8.13576	61.1	15.1	1.5	1
6.01	-1.5369	6.44844	7.9134	62.5	14.3	1	1
6.015	-1.23606	7.076281	7.403281	60.7	12.6	0.9	1
6.02	-1.12488	7.808761	6.86046	55	10.9	0.3	1
6.025	-0.8959801	8.36466	6.31764	46.2	7.4	-0.9	1
6.03	-0.9352201	8.58702	6.20646	34.7	4.1	-3	1
6.035	-1.15758	8.58702	6.20646	21.6	0.6	-4.8	1
6.04	-1.49766	8.436601	6.20646	7.4	-2.8	-5.4	1
6.045	-1.75926	8.142301	6.31764	-6.4	-7.1	-5.4	1
6.05	-1.83774	7.808761	6.572701	-23.3	-10.6	-4.6	1
6.055	-2.0601	7.481761	6.74928	-34.9	-12.8	-3.3	1
6.06	-2.24976	7.03704	6.9324	-43.6	-15.1	-2.7	1
6.065	-2.24976	6.409201	7.44252	-49.4	-17	-0.8	1
6.07	-2.17128	5.8206	7.84146	-52.5	-17	0.9	1
6.075	-2.0601	5.487061	8.2404	-51.4	-16.6	3.5	1
6.08	-1.75926	5.19276	8.495461	-48.2	-15.5	4.8	1
6.085	-1.57614	5.04888	8.75052	-42.4	-13.6	5.8	1
6.09	-1.2753	4.89846	9.03828	-34.1	-10.6	5.8	1
6.095	-0.8240401	4.78728	9.03828	-25.3	-6.9	5.3	1
6.1	-0.44472	4.60416	9.2214	-15	-3.2	4.5	1
6.105	-0.22236	4.6434	9.40452	-2.8	0.9	3.6	1
6.11	-0.22236	4.60416	9.188701	12.4	4.9	1.7	1
6.115	-0.2943	4.6434	9.293341	24.5	8.9	1.1	1
6.12	-0.37278	4.6761	9.260641	37.6	13.2	0.2	1
6.125	-0.56244	4.6761	9.260641	51.1	17.8	-1.1	1
6.13	-0.9352201	4.6434	9.14946	65.1	21.6	-2.2	1
6.135	-1.2753	4.75458	9.110221	80.9	25.9	-2.5	1
6.14	-1.45842	5.120821	8.67858	90.2	28	-1.9	1
6.145	-1.60884	5.78136	8.09652	98.2	28.2	-1.1	1
6.15	-1.72656	6.114901	7.808761	102.2	28.1	-0.7	1
6.155	-1.68732	6.22608	7.5537	102.9	26.4	0	1
6.16	-1.75926	6.781981	7.37058	101.1	23.5	1.4	1
6.165	-1.72656	7.33134	6.9324	96.1	21	2.8	1
6.17	-1.68732	7.73682	6.31764	86.8	17.8	2.8	1
6.175	-1.42572	8.07036	5.99064	77.1	15.4	2.2	1
6.18	-1.15758	8.475841	5.77482	66.2	12.3	0.7	1
6.185	-1.0464	8.6982	5.55246	50.6	9	-0.4	1
6.19	-1.19682	8.809381	5.40858	37	6.3	-1.7	1
6.195	-1.45842	8.9925	5.40858	23.3	3.5	-2.8	1
6.2	-1.75926	8.809381	5.44782	9.1	1.3	-3.6	1
6.205	-2.0274	8.58702	5.33664	-6	-1.3	-3.7	1
6.21	-1.98816	8.547781	5.84676	-19.8	-4.6	-3.7	1
6.215	-2.09934	8.18154	5.9514	-33.2	-7.2	-3.9	1
6.22	-2.17128	7.848001	6.10182	-48.6	-10.3	-2.7	1
6.225	-2.24976	7.44252	6.46152	-58.3	-12.3	-2	1
6.23	-2.21052	6.89316	6.86046	-66.4	-13.9	0	1
6.235	-2.0601	6.59232	7.2267	-71.3	-14.3	1.9	1
6.24	-1.98816	6.48768	7.62564	-72.6	-14.5	2.3	1
6.245	-1.94892	6.26532	7.9134	-72.5	-14.1	3.7	1
6.25	-1.75926	6.04296	8.2404	-71.9	-12.9	4.2	1
6.255	-1.5369	5.93178	8.35158	-70.3	-12.8	4.7	1
6.26	-1.2753	5.74866	8.27964	-67.6	-12.6	5	1
6.265	-1.12488	5.8206	8.207701	-63.2	-12.7	5.8	1
6.27	-0.9352201	5.74866	8.27964	-59	-12.8	6	1
6.275	-0.8632801	5.70942	8.312341	-55.3	-13	5.1	1
6.28	-0.8632801	5.74866	8.2404	-50.3	-12.4	4.4	1
6.285	-0.8632801	5.89254	8.057281	-46.9	-11.9	3.5	1
6.29	-0.8632801	6.04296	7.808761	-45	-11.9	3.5	1
6.295	-0.8240401	6.114901	7.73028	-42.9	-11.8	3.2	1
6.3	-0.7455601	5.97102	7.808761	-42.2	-10.9	2.7	1
6.305	-0.7455601	6.04296	7.76952	-40.7	-9.4	1.8	1
6.31	-0.9744601	6.04296	7.76952	-39.3	-8.1	0.4	1
6.315	-0.8240401	6.00372	7.9134	-38.2	-6.8	0.3	1
6.32	-1.0137	5.89254	8.02458	-37.1	-5.8	0.5	1
6.325	-1.15758	5.85984	7.985341	-35	-5.2	0.1	1
6.33	-1.19682	5.74866	8.09652	-33.2	-4.4	-0.1	1
6.335	-1.23606	5.67672	8.16846	-31.4	-3.8	-0.4	1
6.34	-1.2753	5.63748	8.207701	-28	-2.4	-0.6	1
6.345	-1.15758	5.487061	8.45622	-24.6	-1.6	-0.7	1
6.35	-0.63438	5.27124	8.8617	-20	-1.3	-1.6	1
6.355	-0.9352201	5.16006	8.495461	-12	0.9	-3.9	1
6.36	-1.38648	5.232	8.93364	-4.2	1.9	-4.7	1
6.365	-1.60884	4.75458	8.606641	-0.3	3.7	-3.8	1
6.37	-1.64808	5.120821	8.67858	7.4	3.7	-3	1
6.375	-1.75926	5.232	8.27964	14	5.1	-1.8	1
6.38	-0.67362	5.00964	9.293341	20.2	4.9	-2.8	1
6.385	-1.5369	4.9704	8.711281	27.4	10.7	-2.3	1
6.39	-1.64808	5.16006	8.711281	38.2	14.4	-1.1	1
6.395	-1.34724	4.89846	8.75052	45.2	16.4	-1.2	1
6.4	-1.42572	5.232	8.5674	53.3	19	-0.6	1
6.405	-1.308	5.487061	8.5347	60	20.3	-0.2	1
6.41	-1.23606	5.41512	8.312341	65.9	22.2	-0.2	1
6.415	-1.2753	5.45436	8.38428	73.1	24.7	-0.2	1
6.42	-1.49766	5.5263	8.27964	76	24.8	0.9	1
6.425	-1.5369	6.082201	7.69758	76.3	22.7	1.7	1
6.43	-1.57614	6.9651	7.15476	75.2	19.4	2.3	1
6.435	-1.45842	7.481761	6.899701	70.2	16.2	3	1
6.44	-1.2753	7.776061	6.605401	60.7	13.3	3	1
6.445	-1.34724	8.18154	6.31764	51.3	10.5	2.4	1
6.45	-1.38648	8.4039	6.023341	36.4	6.2	1.5	1
6.455	-1.34724	8.65896	5.918701	22.3	2.6	-0.1	1
6.46	-1.45842	8.58702	5.9514	9.4	0	-0.6	1
6.465	-1.72656	8.253481	6.10182	-3.7	-3.2	-1.6	1
6.47	-1.94892	8.03112	6.500761	-16.9	-6.7	-1.7	1
6.475	-2.0274	7.704121	6.500761	-31.5	-10.2	-1.1	1
6.48	-1.98816	7.37058	6.82776	-41.9	-12.3	-0.2	1
6.485	-1.7985	6.9978	7.076281	-49.4	-14.1	0.7	1
6.49	-1.72656	6.59232	7.44252	-54.2	-15.8	1.3	1
6.495	-1.49766	6.22608	7.65834	-56.2	-16.4	1.8	1
6.5	-1.42572	5.89254	8.13576	-55.8	-16.1	1.8	1
6.505	-1.34724	5.487061	8.35158	-53.6	-15.3	1.9	1
6.51	-1.308	5.30394	8.63934	-47.7	-13	1.6	1
6.515	-1.308	5.16006	8.75052	-41	-11.5	1.6	1
6.52	-1.15758	5.04888	8.78322	-32	-9.2	1.7	1
6.525	-1.0464	4.86576	8.82246	-19.4	-5.7	0.4	1
6.53	-1.0464	4.71534	8.894401	-8.4	-2.3	0.3	1
6.535	-1.08564	4.6434	8.96634	2.3	0.4	0	1
6.54	-1.0137	4.6434	8.894401	13.1	3.7	-0.4	1
6.545	-1.12488	4.75458	8.82246	24.2	7.2	0	1
6.55	-1.08564	4.78728	8.78322	36	10.3	0.8	1
6.555	-0.8632801	4.82652	8.711281	48.5	13.9	1.2	1
6.56	-0.7455601	4.9377	8.63934	65.4	17.8	0.9	1
6.565	-0.8632801	4.86576	8.82246	79.7	21	1.1	1
6.57	-1.0137	4.82652	9.07752	95.2	22.8	1.3	1
6.575	-1.49766	4.3818	9.62034	111	24.5	2.8	1
6.58	-2.17128	3.97632	9.80346	126.3	24.8	5.6	1
6.585	-2.62254	4.12674	9.986581	143.9	22.8	9.3	1
6.59	-3.45312	4.6761	10.41822	157.1	20	13.2	1
6.595	-4.0875	5.59824	10.5294	165.9	14	19.9	1
6.6	-4.68918	6.55962	10.31358	169.2	5.5	28.2	1
6.605	-4.53876	7.22016	9.03828	167.5	-4	34.8	1
6.61	-3.90438	8.1096	7.76952	162.8	-15.8	38.9	1
6.615	-3.63624	8.920561	7.33134	158.5	-18.7	40.5	1
6.62	-4.95078	7.03704	8.45622	140.2	-20.4	37.3	1
6.625	-6.04296	3.2046	9.437221	114.4	-26	31.2	1
6.63	-4.87884	-0.95484	11.72622	79.9	-43.6	15.6	1
6.635	-3.41388	-2.57676	11.58234	45.7	-52.7	-6.1	1
6.64	-1.94892	-3.61008	10.49016	15.4	-48.2	-25.6	1
6.645	-1.19682	-1.39956	9.80346	-20.7	-36.1	-49.7	1
6.65	-0.8959801	2.68794	10.45746	-43.9	-20.6	-63.7	1
6.655	-0.11118	6.15414	8.78322	-74.9	-14.2	-72.4	1
6.66	1.45842	10.09776	5.77482	-103	-16.3	-75.8	1
6.665	3.26346	14.2245	2.03394	-126.1	-24.7	-75.1	1
6.67	5.02926	18.2466	-2.53752	-142.3	-33.1	-71.8	1
6.675	6.3765	22.89	-6.71658	-148.8	-38.5	-66.2	1
6.68	6.304561	26.83362	-9.842701	-139.1	-36.4	-57.2	1
6.685	4.12674	28.45554	-11.29458	-125.4	-34.7	-46.9	1
6.69	0.63438	19.57422	-4.71534	-114.7	-30.1	-38.5	1
6.695	-0.18312	5.78136	5.99064	-123.9	-20.5	-36.6	1
6.7	-4.46682	4.01556	10.38552	-122.9	-16.6	-29.8	1
6.705	-7.05666	3.68202	11.5104	-119.1	-22.8	-16.9	1
6.71	-5.14044	2.3544	8.711281	-136.7	-27.4	-7.3	1
6.715	-2.85144	4.60416	8.5674	-127.4	-25.6	0.7	1
6.72	-2.24976	6.04296	8.5347	-112.4	-21.5	6	1
6.725	-1.34724	4.9377	9.2214	-103.7	-18.1	7.6	1
6.73	-0.71286	3.61008	9.91464	-86.8	-13.6	7.2	1
6.735	-0.9744601	3.53814	10.01928	-70.6	-12.9	7	1
6.74	-1.15758	3.97632	9.437221	-55.6	-10.4	5.9	1
6.745	-0.9352201	4.49298	9.00558	-40.9	-9.3	5.5	1
6.75	-0.48396	4.82652	9.07752	-26.7	-7.8	3.2	1
6.755	-0.37278	4.82652	9.14946	-10.6	-5.4	0.5	1
6.76	-0.7848001	4.89846	8.96634	0.9	-3.7	-0.8	1
6.765	-1.15758	4.9377	8.63934	11.2	-1.4	-1.5	1
6.77	-1.38648	5.00964	8.67858	19.9	1.6	-1.5	1
6.775	-1.49766	4.9704	8.5347	29	4.4	-1.8	1
6.78	-1.49766	5.00964	8.5674	38.7	7.3	-1.1	1
6.785	-1.49766	5.00964	8.495461	48.1	10.6	0	1
6.79	-1.42572	5.120821	8.45622	60.9	13.6	1.4	1
6.795	-1.34724	5.37588	8.606641	71.7	14.7	2.1	1
6.8	-1.23606	5.487061	8.894401	80.3	15.8	2.2	1
6.805	-1.0137	5.37588	9.03828	88.8	17.5	1.9	1
6.81	-1.0464	5.37588	9.07752	99.5	18.7	1.8	1
6.815	-0.9352201	5.487061	9.00558	111.8	20.4	1.5	1
6.82	-0.8959801	5.27124	9.2214	121.3	21.7	1.9	1
6.825	-1.2753	5.16006	9.47646	131.3	21.5	2	1
6.83	-1.72656	5.08158	9.692281	141.7	20.2	3.2	1
6.835	-2.3217	5.30394	9.5484	150.6	19.2	5.7	1
6.84	-3.41388	5.89254	9.5157	160.1	15.2	12.1	1
6.845	-4.01556	6.04296	9.47646	164.2	10.3	16.9	1
6.85	-4.0875	6.082201	8.38428	160.3	2.2	20.8	1
6.855	-4.0875	6.63156	7.51446	155.2	-4	23.3	1
6.86	-4.8396	7.108981	6.9324	145.8	-11.6	21.9	1
6.865	-5.3301	6.15414	6.2457	128.5	-25.8	16.3	1
6.87	-2.66178	5.45436	5.120821	97.7	-48.5	3.7	1
6.875	1.45842	5.487061	6.677341	62	-67.2	-14.2	1
6.88	4.49952	6.59232	6.53346	28.1	-64.1	-32.1	1
6.885	4.578001	8.36466	4.42758	-5.6	-48.7	-46.9	1
6.89	3.45312	10.98066	2.10588	-35.9	-32.3	-57	1
6.895	2.62254	14.55804	-1.22952	-59.9	-22.8	-64.7	1
6.9	2.85144	18.2466	-4.13982	-80.4	-25.1	-71.4	1
6.905	3.41388	20.0124	-5.80752	-90.6	-31.1	-74.6	1
6.91	3.63624	16.91898	-2.53752	-100.6	-29.6	-77.4	1
6.915	1.308	11.09184	5.2647	-111	-19.1	-76.3	1
6.92	-6.41574	8.770141	7.808761	-127.4	-5.7	-59.2	1
6.925	-12.01398	5.93178	8.057281	-154.3	-20.2	-30.5	1
6.93	-7.20708	2.68794	5.77482	-174.7	-41	-24.4	1
6.935	-3.0738	4.46028	9.40452	-153.7	-36.1	-19.6	1
6.94	-3.78666	4.86576	10.24164	-141.6	-20.3	-8.6	1
6.945	-4.68918	3.27654	9.293341	-141.7	-15.6	0.6	1
6.95	-3.71472	2.87106	9.293341	-125.6	-14.9	6.6	1
6.955	-1.98816	3.24384	10.13046	-101.7	-12.6	7.2	1
6.96	-0.8240401	3.53814	10.64058	-76.7	-7.4	9.3	1
6.965	-0.2616	3.53814	10.01928	-59.7	-3.7	10.8	1
6.97	0.2616	3.68202	9.587641	-37.8	-1.4	9.5	1
6.975	0.59514	4.12674	9.62034	-14.3	0.3	8.4	1
6.98	0.48396	4.53222	9.5157	5.2	2.6	6.6	1
6.985	0.14388	4.75458	8.8617	24	5.7	6.3	1
6.99	-0.33354	5.232	8.5347	37.5	7.7	4.9	1
6.995	-0.44472	5.70942	8.35158	48.9	10	3	1
7	-0.67362	5.85984	8.09652	55.4	11.1	0.9	1
7.005	-0.8959801	6.3765	7.65834	61	11.2	-0.3	1
7.01	-1.12488	6.814681	7.33134	63.6	11.5	-1.3	1
7.015	-1.308	7.22016	7.04358	62.3	10.6	-1.8	1
7.02	-1.5369	7.44252	6.86046	58.4	9.5	-1.9	1
7.025	-1.64808	7.5537	6.71658	53.1	8.3	-1.3	1
7.03	-1.49766	7.66488	6.71658	46.2	6.9	-1.4	1
7.035	-1.308	7.776061	6.64464	40.1	5.9	-0.9	1
7.04	-1.38648	7.776061	6.71658	33	3.8	-1.4	1
7.045	-1.45842	7.51446	6.97164	24.5	1.5	-2.5	1
7.05	-1.45842	7.2594	7.298641	19.8	0	-3.1	1
7.055	-1.45842	6.92586	7.62564	16.3	-1.7	-3.2	1
7.06	-1.57614	6.52038	7.73028	15.7	-2.8	-3	1
7.065	-1.7985	6.3765	7.985341	17.6	-3	-2.8	1
7.07	-2.09934	6.082201	8.16846	21.3	-3.1	-2.5	1
7.075	-2.58984	5.8206	8.207701	26.4	-2.2	-2.8	1
7.08	-2.89068	5.5263	8.45622	34.7	0.4	-1.4	1
7.085	-2.8122	5.41512	8.63934	42.6	3.3	0.7	1
7.09	-2.5506	5.487061	8.75052	52	7.6	3.2	1
7.095	-2.0274	5.41512	8.606641	65.4	12.6	7	1
7.1	-1.68732	5.16006	8.75052	77.5	15.4	9.5	1
7.105	-1.68732	5.120821	9.293341	90.6	17.5	13	1
7.11	-1.94892	5.30394	9.659581	103.8	17.3	17.2	1
7.115	-2.40018	5.63748	9.947341	116.4	14	22.8	1
7.12	-2.43942	5.70942	9.62034	127.8	9.8	27.8	1
7.125	-2.74026	6.186841	9.587641	139.9	5.4	32.6	1
7.13	-3.00186	6.89316	9.36528	154.7	0.8	39.8	1
7.135	-3.15228	7.44252	9.731521	164.2	-3.7	44.1	1
7.14	-3.93708	7.776061	9.76422	167.2	-9	48.3	1
7.145	-4.72842	7.998421	9.47646	167.2	-16.3	48.7	1
7.15	-6.41574	7.14822	9.875401	159.6	-27.8	43.7	1
7.155	-6.97818	4.42104	11.90934	139.9	-53.4	31.5	1
7.16	-5.8533	-0.43818	14.4861	109.5	-77.7	14	1
7.165	-4.61724	-4.27062	13.25658	76.2	-86.5	-8.8	1
7.17	-4.3164	-7.5537	12.60258	48.7	-80.2	-31.5	1
7.175	-4.27716	-8.21424	11.98128	21.9	-70.3	-53.6	1
7.18	-4.42758	-6.082201	13.00152	0.9	-58.2	-73.5	1
7.185	-4.3164	-3.05418	13.32852	-25.9	-50.3	-90.4	1
7.19	-3.18498	0.8436601	12.56334	-65	-50.3	-104.1	1
7.195	-1.2753	6.7035	11.07222	-94.9	-55.3	-111.9	1
7.2	1.2753	13.70784	9.47646	-119.8	-62.8	-115.1	1
7.205	3.60354	16.65738	2.13858	-151.9	-74.2	-114.3	1
7.21	5.40204	19.60692	-6.31764	-179.4	-84.4	-109.6	1
7.215	6.114901	25.72836	-10.78446	-170.7	-83.6	-102.2	1
7.22	6.45498	30.33252	-14.4534	-152.3	-76.8	-93.3	1
7.225	7.73028	32.51034	-19.31916	-141.5	-69.5	-85.6	1
7.23	6.64464	33.36054	-19.0314	-109.2	-53.3	-76	1
7.235	4.38834	21.96786	-5.22546	-77.2	-35.8	-63.3	1
7.24	0.8959801	5.16006	7.481761	-96.8	-16.1	-56.4	1
7.245	-7.31826	3.57084	9.91464	-106.4	-3.3	-38.5	1
7.25	-10.05852	3.90438	11.58234	-94.2	-14.4	-19.1	1
7.255	-4.3491	2.3544	8.45622	-116.2	-30.7	-12.1	1
7.26	-2.0601	5.41512	7.5537	-105	-25.9	-5.6	1
7.265	-2.92338	7.33134	8.27964	-83.4	-15.4	1.1	1
7.27	-2.43942	4.9704	8.67858	-84	-14.9	4.3	1
7.275	-2.3217	3.72126	9.260641	-72.5	-13.7	5.6	1
7.28	-2.0601	4.19868	9.76422	-53.3	-12.5	5	1
7.285	-1.0137	4.71534	9.36528	-40.1	-11.4	6.3	1
7.29	-0.5232	4.89846	8.96634	-26.3	-7.8	7.2	1
7.295	-0.44472	5.120821	9.110221	-8.6	-3.5	7.1	1
7.3	-0.44472	5.08158	9.33258	11.9	1.2	4.9	1
7.305	-0.41202	4.6761	9.188701	26.5	5.1	2.8	1
7.31	-0.44472	4.71534	9.188701	42.6	9.5	2.8	1
7.315	-0.56244	4.75458	9.14946	59.3	13.5	2.1	1
7.32	-0.8959801	4.9377	8.96634	75.6	15.3	0.9	1
7.325	-1.57614	5.232	8.78322	93.5	16.9	0.7	1
7.33	-2.17128	5.5263	8.35158	103.3	16.3	1.6	1
7.335	-2.3217	6.409201	7.73028	108.9	14.5	3.9	1
7.34	-2.21052	7.18746	7.04358	109.5	11.7	6.3	1
7.345	-2.13858	7.776061	6.46152	106.2	9.5	8.7	1
7.35	-1.94892	8.32542	5.84676	99	7.1	10.3	1
7.355	-1.72656	8.88132	5.36934	88.1	3.7	11.3	1
7.36	-1.2753	9.397981	4.6107	69.3	0.1	11.3	1
7.365	-0.8632801	9.91464	4.06788	52.5	-0.7	9.8	1
7.37	-0.37278	10.20894	3.84552	32.8	-0.9	6.9	1
7.375	-0.37278	10.28088	3.9894	13.4	-0.6	2.8	1
7.38	-0.63438	9.80346	4.42758	-6.7	-1.1	-1	1
7.385	-0.8632801	9.80346	4.9704	-29.7	-2.3	-5.6	1
7.39	-1.12488	9.397981	5.2647	-46.9	-4.7	-9	1
7.395	-1.60884	9.13638	5.519761	-62	-8.2	-10.2	1
7.4	-2.13858	8.436601	6.06258	-75.3	-11.8	-10.9	1
7.405	-2.21052	7.62564	6.53346	-86	-15.3	-9.7	1
7.41	-2.09934	6.781981	7.2267	-93.5	-17.5	-8	1
7.415	-2.0601	6.26532	7.76952	-95.5	-17.3	-6.3	1
7.42	-1.90968	5.8206	8.2404	-92.1	-15.9	-3.8	1
7.425	-1.68732	5.37588	8.67858	-85.1	-14.4	-2.2	1
7.43	-1.49766	5.04888	8.93364	-74.5	-11.2	-1.6	1
7.435	-1.34724	4.71534	9.03828	-61.4	-7.5	-1.4	1
7.44	-1.12488	4.53222	9.2214	-45.8	-3.9	-1.1	1
7.445	-0.8632801	4.3818	9.33258	-24	0.4	-1.5	1
7.45	-0.8240401	4.15944	9.36528	-5.2	4	-1.4	1
7.455	-0.7848001	4.27062	9.40452	13.5	8.4	-1.8	1
7.46	-0.8959801	4.30986	9.33258	33.5	13.6	-2.5	1
7.465	-1.0137	4.12674	9.36528	54.3	18.4	-2.5	1
7.47	-0.9744601	4.0875	9.33258	79.5	22.4	-1.8	1
7.475	-1.0137	4.01556	9.40452	99.8	24.9	-0.4	1
7.48	-1.08564	4.0875	9.40452	120.6	25.2	2.2	1
7.485	-1.60884	4.15944	9.5484	140.2	24.4	6.1	1
7.49	-2.77296	5.120821	9.986581	158.6	20.5	13.3	1
7.495	-3.63624	5.89254	10.13046	172.4	7.9	22.1	1
7.5	-3.45312	6.04296	8.96634	175.4	-6.1	27.6	1
7.505	-3.48582	6.74274	8.5347	178.9	-16.8	31.6	1
7.51	-5.25162	7.5537	8.75052	180	-23.5	37.1	1
7.515	-6.3765	7.33134	8.63934	172	-37.1	36.7	1
7.52	-5.814061	6.59232	8.207701	156.1	-60.6	30	1
7.525	-4.42758	6.7035	8.67858	142.8	-82.6	21.4	1
7.53	-2.289	6.29802	7.62564	119.9	-107.8	7	1
7.535	0.18312	5.37588	6.78852	96.1	-126.8	-6.8	1
7.54	2.58984	4.6761	7.2267	69.6	-131.1	-26.6	1
7.545	4.0548	3.86514	6.422281	39.5	-122.7	-47.6	1
7.55	3.37464	4.30986	6.2457	10.6	-101.2	-64.8	1
7.555	2.21052	6.52038	5.08158	-24.1	-74.6	-80	1
7.56	2.0601	9.43068	1.77888	-55	-60.2	-87.5	1
7.565	2.13858	14.29644	-2.93646	-79.2	-50.2	-94.5	1
7.57	2.85144	19.9797	-7.18746	-92.2	-45.2	-99.4	1
7.575	3.48582	23.62902	-11.25534	-100	-43.4	-100.8	1
7.58	4.0875	23.25624	-10.96758	-102.4	-40.4	-101.4	1
7.585	4.23792	15.25782	-0.57552	-102.6	-28	-99.1	1
7.59	-1.87698	7.808761	7.2267	-121.5	10.7	-81.7	1
7.595	-12.426	6.63156	7.952641	-129.3	35.7	-56.8	1
7.6	-11.86356	5.34318	8.2404	-143.8	14.9	-40.4	1
7.605	-5.66364	4.9377	8.35158	-157.6	-12.2	-31.1	1
7.61	-3.63624	5.97102	10.34628	-145.9	-15.8	-17.5	1
7.615	-3.75396	4.6434	9.260641	-138.9	-9.8	-6	1
7.62	-3.3027	3.27654	9.659581	-123.4	-6.7	-0.4	1
7.625	-1.83774	3.05418	10.27434	-98.2	-4.6	3.2	1
7.63	0	3.16536	10.74522	-72.2	-1.5	3.4	1
7.635	1.23606	3.31578	10.49016	-46.6	0.9	3.8	1
7.64	1.42572	3.4989	10.2024	-7.7	3.7	4.6	1
7.645	0.71286	3.57084	10.1697	20.5	8.9	3.9	1
7.65	-0.0327	3.45966	10.01928	48	12.5	2.7	1
7.655	-0.22236	3.94362	9.5484	74.6	14.2	1.6	1
7.66	-0.67362	4.9377	8.8617	95.9	14.5	1.3	1
7.665	-1.23606	5.89254	7.985341	114.6	14.2	2.8	1
7.67	-1.38648	6.6708	7.37058	123.5	12.8	5.3	1
7.675	-1.57614	7.298641	6.86046	126.4	11.4	9.1	1
7.68	-1.42572	7.808761	5.99064	125.6	9.1	12.4	1
7.685	-1.0137	8.436601	5.33664	121.2	6.7	12.8	1
7.69	-0.8632801	8.95326	4.71534	114.5	5.8	12.1	1
7.695	-1.12488	9.46992	4.46682	105	5.1	10.9	1
7.7	-1.08564	9.5811	4.57146	89.9	4.3	6.6	1
7.705	-1.57614	9.62034	4.38834	75.1	4	3.6	1
7.71	-1.72656	9.397981	4.57146	61.1	3.5	0.9	1
7.715	-1.90968	9.13638	4.9377	48.2	2.7	-1.1	1
7.72	-2.24976	8.770141	5.40858	36.8	2.3	-1.5	1
7.725	-2.36094	8.21424	5.87946	24.9	1.7	-2.1	1
7.73	-2.3217	7.5537	6.9324	20.5	0.7	-1.6	1
7.735	-2.21052	6.814681	7.952641	21.2	0	-0.7	1
7.74	-2.58984	6.114901	8.5674	27	0.3	2.9	1
7.745	-2.85144	5.5263	9.14946	37.7	1.2	6.7	1
7.75	-2.96262	5.41512	9.62034	52.2	3.4	10.6	1
7.755	-3.5643	5.70942	9.947341	70.7	7.7	16.3	1
7.76	-3.78666	5.93178	9.986581	91.1	12.6	23.2	1
7.765	-3.60354	6.44844	9.731521	107.2	15.3	30.5	1
7.77	-3.15228	7.44252	9.62034	122.6	16.6	38.5	1
7.775	-2.77296	8.21424	9.62034	137.7	15.6	46.1	1
7.78	-2.40018	9.13638	10.05852	151	13	51.6	1
7.785	-2.13858	10.57518	10.89564	166.4	9.5	55.7	1
7.79	-1.75926	11.64774	12.38022	171.6	3.8	56.1	1
7.795	-1.15758	10.83678	11.72622	165.9	-4.2	52.9	1
7.8	-1.64808	8.9925	10.45746	167.4	-3	48.5	1
7.805	-2.89068	6.3765	10.56864	163.5	-1.8	42.3	1
7.81	-3.63624	1.06602	15.39516	152.4	-4.6	32.8	1
7.815	-1.98816	-4.15944	18.88098	116.9	-7.4	20.8	1
7.82	-2.13858	-9.80346	18.22698	57.3	-6	0.6	1
7.825	-3.00186	-15.1074	17.21328	9.8	-9.1	-12.2	1
7.83	-4.16598	-15.32976	18.15504	-20	-9.6	-23.4	1
7.835	-5.63094	-12.753	19.43034	-56.4	-12.2	-38.6	1
7.84	-6.114901	-10.64712	18.92022	-97.9	-22.1	-53.3	1
7.845	-4.91808	-7.66488	16.4154	-140	-37.7	-70.7	1
7.85	-4.01556	-0.10464	14.27028	-173.2	-52.5	-86.2	1
7.855	-2.89068	11.71968	13.61628	-199	-65.4	-100.4	1
7.86	-0.07194	23.92332	9.692281	-231.9	-78.7	-110.3	1
7.865	2.36094	31.11078	0.10464	-275.8	-93.3	-114.4	1
7.87	3.8259	30.37176	-16.37616	-334	-105.7	-120.2	1
7.875	5.14044	33.54366	-26.84016	-341.3	-120.7	-120.4	1
7.88	4.49952	41.20854	-31.37892	-270.5	-103.9	-111.7	1
7.885	5.02926	47.29074	-34.64892	-208	-94.2	-101.9	1
7.89	4.76766	44.9298	-31.1958	-170.3	-77.5	-88.5	1
7.895	0.9744601	20.8953	-4.82652	-155.9	-26.8	-66.9	1
7.9	-1.15758	-0.73248	10.41822	-216.7	16.8	-55.9	1
7.905	-8.894401	-0.54936	12.4914	-175	-1.8	-27	1
7.91	-8.59356	2.09934	14.74116	-130.5	-12.8	-17.6	1
7.915	-4.01556	1.62192	8.495461	-156.8	-30.2	-7.6	1
7.92	-3.48582	4.9377	6.605401	-144.2	-23.7	1.1	1
7.925	-2.74026	7.076281	9.2214	-105.2	-14.2	3.8	1
7.93	-2.09934	4.30986	10.13046	-99.4	-8.8	7.8	1
7.935	-2.3217	2.46558	9.03828	-92.3	-4.8	10.2	1
7.94	-1.42572	4.30986	9.2214	-63.9	-5.2	10.2	1
7.945	-0.11118	5.78136	9.33258	-45.3	-3.2	11	1
7.95	0.37278	5.67672	9.110221	-36.7	-0.7	11.9	1
7.955	0.59514	5.5263	8.711281	-23.3	2.8	8.8	1
7.96	0.59514	5.93178	8.42352	-8.7	4.2	4.2	1
7.965	0.18312	6.114901	8.35158	1.8	4.3	-0.1	1
7.97	-0.44472	5.93178	8.16846	8.7	4.4	-3	1
7.975	-0.8959801	6.186841	8.02458	15.6	5.4	-5.9	1
7.98	-1.08564	6.114901	8.02458	22.3	7	-8.1	1
7.985	-1.42572	5.97102	8.02458	27.3	8.6	-8.8	1
7.99	-1.90968	5.78136	7.9134	34	10	-8.1	1
7.995	-2.09934	5.74866	7.9134	39.9	10.4	-7.2	1
8	-2.289	5.89254	8.02458	45.9	10.9	-6.3	1
8.005	-2.47212	6.082201	8.057281	52	10.8	-4.6	1
8.01	-2.47212	6.15414	8.16846	56.4	10.7	-3.3	1
8.015	-2.24976	6.409201	7.9134	59.8	10.7	-2.2	1
8.02	-1.94892	6.74274	7.62564	62	11.2	-1	1
8.025	-1.68732	7.03704	7.44252	63.2	11.8	-0.6	1
8.03	-1.2753	7.108981	7.18746	63.1	11.2	-0.1	1
8.035	-0.9352201	7.03704	7.15476	62.3	10.2	-0.6	1
8.04	-0.7848001	7.076281	7.33134	61.4	9.1	-0.7	1
8.045	-0.59514	6.92586	7.44252	58.1	7.2	-1.7	1
8.05	-1.308	7.33134	6.97164	53.4	3	-2.3	1
8.055	-2.17128	7.88724	6.17376	47.1	-2.2	-3.8	1
8.06	-2.74026	8.253481	5.73558	36.1	-8.9	-8	1
8.065	-2.92338	8.03112	5.00964	16.8	-18.9	-16.1	1
8.07	-1.90968	8.436601	4.89846	0.7	-30.3	-25.2	1
8.075	-0.33354	9.025201	5.00964	-13.7	-40	-31.2	1
8.08	0.07194	9.50916	4.9377	-29.2	-43.2	-33.4	1
8.085	-0.5232	9.541861	4.6434	-44.5	-43.5	-32.6	1
8.09	-1.308	8.84208	5.04234	-58.1	-42.5	-29.3	1
8.095	-1.94892	7.998421	5.696341	-69.5	-41.8	-24.7	1
8.1	-2.40018	7.33134	6.38958	-81.8	-38.4	-16.1	1
8.105	-2.89068	6.44844	6.86046	-89.9	-34.1	-7.9	1
8.11	-3.3354	5.78136	7.44252	-94.5	-29.3	0.1	1
8.115	-3.0738	5.34318	7.84146	-96.3	-26	5.9	1
8.12	-2.36094	5.41512	8.207701	-93.9	-25.7	7.6	1
8.125	-1.5369	5.45436	8.38428	-88.9	-23.3	7.1	1
8.13	-0.9744601	5.27124	8.495461	-83.6	-20.8	6.8	1
8.135	-0.56244	5.45436	8.606641	-76	-18.5	7.7	1
8.14	-0.44472	5.487061	8.5674	-68.6	-16.1	7.4	1
8.145	-0.41202	5.41512	8.606641	-61.3	-13.8	6.9	1
8.15	-0.37278	5.37588	8.75052	-53.2	-11.2	6	1
8.155	-0.59514	5.56554	8.5674	-45.6	-8.9	5.2	1
8.16	-0.7455601	5.70942	8.45622	-35.9	-6.8	3.2	1
8.165	-0.8959801	5.97102	8.27964	-29.6	-6	1.6	1
8.17	-1.23606	6.04296	8.057281	-24.7	-5.1	0.7	1
8.175	-1.60884	6.114901	7.880701	-21.5	-4.7	0	1
8.18	-1.83774	6.15414	7.84146	-19.3	-4.6	-0.5	1
8.185	-2.13858	6.114901	7.808761	-17	-3.8	0	1
8.19	-2.289	5.89254	8.02458	-16.6	-2.9	0.4	1
8.195	-2.13858	5.63748	8.09652	-15.4	-2.1	1.6	1
8.2	-1.98816	5.56554	8.09652	-12.7	-1	2.6	1
8.205	-1.75926	5.5263	8.2404	-9.1	0	2.3	1
8.21	-1.49766	5.30394	8.38428	-3.5	0.4	2.8	1
8.215	-1.34724	5.30394	8.45622	2.6	1.4	2.8	1
8.22	-1.0464	5.34318	8.63934	9.8	1.2	2.7	1
8.225	-1.0137	5.37588	8.67858	16.3	1.2	2.2	1
8.23	-1.08564	5.59824	8.63934	24.1	2.1	1.2	1
8.235	-1.19682	5.70942	8.63934	34.6	3.9	0.7	1
8.24	-1.308	5.59824	8.711281	43.3	6.7	-0.2	1
8.245	-1.0137	5.5263	8.67858	52.1	9.6	-0.5	1
8.25	-0.8240401	5.5263	8.63934	62.4	12.6	-2	1
8.255	-0.9744601	5.34318	8.5674	73	14.7	-3.5	1
8.26	-1.34724	4.75458	9.03828	82.9	15.6	-4.3	1
8.265	-2.0274	4.30986	9.36528	89.5	15.3	-2.5	1
8.27	-2.66178	5.487061	7.952641	91.2	12.2	1.7	1
8.275	-2.21052	7.59294	6.500761	89.1	9.5	4.4	1
8.28	-1.45842	8.58702	5.918701	79.8	7	6	1
8.285	-0.63438	8.730901	5.696341	64.3	3.5	6.2	1
8.29	-0.22236	9.103681	5.40858	48.2	1.4	4.9	1
8.295	-0.2616	9.397981	4.9377	27.3	-1.8	1.7	1
8.3	-0.44472	9.50916	5.04234	9.3	-5.1	-1.2	1
8.305	-0.5232	9.43068	5.22546	-9.2	-8.8	-4.9	1
8.31	-0.7455601	9.214861	5.591701	-26.6	-12.4	-7.9	1
8.315	-1.23606	8.65896	5.80752	-44.6	-15.8	-8.9	1
8.32	-1.64808	7.998421	6.17376	-60	-18.6	-8.3	1
8.325	-1.87698	7.298641	6.572701	-73.1	-20	-7	1
8.33	-1.7985	6.6708	6.9324	-81.9	-21.7	-5.3	1
8.335	-1.57614	6.22608	7.65834	-84.4	-21.5	-4.1	1
8.34	-1.45842	5.67672	8.09652	-83.4	-20.4	-2.9	1
8.345	-1.45842	5.232	8.5347	-80.2	-18.4	-1.8	1
8.35	-1.308	4.86576	8.82246	-73.5	-17.2	-1.1	1
8.355	-1.23606	4.6761	9.07752	-62.1	-14.6	-0.7	1
8.36	-1.34724	4.60416	9.260641	-50.3	-11.6	-0.7	1
8.365	-1.34724	4.6434	9.260641	-37.8	-8.8	-1.3	1
8.37	-1.42572	4.60416	9.40452	-24.3	-6.1	-1.9	1
8.375	-1.38648	4.46028	9.437221	-10.2	-2.6	-2.8	1
8.38	-1.42572	4.42104	9.110221	7.8	2	-3.5	1
8.385	-1.5369	4.71534	9.03828	21.9	6	-3.4	1
8.39	-1.83774	4.60416	9.03828	35.5	9.5	-3.5	1
8.395	-1.75926	4.6434	8.96634	47.1	12.1	-3.6	1
8.4	-1.5369	4.78728	8.93364	59.5	14.7	-1.8	1
8.405	-1.15758	5.19276	8.67858	74.9	17.5	-0.9	1
8.41	-0.8959801	5.37588	8.45622	86.8	18.3	-0.2	1
8.415	-1.0137	5.16006	8.312341	97.3	17.2	-0.6	1
8.42	-1.7985	5.19276	8.78322	108.1	15.9	0.4	1
8.425	-2.51136	4.9704	8.606641	113.5	12.3	1.6	1
8.43	-3.22422	5.30394	8.38428	113.6	7.4	1.9	1
8.435	-3.63624	6.26532	7.985341	109.2	1.8	2.9	1
8.44	-3.3354	7.108981	6.677341	94.6	-10.2	0.3	1
8.445	-1.75926	7.998421	5.44782	79.6	-21.6	-4.7	1
8.45	0.18312	9.214861	4.79382	64.4	-28.7	-11.5	1
8.455	1.72656	10.35282	4.24446	46.2	-33.8	-18.5	1
8.46	2.24976	11.0526	3.48582	24.1	-36.1	-24.5	1
8.465	1.60884	11.20302	3.37464	-2.2	-35	-31.1	1
8.47	0.71286	10.7256	4.17252	-22.4	-33.6	-34.1	1
8.475	-0.44472	9.947341	4.6107	-42.4	-32.9	-35.8	1
8.48	-1.2753	9.32604	5.00964	-60.3	-33.3	-34.5	1
8.485	-1.68732	8.61972	5.77482	-76.3	-33.5	-30.8	1
8.49	-2.289	7.808761	6.53346	-89.1	-31.6	-25.9	1
8.495	-2.92338	6.59232	6.9324	-97.8	-28.1	-18.2	1
8.5	-3.37464	5.45436	8.02458	-101	-21.9	-9.5	1
8.505	-3.11304	4.60416	8.45622	-98.2	-19.1	-3.5	1
8.51	-2.40018	4.42104	9.07752	-88.6	-16.8	0.4	1
8.515	-1.98816	4.42104	9.36528	-76.9	-14.1	2.9	1
8.52	-1.57614	4.3491	9.40452	-63.3	-11.5	4.3	1
8.525	-1.23606	4.27062	9.692281	-43.4	-6.6	3.8	1
8.53	-0.7455601	4.19868	9.842701	-25.8	-1.8	2.8	1
8.535	-0.37278	4.15944	9.80346	-6.7	1.9	1.6	1
8.54	-0.18312	4.12674	9.5484	10.3	5.2	0.3	1
8.545	-0.5232	4.3491	9.40452	28	10	-0.1	1
8.55	-0.8240401	4.46028	9.14946	46.2	13.9	-1	1
8.555	-0.8240401	4.42104	9.14946	63.5	16.3	-2	1
8.56	-0.8959801	4.6434	9.00558	85	19.4	-2.3	1
8.565	-1.15758	4.78728	8.96634	100.7	21	-1.8	1
8.57	-1.57614	4.75458	9.03828	114.3	21	0	1
8.575	-2.13858	4.9704	8.78322	127.8	18.9	2.8	1
8.58	-2.89068	5.63748	8.38428	133.9	15.7	5.9	1
8.585	-3.78666	6.55962	7.84146	133.9	10.7	7.7	1
8.59	-4.68918	6.74274	7.481761	124.8	2.8	9.1	1
8.595	-4.23792	7.076281	6.9324	110.4	-10.2	5.2	1
8.6	-1.87698	7.5537	6.13452	94.5	-29.2	-2.1	1
8.605	0.2943	8.6982	5.00964	79.3	-41.6	-9.4	1
8.61	1.72656	9.986581	3.91746	58.1	-46.9	-20.8	1
8.615	2.58984	10.83678	3.23076	38.7	-48.1	-30.3	1
8.62	2.51136	11.24226	2.72064	17.6	-45.5	-38.2	1
8.625	1.64808	11.27496	2.9757	-2.8	-40	-44.3	1
8.63	0.8240401	11.20302	3.44658	-23.8	-35.7	-48.3	1
8.635	-0.22236	11.0199	3.81282	-50.3	-31.7	-51.1	1
8.64	-1.0464	10.64712	4.35564	-70.4	-30.6	-49.7	1
8.645	-1.94892	9.541861	5.19276	-89.2	-30.5	-44.6	1
8.65	-2.92338	8.21424	5.696341	-106.2	-29.1	-36.1	1
8.655	-3.90438	7.108981	6.899701	-118.1	-26.6	-25.7	1
8.66	-4.3491	5.59824	7.481761	-125.7	-24.9	-15.2	1
8.665	-3.86514	4.6434	8.207701	-127.6	-23.8	-6.5	1
8.67	-3.15228	4.56492	8.93364	-117.7	-21	0.8	1
8.675	-2.66178	4.56492	9.36528	-107.6	-18.4	5.3	1
8.68	-1.94892	4.3491	9.33258	-93.2	-14.9	5.8	1
8.685	-1.2753	4.30986	9.62034	-76.8	-9.8	5.3	1
8.69	-0.7455601	4.15944	9.986581	-57.3	-5.8	4.2	1
8.695	-0.22236	4.0548	9.986581	-34.9	-1.6	3.7	1
8.7	-0.14388	4.15944	9.91464	-12.7	1.8	2.8	1
8.705	-0.44472	4.19868	9.842701	8.6	6.7	0.8	1
8.71	-0.63438	4.27062	9.659581	28.2	12.8	-0.7	1
8.715	-0.71286	4.23792	9.731521	46.8	17.8	-2.3	1
8.72	-1.0137	4.60416	9.260641	64.6	21.7	-3	1
8.725	-1.12488	5.08158	8.75052	81.6	25.2	-3.2	1
8.73	-0.9744601	5.37588	8.606641	99.6	27.2	-4.1	1
8.735	-1.34724	5.45436	8.38428	109.9	28	-3.2	1
8.74	-2.09934	5.45436	8.312341	117.3	26.6	-1.5	1
8.745	-2.70102	5.78136	8.312341	121.7	24.2	0.1	1
8.75	-3.18498	6.22608	7.952641	118.3	18.9	1.5	1
8.755	-4.3491	6.48768	7.65834	108.2	9.7	1.4	1
8.76	-5.068501	6.55962	6.9324	93.8	-4.1	-4.3	1
8.765	-2.77296	6.6708	6.06258	75.1	-26.8	-14.2	1
8.77	0.22236	7.73682	4.9704	57.1	-47.4	-24.2	1
8.775	2.89068	9.397981	3.81282	39	-59	-36.1	1
8.78	4.38834	11.09184	2.9757	16.1	-61.6	-48.5	1
8.785	4.42758	12.05322	1.88352	-3.9	-57.2	-55.3	1
8.79	2.77296	12.753	2.21052	-22.2	-50.4	-58.5	1
8.795	0.56244	12.26904	3.0084	-40.6	-44.8	-58	1
8.8	-1.87698	10.7583	3.9894	-62.7	-44	-55.3	1
8.805	-3.48582	9.541861	4.57146	-89.4	-45.3	-46.2	1
8.81	-4.38834	8.6982	5.55246	-107.8	-44.4	-35.8	1
8.815	-4.80036	7.51446	6.605401	-124.2	-40.8	-22.6	1
8.82	-5.40204	5.85984	7.481761	-137.9	-35.7	-8.1	1
8.825	-5.02926	4.9704	8.09652	-144.1	-31.1	2.5	1
8.83	-3.93708	4.86576	8.312341	-143.1	-31.3	8.4	1
8.835	-2.58984	4.9704	8.96634	-136.7	-29.1	11.2	1
8.84	-1.5369	4.9704	9.188701	-126.2	-22.8	11.9	1
8.845	-0.44472	4.6434	9.33258	-116	-18.4	12.6	1
8.85	0.41202	4.53222	9.437221	-101.5	-15.4	11.2	1
8.855	0.5232	4.53222	9.731521	-84.2	-13.5	10.8	1
8.86	0.44472	4.23792	9.5484	-67.4	-12.3	7.8	1
8.865	0.18312	4.15944	9.62034	-44.1	-10.3	3.4	1
8.87	-0.07194	4.19868	9.587641	-25.3	-7	0.7	1
8.875	-0.11118	4.27062	9.5484	-7.2	-2.8	-1.9	1
8.88	-0.59514	4.27062	9.692281	10.4	2.1	-3.7	1
8.885	-1.08564	4.3491	9.188701	26.1	6.7	-4.9	1
8.89	-1.45842	4.42104	9.33258	42.9	11.6	-5.6	1
8.895	-1.75926	4.46028	9.14946	57.1	15.7	-5.3	1
8.9	-1.72656	4.89846	9.00558	73.7	18.4	-4.8	1
8.905	-1.49766	5.34318	8.67858	85.6	20.3	-3.6	1
8.91	-1.308	5.63748	8.5674	97	21.3	-3	1
8.915	-0.9744601	5.45436	8.5347	106.8	21.7	-2.4	1
8.92	-1.308	5.45436	8.82246	117.3	21.6	-1.3	1
8.925	-1.308	5.5263	8.63934	128.4	19.8	-0.4	1
8.93	-1.72656	5.30394	8.711281	133	16.7	0.3	1
8.935	-2.43942	5.232	9.03828	135.7	14.3	2.1	1
8.94	-3.0738	5.89254	7.985341	130.8	9	3.9	1
8.945	-4.20522	7.33134	6.53346	120.8	1.4	4.3	1
8.95	-5.068501	7.076281	6.605401	97.9	-12.1	-3.5	1
8.955	-3.8259	6.814681	5.00964	69.5	-29.1	-16.8	1
8.96	0.8959801	8.61972	3.81282	45.1	-53.1	-31.8	1
8.965	5.3628	10.98066	2.39364	21.9	-63.2	-45.3	1
8.97	7.017421	13.11924	1.26876	-2.1	-57.1	-55.7	1
8.975	6.082201	14.4861	0.94176	-29.6	-42	-59.9	1
8.98	3.22422	13.85826	2.21052	-52.3	-30.7	-59.4	1
8.985	-1.0137	11.56926	4.49952	-74.2	-25.6	-54.3	1
8.99	-4.42758	8.809381	5.19276	-99.8	-31.2	-45.9	1
8.995	-5.63094	7.2594	6.10182	-119.4	-37.9	-37.1	1
9	-5.02926	6.082201	7.586401	-130.6	-37.2	-27.7	1
9.005	-4.12674	4.86576	8.2404	-136.4	-33.1	-16.5	1
9.01	-4.12674	4.19868	8.75052	-134.3	-24.5	-3.2	1
9.015	-3.45312	3.75396	9.40452	-126.7	-19.3	3.9	1
9.02	-1.5369	3.61008	9.62034	-114.1	-18.7	6.7	1
9.025	-0.71286	3.68202	9.875401	-98	-16.2	7.5	1
9.03	-0.22236	3.83244	9.986581	-79.5	-12.6	6.3	1
9.035	0.07194	3.72126	9.875401	-56.5	-8.8	3.9	1
9.04	0.2616	3.94362	9.947341	-35.3	-5.8	1.8	1
9.045	0.11118	4.23792	9.986581	-13.7	-1.5	-0.2	1
9.05	-0.2943	4.12674	9.91464	6	3.6	-2.4	1
9.055	-0.5232	4.01556	9.5484	25	9.7	-4.4	1
9.06	-1.308	3.97632	9.587641	44.3	15.2	-5.6	1
9.065	-1.94892	4.0548	9.14946	61.8	19.6	-5.8	1
9.07	-2.09934	4.3491	8.82246	83	24.2	-4.1	1
9.075	-2.0274	4.53222	8.67858	100	28.1	-1.4	1
9.08	-2.21052	4.49298	8.67858	115.5	30.3	1.3	1
9.085	-2.74026	4.42104	8.63934	128.4	31.9	4.5	1
9.09	-2.47212	4.6434	8.5347	137.7	30.9	8.4	1
9.095	-2.289	5.487061	8.16846	146.6	29.5	13.1	1
9.1	-2.13858	6.22608	7.985341	151.5	27	15.9	1
9.105	-2.13858	6.55962	8.207701	155.2	23	17.9	1
9.11	-2.36094	6.9651	8.35158	156.3	18.4	18.6	1
9.115	-3.00186	7.5537	8.35158	156.5	12.1	21.5	1
9.12	-3.00186	7.704121	8.09652	150.9	2.4	25.9	1
9.125	-2.3217	7.66488	7.481761	144.9	-3.7	28.5	1
9.13	-2.289	8.142301	7.403281	142.1	-5.4	32.2	1
9.135	-2.89068	8.436601	6.82776	136.1	-9.1	34.3	1
9.14	-3.11304	7.88724	6.899701	124.3	-18.1	29.8	1
9.145	-3.5643	6.92586	6.899701	106.5	-31.1	20.5	1
9.15	-3.45312	5.93178	6.71658	88.4	-46.5	6.7	1
9.155	-2.40018	5.08158	6.9324	67.8	-65.9	-10	1
9.16	-0.8959801	4.6761	6.82776	41.2	-82.8	-28.2	1
9.165	0.9352201	5.08158	6.38958	13.5	-87.5	-47.8	1
9.17	1.7985	6.7035	5.33664	-14.4	-80.9	-66.2	1
9.175	2.13858	9.32604	4.3164	-41	-68	-79.8	1
9.18	2.92338	11.9028	1.77888	-75.3	-52	-91.2	1
9.185	4.61724	15.00276	-2.50482	-102.5	-43.5	-96.3	1
9.19	5.89254	19.09026	-5.120821	-116	-35.6	-95.2	1
9.195	6.49422	21.22884	-5.44782	-122.5	-27.2	-91.4	1
9.2	5.1012	16.65738	-1.12488	-131.2	-19.1	-85.3	1
9.205	-0.2616	9.5811	6.46152	-145.8	-5.1	-73.7	1
9.21	-8.41044	7.59294	9.293341	-155.5	-0.4	-53.8	1
9.215	-9.9081	3.7932	8.5347	-176.4	-19.9	-34.3	1
9.22	-6.04296	2.616	7.62564	-187.8	-37.4	-23.6	1
9.225	-3.0738	4.60416	10.34628	-163.5	-31.4	-14.7	1
9.23	-3.11304	3.90438	9.692281	-153.5	-23.7	-5.3	1
9.235	-3.15228	2.75988	9.587641	-141.7	-17.7	1.1	1
9.24	-2.0274	2.75988	10.1697	-110.1	-14.6	2.8	1
9.245	-1.2753	3.13266	10.34628	-85.6	-11.9	2.8	1
9.25	-0.59514	3.64932	10.27434	-63.9	-8.6	3.5	1
9.255	-0.18312	3.86514	9.76422	-43.7	-6	3.9	1
9.26	0.0327	4.3818	9.40452	-23	-1.6	2.9	1
9.265	0.22236	5.00964	9.2214	0.3	2.9	0.9	1
9.27	0.07194	5.37588	8.67858	13.4	5.3	-0.7	1
9.275	-0.2943	5.70942	8.27964	22.9	7.2	-2	1
9.28	-0.59514	5.97102	8.16846	30.5	9.1	-4.7	1
9.285	-0.9352201	6.26532	7.9134	36.2	9.4	-5.8	1
9.29	-1.42572	6.44844	7.586401	40.1	9.4	-7	1
9.295	-1.90968	6.55962	7.51446	41.7	8.8	-7.4	1
9.3	-2.3217	6.63156	7.33134	42.1	8.4	-6.3	1
9.305	-2.70102	6.55962	7.2267	41.8	7.7	-5.5	1
9.31	-2.8122	6.48768	7.298641	41.5	7.5	-3.4	1
9.315	-2.77296	6.55962	7.33134	40.3	7.2	-1.1	1
9.32	-2.85144	6.52038	7.403281	38.8	6.4	1.3	1
9.325	-2.66178	6.55962	7.481761	37.2	5.8	4.1	1
9.33	-2.47212	6.6708	7.44252	36.5	5	5.8	1
9.335	-2.36094	6.85392	7.403281	35.9	3.5	7.1	1
9.34	-2.13858	6.6708	7.69758	35.1	1.7	7.9	1
9.345	-1.7985	6.3765	7.985341	34.4	1.1	8.6	1
9.35	-1.34724	6.186841	8.38428	38.6	2.2	10.1	1
9.355	-1.0137	5.93178	8.606641	44.3	3.2	10.7	1
9.36	-0.7848001	5.70942	8.67858	52.9	2.8	8.9	1
9.365	-0.5232	5.45436	8.8617	63.7	2	7.2	1
9.37	-0.48396	5.27124	8.78322	77.6	1.2	7	1
9.375	-1.2753	5.5263	9.36528	96	1.2	7.3	1
9.38	-1.75926	5.59824	9.293341	105.1	-2.2	8.3	1
9.385	-3.0738	5.5263	9.5484	113.1	-5.6	11.3	1
9.39	-4.61724	5.16006	9.731521	118.4	-10.5	14	1
9.395	-6.97818	5.00964	9.437221	115.9	-21.4	14.3	1
9.4	-8.331961	4.82652	8.78322	108.7	-39.5	7.9	1
9.405	-7.05666	4.46028	7.84146	92.7	-64.5	-2.8	1
9.41	-3.63624	4.46028	7.2267	69.7	-92.4	-19.2	1
9.415	0.5232	3.90438	8.495461	47.5	-105.8	-35.1	1
9.42	3.52506	3.45966	8.27964	18.7	-101	-54	1
9.425	4.61724	4.3491	5.9514	-15.1	-77.2	-76	1
9.43	5.14044	8.436601	4.10058	-36.9	-54.5	-86.3	1
9.435	5.068501	13.3416	2.3544	-52.8	-35.6	-89.6	1
9.44	6.00372	16.91898	-2.17782	-72.8	-31	-89.4	1
9.445	5.96448	20.71218	-5.99064	-80.5	-32	-88	1
9.45	5.1012	21.81744	-6.17376	-78.7	-30.1	-85	1
9.455	4.3164	16.02954	0.24852	-81.1	-24.9	-80.7	1
9.46	-0.63438	9.35874	7.9134	-91.2	-11.6	-70.7	1
9.465	-9.49608	5.487061	8.45622	-107.8	-1.1	-48.1	1
9.47	-11.00028	3.61008	7.65834	-126.9	-11.1	-27.3	1
9.475	-5.14044	3.42696	8.2404	-125	-22.4	-20.3	1
9.48	-3.26346	4.86576	9.33258	-110.7	-16.3	-13	1
9.485	-4.38834	4.6761	9.188701	-99.6	-6	-3.9	1
9.49	-4.27716	3.61008	9.260641	-90.4	-3.2	2.8	1
9.495	-3.0411	3.53814	9.62034	-72.4	-2.5	5.5	1
9.5	-1.75926	4.0875	9.731521	-54.8	1.8	5.6	1
9.505	-0.7848001	4.89846	9.47646	-39.9	3.9	6.3	1
9.51	-0.2616	4.9704	9.00558	-26.9	4.8	7.1	1
9.515	-0.07194	5.34318	8.67858	-13.3	8.1	6.3	1
9.52	0.14388	5.8206	8.82246	2.8	9.2	4.1	1
9.525	0.11118	6.00372	8.38428	10.9	10.1	2.7	1
9.53	-0.2943	6.29802	7.880701	16.5	9.4	0.9	1
9.535	-0.5232	6.781981	7.586401	20.6	8.4	-1.6	1
9.54	-0.9352201	6.89316	7.33134	21	7	-4.1	1
9.545	-1.49766	7.03704	7.18746	19.3	5.7	-5.9	1
9.55	-2.0274	7.108981	6.9324	16.4	4.2	-5.7	1
9.555	-2.40018	7.33134	6.78852	11.3	1.9	-4.8	1
9.56	-2.66178	7.44252	6.71658	4.9	0.4	-3.2	1
9.565	-2.62254	7.403281	6.78852	-2.2	-1.1	-1.6	1
9.57	-2.5506	7.22016	6.97164	-8.9	-2.7	0.1	1
9.575	-2.3217	6.9651	7.04358	-15.6	-4.8	2.1	1
9.58	-2.24976	6.781981	7.2267	-21.7	-6.4	3.4	1
9.585	-1.87698	6.3765	7.65834	-24.5	-7.4	4.4	1
9.59	-1.72656	6.186841	7.952641	-24	-8.5	3.8	1
9.595	-1.60884	5.97102	8.16846	-22.1	-7.9	3.1	1
9.6	-1.60884	5.70942	8.35158	-16.7	-6.5	2.1	1
9.605	-1.75926	5.30394	8.606641	-7.6	-4.5	1.3	1
9.61	-1.98816	5.37588	8.78322	2.5	-3.3	2.3	1
9.615	-1.75926	5.5263	8.606641	12.8	-2	2.5	1
9.62	-1.308	5.67672	8.8617	22.1	-0.3	3.5	1
9.625	-1.0464	5.67672	8.8617	31.9	1.5	3.9	1
9.63	-1.0464	5.78136	8.78322	43	3.5	3.3	1
9.635	-1.19682	5.70942	8.67858	53.9	4.4	1.6	1
9.64	-1.308	5.37588	8.75052	67.7	4.8	0	1
9.645	-1.308	5.19276	8.8617	78.6	4.4	0.9	1
9.65	-1.49766	5.04888	8.75052	89.3	3.7	2.8	1
9.655	-1.94892	4.9704	8.96634	101	4.7	6.3	1
9.66	-2.66178	5.34318	9.62034	112.6	6	11.9	1
9.665	-3.3354	5.487061	9.76422	119	2.3	17.9	1
9.67	-3.78666	5.78136	9.188701	119.6	-2.7	23.8	1
9.675	-4.3164	6.52038	7.84146	116.9	-9.3	27.2	1
9.68	-5.3301	6.74274	6.9324	110.9	-17.9	25.9	1
9.685	-5.93178	4.9377	7.2594	97.2	-28.1	17.2	1
9.69	-4.578001	2.53752	7.2267	67	-51.8	-4.4	1
9.695	-0.71286	2.39364	8.35158	46.8	-69.6	-24.7	1
9.7	3.26346	3.2046	8.207701	26.5	-68.6	-45.8	1
9.705	4.76766	6.082201	6.500761	7.7	-56.8	-63.6	1
9.71	4.72842	10.09776	4.49952	-7.7	-44	-74.4	1
9.715	5.02926	13.85826	1.22952	-27.2	-37.8	-83	1
9.72	5.8533	17.06286	-2.21052	-36.1	-40.5	-86.3	1
9.725	6.304561	18.8352	-3.70164	-38.8	-42.7	-87.3	1
9.73	5.78136	16.47426	-0.94176	-40.1	-37.8	-85.8	1
9.735	3.37464	11.53656	4.13982	-47.7	-25.2	-81.1	1
9.74	-3.48582	9.025201	6.64464	-58	-12.1	-65	1
9.745	-9.947341	7.03704	7.11552	-72.2	-8.8	-41.9	1
9.75	-9.19524	5.19276	6.64464	-92.8	-20.4	-28.3	1
9.755	-4.8396	5.16006	7.76952	-95.4	-25.4	-23.7	1
9.76	-3.75396	5.41512	8.67858	-89.5	-17.5	-14.2	1
9.765	-4.578001	4.75458	8.606641	-87	-7.7	-3.2	1
9.77	-4.16598	3.97632	8.5347	-80.7	-3.4	3.9	1
9.775	-2.74026	4.15944	9.293341	-63.6	-3.5	6.7	1
9.78	-1.64808	4.71534	9.80346	-47	-0.7	6.5	1
9.785	-0.8632801	4.49298	9.40452	-32.9	4.2	5.6	1
9.79	-0.44472	4.30986	9.293341	-15.6	8.3	4.8	1
9.795	-0.41202	4.42104	9.76422	6.2	9.8	3.3	1
9.8	-0.2943	4.15944	9.731521	24.9	13.2	2.3	1
9.805	-0.7848001	4.19868	9.437221	43.6	16.2	3.5	1
9.81	-0.9744601	4.42104	9.2214	68.4	19.7	4.5	1
9.815	-1.0137	4.6761	8.93364	87	21.7	4.4	1
9.82	-1.08564	4.9377	8.78322	103.7	21.6	4.8	1
9.825	-1.308	5.00964	8.78322	118.3	21.9	5.7	1
9.83	-1.5369	5.27124	8.5347	131.8	22	8.8	1
9.835	-2.13858	5.85984	8.75052	146.6	21.1	14.4	1
9.84	-2.77296	6.55962	8.82246	154.2	17.6	19.3	1
9.845	-3.41388	6.74274	8.894401	157.8	11.9	24.1	1
9.85	-3.18498	6.59232	8.13576	157.3	5.6	28.5	1
9.855	-3.00186	7.33134	7.62564	157.9	0.5	31.7	1
9.86	-3.45312	8.1096	7.586401	160.2	-1.1	35.4	1
9.865	-4.578001	8.475841	7.481761	153	-5.3	35.7	1
9.87	-5.51322	7.44252	6.74928	139.2	-17.4	31.1	1
9.875	-4.64994	6.082201	6.899701	116.9	-34.3	20.2	1
9.88	-2.77296	4.75458	8.82246	94.7	-54.8	4.2	1
9.885	-0.48396	3.61008	9.62034	57.4	-71.9	-16.8	1
9.89	1.15758	2.72718	9.260641	26.3	-69.6	-34.8	1
9.895	1.12488	3.27654	8.5347	-1.9	-58.5	-49.9	1
9.9	0.44472	5.78136	7.65834	-28.6	-45.9	-61.7	1
9.905	0.48396	8.809381	5.918701	-55	-38.7	-70.7	1
9.91	0.59514	11.9028	3.6297	-81.4	-39.5	-75.8	1
9.915	1.08564	14.2245	0.54282	-105.3	-45.2	-78.6	1
9.92	2.21052	16.17996	-3.81282	-129.9	-53.1	-79.1	1
9.925	2.89068	19.20144	-7.37058	-139.7	-52.8	-78	1
9.93	2.8122	21.96786	-9.07752	-138	-45.9	-73.7	1
9.935	1.94892	20.75142	-6.46152	-136.1	-33.9	-69	1
9.94	0.44472	11.71968	4.38834	-139.5	-17.7	-61.3	1
9.945	-5.3628	5.59824	8.42352	-159.7	0	-41.2	1
9.95	-9.75768	3.57084	8.2404	-163.5	-9.6	-24.6	1
9.955	-7.42944	3.64932	8.63934	-162.5	-25.5	-15.7	1
9.96	-3.18498	3.86514	9.33258	-157.5	-26.8	-10.4	1
9.965	-2.96262	4.27062	8.96634	-148.5	-20.9	-4	1
9.97	-2.85144	4.42104	9.2214	-131.6	-14.6	1.6	1
9.975	-1.2753	3.53814	9.76422	-112.7	-12.8	6.3	1
9.98	-0.22236	2.79912	10.56864	-88.2	-6.5	5.3	1
9.985	0.41202	3.31578	10.56864	-62.2	-5.6	3.8	1
9.99	0.59514	3.4989	10.24164	-36.5	-2.6	4.8	1
[truncated: 15,947 more rows]
