# Supplementary material for: Real-Time Detection of Freezing Motions in Parkinson's Patients for Adaptive Gait Phase Synchronous Cueing
Source: Front Neurol. 2021 Dec 6;12:720516. doi: 10.3389/fneur.2021.720516 (PMC8685223; doi:10.3389/fneur.2021.720516)
Supplement: Supplementary file 2 [file Data_Sheet_2.zip › data/S11/S11_left_foot_trial_2.csv]

time	acc_x	acc_y	acc_z	gyr_x	gyr_y	gyr_z	FoG
0	-2.289	6.29802	7.952641	-0.7	-4.6	16.9	0
0.005	-2.17128	6.082201	7.952641	-1.1	-3.2	14.7	0
0.01	-2.40018	6.00372	7.880701	-1.6	-1.3	11.9	0
0.015	-2.5506	5.85984	7.73028	-1.6	-0.2	8.9	0
0.02	-2.85144	5.97102	7.62564	-1.2	-0.4	5.8	0
0.025	-2.92338	6.082201	7.51446	-1.6	-0.5	3	0
0.03	-2.96262	6.186841	7.44252	-1.8	-1	-0.1	0
0.035	-3.18498	6.082201	7.481761	-1.8	-0.6	-2.2	0
0.04	-3.45312	5.89254	7.44252	-2.5	-0.5	-3.4	0
0.045	-3.67548	5.74866	7.44252	-3.6	-0.7	-3.9	0
0.05	-3.75396	5.67672	7.403281	-3.7	-0.5	-3.5	0
0.055	-3.71472	5.59824	7.481761	-3.7	-0.8	-3.6	0
0.06	-3.78666	5.63748	7.481761	-4.2	-1.2	-2.6	0
0.065	-3.71472	5.5263	7.51446	-4.2	-2	-2.3	0
0.07	-3.60354	5.56554	7.5537	-4.2	-2.4	-0.8	0
0.075	-3.52506	5.5263	7.5537	-4.1	-2	0.2	0
0.08	-3.45312	5.56554	7.62564	-3	-2.3	0.3	0
0.085	-3.3027	5.59824	7.62564	-2.8	-2.3	1.2	0
0.09	-3.3027	5.59824	7.62564	-2.4	-1.8	1.4	0
0.095	-3.3027	5.63748	7.62564	-1.6	-2	1	0
0.1	-3.3354	5.70942	7.62564	-0.9	-1.6	0.9	0
0.105	-3.3027	5.59824	7.65834	-0.7	-1.3	0.9	0
0.11	-3.3027	5.63748	7.69758	-0.3	-0.9	1.1	0
0.115	-3.26346	5.70942	7.65834	-0.1	-0.6	0.9	0
0.12	-3.3027	5.63748	7.62564	0.3	-0.4	0.7	0
0.125	-3.3354	5.67672	7.5537	0.2	-0.4	0.4	0
0.13	-3.37464	5.70942	7.5537	0.2	-0.3	0.2	0
0.135	-3.41388	5.70942	7.586401	0	-0.4	0	0
0.14	-3.45312	5.74866	7.51446	0.2	-0.7	0	0
0.145	-3.41388	5.67672	7.5537	0.1	-0.2	0.4	0
0.15	-3.45312	5.63748	7.586401	-0.1	0	0.4	0
0.155	-3.41388	5.67672	7.586401	-0.2	0	0.4	0
0.16	-3.41388	5.63748	7.62564	-0.2	0	0.7	0
0.165	-3.37464	5.70942	7.5537	-0.1	-0.6	0.7	0
0.17	-3.3354	5.63748	7.5537	0.3	-0.5	0.8	0
0.175	-3.3354	5.63748	7.51446	0	-0.3	0.7	0
0.18	-3.3354	5.67672	7.586401	0.2	-0.2	0.9	0
0.185	-3.3354	5.67672	7.65834	-0.1	0	0.5	0
0.19	-3.37464	5.63748	7.65834	0	0	0.1	0
0.195	-3.3027	5.63748	7.586401	0.4	-0.1	0.3	0
0.2	-3.3027	5.63748	7.65834	0.4	-0.1	0.1	0
0.205	-3.3354	5.67672	7.62564	0.1	0	0	0
0.21	-3.3354	5.67672	7.62564	0.3	0.2	-0.1	0
0.215	-3.37464	5.67672	7.51446	0.4	0.1	0.2	0
0.22	-3.37464	5.63748	7.5537	0.5	0.2	-0.2	0
0.225	-3.45312	5.67672	7.586401	0.7	0.4	-0.7	0
0.23	-3.41388	5.59824	7.586401	0.7	0.2	-0.2	0
0.235	-3.3354	5.67672	7.62564	0.4	0.3	-0.5	0
0.24	-3.37464	5.63748	7.5537	0.9	0.4	0	0
0.245	-3.41388	5.67672	7.51446	0.7	0.3	-0.4	0
0.25	-3.41388	5.67672	7.586401	0.7	0.3	-0.7	0
0.255	-3.37464	5.63748	7.5537	0.9	0.2	-0.3	0
0.26	-3.41388	5.56554	7.586401	0.4	0.4	-0.4	0
0.265	-3.41388	5.67672	7.586401	0.5	0.2	-0.6	0
0.27	-3.41388	5.67672	7.586401	0.7	0	-0.9	0
0.275	-3.3354	5.67672	7.62564	0.7	0.1	-0.8	0
0.28	-3.37464	5.67672	7.51446	1	0	-0.4	0
0.285	-3.3354	5.63748	7.5537	1.3	-0.2	-0.5	0
0.29	-3.3354	5.63748	7.586401	1.1	-0.2	-0.4	0
0.295	-3.3027	5.67672	7.62564	1.6	0	-1.1	0
0.3	-3.3354	5.67672	7.586401	1.6	0	-1.2	0
0.305	-3.37464	5.67672	7.62564	1.6	0.2	-1.3	0
0.31	-3.37464	5.70942	7.62564	1.6	0.2	-1.1	0
0.315	-3.3354	5.67672	7.5537	1.3	0.4	-1.7	0
0.32	-3.41388	5.63748	7.62564	1.7	0.4	-1.6	0
0.325	-3.37464	5.59824	7.586401	2.2	0.1	-1.4	0
0.33	-3.41388	5.59824	7.65834	2.3	0.5	-1.4	0
0.335	-3.41388	5.67672	7.5537	2.5	0.1	-1.4	0
0.34	-3.48582	5.67672	7.5537	2.8	0.3	-1.1	0
0.345	-3.45312	5.67672	7.5537	3.2	0.2	-1.1	0
0.35	-3.45312	5.74866	7.586401	3.2	0	-1.1	0
0.355	-3.45312	5.70942	7.5537	3	0	-0.8	0
0.36	-3.48582	5.74866	7.5537	2.5	0	-0.4	0
0.365	-3.41388	5.70942	7.5537	2.5	0.1	-0.3	0
0.37	-3.45312	5.8206	7.5537	2.6	0.4	-0.7	0
0.375	-3.41388	5.78136	7.5537	2.1	0.4	-0.2	0
0.38	-3.37464	5.78136	7.51446	0.9	0.1	-0.7	0
0.385	-3.41388	5.8206	7.62564	0.6	0	-1	0
0.39	-3.45312	5.78136	7.62564	-0.3	0	-1.1	0
0.395	-3.45312	5.89254	7.65834	-0.4	-0.3	-1.2	0
0.4	-3.41388	5.93178	7.65834	-1.1	-0.1	-1.3	0
0.405	-3.45312	5.93178	7.62564	-2.3	0	-2.1	0
0.41	-3.52506	5.97102	7.51446	-2.6	0.2	-2.9	0
0.415	-3.67548	6.082201	7.481761	-3.4	0.5	-3.6	0
0.42	-3.60354	6.04296	7.5537	-3.8	0.3	-4.2	0
0.425	-3.3354	6.114901	7.65834	-3.7	0.4	-5.3	0
0.43	-3.3027	6.00372	7.69758	-3.6	0.5	-5.6	0
0.435	-3.48582	5.97102	7.586401	-4.3	1.1	-6.5	0
0.44	-3.63624	5.93178	7.69758	-4.9	1.1	-7.4	0
0.445	-3.5643	6.00372	7.69758	-4.4	1.3	-8.1	0
0.45	-3.48582	6.15414	7.76952	-4.6	1	-9.3	0
0.455	-3.41388	6.114901	7.65834	-4.9	0.9	-9.6	0
0.46	-3.63624	6.186841	7.76952	-4.5	1.2	-10.9	0
0.465	-3.86514	6.15414	7.403281	-4.5	2	-13.5	0
0.47	-3.60354	5.97102	7.298641	-3.7	2	-15.1	0
0.475	-3.37464	5.97102	7.65834	-3.7	1.4	-16.3	0
0.48	-3.0411	6.15414	8.02458	-4	1.4	-16.5	0
0.485	-2.70102	6.114901	8.13576	-5.3	3	-17.2	0
0.49	-2.62254	5.78136	7.84146	-7.8	4.9	-17.7	0
0.495	-2.89068	5.5263	7.69758	-9.1	5.7	-17.9	0
0.5	-3.3027	5.487061	7.481761	-10.2	6.5	-17.7	0
0.505	-3.52506	5.45436	7.403281	-9.8	6.5	-18.5	0
0.51	-3.60354	5.45436	7.481761	-9.5	5.6	-19.1	0
0.515	-3.45312	5.487061	7.44252	-9	5.3	-19.1	0
0.52	-3.37464	5.37588	7.481761	-8.6	5.2	-18.9	0
0.525	-3.3027	5.19276	7.37058	-8.1	4.7	-17.7	0
0.53	-3.3354	5.08158	7.298641	-7.9	4.2	-15.9	0
0.535	-3.48582	5.00964	7.15476	-7	4.1	-14.4	0
0.54	-3.67548	5.00964	7.11552	-5.2	3	-12.2	0
0.545	-3.75396	4.89846	7.076281	-3.9	2.4	-9.5	0
0.55	-3.71472	5.120821	7.076281	-2.3	1	-7.6	0
0.555	-3.5643	5.19276	7.04358	-0.6	0	-6.3	0
0.56	-3.3354	5.232	7.04358	0.8	-1.4	-4.1	0
0.565	-3.15228	5.27124	7.2267	1.1	-2.2	-1.7	0
0.57	-3.0738	5.487061	7.403281	1.8	-2.6	-0.8	0
0.575	-2.92338	5.63748	7.403281	2.1	-3	0.4	0
0.58	-2.96262	5.8206	7.481761	1.7	-2.5	1.6	0
0.585	-2.89068	5.97102	7.51446	2.2	-2.1	2.5	0
0.59	-2.77296	6.082201	7.69758	2.3	-1.6	3.5	0
0.595	-2.70102	6.3765	7.69758	2.6	-1.1	4.1	0
0.6	-2.58984	6.409201	7.586401	2.1	0	4.2	0
0.605	-2.47212	6.409201	7.44252	1.9	0.7	5.2	0
0.61	-2.43942	6.63156	7.481761	1.8	2	6.3	0
0.615	-2.36094	6.814681	7.18746	1.8	2.9	6.7	0
0.62	-2.21052	6.9978	6.97164	2.1	2.9	7.7	0
0.625	-2.21052	7.2594	7.04358	2.7	2.9	9.2	0
0.63	-2.17128	7.704121	6.9324	2.9	3	8.9	0
0.635	-1.94892	7.704121	6.64464	2.5	2.8	9.1	0
0.64	-1.83774	7.91994	6.677341	2.8	2.5	7.9	0
0.645	-1.72656	7.88724	6.605401	3.1	2.4	7.7	0
0.65	-1.64808	8.142301	6.422281	2.8	2.2	7.4	0
0.655	-1.45842	7.998421	6.10182	3.2	1.3	8	0
0.66	-1.34724	8.1096	6.38958	4.3	0.2	8.8	0
0.665	-1.38648	8.32542	6.71658	5	-0.8	8.6	0
0.67	-1.49766	8.29272	6.86046	4.4	0.3	8.4	0
0.675	-1.49766	7.95918	6.78852	3.1	0.8	7.1	0
0.68	-1.60884	7.62564	6.78852	2.6	1.1	6	0
0.685	-1.64808	7.73682	6.78852	2.3	1.2	6.3	0
0.69	-2.24976	6.92586	7.298641	1.8	1.5	6.1	0
0.695	-2.36094	6.9651	7.44252	0.4	2.3	5.4	0
0.7	-2.58984	6.74274	7.62564	0.3	3.5	5.6	0
0.705	-2.89068	6.409201	7.880701	-0.4	5.1	4.8	0
0.71	-3.22422	5.63748	8.057281	-1.7	7	3.8	0
0.715	-3.75396	4.9377	8.207701	-4.3	9.1	2.6	0
0.72	-4.23792	4.23792	8.606641	-5.4	11.4	1.9	0
0.725	-4.80036	3.57084	9.00558	-7.9	13.5	0.7	0
0.73	-5.44128	2.72718	9.40452	-11.6	15.8	0.4	0
0.735	-6.304561	1.69386	9.842701	-15.6	19.9	0	0
0.74	-7.65834	0.07194	10.49016	-17.9	22.9	-0.7	0
0.745	-8.67204	-1.10526	11.03952	-21.4	26	-2	0
0.75	-9.986581	-2.75988	11.98128	-26.3	30.1	-3.5	0
0.755	-11.33382	-3.57084	12.34752	-29.5	34.3	-6.3	0
0.76	-12.08592	-1.80504	9.260641	-30.5	36	-12.1	0
0.765	-10.24818	0	4.06788	-22.6	33.7	-12.1	0
0.77	-7.3575	2.616	4.3164	-7.2	28.9	-3	0
0.775	-5.02926	6.55962	6.97164	4	17.1	6.3	0
0.78	-3.0738	9.214861	8.63934	5.1	8.9	7.4	0
0.785	-1.2753	9.13638	8.312341	-2.1	10.4	-3.7	0
0.79	-0.14388	7.076281	7.65834	-13	14.7	-12.1	0
0.795	-1.308	5.30394	6.97164	-18.1	16.1	-14.7	0
0.8	-3.0738	4.42104	6.97164	-18.8	14.4	-13	0
0.805	-4.64994	4.46028	7.15476	-17.1	11	-10.1	0
0.81	-5.1012	4.23792	7.04358	-17.9	7.9	-10.5	0
0.815	-5.02926	4.0875	6.9324	-17.3	5	-8.1	0
0.82	-5.93178	4.9704	6.899701	-15	1.8	-1.4	0
0.825	-4.91808	4.9377	6.9324	-15.3	-1	-2.1	0
0.83	-5.1012	5.16006	6.86046	-16.6	-4	0.5	0
0.835	-4.53876	5.232	7.18746	-15.6	-7.2	3.5	0
0.84	-3.63624	4.86576	7.481761	-15.1	-10.7	3.7	0
0.845	-3.41388	5.04888	7.62564	-13.5	-11.9	6.2	0
0.85	-3.60354	5.34318	7.69758	-12.9	-12.1	6.5	0
0.855	-3.15228	5.232	7.62564	-14.1	-12.4	3.7	0
0.86	-3.78666	5.19276	7.2594	-14.9	-13.1	4.9	0
0.865	-4.578001	5.19276	7.18746	-14.5	-14.1	6.6	0
0.87	-4.20522	5.04888	7.298641	-14	-15.1	5.4	0
0.875	-4.12674	4.9377	7.298641	-13.1	-17.6	7.9	0
0.88	-3.90438	4.89846	7.5537	-12.3	-19.1	10.1	0
0.885	-3.8259	4.9377	7.69758	-12.1	-20.1	11.1	0
0.89	-3.67548	5.08158	7.69758	-12.5	-20.3	11	0
0.895	-3.26346	5.120821	7.76952	-12.4	-20.3	8.4	0
0.9	-3.5643	5.19276	7.73028	-11.2	-21.2	11.8	0
0.905	-3.78666	5.16006	7.69758	-11.2	-21.1	12.8	0
0.91	-3.75396	5.08158	7.76952	-10.2	-21	12.4	0
0.915	-3.60354	5.04888	7.76952	-9.1	-21	12	0
0.92	-3.52506	5.08158	7.808761	-8.4	-21.2	12	0
0.925	-3.52506	5.120821	7.84146	-7.4	-21	12	0
0.93	-3.45312	5.19276	7.952641	-6.3	-20.3	11.4	0
0.935	-3.3354	5.19276	7.952641	-5.4	-19.8	11.2	0
0.94	-3.3354	5.27124	8.02458	-4.9	-19.6	10.3	0
0.945	-3.3354	5.34318	7.9134	-4.3	-19.1	10.3	0
0.95	-3.37464	5.41512	7.9134	-3.8	-18.3	9.4	0
0.955	-3.45312	5.487061	7.9134	-3.7	-17.8	8.4	0
0.96	-3.45312	5.41512	7.880701	-3.2	-17.1	7.7	0
0.965	-3.45312	5.37588	7.952641	-2.9	-17	6.9	0
0.97	-3.48582	5.37588	7.952641	-2.5	-16.8	6.3	0
0.975	-3.48582	5.34318	7.9134	-1.9	-16.5	5.8	0
0.98	-3.60354	5.30394	7.880701	-1.4	-16.1	5.6	0
0.985	-3.60354	5.37588	7.880701	-1.1	-15.7	4.2	0
0.99	-3.5643	5.41512	7.985341	-0.4	-15.6	3.2	0
0.995	-3.60354	5.30394	7.9134	-0.7	-15.2	2.5	0
1	-3.63624	5.30394	7.9134	-0.5	-15.1	1.6	0
1.005	-3.71472	5.34318	7.880701	0	-14.9	1	0
1.01	-3.75396	5.27124	7.73028	0.6	-14.7	0	0
1.015	-3.75396	5.34318	7.76952	1.6	-14.8	-1.6	0
1.02	-3.78666	5.34318	7.808761	2.1	-15.1	-2.3	0
1.025	-3.86514	5.45436	7.76952	2.1	-15.6	-3.5	0
1.03	-3.90438	5.30394	7.73028	3.1	-15.6	-5.3	0
1.035	-3.90438	5.232	7.76952	3.4	-16.3	-7.2	0
1.04	-3.8259	5.19276	7.76952	4.3	-16.3	-8.5	0
1.045	-3.71472	5.19276	7.808761	4.9	-16.1	-9.8	0
1.05	-3.63624	5.16006	7.880701	5.6	-15.8	-11.3	0
1.055	-3.71472	5.232	7.880701	7	-16	-12.1	0
1.06	-3.67548	5.27124	7.84146	7.7	-16.2	-14	0
1.065	-3.63624	5.34318	7.880701	7.9	-16.1	-15.1	0
1.07	-3.63624	5.27124	7.808761	8.6	-15.8	-17.3	0
1.075	-3.52506	5.120821	7.880701	9.1	-16.3	-19	0
1.08	-3.67548	5.19276	7.9134	9.1	-16.4	-19.8	0
1.085	-3.67548	5.27124	7.880701	9.3	-15.6	-20.7	0
1.09	-3.71472	5.27124	7.808761	9.6	-16.3	-21.7	0
1.095	-3.75396	5.19276	7.73028	11	-16.5	-24.1	0
1.1	-3.75396	5.232	7.65834	11.9	-16.7	-25.4	0
1.105	-3.75396	5.232	7.76952	12.8	-16.5	-27	0
1.11	-3.8259	5.27124	7.73028	13.3	-16.4	-28.7	0
1.115	-3.71472	5.16006	7.73028	14	-16.9	-29.6	0
1.12	-3.63624	5.04888	7.84146	14.6	-17.5	-31.5	0
1.125	-3.75396	4.9377	7.84146	14.8	-17.7	-32.6	0
1.13	-3.86514	4.89846	7.69758	15.4	-18.2	-33.5	0
1.135	-4.0548	4.82652	7.481761	16.3	-18.8	-35	0
1.14	-3.93708	4.89846	7.481761	17.3	-20.3	-36.1	0
1.145	-3.60354	4.9377	7.62564	18.6	-21.7	-36.8	0
1.15	-3.11304	5.08158	7.76952	18.3	-21.9	-36.7	0
1.155	-2.40018	5.19276	8.16846	18.6	-22.3	-36.4	0
1.16	-1.75926	5.37588	8.38428	18.4	-21.4	-34.6	0
1.165	-1.2753	5.41512	8.606641	17.1	-20.9	-31.6	0
1.17	-0.7848001	5.5263	8.8617	15.4	-19.6	-27.8	0
1.175	-0.56244	5.59824	8.93364	13.3	-17.4	-23.1	0
1.18	-0.59514	5.63748	8.8617	10.5	-15	-18.5	0
1.185	-0.8240401	5.59824	8.82246	7.7	-12.6	-14.2	0
1.19	-1.0464	5.487061	8.711281	4.2	-9.9	-8.2	0
1.195	-1.34724	5.30394	8.67858	1.9	-8.1	-4.2	0
1.2	-1.83774	5.08158	8.63934	-0.7	-6.5	-0.9	0
1.205	-2.74026	4.82652	8.13576	-2.8	-4.8	1.8	0
1.21	-3.37464	4.78728	7.76952	-2.5	-3.5	2.2	0
1.215	-3.0411	5.00964	7.985341	-1.2	-3.9	2.2	0
1.22	-2.77296	5.04888	8.16846	-1.5	-4.4	3.3	0
1.225	-2.66178	4.89846	8.16846	-2.1	-4	3.8	0
1.23	-2.85144	4.9704	7.985341	-2.4	-3.6	3.8	0
1.235	-2.96262	5.16006	8.09652	-2.6	-3.2	4.5	0
1.24	-2.92338	5.232	8.057281	-2.8	-3.5	3.9	0
1.245	-2.96262	5.16006	7.985341	-3.5	-3.7	4	0
1.25	-3.0411	5.19276	7.952641	-4.4	-4	4.6	0
1.255	-3.00186	5.16006	8.09652	-4.4	-4.1	4.7	0
1.26	-2.96262	5.19276	8.09652	-5.1	-3.9	4.6	0
1.265	-2.96262	5.120821	8.13576	-5.9	-3.9	4.7	0
1.27	-3.0411	5.04888	8.02458	-6.6	-3.9	5.3	0
1.275	-3.0411	5.120821	8.16846	-7.8	-4.6	5.7	0
1.28	-3.0411	5.27124	8.16846	-7.9	-4.6	6	0
1.285	-3.11304	5.27124	8.13576	-8.6	-4.6	5.4	0
1.29	-3.0738	5.232	8.09652	-9.3	-4.9	5.2	0
1.295	-3.15228	5.232	8.09652	-10.2	-5.1	4.9	0
1.3	-3.22422	5.34318	8.09652	-10.5	-5.2	4	0
1.305	-3.22422	5.41512	8.09652	-11.5	-5.7	3.7	0
1.31	-3.11304	5.34318	8.09652	-11.6	-6.3	3.9	0
1.315	-2.96262	5.30394	8.09652	-11.8	-5.8	3.9	0
1.32	-2.89068	5.19276	8.13576	-12.3	-6	3.3	0
1.325	-2.89068	5.16006	8.207701	-13.2	-6.1	2.8	0
1.33	-3.00186	5.120821	8.207701	-13.8	-6	2.8	0
1.335	-3.0411	5.04888	8.09652	-13.7	-6.2	2.4	0
1.34	-3.0411	5.00964	8.13576	-13.5	-6.5	2	0
1.345	-3.0738	4.9377	8.13576	-14.4	-7.4	2.2	0
1.35	-3.18498	4.71534	8.057281	-15	-8.3	2.5	0
1.355	-3.26346	4.53222	8.09652	-15.1	-8.9	3.7	0
1.36	-3.0738	4.42104	8.2404	-15	-9.8	4.5	0
1.365	-3.18498	4.82652	8.207701	-15.4	-10.4	5.7	0
1.37	-3.26346	4.71534	8.02458	-14.9	-10.2	4.2	0
1.375	-2.96262	4.89846	8.057281	-12.8	-9.5	4.8	0
1.38	-3.26346	5.16006	8.13576	-10.9	-8.6	4.9	0
1.385	-3.11304	5.27124	8.057281	-8.4	-7.2	4.1	0
1.39	-3.15228	5.16006	8.09652	-6.9	-5.8	3.5	0
1.395	-3.22422	5.30394	8.207701	-5.6	-5.3	2.3	0
1.4	-3.18498	5.120821	8.16846	-4.6	-4.3	1.8	0
1.405	-3.15228	5.04888	8.09652	-2.7	-3	1.6	0
1.41	-3.22422	4.9704	7.9134	-0.4	-1.6	0.7	0
1.415	-3.0411	5.45436	8.606641	2.3	0	1.1	0
1.42	-2.92338	5.00964	8.27964	1.6	0.2	0.5	0
1.425	-3.22422	5.16006	8.27964	2.1	1.1	0.5	0
1.43	-3.0411	5.00964	8.207701	3.7	1.8	0.8	0
1.435	-3.22422	5.19276	8.27964	3.7	2.5	0.7	0
1.44	-3.0411	5.08158	8.2404	4.2	3	0.4	0
1.445	-3.22422	5.232	8.2404	4.4	2.8	0.7	0
1.45	-3.11304	5.19276	8.13576	4.6	3	0.1	0
1.455	-3.18498	5.16006	8.09652	4.5	3.5	0.1	0
1.46	-3.37464	5.30394	8.27964	5.1	3	1.4	0
1.465	-2.96262	5.00964	8.02458	3.9	3.2	-0.1	0
1.47	-3.18498	5.120821	8.2404	4.6	2.8	0.5	0
1.475	-3.3027	5.19276	8.2404	4.7	2.6	0.7	0
1.48	-3.22422	4.9704	8.02458	4.5	3.3	-0.2	0
1.485	-3.37464	5.16006	8.13576	5.2	2.2	1.1	0
1.49	-3.41388	5.30394	8.207701	4.2	2	0.6	0
1.495	-2.96262	4.86576	7.985341	2.4	1.8	-1	0
1.5	-3.22422	5.08158	8.13576	3.5	0.5	1.6	0
1.505	-3.26346	5.232	8.16846	3.4	0.2	1.4	0
1.51	-3.11304	4.82652	8.057281	2.5	0.3	0.2	0
1.515	-3.45312	5.19276	8.207701	3.3	-0.4	1.9	0
1.52	-2.92338	4.75458	8.02458	2.4	-0.1	0.1	0
1.525	-3.41388	5.232	8.207701	1.6	-0.5	1.3	0
1.53	-3.0411	4.89846	8.02458	0.6	-1.1	1.4	0
1.535	-3.15228	5.08158	8.16846	0	-1.6	2.1	0
1.54	-3.00186	5.00964	8.02458	0	-2.1	1.9	0
1.545	-3.0411	5.08158	8.057281	0.2	-3	2.7	0
1.55	-3.26346	5.19276	8.057281	0.1	-3.5	3.3	0
1.555	-3.11304	4.9704	8.057281	-0.5	-3.5	2.3	0
1.56	-3.3354	4.9704	7.9134	-0.8	-4.3	2.5	0
1.565	-3.22422	5.16006	8.27964	-0.3	-5.3	3.5	0
1.57	-3.3027	5.00964	8.09652	-1.1	-5.3	3.3	0
1.575	-3.3354	5.08158	8.16846	-1.7	-5.5	3.5	0
1.58	-3.26346	5.04888	8.057281	-2	-5.8	4.2	0
1.585	-3.3027	5.04888	8.02458	-1.8	-5.5	4.7	0
1.59	-3.15228	4.9377	7.985341	-1.4	-6.3	4.5	0
1.595	-3.11304	5.04888	8.13576	-0.7	-6.4	5.3	0
1.6	-3.11304	5.00964	8.057281	0.7	-6.1	5.6	0
1.605	-3.26346	4.9704	8.27964	2.8	-5.9	6.3	0
1.61	-3.15228	4.78728	8.16846	3.5	-5.8	6.5	0
1.615	-3.0411	4.71534	8.2404	5.8	-5.1	7.2	0
1.62	-3.63624	4.9704	8.38428	10	-4.2	9.5	0
1.625	-3.45312	4.71534	8.207701	13.3	-3.6	9.1	0
1.63	-3.71472	4.53222	8.312341	16.6	-3.5	12	0
1.635	-4.01556	4.78728	8.2404	22.5	-2.5	14.2	0
1.64	-4.3164	4.75458	8.09652	31.7	-2.2	14.4	0
1.645	-3.67548	3.97632	8.45622	40.7	-2.8	13	0
1.65	-2.36094	3.97632	9.03828	51.8	-2.8	13.6	0
1.655	-0.44472	4.56492	9.437221	63.9	2.3	18.9	0
1.66	-4.49952	3.86514	8.93364	71.5	12.6	31.9	0
1.665	-4.91808	3.72126	8.96634	89.3	15.1	36.5	0
1.67	-2.85144	3.4989	9.437221	108.2	18	36.8	0
1.675	-3.45312	3.61008	9.5157	126.8	19.8	47.7	0
1.68	-4.72842	3.45966	10.2024	146.5	22.1	58.2	0
1.685	-4.99002	4.49298	11.54964	167	20	70.9	0
1.69	-6.3438	3.09342	11.5104	183.6	14.7	84.6	0
1.695	-6.71658	3.53814	11.72622	205.2	9.1	98.4	0
1.7	-7.27902	4.27062	11.98128	238.7	3	121.7	0
1.705	-7.31826	4.53222	11.87664	262.2	-1.8	143.9	0
1.71	-6.94548	5.120821	11.94858	282.1	-4.4	171.1	0
1.715	-6.64464	5.78136	11.87664	300	-4.4	202.3	0
1.72	-7.91994	6.89316	13.00152	314.6	-3.4	237.2	0
1.725	-10.32012	7.33134	13.36122	327.3	-2.7	275.4	0
1.73	-9.947341	7.66488	13.10616	335.5	-5.7	303.7	0
1.735	-14.82618	8.436601	13.25658	349	-22.7	343.1	0
1.74	-14.78694	10.90872	14.88504	367.7	-34.1	365.9	0
1.745	-10.09776	14.00214	15.50634	377.4	-29.8	364.6	0
1.75	-15.57828	19.57422	18.66516	387.1	-43.6	389	0
1.755	-13.36122	21.63432	20.11704	385.7	-48.7	390.6	0
1.76	-20.23476	25.25094	20.91492	365	-47.3	391.3	0
1.765	-23.23662	25.61718	22.37334	341.2	-44.8	377.4	0
1.77	-24.3288	21.11766	26.18616	300.3	-44.9	361.6	0
1.775	-26.3562	10.86948	29.8551	242.8	-42.4	339.2	0
1.78	-25.00242	-0.9156	28.10892	163.6	-33.9	305.2	0
1.785	-25.82646	-14.33568	20.15628	76.4	-28	244.1	0
1.79	-24.43998	-13.38084	10.8564	38.7	-24.4	177.5	0
1.795	-24.74082	-1.69386	17.7234	43.9	9.2	98.1	0
1.8	-30.74454	-0.8436601	24.36804	37.8	48.6	29.2	0
1.805	-30.1821	-10.68636	14.27028	-3.9	59.5	-22.6	0
1.81	-26.6178	-15.59136	8.78322	-19	62.2	-72.8	0
1.815	-24.21762	-14.29644	10.05852	-7.7	59.7	-103.8	0
1.82	-21.16998	-11.79162	12.63528	-3.1	55.4	-130.2	0
1.825	-17.04324	-10.24164	13.94328	-7	54.6	-155	0
1.83	-15.31668	-9.13638	14.4534	-16.1	61.1	-176.1	0
1.835	-12.57642	-8.6982	14.99622	-32.1	79.3	-206.9	0
1.84	-10.9218	-8.07036	15.25128	-47	95.9	-230.4	0
1.845	-8.97288	-7.2594	15.36246	-61.9	109.9	-248.4	0
1.85	-9.34566	-6.29802	15.39516	-77.7	117.1	-258	0
1.855	-8.142301	-5.16006	15.29052	-89.7	124.3	-268.3	0
1.86	-5.93178	-4.75458	14.70846	-103.3	126.7	-284.6	0
1.865	-6.56616	-3.24384	14.66922	-112.6	124.3	-287.7	0
1.87	-3.97632	-2.43288	14.52534	-123.5	117.8	-295.3	0
1.875	-3.97632	-1.02678	14.88504	-131.6	108.1	-295.6	0
1.88	-1.49766	0.14388	15.29052	-136	102.3	-302.3	0
1.885	-1.12488	1.54344	15.4671	-142.1	94	-305.3	0
1.89	0.2943	3.02148	15.97722	-146.5	88.4	-306.4	0
1.895	1.72656	4.27062	16.1211	-155.8	83	-313.9	0
1.9	2.51136	5.487061	15.83334	-163	78.1	-312.5	0
1.905	2.13858	7.22016	15.90528	-168.9	73.8	-307.2	0
1.91	2.40018	8.51508	15.32322	-177.1	70.1	-308.6	0
1.915	2.0274	9.65304	14.59728	-184.8	62	-303.8	0
1.92	1.83774	10.39206	13.61628	-190.8	51.2	-296.9	0
1.925	1.87698	10.98066	12.38022	-195	38.1	-289.8	0
1.93	2.09934	11.68044	11.07222	-196.4	22.2	-279.5	0
1.935	2.66178	12.05322	9.47646	-195.7	10.9	-270.4	0
1.94	3.15228	12.30828	7.69758	-191.1	1.3	-261.8	0
1.945	3.26346	12.89688	6.10182	-179.9	-8.1	-253.1	0
1.95	3.26346	14.00214	4.82652	-165.8	-13.7	-247.4	0
1.955	2.96262	15.77448	3.59046	-148.6	-19.1	-242.3	0
1.96	2.43942	18.2793	2.60946	-129.9	-23.8	-238.2	0
1.965	1.34724	21.60162	1.95546	-111.9	-30.8	-233	0
1.97	0.07194	25.13976	1.12488	-96	-41.7	-226.3	0
1.975	-0.9352201	28.49478	-0.14388	-81.8	-56.2	-216.6	0
1.98	-0.8959801	31.69938	-1.22952	-69.3	-69.6	-205.8	0
1.985	0.41202	34.4658	-2.21052	-57.7	-78.7	-195.3	0
1.99	2.0601	36.56514	-3.44658	-48.3	-79.8	-184.5	0
1.995	3.41388	37.74234	-5.08158	-43.3	-72.7	-177.8	0
2	4.64994	37.48728	-7.403281	-40.9	-58.2	-172.2	0
2.005	5.591701	36.04848	-10.13046	-37.4	-34.5	-163.6	0
2.01	6.15414	34.06032	-12.8184	-31.2	-15.6	-152.3	0
2.015	5.40204	33.36054	-16.55928	-20.7	2.5	-135.1	0
2.02	3.52506	33.24936	-18.33816	14.4	3	-88.9	0
2.025	8.55432	33.36054	-21.96786	55.5	-13.3	-25.2	0
2.03	2.09934	35.30946	-17.7234	56	-17.7	11.4	0
2.035	-4.01556	36.85944	-15.06816	64.1	-62.5	54.8	0
2.04	-1.15758	35.3487	-13.65552	66.1	-113.8	112.3	0
2.045	2.74026	34.09302	-12.8511	56.8	-141.6	136	0
2.05	3.78666	31.18272	-12.09246	47.2	-168.6	137.1	0
2.055	5.14044	29.19456	-12.77916	37.7	-184.2	143.4	0
2.06	6.605401	28.19394	-10.89564	36.6	-189.7	161.2	0
2.065	1.68732	23.4786	-3.6624	27.8	-191.6	178.4	0
2.07	-9.83616	12.93612	5.22546	-5.8	-189.4	167.3	0
2.075	-6.082201	8.58702	11.11146	-23.4	-184.5	143	0
2.08	5.1012	10.32012	20.08434	-18.1	-159.8	118.3	0
2.085	13.02768	6.48768	23.06004	-25.7	-146.9	117.2	0
2.09	7.6191	10.86948	23.71404	-49.3	-123.5	106.8	0
2.095	-1.23606	11.13108	12.8184	-73	-77.9	87.5	0
2.1	-7.91994	7.998421	2.3217	-74.7	-40.3	53.5	0
2.105	-8.331961	7.88724	3.59046	-45.6	-33.6	38.3	0
2.11	-3.41388	7.14822	8.35158	-27	-33.6	30.5	0
2.115	-0.48396	6.44844	10.27434	-24.5	-30.4	25.2	0
2.12	-1.83774	6.44844	8.312341	-28.9	-22.1	20.7	0
2.125	-3.67548	6.74274	6.86046	-27	-16.2	16	0
2.13	-3.0738	6.59232	7.5537	-21.1	-13.5	11.2	0
2.135	-2.74026	6.04296	8.13576	-17	-11.7	7.5	0
2.14	-3.45312	5.89254	7.73028	-15.5	-9.3	5.2	0
2.145	-3.90438	5.93178	7.51446	-14.2	-8.3	4.2	0
2.15	-3.60354	5.5263	7.880701	-12.8	-7.4	3.9	0
2.155	-3.37464	5.232	8.16846	-12.3	-7.2	4.4	0
2.16	-3.26346	5.30394	8.057281	-10.5	-6	5.1	0
2.165	-3.26346	5.59824	7.985341	-8.8	-4.5	5.2	0
2.17	-3.11304	5.59824	7.9134	-7.4	-3.5	5.3	0
2.175	-3.3354	5.5263	7.952641	-6.7	-3	5	0
2.18	-3.60354	5.5263	7.808761	-6	-2.4	4.5	0
2.185	-3.8259	5.56554	7.76952	-4.9	-2.5	4.2	0
2.19	-3.97632	5.56554	7.65834	-4.8	-2.3	4.3	0
2.195	-3.97632	5.5263	7.69758	-4.7	-3.4	4.9	0
2.2	-3.97632	5.56554	7.5537	-4.9	-3.9	5.8	0
2.205	-3.90438	5.63748	7.62564	-6.6	-5.3	6.7	0
2.21	-3.97632	5.85984	7.69758	-9.5	-7.6	7.4	0
2.215	-3.5643	5.37588	7.62564	-13.6	-11.1	8	0
2.22	-3.67548	5.59824	7.808761	-13.7	-10.9	8.4	0
2.225	-3.75396	5.85984	7.84146	-13.3	-11.4	8.3	0
2.23	-3.3027	5.232	7.65834	-15.2	-11.1	5.2	0
2.235	-3.78666	5.70942	7.84146	-14.2	-11.9	6.5	0
2.24	-3.0411	5.232	7.73028	-14.9	-11.5	4.5	0
2.245	-3.48582	5.56554	7.880701	-12.9	-11.9	6.1	0
2.25	-3.18498	5.5263	7.985341	-12.2	-11.2	5.1	0
2.255	-3.0738	5.232	7.76952	-13	-10.7	3.3	0
2.26	-3.78666	5.70942	8.02458	-10	-10.9	5.2	0
2.265	-2.70102	5.08158	7.586401	-10.2	-8.5	2.3	0
2.27	-3.18498	5.37588	7.985341	-8.4	-8.7	4.9	0
2.275	-3.71472	5.41512	7.880701	-7	-9.3	5.9	0
2.28	-2.8122	5.120821	7.69758	-7.1	-8	3.5	0
2.285	-3.26346	5.34318	7.880701	-7.2	-8.4	4.2	0
2.29	-3.60354	5.56554	7.952641	-6.1	-8.1	4.5	0
2.295	-2.85144	5.08158	7.62564	-7.2	-7	1.9	0
2.3	-3.93708	5.70942	7.952641	-5.1	-8.2	6.3	0
2.305	-2.58984	5.120821	7.65834	-6.6	-6.8	1.8	0
2.31	-3.45312	5.37588	7.9134	-6.7	-7.8	4.6	0
2.315	-3.11304	5.34318	7.880701	-5.8	-7.6	4.6	0
2.32	-3.0411	5.16006	7.69758	-6.6	-6.6	2.6	0
2.325	-3.48582	5.487061	8.02458	-5.2	-7.8	6	0
2.33	-2.89068	5.04888	7.69758	-5.9	-6.7	3.3	0
2.335	-3.67548	5.45436	8.16846	-4.4	-7.8	6.9	0
2.34	-2.74026	4.82652	7.69758	-5.2	-5.8	3.9	0
2.345	-3.5643	5.56554	8.057281	-2	-6.2	6.8	0
2.35	-2.62254	4.86576	7.76952	-1.4	-3.8	4.1	0
2.355	-3.0411	5.120821	8.02458	1.8	-3.9	8.1	0
2.36	-3.5643	5.56554	8.16846	5	-2.5	8.6	0
2.365	-2.89068	4.89846	7.808761	4.6	-0.5	5.7	0
2.37	-3.63624	5.34318	8.09652	7.9	-0.7	8.4	0
2.375	-2.96262	4.9377	7.84146	10.2	0.6	6.7	0
2.38	-3.48582	5.30394	8.2404	13.7	0.8	10.2	0
2.385	-2.89068	4.9704	8.02458	16.7	2.8	10	0
2.39	-4.12674	5.487061	8.057281	19.3	3.9	14.8	0
2.395	-2.74026	5.04888	8.02458	21.7	6.7	12.6	0
2.4	-3.26346	4.9377	8.13576	25.7	8.7	13.9	0
2.405	-2.24976	4.3818	8.5347	34.4	11.4	15.8	0
2.41	-2.43942	4.6761	8.5674	45	15.5	15.2	0
2.415	-2.77296	4.56492	8.5347	59.5	20	19.6	0
2.42	-2.96262	4.12674	8.495461	70.8	25.4	21.2	0
2.425	-2.77296	3.97632	8.63934	86.8	30.3	22.7	0
2.43	-2.85144	3.45966	9.03828	105.4	35.4	24.8	0
2.435	-2.89068	3.2046	9.260641	125	41.7	28	0
2.44	-3.22422	2.79912	9.659581	152.6	49.7	33.2	0
2.445	-3.5643	2.6487	10.01928	176.4	54.8	38	0
2.45	-3.97632	2.943	10.67328	197.8	60	43.4	0
2.455	-4.3164	3.45966	10.78446	216.9	64.8	49.4	0
2.46	-1.45842	5.34318	11.03952	236.4	65.2	58.4	0
2.465	-8.29272	3.09342	11.39922	259.9	54.1	85.6	0
2.47	-5.29086	3.68202	10.81716	278.1	55.8	83.8	0
2.475	-3.5643	4.82652	10.5294	300.2	51.3	96.9	0
2.48	-8.07036	5.63748	10.81716	317.4	44.2	119.5	0
2.485	-4.23792	5.8206	8.63934	332.2	44.5	119.2	0
2.49	-7.16784	7.076281	8.35158	348.5	34.1	140.9	0
2.495	-5.068501	8.65896	8.67858	364.4	28	150.4	0
2.5	-5.63094	10.86948	8.38428	371	24	159.6	0
2.505	-4.95078	12.97536	9.40452	370.3	25.2	159.6	0
2.51	-7.95918	17.72994	12.92958	353.4	27.3	157.6	0
2.515	-10.50978	15.91836	17.61222	319.2	35.8	143	0
2.52	-14.41416	11.86356	24.87816	259.7	43.9	120	0
2.525	-15.57828	8.1096	26.51316	169.7	53.9	77.3	0
2.53	-12.83802	-2.43288	21.53622	93.9	48	47.7	0
2.535	-10.20894	-10.50324	16.7751	41	31.8	30.8	0
2.54	-9.607261	-12.82494	15.29052	17.5	16.1	20.3	0
2.545	-10.50978	-11.64774	15.86604	5.9	4.9	10.1	0
2.55	-12.08592	-9.986581	17.1021	-6.1	-0.4	-1.4	0
2.555	-13.40046	-8.6982	16.19304	-23.8	-4	-17.2	0
2.56	-14.60382	-7.776061	15.50634	-45	-10.7	-41.9	0
2.565	-15.08778	-7.298641	14.19834	-60.4	-19.6	-62.9	0
2.57	-14.60382	-7.481761	11.76546	-74.4	-32.1	-87.2	0
2.575	-14.56458	-6.48768	10.05852	-81.8	-45.6	-110.5	0
2.58	-14.86542	-4.19868	9.731521	-81.6	-61.3	-132.7	0
2.585	-15.05508	-2.0274	9.47646	-81.6	-82.1	-164.4	0
2.59	-14.67576	-0.25506	9.07752	-85.1	-98.9	-193.8	0
2.595	-13.66206	1.02678	8.38428	-89.6	-116.4	-223.8	0
2.6	-12.426	2.17128	7.33134	-93.6	-133.4	-252.1	1
2.605	-11.22264	3.2046	5.77482	-96.3	-150.5	-277.6	1
2.61	-10.137	4.23792	4.35564	-97	-166	-298.3	1
2.615	-9.30642	5.34318	3.23076	-95.6	-181.7	-315	1
2.62	-8.78322	6.44844	2.28246	-91.8	-202	-331.3	1
2.625	-8.29272	7.33134	1.05294	-88.7	-216	-340.4	1
2.63	-6.94548	7.66488	-0.64746	-84.9	-227.9	-348.1	1
2.635	-4.53876	7.14822	-2.6814	-76.9	-237.5	-355.7	1
2.64	-2.24976	7.2594	-4.38834	-63.8	-239.4	-358.9	1
2.645	-0.7848001	8.1096	-5.36934	-47.3	-235.6	-356.7	1
2.65	-0.18312	9.875401	-5.66364	-28.2	-227	-350	1
2.655	-0.2943	12.4914	-5.08158	-8.2	-214.9	-341.1	1
2.66	-1.308	15.99684	-3.88476	7.7	-203.4	-330.6	1
2.665	-2.43942	18.94638	-3.77358	16.7	-197.4	-318.3	1
2.67	-11.26188	34.53774	4.49952	21.4	-213.3	-288	1
2.675	-14.1918	32.87658	-4.3164	-7.2	-301	-202.9	1
2.68	5.93178	22.55646	-14.4861	-21.2	-332.8	-145.4	1
2.685	7.24632	30.07746	-5.591701	6.2	-326.2	-143.1	1
2.69	8.371201	32.87658	-7.808761	3.6	-322.7	-116.4	1
2.695	10.01928	33.28206	-9.5484	-12.8	-274.7	-86.5	1
2.7	9.607261	36.12042	-9.07752	-21.5	-207.9	-69.1	1
2.705	3.3027	36.56514	-10.01928	-35.1	-145.3	-39.8	1
2.71	-5.21892	34.42656	-12.89034	-57.8	-88.6	-21.4	1
2.715	-9.34566	33.21012	-16.4154	-66.2	-45.9	-13.8	1
2.72	-12.31482	28.30512	-19.13604	-57.1	-13.9	-1.6	1
2.725	-34.2042	17.3964	-15.4344	-50.5	21.6	-2.1	1
2.73	-20.19552	0.95484	-7.952641	-59.7	-22.3	-16.8	1
2.735	0.41202	0.95484	17.21328	-25.2	-64.3	-2.8	1
2.74	7.99188	0.8829001	24.2961	-34.5	-62.2	9.5	1
2.745	2.0601	3.16536	17.32446	-63.9	-31.6	16.5	1
2.75	-4.68918	3.86514	7.403281	-66.9	-13.3	9	1
2.755	-9.273721	6.44844	2.03394	-49.7	-11.3	17.9	1
2.76	-5.8533	8.29272	3.9894	-27.6	-12.6	17.1	1
2.765	-0.8959801	7.66488	8.75052	-13.8	-15.4	13.5	1
2.77	0.22236	6.48768	10.5294	-13.5	-11.9	6.6	1
2.775	-2.74026	5.27124	7.985341	-20.3	-5.3	0.5	1
2.78	-4.53876	5.56554	6.46152	-21.8	-2.8	-1.4	1
2.785	-4.0875	6.7035	7.5537	-18.2	-3.5	0.1	1
2.79	-2.92338	6.55962	8.057281	-15.9	-2.6	-2	1
2.795	-2.36094	5.97102	8.67858	-16.5	0	-4.6	1
2.8	-3.0411	5.74866	8.312341	-17.8	1.4	-6	1
2.805	-4.20522	5.85984	7.5537	-21.2	1.8	-5.6	1
2.81	-4.95078	5.78136	7.04358	-24.7	0	-5.4	1
2.815	-5.3628	5.63748	7.44252	-27.7	-2	-6	1
2.82	-3.48582	5.04888	7.403281	-29.1	-3.2	-7.5	1
2.825	-3.37464	5.487061	7.880701	-26.2	-3.6	-2.8	1
2.83	-3.75396	5.63748	7.84146	-24.7	-3.1	-3.2	1
2.835	-3.67548	5.232	7.298641	-25.5	-1.5	-5.5	1
2.84	-4.3491	5.04888	7.15476	-22.2	-2.4	-0.8	1
2.845	-4.76766	4.6434	6.899701	-21.4	-3.5	-0.3	1
2.85	-4.91808	4.42104	6.86046	-19.1	-5.2	1.6	1
2.855	-4.91808	4.46028	7.076281	-16.4	-7.7	4.4	1
2.86	-4.27716	4.53222	7.076281	-14.8	-8.8	4.4	1
2.865	-4.16598	4.3491	7.076281	-11.8	-11.2	6	1
2.87	-4.61724	4.3818	6.97164	-9.9	-14.6	10.2	1
2.875	-4.23792	4.60416	7.15476	-9.1	-18.4	13	1
2.88	-3.75396	5.08158	7.73028	-8.5	-21.5	16	1
2.885	-3.3354	5.45436	8.02458	-9.8	-22.8	17.4	1
2.89	-3.41388	5.34318	7.73028	-11.4	-21.9	17.2	1
2.895	-3.60354	5.30394	7.65834	-11.6	-21.4	17.2	1
2.9	-3.37464	5.34318	7.73028	-11.7	-21.7	16.4	1
2.905	-3.3027	5.16006	7.76952	-12.1	-21.4	16	1
2.91	-4.0875	5.16006	7.62564	-13.7	-20.3	14	1
2.915	-3.11304	4.42104	7.37058	-16.5	-19.8	9.9	1
2.92	-3.71472	4.78728	7.73028	-12.3	-23.4	16.8	1
2.925	-3.71472	4.71534	7.76952	-12.7	-24.5	20	1
2.93	-4.20522	5.41512	7.880701	-12.6	-24.6	19.4	1
2.935	-2.89068	4.71534	7.5537	-14.3	-22.9	16	1
2.94	-4.20522	5.70942	8.057281	-11.4	-25.8	20.5	1
2.945	-2.74026	5.16006	7.76952	-11.4	-22.6	18.4	1
2.95	-3.3027	5.41512	8.057281	-10.3	-21.7	16.1	1
2.955	-3.11304	5.487061	8.09652	-6.3	-21.2	17.4	1
2.96	-3.0411	5.37588	8.16846	-5.6	-18.9	14.7	1
2.965	-2.85144	5.5263	8.27964	-2.1	-17	14.1	1
2.97	-2.77296	5.487061	8.16846	-0.6	-14.9	13.7	1
2.975	-2.85144	5.487061	8.35158	2.1	-13.1	13.7	1
2.98	-2.51136	5.30394	8.35158	4.3	-10.5	13	1
2.985	-2.92338	5.41512	8.45622	7.9	-8.1	13.6	1
2.99	-2.74026	5.30394	8.495461	11	-5.4	12.9	1
2.995	-2.66178	4.9704	8.495461	13.5	-3.4	12.4	1
3	-2.89068	5.19276	8.63934	18.2	-2.3	15	1
3.005	-3.0411	5.16006	8.711281	21.1	-0.7	16.1	1
3.01	-3.45312	4.6434	8.711281	25.3	1.4	17.1	1
3.015	-3.71472	4.3491	8.606641	33.2	1.1	18.2	1
3.02	-3.78666	4.89846	8.45622	47.4	0	19.5	1
3.025	-2.0601	3.90438	9.80346	60.9	0	18.9	1
3.03	-3.75396	3.86514	9.5157	76	10.5	20.9	1
3.035	-4.8396	4.27062	9.188701	98.4	12.1	21.9	1
3.04	-4.20522	3.75396	9.875401	115.3	10.8	23.8	1
3.045	-4.27716	3.31578	10.38552	133.5	12.1	25.2	1
3.05	-5.02926	3.2046	10.45746	154.4	12.8	27.4	1
3.055	-5.55246	3.34848	10.89564	175	11.4	29.5	1
3.06	-6.49422	3.75396	11.98128	195.5	5	31.6	1
3.065	-7.691041	3.05418	11.54964	212.2	-6.6	34.9	1
3.07	-8.331961	2.13204	11.87664	233.6	-29.5	39.2	1
3.075	-9.83616	2.616	13.07346	250.4	-51.6	42.2	1
3.08	-11.07222	3.13266	13.94328	261.3	-87	44.1	1
3.085	-12.08592	4.75458	14.38146	266.5	-128.9	45.5	1
3.09	-12.27558	5.89254	14.56458	261.2	-173.1	44.4	1
3.095	-13.66206	6.22608	14.1264	247	-224.7	37.5	1
3.1	-15.05508	5.41512	12.34752	233.1	-262.5	25.7	1
3.105	-17.60568	4.23792	10.78446	221.1	-298.7	10.3	1
3.11	-16.44156	-1.28838	11.29458	208.8	-330.8	-18	1
3.115	-17.83458	-6.15414	10.8564	192.4	-351.2	-61.6	1
3.12	-19.97316	-9.5811	9.07752	181.6	-352.3	-117.8	1
3.125	-22.52376	-13.23042	5.624401	167.2	-337.4	-190.1	1
3.13	-24.13914	-12.89688	4.24446	163.3	-310.1	-287.4	1
3.135	-21.58854	-8.547781	6.06258	164	-286.7	-361.9	1
3.14	-20.0124	-5.59824	9.2214	156	-265.5	-420.4	1
3.145	-17.79534	-5.27124	9.437221	135.6	-253.6	-468.6	1
3.15	-13.32852	-5.30394	8.5347	117.3	-252.2	-491.1	1
3.155	-9.796921	-4.15944	8.27964	104	-253.8	-501.2	1
3.16	-6.94548	-2.616	8.606641	91.8	-254.7	-502.6	1
3.165	-4.80036	-0.8109601	8.93364	77.7	-253.6	-498.6	1
3.17	-3.63624	0.8829001	8.93364	62.5	-251.4	-490.7	1
3.175	-2.92338	1.54344	7.69758	45.5	-248.8	-479.5	1
3.18	-3.11304	1.83774	5.696341	31	-246.1	-464.8	1
3.185	-3.60354	2.0274	3.51852	22.7	-245.1	-449.2	1
3.19	-5.51322	3.05418	1.73964	24.6	-247.1	-426.7	1
3.195	-7.6191	4.71534	0.47088	32.2	-249.1	-410.4	1
3.2	-9.044821	11.42538	-2.60946	44.2	-251.4	-399	1
3.205	-21.13728	37.19298	6.9324	77.4	-259	-363.2	1
3.21	-12.57642	34.42656	2.53752	56.3	-333	-249.6	1
3.215	-4.95078	28.74984	-5.00964	-20.6	-370.4	-290	1
3.22	-2.0601	25.57794	-20.08434	-38.3	-364.4	-310.5	1
3.225	-0.2943	36.04848	-19.6854	5.8	-348.5	-297.6	1
3.23	2.66178	41.79714	-20.84298	47	-318.4	-278.6	1
3.235	5.40204	41.17584	-23.3151	65.2	-270.4	-263.3	1
3.24	9.49608	42.35304	-21.31386	101.7	-210.4	-237.3	1
3.245	9.424141	40.50876	-18.7044	123.6	-166	-203	1
3.25	5.44128	29.48886	-10.38552	123.9	-119.8	-175.7	1
3.255	-2.0601	17.14134	-1.05294	106.8	-74	-153.1	1
3.26	-8.07036	6.48768	5.55246	80.9	-42.7	-131.8	1
3.265	-8.6328	2.0601	9.33258	43.8	-35.2	-103.1	1
3.27	-8.443141	2.39364	9.07752	16.7	-36	-80.3	1
3.275	-7.27902	5.04888	6.97164	-12.4	-30.4	-54	1
3.28	-8.18154	9.214861	3.74088	-41.3	-19.3	-27	1
3.285	-10.96104	8.18154	0.83058	-72.9	-12.5	-10.7	1
3.29	-9.56802	6.33726	2.6487	-98	-22.6	0.4	1
3.295	-8.521621	6.781981	7.65834	-113.4	-40.3	13.9	1
3.3	-7.507921	2.79912	6.71658	-137.4	-50.5	9.5	1
3.305	-8.74398	2.57676	5.9514	-139.5	-56.9	4.4	1
3.31	7.65834	5.5263	8.96634	-125.2	-59	-4.4	1
3.315	2.17128	8.88132	14.92428	-98.7	-56.9	1.8	1
3.32	1.45842	2.46558	8.8617	-107.5	-37.8	-8.1	1
3.325	-2.36094	3.05418	10.34628	-52.2	-24.2	-7.9	1
3.33	-2.17128	3.75396	10.2024	-31	-15.1	-5.3	1
3.335	-4.01556	4.30986	8.207701	-11.6	-4.6	-4.8	1
3.34	-4.64994	4.19868	7.985341	-3.7	1.2	-4.3	1
3.345	-4.38834	4.56492	7.952641	4.9	4.6	-1.3	1
3.35	-3.63624	4.82652	8.09652	10.7	7.4	0.9	1
3.355	-3.3354	5.19276	8.02458	15.4	9.8	2.5	1
3.36	-3.63624	5.41512	7.69758	19.1	12.2	2.7	1
3.365	-4.20522	5.67672	7.15476	20.5	12.6	3.1	1
3.37	-4.49952	5.78136	7.04358	19.7	11.4	3	1
3.375	-4.53876	5.63748	7.076281	17.7	8.7	3.5	1
3.38	-4.38834	5.70942	7.076281	15.6	6.5	4.5	1
3.385	-4.0875	5.67672	7.33134	13.5	4.4	5.6	1
3.39	-3.86514	5.63748	7.403281	12.9	3	5.9	1
3.395	-3.63624	5.70942	7.481761	12.7	2.5	5.8	1
3.4	-3.63624	5.67672	7.481761	13.3	3	4.8	1
3.405	-3.67548	5.56554	7.586401	14	2.9	4.8	1
3.41	-3.71472	5.56554	7.586401	14.2	2.3	4.4	1
3.415	-3.63624	5.56554	7.586401	14.7	2	5	1
3.42	-3.60354	5.56554	7.586401	15.2	1.6	4.6	1
3.425	-3.41388	5.59824	7.62564	16.4	1.7	5	1
3.43	-3.48582	5.56554	7.73028	17.6	1.6	4.4	1
3.435	-3.45312	5.56554	7.5537	19.8	2.1	4.9	1
3.44	-3.48582	5.59824	7.65834	21.7	2.8	4.6	1
3.445	-2.8122	5.45436	7.481761	22.4	2.8	3.9	1
3.45	-3.60354	5.37588	8.02458	26.8	3.9	8	1
3.455	-2.62254	5.16006	7.985341	28.2	3.9	6	1
3.46	-3.00186	5.5263	7.985341	32.9	3.8	8.3	1
3.465	-3.41388	5.30394	7.76952	35.5	4.2	7	1
3.47	-3.26346	5.30394	7.9134	41	3	6.3	1
3.475	-3.3354	5.34318	7.985341	44.8	1.1	6.1	1
3.48	-3.3027	5.27124	8.057281	50.4	0.3	6.7	1
3.485	-3.75396	5.232	7.9134	54.8	1.4	8.8	1
3.49	-3.90438	5.27124	8.02458	60	3	10.2	1
3.495	-3.78666	5.04888	7.985341	65.3	4.3	10	1
3.5	-3.8259	5.19276	8.02458	72.1	4.4	11.8	1
3.505	-3.52506	5.37588	8.207701	78.4	5.6	12.8	1
3.51	-3.8259	5.41512	8.2404	85.7	6.9	15.3	1
3.515	-4.38834	5.487061	8.5674	92.7	8.9	17.7	1
3.52	-4.76766	5.45436	8.495461	98.6	10.2	17.5	1
3.525	-4.38834	5.37588	8.27964	105.9	10.1	15.6	1
3.53	-4.61724	5.37588	7.84146	117.5	6.3	13.3	1
3.535	-4.49952	5.45436	7.84146	128.5	3	10.2	1
3.54	-4.578001	4.86576	7.62564	140.7	-2.2	6.3	1
3.545	-5.068501	4.6434	7.880701	154.4	-9.5	4.4	1
3.55	-4.87884	4.19868	7.952641	173.6	-17.2	-3.2	1
3.555	-5.44128	4.19868	8.67858	196.2	-35.1	-12.1	1
3.56	-6.15414	4.30986	9.14946	215.3	-54	-23.2	1
3.565	-6.75582	4.15944	9.36528	234.1	-78.9	-34.4	1
3.57	-6.04296	4.19868	9.260641	252.9	-108.2	-44.5	1
3.575	-5.591701	5.00964	9.5484	274.1	-137	-54.3	1
3.58	-4.76766	5.487061	9.947341	290.2	-164	-63	1
3.585	-4.91808	6.22608	10.5294	303.3	-187.1	-71.1	1
3.59	-4.99002	6.63156	10.96758	312.6	-212.1	-79.4	1
3.595	-5.02926	6.7035	11.79816	314.6	-229.1	-85.7	1
3.6	-4.68918	6.22608	12.45216	309.2	-243.1	-94.5	1
3.605	-4.49952	5.78136	13.21734	299.9	-255	-103.2	1
3.61	-4.61724	4.89846	14.01522	281.9	-265.1	-113.6	1
3.615	-5.3628	3.05418	13.43316	255.9	-272.7	-128.6	1
3.62	-7.54062	-0.25506	13.8321	230.7	-275.5	-146	1
3.625	-9.273721	-2.24322	14.01522	203.4	-274	-171.9	1
3.63	-8.331961	-4.71534	14.88504	175.6	-267	-198.5	1
3.635	-7.16784	-6.52038	15.86604	143.8	-259.1	-219.9	1
3.64	-6.82776	-6.9978	16.52004	105.8	-250	-235.7	1
3.645	-6.71658	-6.63156	17.35716	72.8	-244	-242.7	1
3.65	-6.97818	-5.34318	17.46834	37	-240.1	-245.9	1
3.655	-7.57986	-4.53222	16.4154	0.9	-237	-248.4	1
3.66	-8.1096	-3.75396	14.08716	-35.7	-234.9	-249.7	1
3.665	-9.156001	-2.21052	11.29458	-74.1	-233.5	-250.2	1
3.67	-10.88256	-0.10464	8.711281	-98.3	-234.5	-251.4	1
3.675	-12.38676	2.50482	6.20646	-117.4	-236.8	-252.3	1
3.68	-13.1781	5.232	2.9757	-133.5	-240.3	-255	1
3.685	-12.72684	8.03112	-2.17782	-148.8	-243.9	-258.2	1
3.69	-13.62936	16.2192	-4.57146	-152.6	-247	-256.1	1
3.695	-12.49794	26.83362	-8.16846	-149.1	-254.4	-248.9	1
3.7	-7.017421	31.54896	-16.4481	-139.8	-260.1	-236.8	1
3.705	-5.70288	26.20578	-21.93516	-128.6	-247.4	-224.9	1
3.71	-4.64994	36.60438	-23.3478	-90.7	-227.6	-218.5	1
3.715	2.62254	39.65856	-22.87692	-45.4	-211.1	-203.3	1
3.72	5.591701	38.8476	-22.51722	-21.4	-171.5	-181.9	1
3.725	2.21052	34.68816	-17.7561	5.7	-104.3	-148.2	1
3.73	-4.20522	17.35716	-4.6434	-0.2	-45	-122.7	1
3.735	-5.40204	6.92586	8.495461	-20.1	-14.9	-102.5	1
3.74	-7.017421	-1.80504	11.98128	-51.3	-13.1	-81.6	1
3.745	-9.19524	-2.0274	10.74522	-83.3	-24.3	-51.9	1
3.75	-7.42944	2.943	8.495461	-98.4	-26.8	-26.8	1
3.755	-10.35936	5.04888	7.004341	-115	-23.5	-3.1	1
3.76	-11.78508	4.0548	-0.43164	-134.8	-46.2	23.1	1
3.765	-8.22078	8.07036	6.422281	-123.5	-55.4	17.2	1
3.77	1.94892	0.8829001	9.5157	-131	-63.2	-9.3	1
3.775	5.21892	10.68636	13.65552	-112.4	-53.4	-27.2	1
3.78	-0.9352201	1.83774	9.188701	-114.1	-45.4	-5.6	1
3.785	-3.0411	7.18746	9.260641	-69.5	-30.4	-17.9	1
3.79	-4.95078	2.53752	7.04358	-59.8	-21.4	-12.1	1
3.795	-3.26346	5.04888	9.587641	-29.9	-17.3	-11.6	1
3.8	-3.86514	4.19868	8.894401	-26.5	-13.2	-10.5	1
3.805	-4.27716	4.6434	8.02458	-23.2	-8.3	-8.6	1
3.81	-3.90438	5.63748	7.84146	-20.3	-6.5	-5.1	1
3.815	-3.3027	5.70942	7.84146	-21.5	-6.5	-3.9	1
3.82	-3.63624	5.74866	7.62564	-24.1	-6.9	-4.4	1
3.825	-3.3027	5.70942	7.84146	-21.5	-6.5	-3.9	1
3.83	-3.63624	5.74866	7.62564	-24.1	-6.9	-4.4	1
3.835	-3.86514	5.5263	8.42352	-29.6	-13.7	0.7	1
3.84	-4.72842	5.19276	7.04358	-32	-14	-0.7	1
3.845	-4.42758	5.34318	7.5537	-28.2	-14	-0.8	1
3.85	-4.0875	5.27124	7.73028	-26.8	-14.3	-1.1	1
3.855	-4.0548	5.120821	7.5537	-25.2	-14.3	-0.9	1
3.86	-4.20522	4.9377	7.37058	-23.3	-14.7	-1.1	1
3.865	-4.23792	4.56492	7.298641	-21.7	-15.6	-0.9	1
3.87	-4.27716	4.23792	7.44252	-20.5	-16.1	-0.1	1
3.875	-4.12674	4.15944	7.5537	-18.6	-17.1	0.9	1
3.88	-3.86514	4.0548	7.586401	-16.5	-18.2	3.2	1
3.885	-3.8259	3.94362	7.5537	-15.1	-19.6	5.1	1
3.89	-3.71472	4.01556	7.62564	-14	-20.4	7.1	1
3.895	-3.41388	4.27062	7.808761	-12.2	-20.8	9.5	1
3.9	-3.37464	4.3818	7.985341	-10.8	-21.5	11.4	1
3.905	-3.3354	4.42104	7.952641	-10.4	-21.9	13.5	1
3.91	-3.3354	4.56492	7.985341	-9.7	-22.5	14.7	1
3.915	-3.37464	4.60416	7.9134	-9.8	-22.8	16.4	1
3.92	-3.41388	4.56492	8.057281	-10.2	-23.8	17.6	1
3.925	-3.3354	4.60416	8.057281	-10.2	-23.8	18.3	1
3.93	-3.18498	4.60416	8.16846	-10.2	-24.3	19.6	1
3.935	-3.3027	4.6434	8.09652	-8.6	-23.3	20.7	1
3.94	-4.16598	5.19276	8.495461	-8.3	-20.6	20.1	1
3.945	-2.47212	4.27062	7.9134	-9.6	-16.7	14.7	1
3.95	-3.45312	5.41512	8.67858	-6.2	-19.5	18.9	1
3.955	-2.77296	4.89846	8.207701	-5.2	-17.3	16.8	1
3.96	-3.5643	5.8206	8.45622	-0.9	-15.8	19.1	1
3.965	-2.66178	5.120821	8.16846	1.6	-12.4	16	1
3.97	-3.60354	5.27124	8.495461	4.7	-10.7	16.4	1
3.975	-2.43942	4.60416	8.35158	7.4	-6.7	14.4	1
3.98	-3.11304	4.75458	8.495461	10.8	-5.6	15.4	1
3.985	-3.5643	5.27124	8.67858	16.4	-3.5	18.4	1
3.99	-2.77296	4.6761	8.35158	18.9	-0.1	15.4	1
3.995	-3.41388	5.19276	8.82246	26.2	0.4	19.8	1
4	-4.578001	3.64932	8.606641	34.5	2.3	23.1	1
4.005	-4.0548	3.72126	8.42352	48.5	-0.1	24.2	1
4.01	-2.74026	3.53814	10.67328	70.4	1.6	24.2	1
4.015	-4.42758	2.79912	9.875401	82	11.2	24.9	1
4.02	-5.1012	3.02148	10.1697	109.6	9.8	28	1
4.025	-4.16598	3.09342	10.81716	134	8.7	32.2	1
4.03	-4.8396	2.83836	11.39922	158.4	10.9	35.7	1
4.035	-5.51322	2.9103	11.11146	180.4	11.2	39.1	1
4.04	-6.41574	3.83244	12.12516	202.6	7.5	42	1
4.045	-6.82776	3.4989	11.43846	218.9	-4.6	47	1
4.05	-7.017421	3.09342	10.89564	238.3	-20	52.5	1
4.055	-8.26002	3.86514	10.96758	253.6	-34	56.7	1
4.06	-9.75768	3.94362	11.14416	262.9	-56.9	59.2	1
4.065	-10.54902	4.56492	12.05322	268.1	-87	60.1	1
4.07	-10.35936	5.5263	12.5241	264.6	-126.4	59	1
4.075	-10.01928	6.15414	12.30828	253.3	-173.8	53.6	1
4.08	-9.75768	6.15414	11.43846	240.8	-206.7	44.1	1
4.085	-11.56272	5.67672	10.45746	230.2	-239.5	35.4	1
4.09	-11.86356	5.19276	10.13046	222.6	-266.7	17.7	1
4.095	-11.22264	0.47742	9.587641	209.1	-287.4	-15.1	1
4.1	-11.22264	-2.87106	9.03828	197.7	-299.1	-52	1
4.105	-13.47894	-5.16006	7.403281	190	-293.7	-99.4	1
4.11	-14.715	-7.44252	5.2647	178.5	-273.9	-169.8	1
4.115	-16.7424	-7.481761	4.35564	176.2	-255.2	-225.6	1
4.12	-17.19366	-5.93178	5.2647	175.1	-236.8	-279	1
4.125	-16.14072	-3.42696	6.35034	169.5	-224.7	-321.7	1
4.13	-14.30298	-1.36032	7.985341	159.4	-217.3	-356	1
4.135	-12.08592	-0.66054	8.75052	140.7	-213.8	-384.5	1
4.14	-9.234481	-1.02678	7.76952	121.4	-217	-394.3	1
4.145	-7.05666	0.10464	8.057281	107.3	-220.5	-396.9	1
4.15	-5.89254	1.91622	8.606641	93.3	-222.3	-395.5	1
4.155	-5.25162	3.38772	9.07752	76.6	-222.8	-390.8	1
4.16	-4.76766	4.46028	9.40452	57	-222.8	-385.2	1
4.165	-4.8396	5.5263	9.260641	36.6	-222.9	-378.1	1
4.17	-4.80036	6.00372	8.606641	12.4	-222.1	-370.4	1
4.175	-5.02926	6.44844	7.62564	-5.1	-221.9	-363.7	1
4.18	-5.93178	6.85392	6.38958	-19.4	-223.1	-356	1
4.185	-6.3438	7.298641	5.19276	-30.5	-224.8	-349	1
4.19	-6.94548	7.44252	3.41388	-39.5	-226.4	-342.6	1
4.195	-6.90624	6.89316	0.9744601	-45.9	-227.9	-334.6	1
4.2	-6.45498	6.00372	-2.06664	-44.5	-226.3	-327.5	1
4.205	-6.23262	8.4039	-4.38834	-36.2	-220.9	-318	1
4.21	-15.4671	25.68912	2.43288	-17	-222.5	-278.7	1
4.215	-12.426	23.07312	0.0327	-24.8	-273.9	-182.4	1
4.22	-3.0411	22.41258	-1.59576	-55.9	-294.2	-194.9	1
4.225	0.0327	24.28956	-5.696341	-74.4	-279.3	-209.3	1
4.23	2.85144	25.32288	-8.75052	-77.4	-244.2	-196.6	1
4.235	5.29086	28.23318	-9.00558	-59.9	-203.7	-177.5	1
4.24	5.814061	29.37768	-9.00558	-49.8	-160.5	-149.1	1
4.245	6.15414	29.08338	-8.45622	-43.9	-110.8	-111.1	1
4.25	5.48052	28.59942	-7.65834	-39	-82.1	-80.7	1
4.255	3.90438	27.75576	-7.11552	-39.3	-59	-55.5	1
4.26	2.0274	26.13384	-6.677341	-41	-36.6	-37.2	1
4.265	-4.61724	17.87382	-3.91746	-42.7	-16.3	-19.1	1
4.27	-12.87726	8.03112	-0.6867	-49.3	-2.8	-9.1	1
4.275	-5.814061	4.42104	7.18746	-46.9	-6.5	-11.9	1
4.28	-0.8240401	1.43226	12.30828	-49.9	-17.2	-10.9	1
4.285	-1.0137	3.72126	11.43846	-63.9	-20.5	-4	1
4.29	-3.11304	6.186841	8.93364	-66.2	-17.7	-2.8	1
4.295	-4.16598	5.41512	6.20646	-71	-16.3	-7.1	1
4.3	-4.61724	6.409201	7.2267	-50.4	-16.5	-3.7	1
4.305	-3.52506	5.120821	8.67858	-32.2	-11.9	-7.9	1
4.31	-3.11304	3.7932	9.2214	-26.1	-9.5	-8.6	1
4.315	-4.01556	3.90438	8.63934	-22.1	-6.3	-6	1
4.32	-5.17968	4.86576	7.586401	-18.8	-2.5	-2.4	1
4.325	-5.14044	5.27124	7.076281	-17.9	-2.8	-0.9	1
4.33	-4.3491	5.56554	7.37058	-18	-4.9	0.3	1
4.335	-3.52506	5.45436	7.9134	-20.2	-8.2	0.9	1
4.34	-3.3354	5.34318	8.02458	-23.1	-10.3	1.3	1
4.345	-3.22422	5.37588	7.73028	-26.2	-12.8	2.3	1
4.35	-3.11304	5.487061	8.45622	-27.8	-14	3.1	1
4.355	-4.61724	5.232	7.44252	-31.2	-15	1.6	1
4.36	-4.80036	5.19276	7.2267	-29.2	-15.4	2	1
4.365	-4.3164	5.232	7.65834	-27.2	-17.9	4.2	1
4.37	-3.67548	5.232	7.985341	-26.5	-19.6	3.9	1
4.375	-3.26346	5.30394	8.27964	-25.6	-18.7	3.6	1
4.38	-3.67548	5.45436	8.2404	-25	-18.1	3.4	1
4.385	-3.11304	5.04888	7.952641	-23.3	-17.1	0.8	1
4.39	-3.3027	4.9377	8.02458	-20.8	-15.6	0.8	1
4.395	-3.37464	4.75458	7.985341	-17.9	-14.8	2.1	1
4.4	-3.48582	4.56492	7.952641	-15.4	-13.7	2.2	1
4.405	-3.3027	4.60416	8.09652	-13.5	-13.1	2.6	1
4.41	-3.15228	4.89846	8.16846	-11.9	-12.8	3.2	1
4.415	-3.15228	4.9704	8.13576	-10.6	-11.4	3.3	1
4.42	-3.00186	4.89846	8.02458	-9.2	-11	3.9	1
4.425	-3.11304	4.6761	8.02458	-8.4	-10.5	3.1	1
4.43	-3.22422	4.56492	8.02458	-7.9	-10.4	3.7	1
4.435	-3.22422	4.49298	8.057281	-7.7	-10.7	4.6	1
4.44	-3.22422	4.6761	8.057281	-7.8	-11.2	5.9	1
4.445	-2.77296	4.78728	7.985341	-8.1	-12.6	7	1
4.45	-3.48582	4.60416	8.02458	-10.1	-14.9	3.8	1
4.455	-3.22422	4.71534	7.9134	-7.7	-14	7.3	1
4.46	-3.37464	4.75458	8.09652	-7.5	-14.2	8.3	1
4.465	-3.90438	5.120821	8.38428	-7.7	-15	9.3	1
4.47	-2.92338	4.42104	7.880701	-8.8	-13.3	6	1
4.475	-3.37464	5.04888	8.42352	-5.8	-14.2	9.1	1
4.48	-3.26346	5.16006	8.38428	-4.9	-13.5	10.1	1
4.485	-3.0738	5.19276	8.38428	-3.2	-11.6	9.2	1
4.49	-3.5643	5.19276	8.45622	-0.9	-9.2	8.8	1
4.495	-2.58984	4.9377	8.38428	0	-7.1	6.5	1
4.5	-3.0411	4.86576	8.42352	1.6	-5.1	5.9	1
4.505	-3.3027	4.9377	8.45622	6.3	-3.6	7.7	1
4.51	-3.45312	4.82652	8.5674	7.8	-2.3	7.9	1
4.515	-3.67548	4.71534	8.5347	10.5	-1.1	8.7	1
4.52	-3.78666	4.49298	8.5674	14.2	-0.7	9.1	1
4.525	-3.78666	4.46028	8.67858	18.5	0	10.7	1
4.53	-4.0548	4.3491	8.8617	24.8	0.7	12.6	1
4.535	-4.53876	3.97632	8.894401	34.5	0.7	15	1
4.54	-6.867	1.98816	9.2214	44.2	-1.8	14.1	1
4.545	-8.704741	1.24914	9.659581	58.2	-16.5	6.7	1
4.55	-2.43942	0.10464	9.5484	84.4	-33.4	-8.6	1
4.555	-0.07194	4.3818	11.25534	114.9	-40.1	-7.1	1
4.56	-2.96262	3.16536	10.78446	129.1	-23.1	-4	1
4.565	-5.21892	2.53752	10.34628	140.7	-19.8	-4.9	1
4.57	-6.082201	2.46558	11.11146	166.6	-30.3	-6.7	1
4.575	-7.3575	2.79912	12.70722	181.2	-44.3	-10.7	1
4.58	-9.19524	2.75988	12.20364	188.5	-71.8	-14.9	1
4.585	-9.986581	2.75988	11.58234	193.8	-99.6	-19.2	1
4.59	-10.32012	2.75988	11.58234	198.3	-126.6	-26.1	1
4.595	-10.69944	3.02148	11.76546	200.5	-157.9	-37.1	1
4.6	-11.97474	3.34848	11.98128	198	-180.8	-47.3	1
4.605	-12.90996	1.13796	10.8564	191.7	-203.6	-60.8	1
4.61	-13.55088	-2.13204	9.587641	185	-223.7	-81.4	1
4.615	-14.90466	-3.94362	8.057281	184.9	-232.8	-111.3	1
4.62	-16.02954	-5.5263	7.298641	185.7	-229.2	-148.5	1
4.625	-15.7287	-7.2594	6.35034	184.1	-219.7	-190.3	1
4.63	-18.0177	-7.44252	5.9514	182.4	-203.7	-236.9	1
4.635	-17.08248	-6.9978	6.023341	179.9	-188.8	-282.2	1
4.64	-15.08778	-3.2046	8.63934	176.1	-172.4	-324	1
4.645	-13.40046	-2.17128	9.91464	165.6	-154.5	-360.7	1
4.65	-11.9355	-2.616	8.63934	148.8	-144.1	-384.7	1
4.655	-9.986581	-2.0274	7.952641	136.2	-138.3	-400.9	1
4.66	-8.29272	-0.8436601	7.985341	129.3	-138.2	-406.2	1
4.665	-6.97818	0.51012	7.69758	120.8	-140.2	-405.1	1
4.67	-6.605401	2.46558	7.985341	112.4	-143.2	-399	1
4.675	-6.3765	4.23792	8.207701	102	-145.3	-394.4	1
4.68	-6.526921	5.5263	7.9134	88.1	-150	-385.2	1
4.685	-6.94548	6.55962	7.076281	76.9	-154.2	-377	1
4.69	-7.095901	6.9651	5.44782	67.6	-157.2	-370.9	1
4.695	-7.16784	7.2594	3.23076	61.4	-160.4	-364.2	1
4.7	-11.22264	20.12358	6.78852	62.3	-168.2	-346.3	1
4.705	-12.426	12.67452	0.47088	48.5	-234	-261.7	1
4.71	-3.71472	10.137	-2.10588	33.1	-260.6	-268.2	1
4.715	-4.578001	15.25782	-2.10588	47.3	-280.2	-259.4	1
4.72	-1.5369	15.73524	-3.9567	47.9	-293.5	-235.7	1
4.725	0.56244	18.61284	-3.6624	58.3	-289.7	-214.9	1
4.73	1.64808	21.81744	-3.74088	62.8	-271.5	-199.5	1
4.735	3.00186	22.48452	-5.36934	61.8	-242.2	-189.3	1
4.74	3.60354	22.51722	-6.9324	66.3	-207.4	-170.8	1
4.745	3.60354	24.54462	-7.44252	74.4	-187.6	-148.9	1
4.75	5.02926	27.78846	-6.78852	83.7	-175.5	-123.4	1
4.755	6.867	30.7053	-5.48052	88.5	-161.5	-99.2	1
4.76	10.05852	30.92766	-4.42758	85.6	-136.4	-83.2	1
4.765	11.22264	25.06128	-1.85082	77.1	-88.5	-66.9	1
4.77	5.93178	17.24598	3.04764	63.2	-47	-48.8	1
4.775	-3.86514	9.397981	6.17376	40.5	-7.7	-31	1
4.78	-10.24818	3.90438	6.2457	14	9.8	-15.7	1
4.785	-10.28742	3.75396	6.64464	0	5.6	-4.4	1
4.79	-6.49422	5.56554	7.18746	-12.3	-6.5	6	1
4.795	-4.42758	7.44252	6.899701	-29.8	-10	12.8	1
4.8	-5.1012	8.6982	4.79382	-51.1	-11.5	18	1
4.805	-5.89254	8.730901	4.17252	-67.2	-16.9	19	1
4.81	-4.578001	8.03112	6.53346	-75.8	-23.1	11.9	1
4.815	-2.70102	6.92586	7.9134	-86.1	-26.8	2.6	1
4.82	-3.11304	6.59232	7.69758	-100.5	-31.5	-1.4	1
4.825	-5.21892	0.6213	8.45622	-113.1	-38.5	-3.5	1
4.83	2.66178	7.403281	7.37058	-98.6	-35	-11.8	1
4.835	-4.3491	5.67672	9.947341	-89.6	-38.4	3.1	1
4.84	-2.58984	4.27062	7.44252	-97	-38.5	-6.3	1
4.845	-3.67548	4.53222	9.5484	-75.2	-37.3	-2.3	1
4.85	-3.71472	4.56492	8.207701	-65.1	-37.5	2.8	1
4.855	-4.27716	5.232	8.5674	-53.7	-33.7	3.5	1
4.86	-2.77296	4.53222	8.35158	-47.2	-28.3	1.4	1
4.865	-2.66178	4.82652	8.606641	-39.9	-25.8	2.8	1
4.87	-2.43942	5.08158	8.5674	-31.2	-22.3	4.8	1
4.875	-2.3217	5.120821	8.495461	-23.9	-17	3.9	1
4.88	-2.3217	5.08158	8.38428	-18.7	-13	2.5	1
4.885	-2.62254	5.30394	8.09652	-14.3	-10	1.6	1
4.89	-2.96262	5.45436	7.952641	-11.5	-7.6	0.1	1
4.895	-3.0738	5.34318	7.985341	-10.5	-6.4	0	1
4.9	-3.11304	5.232	8.057281	-9	-5.8	-0.4	1
4.905	-3.0738	5.19276	8.02458	-8.6	-5.8	-0.6	1
4.91	-3.0411	5.120821	8.09652	-7.4	-5.4	-0.7	1
4.915	-3.0411	5.04888	8.13576	-6.4	-5.1	-1.5	1
4.92	-3.15228	5.00964	8.09652	-5.1	-4.5	-0.4	1
4.925	-3.18498	4.9704	8.057281	-4.5	-4.2	0	1
4.93	-3.18498	4.9377	8.02458	-3.5	-3.9	0.4	1
4.935	-3.11304	4.9377	7.985341	-2.3	-3.8	1.3	1
4.94	-3.0411	5.04888	8.09652	-1.4	-4	1.5	1
4.945	-3.11304	5.120821	8.057281	-0.8	-3.5	2.1	1
4.95	-3.11304	5.04888	8.09652	-0.2	-3.7	2.2	1
4.955	-3.0738	5.08158	8.057281	0	-3.8	2.5	1
4.96	-3.15228	5.19276	8.09652	0.4	-4.6	2.7	1
4.965	-3.78666	5.56554	8.09652	0.2	-4.9	1.4	1
4.97	-2.13858	4.46028	7.84146	-1.3	-2.1	-3.8	1
4.975	-2.8122	5.232	8.27964	2.5	-3.9	1.2	1
4.98	-2.92338	5.00964	8.16846	2.9	-3.9	2.1	1
4.985	-3.48582	5.19276	8.207701	3.7	-3.8	2	1
4.99	-2.58984	5.04888	8.207701	3.7	-2.8	-0.4	1
4.995	-2.85144	5.04888	8.2404	3.3	-2.8	-1.1	1
5	-3.0738	5.04888	8.2404	5.1	-3.5	2.3	1
5.005	-3.11304	5.04888	8.312341	4.9	-3.4	3.2	1
5.01	-3.0738	5.04888	8.27964	5.6	-3.2	3.4	1
5.015	-3.86514	5.19276	8.38428	6	-2.7	3.6	1
5.02	-2.47212	4.86576	8.16846	6.5	-1.4	1.1	1
5.025	-2.96262	5.04888	8.45622	7.8	-1.2	1.4	1
5.03	-3.0411	5.04888	8.495461	10.5	-0.8	4.6	1
5.035	-3.11304	4.9704	8.495461	12.7	0.2	4.6	1
5.04	-3.48582	4.86576	8.42352	16	0.5	5	1
5.045	-4.80036	4.71534	8.495461	22.5	-0.4	3.2	1
5.05	-2.77296	3.45966	9.03828	33.2	-4.6	-4.6	1
5.055	-1.42572	4.3818	10.64058	48.2	-6.5	0.7	1
5.06	-2.62254	4.0548	9.731521	56.4	7.5	8.8	1
5.065	-5.44128	3.94362	9.293341	65.8	18	10.7	1
5.07	-3.90438	4.12674	9.2214	81.4	14.7	12.1	1
5.075	-3.11304	4.0548	9.5484	97.9	15.5	13.3	1
5.08	-3.71472	3.97632	9.36528	118.3	19.3	12.5	1
5.085	-3.93708	3.83244	9.437221	134.5	21.7	12.3	1
5.09	-3.90438	3.72126	9.731521	149.5	20.9	11.1	1
5.095	-4.49952	3.68202	9.76422	163.1	17.9	9.2	1
5.1	-5.78136	3.86514	10.27434	173.8	7.9	7.4	1
5.105	-7.507921	3.2046	9.33258	185.7	-13.1	3.2	1
5.11	-8.82246	3.27654	9.260641	197.8	-39.3	-4.6	1
5.115	-9.156001	4.15944	9.80346	209.7	-72.1	-14.2	1
5.12	-8.85516	4.30986	9.437221	216	-105.1	-24.8	1
5.125	-8.03112	4.0548	9.5157	217.4	-136	-35.4	1
5.13	-9.00558	4.15944	9.33258	214.7	-163.4	-44.6	1
5.135	-9.456841	3.64932	9.293341	209.7	-186.3	-57.1	1
5.14	-11.37306	3.34848	8.5674	196.4	-212.6	-80.5	1
5.145	-13.85172	0.8109601	7.37058	184.8	-234.2	-104.5	1
5.15	-16.78164	-3.05418	3.3354	172.6	-249.8	-146.6	1
5.155	-20.19552	-4.56492	0	171	-253.8	-196.9	1
5.16	-21.62124	-5.30394	-1.52382	177.5	-248.2	-256.9	1
5.165	-22.22292	-4.71534	-1.70694	187.8	-241	-332.3	1
5.17	-21.0588	-3.97632	-1.45188	193.2	-236.4	-389.5	1
5.175	-18.5082	-2.13204	0.07194	196.4	-231.5	-439.9	1
5.18	-14.75424	0.9940801	1.95546	194.5	-224.4	-481.1	1
5.185	-11.03298	6.89316	4.6434	189.9	-216.3	-508.6	1
5.19	-7.05666	9.32604	9.00558	183.5	-216.8	-505.1	1
5.195	0.37278	7.51446	6.899701	155.9	-237.7	-468.6	1
5.2	5.89254	12.05322	7.65834	116.4	-269.2	-413.4	1
5.205	10.81062	19.16874	10.78446	87.9	-298.7	-348.6	1
5.21	15.27744	25.46676	12.34752	42	-316.6	-298.6	1
5.215	16.14072	24.87816	6.35034	-11.4	-320.7	-265.7	1
5.22	13.89096	23.43936	-1.37994	-52.5	-290.8	-238.8	1
5.225	9.796921	26.46738	-5.33664	-59.7	-243.8	-207.7	1
5.23	5.591701	27.60534	-8.711281	-53.3	-203.4	-180.1	1
5.235	2.8122	27.5334	-11.39922	-42.9	-169.1	-153.7	1
5.24	1.308	27.2391	-11.32728	-26.5	-143.5	-129.2	1
5.245	1.38648	22.37334	-5.87946	-13.1	-121.7	-107.9	1
5.25	1.45842	14.29644	3.9894	-18	-86.1	-87	1
5.255	-1.0464	6.92586	9.110221	-35	-52	-71.8	1
5.26	-3.71472	2.3217	10.64058	-64.7	-32.9	-49.5	1
5.265	-5.63094	3.24384	9.03828	-86.5	-27.1	-27.5	1
5.27	-6.97818	5.34318	6.20646	-96.1	-29.6	-13.1	1
5.275	-6.677341	3.83244	5.77482	-102.4	-41.8	3.8	1
5.28	-4.87884	3.61008	7.62564	-96.3	-45.9	12.3	1
5.285	2.09934	6.04296	8.96634	-85.8	-32.1	-0.2	1
5.29	-1.34724	4.60416	11.58234	-73.8	-32.6	4.4	1
5.295	-2.85144	3.75396	8.606641	-73	-28.4	-3.2	1
5.3	-4.3491	3.4989	8.35158	-52.5	-26	0	1
5.305	-3.0411	4.86576	8.606641	-41.8	-24.2	5.8	1
5.31	-2.92338	5.19276	8.67858	-27.1	-18.4	6	1
5.315	-2.85144	4.82652	8.27964	-21	-12.6	4.5	1
5.32	-3.41388	5.04888	8.09652	-12.6	-9.8	5.6	1
5.325	-3.3354	5.34318	7.880701	-8.5	-8	6.5	1
5.33	-3.18498	5.67672	7.84146	-4.4	-5.8	6.4	1
5.335	-3.11304	5.63748	7.84146	-2	-4	5.2	1
5.34	-3.41388	5.63748	7.65834	-0.9	-3.1	4	1
5.345	-3.63624	5.67672	7.51446	-0.1	-2.7	3.5	1
5.35	-3.75396	5.56554	7.5537	0.1	-3	3.7	1
5.355	-3.67548	5.34318	7.5537	-1.1	-3.2	4.1	1
5.36	-3.8259	5.41512	7.73028	-1.6	-5.7	5.6	1
5.365	-4.12674	5.74866	7.65834	-3.7	-6.9	7.2	1
5.37	-3.45312	5.232	7.51446	-4.5	-6.5	7	1
5.375	-3.63624	5.85984	7.880701	-4.6	-8.9	9.2	1
5.38	-2.89068	5.37588	7.62564	-5.7	-8.8	7.9	1
5.385	-3.11304	5.85984	8.02458	-4.4	-9.9	8.4	1
5.39	-2.43942	5.63748	8.02458	-3.9	-8.4	7.1	1
5.395	-2.47212	5.70942	8.13576	-2.5	-6.7	5.6	1
5.4	-2.62254	5.67672	8.057281	-0.8	-5.7	5.3	1
5.405	-2.8122	5.63748	7.985341	0	-5	4.4	1
5.41	-2.92338	5.59824	7.952641	0.5	-4.2	3.9	1
5.415	-3.0411	5.56554	7.952641	1.1	-3.8	2.9	1
5.42	-3.15228	5.56554	7.880701	2.4	-3.1	3.1	1
5.425	-3.18498	5.5263	7.9134	3.3	-3.3	3.2	1
5.43	-3.18498	5.56554	7.952641	4.2	-2.6	3	1
5.435	-3.15228	5.56554	7.880701	4.2	-2.4	3.5	1
5.44	-3.11304	5.56554	7.952641	4.9	-1.9	4.2	1
5.445	-3.0738	5.63748	7.952641	5.9	-1.4	3.9	1
5.45	-3.0738	5.70942	8.02458	7.2	-1.1	4.1	1
5.455	-3.11304	5.74866	8.35158	8	0.1	3.6	1
5.46	-3.3027	5.74866	8.45622	8.6	1	3.9	1
5.465	-3.48582	5.70942	8.45622	9.4	1.4	3.7	1
5.47	-3.63624	5.37588	8.35158	10.9	1.6	3.4	1
5.475	-3.11304	5.27124	8.42352	14.4	-1.7	2.1	1
5.48	-2.17128	4.9704	8.45622	21.3	-2.1	0	1
5.485	-3.15228	4.53222	8.09652	30.3	5	1.4	1
5.49	-4.0875	5.120821	7.84146	41.4	10.2	4.4	1
5.495	-3.3027	4.53222	8.312341	50.6	11.2	6.5	1
5.5	-3.22422	4.3491	8.67858	61	14.6	8.8	1
5.505	-3.5643	4.3491	8.63934	77.7	19.3	10.5	1
5.51	-3.60354	4.0548	8.894401	92.9	22.2	11.5	1
5.515	-3.60354	3.7932	9.14946	110.6	25.3	11.7	1
5.52	-3.8259	3.61008	9.40452	127.2	25.7	13.3	1
5.525	-4.46682	3.57084	9.33258	143.3	26.4	13.7	1
5.53	-5.3301	3.57084	8.894401	159.6	26.2	13.8	1
5.535	-6.3765	3.45966	8.82246	175.9	21.4	12.8	1
5.54	-7.54062	3.53814	9.437221	191.7	6	8.4	1
5.545	-9.273721	3.90438	9.5484	198.3	-12.8	4.1	1
5.55	-9.34566	3.53814	8.312341	197.6	-36.8	-1.6	1
5.555	-8.6328	4.0548	8.38428	194.6	-61.3	-8.6	1
5.56	-8.07036	3.45966	8.5347	184	-83.5	-20.1	1
5.565	-8.1096	1.28838	8.5347	162.4	-110.3	-40.8	1
5.57	-9.30642	-2.09934	7.65834	144.1	-124.6	-68.1	1
5.575	-11.30112	-3.4989	7.952641	130.3	-128.3	-102.9	1
5.58	-13.40046	-4.0875	7.880701	114.8	-124.6	-140.3	1
5.585	-15.01584	-2.943	8.13576	100.3	-121.7	-176.2	1
5.59	-15.2055	-1.72656	8.02458	79.3	-129	-213	1
5.595	-14.04138	0.36624	7.65834	60.6	-141.8	-238.1	1
5.6	-11.37306	3.05418	7.403281	41	-157.3	-257	1
5.605	-8.142301	6.00372	7.004341	20	-170.5	-270.9	1
5.61	-4.0875	8.61972	5.591701	0.3	-179.4	-275.9	1
5.615	-0.48396	12.4587	5.36934	-18.4	-183.4	-275.4	1
5.62	1.60884	15.73524	4.21176	-38.4	-189.6	-263.1	1
5.625	4.20522	15.84642	0.43164	-59.6	-195.9	-238.6	1
5.63	5.93178	19.05756	-0.54282	-63.4	-192	-217.7	1
5.635	7.095901	21.30078	-1.3407	-64.7	-183.4	-195.5	1
5.64	8.142301	23.14506	-2.50482	-63.1	-168.2	-173.8	1
5.645	8.97288	24.13914	-3.74088	-61.3	-149.8	-150.9	1
5.65	9.19524	25.06128	-4.10058	-58	-129.7	-125	1
5.655	8.78322	24.13914	-3.23076	-56.2	-108	-98.3	1
5.66	6.19338	18.35778	2.79258	-61.5	-75.9	-67.9	1
5.665	-2.62254	7.481761	8.057281	-76.9	-41.2	-47.3	1
5.67	-8.78322	-6.3765	6.20646	-91.7	-24.1	-30.3	1
5.675	-5.93178	4.15944	10.09122	-62.6	-35.7	-11.4	1
5.68	-1.94892	0.69978	11.5104	-74.3	-40.2	0.1	1
5.685	-3.37464	4.15944	9.36528	-66.4	-35.4	7.9	1
5.69	-4.46682	3.34848	8.2404	-60.6	-33.4	12.8	1
5.695	-3.78666	4.78728	8.78322	-50.8	-32.7	16	1
5.7	-3.3027	4.53222	8.82246	-35.2	-27.8	17.9	1
5.705	-3.3027	4.75458	8.5347	-28.5	-22.6	18.2	1
5.71	-3.75396	5.59824	7.65834	-19.3	-16.5	18	1
5.715	-4.0548	5.93178	7.18746	-14.7	-13.8	16.9	1
5.72	-3.26346	5.97102	7.5537	-10.4	-12.6	14.6	1
5.725	-2.89068	6.114901	7.9134	-6.9	-10.6	13.3	1
5.73	-3.0411	5.93178	7.69758	-4.4	-8.6	11.4	1
5.735	-3.37464	6.00372	7.73028	-2.5	-7.2	10.1	1
5.74	-3.48582	6.114901	7.76952	-2.1	-6.8	8.8	1
5.745	-3.3027	5.8206	7.73028	-2	-5.9	7.7	1
5.75	-3.48582	5.97102	7.808761	-0.2	-5.3	7.7	1
5.755	-3.37464	5.8206	7.84146	-0.2	-5.1	7	1
5.76	-3.22422	5.74866	8.057281	1	-4.2	6.7	1
5.765	-3.11304	5.63748	8.02458	2	-2.8	6.1	1
5.77	-3.11304	5.63748	8.02458	4.5	-1.5	5.2	1
5.775	-3.0411	5.41512	8.02458	6.2	-0.9	4.2	1
5.78	-3.0738	5.45436	7.985341	9.4	0	4.9	1
5.785	-3.0411	5.41512	7.952641	11.7	0.6	4.9	1
5.79	-3.11304	5.37588	7.9134	13.7	1.3	5.5	1
5.795	-3.11304	5.19276	7.952641	15.8	2.1	6.6	1
5.8	-3.11304	5.04888	7.985341	18	2.7	7.3	1
5.805	-3.15228	4.86576	8.207701	20.9	3.4	8.9	1
5.81	-3.26346	4.3818	8.45622	25.4	4.4	11.2	1
5.815	-3.18498	3.45966	8.42352	31	4.6	14.1	1
5.82	-2.51136	4.6761	8.5674	43.4	6.6	18	1
5.825	-2.8122	5.45436	8.35158	52.7	12.2	20.2	1
5.83	-2.8122	5.30394	8.16846	59.5	14.4	20	1
5.835	-2.58984	5.27124	8.42352	65.5	16.6	19.9	1
5.84	-2.70102	5.59824	8.5347	71.1	17.9	20.1	1
5.845	-2.77296	5.89254	8.45622	77.2	18.2	19.5	1
5.85	-2.8122	6.22608	8.207701	80.3	19.1	18.3	1
5.855	-3.0411	6.22608	8.02458	83.3	21.4	17.5	1
5.86	-3.0738	6.33726	7.880701	85.8	23.8	16.6	1
5.865	-3.18498	6.33726	7.62564	88.4	25.7	16.6	1
5.87	-3.26346	6.26532	7.37058	89.5	27.5	16.6	1
5.875	-3.37464	6.3765	7.004341	90.2	29	16.4	1
5.88	-3.45312	6.409201	7.004341	89.7	31	16.2	1
5.885	-3.52506	6.3765	6.82776	88	30.5	16.6	1
5.89	-3.5643	6.55962	6.572701	84.4	29.2	17	1
5.895	-3.37464	6.92586	6.38958	79.6	27.2	16.5	1
5.9	-3.15228	7.403281	6.023341	71.3	22.5	15.8	1
5.905	-2.74026	7.73682	5.48052	59.8	18.5	14.2	1
5.91	-2.47212	8.07036	4.86576	49.4	17.5	12.1	1
5.915	-2.17128	8.29272	4.6107	37.8	15.8	9.8	1
5.92	-2.24976	8.36466	4.35564	25.6	14.7	6.3	1
5.925	-2.40018	8.1096	4.57146	14.2	12.8	2.5	1
5.93	-2.3217	7.91994	5.120821	3	9.4	-1.6	1
5.935	-2.51136	7.808761	5.624401	-7.1	4.8	-6.1	1
5.94	-2.85144	7.51446	5.918701	-18.6	-0.6	-9.8	1
5.945	-3.0411	7.481761	6.31764	-26.1	-5	-12.3	1
5.95	-3.26346	7.076281	6.2457	-32.5	-9.1	-13.4	1
5.955	-3.3354	6.85392	6.500761	-37.3	-12.9	-13.8	1
5.96	-3.3354	6.55962	6.9324	-39.6	-15.6	-13.5	1
5.965	-3.22422	6.3765	7.11552	-41.7	-16.8	-13	1
5.97	-3.11304	6.186841	7.2267	-41.3	-18.4	-11.9	1
5.975	-3.22422	6.082201	7.403281	-40.9	-18.7	-10.1	1
5.98	-3.15228	5.89254	7.51446	-39.6	-18.1	-8.8	1
5.985	-2.92338	5.8206	7.65834	-36.7	-16.8	-6.8	1
5.99	-2.70102	5.89254	7.62564	-33.1	-15.4	-5	1
5.995	-2.58984	5.89254	7.69758	-29.4	-14.2	-3.8	1
6	-2.47212	5.85984	7.76952	-24.2	-12.5	-3.2	1
6.005	-2.51136	5.89254	7.73028	-20	-10.9	-3.3	1
6.01	-2.66178	6.04296	7.586401	-16	-9.8	-3.9	1
6.015	-2.74026	6.114901	7.481761	-12.3	-8.6	-4.4	1
6.02	-2.96262	6.082201	7.403281	-9.2	-7.9	-4.7	1
6.025	-3.22422	6.186841	7.11552	-6.5	-7.5	-4.7	1
6.03	-3.41388	6.22608	7.04358	-4.7	-7.2	-5	1
6.035	-3.63624	6.26532	6.97164	-3.7	-7.2	-3.9	1
6.04	-4.01556	6.33726	6.86046	-2.9	-6.5	-3	1
6.045	-4.27716	6.26532	6.86046	-2.7	-5.2	-0.7	1
6.05	-4.3164	6.29802	6.9324	-2.1	-4.5	1.4	1
6.055	-4.12674	6.22608	7.11552	-2.6	-3	3.7	1
6.06	-3.78666	6.22608	7.2267	-3.4	-1.4	6.8	1
6.065	-3.45312	6.26532	7.37058	-3.2	-0.4	8.3	1
6.07	-3.26346	6.26532	7.403281	-2	0.4	9.9	1
6.075	-3.26346	6.22608	7.586401	-0.9	1.1	10.1	1
6.08	-3.18498	6.186841	7.65834	1.7	2.3	9.8	1
6.085	-3.0738	6.186841	7.586401	5.1	5.2	9.8	1
6.09	-3.22422	6.15414	7.51446	7.3	7.7	9.1	1
6.095	-3.11304	6.22608	7.5537	10.8	9.8	9.8	1
6.1	-3.3354	5.59824	7.403281	14	11.1	9.6	1
6.105	-3.18498	6.04296	7.44252	18.4	13	12	1
6.11	-3.15228	5.93178	7.481761	24.9	16.3	12.8	1
6.115	-3.22422	5.70942	7.51446	30.3	18.6	12.8	1
6.12	-3.11304	5.85984	7.586401	36.8	21.9	14.2	1
6.125	-3.15228	5.97102	7.84146	44.5	24.9	14.6	1
6.13	-3.48582	5.93178	8.02458	49.8	25.8	16.8	1
6.135	-3.75396	5.74866	8.02458	54.2	25.1	18.5	1
6.14	-3.90438	6.22608	7.9134	56.5	23.6	21	1
6.145	-3.63624	6.85392	7.5537	56	22	22.2	1
6.15	-3.52506	7.298641	6.9324	51.8	18.6	24.7	1
6.155	-3.41388	7.59294	6.2457	45.2	15.8	27.2	1
6.16	-3.26346	7.95918	5.77482	36.4	12.9	27.8	1
6.165	-3.00186	7.95918	5.120821	25.1	10	27.3	1
6.17	-2.8122	7.848001	4.68264	10.4	7	26.3	1
6.175	-2.5506	7.88724	4.57146	-1.2	4.8	24.9	1
6.18	-2.0601	7.95918	4.6434	-12.7	4.4	22.7	1
6.185	-1.60884	7.88724	4.68264	-24.3	3.6	19.6	1
6.19	-1.98816	7.91994	5.00964	-35	5.1	17.2	1
6.195	-2.289	7.704121	5.48052	-48.4	6.9	13.5	1
6.2	-2.43942	7.62564	5.591701	-57.9	7.4	13.8	1
6.205	-2.36094	7.59294	5.73558	-65.7	7	12.3	1
6.21	-2.62254	7.62564	6.17376	-72.8	7.1	8.6	1
6.215	-2.13858	7.076281	6.46152	-79.4	6	2.8	1
6.22	-3.5643	7.403281	7.2594	-82.1	2.3	4.6	1
6.225	-1.75926	6.26532	7.11552	-86.5	0.7	-2	1
6.23	-2.5506	6.22608	7.37058	-88	-7.9	-2.9	1
6.235	-2.96262	6.6708	7.44252	-87.5	-14.5	-4.5	1
6.24	-1.23606	5.487061	6.9324	-86.8	-18.1	-15.5	1
6.245	-0.63438	6.04296	8.057281	-81.1	-24.7	-15.8	1
6.25	-0.8959801	6.114901	8.207701	-79	-25.1	-19.9	1
6.255	-0.9352201	5.78136	7.880701	-76.7	-22.6	-28.5	1
6.26	-1.68732	5.8206	7.9134	-73.2	-24.7	-32.6	1
6.265	-1.90968	5.8206	7.985341	-70.9	-28.1	-35.4	1
6.27	-2.58984	5.70942	7.808761	-70.3	-29.4	-38.2	1
6.275	-3.26346	5.63748	7.69758	-69.2	-29.6	-39.9	1
6.28	-3.63624	5.78136	7.481761	-67.2	-30.5	-40.2	1
6.285	-4.16598	5.67672	7.403281	-66.4	-31.1	-38.8	1
6.29	-4.53876	5.63748	7.298641	-66.1	-31.2	-37.5	1
6.295	-4.3164	5.59824	7.403281	-66	-32.2	-35	1
6.3	-2.74026	4.6761	8.8617	-66.2	-29.1	-29.6	1
6.305	-4.76766	5.63748	8.13576	-63	-15	-24.9	1
6.31	-5.74212	2.83836	7.004341	-53.4	-18.3	-20.2	1
6.315	-5.55246	5.67672	8.5347	-37.3	-18.2	-10.2	1
6.32	-3.75396	3.24384	8.82246	-36.9	-18.2	-5.8	1
6.325	-3.90438	5.120821	8.63934	-26.2	-15.8	-1.4	1
6.33	-3.11304	4.78728	8.5347	-17.9	-13.1	0.5	1
6.335	-2.62254	5.16006	8.5674	-12.2	-10.5	1.2	1
6.34	-2.62254	5.120821	8.42352	-5.1	-7	1.3	1
6.345	-2.74026	5.232	8.42352	-0.9	-4.4	1.6	1
6.35	-2.92338	5.27124	8.207701	2	-3	0.9	1
6.355	-3.00186	5.41512	8.16846	3.9	-2.5	1	1
6.36	-2.77296	5.67672	8.02458	4.6	-2.9	1.6	1
6.365	-2.62254	5.93178	7.9134	4.2	-3.2	1.2	1
6.37	-2.62254	6.00372	7.880701	3.1	-3.2	0.4	1
6.375	-2.70102	5.97102	7.880701	1.5	-3.5	-0.1	1
6.38	-2.85144	5.93178	7.808761	0.1	-3.3	0	1
6.385	-3.00186	5.78136	8.02458	-1.3	-3.4	-0.7	1
6.39	-3.22422	5.56554	8.207701	-1.6	-3.1	-0.7	1
6.395	-3.3354	5.41512	8.312341	-1.3	-2.3	0.2	1
6.4	-3.3354	5.34318	8.312341	2.3	-0.6	1.4	1
6.405	-3.22422	5.27124	8.38428	5.6	0.4	2.8	1
6.41	-3.0738	5.232	8.45622	9.1	2.6	3.7	1
6.415	-2.96262	5.37588	8.45622	13.3	5.3	5.6	1
6.42	-3.15228	5.16006	8.2404	17	8.8	7.7	1
6.425	-3.0411	5.45436	8.35158	23.7	11.7	10.5	1
6.43	-2.70102	5.67672	8.27964	27.9	15.5	13.2	1
6.435	-2.96262	5.67672	8.2404	30.6	19.1	15.5	1
6.44	-3.26346	5.85984	7.73028	32.1	23	18.7	1
6.445	-2.77296	6.114901	7.403281	32.3	25.2	22.4	1
6.45	-1.7985	6.186841	7.808761	34.7	28.1	26.1	1
6.455	-0.59514	6.89316	7.298641	36.6	32.6	29	1
6.46	0.9744601	8.1096	7.62564	36.5	42.4	36.8	1
6.465	1.98816	8.547781	7.586401	31.5	58.1	49.7	1
6.47	0.22236	8.920561	7.2267	22.6	82.1	66.9	1
6.475	-1.23606	8.142301	6.500761	12.2	105.7	85.4	1
6.48	-1.83774	7.998421	6.13452	0	122.7	105.7	1
6.485	-1.60884	8.253481	6.10182	-14.8	138.6	129.5	1
6.49	-1.15758	8.32542	6.2457	-27.5	150.7	147.2	1
6.495	-0.9744601	8.436601	5.9514	-42.9	163.3	164	1
6.5	-0.37278	8.436601	6.500761	-57.4	175.4	180.6	1
6.505	-0.48396	8.21424	5.66364	-74.2	186.9	196.9	1
6.51	-0.14388	7.95918	5.9514	-96.1	199	216.8	1
6.515	-2.40018	7.998421	5.08158	-112.7	205.5	233.9	1
6.52	-4.3491	7.59294	4.38834	-125.3	210.1	243.3	1
6.525	-5.74212	6.55962	3.9894	-135.3	210.9	248.3	1
6.53	-7.20708	5.45436	4.13982	-141.3	207.6	248.9	1
6.535	-8.67204	3.94362	4.86576	-143.8	199.7	241.9	1
6.54	-9.986581	2.87106	5.66364	-142	187.3	227.6	1
6.545	-10.88256	2.17128	6.20646	-137.2	167.6	207.6	1
6.55	-11.1834	1.62192	6.53346	-129.2	141.7	182.3	1
6.555	-9.947341	1.51074	7.84146	-117.1	110.6	152.1	1
6.56	-6.526921	2.09934	9.40452	-102.4	75.9	119.4	1
6.565	-2.24976	3.16536	10.64058	-87.9	42.5	86.3	1
6.57	0.9352201	4.27062	10.89564	-75.9	10.3	47.2	1
6.575	3.48582	5.37588	9.80346	-66.2	-6.7	19.1	1
6.58	6.64464	4.6761	11.1834	-52.5	-9.5	-6.4	1
6.585	3.3027	7.298641	11.90934	-37	3.5	-20.5	1
6.59	-2.36094	3.75396	7.076281	-31.4	10.3	-21.6	1
6.595	-9.34566	6.3765	7.44252	-13.7	15.6	-11.7	1
6.6	-4.95078	3.05418	8.67858	-11.2	10.2	-17.1	1
6.605	-5.068501	3.45966	8.42352	-2.6	8	-12.2	1
6.61	-6.304561	4.3491	8.057281	5.6	7.7	-3.4	1
6.615	-5.63094	4.42104	7.004341	8.6	7.1	-2.5	1
6.62	-4.53876	5.74866	7.37058	14.3	4.5	2.8	1
6.625	-3.8259	6.082201	7.37058	14.9	1.4	5.2	1
6.63	-3.71472	6.33726	7.18746	12.8	-0.7	5.3	1
6.635	-3.86514	6.52038	6.97164	10	-1.8	5	1
6.64	-3.97632	6.3765	6.86046	6.1	-3.9	4.2	1
6.645	-3.60354	6.26532	7.11552	2.6	-5.5	3.9	1
6.65	-3.11304	6.22608	7.481761	-0.7	-6.9	3.5	1
6.655	-3.0411	6.15414	7.586401	-4.3	-7.7	2.6	1
6.66	-3.15228	6.00372	7.62564	-7.6	-7.7	1.8	1
6.665	-3.26346	5.70942	7.69758	-9.5	-7.5	1.1	1
6.67	-3.22422	5.5263	7.952641	-10.2	-8.1	0.7	1
6.675	-3.26346	5.37588	7.952641	-9.9	-8	1.1	1
6.68	-3.18498	5.34318	7.985341	-7.7	-7.2	2.1	1
6.685	-3.00186	5.41512	8.2404	-6.2	-6.2	2.9	1
6.69	-2.8122	5.56554	8.27964	-4.4	-4.6	2.7	1
6.695	-2.8122	5.70942	8.16846	-2.4	-3	2.5	1
6.7	-2.89068	5.74866	8.057281	-1	-1.4	1.4	1
6.705	-3.0411	5.74866	7.985341	0.8	-0.1	0.5	1
6.71	-3.15228	5.8206	8.09652	1.7	0.8	0.1	1
6.715	-3.11304	5.85984	8.057281	2.1	1.6	-0.7	1
6.72	-3.3354	5.85984	7.9134	2.5	2.9	-0.8	1
6.725	-3.26346	5.8206	7.880701	2.8	3.3	-1.9	1
6.73	-3.22422	5.74866	8.02458	3.1	3.5	-1.9	1
6.735	-3.3027	5.70942	7.73028	3.5	4.4	-2.7	1
6.74	-3.18498	5.74866	7.73028	3.9	4.7	-2.8	1
6.745	-3.11304	5.67672	7.69758	4	4.5	-2.6	1
6.75	-3.0411	5.67672	7.73028	4.6	4.6	-2.8	1
6.755	-3.00186	5.78136	7.76952	4.6	5	-3	1
6.76	-3.0738	5.8206	7.76952	5.3	6.2	-3.1	1
6.765	-3.11304	5.78136	7.880701	6	7.1	-3.2	1
6.77	-3.0738	5.74866	7.952641	6.5	8.1	-3.3	1
6.775	-2.92338	5.85984	8.02458	7.7	10.4	-3.4	1
6.78	-2.96262	5.89254	7.69758	8.6	14.2	-3.9	1
6.785	-2.8122	5.93178	7.84146	10	14.9	-4	1
6.79	-2.77296	5.93178	7.808761	10.7	16.7	-4.2	1
6.795	-2.5506	5.93178	7.69758	11.2	19.1	-4.6	1
6.8	-2.09934	5.85984	8.13576	11.7	20.1	-4.5	1
6.805	-1.94892	6.082201	7.985341	11.8	21.9	-4.2	1
6.81	-2.24976	5.89254	8.09652	12.2	23.7	-3.4	1
6.815	-2.17128	6.114901	8.02458	13	26.1	-3.2	1
6.82	-1.60884	6.63156	8.63934	14	28.3	-1.1	1
6.825	0.18312	6.6708	10.13046	12.6	34.5	3.7	1
6.83	1.15758	6.6708	9.875401	6.7	44.7	11.1	1
6.835	2.66178	7.51446	10.74522	-1.7	59.9	25.2	1
6.84	4.3164	7.808761	10.96758	-15.9	84	48.3	1
6.845	4.99002	7.848001	10.89564	-35.7	108	78.3	1
6.85	3.52506	8.84208	9.659581	-58.3	129.4	110.8	1
6.855	2.0274	9.80346	7.808761	-84.2	151.6	147.6	1
6.86	1.75926	11.0526	7.2267	-100.1	164.7	171.9	1
6.865	0.9744601	12.71376	5.87946	-113.9	180.4	191.9	1
6.87	0.59514	14.1918	4.89846	-127.6	190.8	208.1	1
6.875	0.44472	15.77448	4.06788	-139.2	197.4	218.4	1
6.88	0.59514	16.02954	1.6677	-151.2	208.1	223	1
6.885	0.44472	16.32384	-0.07194	-157	212.3	225.8	1
6.89	0.41202	17.03016	-1.08564	-157.2	212	231.6	1
6.895	1.0137	18.09618	-1.73964	-154.9	208.1	238.9	1
6.9	1.87698	19.09026	-2.06664	-153.1	204.1	245.7	1
6.905	2.66178	19.82928	-1.92276	-152.6	201.8	253.3	1
6.91	3.3027	20.274	-1.77888	-152.5	201.5	262.1	1
6.915	3.71472	20.19552	-1.81158	-153.5	202.8	275.7	1
6.92	3.37464	19.9797	-1.37994	-155.1	202.9	288.1	1
6.925	2.36094	19.46304	-0.7586401	-158.2	199.9	304.9	1
6.93	1.38648	18.61284	-0.07194	-161.9	192.8	323.1	1
6.935	0.9352201	17.61876	0.6867	-164.9	181.5	341.6	1
6.94	0.67362	16.58544	1.55652	-170.1	168.1	362.4	1
6.945	0.8632801	15.40824	2.24976	-174.5	160.8	377.2	1
6.95	0.9352201	14.15256	2.3217	-178.8	157.6	388.9	1
6.955	0.7848001	12.82494	2.24976	-182.1	159.3	396.9	1
6.96	0.0327	11.64774	1.92276	-183.3	164	402.7	1
6.965	-1.38648	10.50324	1.73964	-182.3	170.5	408.3	1
6.97	-3.0411	9.80346	1.77888	-179.8	175	411.5	1
6.975	-5.068501	9.2868	1.85082	-176	176.8	411.2	1
6.98	-7.095901	8.65896	2.03394	-171.9	176.5	409.9	1
6.985	-8.894401	7.66488	1.95546	-167.7	173.4	404.7	1
6.99	-10.09776	6.48768	1.73964	-161.4	169.7	396.2	1
6.995	-9.607261	7.998421	6.13452	-154.3	172.1	379.4	1
7	-13.62936	5.5263	3.04764	-159.7	195.5	327.1	1
7.005	-17.04324	0.10464	-1.70694	-159.2	207.2	297	1
7.01	-18.2793	-1.51074	0.47088	-135.3	207.6	279.7	1
7.015	-19.48266	-1.98816	2.53752	-120.1	205.1	248.3	1
7.02	-22.63494	-4.6434	3.51852	-114.4	198.7	203.9	1
7.025	-24.3615	-3.61008	6.17376	-102.5	195.2	157.6	1
7.03	-26.8794	-5.8206	9.14946	-103.7	188.9	111.2	1
7.035	-29.61966	-6.29802	12.5241	-112.1	172.1	77	1
7.04	-30.6726	-10.02582	16.19304	-129.1	137.9	46.9	1
7.045	-26.80746	-14.59728	14.63652	-147	97.7	5.8	1
7.05	-24.89124	-18.94638	11.29458	-147.3	54.1	-45.6	1
7.055	-24.3288	-4.23792	4.02864	-89	12.7	-65.2	1
7.06	-15.9903	8.920561	6.35034	-10.5	23.5	-37.3	1
7.065	-5.814061	6.52038	10.5294	-20.5	-7.7	-16.3	1
7.07	-2.5506	3.05418	13.43316	0	-9.7	-19.1	1
7.075	-0.48396	-2.17128	11.39922	15.3	12.9	-21	1
7.08	-0.41202	-1.06602	9.62034	20.9	29.3	-12.4	1
7.085	-2.51136	3.64932	9.437221	28.6	36.4	-2.4	1
7.09	-4.61724	7.14822	6.9324	30.5	39.4	-1.6	1
7.095	-5.3301	8.770141	5.2974	30.1	36.8	-4.3	1
7.1	-4.12674	8.809381	5.519761	26.6	29.2	-7.4	1
7.105	-2.74026	8.253481	7.298641	22.3	21.5	-10.8	1
7.11	-2.289	6.74274	8.42352	12.4	16.5	-15.1	1
7.115	-2.70102	5.487061	8.207701	4.6	15.6	-18.3	1
7.12	-4.12674	5.19276	8.09652	0.2	15.2	-18.6	1
7.125	-4.76766	5.19276	8.02458	-1.2	14.1	-18.2	1
7.13	-3.90438	4.53222	8.35158	-0.6	13.3	-17.9	1
7.135	-3.52506	4.19868	8.75052	1.8	12.7	-15.4	1
7.14	-2.47212	4.42104	8.96634	5.1	13.8	-15.2	1
7.145	-2.58984	4.89846	8.75052	6.3	15.4	-14.6	1
7.15	-3.67548	5.120821	8.13576	5.6	16.1	-13.4	1
7.155	-4.23792	5.04888	7.73028	5.6	15.8	-13.1	1
7.16	-3.97632	5.04888	7.84146	6.1	15	-11.6	1
7.165	-3.26346	5.232	8.2404	7.1	14.1	-10.7	1
7.17	-2.92338	5.08158	8.495461	6.6	13.7	-11.6	1
7.175	-3.0738	5.232	8.42352	7.1	14.9	-11.5	1
7.18	-3.3354	5.120821	8.207701	7.5	15.5	-11.5	1
7.185	-3.48582	5.19276	8.09652	7.7	15.7	-11.6	1
7.19	-3.45312	5.16006	8.16846	7.9	16.3	-12.4	1
7.195	-3.37464	5.27124	8.16846	8.2	17.2	-12.4	1
7.2	-3.45312	5.232	8.27964	8.7	18.1	-13	1
7.205	-3.52506	5.232	8.2404	9.6	18.9	-13.3	1
7.21	-3.52506	5.232	8.207701	10	19.8	-13.9	1
7.215	-3.3354	5.16006	8.13576	9.4	20.5	-14.4	1
7.22	-3.22422	4.9704	8.16846	9.3	20.9	-14	1
7.225	-3.0411	4.53222	7.880701	9.1	20.9	-12.8	1
7.23	-3.0738	4.15944	7.73028	10.1	21.2	-11.2	1
7.235	-3.3027	4.12674	7.62564	11.3	21.2	-9.7	1
7.24	-3.5643	4.56492	7.808761	12.2	19.8	-7.4	1
7.245	-3.52506	4.6761	7.5537	12.6	17	-4.7	1
7.25	-3.5643	4.23792	7.2594	12.6	13.3	-1.6	1
7.255	-3.75396	3.7932	6.71658	12.6	7.6	2.4	1
7.26	-4.0875	3.53814	6.31764	13.4	1.5	6.8	1
7.265	-4.3491	3.45966	6.35034	15.1	-5.6	12.8	1
7.27	-4.42758	4.30986	7.37058	16.9	-13.3	19.3	1
7.275	-4.27716	7.481761	9.842701	19.6	-16.1	23.5	1
7.28	-2.8122	9.50916	11.32728	18.1	-6.5	16.3	1
7.285	-0.8959801	9.32604	11.25534	14.2	10.4	3	1
7.29	-0.44472	8.03112	10.71252	7.6	25.8	-7.2	1
7.295	-1.49766	7.44252	10.41822	1.6	35.7	-12.9	1
7.3	-1.64808	6.15414	8.96634	-6.3	42.6	-17.2	1
7.305	-1.0137	5.63748	9.07752	-10.5	47.8	-18.2	1
7.31	0.18312	6.04296	9.692281	-13.9	49.7	-16.6	1
7.315	1.57614	6.55962	10.09122	-20.5	51.7	-14.3	1
7.32	3.48582	6.92586	10.71252	-26.4	55.5	-10.4	1
7.325	5.3301	7.14822	11.25534	-34.9	59.8	-2.1	1
7.33	7.095901	7.44252	12.05322	-44.5	63.7	11.9	1
7.335	10.09776	8.84208	12.05322	-56.9	71.9	44.5	1
7.34	16.70316	9.947341	13.7994	-71	88.2	99.9	1
7.345	21.77166	12.08592	16.95822	-92	104.5	160.7	1
7.35	22.86384	15.40824	18.44934	-121.9	125.7	220.4	1
7.355	21.69972	17.87382	16.16034	-160.7	151.9	275.5	1
7.36	19.41072	19.27338	12.4914	-197.5	176.6	327.1	1
7.365	16.33038	20.8953	9.731521	-225.8	198.3	376.3	1
7.37	13.32852	23.32818	6.899701	-248	216.6	420.5	1
7.375	10.1697	25.87224	3.59046	-269.7	234.2	465.9	1
7.38	6.867	27.08868	-0.14388	-282.8	242.6	495.5	1
7.385	3.52506	26.9775	-3.84552	-286.9	246.4	517.5	1
7.39	-1.7985	24.17838	-5.80752	-281.9	245.4	531.7	1
7.395	-12.08592	20.05164	-4.9377	-271.8	222.6	536.2	1
7.4	-17.68416	16.5135	-6.422281	-245.5	175	523.4	1
7.405	-19.48266	10.464	-7.11552	-217.8	121.8	499.8	1
7.41	-18.9987	5.30394	-7.2267	-182.2	72.9	462.4	1
7.415	-16.70316	1.83774	-5.624401	-139.3	32.2	414.5	1
7.42	-13.85172	-1.13796	-4.6434	-99.5	14.5	356	1
7.425	-11.45154	-3.57084	-3.88476	-57.4	18.7	275.5	1
7.43	-9.75768	-4.9377	-2.9757	-28	31.1	214.6	1
7.435	-7.91994	-4.6761	-0.0327	-4.2	41.5	165	1
7.44	-3.60354	0.69978	12.27558	11.9	55.7	120.4	1
7.445	0.33354	2.21052	9.36528	-9.5	103	53.1	1
7.45	-4.53876	1.06602	5.44782	-30	175.9	-10.5	1
7.455	-20.87568	11.09184	17.57298	-48.9	216.1	-38.8	1
7.46	-39.3054	9.50916	21.39234	-109.5	164.1	-22	1
7.465	-31.64706	-1.65462	-13.32852	-166.2	78.3	31.9	1
7.47	-34.16496	3.31578	4.57146	-77.9	61.7	62.5	1
7.475	-46.40784	-0.25506	-2.17782	-87.2	59.3	44.3	1
7.48	-39.12228	-5.27124	-2.90376	-47.1	27.7	15	1
7.485	-15.12702	-1.36032	4.42758	-10.5	-16.3	26.2	1
7.49	9.424141	1.24914	18.30546	9.5	-35.3	42.8	1
7.495	6.90624	5.45436	16.27152	-20.3	-23.7	58.1	1
7.5	-4.49952	8.770141	6.71658	-23	10.7	40.1	1
7.505	-7.42944	8.61972	2.43288	-17.7	16.1	26.7	1
7.51	-1.308	7.776061	7.2594	6.9	4.7	17	1
7.515	1.08564	5.89254	9.62034	10.7	3.5	5.9	1
7.52	-2.51136	5.5263	8.09652	7	8.4	-0.4	1
7.525	-4.87884	5.56554	6.677341	7.2	11.6	-4.3	1
7.53	-4.01556	5.8206	7.76952	13.8	12.6	-6.3	1
7.535	-2.70102	5.56554	8.82246	17.7	14	-7.6	1
7.54	-3.11304	5.19276	8.606641	17.4	16.5	-8.4	1
7.545	-4.20522	5.232	8.13576	14.5	17.8	-7.5	1
7.55	-4.01556	5.41512	7.952641	12.8	17.2	-6.4	1
7.555	-3.45312	5.487061	8.38428	12.8	16.2	-5.3	1
7.56	-3.18498	5.67672	8.42352	11.5	14.9	-5.1	1
7.565	-3.63624	5.5263	8.16846	9.6	13.5	-4.9	1
7.57	-3.75396	5.41512	8.16846	7.9	12.6	-5.3	1
7.575	-3.52506	5.41512	8.207701	8.8	12.2	-5.8	1
7.58	-3.60354	5.37588	8.2404	8.9	11.9	-5.8	1
7.585	-3.67548	5.34318	8.16846	8.9	11.8	-6	1
7.59	-3.52506	5.487061	8.09652	9.1	11.4	-6.5	1
7.595	-3.60354	5.45436	8.16846	9.4	11.2	-7.3	1
7.6	-3.67548	5.487061	8.02458	8.8	11.3	-7.2	1
7.605	-3.5643	5.45436	8.057281	8.6	11.4	-7.4	1
7.61	-3.15228	5.37588	8.38428	8.8	11.8	-8.7	1
7.615	-2.89068	5.27124	8.5347	9.5	12.9	-9.1	1
7.62	-2.77296	5.27124	8.63934	10.5	15.8	-10.4	1
7.625	-2.62254	5.27124	8.67858	12.1	17.8	-12.6	1
7.63	-2.47212	5.45436	9.07752	14.4	21.1	-13.3	1
7.635	-2.36094	5.8206	9.110221	16.2	25.4	-14.7	1
7.64	-2.43942	6.082201	9.33258	17.9	29.3	-18.8	1
7.645	-2.70102	6.082201	9.2214	18.3	34.3	-23.8	1
7.65	-2.77296	6.26532	9.07752	18.4	39.7	-28.3	1
7.655	-2.96262	6.15414	8.8617	18	44.5	-32.7	1
7.66	-3.00186	6.114901	8.8617	16.9	47.5	-35.8	1
7.665	-2.77296	5.97102	8.606641	15.9	50.4	-38.5	1
7.67	-2.77296	5.63748	8.42352	14.3	52.2	-39.9	1
7.675	-2.96262	5.41512	8.38428	12.3	52.7	-40.3	1
7.68	-3.00186	5.37588	8.312341	9.3	52	-39.2	1
7.685	-3.11304	5.19276	8.057281	6.3	50.8	-37.1	1
7.69	-3.3027	5.34318	7.9134	4.5	49.9	-35	1
7.695	-3.8259	5.89254	8.312341	3.2	48.3	-32.9	1
7.7	-3.52506	6.15414	8.207701	1.8	47.4	-31	1
7.705	-3.3354	5.78136	8.13576	-1.1	47.8	-31.3	1
7.71	-3.37464	5.30394	8.057281	-4.2	48.5	-32.1	1
7.715	-3.11304	5.08158	8.207701	-8.4	49.2	-31	1
7.72	-2.5506	5.37588	8.495461	-11.2	48.2	-29.6	1
7.725	-1.5369	5.5263	9.07752	-15.1	48.5	-27	1
7.73	-0.07194	6.114901	9.2214	-22.8	48.7	-21.1	1
7.735	2.43942	6.52038	9.47646	-30.5	46.8	-10.7	1
7.74	6.04296	6.89316	10.67328	-37.3	47.1	7.7	1
7.745	9.00558	8.730901	13.1454	-48.3	52.7	36	1
7.75	12.61566	10.50324	13.5051	-69.5	62.7	73	1
7.755	15.27744	11.68044	15.25128	-92.1	76	116	1
7.76	16.55274	14.96352	15.65022	-115.8	92.2	159.3	1
7.765	14.37492	16.06878	14.1591	-143.8	111.5	201.6	1
7.77	11.63466	18.02424	11.54964	-171.2	130.4	239.4	1
7.775	9.424141	19.75734	9.110221	-196.2	146.9	281.4	1
7.78	7.6191	22.66764	5.696341	-213.9	156.2	312.9	1
7.785	7.65834	24.21762	0.64746	-223.3	168.2	339.5	1
7.79	7.42944	24.58386	-4.21176	-224.6	183.1	360	1
7.795	5.591701	25.13976	-6.023341	-212.3	199.5	371.2	1
7.8	0.07194	24.87816	-3.81282	-192.3	212.1	380.4	1
7.805	-6.867	25.98342	-3.08688	-174.7	191.6	388	1
7.81	-8.41044	23.40666	-4.38834	-153.9	150	398.7	1
7.815	-8.1096	17.61876	-3.48582	-138.3	102.4	404.1	1
7.82	-7.390201	13.30236	-2.50482	-118.3	56.4	407	1
7.825	-6.526921	8.730901	-2.79258	-91	18.3	401.2	1
7.83	-6.677341	3.86514	-3.15882	-68.1	5	388.6	1
7.835	-8.1096	0.43818	-2.57676	-42.5	5.1	366.8	1
7.84	-10.137	-1.51074	-1.26876	-18.6	11.8	338.4	1
7.845	-12.1971	-2.68794	0.07194	-2.3	23.5	304.3	1
7.85	-13.55088	-4.12674	0.7978801	11.4	34.6	256	1
7.855	-14.07408	-5.45436	0.7978801	17.7	38.8	216.9	1
7.86	-13.74054	-6.22608	0.7978801	24.7	38.9	181.9	1
7.865	-12.79878	-5.56554	1.59576	33.6	35.4	152.8	1
7.87	-10.96104	-3.13266	3.91746	41.3	33.5	127.2	1
7.875	-6.71658	3.90438	21.49698	40.1	41.2	99.8	1
7.88	-12.04668	5.78136	15.68946	-9.3	112	18.4	1
7.885	-23.3478	-5.78136	2.28246	-57.8	200.3	-75.9	1
7.89	-38.14128	7.73682	22.51722	-64	224.2	-100.3	1
7.895	-55.60308	5.34318	18.44934	-127.5	136.1	-79.8	1
7.9	-35.10018	-18.76326	-11.1834	-181	20.6	-65.7	1
7.905	-21.51006	-0.5886	9.842701	-110.6	-53.8	-81.6	1
7.91	0.07194	9.17562	14.08716	-78.2	-82.6	-62.8	1
7.915	4.12674	6.22608	13.7994	-118.4	-43.6	-35.2	1
7.92	-7.76952	-1.87698	6.10182	-139.7	-4.4	-22.5	1
7.925	-12.9492	6.52038	2.86452	-87.8	-4.5	-28	1
7.93	-3.90438	6.7035	8.13576	-50.9	-11.4	-11.3	1
7.935	-0.7455601	2.09934	13.5051	-29.8	-12.3	-9.7	1
7.94	0.33354	0.47742	13.25658	-21.3	-4	-11.4	1
7.945	-2.43942	2.28246	9.986581	-8.7	7	-3.7	1
7.95	-4.72842	3.97632	7.44252	0.4	11.1	2.3	1
7.955	-3.18498	5.74866	7.586401	12.2	12.3	2.7	1
7.96	-1.68732	6.89316	8.27964	20.7	12.4	0.9	1
7.965	-2.58984	6.63156	7.84146	18.9	12.3	-2.3	1
7.97	-3.52506	6.114901	7.481761	13	11.9	-6.1	1
7.975	0	0	0	0	0	0	1
7.98	0	0	0	0	0	0	1
7.985	0	0	0	0	0	0	1
7.99	-4.3164	5.85984	7.586401	4.8	7.3	-7.3	1
7.995	-4.12674	5.19276	7.808761	-6.8	-0.3	-5.6	1
8	-3.97632	4.89846	7.985341	-7.6	-2.1	-4.2	1
8.005	-3.71472	4.71534	8.09652	-7.4	-3.8	-2.8	1
8.01	-3.5643	4.53222	8.38428	-6.4	-4.2	-1.2	1
8.015	-3.41388	4.71534	8.38428	-4.9	-4.5	0	1
8.02	-3.3027	4.89846	8.35158	-2	-3.7	0.9	1
8.025	-3.0411	5.04888	8.312341	0.2	-2.3	1.2	1
8.03	-3.0411	5.232	8.27964	1.8	-0.7	0.7	1
8.035	-3.15228	5.27124	8.16846	3.5	0.4	0.7	1
8.04	-3.22422	5.19276	8.057281	4.9	1.8	-0.7	1
8.045	-3.3027	5.00964	8.09652	6	2.7	-1	1
8.05	-3.3354	5.00964	8.16846	7.4	3.6	-0.9	1
8.055	-3.41388	5.120821	8.09652	9.8	5.8	-0.9	1
8.06	-3.3354	5.34318	8.2404	11.9	7.9	-1.5	1
8.065	-3.15228	5.85984	8.606641	15	10.5	-2.8	1
8.07	-3.48582	5.63748	8.2404	17.5	12.9	-5.1	1
8.075	-3.52506	5.85984	8.207701	19.9	16.2	-7	1
8.08	-3.3027	6.26532	8.2404	23.5	20	-9.1	1
8.085	-3.15228	5.8206	8.495461	25.4	21.4	-14.2	1
8.09	-3.0411	5.67672	8.495461	28.3	25.4	-17.1	1
8.095	-2.92338	5.74866	8.67858	29.6	27.3	-17.2	1
8.1	-3.15228	5.8206	8.711281	28.6	29.6	-20.3	1
8.105	-3.3354	6.00372	8.5674	28.2	32.3	-23.8	1
8.11	-3.3027	6.186841	8.5674	27.3	35.4	-25.6	1
8.115	-3.41388	6.00372	8.38428	22.9	38.3	-28.1	1
8.12	-3.71472	5.67672	8.02458	18.5	40.1	-28.8	1
8.125	-3.93708	5.56554	7.84146	15.3	40.2	-28.6	1
8.13	-3.71472	5.85984	8.09652	12.8	40.3	-28.1	1
8.135	-3.37464	6.00372	8.38428	8.4	41.3	-28	1
8.14	-3.22422	6.186841	8.67858	2.5	43.1	-27.7	1
8.145	-2.51136	7.108981	9.07752	-3.4	45	-28.6	1
8.15	-2.17128	8.61972	9.76422	-9.9	46.5	-28.4	1
8.155	-2.09934	6.29802	7.985341	-29.4	47.3	-29.3	1
8.16	0	0	0	0	0	0	1
8.165	0	0	0	0	0	0	1
8.17	0	0	0	0	0	0	1
8.175	10.6602	12.71376	9.587641	-41.7	65.1	36.8	1
8.18	15.9903	17.6907	10.27434	-53	86	79.7	1
8.185	16.14072	20.67948	8.02458	-80.5	122.7	127	1
8.19	13.06038	21.85668	4.75458	-115.2	166.2	172.9	1
8.195	9.86886	23.73366	1.41264	-146.2	211.4	214.4	1
8.2	6.26532	24.40074	-2.53752	-174.4	256.6	252.1	1
8.205	2.62254	24.9174	-6.422281	-185.2	279.7	275.5	1
8.21	-2.66178	22.73958	-8.312341	-189.2	289.1	296.1	1
8.215	-6.304561	22.77882	-9.5157	-180.4	280.3	313.1	1
8.22	-8.331961	23.4786	-8.495461	-162.1	257.1	327	1
8.225	-10.35936	23.03388	-6.572701	-147.9	217.7	342.8	1
8.23	-9.68574	22.48452	-5.696341	-134.9	183.6	353	1
8.235	-8.03112	20.93454	-4.6107	-123.6	159.3	356.8	1
8.24	-6.75582	18.61284	-3.9567	-114	143.9	357	1
8.245	-6.304561	16.10802	-3.59046	-104.2	137.8	354.9	1
8.25	-6.526921	13.48548	-3.3027	-91.9	137	351.3	1
8.255	-7.46868	10.79754	-2.86452	-83	139.1	348.2	1
8.26	-8.59356	8.436601	-2.13858	-73.9	141	343.6	1
8.265	-9.83616	6.44844	-1.26876	-66.5	140.9	336.3	1
8.27	-10.6602	4.56492	-0.47088	-60.9	137.5	326.9	1
8.275	-11.30112	2.75988	-0.0327	-57.1	134.5	314.4	1
8.28	-11.52348	0.69978	-0.3597	-54.5	131.9	299.3	1
8.285	-11.33382	-1.39956	-0.94176	-48.4	129.2	279.1	1
8.29	-11.11146	-2.98224	-1.3407	-40.7	129	262.7	1
8.295	-11.22264	-3.72126	-0.90252	-29.6	131.8	246.3	1
8.3	-11.78508	-3.86514	-0.10464	-17.9	136.7	228	1
8.305	-12.34752	-3.34848	1.52382	-7.7	143.6	206.5	1
8.31	-12.79878	-2.72718	3.0084	0.7	152.8	176.6	1
8.315	-13.06038	-2.39364	4.21176	4.4	159	149.5	1
8.32	-12.9492	-1.62192	5.624401	6.8	164	120.8	1
8.325	-31.83672	14.1918	27.85386	7.1	166.3	91.4	1
8.33	-31.90866	10.79754	36.06156	-41.3	114.6	66.5	1
8.335	-13.13886	-18.31854	5.40858	-143.3	64.6	1	1
8.34	-18.80904	-8.29272	18.30546	-141.6	30.6	-21.2	1
8.345	-19.67232	-3.64932	26.40198	-135	-42.6	-7.5	1
8.35	-10.01928	-11.71968	17.7561	-150.2	-42.4	-44.1	1
8.355	-12.83802	-13.15848	20.0124	-155.7	-40.8	-60	1
8.36	-13.77324	-9.80346	19.0641	-157.5	-40.1	-64.2	1
8.365	-10.96104	-6.082201	11.29458	-155.1	-37.8	-68.5	1
8.37	-8.41044	-0.54936	9.260641	-132.3	-35.9	-53.9	1
8.375	-6.04296	5.93178	6.605401	-120.4	-35.9	-32.4	1
8.38	-6.082201	0.327	8.8617	-100.3	-38.2	-15.5	1
8.385	-0.41202	7.403281	6.677341	-73.8	-35.1	-14.1	1
8.39	-2.43942	4.27062	11.65428	-43.5	-16.1	-15.8	1
8.395	-2.0601	3.7932	10.05852	-38.5	-9	-18.9	1
8.4	-3.41388	1.24914	9.62034	-24.4	-2.2	-17.5	1
8.405	-3.11304	3.94362	9.00558	-15.6	-1.1	-11.8	1
8.41	-3.41388	5.30394	8.02458	-6.7	0.7	-8.3	1
8.415	-3.8259	5.93178	7.004341	-5	1.8	-8.5	1
8.42	-3.52506	6.04296	7.586401	-2	1.8	-8.7	1
8.425	-3.3027	6.114901	7.586401	-4.2	1.1	-9.1	1
8.43	-3.75396	5.97102	7.403281	-6.5	0.8	-10.4	1
8.435	-4.3491	5.85984	7.11552	-9.1	0.8	-12.2	1
8.44	-4.46682	5.78136	7.15476	-10.1	-0.1	-12.1	1
8.445	-4.16598	5.41512	7.65834	-10	-0.9	-13.1	1
8.45	-4.0875	5.27124	7.69758	-11.6	-1.9	-12.1	1
8.455	-4.0875	5.19276	7.69758	-11.4	-2.4	-10.4	1
8.46	-4.0875	5.27124	7.62564	-10.6	-3.2	-9.8	1
8.465	-4.12674	5.04888	7.5537	-10.2	-4.2	-9.3	1
8.47	-4.01556	4.78728	7.808761	-9.5	-5.3	-9.3	1
8.475	-3.93708	4.42104	7.9134	-8.5	-5.8	-8.1	1
8.48	-3.75396	4.42104	8.057281	-6.3	-5.6	-5.6	1
8.485	-3.60354	4.6761	8.2404	-4.6	-5.7	-4.9	1
8.49	-3.52506	4.9377	8.16846	-2.3	-4.4	-3.5	1
8.495	-3.60354	5.08158	8.09652	-0.9	-2.3	-2.9	1
8.5	-3.67548	5.120821	7.985341	0.7	-0.9	-3.6	1
8.505	-3.71472	5.08158	7.985341	2.9	0.4	-3.6	1
8.51	-3.71472	5.120821	7.985341	3.9	1.1	-3.1	1
8.515	-3.48582	4.78728	7.9134	5.3	1.5	-2	1
8.52	-3.90438	5.232	7.880701	7.3	1.3	1.2	1
8.525	-3.63624	5.00964	7.73028	7.4	1.1	-0.9	1
8.53	-3.48582	4.89846	7.9134	7.7	0.1	-1.1	1
8.535	-3.52506	4.78728	7.985341	8.4	-0.8	0	1
8.54	-3.41388	5.08158	8.16846	9.6	-1.3	2.3	1
8.545	-3.18498	5.74866	8.38428	10.2	-0.5	2.3	1
8.55	-2.92338	6.082201	8.5674	12.2	2.2	1.1	1
8.555	-2.70102	6.15414	8.5674	13.8	6.6	-1.7	1
8.56	-2.66178	6.186841	8.63934	14.3	11.6	-4.7	1
8.565	-2.77296	6.29802	8.8617	14.6	17	-7.2	1
8.57	-2.8122	6.186841	8.63934	13.2	22.4	-9.9	1
8.575	-2.66178	6.15414	8.63934	11.9	28.7	-13.2	1
8.58	-2.36094	6.114901	8.78322	10	32.6	-15.4	1
8.585	-2.24976	6.04296	8.8617	6.9	36.4	-16.1	1
8.59	-1.90968	6.114901	8.67858	3.2	40.1	-16.3	1
8.595	-1.12488	6.7035	9.00558	0	42	-13.4	1
8.6	-1.0464	7.108981	9.437221	-6	42.9	-7.7	1
8.605	-0.2943	6.9651	9.293341	-11.9	45.3	-3.3	1
8.61	-0.07194	6.9978	8.894401	-20.1	50.3	2.1	1
8.615	1.45842	7.704121	8.02458	-25.5	54.1	13.5	1
8.62	6.19338	9.025201	9.00558	-27	61.1	39.4	1
8.625	10.58172	11.71968	11.11146	-33.8	68.6	75.4	1
8.63	12.1971	14.55804	10.38552	-53.6	82.6	112.9	1
8.635	12.1644	16.58544	7.69758	-83.7	112	160.5	1
8.64	10.01928	18.72402	4.9704	-105	143.9	198.7	1
8.645	6.26532	19.57422	1.92276	-126.4	178.4	234.2	1
8.65	3.15228	21.00648	-0.7586401	-146.6	217.2	268	1
8.655	-0.33354	20.75142	-3.37464	-153.5	241.4	284.4	1
8.66	-4.578001	19.16874	-5.84676	-152.1	249.6	296.5	1
8.665	-6.15414	19.35186	-7.15476	-140.7	239.3	307.7	1
8.67	-6.90624	18.79596	-6.10182	-128.8	222.5	319.2	1
8.675	-8.22078	18.39048	-4.06788	-119.4	201.6	328	1
8.68	-8.521621	16.87974	-3.81282	-113.4	179.6	334.4	1
8.685	-7.65834	14.37492	-3.74088	-107.1	157.1	337.6	1
8.69	-6.526921	11.71968	-3.6624	-101.2	144.1	336	1
8.695	-5.63094	9.46992	-3.84552	-92.8	137.7	331.5	1
8.7	-5.17968	7.076281	-4.21176	-83	136.4	325.3	1
8.705	-5.3628	4.75458	-4.6107	-70.9	138.3	317.5	1
8.71	-6.795061	2.9103	-4.24446	-51.6	140.8	305	1
8.715	-8.74398	2.09934	-2.72064	-34	142.8	290.5	1
8.72	-10.01928	1.36032	-1.19682	-17.4	145.7	269	1
8.725	-11.26188	2.87106	6.422281	-5.8	148.2	240.8	1
8.73	-28.1547	20.93454	33.88374	-25.6	147.9	201.4	1
8.735	-26.57856	-4.3491	7.586401	-100	145.4	131.2	1
8.74	-19.82274	-17.03016	1.88352	-122.2	120.4	75.5	1
8.745	-22.90308	-6.04296	20.15628	-89.5	52.2	57.3	1
8.75	-17.64492	-10.24164	18.59322	-111.4	9.5	29.2	1
8.755	-14.41416	-15.00276	19.46304	-117.1	-7.2	-5.5	1
8.76	-14.67576	-13.74708	22.29486	-119.7	-25.5	-30.3	1
8.765	-13.51164	-12.4587	17.46834	-131.5	-34.7	-49.4	1
8.77	-8.704741	-4.0548	10.64058	-125.8	-38.5	-55.1	1
8.775	-6.49422	1.13796	11.03952	-107.8	-34.7	-35	1
8.78	-1.42572	1.83774	5.04234	-91.6	-28.5	-16.4	1
8.785	-9.00558	12.64182	7.004341	-36.5	-10.6	-6.7	1
8.79	-4.80036	5.120821	6.500761	-39.3	-11.2	-9.5	1
8.795	-3.5643	0.36624	12.27558	-24.5	-5.6	-13.3	1
8.8	-2.5506	0.6213	11.43846	-11.5	-4.3	-7	1
8.805	-4.72842	3.57084	8.057281	-4.2	0.4	4.4	1
8.81	-4.53876	5.63748	6.53346	-0.9	0.4	9.1	1
8.815	-2.36094	6.781981	7.298641	4.5	-1	9.1	1
8.82	-1.87698	7.18746	7.69758	5.9	-1.8	7.2	1
8.825	-2.77296	6.22608	7.37058	1.1	-0.8	2.8	1
8.83	-3.18498	6.15414	7.5537	-3.5	-0.8	-0.6	1
8.835	-3.45312	6.33726	7.298641	-7.2	0.7	-1.1	1
8.84	-3.90438	6.082201	7.2594	-10.2	0.7	-1.9	1
8.845	-3.93708	5.70942	7.37058	-12	-1.6	-3	1
8.85	-3.90438	5.45436	7.76952	-11.4	-3	-2.8	1
8.855	-3.75396	5.34318	7.84146	-10.9	-3.3	-2	1
8.86	-3.63624	5.27124	7.84146	-10	-2.8	-1.1	1
8.865	-3.60354	5.27124	7.952641	-8.6	-3	-1.2	1
8.87	-3.48582	5.27124	7.985341	-7	-2.6	-1.1	1
8.875	-3.48582	5.16006	8.02458	-5.6	-2	-0.9	1
8.88	-3.48582	5.08158	7.952641	-2.8	-0.7	-1	1
8.885	-3.48582	5.120821	7.985341	-0.9	0.2	-1.1	1
8.89	-3.5643	5.19276	7.985341	0.4	0.9	-0.9	1
8.895	-3.52506	5.27124	7.84146	2.6	1.6	-0.9	1
8.9	-3.52506	5.27124	7.76952	4.1	2.3	-0.5	1
8.905	-3.48582	5.30394	7.808761	5.1	3.2	-0.4	1
8.91	-3.5643	5.27124	7.76952	6	3.6	0	1
8.915	-3.52506	5.45436	7.76952	6.7	3.6	0.2	1
8.92	-3.45312	5.41512	7.808761	7.4	3.5	0.2	1
8.925	-3.37464	5.56554	7.9134	8	3.7	0	1
8.93	-3.41388	5.70942	7.985341	7.9	4.3	-0.1	1
8.935	-3.3354	5.70942	7.985341	8.7	4.2	-0.9	1
8.94	-3.37464	5.487061	7.9134	9.3	4.1	-1.9	1
8.945	-3.37464	5.45436	7.880701	10	4.4	-2.5	1
8.95	-3.41388	5.487061	7.84146	10.5	5.1	-3.1	1
8.955	-3.48582	5.78136	8.02458	11.6	5.4	-4.2	1
8.96	-3.37464	5.97102	8.13576	13.6	6.8	-4.5	1
8.965	-3.3027	6.082201	8.13576	15.6	8.9	-6.4	1
8.97	-3.41388	5.97102	7.985341	16.9	11.3	-7.7	1
8.975	-3.5643	6.04296	8.02458	18.3	14	-10.4	1
8.98	-3.48582	6.22608	7.880701	19	16.2	-12.6	1
8.985	-3.26346	6.26532	8.02458	19.1	18.2	-15.2	1
8.99	-3.0738	6.3765	8.2404	18.9	21	-17.4	1
8.995	-2.96262	6.26532	8.207701	17.2	24.6	-20	1
9	-2.85144	6.26532	8.312341	14.8	28.6	-23.2	1
9.005	-2.70102	6.082201	8.38428	11	32.3	-24.9	1
9.01	-2.62254	5.93178	8.27964	7.7	34.8	-27.2	1
9.015	-1.87698	5.97102	8.207701	5.4	37.2	-28	1
9.02	-1.15758	6.15414	9.2214	1.7	39.6	-25.8	1
9.025	-0.59514	6.92586	9.437221	-2.8	42.1	-23.5	1
9.03	-0.07194	6.9978	8.8617	-8.6	47.2	-22.6	1
9.035	1.45842	7.44252	9.2214	-13.5	53	-16.4	1
9.04	3.90438	8.07036	10.05852	-20.2	57.7	-5.2	1
9.045	7.390201	9.2868	10.2024	-29	66.1	16	1
9.05	11.60196	11.3142	12.45216	-42	77.8	60.9	1
9.055	14.82618	12.64182	12.4914	-63	90.2	105.7	1
9.06	15.87912	14.8131	12.23634	-88.2	111.5	147.2	1
9.065	15.68946	17.06286	10.05852	-116.8	135.9	191.1	1
9.07	14.1918	18.31854	6.46152	-146.2	162.8	235.7	1
9.075	11.4123	19.7181	3.77358	-168.9	190.1	278.3	1
9.08	7.91994	21.52314	0.3597	-186.7	216.2	314.9	1
9.085	4.46682	22.48452	-2.79258	-204.3	245	353.2	1
9.09	1.60884	23.43936	-5.591701	-212.4	262.9	377.3	1
9.095	0.07194	24.47268	-7.2267	-212.3	276.6	394.2	1
9.1	-1.90968	24.43998	-8.35158	-208.4	287.7	403.4	1
9.105	-5.068501	23.43936	-9.692281	-197.4	290	406.1	1
9.11	-6.49422	23.95602	-10.96758	-173.4	278.5	410.2	1
9.115	-6.795061	23.14506	-10.89564	-154.2	260.8	413.2	1
9.12	-7.691041	21.52314	-10.5294	-135.4	244.2	413	1
9.125	-10.1697	18.42972	-11.03952	-115.4	228.9	410.5	1
9.13	-13.40046	14.00214	-11.32728	-92.1	212.4	402.2	1
9.135	-15.65676	10.137	-10.5294	-62.5	196.4	386.6	1
9.14	-17.4945	6.7035	-9.5157	-30.5	179.6	359.6	1
9.145	-18.80904	3.4989	-7.5537	7.8	160.3	311	1
9.15	-27.8931	10.54248	10.78446	29	141.1	266	1
9.155	-33.04008	3.09342	9.293341	7	116.5	200.6	1
9.16	-27.67074	-11.79162	2.53752	-9.7	99.1	118.6	1
9.165	-27.67074	-11.38614	12.5241	5.3	58.8	65.6	1
9.17	-24.78006	-11.6085	19.43034	-0.1	0.3	17.9	1
9.175	-19.33224	-16.95168	21.42504	-20	-29.7	-21.7	1
9.18	-15.53904	-18.42972	27.16716	-37.6	-50.4	-54.7	1
9.185	-13.92366	-18.8352	28.18086	-67.6	-63.4	-78.6	1
9.19	-12.1644	-14.70192	21.49698	-100.3	-66.4	-97.5	1
9.195	-7.57986	-2.28246	13.07346	-105.9	-52.4	-88.6	1
9.2	-7.84146	5.78136	9.293341	-110.2	-31.4	-50.4	1
9.205	-14.4534	7.51446	-0.14388	-126.3	-23.3	-24.6	1
9.21	-6.795061	0.43818	-2.90376	-119.3	-44.3	-9.3	1
9.215	-5.29086	12.86418	11.5104	-67.5	-38.1	-2.2	1
9.22	-1.0137	-2.0274	12.41946	-71.7	-33.2	-2.9	1
9.225	-5.02926	1.65462	12.56334	-63.8	-25.7	-6.8	1
9.23	-5.51322	2.3217	7.586401	-50.1	-25.9	5.6	1
9.235	-1.94892	5.30394	7.9134	-38.8	-22.4	9.7	1
9.24	-2.17128	7.076281	8.495461	-25.6	-20.9	19.8	1
9.245	-0.7848001	5.34318	8.45622	-19.1	-15.3	11.6	1
9.25	-1.83774	5.487061	8.45622	-12.1	-12.3	9.3	1
9.255	-2.47212	5.74866	7.9134	-7.4	-9	8.2	1
9.26	-2.96262	6.04296	7.481761	-7.2	-6.3	7	1
9.265	-3.00186	6.00372	7.586401	-7.2	-5.2	6.3	1
9.27	-3.26346	5.74866	7.65834	-7.1	-4.9	5.3	1
9.275	-3.18498	5.56554	7.84146	-7	-4.6	4.7	1
9.28	-3.0738	5.56554	7.84146	-7	-3.1	5.1	1
9.285	-3.18498	5.78136	7.808761	-6.1	-2.8	5.3	1
9.29	-3.78666	5.59824	7.403281	-6.3	-2.6	5.8	1
9.295	-3.90438	5.30394	7.586401	-6	-3.7	6.5	1
9.3	-3.63624	5.27124	7.65834	-6.1	-4.6	7.8	1
9.305	-3.63624	5.89254	7.84146	-5.1	-4.8	9	1
9.31	-2.89068	5.30394	7.481761	-3.3	-2.6	7.7	1
9.315	-3.22422	5.8206	8.057281	-0.6	-4.8	7.5	1
9.32	-3.3354	5.8206	8.02458	0.9	-4.1	6.6	1
9.325	-3.45312	5.85984	8.057281	2.6	-3.2	5.4	1
9.33	-3.5643	5.89254	7.952641	4.2	-2.5	4.4	1
9.335	-3.60354	6.04296	7.952641	6	-1.1	3.1	1
9.34	-3.41388	6.082201	8.13576	7.5	0.7	2.1	1
9.345	-3.41388	6.15414	7.985341	8.8	3.7	1.4	1
9.35	-3.45312	6.22608	7.9134	11	6	0	1
9.355	-3.37464	6.186841	8.02458	12	7.4	-1.2	1
9.36	-3.37464	6.114901	7.84146	14.4	9.5	-2.3	1
9.365	-3.52506	6.04296	7.73028	15.8	11.8	-3	1
9.37	-3.45312	6.04296	7.65834	17.2	13.8	-3.9	1
9.375	-3.11304	6.082201	7.65834	18.8	17.8	-3.7	1
9.38	-3.00186	6.26532	7.5537	20.1	21.4	-4.2	1
9.385	-2.77296	6.186841	7.37058	19.3	24	-4.3	1
9.39	-2.85144	6.409201	7.298641	18.1	27.7	-3.1	1
9.395	-2.77296	6.9651	7.44252	15.9	32.1	-0.2	1
9.4	-2.17128	6.59232	7.51446	9.5	35.9	5.8	1
9.405	0.67362	7.5537	7.298641	3.8	40.8	13.7	1
9.41	5.48052	9.43068	8.38428	-0.6	51.6	29.8	1
9.415	7.507921	10.79754	9.14946	-11.5	73	56.7	1
9.42	6.26532	11.56926	8.09652	-29.5	102.2	88.6	1
9.425	4.53876	12.4587	5.80752	-48.5	129.5	121.7	1
9.43	3.75396	14.04138	3.70164	-60.5	151.9	150.2	1
9.435	2.36094	14.70192	1.92276	-67.5	169.5	181.7	1
9.44	2.0601	15.88566	0.3597	-69.5	175.4	203.1	1
9.445	0.8632801	16.29114	-0.14388	-70	177.3	216.8	1
9.45	-1.38648	15.18588	-0.24852	-68.3	177.2	226.8	1
9.455	-5.3628	12.05322	0.14388	-67.7	172.2	227.7	1
9.46	-10.88256	6.9651	1.08564	-67.4	160.2	222.3	1
9.465	-16.82088	1.24914	3.19152	-64.5	139.6	205.8	1
9.47	-21.35964	-3.75396	6.023341	-60.8	112	176.6	1
9.475	-23.61594	-8.4039	8.93364	-61.1	76.9	135.2	1
9.48	-22.71342	-11.56926	12.92958	-66.7	36.1	89.3	1
9.485	-17.19366	-12.1644	16.81434	-79.2	-11.7	35	1
9.49	-4.27716	-2.28246	11.72622	-88.8	-43.5	1.9	1
9.495	5.48052	4.75458	14.7804	-83.9	-52.7	-0.6	1
9.5	8.97288	-2.50482	10.05852	-107.1	-41.7	10.2	1
9.505	-1.72656	17.61876	5.77482	-73.2	-26.5	1.1	1
9.51	-8.443141	10.24164	2.21052	-70.7	-18	-11.9	1
9.515	-10.32012	3.83244	7.2267	-50.5	-19.3	-24.7	1
9.52	-3.45312	-0.73248	13.65552	-32.2	-29.8	-21.7	1
9.525	-0.7848001	-1.58268	13.54434	-22.6	-17	-10.9	1
9.53	-3.60354	3.38772	9.875401	-6	-0.6	2.4	1
9.535	-4.46682	6.7035	7.33134	2.6	6.5	8.4	1
9.54	-2.43942	6.7035	7.37058	10.1	9	6.8	1
9.545	-1.42572	5.8206	8.45622	13.6	10.2	3.8	1
9.55	-2.0274	5.89254	8.13576	13.7	11.9	2	1
9.555	-2.96262	5.89254	7.62564	10.7	12.3	1.1	1
9.56	-3.48582	6.22608	7.076281	7.5	13.2	1.1	1
9.565	-3.18498	6.29802	7.15476	3.8	11.7	1.6	1
9.57	-3.0411	6.781981	7.11552	0.7	8.6	1.1	1
9.575	-3.22422	7.076281	7.11552	-1.1	8.6	-1.1	1
9.58	-3.5643	6.89316	7.15476	-2.2	8.1	-3.5	1
9.585	-3.67548	6.52038	7.51446	-3.5	8	-6.3	1
9.59	-4.01556	6.3765	7.44252	-4.9	8.6	-8.5	1
9.595	-4.3491	6.29802	7.37058	-5.8	8.8	-9.5	1
9.6	-3.90438	6.04296	7.586401	-5.7	9.2	-10.8	1
9.605	-3.3027	6.00372	8.02458	-4.1	9.3	-11.9	1
9.61	-2.77296	6.00372	8.27964	-3.3	10.2	-13.5	1
9.615	-2.92338	6.114901	8.16846	-1.9	12.3	-14.9	1
9.62	-2.70102	6.63156	8.38428	-0.2	15.1	-17.2	1
9.625	-1.98816	6.6708	8.894401	-0.3	19.1	-19.2	1
9.63	-2.43942	6.55962	8.606641	-2.8	24.2	-21.7	1
9.635	-2.43942	6.29802	8.5674	-4.2	27.5	-24	1
9.64	-2.58984	6.3765	8.711281	-6.7	31.3	-23.5	1
9.645	-2.3217	7.03704	8.75052	-10	33.5	-23.8	1
9.65	-2.47212	7.03704	9.986581	-14.2	35.5	-23.2	1
9.655	-1.64808	6.63156	8.75052	-23.8	38.5	-22.9	1
9.66	-1.2753	5.70942	8.312341	-29.8	40.9	-24	1
9.665	-1.308	5.00964	8.13576	-33.1	40.1	-19.8	1
9.67	-1.08564	5.08158	8.5674	-35.2	38.5	-14.9	1
9.675	-1.49766	4.82652	8.13576	-38.2	38	-10	1
9.68	-1.68732	5.27124	8.2404	-39.8	36.8	-2.5	1
9.685	-0.8959801	5.85984	8.02458	-43.5	37.1	6	1
9.69	0.9352201	6.409201	8.5674	-45	39.4	17.7	1
9.695	3.8259	7.108981	9.587641	-50	44	34.3	1
9.7	6.41574	7.704121	10.64058	-56.6	49.4	56.6	1
9.705	7.84146	7.95918	11.03952	-67.1	56.1	80.8	1
9.71	7.507921	7.91994	10.49016	-77.9	64.6	105.9	1
9.715	5.96448	7.59294	9.40452	-90	75	136.3	1
9.72	3.3354	7.076281	8.312341	-97.5	81.2	157.7	1
9.725	-0.0327	6.114901	7.04358	-101.6	85.2	172.5	0
9.73	-4.38834	4.6761	5.624401	-102.9	87.5	181.1	0
9.735	-9.19524	2.943	4.24446	-99.6	85.6	181	0
9.74	-13.9629	1.10526	2.6487	-89.8	78.2	169.3	0
9.745	-18.69786	-0.51012	1.3407	-76.4	67.9	150.8	0
9.75	-22.97502	-1.21644	-0.07194	-58.9	54.1	123.9	0
9.755	-25.90494	-0.54936	-1.30146	-38	36.5	90.5	0
9.76	-26.91864	1.94892	-2.50482	-14.6	17.4	53.4	0
9.765	-21.8109	4.89846	-3.3354	11	-2.1	17	0
9.77	-7.1286	5.16006	3.08688	40.6	-21.3	3.1	0
9.775	3.75396	8.730901	13.76016	53.9	-32.6	11.6	0
9.78	6.71658	9.5811	14.74116	34.4	-27.8	7.3	0
9.785	3.63624	6.409201	10.96758	6	-15.2	2.1	0
9.79	-3.00186	5.27124	8.057281	-7.2	-6	3	0
9.795	-8.29272	5.04888	5.08158	-8	-3.9	1.6	0
9.8	-8.85516	4.86576	4.75458	-0.7	-7.7	0.9	0
9.805	-5.25162	5.74866	7.403281	9.4	-10.9	0.9	0
9.81	-1.72656	6.814681	9.692281	14.2	-12.3	5.4	0
9.815	0.41202	6.781981	10.71252	9.3	-7.8	-1.8	0
9.82	-0.41202	6.52038	10.09122	3.7	-1.1	-7.1	0
9.825	-2.17128	6.082201	9.293341	0.7	5.7	-10.6	0
9.83	-3.45312	5.74866	8.35158	0.9	11.6	-13.3	0
9.835	-3.48582	5.34318	7.952641	3	14.4	-14.3	0
9.84	-3.18498	5.37588	8.13576	4.9	13.7	-12.1	0
9.845	-2.89068	5.59824	8.5674	3.4	13.8	-13.1	0
9.85	-3.26346	6.00372	8.42352	1.8	13.7	-12.9	0
9.855	-4.01556	6.114901	7.985341	-0.2	14.7	-12.6	0
9.86	-4.46682	5.93178	7.586401	-1.6	15.1	-14.3	0
9.865	-4.42758	5.63748	7.62564	-1.8	14.7	-14.9	0
9.87	-4.12674	5.78136	7.76952	-1.4	14.2	-15.2	0
9.875	-4.01556	5.78136	7.808761	-1.8	14.7	-16.3	0
9.88	-4.0875	5.97102	7.808761	-2.5	15.1	-17	0
9.885	-4.23792	5.8206	7.62564	-2.7	15.8	-19.5	0
9.89	-4.3164	5.487061	7.2594	-2.6	16.1	-21.4	0
9.895	-4.53876	5.30394	7.298641	-1.6	15.2	-22.8	0
9.9	-4.38834	4.9704	7.15476	-0.5	14	-24.9	0
9.905	-4.46682	4.9377	7.11552	0.7	12.7	-24.9	0
9.91	-3.90438	4.6434	7.298641	1.8	10.7	-24.8	0
9.915	-3.86514	4.49298	7.33134	2.3	8.7	-22.6	0
9.92	-3.45312	4.3818	7.403281	2.3	6.7	-20.7	0
9.925	-3.45312	4.0548	7.076281	1.8	4.2	-17.1	0
9.93	-3.52506	3.94362	6.86046	2.2	0.5	-12.1	0
9.935	-3.63624	3.7932	6.572701	1.5	-3.9	-6.8	0
9.94	-3.97632	3.97632	6.605401	2.3	-9.2	-0.8	0
9.945	-4.23792	4.23792	6.899701	1.8	-15.4	5.1	0
9.95	-4.46682	4.82652	6.9324	0.9	-20	10	0
9.955	-3.78666	4.82652	7.15476	-0.4	-22.7	11.3	0
9.96	-4.0548	5.27124	7.2594	-0.3	-25.2	15.1	0
9.965	-3.18498	4.86576	7.15476	-1.3	-27.2	14.9	0
9.97	-3.15228	4.46028	7.076281	-3.2	-31.9	17.8	0
9.975	-3.15228	4.49298	7.2594	-3.7	-36.5	20.9	0
9.98	-2.289	3.86514	7.44252	-6.1	-41.2	22.8	0
9.985	-3.0411	4.56492	7.808761	-6.3	-44.6	29.8	0
9.99	-2.92338	4.9704	7.880701	-7.9	-46.7	32	0
[truncated: 2,569 more rows]
