# Supplementary material for: Real-Time Detection of Freezing Motions in Parkinson's Patients for Adaptive Gait Phase Synchronous Cueing
Source: Front Neurol. 2021 Dec 6;12:720516. doi: 10.3389/fneur.2021.720516 (PMC8685223; doi:10.3389/fneur.2021.720516)
Supplement: Supplementary file 2 [file Data_Sheet_2.zip › data/S16/S16_left_foot_trial_1.csv]

time	acc_x	acc_y	acc_z	gyr_x	gyr_y	gyr_z	FoG
0	-0.9352201	5.5263	8.495461	0.6	-0.1	-0.4	0
0.005	-0.9352201	5.59824	8.45622	0.1	0.1	-0.5	0
0.01	-0.9744601	5.5263	8.495461	0	0	-0.3	0
0.015	-0.9744601	5.487061	8.495461	0	0	0	0
0.02	-1.0137	5.56554	8.42352	0.2	0	-0.2	0
0.025	-0.9352201	5.56554	8.42352	0.2	-0.2	0	0
0.03	-0.9744601	5.5263	8.42352	0.2	0	0	0
0.035	-0.9352201	5.5263	8.495461	0.5	0	-0.3	0
0.04	-0.9352201	5.5263	8.42352	0.2	0	-0.3	0
0.045	-0.9352201	5.5263	8.42352	0.1	0	-0.2	0
0.05	-0.9744601	5.56554	8.45622	0.1	-0.1	-0.1	0
0.055	-0.8959801	5.5263	8.45622	0	-0.3	-0.3	0
0.06	-0.9352201	5.56554	8.38428	0.1	-0.1	0.2	0
0.065	-0.9352201	5.56554	8.42352	0	-0.2	0	0
0.07	-0.9352201	5.5263	8.42352	0.2	-0.2	-0.2	0
0.075	-0.8959801	5.5263	8.38428	0.2	-0.2	0	0
0.08	-0.9352201	5.5263	8.42352	0.3	-0.4	0	0
0.085	-0.9744601	5.56554	8.45622	0.2	-0.4	0.2	0
0.09	-0.9744601	5.5263	8.495461	-0.2	-0.4	0.3	0
0.095	-0.8959801	5.56554	8.42352	0	-0.2	0	0
0.1	-0.9352201	5.56554	8.42352	0.1	-0.2	0	0
0.105	-0.8959801	5.5263	8.42352	0.3	0	-0.1	0
0.11	-0.9352201	5.5263	8.45622	0.5	-0.2	0.2	0
0.115	-0.9352201	5.56554	8.45622	0.5	0	0	0
0.12	-0.9352201	5.56554	8.42352	0.2	0.1	0.2	0
0.125	-0.9744601	5.59824	8.38428	0.4	0	0	0
0.13	-0.9744601	5.56554	8.38428	0.7	-0.1	-0.1	0
0.135	-0.9744601	5.59824	8.42352	0.4	-0.2	0	0
0.14	-0.9352201	5.56554	8.42352	0.6	0.2	0	0
0.145	-0.9352201	5.56554	8.42352	0.1	0	0.2	0
0.15	-0.9744601	5.56554	8.42352	0	0	0	0
0.155	-0.9744601	5.56554	8.45622	0.2	-0.2	0	0
0.16	-1.0137	5.5263	8.42352	0.2	-0.3	0.3	0
0.165	-0.9744601	5.487061	8.42352	0.2	-0.2	0	0
0.17	-0.9744601	5.56554	8.42352	0.4	-0.1	0.1	0
0.175	-0.9352201	5.5263	8.38428	0.5	-0.2	-0.4	0
0.18	-0.9352201	5.56554	8.495461	0.4	-0.4	-0.4	0
0.185	-0.9352201	5.56554	8.42352	0	-0.4	0	0
0.19	-0.9744601	5.59824	8.42352	0.2	-0.2	-0.2	0
0.195	-0.9352201	5.56554	8.495461	0.5	-0.2	-0.4	0
0.2	-0.9352201	5.63748	8.38428	0.4	-0.2	-0.5	0
0.205	-0.9352201	5.59824	8.38428	0.3	-0.2	-0.2	0
0.21	-0.9352201	5.56554	8.42352	0.3	-0.1	0	0
0.215	-0.8959801	5.56554	8.42352	-0.2	0	-0.3	0
0.22	-0.9352201	5.5263	8.35158	0.1	-0.2	0	0
0.225	-0.9352201	5.5263	8.42352	-0.1	-0.1	0.2	0
0.23	-0.9744601	5.5263	8.42352	0	0	0.2	0
0.235	-0.9744601	5.5263	8.42352	0.7	-0.2	-0.1	0
0.24	-0.9744601	5.59824	8.38428	0.3	-0.2	-0.2	0
0.245	-0.9352201	5.56554	8.42352	0.2	0	-0.2	0
0.25	-0.9352201	5.5263	8.42352	0.3	0	-0.7	0
0.255	-0.8959801	5.59824	8.42352	0.5	0	0	0
0.26	-0.9744601	5.59824	8.35158	0	-0.2	0	0
0.265	-0.8959801	5.56554	8.35158	0.2	-0.2	0	0
0.27	-0.9352201	5.487061	8.42352	0	0	-0.2	0
0.275	-0.9352201	5.5263	8.35158	0	0	-0.5	0
0.28	-0.9352201	5.56554	8.38428	0.3	0.2	0	0
0.285	-0.9352201	5.59824	8.45622	0.6	0	-0.3	0
0.29	-0.9352201	5.5263	8.45622	0.2	0	-0.3	0
0.295	-0.9744601	5.487061	8.495461	0	0.1	-0.2	0
0.3	-0.9744601	5.5263	8.45622	0.5	0	-0.3	0
0.305	-0.9352201	5.5263	8.42352	0.4	-0.3	0	0
0.31	-0.9352201	5.56554	8.38428	0.3	-0.3	-0.4	0
0.315	-0.9352201	5.56554	8.42352	0.3	-0.2	-0.3	0
0.32	-0.9744601	5.56554	8.495461	0.4	0	0	0
0.325	-0.9352201	5.5263	8.45622	0.4	0	0	0
0.33	-0.9352201	5.56554	8.38428	0.3	0	0	0
0.335	-0.9352201	5.59824	8.5674	0.3	0	0	0
0.34	-0.8240401	5.63748	8.5347	0.4	-0.1	-0.3	0
0.345	-0.8632801	5.63748	8.45622	0.2	-0.3	-0.3	0
0.35	-0.8959801	5.56554	8.495461	0	-0.2	-0.3	0
0.355	-0.9352201	5.56554	8.495461	-0.2	0	-0.9	0
0.36	-0.9352201	5.59824	8.45622	-0.1	0	-1	0
0.365	-1.0464	5.67672	8.45622	-0.4	0.1	-0.9	0
0.37	-0.8959801	5.5263	8.45622	-0.6	0	-0.6	0
0.375	-0.9744601	5.45436	8.38428	-0.9	0	-0.5	0
0.38	-0.8240401	5.67672	8.67858	-0.2	-0.7	-0.1	0
0.385	-0.9352201	5.41512	8.35158	-0.7	-0.1	0	0
0.39	-0.9352201	5.63748	8.35158	-1.1	0	-0.7	0
0.395	-1.0464	5.63748	8.5347	-0.6	-0.2	-0.6	0
0.4	-0.8632801	5.59824	8.42352	-0.7	-0.3	-0.5	0
0.405	-0.9352201	5.56554	8.38428	-0.8	-0.2	-0.3	0
0.41	-0.8959801	5.5263	8.42352	-0.3	-0.3	-0.5	0
0.415	-0.9744601	5.487061	8.495461	0	0	-0.8	0
0.42	-0.8632801	5.56554	8.42352	0	0	-0.6	0
0.425	-1.0137	5.56554	8.42352	-0.2	0.3	-0.7	0
0.43	-1.0464	5.56554	8.42352	-0.4	0	-0.9	0
0.435	-1.0137	5.5263	8.45622	-0.2	0	-0.5	0
0.44	-0.9352201	5.5263	8.495461	-0.3	-0.4	-0.7	0
0.445	-0.9744601	5.56554	8.42352	0	-0.3	-0.6	0
0.45	-0.9744601	5.487061	8.42352	0.2	-0.3	-0.4	0
0.455	-0.9352201	5.5263	8.42352	0	-0.4	-0.5	0
0.46	-1.0137	5.5263	8.45622	-0.2	-0.3	0	0
0.465	-1.0137	5.56554	8.45622	-0.2	-0.2	-0.4	0
0.47	-1.0137	5.56554	8.38428	-0.1	-0.2	0	0
0.475	-0.9744601	5.63748	8.495461	-0.2	-0.2	0	0
0.48	-0.9744601	5.59824	8.45622	-0.9	-0.2	0	0
0.485	-0.9352201	5.63748	8.45622	-1	-0.2	-0.3	0
0.49	-0.9352201	5.59824	8.45622	-1	-0.2	-0.5	0
0.495	-1.0137	5.45436	8.5674	-1.2	-0.2	-0.4	0
0.5	-0.63438	5.63748	8.67858	-1.1	-0.7	-0.6	0
0.505	-0.71286	5.41512	8.42352	-1.4	-0.1	-0.4	0
0.51	-1.0137	5.5263	8.13576	-2.2	0.4	-0.6	0
0.515	-1.308	5.70942	8.42352	-1.1	0	-0.7	0
0.52	-1.12488	5.63748	8.495461	-0.9	-0.2	-0.8	0
0.525	-1.0137	5.56554	8.35158	-1.5	-0.2	-1.2	0
0.53	-0.8632801	5.487061	8.42352	-1.6	-0.4	-1.1	0
0.535	-0.9744601	5.5263	8.45622	-1.6	-0.1	-1.1	0
0.54	-0.9352201	5.59824	8.5347	-1.7	-0.2	-0.9	0
0.545	-0.9352201	5.59824	8.45622	-1.6	0	-0.8	0
0.55	-0.9352201	5.56554	8.42352	-2.1	-0.3	-0.9	0
0.555	-1.0464	5.5263	8.42352	-1.8	0.2	-0.2	0
0.56	-0.9744601	5.5263	8.35158	-2	0.6	-0.7	0
0.565	-0.9744601	5.487061	8.45622	-1.7	0.3	-0.4	0
0.57	-0.9352201	5.487061	8.42352	-2	0.3	-0.5	0
0.575	-0.9352201	5.487061	8.42352	-1.4	0.3	-0.8	0
0.58	-0.9744601	5.487061	8.45622	-1.8	0	-0.7	0
0.585	-0.9744601	5.45436	8.38428	-2	0	-0.8	0
0.59	-0.9352201	5.45436	8.38428	-1.6	0	-0.7	0
0.595	-0.9352201	5.487061	8.42352	-1.3	0	-1	0
0.6	-1.0137	5.41512	8.38428	-1.1	0	-0.9	0
0.605	-0.9744601	5.41512	8.38428	-0.7	-0.1	-0.5	0
0.61	-0.9352201	5.45436	8.35158	0	-0.2	-0.7	0
0.615	-0.9744601	5.45436	8.45622	0.2	0	-0.8	0
0.62	-0.8959801	5.41512	8.45622	0	0.2	-0.3	0
0.625	-0.9352201	5.41512	8.38428	0.1	0.2	-0.2	0
0.63	-0.9352201	5.41512	8.45622	0.7	-0.2	0	0
0.635	-0.9352201	5.41512	8.45622	1.1	-0.1	0	0
0.64	-0.8959801	5.45436	8.42352	1.4	-0.2	0.2	0
0.645	-0.9744601	5.5263	8.42352	1.4	0	0.2	0
0.65	-0.9744601	5.5263	8.45622	1.5	0	0.2	0
0.655	-0.9744601	5.487061	8.45622	1.6	0	0	0
0.66	-0.9744601	5.487061	8.495461	1.6	-0.2	0.5	0
0.665	-0.8959801	5.487061	8.495461	1.6	-0.4	0.4	0
0.67	-0.8959801	5.5263	8.495461	2.1	-0.3	0.4	0
0.675	-0.9744601	5.59824	8.495461	1.4	-0.4	0.6	0
0.68	-0.9352201	5.56554	8.45622	1.4	-0.2	-0.3	0
0.685	-1.0137	5.45436	8.45622	1.4	-0.3	0.2	0
0.69	-1.0137	5.5263	8.495461	1.4	-0.7	0.7	0
0.695	-0.9744601	5.487061	8.42352	1.4	-0.7	0.9	0
0.7	-1.0464	5.487061	8.42352	1.3	-0.7	0.7	0
0.705	-1.08564	5.45436	8.45622	1.4	-0.9	1.3	0
0.71	-1.0464	5.487061	8.45622	1.7	-0.8	2	0
0.715	-1.0464	5.5263	8.495461	2	-1.2	2.1	0
0.72	-0.9744601	5.487061	8.42352	2.3	-1.4	1.8	0
0.725	-1.0464	5.487061	8.495461	2	-1.3	1.8	0
0.73	-1.12488	5.487061	8.495461	2.1	-1.9	2.1	0
0.735	-1.0464	5.37588	8.5347	2.1	-2.3	2.2	0
0.74	-1.0464	5.45436	8.45622	2.4	-2.2	2.7	0
0.745	-1.08564	5.487061	8.42352	2.5	-2.9	3.3	0
0.75	-1.19682	5.41512	8.27964	2.7	-3.3	3.5	0
0.755	-1.19682	5.41512	8.42352	3.1	-3.6	4	0
0.76	-1.19682	5.487061	8.45622	3.1	-4.3	4.9	0
0.765	-1.19682	5.41512	8.38428	3.4	-5.2	5.8	0
0.77	-1.19682	5.37588	8.35158	3.5	-5.6	6.5	0
0.775	-1.23606	5.37588	8.42352	3.9	-6	7.5	0
0.78	-1.08564	5.487061	8.35158	4.2	-6.3	8.4	0
0.785	-0.8240401	5.5263	8.495461	4.1	-6.3	8.6	0
0.79	-0.44472	5.63748	8.63934	4.1	-6.1	9.4	0
0.795	0.14388	5.45436	8.82246	4	-4.9	10.6	0
0.8	0.18312	5.63748	8.8617	3.1	-1.7	12.6	0
0.805	0.0327	5.41512	8.67858	1.8	0.4	15.1	0
0.81	-0.07194	5.5263	8.63934	0.7	2.7	16.4	0
0.815	-0.18312	5.5263	8.711281	0	5.2	18	0
0.82	-0.5232	5.59824	8.5347	-1.2	7.6	19.5	0
0.825	-0.8240401	5.5263	8.27964	-1.8	8.3	21.6	0
0.83	-1.12488	5.63748	8.27964	-1.8	8.5	22.3	0
0.835	-1.23606	5.85984	8.27964	-1.6	8.2	22.3	0
0.84	-1.0137	5.85984	8.27964	-1.6	7.4	22.4	0
0.845	-0.9352201	5.89254	8.35158	-1.3	7	22.3	0
0.85	-0.8240401	5.85984	8.2404	-1.6	6.7	21.4	0
0.855	-0.67362	5.78136	8.27964	-1.6	6.2	21	0
0.86	-0.56244	5.93178	8.45622	-0.7	6.6	20.5	0
0.865	-0.44472	5.78136	8.35158	-1	7	20.7	0
0.87	-0.44472	5.78136	8.35158	-1.3	7.4	20.3	0
0.875	-0.56244	5.74866	8.42352	-1.2	8.8	20.2	0
0.88	-0.71286	5.56554	8.312341	-1.1	8.9	20.8	0
0.885	-0.8240401	5.67672	8.38428	-1.3	9.2	20.1	0
0.89	-0.9744601	5.59824	8.42352	-1	9.1	19.6	0
0.895	-1.0464	5.59824	8.35158	-1.4	8	19	0
0.9	-0.9744601	5.56554	8.38428	-1.4	6.5	18.4	0
0.905	-1.0464	5.59824	8.45622	-1.4	5.6	17.2	0
0.91	-1.0137	5.67672	8.42352	-1.1	5.1	16.1	0
0.915	-0.9744601	5.59824	8.495461	-1.4	4.1	15.3	0
0.92	-0.8959801	5.63748	8.42352	-1.6	3.5	13.4	0
0.925	-0.9352201	5.63748	8.495461	-1.6	2.8	11.9	0
0.93	-0.8959801	5.67672	8.5347	-2.3	2.1	10.7	0
0.935	-0.9352201	5.78136	8.5674	-2.2	1.4	8.3	0
0.94	-0.9744601	5.74866	8.63934	-2.8	0.5	6	0
0.945	-0.8959801	5.74866	8.606641	-3.1	-0.2	3.7	0
0.95	-0.59514	5.67672	8.5347	-3.5	-1.2	1.6	0
0.955	-0.22236	5.59824	8.45622	-3.7	-0.9	-0.9	0
0.96	0	5.5263	8.45622	-3.5	0.4	-2.4	0
0.965	0	5.59824	8.606641	-3.9	1.3	-2.6	0
0.97	-0.41202	5.70942	8.5347	-4.3	2.2	-2.8	0
0.975	-0.71286	5.70942	8.5674	-3.9	3.5	-2.6	0
0.98	-0.8632801	5.74866	8.42352	-4.4	4	-3.7	0
0.985	-0.8632801	5.78136	8.35158	-5.3	3.8	-4.1	0
0.99	-0.7455601	5.70942	8.38428	-6	3.7	-4.6	0
0.995	-0.71286	5.8206	8.5674	-6.7	3.9	-5.3	0
1	-0.67362	5.85984	8.606641	-7.9	4.6	-5.3	0
1.005	-0.59514	5.89254	8.5674	-9	5.1	-6	0
1.01	-0.48396	5.74866	8.5674	-10.2	6.3	-7.2	0
1.015	-0.44472	5.67672	8.5674	-11	7.2	-7.9	0
1.02	-0.41202	5.487061	8.67858	-11.6	8.1	-7.4	0
1.025	-0.56244	5.56554	8.75052	-11.9	8.8	-7	0
1.03	-0.7455601	5.5263	8.711281	-12.1	9.5	-6.7	0
1.035	-0.7848001	5.59824	8.711281	-12.1	10	-6.3	0
1.04	-0.7455601	5.5263	8.894401	-12.1	10.3	-6.3	0
1.045	-0.7848001	5.56554	8.8617	-12.3	10.7	-5.6	0
1.05	-0.8632801	5.5263	8.894401	-12.8	11.4	-4.9	0
1.055	-1.0137	5.63748	8.93364	-12.8	11.8	-3.9	0
1.06	-1.15758	5.70942	9.00558	-13.1	11.9	-3	0
1.065	-1.308	5.85984	9.110221	-13	11.5	-2.4	0
1.07	-1.38648	5.93178	9.03828	-14.9	11.6	-2.3	0
1.075	-1.38648	5.89254	8.93364	-16.3	10.9	-2.4	0
1.08	-1.308	5.74866	8.8617	-17.5	10.3	-1.9	0
1.085	-1.23606	5.56554	8.711281	-18.6	9.6	-1.6	0
1.09	-1.19682	5.56554	8.63934	-18.9	9	-1.6	0
1.095	-1.12488	5.41512	8.75052	-19.7	8.7	-1.5	0
1.1	-1.12488	5.232	8.75052	-20	8.9	-1.8	0
1.105	-1.08564	5.16006	8.711281	-20.1	9.7	-2.1	0
1.11	-1.0137	5.04888	8.711281	-20.4	10.2	-2.1	0
1.115	-1.0464	4.89846	8.78322	-21.2	11.1	-2.4	0
1.12	-1.12488	4.9704	8.894401	-21.6	13	-2.2	0
1.125	-1.12488	5.00964	8.82246	-22.4	14.4	-3.4	0
1.13	-1.12488	5.00964	8.606641	-23	16.1	-3.9	0
1.135	-1.19682	4.75458	8.42352	-23.3	17.2	-5.3	0
1.14	-1.19682	4.6761	8.2404	-24	17.9	-5.9	0
1.145	-1.23606	4.53222	8.207701	-24	18.9	-6.5	0
1.15	-1.23606	4.3491	8.16846	-23.3	19.2	-7.4	0
1.155	-1.15758	4.12674	8.16846	-21.7	19.2	-7.7	0
1.16	-1.15758	3.97632	7.985341	-20.4	20.1	-8.6	0
1.165	-1.15758	3.90438	8.057281	-17.7	21.1	-8.7	0
1.17	-1.0464	4.19868	8.16846	-15.8	22.7	-9.4	0
1.175	-1.08564	4.56492	8.38428	-13.6	23.8	-10	0
1.18	-1.12488	5.08158	8.606641	-12.8	24.2	-10	0
1.185	-1.0464	5.63748	8.8617	-12.6	23.7	-8.9	0
1.19	-1.0137	6.00372	9.14946	-12.6	23.6	-7.9	0
1.195	-1.0464	6.22608	9.260641	-13.7	23.1	-6.8	0
1.2	-1.12488	6.114901	9.110221	-15.8	21.7	-5.8	0
1.205	-1.12488	5.59824	8.894401	-17.8	20.9	-5.5	0
1.21	-1.2753	5.08158	8.42352	-18.5	19.8	-5.2	0
1.215	-1.308	4.42104	8.02458	-17.8	17.5	-5.4	0
1.22	-1.42572	3.90438	7.76952	-16.6	17.9	-5.3	0
1.225	-1.5369	3.7932	7.808761	-13	17	-4.6	0
1.23	-1.45842	4.01556	7.952641	-10.7	17.2	-4.9	0
1.235	-1.5369	4.27062	8.057281	-7.5	16.8	-5	0
1.24	-1.45842	4.46028	8.16846	-4.2	15.7	-4.9	0
1.245	-1.45842	4.6434	8.35158	-3.2	14.7	-4.5	0
1.25	-1.5369	4.89846	8.495461	-1.8	13	-3.2	0
1.255	-1.68732	5.04888	8.67858	-0.3	10.9	-3	0
1.26	-1.83774	5.120821	8.67858	-0.3	10.2	-2.5	0
1.265	-1.90968	5.120821	8.63934	-1.7	10.9	-1.7	0
1.27	-1.98816	5.16006	8.5674	0.2	7.2	-1.4	0
1.275	-2.0274	5.00964	8.495461	0.7	4.2	-1.4	0
1.28	-1.94892	4.78728	8.45622	0.7	2.3	-1.2	0
1.285	-1.7985	4.6434	8.42352	1.6	1.1	-0.4	0
1.29	-1.72656	4.6434	8.45622	2.8	0	0.1	0
1.295	-1.72656	4.75458	8.63934	3.6	-1.1	0.2	0
1.3	-1.49766	4.9704	8.63934	5	-3.5	0	0
1.305	-1.57614	5.08158	8.67858	4.7	-3.2	0.8	0
1.31	-1.5369	4.9704	8.5674	4.4	-3.4	1.3	0
1.315	-1.57614	4.82652	8.63934	4.9	-3.9	1.6	0
1.32	-1.49766	4.86576	8.5674	5.7	-4.8	1.7	0
1.325	-1.5369	4.86576	8.75052	6	-5	1.9	0
1.33	-1.5369	4.9377	8.67858	6	-5.4	1.9	0
1.335	-1.60884	4.78728	8.67858	6.4	-5.7	2.5	0
1.34	-1.60884	4.9704	8.67858	7.3	-6.6	2.7	0
1.345	-1.60884	5.120821	8.8617	7.4	-6.5	2.3	0
1.35	-1.45842	5.16006	8.82246	6.9	-6.3	2.1	0
1.355	-1.34724	5.00964	8.606641	6.8	-6.1	2.5	0
1.36	-1.34724	4.82652	8.606641	7.4	-6.1	2.2	0
1.365	-1.45842	4.82652	8.63934	7.5	-6	2.3	0
1.37	-1.49766	4.86576	8.5674	7.9	-6.2	2	0
1.375	-1.57614	4.78728	8.42352	8.6	-6.3	2	0
1.38	-1.5369	4.78728	8.35158	9.8	-7	1.8	0
1.385	-1.5369	4.71534	8.42352	10	-8.1	1.5	0
1.39	-1.64808	4.75458	8.312341	11.2	-9.3	2	0
1.395	-1.72656	4.71534	8.2404	12.6	-10.7	1.6	0
1.4	-1.75926	4.75458	8.312341	13.8	-12	1.6	0
1.405	-1.64808	4.9377	8.45622	15.1	-12.6	1.4	0
1.41	-1.42572	5.04888	8.606641	16.2	-13.3	1	0
1.415	-1.2753	5.19276	8.75052	17.1	-16.8	0.7	0
1.42	-1.19682	5.27124	8.78322	15.9	-14.9	1.1	0
1.425	-1.15758	5.16006	8.63934	16	-14	1.4	0
1.43	-1.2753	5.00964	8.5347	16.3	-13.7	1.8	0
1.435	-1.42572	4.86576	8.312341	15.9	-20.6	1.8	0
1.44	-1.38648	4.78728	8.312341	17.1	-18.5	2.1	0
1.445	-1.2753	4.78728	8.38428	18.4	-13.8	2.8	0
1.45	-1.0464	4.89846	8.5347	20.5	-12.7	3.5	0
1.455	-1.0464	4.86576	8.38428	21.2	-13.1	3.6	0
1.46	-0.8632801	4.56492	8.312341	23.1	-14.2	3	0
1.465	-0.9744601	4.53222	8.35158	25.4	-15.6	3.3	0
1.47	-1.2753	5.232	8.93364	28.3	-13.3	4.4	0
1.475	-1.0464	6.22608	9.587641	29.8	-15.4	7.2	0
1.48	-0.9352201	5.59824	8.606641	26.6	-14.6	7.4	0
1.485	-0.8959801	5.19276	7.985341	25.6	-15.2	7.4	0
1.49	-0.9352201	5.37588	8.495461	26.5	-16.9	8.2	0
1.495	-0.9744601	5.41512	8.5674	25.7	-18.2	9.1	0
1.5	-1.08564	5.5263	8.63934	24	-19.3	10.5	0
1.505	-0.67362	6.59232	9.5484	22.6	-20.1	11.2	0
1.51	-0.14388	6.3765	9.260641	19.1	-19.2	10.7	0
1.515	-0.59514	5.85984	8.38428	13.4	-18.2	9.6	0
1.52	-1.12488	6.082201	8.8617	11.4	-18.9	9.4	0
1.525	-1.2753	5.97102	8.711281	9.1	-18.6	8.8	0
1.53	-1.15758	5.8206	8.495461	6.5	-18.4	8.4	0
1.535	-1.0137	5.70942	8.5674	5	-19	8.6	0
1.54	-0.9352201	5.74866	8.75052	4.2	-18.9	8.3	0
1.545	-0.8632801	5.74866	8.82246	4	-18.3	7.9	0
1.55	-0.9744601	5.56554	8.711281	3.7	-17.5	7.8	0
1.555	-1.0464	5.63748	8.78322	3.4	-16.9	7.5	0
1.56	-1.0464	5.63748	8.75052	3	-15.9	7.5	0
1.565	-0.8240401	5.85984	9.00558	1.8	-14.3	6.7	0
1.57	-0.67362	5.8206	8.82246	1	-12.1	5.8	0
1.575	-0.67362	5.8206	8.63934	-0.4	-10.1	5.5	0
1.58	-0.8632801	5.67672	8.5347	-1.1	-9.1	4.7	0
1.585	-0.8632801	5.59824	8.606641	-1.4	-8.5	4.5	0
1.59	-0.9352201	5.59824	8.606641	-1.9	-7.8	4.1	0
1.595	-0.9352201	5.59824	8.63934	-2.1	-7.9	4.2	0
1.6	-0.8632801	5.5263	8.63934	-2.3	-7.6	3.9	0
1.605	-0.8959801	5.5263	8.5347	-2.3	-7.3	3.9	0
1.61	-0.8959801	5.5263	8.495461	-2.7	-6.8	4.3	0
1.615	-0.8959801	5.487061	8.5347	-2.8	-7.1	4.2	0
1.62	-0.8240401	5.5263	8.5674	-3	-7.2	3.7	0
1.625	-0.7848001	5.56554	8.5674	-3.4	-6.7	3.6	0
1.63	-0.7455601	5.5263	8.5347	-3.6	-6.8	3.8	0
1.635	-0.8632801	5.56554	8.606641	-3.9	-7.2	4	0
1.64	-1.0137	5.56554	8.45622	-4.6	-7.3	3.5	0
1.645	-0.8959801	5.56554	8.5347	-5	-7.6	3.3	0
1.65	-0.7848001	5.487061	8.5674	-5.4	-7.9	3	0
1.655	-0.59514	5.56554	8.5674	-6	-7.6	3	0
1.66	-0.7455601	5.56554	8.5347	-6	-7.7	2.6	0
1.665	-0.7848001	5.5263	8.42352	-6	-7.8	2.3	0
1.67	-0.8959801	5.45436	8.5347	-6.3	-8.3	2.6	0
1.675	-0.8240401	5.45436	8.495461	-6.3	-8.4	2.7	0
1.68	-0.7455601	5.37588	8.495461	-6.7	-8.4	2.8	0
1.685	-0.7848001	5.34318	8.45622	-7	-8.3	2.3	0
1.69	-0.8240401	5.41512	8.495461	-6.7	-8.4	2.4	0
1.695	-0.8240401	5.30394	8.495461	-6.6	-7.9	2.1	0
1.7	-0.63438	5.34318	8.606641	-6.2	-7.6	1.6	0
1.705	-0.67362	5.37588	8.5674	-5.9	-7.4	1.6	0
1.71	-0.67362	5.34318	8.495461	-6	-7.1	1.1	0
1.715	-0.67362	5.34318	8.5674	-5.7	-6.6	1	0
1.72	-0.56244	5.30394	8.5674	-5.4	-6.5	1.1	0
1.725	-0.56244	5.34318	8.63934	-4.9	-6.4	1.2	0
1.73	-0.44472	5.37588	8.75052	-5	-6.2	1.4	0
1.735	-0.41202	5.45436	8.82246	-5	-5.3	0.4	0
1.74	-0.5232	5.5263	8.63934	-5.6	-4.9	0.4	0
1.745	-0.41202	5.487061	8.5674	-6.1	-4.4	0.2	0
1.75	-0.41202	5.45436	8.45622	-6.3	-4.4	0.2	0
1.755	-0.37278	5.45436	8.45622	-6	-3.7	-0.4	0
1.76	-0.41202	5.30394	8.606641	-6.2	-4.2	-0.4	0
1.765	-0.37278	5.232	8.5674	-6.1	-3.8	-0.4	0
1.77	-0.37278	5.16006	8.711281	-5.5	-3.5	-0.9	0
1.775	-0.41202	5.19276	8.63934	-5.5	-3.3	0	0
1.78	-0.44472	5.16006	8.5674	-5	-2.2	-0.5	0
1.785	-0.48396	5.08158	8.5674	-4.1	-1.3	-0.9	0
1.79	-0.56244	5.04888	8.5674	-3.4	-1.8	-1.1	0
1.795	-0.56244	4.9377	8.5674	-2.1	-2.1	-1.4	0
1.8	-0.59514	4.9704	8.5347	-0.9	-1.5	-1.4	0
1.805	-0.48396	5.08158	8.5674	0.4	-0.7	-0.7	0
1.81	-0.59514	5.16006	8.42352	2.1	-0.6	-0.3	0
1.815	-0.44472	5.04888	8.42352	2.8	-2.5	-0.9	0
1.82	-0.56244	5.00964	8.38428	3.9	-0.1	-1.1	0
1.825	-0.63438	4.9377	8.42352	4.7	1.1	-0.6	0
1.83	-0.56244	4.89846	8.495461	6	2.2	-0.1	0
1.835	-0.56244	4.89846	8.495461	7.7	0.1	0	0
1.84	-0.48396	4.9704	8.5674	9.4	-1.9	-0.2	0
1.845	-0.48396	4.9704	8.45622	12	0.6	-0.5	0
1.85	-0.59514	5.04888	8.5347	13.3	1.8	-0.2	0
1.855	-0.71286	5.00964	8.5674	14.3	2.4	-0.7	0
1.86	-0.67362	5.120821	8.63934	15.6	2.7	-0.2	0
1.865	-0.71286	5.232	8.606641	17.1	3.3	-0.6	0
1.87	-0.9352201	5.37588	8.606641	18.2	4	-0.4	0
1.875	-1.12488	5.37588	8.63934	18.9	4.3	-0.1	0
1.88	-1.08564	5.5263	8.63934	19	3.5	0.3	0
1.885	-1.08564	5.56554	8.67858	18.9	3.1	0.9	0
1.89	-1.2753	5.59824	8.606641	18	2.8	1.6	0
1.895	-1.15758	5.56554	8.5674	17.1	1.8	2.1	0
1.9	-1.0464	5.59824	8.5347	17	0.9	3.1	0
1.905	-1.0137	5.5263	8.5674	16.5	0.4	3.2	0
1.91	-1.0464	5.56554	8.5674	16.3	0	3.1	0
1.915	-1.19682	5.487061	8.5674	16.3	-0.1	3.6	0
1.92	-1.08564	5.487061	8.5347	16.6	-0.7	4	0
1.925	-0.9352201	5.45436	8.495461	16.6	-1.4	4.4	0
1.93	-0.9744601	5.37588	8.5674	17.4	-1.8	4.4	0
1.935	-0.8632801	5.37588	8.5674	17.6	-2.1	4.2	0
1.94	-0.63438	5.5263	8.5674	18.1	-3.1	3.5	0
1.945	-0.41202	5.41512	8.5347	18.6	-3.2	2.9	0
1.95	-0.67362	5.30394	8.5347	19.7	-2.8	2.9	0
1.955	-0.7455601	5.16006	8.5674	20.7	-2.3	3.5	0
1.96	-0.8959801	5.232	8.606641	22.6	-2.4	4.2	0
1.965	-1.2753	5.08158	8.606641	24.9	-2.2	5.6	0
1.97	-1.45842	4.9377	8.711281	27.4	-2.3	7.3	0
1.975	-0.11118	5.08158	8.894401	30.8	-3.2	7.7	0
1.98	-1.0464	5.19276	8.67858	34.2	-1.7	8.8	0
1.985	-0.7848001	5.5263	8.606641	36.8	-2.3	9.1	0
1.99	0.56244	5.70942	8.711281	41.2	-4.7	7.7	0
1.995	0.0327	5.63748	8.711281	44	-3.7	6.4	0
2	-0.11118	5.8206	8.5674	46.4	-3.2	5.4	0
2.005	0.41202	5.8206	8.63934	49.8	-3.2	4.3	0
2.01	0.48396	5.74866	8.606641	53.7	-1.5	2.6	0
2.015	-0.8240401	5.59824	8.75052	58	1.5	1.6	0
2.02	-0.22236	5.59824	8.711281	61.3	-1.1	1.3	0
2.025	-0.33354	5.5263	8.96634	68.7	-1.2	0.9	0
2.03	-0.56244	5.5263	8.894401	76.3	2.3	1.9	0
2.035	-0.44472	5.56554	9.03828	81.3	-1	2	0
2.04	-0.71286	5.5263	9.14946	90.6	3.3	3.8	0
2.045	-0.8632801	5.30394	9.36528	98.6	0.9	4.4	0
2.05	-1.0137	5.120821	9.692281	110.3	2.4	5.8	0
2.055	-1.308	4.82652	9.842701	119.7	3.3	8.1	0
2.06	-1.34724	4.78728	10.27434	131.4	3.6	10.4	0
2.065	-1.45842	4.42104	10.45746	143.5	-3.9	13.5	0
2.07	-1.5369	4.42104	10.45746	159.8	-2.8	16.1	0
2.075	-1.64808	4.53222	10.45746	180.6	-2.1	20.2	0
2.08	-1.7985	4.75458	10.60134	197.2	-3.6	23.9	0
2.085	-1.98816	4.60416	10.45746	214.6	-6.3	27.5	0
2.09	-1.57614	4.89846	10.49016	232.1	-9.9	31.2	0
2.095	-1.72656	5.232	10.31358	248.8	-13.6	34	0
2.1	-1.57614	5.232	10.24164	269.2	-20.4	38.1	0
2.105	-1.08564	5.70942	10.56864	284.1	-23.5	39.8	0
2.11	-0.63438	5.59824	10.01928	299.3	-26.7	41.9	0
2.115	-0.44472	6.22608	9.5484	313.3	-31.4	44.7	0
2.12	0.59514	7.2594	10.01928	326.9	-35	47.3	0
2.125	0.71286	7.33134	8.93364	339.8	-33.1	47.1	0
2.13	1.08564	8.1096	9.76422	352.1	-30.1	47.6	0
2.135	1.34724	8.95326	9.437221	366.5	-27	47.5	0
2.14	1.42572	9.13638	8.495461	375.7	-25.4	44.3	0
2.145	1.49766	10.61442	9.47646	387.1	-23.2	41.9	0
2.15	1.60884	10.86948	9.47646	396.9	-17	39.4	0
2.155	1.75926	11.42538	9.5157	402.2	-13.2	36.4	0
2.16	1.72656	12.26904	10.38552	405.1	-9.8	31.3	0
2.165	1.23606	12.753	9.5484	404.7	-5.2	27.1	0
2.17	0.07194	13.15848	8.63934	403.6	-1.7	24.8	0
2.175	0.14388	15.0747	9.986581	400.5	0.6	21	0
2.18	0.44472	17.76264	10.89564	392.1	8	15.8	0
2.185	-1.12488	18.39048	11.1834	370.5	15.4	14.4	0
2.19	-2.0601	17.9523	10.45746	348.6	22.4	12.9	0
2.195	-2.13858	18.5736	12.27558	322.7	19	11.5	0
2.2	-2.77296	20.52906	18.0831	291	23	7.7	0
2.205	-4.0875	20.05164	19.97316	245.3	31.9	3.1	0
2.21	-6.23262	18.39048	23.24316	190.7	28.5	-2.1	0
2.215	-7.017421	11.16378	26.21886	129	2.1	-5.2	0
2.22	-10.58172	2.39364	21.82398	43.1	-26.8	-4	0
2.225	-10.32012	9.13638	14.05446	9.9	-49.6	-19.7	0
2.23	-6.3438	2.72718	21.89592	22.7	-56.2	-42	0
2.235	-4.61724	-2.57676	12.67452	-13.5	-54.6	-56.2	0
2.24	-2.92338	-0.9156	12.63528	-20.9	-49.1	-69.4	0
2.245	-1.49766	-1.21644	12.5241	-27.8	-34	-81.6	0
2.25	-0.59514	-0.14388	12.30828	-37	-17.5	-90	0
2.255	-0.63438	1.43226	13.61628	-47	-5.8	-93.1	0
2.26	-0.7848001	2.0601	14.08716	-62	1	-92.9	0
2.265	-0.5232	2.21052	14.1591	-79.4	2.7	-87.6	0
2.27	-0.07194	2.0601	14.19834	-101.4	0	-78.1	0
2.275	0.5232	1.69386	13.7994	-119.4	-4.1	-68.9	0
2.28	1.15758	1.4715	13.61628	-135.3	-8.1	-57.8	0
2.285	1.7985	1.72656	13.40046	-150.6	-9.8	-46.9	0
2.29	2.0601	2.0274	13.32852	-166.4	-8.2	-36.3	0
2.295	2.0601	2.21052	13.1781	-182	-4.9	-26.3	0
2.3	1.87698	2.39364	12.8184	-197.4	-1.1	-17.7	0
2.305	1.64808	2.3544	12.27558	-215.8	3.6	-7.9	0
2.31	1.12488	2.28246	11.47116	-229.1	6.7	-1.3	0
2.315	0.71286	2.3217	10.67328	-240	8.9	4.4	0
2.32	0.5232	2.21052	9.80346	-249	11.2	8.1	0
2.325	0.33354	2.24322	9.00558	-255.7	12.8	10.7	0
2.33	0.18312	2.43288	8.35158	-261.9	15.4	11.9	0
2.335	0.07194	2.6487	7.76952	-265	18.1	11	0
2.34	-0.07194	2.75988	7.18746	-266.4	21.4	9.3	0
2.345	-0.18312	2.9103	6.71658	-267.1	24.8	7.9	0
2.35	-0.2616	3.16536	6.422281	-266.6	27.7	5.7	0
2.355	-0.2616	3.42696	6.31764	-264.3	31.5	3.1	0
2.36	-0.37278	3.72126	6.2457	-260.7	33.1	-0.2	0
2.365	-0.33354	4.15944	6.53346	-255.6	36.1	-4.5	0
2.37	-0.2616	4.6434	6.97164	-254.3	46.2	-7.1	0
2.375	-0.14388	5.19276	7.2594	-252.3	51.4	-9.1	0
2.38	-0.11118	5.59824	7.481761	-250.3	58.1	-11.5	0
2.385	-0.14388	6.04296	7.69758	-247.6	66.7	-12.8	0
2.39	-0.67362	6.44844	7.76952	-246.4	72.1	-13.6	0
2.395	-1.23606	7.14822	8.27964	-245.2	71.6	-14.3	0
2.4	-1.90968	8.21424	8.96634	-243.3	73.8	-16.4	0
2.405	-2.5506	9.43068	9.5157	-242.5	74.9	-19.9	0
2.41	-3.15228	10.32012	9.947341	-243.1	75.2	-24.3	0
2.415	-3.78666	11.0526	10.05852	-244.7	74.1	-31	0
2.42	-4.3164	11.6085	9.76422	-247.2	71.6	-37.6	0
2.425	-4.68918	11.83086	9.2214	-246.6	70.7	-46.9	0
2.43	-5.14044	11.94204	8.5347	-249.3	57.4	-54.4	0
2.435	-5.591701	12.08592	8.02458	-248	47.3	-61.6	0
2.44	-6.082201	12.26904	7.586401	-244.1	34	-70.6	0
2.445	-6.605401	12.753	7.51446	-238.8	22.4	-78.1	0
2.45	-7.05666	13.41354	7.403281	-232.8	10.7	-87.3	0
2.455	-7.16784	14.00214	7.37058	-227.7	0.3	-97.4	0
2.46	-6.867	14.4861	7.076281	-223.5	-9	-108	0
2.465	-5.63094	15.03546	6.572701	-218.7	-17.8	-119.4	0
2.47	-3.8259	15.6633	6.572701	-212.3	-24	-129.7	0
2.475	-2.5506	16.8078	6.605401	-205.1	-27.8	-141.2	0
2.48	-0.7455601	18.13542	6.605401	-200.3	-30.8	-146.7	0
2.485	0.9744601	19.53498	6.9324	-196.6	-34.4	-147.7	0
2.49	1.72656	20.93454	7.298641	-195.5	-38.5	-145.4	0
2.495	2.74026	22.5957	7.298641	-197.4	-45.5	-135.9	0
2.5	3.86514	23.66172	7.004341	-202.5	-55.6	-120.4	0
2.505	4.578001	24.54462	6.46152	-208.6	-61.8	-104.2	0
2.51	4.72842	24.84546	5.55246	-216.7	-65.9	-86.4	0
2.515	4.38834	24.73428	4.46682	-224.8	-67.3	-67.7	0
2.52	3.41388	24.28956	2.93646	-231.6	-67.4	-48.8	0
2.525	2.289	23.66172	1.30146	-236.3	-66.6	-31.5	0
2.53	1.34724	22.81806	-0.39894	-238.2	-64.4	-15.6	0
2.535	0.33354	21.96786	-2.13858	-235.3	-57.8	1.1	0
2.54	-0.5232	21.04572	-4.06788	-229.7	-48.7	11.4	0
2.545	-1.0464	20.08434	-5.9514	-219.3	-36.2	18.6	0
2.55	-1.38648	19.16874	-7.62564	-206.2	-22.1	24	0
2.555	-1.49766	18.35778	-9.00558	-189.3	-7	27.5	0
2.56	-1.38648	17.80188	-10.09122	-165.6	10.8	31	0
2.565	-1.15758	17.32446	-10.60134	-144.2	23.4	34.6	0
2.57	-0.8632801	16.5135	-10.67328	-122.2	32.9	38.1	0
2.575	-6.00372	14.37492	-15.7941	-100.2	39.2	42.7	0
2.58	-4.46682	12.01398	-21.56892	-44	13.2	55.7	0
2.585	2.36094	12.26904	-23.89716	5.5	-45.7	88	0
2.59	6.04296	22.85076	-20.15628	75.7	-70.4	104.9	0
2.595	5.3301	14.00214	-19.0641	119.4	-39.3	86.3	0
2.6	3.71472	4.9704	-7.18746	134.4	-26.6	53.3	0
2.605	0.5232	12.41946	14.4534	163.4	-26.6	17.9	0
2.61	1.7985	11.94204	25.85916	160.9	-24.4	-7.2	0
2.615	1.68732	6.9978	26.84016	137.6	-2.1	-16.4	0
2.62	2.40018	2.43288	21.16998	121.3	17.7	-6	0
2.625	5.1012	0.5886	12.56334	122.5	20.5	18.8	0
2.63	6.41574	3.45966	5.99064	137.1	27	38	0
2.635	5.1012	7.704121	3.41388	154.6	41.1	41.3	0
2.64	2.40018	11.9028	6.572701	168.6	49.7	35.2	0
2.645	-0.41202	14.55804	12.30828	169.1	49	27.5	0
2.65	-4.01556	15.03546	15.90528	155.6	46.1	27.4	0
2.655	-6.795061	13.59666	15.17934	134.9	40.1	30.3	0
2.66	-8.6328	10.28088	11.32728	117.6	32.6	31.1	0
2.665	-9.796921	7.62564	8.27964	112.3	25.4	23.3	0
2.67	-11.48424	6.409201	7.76952	115.5	14	7.8	0
2.675	-13.62936	10.137	11.62158	125.8	-16.2	-0.4	0
2.68	-10.47054	13.70784	13.25658	129	-61.9	7.4	0
2.685	-7.095901	10.50324	9.659581	111	-70	7.9	0
2.69	-2.0601	5.120821	5.624401	99.8	-71.4	8.1	0
2.695	2.0601	4.78728	7.18746	105	-79.1	14	0
2.7	3.45312	8.18154	11.76546	111.2	-80	18.8	0
2.705	2.21052	13.38084	15.32322	98.6	-72.3	24.7	0
2.71	2.70102	13.96944	14.08716	79.6	-63	38.5	0
2.715	0.33354	6.89316	7.11552	47.6	-42.6	31	0
2.72	-1.83774	6.409201	7.69758	40.1	-37.8	28.3	0
2.725	-0.7455601	9.65304	12.63528	43.8	-39.9	27.8	0
2.73	3.97632	9.35874	11.87664	31.9	-29.2	19.3	0
2.735	3.48582	5.74866	8.2404	15.8	-15.4	13.3	0
2.74	1.0137	7.62564	10.01928	17.7	-9	9.6	0
2.745	0.44472	6.9978	9.110221	16.2	-3.5	5.1	0
2.75	0.22236	6.15414	8.5674	13.3	0	1.8	0
2.755	0	6.48768	9.03828	14.1	1.4	0.4	0
2.76	0.22236	6.15414	8.5674	13.1	2.9	-0.5	0
2.765	-0.11118	6.409201	8.5674	11.4	4.8	-2.2	0
2.77	-0.59514	6.33726	8.5347	9.8	5.9	-3.7	0
2.775	-0.9744601	6.15414	8.5347	8	6.8	-4.4	0
2.78	-1.19682	6.114901	8.5347	7.7	7.1	-4.4	0
2.785	-1.12488	6.04296	8.42352	6.3	7	-4.3	0
2.79	-1.0464	6.04296	8.45622	6.2	7.2	-4.7	0
2.795	-1.12488	5.85984	8.495461	6	8.1	-4.7	0
2.8	-1.15758	5.89254	8.45622	6.5	8.6	-5.3	0
2.805	-1.2753	5.89254	8.312341	6.7	8.7	-5.5	0
2.81	-1.49766	5.78136	8.16846	6.1	9.5	-6	0
2.815	-1.57614	5.70942	8.207701	6.3	9.4	-5.4	0
2.82	-1.57614	5.63748	8.13576	6.9	9	-4.9	0
2.825	-1.49766	5.70942	8.2404	7.7	8.1	-4.3	0
2.83	-1.49766	5.67672	8.2404	8.1	8.5	-3.2	0
2.835	-1.5369	5.78136	8.38428	8.8	8.8	-3.3	0
2.84	-1.42572	5.85984	8.38428	8.4	9.2	-3	0
2.845	-1.42572	5.8206	8.312341	8.7	9.9	-3.7	0
2.85	-1.45842	5.85984	8.2404	8.8	10.7	-3.5	0
2.855	-1.60884	5.78136	8.16846	8.5	11.2	-2.9	0
2.86	-1.42572	5.85984	8.2404	8.4	11.2	-3.2	0
2.865	-1.308	5.78136	8.35158	8.4	10.8	-2.6	0
2.87	-1.12488	5.97102	8.42352	8.4	10.9	-3.3	0
2.875	-0.9352201	6.082201	8.27964	8.1	12.3	-4.4	0
2.88	-0.8632801	6.00372	8.42352	8.1	13.9	-6	0
2.885	-0.9352201	6.00372	8.207701	7.4	15.1	-7	0
2.89	-0.8959801	6.082201	8.42352	8.3	16.5	-7.7	0
2.895	-0.8959801	6.00372	8.35158	8.1	17.5	-8.7	0
2.9	-1.0464	5.89254	8.16846	6.7	18.4	-10.2	0
2.905	-1.19682	5.89254	8.27964	7.4	18.7	-11.1	0
2.91	-1.308	5.78136	8.13576	6.8	18.4	-10.9	0
2.915	-1.42572	5.93178	8.207701	6.5	18.3	-10.5	0
2.92	-1.38648	5.93178	8.207701	6.5	17.9	-11.5	0
2.925	-1.42572	5.89254	8.13576	5.6	17.5	-10.9	0
2.93	-1.49766	5.85984	8.09652	4.9	17.1	-10.3	0
2.935	-1.57614	5.85984	8.09652	4.6	15.8	-9.8	0
2.94	-1.5369	5.78136	8.057281	3.7	14.9	-9.1	0
2.945	-1.57614	5.78136	8.09652	4	13.3	-8.1	0
2.95	-1.57614	5.89254	8.02458	3.7	12.6	-6.7	0
2.955	-1.57614	5.8206	8.057281	3.4	11.9	-6.7	0
2.96	-1.49766	5.89254	8.057281	3.1	10.8	-6.2	0
2.965	-1.5369	5.78136	8.02458	2.9	9.8	-6.1	0
2.97	-1.57614	5.8206	7.985341	2.6	9.3	-5.8	0
2.975	-1.60884	5.70942	8.09652	2.9	8.4	-5.1	0
2.98	-1.60884	5.8206	8.09652	3.2	7.9	-4.8	0
2.985	-1.64808	5.78136	7.985341	3.7	6.3	-4.5	0
2.99	-1.5369	5.74866	7.985341	4.1	5.6	-3.9	0
2.995	-1.5369	5.8206	8.02458	3.9	4.6	-3.5	0
3	-1.57614	5.78136	8.057281	4.2	4.3	-3.2	0
3.005	-1.5369	5.70942	8.057281	4.4	3.3	-3.1	0
3.01	-1.49766	5.78136	8.057281	4.4	2.3	-2.3	0
3.015	-1.42572	5.85984	8.16846	4.9	2.3	-2.8	0
3.02	-1.49766	5.85984	8.09652	5.7	2.5	-2.3	0
3.025	-1.60884	5.89254	8.09652	6.7	2.2	-2.3	0
3.03	-1.5369	5.85984	8.057281	6.7	1.7	-2.5	0
3.035	-1.57614	5.85984	8.02458	6.7	1.2	-2.4	0
3.04	-1.57614	5.8206	7.985341	6.8	0.9	-2.3	1
3.045	-1.57614	5.85984	8.02458	6.8	0.5	-1.4	1
3.05	-1.64808	5.8206	7.952641	6.7	0	-1.6	1
3.055	-1.72656	5.74866	7.985341	6.7	-0.3	-1.1	1
3.06	-1.68732	5.70942	7.985341	7	-0.8	-0.6	1
3.065	-1.60884	5.70942	7.985341	7	-1.4	-0.2	1
3.07	-1.57614	5.74866	8.02458	7.1	-2.1	0.4	1
3.075	-1.5369	5.74866	8.057281	7	-2.3	0.7	1
3.08	-1.60884	5.67672	7.880701	6.8	-2.1	1.3	1
3.085	-1.49766	5.70942	7.985341	6.8	-3.1	2.3	1
3.09	-1.45842	5.85984	8.09652	7.3	-3.9	3	1
3.095	-1.45842	5.93178	8.057281	7.3	-3.4	3.1	1
3.1	-1.49766	5.97102	8.057281	6.8	-3.5	3.2	1
3.105	-1.49766	5.93178	8.02458	6.6	-3.9	3.4	1
3.11	-1.45842	5.97102	8.057281	6.6	-3.9	3	1
3.115	-1.45842	5.93178	7.985341	6.3	-4.2	3	1
3.12	-1.49766	5.97102	8.02458	6	-4.4	3.6	1
3.125	-1.57614	5.97102	7.9134	6.2	-4.8	4.1	1
3.13	-1.60884	6.00372	7.9134	5.8	-5.6	4.5	1
3.135	-1.57614	5.97102	7.985341	5.1	-6.2	5	1
3.14	-1.38648	6.114901	8.057281	5.4	-6.1	4.9	1
3.145	-1.38648	6.186841	8.057281	5	-6	4.9	1
3.15	-1.38648	6.114901	8.16846	4.6	-5.6	4.2	1
3.155	-1.2753	6.082201	8.2404	4.9	-5.3	3.6	1
3.16	-1.23606	6.15414	8.312341	5.8	-4.6	2.4	1
3.165	-1.2753	6.22608	8.35158	7.2	-4.4	1.9	1
3.17	-1.308	6.15414	8.2404	7.4	-3.6	1.4	1
3.175	-1.42572	6.26532	8.16846	7.2	-3.5	0.8	1
3.18	-1.38648	6.114901	8.13576	7.3	-3.2	0.1	1
3.185	-1.308	6.114901	7.985341	7.6	-3.5	-0.4	1
3.19	-1.42572	6.15414	8.09652	7.8	-3.1	-0.4	1
3.195	-1.49766	6.22608	8.057281	7.7	-3.1	-0.7	1
3.2	-1.42572	6.22608	8.09652	7	-3.2	-0.5	1
3.205	-1.45842	6.22608	8.16846	6.6	-3	-0.8	1
3.21	-1.45842	6.186841	8.13576	5.6	-2.5	-1.1	1
3.215	-1.5369	6.114901	8.13576	4	-2.5	-0.7	1
3.22	-1.5369	5.97102	8.13576	3.3	-3	-0.9	1
3.225	-1.308	6.186841	8.16846	3	-2.8	-0.4	1
3.23	-1.23606	6.22608	8.2404	2.5	-2.2	-0.2	1
3.235	-1.12488	6.3765	8.27964	2.3	-1.6	0	1
3.24	-1.0464	6.33726	8.207701	1.8	-0.7	-0.6	1
3.245	-0.9744601	6.409201	8.27964	1	0	-1.4	1
3.25	-1.0137	6.33726	8.312341	0	0.7	-2.5	1
3.255	-1.12488	6.3765	8.312341	-0.4	1.4	-2.5	1
3.26	-1.0464	6.409201	8.42352	-1.3	1.9	-2.7	1
3.265	-1.08564	6.52038	8.45622	-1.3	2.7	-2.9	1
3.27	-1.15758	6.3765	8.16846	-2.5	3.7	-3.6	1
3.275	-1.2753	6.29802	8.207701	-3	4.1	-3	1
3.28	-1.308	6.22608	8.16846	-3.3	4.1	-2.5	1
3.285	-1.38648	6.3765	8.2404	-4.4	3.8	-1.8	1
3.29	-1.38648	6.3765	8.312341	-5.8	3.8	-0.5	1
3.295	-1.34724	6.44844	8.312341	-7.2	3.9	1.1	1
3.3	-1.57614	6.15414	8.02458	-10.8	4.3	3.2	1
3.305	-1.49766	6.15414	7.880701	-13.3	3.7	5.1	1
3.31	-1.0464	6.04296	8.09652	-16.1	2.8	8.1	1
3.315	-1.12488	6.00372	8.75052	-17.9	3.5	11.7	1
3.32	-0.2616	5.34318	8.78322	-21.4	5.8	16.1	1
3.325	0.37278	4.78728	9.14946	-23.7	12.1	24.3	1
3.33	3.63624	4.15944	10.05852	-26.1	21.7	37.8	1
3.335	5.70288	4.56492	11.43846	-30.8	39.4	68.3	1
3.34	6.082201	4.3818	11.72622	-38.7	59.1	96.1	1
3.345	5.66364	4.27062	11.29458	-48	81.8	126.5	1
3.35	5.66364	4.60416	10.78446	-56.7	102.6	158.9	1
3.355	6.3438	5.74866	10.38552	-64.8	122.4	194.1	1
3.36	7.017421	6.9651	9.47646	-76.2	149.4	240.8	1
3.365	7.017421	8.142301	8.16846	-84.8	172.9	277.3	1
3.37	6.114901	9.43068	6.677341	-93.2	193.2	312.9	1
3.375	4.3164	10.7583	5.19276	-98.2	208.7	346.8	1
3.38	2.66178	12.05322	3.6624	-100.7	221	377.5	1
3.385	0.9352201	13.26966	2.83182	-100.7	232.4	401.6	1
3.39	-0.9352201	14.5188	1.9947	-100.2	241.2	418.8	1
3.395	-2.92338	15.32976	1.26876	-101	252	430.6	1
3.4	-5.48052	16.17996	0.83058	-101	258.3	433.7	1
3.405	-8.521621	16.8078	0.8698201	-99.2	258.4	431.9	1
3.41	-10.54902	16.36308	0.17658	-97.3	254.1	424.2	1
3.415	-11.82432	15.9576	-0.17658	-93.1	238.7	413.3	1
3.42	-11.9355	15.77448	0.07194	-84.2	218.9	399.6	1
3.425	-11.03298	15.40824	0.28776	-76.3	202.7	384.8	1
3.43	-9.456841	14.89158	0.57552	-68.6	194.8	369.2	1
3.435	-8.443141	14.1918	0.32046	-61.1	188.5	352	1
3.44	-8.03112	13.41354	0.39894	-53	185.7	335.2	1
3.445	-7.390201	12.64182	0.7586401	-40.4	178.5	316.6	1
3.45	-7.05666	12.08592	1.3407	-31.4	176.5	304.9	1
3.455	-6.49422	11.56926	1.9947	-23.3	169.8	293.5	1
3.46	-6.00372	11.24226	2.86452	-15.1	161.3	282.9	1
3.465	-5.51322	10.464	3.55776	-8.5	153.4	272.5	1
3.47	-4.99002	9.5811	3.9894	-2.8	144.3	260.4	1
3.475	-4.68918	8.547781	4.13982	2	137.9	252.2	1
3.48	-4.578001	7.481761	4.10058	7.9	132.7	242.9	1
3.485	-4.38834	6.409201	4.3164	14.1	128.1	234.2	1
3.49	-4.23792	5.59824	4.53876	20.8	124.5	225.4	1
3.495	-4.16598	5.04888	5.08158	28.4	121.1	217.1	1
3.5	-4.20522	4.71534	5.55246	34.8	118	209.3	1
3.505	-4.20522	4.3491	5.9514	41.5	114	200.1	1
3.51	-4.16598	3.90438	6.13452	46.2	110.3	192.9	1
3.515	-3.93708	3.61008	6.2784	49.9	107.4	185.9	1
3.52	-3.63624	3.42696	6.53346	53.7	105.1	180.2	1
3.525	-3.52506	3.2046	6.97164	57.1	104.3	174.4	1
3.53	-3.52506	3.02148	7.076281	60.1	104	167.1	1
3.535	-2.74026	6.00372	11.11146	62.1	104.8	162.2	1
3.54	-3.11304	12.67452	24.80622	57.1	118.3	149.2	1
3.545	-6.41574	3.64932	17.89998	11.9	131.1	139.2	1
3.55	-7.6191	-4.71534	3.15882	-19.5	119.8	137.6	1
3.555	-4.91808	-1.69386	8.38428	-1.3	103.2	135.2	1
3.56	-3.11304	1.62192	17.1021	17.5	93.5	130.2	1
3.565	-3.11304	-0.66054	15.86604	-0.9	101.7	120.3	1
3.57	-3.8259	-3.94362	11.58234	-18.4	108.4	115.9	1
3.575	-3.26346	-2.6487	15.32322	-17.2	106.5	113.4	1
3.58	-7.3575	-2.943	20.3394	-20.1	105.9	110.4	1
3.585	-10.58172	-5.37588	16.7751	-41.8	85.8	99.4	1
3.59	6.867	-6.48768	17.57298	-45.2	11.8	79.1	1
3.595	14.34222	-3.31578	18.22698	-43.9	16.7	55.7	1
3.6	10.96104	-1.69386	16.59852	-49.4	51.5	36.4	1
3.605	1.2753	-0.95484	14.59728	-53.8	58.3	21.7	1
3.61	-3.3027	1.4715	12.41946	-50.7	47.1	2.5	1
3.615	0.0327	3.94362	10.05852	-42.8	24.3	-17.5	1
3.62	2.21052	7.59294	9.692281	-33.6	17.4	-25.9	1
3.625	0.18312	7.91994	8.16846	-31.2	13.3	-28	1
3.63	-2.40018	7.2594	7.5537	-31.9	11.9	-29.2	1
3.635	-2.51136	6.59232	8.42352	-28.4	7.1	-30.1	1
3.64	-1.34724	5.67672	8.495461	-28	-0.2	-28.9	1
3.645	-1.42572	5.19276	8.93364	-27.7	-2.4	-25.8	1
3.65	-1.64808	5.27124	8.67858	-28.2	-3.9	-22.6	1
3.655	-0.7848001	6.082201	8.312341	-28.4	-6.7	-21.3	1
3.66	-0.2943	6.781981	7.76952	-28	-8	-21.2	1
3.665	0.22236	7.18746	7.9134	-27	-8.1	-22	1
3.67	-0.33354	6.55962	8.09652	-28.4	-8.6	-22.9	1
3.675	-0.67362	5.97102	8.5347	-28.8	-9.2	-23.9	1
3.68	-0.48396	3.61008	9.188701	-30.3	-8.4	-22.7	1
3.685	-3.26346	3.83244	9.2214	-30.3	-6.5	-15.4	1
3.69	-7.390201	5.08158	8.67858	-20.1	-3.5	-6.6	1
3.695	-4.42758	5.08158	8.42352	-23.8	-5.1	-2.4	1
3.7	0.2616	5.74866	8.96634	-16.8	-9.2	2	1
3.705	1.12488	5.70942	8.96634	-16.7	-7.5	2.1	1
3.71	0.18312	5.63748	8.67858	-15.2	-5.4	0.7	1
3.715	-0.63438	5.78136	8.42352	-14	-4.4	0.8	1
3.72	-0.7848001	5.78136	8.42352	-12.7	-4.2	0	1
3.725	-0.07194	5.67672	8.5347	-10.7	-4.9	-1.1	1
3.73	0.5232	5.59824	8.495461	-9.9	-3.9	-1.1	1
3.735	-0.0327	5.67672	8.42352	-9.1	-2.7	-1.8	1
3.74	-0.44472	5.67672	8.312341	-8.2	-1.8	-2.1	1
3.745	-0.33354	5.59824	8.42352	-7.3	-1.6	-2.3	1
3.75	-0.2616	5.5263	8.5347	-6.8	-1.8	-1.8	1
3.755	-0.2616	5.63748	8.45622	-6.5	-1.3	-1.5	1
3.76	-0.37278	5.63748	8.45622	-6	-0.5	-1.4	1
3.765	-0.33354	5.70942	8.5347	-5.6	-0.4	-1.7	1
3.77	-0.33354	5.67672	8.45622	-5.8	-0.4	-2.1	1
3.775	-0.59514	5.74866	8.38428	-6	-0.4	-1.6	1
3.78	-0.8632801	5.63748	8.42352	-5.9	-0.4	-1.1	1
3.785	-0.9744601	5.63748	8.35158	-6.5	-0.8	-1.2	1
3.79	-1.0464	5.56554	8.35158	-6.6	-1.5	-0.5	1
3.795	-0.9744601	5.45436	8.38428	-7	-2.1	-0.2	1
3.8	-1.0464	5.45436	8.42352	-6.5	-2.2	0.9	1
3.805	-0.9744601	5.487061	8.45622	-6.2	-2.2	1.1	1
3.81	-0.8632801	5.41512	8.495461	-5.4	-3	0.9	1
3.815	-0.7455601	5.41512	8.5674	-4.4	-3	1.2	1
3.82	-0.7848001	5.37588	8.5674	-3	-2.7	1	1
3.825	-0.8240401	5.45436	8.5674	-2.1	-2.3	1.8	1
3.83	-0.59514	5.45436	8.606641	-1.6	-2.2	2	1
3.835	-0.48396	5.5263	8.5347	-0.4	-2.1	2.5	1
3.84	-0.5232	5.59824	8.42352	-0.1	-2.1	1.6	1
3.845	-0.56244	5.59824	8.45622	0.2	-2.4	1.5	1
3.85	-0.59514	5.63748	8.495461	0.6	-2.5	1.6	1
3.855	-0.71286	5.67672	8.38428	0.2	-2.4	1.5	1
3.86	-0.7455601	5.70942	8.38428	-0.1	-2.3	1.9	1
3.865	-0.56244	5.67672	8.42352	-0.5	-2.9	1.9	1
3.87	-0.5232	5.63748	8.45622	-0.7	-2.8	2.3	1
3.875	-0.56244	5.63748	8.35158	-1.2	-2.6	2.5	1
3.88	-0.48396	5.67672	8.38428	-1.6	-3.1	2.7	1
3.885	-0.67362	5.70942	8.35158	-2.3	-2.5	2.9	1
3.89	-0.71286	5.63748	8.42352	-2.8	-2.8	2.9	1
3.895	-0.59514	5.56554	8.495461	-3	-3.1	3.2	1
3.9	-0.48396	5.56554	8.5347	-3	-3.2	2.6	1
3.905	-0.48396	5.59824	8.606641	-2.3	-2.3	2.7	1
3.91	-0.56244	5.56554	8.711281	-1.8	-1.8	2.3	1
3.915	-0.71286	5.56554	8.63934	-1.1	-1.4	1.8	1
3.92	-0.8240401	5.56554	8.63934	-0.5	-1.3	2.1	1
3.925	-0.9352201	5.63748	8.606641	-0.2	-1.1	1.9	1
3.93	-0.8959801	5.74866	8.5674	0.4	-1.4	1.9	1
3.935	-0.8240401	5.85984	8.42352	-0.5	-1.8	2.1	1
3.94	-0.8240401	5.89254	8.45622	-1	-2	2	1
3.945	-0.8959801	5.89254	8.38428	-1.8	-2.2	2.3	1
3.95	-0.8240401	5.89254	8.5347	-3	-1.9	2.5	1
3.955	-0.8959801	5.8206	8.67858	-3.2	-2.5	2.2	1
3.96	-0.9744601	5.67672	8.5674	-3.7	-2.3	2.8	1
3.965	-0.8632801	5.74866	8.5347	-2.7	-2.3	3.1	1
3.97	-0.56244	5.74866	8.5347	-1.4	-1.8	3	1
3.975	-0.33354	5.70942	8.5347	-0.7	-0.9	3.7	1
3.98	-0.14388	5.89254	8.45622	0.3	0.2	4.6	1
3.985	-0.11118	5.93178	8.5347	1.4	1.9	5.7	1
3.99	-0.18312	5.78136	8.63934	2.1	3.8	7.2	1
3.995	-0.37278	5.59824	8.606641	4.4	8.4	9.3	1
4	0.22236	5.70942	8.5347	6.4	10.6	12.8	1
4.005	2.92338	6.26532	8.5347	9.5	9.5	22.5	1
4.01	6.082201	6.48768	8.67858	11.6	15.1	35.3	1
4.015	8.22078	6.814681	9.47646	13.2	36.5	63.4	1
4.02	8.41044	6.85392	9.14946	10.5	60.4	91.1	1
4.025	7.16784	7.03704	8.711281	6.1	86.8	125.1	1
4.03	5.44128	7.03704	8.27964	1	111.9	160.3	1
4.035	3.41388	7.2594	7.65834	-4.3	133.4	195	1
4.04	1.72656	7.73682	7.04358	-10	154.3	233.7	1
4.045	0.07194	8.32542	6.500761	-14.4	168.4	258.8	1
4.05	-1.308	8.730901	6.023341	-19.3	180.5	279.6	1
4.055	-2.3217	9.13638	5.44782	-22.8	189.2	295.5	1
4.06	-2.96262	9.62034	5.120821	-25.9	195.4	307	1
4.065	-4.0548	9.986581	5.00964	-28.5	199.5	315.7	1
4.07	-4.8396	10.24164	5.00964	-31	200.9	321.3	1
4.075	-5.55246	10.64712	4.89846	-33.8	196.4	326.2	1
4.08	-5.51322	10.39206	4.46682	-35.9	188.7	329.2	1
4.085	-4.87884	10.28088	4.24446	-36	182.9	330.2	1
4.09	-4.20522	10.54248	4.42758	-34.4	180.2	329.3	1
4.095	-3.97632	10.64712	4.6434	-34.2	181.8	327.1	1
4.1	-4.23792	11.16378	5.04234	-34.7	185.9	323.7	1
4.105	-4.8396	11.79162	6.10182	-36.3	188.3	320	1
4.11	-5.25162	11.71968	6.17376	-40.6	189.1	316.1	1
4.115	-5.51322	11.09184	5.66364	-45.1	187.7	311.2	1
4.12	-5.29086	10.7583	5.2647	-48.3	185.7	306.2	1
4.125	-4.87884	10.4313	5.15352	-50	184.3	301.5	1
4.13	-4.578001	9.947341	4.89846	-50.6	183.9	295.7	1
4.135	-4.27716	9.65304	4.82652	-49.9	184.3	289.7	1
4.14	-3.90438	9.247561	4.79382	-48.5	184.3	285.1	1
4.145	-3.37464	9.06444	4.9704	-45.5	182.8	281.4	1
4.15	-2.96262	8.95326	5.33664	-42.5	181.6	278.3	1
4.155	-2.58984	8.88132	5.66364	-39.9	180.3	276.7	1
4.16	-2.43942	8.95326	5.9514	-37.8	178.7	275.3	1
4.165	-2.40018	8.770141	6.38958	-37.1	175.4	274.4	1
4.17	-2.0274	8.547781	6.572701	-36.6	172.1	275.1	1
4.175	-1.75926	8.18154	6.71658	-36.4	172.3	276.7	1
4.18	-1.49766	7.88724	6.572701	-36.3	172.6	277.5	1
4.185	-1.49766	7.44252	6.46152	-35.8	173.6	278.1	1
4.19	-1.5369	7.108981	6.422281	-34.5	173.5	278.8	1
4.195	-1.5369	6.7035	6.31764	-31.5	173.2	280.6	1
4.2	-1.5369	6.409201	6.17376	-28	172.6	283	1
4.205	-1.45842	6.22608	6.17376	-24.2	170.8	285.3	1
4.21	-1.5369	6.082201	6.06258	-19.3	168.3	288.1	1
4.215	-1.49766	6.00372	6.023341	-15.2	167.4	289.7	1
4.22	-1.83774	6.00372	5.99064	-10.9	167.3	289.5	1
4.225	-2.40018	5.85984	5.918701	-6.6	167.4	287.8	1
4.23	-3.0738	5.59824	5.99064	-2.5	167.1	285.5	1
4.235	-3.63624	5.19276	6.10182	1.1	166.5	281.3	1
4.24	-4.27716	4.89846	6.17376	7.5	161.1	276.1	1
4.245	-4.76766	4.3818	6.31764	12.9	156	267.3	1
4.25	-5.21892	3.72126	6.06258	16.6	152.8	258.5	1
4.255	-5.78136	2.83836	5.519761	20.5	149.1	248.6	1
4.26	-6.19338	2.0601	5.08158	26.3	145.1	237	1
4.265	-6.526921	1.65462	4.9377	34.3	141.1	224.7	1
4.27	-6.605401	1.4715	5.48052	44.5	138.8	208.1	1
4.275	-6.867	1.69386	6.20646	52.5	132.5	192.7	1
4.28	-6.23262	2.75988	7.04358	57.4	127.4	176.6	1
4.285	-0.9352201	9.80346	21.71934	60.2	121.4	151.6	1
4.29	-3.11304	8.809381	22.0071	23.5	169.8	107	1
4.295	-11.07222	2.3217	16.23228	-22.7	186.4	100.3	1
4.3	-11.82432	-3.02148	10.60134	-42.4	147.3	105.2	1
4.305	-5.63094	-1.87698	12.30828	-39.4	99.8	99.6	1
4.31	-0.7848001	-0.9156	15.1074	-39.4	87	87.2	1
4.315	-7.84146	-2.72718	17.65146	-52.3	94.3	76.7	1
4.32	-14.04138	-5.74866	18.59322	-73.3	76.7	56.5	1
4.325	5.51322	-7.481761	16.95822	-79.3	-12.5	22	1
4.33	12.27558	-6.3765	15.4344	-72.8	-17.8	-12.4	1
4.335	13.1781	-3.09342	19.86198	-58.5	3.2	-38.7	1
4.34	11.4123	-3.09342	17.79534	-53.7	0.2	-47.8	1
4.345	4.01556	-2.53752	13.28928	-43.4	6.3	-50.7	1
4.35	-6.71658	1.4715	11.76546	-26.2	16.1	-42.3	1
4.355	-18.39702	5.85984	10.13046	-2.5	18.7	-24	1
4.36	-15.31668	3.7932	7.18746	-2.2	10.6	-12.4	1
4.365	-2.289	4.78728	8.75052	11.5	-8.6	-3.9	1
4.37	7.99188	5.30394	9.36528	14.7	-13	0.5	1
4.375	7.95918	5.67672	8.78322	12	-4.2	0.5	1
4.38	0.9352201	6.00372	7.985341	8.4	8.1	-0.7	1
4.385	-3.90438	5.85984	7.5537	5.3	7.9	-3.7	1
4.39	-3.3027	5.74866	7.62564	2.6	-1.4	-3.7	1
4.395	-0.8959801	5.45436	8.35158	1.9	-2.7	-2.2	1
4.4	-0.18312	5.487061	8.27964	0.4	-1.4	-2.1	1
4.405	-1.87698	5.63748	7.76952	-1	2.8	-0.3	1
4.41	-2.8122	5.70942	7.69758	-4.2	-1.9	-0.2	1
4.415	-2.43942	5.56554	7.952641	-7	-6.4	1.3	1
4.42	-1.45842	5.37588	8.38428	-8.7	-9.5	1.8	1
4.425	-1.0464	5.08158	8.5347	-9.4	-11.1	2.9	1
4.43	-1.08564	4.9704	8.78322	-9.3	-12.1	3.2	1
4.435	-1.12488	5.120821	8.894401	-8.1	-12.2	4	1
4.44	-1.08564	5.232	8.894401	-5.1	-11.8	5.1	1
4.445	-0.44472	5.27124	8.93364	-5.8	-13.5	4.5	1
4.45	0.44472	5.30394	9.03828	-4.9	-12.5	3.4	1
4.455	0.37278	5.27124	9.07752	-1.9	-13	3.2	1
4.46	0.59514	5.30394	8.894401	-0.9	-10.3	2.1	1
4.465	0.59514	5.37588	8.711281	-0.7	-7	1	1
4.47	0.8959801	5.27124	8.67858	-0.1	-5.1	0.7	1
4.475	0.67362	5.30394	8.711281	1.4	-3.6	-0.3	1
4.48	0.7848001	5.34318	8.78322	1.8	-2.6	-1.3	1
4.485	0.48396	5.45436	8.67858	-0.4	-1.8	-0.9	1
4.49	0.56244	5.45436	8.78322	1	-1.1	-2.7	1
4.495	0.37278	5.30394	8.78322	0.9	-0.2	-3	1
4.5	-0.33354	5.34318	8.75052	0.6	1.3	-3	1
4.505	-0.2616	5.37588	8.82246	1.5	1.8	-3.6	1
4.51	0.0327	5.34318	8.78322	1.5	1.2	-3.2	1
4.515	-0.33354	5.37588	8.75052	1.5	1.9	-3.7	1
4.52	-0.18312	5.37588	8.75052	1.6	3.9	-4	1
4.525	-0.71286	5.30394	8.5674	3.4	7.7	-3.7	1
4.53	-0.67362	5.30394	8.606641	2.8	7	-3.8	1
4.535	-0.67362	5.27124	8.711281	3.1	6.7	-4.2	1
4.54	-1.08564	5.37588	8.495461	2.7	4.6	-4.3	1
4.545	-1.15758	5.30394	8.5347	2.6	3.8	-4.2	1
4.55	-0.9352201	5.16006	8.67858	1.9	2.3	-3.8	1
4.555	-0.9352201	5.08158	8.67858	2.7	3.8	-3.4	1
4.56	-1.15758	5.120821	8.67858	3.4	3	-2.7	1
4.565	-0.8959801	5.08158	8.78322	4.4	3.9	-2.8	1
4.57	-0.9744601	5.16006	8.63934	5.6	5.2	-2.5	1
4.575	-0.8632801	5.00964	8.606641	6.5	4.7	-2.5	1
4.58	-0.9744601	4.9704	8.5674	7.1	4.8	-1.7	1
4.585	-0.8632801	5.08158	8.75052	8.4	4.9	-1.4	1
4.59	-0.67362	5.30394	8.711281	8.8	3.7	-1.1	1
4.595	-0.48396	5.487061	8.67858	8.7	3.5	-0.7	1
4.6	-0.48396	5.5263	8.5347	7.7	2.9	-1	1
4.605	-0.67362	5.487061	8.5347	6.7	4.2	-0.6	1
4.61	-0.56244	5.45436	8.63934	5.8	2.6	-0.6	1
4.615	-0.5232	5.487061	8.606641	5.1	2.3	-0.7	1
4.62	-0.48396	5.487061	8.606641	4.2	2.2	-0.6	1
4.625	-0.44472	5.56554	8.5674	3.7	3.1	-1.1	1
4.63	-0.48396	5.56554	8.495461	3.3	3.5	-1.4	1
4.635	-0.37278	5.45436	8.63934	3	4.2	-1.8	1
4.64	-0.41202	5.5263	8.711281	2.5	4	-1.9	1
4.645	-0.5232	5.59824	8.606641	1.5	4.9	-2.1	1
4.65	-0.48396	5.5263	8.63934	1.1	4.9	-2.1	1
4.655	-0.33354	5.487061	8.75052	1	4.5	-1.8	1
4.66	-0.33354	5.41512	8.67858	0	4.5	-2.3	1
4.665	-0.56244	5.63748	8.75052	-0.2	4.8	-3.1	1
4.67	-0.5232	5.5263	8.78322	-0.9	5.6	-3.2	1
4.675	-0.63438	5.5263	8.78322	-1.7	6.7	-3.5	1
4.68	-0.63438	5.487061	8.711281	-2.3	6.7	-3.8	1
4.685	-0.59514	5.37588	8.63934	-2.3	7.3	-4.2	1
4.69	-0.67362	5.41512	8.75052	-2.6	8	-4.3	1
4.695	-0.7848001	5.41512	8.78322	-1.9	8.4	-4.5	1
4.7	-0.9744601	5.30394	8.67858	-2.1	9.2	-5	1
4.705	-1.0137	5.37588	8.711281	-1.4	9.1	-5.6	1
4.71	-0.9744601	5.232	8.5347	-1.1	8.8	-5.3	1
4.715	-1.0137	5.232	8.5347	-0.3	7.8	-4.5	1
4.72	-0.9744601	5.30394	8.495461	0	7.4	-3.7	1
4.725	-0.9744601	5.34318	8.5347	0.5	6.9	-3.5	1
4.73	-0.9352201	5.34318	8.5347	-0.5	6.3	-2.8	1
4.735	-0.8240401	5.45436	8.606641	-0.8	5.6	-2.1	1
4.74	-0.7455601	5.487061	8.67858	-1.1	4.4	-2.1	1
4.745	-0.67362	5.41512	8.711281	-1.8	4.4	-1.8	1
4.75	-0.48396	5.41512	8.78322	-2.3	4.2	-1.7	1
4.755	-0.33354	5.41512	8.711281	-2.7	4.4	-0.9	1
4.76	-0.2943	5.41512	8.78322	-3.2	4.6	-0.6	1
4.765	-0.11118	5.487061	8.894401	-3	5.3	-0.2	1
4.77	-0.18312	5.5263	8.93364	-2.6	5.6	0.5	1
4.775	0.14388	5.5263	9.00558	-2.6	6.5	0.5	1
4.78	0.8240401	5.37588	8.96634	-2.5	8.2	2.2	1
4.785	1.12488	5.41512	8.96634	-2.1	10.1	4.7	1
4.79	0.9744601	5.5263	8.93364	-1.9	11.6	7.7	1
4.795	0.7848001	5.56554	8.67858	-1.4	13.1	11.4	1
4.8	0.8632801	5.63748	8.75052	-1.2	14.4	14	1
4.805	0.2943	5.78136	8.8617	-1.5	15.7	16.3	1
4.81	0.2616	5.63748	8.606641	-1.7	17.5	18.6	1
4.815	-0.11118	5.487061	8.38428	-2.2	17.5	21.2	1
4.82	-0.9352201	5.63748	8.35158	-1.8	18.7	23.1	1
4.825	-0.07194	5.67672	8.38428	0.4	21	25.7	1
4.83	0.8959801	6.082201	7.952641	1.1	20.1	30.6	1
4.835	3.75396	6.29802	7.37058	4.4	21.8	37.8	1
4.84	6.867	6.85392	7.62564	5.8	27.7	57.8	1
4.845	8.48238	7.66488	8.2404	6.6	35.4	77.9	1
4.85	9.044821	7.998421	8.27964	3.7	48.7	99.8	1
4.855	8.97288	7.91994	7.9134	-0.3	62.9	124.2	1
4.86	8.78322	7.95918	7.808761	-3.2	76.1	149.8	1
4.865	7.99188	8.4039	8.38428	-6.8	89.8	176.4	1
4.87	6.90624	8.920561	8.02458	-12.1	104.1	201.5	1
4.875	6.795061	9.2868	7.37058	-18.9	121.1	231	1
4.88	5.25162	9.875401	7.076281	-23.1	136.9	253.3	1
4.885	2.70102	10.28088	6.677341	-27.5	151.2	272.7	1
4.89	0.48396	10.7256	6.2784	-31	160.9	291.2	1
4.895	-1.15758	11.16378	6.2457	-33.8	163.3	310.1	1
4.9	-2.74026	11.6085	6.10182	-36.4	161.3	329.6	1
4.905	-3.60354	12.01398	5.9514	-38.2	156.2	341.9	1
4.91	-3.67548	12.38022	5.80752	-39.6	150.9	351.3	1
4.915	-3.3354	12.86418	5.80752	-40.3	149.3	356.2	1
4.92	-3.60354	12.97536	5.33664	-42.4	154.4	356.5	1
4.925	-4.20522	12.64182	4.68264	-45.4	165	354.2	1
4.93	-4.95078	12.08592	4.10058	-47.6	182.5	351	1
4.935	-5.74212	11.6085	3.3354	-45.6	186.6	347.7	1
4.94	-6.605401	11.0526	2.86452	-43.7	190.4	345.4	1
4.945	-7.390201	10.83678	2.50482	-40.6	192.4	341.8	1
4.95	-7.880701	10.64712	2.21052	-35.1	190.9	337.8	1
4.955	-7.691041	10.7583	2.57676	-28.1	185	332.6	1
4.96	-7.3575	11.0199	2.9757	-20.5	180.3	324.2	1
4.965	-7.31826	11.0199	3.26346	-15.5	179.2	315.1	1
4.97	-7.390201	10.98066	3.55776	-11.9	179	304.9	1
4.975	-7.46868	10.68636	3.77358	-9.1	177.8	295.4	1
4.98	-7.390201	10.35282	3.9567	-5.7	175.4	284.6	1
4.985	-7.16784	9.986581	4.02864	-2	172	274.4	1
4.99	-6.82776	9.731521	4.17252	1.6	166.8	264.7	1
4.995	-6.41574	9.397981	4.17252	5.9	160.3	253.2	1
5	-6.114901	8.9925	4.21176	9.6	155.8	244.9	1
5.005	-5.78136	8.65896	4.42758	13.8	151.7	236.8	1
5.01	-5.51322	8.475841	4.6107	18.4	148	227.3	1
5.015	-5.55246	8.07036	4.89846	21.9	144.9	220.3	1
5.02	-5.591701	7.62564	4.9704	24.3	141.1	213.6	1
5.025	-5.63094	7.108981	5.2647	26.8	137.1	207.8	1
5.03	-5.55246	6.63156	5.48052	29.6	133	201.6	1
5.035	-5.591701	6.186841	5.696341	31.7	129.8	195.5	1
5.04	-5.591701	5.70942	5.918701	34.1	127.1	189.9	1
5.045	-5.63094	5.16006	5.84676	36.8	125.1	181.9	1
5.05	-5.74212	4.30986	5.40858	38.8	123.6	174.3	1
5.055	-5.70288	3.4989	4.75458	43	122.3	167	1
5.06	-5.66364	2.616	3.9894	48.1	121.9	159.7	1
5.065	-5.66364	1.83774	3.6624	56.6	121.3	151.6	1
5.07	-5.48052	1.80504	4.24446	69.8	120.6	142	1
5.075	-5.40204	2.43288	5.40858	78.6	120.6	132.8	1
5.08	-1.68732	10.79754	16.70316	83.5	120	119.7	1
5.085	-0.0327	15.9576	29.37768	58.5	162.8	78	1
5.09	-7.808761	1.94892	17.57298	-4.5	191.8	79.4	1
5.095	-10.35936	-6.04296	3.15882	-44.3	146.6	97.7	1
5.1	-4.95078	-1.32108	11.79816	-20.9	119.4	94.5	1
5.105	-0.8959801	2.39364	21.6801	-11.4	110.8	86.3	1
5.11	-2.43942	-4.0875	15.4344	-42.3	104.2	83.8	1
5.115	-3.0411	-6.00372	13.68822	-56	97	79.3	1
5.12	-1.0464	-3.7932	20.15628	-53.1	87.2	74.1	1
5.125	0.41202	-6.186841	19.0314	-69.6	81.1	71.5	1
5.13	0.9744601	-7.704121	18.33816	-91.5	68.6	68.4	1
5.135	1.68732	-6.3765	19.3911	-96.8	52.2	64	1
5.14	0.7848001	-4.01556	15.7614	-104.8	38.9	55.5	1
5.145	-2.58984	1.94892	11.00028	-101	20.2	40.1	1
5.15	2.09934	5.93178	8.35158	-85.4	3.9	7.7	1
5.155	13.62936	10.83678	9.986581	-60	-20.7	-18.7	1
5.16	11.4123	3.13266	9.692281	-53.9	-12.4	-35.9	1
5.165	-3.45312	3.94362	12.5241	-30.8	3.6	-31.3	1
5.17	-16.17996	1.69386	10.92834	-11.1	13.9	-22.1	1
5.175	-11.22264	1.43226	9.659581	-4.6	5.2	-14.2	1
5.18	2.47212	4.89846	10.1697	18.8	-5.7	-5.9	1
5.185	5.55246	5.97102	8.96634	18.4	-0.7	-2.8	1
5.19	0.44472	6.44844	8.13576	15.4	7.4	-3.3	1
5.195	-3.45312	6.29802	7.880701	12.1	8.5	-5.4	1
5.2	-3.5643	6.22608	7.9134	8.8	6.5	-4.7	1
5.205	-1.94892	5.89254	8.09652	5.1	4.5	-3.3	1
5.21	-0.56244	5.85984	8.27964	2.1	3.2	-3	1
5.215	-0.33354	5.97102	8.207701	-0.7	3.9	-3.7	1
5.22	-1.49766	6.15414	8.09652	-3	4.9	-3.9	1
5.225	-2.24976	5.93178	8.207701	-5.4	4.3	-3.8	1
5.23	-2.0601	5.63748	8.38428	-7.4	2.8	-4.2	1
5.235	-1.68732	5.56554	8.5674	-9.6	1.5	-3.1	1
5.24	-1.0464	5.74866	8.495461	-11.1	0.5	-2.9	1
5.245	-1.0464	5.85984	8.42352	-12	0.4	-3.2	1
5.25	-1.19682	5.67672	8.495461	-12.7	0.8	-4	1
5.255	-0.7455601	5.487061	8.63934	-12.7	0.7	-4.6	1
5.26	-0.48396	5.232	8.606641	-12.1	0.9	-5.1	1
5.265	-0.41202	5.19276	8.67858	-11.4	1.1	-5.3	1
5.27	-0.2616	5.19276	8.63934	-10.7	1.1	-5.9	1
5.275	0.0327	5.19276	8.75052	-9.3	1.4	-5.9	1
5.28	0.2616	5.232	8.63934	-8.2	2.3	-6.6	1
5.285	0.2616	5.19276	8.75052	-6.7	3.5	-6.3	1
5.29	-0.0327	5.19276	8.606641	-5.8	4.8	-6.7	1
5.295	-0.11118	5.232	8.75052	-4.8	5.9	-6.8	1
5.3	-0.2616	5.27124	8.63934	-3.9	6.6	-7.2	1
5.305	-0.48396	5.27124	8.5674	-3.1	6.7	-7.1	1
5.31	-0.9352201	5.232	8.38428	-3.2	6.5	-6.3	1
5.315	-1.12488	5.232	8.35158	-3.2	5.8	-5.3	1
5.32	-1.15758	5.19276	8.42352	-2.5	4.4	-4.4	1
5.325	-1.15758	5.19276	8.42352	-2.4	2.8	-3.7	1
5.33	-1.12488	5.19276	8.5347	-1.8	1.6	-2.9	1
5.335	-1.12488	5.16006	8.495461	-1.8	0.4	-1.7	1
5.34	-1.19682	5.16006	8.38428	-1.7	-0.7	-1.3	1
5.345	-1.2753	5.120821	8.38428	-1.4	-2.1	-0.4	1
5.35	-1.34724	5.08158	8.27964	-0.9	-4	0.2	1
5.355	-1.34724	5.08158	8.27964	-0.9	-5.6	1.6	1
5.36	-1.308	5.04888	8.207701	0	-7.9	3	1
5.365	-1.2753	5.08158	8.27964	1.1	-10	3.7	1
5.37	-1.23606	5.232	8.495461	1.4	-11.7	5.1	1
5.375	-1.12488	5.41512	8.5347	1.9	-12.7	5.1	1
5.38	-1.0464	5.45436	8.606641	2	-13.3	5.1	1
5.385	-0.9352201	5.5263	8.82246	2.2	-13	5.4	1
5.39	-0.7455601	5.70942	8.96634	2.5	-11.6	4.9	1
5.395	-0.71286	5.63748	8.75052	2.2	-8.8	4	1
5.4	-0.7455601	5.56554	8.63934	1.6	-7.1	3	1
5.405	-0.7455601	5.487061	8.5674	0.9	-6	2.1	1
5.41	-0.8240401	5.45436	8.495461	0.2	-5.3	2.1	1
5.415	-0.71286	5.487061	8.606641	-0.2	-4.7	2.5	1
5.42	-0.56244	5.45436	8.63934	-0.4	-4.3	2.1	1
5.425	-0.5232	5.487061	8.606641	-0.9	-3.8	1.7	1
5.43	-0.41202	5.45436	8.63934	-1.4	-3	1.1	1
5.435	-0.33354	5.41512	8.78322	-1.4	-2.8	0.2	1
5.44	-0.44472	5.37588	8.711281	-1.1	-1.4	0	1
5.445	-0.44472	5.37588	8.711281	-0.4	-0.8	0	1
5.45	-0.41202	5.37588	8.78322	0	0	-0.3	1
5.455	-0.33354	5.487061	8.78322	0.7	0.8	-0.4	1
5.46	-0.44472	5.487061	8.8617	1.1	1.6	-0.7	1
5.465	-0.63438	5.37588	8.67858	1.4	2.3	-1.4	1
5.47	-0.7455601	5.34318	8.711281	2.5	2.8	-1.8	1
5.475	-0.7455601	5.37588	8.8617	3	3.6	-2	1
5.48	-0.71286	5.37588	8.75052	2.9	4.4	-2.1	1
5.485	-0.8632801	5.41512	8.63934	3.3	5.2	-2.1	1
5.49	-1.0464	5.41512	8.606641	3.6	5.1	-1.8	1
5.495	-1.0464	5.41512	8.67858	3.5	5.3	-1.4	1
5.5	-0.8632801	5.34318	8.711281	3.6	6	-0.6	1
5.505	-0.67362	5.487061	8.75052	4.2	6	-0.3	1
5.51	-0.56244	5.56554	8.75052	4.6	6.2	0.8	1
5.515	-0.5232	5.70942	8.63934	4.4	7	1.9	1
5.52	-0.59514	5.59824	8.5674	4.2	7.8	2.3	1
5.525	-0.63438	5.8206	8.495461	3.8	8	4.1	1
5.53	-0.2943	5.78136	8.67858	2.8	6.6	5.3	1
5.535	0.11118	5.70942	8.5674	2.1	11.2	8.7	1
5.54	0.07194	5.8206	8.5674	2.1	13.9	11.5	1
5.545	0.07194	5.8206	8.312341	1.4	14.3	15.8	1
5.55	0.48396	6.00372	8.13576	1.1	13.4	20	1
5.555	1.42572	6.52038	7.5537	2.8	15.2	25.4	1
5.56	3.48582	6.814681	7.403281	4.4	21.4	36.4	1
5.565	7.017421	7.5537	8.09652	5.6	27.7	57.5	1
5.57	9.19524	8.142301	8.16846	4.3	36.8	79.9	1
5.575	11.00028	8.4039	8.45622	0.1	49.3	107.6	1
5.58	11.1834	9.2868	7.69758	-5.3	65.3	138.1	1
5.585	12.04668	10.54248	7.298641	-7.9	93.8	176.5	1
5.59	10.3986	12.05322	7.15476	-13.7	127.1	217.2	1
5.595	7.880701	13.11924	6.422281	-23.3	157.3	249.4	1
5.6	5.70288	14.00214	5.22546	-33.4	183.4	281.6	1
5.605	2.8122	15.18588	4.3164	-41.3	203.5	311.7	1
5.61	0.14388	15.73524	3.41388	-48.2	214.9	337.3	1
5.615	-2.0274	15.55212	2.13858	-54.6	219.8	362	1
5.62	-3.93708	15.77448	1.6677	-56.2	217.2	376.7	1
5.625	-5.02926	16.2519	1.70694	-55.9	209.9	385.1	1
5.63	-5.63094	16.47426	1.62846	-56.4	204.9	388.9	1
5.635	-5.93178	16.5135	1.62846	-57.2	202.7	387.3	1
5.64	-6.45498	16.2519	1.52382	-57.8	204.1	381.2	1
5.645	-6.94548	15.99684	1.55652	-57.5	206.2	374.2	1
5.65	-7.54062	15.81372	1.45188	-56.9	206.7	367.3	1
5.655	-7.95918	14.96352	1.3407	-55.3	209.1	360.5	1
5.66	-8.29272	14.40762	1.05294	-53.2	205.9	353.8	1
5.665	-8.48238	14.00214	1.30146	-49.9	195.7	348	1
5.67	-8.18154	13.59666	1.19682	-46.5	188	341.8	1
5.675	-7.808761	13.45278	2.06664	-39.9	179	332.9	1
5.68	-7.808761	12.97536	2.28246	-35.6	173.8	325.5	1
5.685	-7.808761	12.34752	2.53752	-31.3	168.9	317.3	1
5.69	-7.880701	11.79162	2.83182	-26.3	163.5	309.8	1
5.695	-7.808761	10.98066	2.9757	-21	157.9	302.3	1
5.7	-7.691041	10.20894	3.15882	-13.3	150.8	292.7	1
5.705	-7.507921	9.50916	3.3354	-6.8	145.3	284.7	1
5.71	-7.20708	8.65896	3.70164	0	141.7	275.8	1
5.715	-7.017421	7.95918	4.06788	6.2	139.5	266.9	1
5.72	-6.795061	7.44252	4.46682	12.4	137.1	258	1
5.725	-6.41574	6.781981	4.82652	17.9	135.5	248.6	1
5.73	-5.8533	6.26532	5.22546	22.4	133.4	240.2	1
5.735	-5.02926	5.85984	5.73558	28	130.9	232.7	1
5.74	-4.23792	5.56554	6.17376	32.2	129.8	228.4	1
5.745	-3.63624	5.41512	6.605401	35	129.8	226	1
5.75	-3.18498	5.120821	6.78852	36.6	131.1	225.5	1
5.755	-3.0411	4.6761	6.899701	37.6	133.4	224.9	1
5.76	-3.18498	4.3491	6.97164	38.6	136.1	224.6	1
5.765	-3.37464	4.0548	7.11552	40.1	136.7	224.9	1
5.77	-3.52506	3.7932	7.37058	41.9	136.7	224.7	1
5.775	-3.78666	3.45966	7.586401	42.3	136.4	223.1	1
5.78	-4.12674	2.98224	7.37058	42	135.7	220.4	1
5.785	-4.27716	2.0601	6.78852	42	133.9	218.1	1
5.79	-4.16598	0.8829001	5.66364	43.6	133.1	215.8	1
5.795	-4.20522	-0.327	4.49952	50.1	132.4	210.7	1
5.8	-4.3491	-1.10526	3.81282	58.5	133	206.9	1
5.805	-0.9352201	4.75458	9.5157	70.4	134.3	200.9	1
5.81	4.12674	10.90872	27.49416	57.8	179.4	150.2	1
5.815	-9.9081	9.46992	24.58386	-5.7	267.8	121.1	1
5.82	-21.16998	-4.60416	12.8184	-50.6	243.6	133.2	1
5.825	-16.7424	-5.56554	11.11146	-56.3	182.2	140.6	1
5.83	-10.05852	-2.87106	17.65146	-47.1	144.2	125.7	1
5.835	-10.24818	-2.6487	21.0261	-54	143	112.7	1
5.84	-11.56272	-8.4039	16.95822	-72.3	131.8	107.3	1
5.845	-10.24818	-8.547781	17.3964	-83.1	114.8	99.4	1
5.85	-7.31826	-7.66488	21.09804	-83	98.2	90.7	1
5.855	-6.56616	-8.770141	17.28522	-93.7	79.5	79.3	1
5.86	-4.42758	-5.74866	15.36246	-90.2	58.8	56.7	1
5.865	3.90438	0.0327	15.4344	-63.7	22.4	26.3	1
5.87	13.51164	2.28246	12.30828	-40.2	-4.8	-16.5	1
5.875	11.1834	4.42104	11.36652	-14.5	5	-37	1
5.88	-0.48396	2.79912	10.89564	7	21	-43.2	1
5.885	-12.83802	3.7932	10.24164	22.5	26.8	-32.6	1
5.89	-11.82432	2.6487	9.07752	35.6	21.9	-22	1
5.895	-1.34724	4.82652	9.14946	46.6	10.3	-10.1	1
5.9	2.43942	6.52038	8.63934	50.9	8.1	-5.8	1
5.905	0.0327	6.7035	7.880701	42.2	10.9	-6.1	1
5.91	-2.58984	6.6708	7.62564	36.6	11.4	-6.7	1
5.915	-2.92338	6.48768	7.586401	31.1	8.6	-6.2	1
5.92	-1.7985	6.59232	7.84146	25.8	5.6	-5.1	1
5.925	-0.44472	6.85392	7.69758	20.7	3	-4.4	1
5.93	-0.59514	6.92586	7.69758	13.6	2.2	-3.5	1
5.935	-1.87698	6.59232	7.65834	6	2.4	-3.2	1
5.94	-2.85144	6.186841	7.76952	0	0.8	-1.8	1
5.945	-2.5506	6.082201	7.84146	-3.9	-1.2	-0.6	1
5.95	-1.75926	6.114901	7.880701	-7.5	-3.5	0.4	1
5.955	-1.15758	5.97102	8.13576	-10.4	-5	2.3	1
5.96	-0.7455601	5.78136	8.38428	-11.2	-6.1	3	1
5.965	-0.59514	5.67672	8.63934	-11.2	-5.9	3.2	1
5.97	-0.59514	5.74866	8.75052	-10.3	-6	2.8	1
5.975	-0.18312	5.85984	8.63934	-9.4	-5.6	2.1	1
5.98	0.07194	6.00372	8.5347	-8.4	-5.3	1.7	1
5.985	0.07194	5.97102	8.38428	-7.1	-4.9	0.7	1
5.99	-0.0327	5.93178	8.42352	-5.7	-3.6	0	1
5.995	-0.22236	5.93178	8.312341	-5.2	-2.7	0	1
6	-0.48396	5.85984	8.27964	-4.4	-1.8	-0.1	1
6.005	-0.71286	5.85984	8.207701	-4.4	-1.2	0.3	1
6.01	-0.8240401	5.89254	8.09652	-4.2	-0.8	0.4	1
6.015	-0.8240401	5.85984	8.13576	-4.2	-0.1	0.9	1
6.02	-0.8240401	5.85984	8.2404	-3.9	0	1.6	1
6.025	-0.8632801	5.8206	8.2404	-4.1	0.2	1.8	1
6.03	-0.9352201	5.74866	8.35158	-4.1	0.5	2.1	1
6.035	-0.8959801	5.70942	8.312341	-3.2	0.8	2.3	1
6.04	-0.7848001	5.8206	8.312341	-1.7	0.6	2.3	1
6.045	-0.71286	5.89254	8.312341	-1.7	1.1	1.8	1
6.05	-0.7848001	5.89254	8.35158	-1.3	1.1	1.8	1
6.055	-0.8240401	5.8206	8.45622	-0.7	1.2	0.9	1
6.06	-0.9352201	5.89254	8.312341	-0.9	1.1	0.7	1
6.065	-0.8632801	5.89254	8.27964	-1.6	1.2	0.9	1
6.07	-0.8240401	5.93178	8.2404	-2.1	1.2	0.5	1
6.075	-0.9352201	5.85984	8.2404	-2.1	1.1	0.9	1
6.08	-0.8959801	5.89254	8.16846	-2.5	1.1	0.5	1
6.085	-0.8632801	5.85984	8.27964	-2.9	0.5	0.5	1
6.09	-0.8240401	5.85984	8.312341	-2.8	0	0.1	1
6.095	-0.8240401	5.8206	8.2404	-2.8	0.4	0.1	1
6.1	-0.8240401	5.85984	8.312341	-2.8	0.8	0.3	1
6.105	-0.7848001	5.8206	8.35158	-2.5	0.5	-0.2	1
6.11	-0.71286	5.89254	8.38428	-2.1	0.6	-0.1	1
6.115	-0.56244	5.89254	8.38428	-2.5	0.9	0	1
6.12	-0.56244	5.93178	8.35158	-3	1	-0.2	1
6.125	-0.67362	6.00372	8.38428	-3.7	1	-0.4	1
6.13	-0.7848001	6.04296	8.35158	-4.5	1	-0.6	1
6.135	-0.63438	6.114901	8.35158	-5.9	1.3	-0.8	1
6.14	-0.48396	6.15414	8.45622	-7.4	1.2	-1.1	1
6.145	-0.59514	6.00372	8.38428	-9.1	1.4	-1.2	1
6.15	-0.5232	5.93178	8.312341	-10.5	2.1	-1.8	1
6.155	-0.44472	6.00372	8.35158	-10.7	2.8	-2.1	1
6.16	-0.2943	5.93178	8.5347	-10.4	4	-2.9	1
6.165	-0.44472	5.93178	8.75052	-9.7	4.7	-4	1
6.17	-0.67362	5.78136	8.75052	-9.2	5.4	-4.6	1
6.175	-0.7455601	5.74866	8.67858	-7.4	6	-5.3	1
6.18	-0.71286	5.74866	8.606641	-6	6.3	-5.2	1
6.185	-0.7455601	5.93178	8.35158	-5.8	7	-5	1
6.19	-0.8632801	5.97102	8.35158	-6.1	7	-4.9	1
6.195	-0.5232	6.33726	8.5347	-8	7.4	-4.3	1
6.2	-0.8632801	6.00372	8.495461	-9.7	8.6	-5	1
6.205	-0.44472	6.082201	9.00558	-9.4	9.3	-4.6	1
6.21	0.63438	5.93178	8.78322	-9.3	12.3	-2.5	1
6.215	1.75926	6.22608	9.110221	-8.7	15.1	0.9	1
6.22	2.58984	6.15414	8.8617	-9.8	18.6	5.1	1
6.225	3.0738	6.29802	8.38428	-9.9	22.4	10.7	1
6.23	3.97632	6.52038	8.09652	-8.9	27.3	18.6	1
6.235	5.8533	6.814681	7.73028	-7.8	32	31.3	1
6.24	7.91994	7.73682	8.057281	-5.6	38	48.7	1
6.245	10.01928	8.07036	7.808761	-6	51.9	74.4	1
6.25	11.00028	8.475841	7.69758	-7.9	65.5	99.8	1
6.255	10.69944	8.84208	7.62564	-10.9	81.1	128.3	1
6.26	9.30642	8.88132	7.481761	-14.8	97.1	157.5	1
6.265	7.76952	8.6982	6.899701	-18.7	111.2	185.8	1
6.27	5.89254	9.13638	6.605401	-21.7	125.9	217.3	1
6.275	3.78666	9.397981	6.2784	-22.9	137.3	237.1	1
6.28	1.15758	9.65304	5.77482	-24	145.9	252.8	1
6.285	-2.13858	9.83616	5.44782	-23	150.2	261.8	1
6.29	-5.51322	9.986581	5.15352	-22	151.2	265.7	1
6.295	-8.74398	10.20894	5.04234	-19.7	147.4	264.1	1
6.3	-11.78508	10.28088	5.19276	-17.5	137.9	256.6	1
6.305	-13.66206	9.76422	4.86576	-14.2	119.9	238.8	1
6.31	-14.2245	8.475841	3.6297	-11.6	104.2	219.9	1
6.315	-13.77324	7.481761	3.04764	-4.7	89.6	196.7	1
6.32	-12.31482	6.85392	3.23076	3.5	78.5	170.6	1
6.325	-11.52348	6.781981	3.84552	12.4	75.3	142.2	0
6.33	-10.81062	6.52038	4.6107	20.1	73.7	112.6	0
6.335	-10.1697	6.409201	5.44782	25.1	71.4	91.2	0
6.34	-9.123301	6.29802	6.13452	28.5	66.6	73	0
6.345	-7.91994	5.97102	6.53346	29.8	60.4	58.8	0
6.35	-6.526921	5.487061	6.74928	29.6	54.3	47.5	0
6.355	-5.02926	5.27124	7.11552	29.4	49.2	38.5	0
6.36	-3.67548	6.29802	9.260641	28.7	46.9	31.9	0
6.365	-2.89068	6.63156	11.36652	22.6	44.8	28.4	0
6.37	-1.57614	4.53222	10.09122	11.9	36.6	30.8	0
6.375	-0.2943	2.53752	7.481761	3	32.6	33.3	0
6.38	0.67362	3.09342	9.03828	3.5	31.9	35.7	0
6.385	1.38648	3.83244	11.36652	2.3	32.5	40.1	0
6.39	1.75926	3.2046	11.36652	-7.2	34	45.8	0
6.395	1.60884	2.3217	10.45746	-16.1	36.4	50.1	0
6.4	1.2753	2.39364	10.78446	-20.7	39	54.2	0
6.405	0.9352201	2.53752	11.47116	-25.2	40.3	57.8	0
6.41	0.56244	2.28246	11.1834	-31	38.9	60.9	0
6.415	0.41202	2.24322	10.81716	-36.9	36.1	63.9	0
6.42	0.2943	2.616	10.56864	-39.6	33.8	65.2	0
6.425	0.11118	3.09342	10.38552	-41	31.9	65.7	0
6.43	-0.59514	3.7932	9.587641	-41.8	30.1	64.5	0
6.435	-2.0601	4.23792	8.207701	-39.3	28.5	58	0
6.44	-1.75926	5.45436	8.495461	-29.3	17	46.9	0
6.445	0.0327	6.186841	9.731521	-21.8	7.2	34.3	0
6.45	2.58984	5.59824	9.33258	-17.6	3.2	20.5	0
6.455	3.26346	5.16006	9.62034	-13.3	-0.3	9	0
6.46	2.66178	4.86576	9.986581	-8.6	-0.4	-0.4	0
6.465	2.09934	4.6761	9.62034	-4.6	0	-8.4	0
6.47	0.8959801	4.89846	8.78322	0	2.8	-13	0
6.475	-0.8240401	5.19276	8.42352	5.2	6.3	-15.4	0
6.48	-2.13858	5.487061	8.16846	7.4	6.6	-15.1	1
6.485	-2.21052	5.41512	8.09652	9.6	4.9	-14.3	1
6.49	-1.60884	5.63748	8.2404	11	3	-12.4	1
6.495	-1.15758	5.70942	8.38428	11.2	2	-9.1	1
6.5	-1.19682	5.97102	8.2404	10.5	1.8	-6.5	1
6.505	-1.308	5.97102	8.2404	9.7	1.7	-5.2	1
6.51	-1.34724	6.04296	8.27964	9.1	1.4	-4.3	1
6.515	-1.2753	6.114901	8.2404	8.1	1	-3.3	1
6.52	-1.15758	6.114901	8.16846	7.2	1.1	-2.3	1
6.525	-1.308	6.00372	8.207701	5.6	0.3	-1.6	1
6.53	-1.308	5.97102	8.16846	5.1	0	-0.9	1
6.535	-1.23606	5.97102	8.2404	3.9	-0.2	0	1
6.54	-1.15758	5.93178	8.2404	3.2	-0.2	0	1
6.545	-1.19682	5.97102	8.16846	1.7	-0.4	0.5	1
6.55	-1.2753	5.85984	8.16846	0.8	-0.7	0.7	1
6.555	-1.19682	5.85984	8.207701	0.4	-0.8	1.3	1
6.56	-1.0464	5.89254	8.2404	-0.3	-1.1	1.4	1
6.565	-0.7455601	5.89254	8.2404	-0.4	-1.4	1.8	1
6.57	-0.5232	5.78136	8.2404	-0.7	-1.3	1.4	1
6.575	-0.59514	5.74866	8.2404	-0.7	-1.5	0.7	1
6.58	-0.63438	5.85984	8.312341	-0.1	-1.5	0.7	1
6.585	-0.7455601	5.85984	8.35158	0.8	-1.1	0	1
6.59	-0.63438	5.78136	8.312341	1	-1.4	0.2	1
6.595	-0.63438	5.74866	8.312341	2	-1.2	-0.2	1
6.6	-0.41202	5.74866	8.35158	3.1	-1.3	-0.2	1
6.605	-0.33354	5.8206	8.45622	4.2	-1.1	-1	1
6.61	-0.41202	5.85984	8.35158	6.2	-0.7	-1.4	1
6.615	-0.48396	5.85984	8.42352	6.7	-0.9	-1.4	1
6.62	-0.48396	5.89254	8.38428	6.9	-0.7	-2.3	1
6.625	-0.59514	5.85984	8.35158	7.3	-0.4	-2.9	1
6.63	-0.48396	5.93178	8.42352	8.1	-0.4	-3.3	1
6.635	-0.8959801	5.93178	8.35158	8.5	-0.2	-3.1	1
6.64	-1.49766	5.89254	8.09652	8.2	-0.9	-4.5	1
6.645	-1.0464	6.04296	8.207701	8.4	-4.6	-8.9	1
6.65	-0.48396	6.04296	8.13576	9.1	-8.1	-13	1
6.655	-0.48396	6.082201	8.16846	9.1	-11.6	-17.7	1
6.66	-1.0464	6.15414	7.952641	9.5	-15.4	-23.1	1
6.665	-1.5369	6.15414	7.985341	11.3	-20.4	-29.1	1
6.67	-1.7985	6.186841	7.84146	13.1	-28.8	-37.6	1
6.675	-1.68732	6.26532	7.9134	15	-36.5	-45.7	1
6.68	-1.34724	6.29802	7.952641	16.7	-45.6	-55.9	1
6.685	-1.08564	6.26532	8.09652	17.7	-54.9	-65.9	1
6.69	-0.9744601	6.3765	8.207701	18.4	-63	-75.7	1
6.695	-0.9744601	6.26532	8.207701	18.8	-71	-86.3	1
6.7	-0.9744601	6.29802	8.13576	19.6	-79.3	-96.3	1
6.705	-1.12488	6.26532	8.207701	20.3	-88.6	-107.8	1
6.71	-1.308	6.15414	8.16846	21.2	-96.5	-116.6	1
6.715	-1.42572	5.85984	8.16846	21.7	-104.3	-124.8	1
6.72	-0.71286	5.89254	8.2404	22.5	-112.4	-133.8	1
6.725	0.0327	5.74866	8.45622	22.9	-117.8	-141.6	1
6.73	0.2943	5.89254	8.35158	23.6	-121.6	-150	1
6.735	-0.37278	5.59824	8.5674	23.9	-122.7	-155.2	1
6.74	-0.5232	5.70942	8.38428	23.7	-126.2	-160.5	1
6.745	-0.18312	5.70942	8.38428	25	-128.4	-164.7	1
6.75	0.0327	5.85984	8.27964	26.2	-129.1	-169.8	1
6.755	-0.18312	5.89254	8.2404	26.4	-129.7	-172.7	1
6.76	-0.48396	5.8206	8.27964	26.8	-130.2	-174.3	1
6.765	-0.48396	5.74866	8.35158	27	-131.4	-176.1	1
6.77	-0.41202	5.63748	8.312341	26.8	-132.6	-177.5	1
6.775	-0.2943	5.74866	8.2404	26.9	-133.3	-179.6	1
6.78	-0.5232	5.78136	8.42352	26.6	-133.4	-181	1
6.785	-0.56244	5.63748	8.2404	25.3	-134.4	-181.7	1
6.79	-0.44472	5.74866	8.16846	24.6	-134.6	-182.2	1
6.795	-0.48396	5.74866	8.207701	22.9	-134.4	-181.7	1
6.8	-0.2616	5.89254	8.02458	21.7	-134.6	-180.8	1
6.805	-0.07194	5.89254	7.952641	20.3	-133.1	-179.2	1
6.81	-0.11118	5.89254	7.76952	18.4	-131.1	-177.3	1
6.815	0.14388	5.67672	7.5537	17.2	-126.7	-174.2	1
6.82	0.48396	5.63748	7.5537	16.9	-121.6	-169.9	1
6.825	0.7848001	5.74866	7.84146	16.9	-114.8	-164.5	1
6.83	0.67362	5.74866	7.952641	16.3	-107.6	-157.7	1
6.835	0.5232	5.70942	7.808761	15.5	-99.2	-149.4	1
6.84	0.2616	5.89254	7.62564	14.4	-88.4	-138.9	1
6.845	0.07194	5.85984	7.76952	14.4	-80	-129.2	1
6.85	-0.11118	5.93178	7.952641	14.7	-71.7	-118.5	1
6.855	-0.22236	5.8206	8.13576	14.6	-63.3	-107.1	1
6.86	-0.33354	5.74866	8.27964	14.1	-55.2	-94.8	1
6.865	-0.44472	5.74866	8.38428	14	-46.2	-82.1	1
6.87	-0.8240401	5.89254	8.27964	13.1	-36.8	-69	1
6.875	-1.23606	6.04296	8.057281	11.7	-25.5	-52	1
6.88	-2.0274	6.52038	7.84146	11.5	-16.7	-38.5	1
6.885	-2.70102	6.409201	7.481761	10	-8.6	-25.7	1
6.89	-3.11304	6.26532	7.586401	8.8	-0.9	-13.4	1
6.895	-3.45312	5.85984	7.84146	7.5	4.2	-2.3	1
6.9	-3.11304	5.487061	8.057281	5.5	8.5	9.5	1
6.905	-1.94892	5.487061	8.42352	5.4	10.8	16.1	1
6.91	-1.15758	5.97102	8.35158	4	8.4	19.6	1
6.915	-1.12488	6.6708	8.13576	1.1	9.7	21.4	1
6.92	-1.08564	6.814681	7.65834	-1.1	9.4	20.9	1
6.925	0.11118	7.37058	7.84146	-3.1	6.3	18.4	1
6.93	0.71286	7.108981	7.84146	-5.6	3.2	14.7	1
6.935	0.44472	6.92586	7.985341	-8.6	2.1	10	1
6.94	0.48396	6.74274	8.09652	-10.6	0.4	5.1	1
6.945	0.67362	6.6708	8.16846	-12.3	-0.1	1.4	1
6.95	0.2616	6.52038	8.13576	-14.9	0.2	-1.2	1
6.955	-0.07194	6.3765	8.16846	-16.3	0	-4	1
6.96	-0.33354	6.29802	8.16846	-17.2	-0.4	-5.5	1
6.965	-0.56244	6.22608	8.057281	-18.1	-0.7	-6.7	1
6.97	-0.67362	6.00372	8.13576	-18.9	-1.2	-7.4	1
6.975	-0.63438	6.04296	8.16846	-19.3	-1	-7.8	1
6.98	-0.7455601	6.04296	8.16846	-19.6	-1.2	-8.1	1
6.985	-1.0137	5.85984	8.207701	-19.9	-1.3	-7.8	1
6.99	-1.23606	5.27124	8.42352	-20	-0.9	-7.5	1
6.995	-2.47212	5.37588	8.495461	-18.4	-1.1	-4.9	1
7	-1.94892	5.34318	8.5674	-15.6	-1.4	-2.9	1
7.005	-1.08564	5.63748	8.5674	-12.3	-2.2	-1.6	1
7.01	-0.8959801	5.74866	8.45622	-9.8	-1.8	-0.4	1
7.015	-0.7848001	5.93178	8.312341	-9.1	-1	-0.2	1
7.02	-0.8240401	6.00372	8.27964	-8.9	-1.1	0	1
7.025	-0.7455601	5.97102	8.2404	-9.3	-1.4	-0.4	1
7.03	-0.8632801	5.89254	8.16846	-9.9	-1.4	-0.5	1
7.035	-1.0137	5.8206	8.207701	-10	-1.6	-0.7	1
7.04	-1.0464	5.74866	8.27964	-9.9	-1.8	-0.7	1
7.045	-0.9352201	5.78136	8.27964	-9.6	-1.6	-0.6	1
7.05	-0.8240401	5.8206	8.27964	-9.1	-1.7	-0.3	1
7.055	-0.7848001	5.8206	8.2404	-8.6	-1.8	-0.7	1
7.06	-0.7848001	5.8206	8.207701	-8.4	-1.6	-0.2	1
7.065	-0.7848001	5.8206	8.312341	-7.8	-1.8	-0.5	1
7.07	-0.7848001	5.8206	8.35158	-7.6	-2	-0.7	1
7.075	-0.7455601	5.89254	8.27964	-7	-1.8	-0.7	1
7.08	-0.67362	5.89254	8.2404	-6.7	-1.5	-0.7	1
7.085	-0.67362	5.85984	8.312341	-5.9	-1.6	-1.1	1
7.09	-0.7455601	5.8206	8.312341	-6	-1.6	-0.6	1
7.095	-0.7848001	5.70942	8.312341	-5.5	-1.6	-0.6	1
7.1	-0.8240401	5.70942	8.35158	-4.2	-1.6	-1	1
7.105	-0.7848001	5.74866	8.35158	-3.5	-1.3	-0.7	1
7.11	-0.7848001	5.8206	8.27964	-3.2	-1.3	-1.5	1
7.115	-0.7848001	5.74866	8.27964	-3	-1.5	-1.3	1
7.12	-0.8240401	5.78136	8.27964	-2.8	-1.3	-1.1	1
7.125	-0.7848001	5.74866	8.27964	-2.5	-1.4	-0.9	1
7.13	-0.7848001	5.67672	8.207701	-2.3	-1.4	-0.5	1
7.135	-0.9352201	5.63748	8.35158	-2	-1.3	-0.4	1
7.14	-0.8632801	5.67672	8.35158	-1.3	-1.6	-0.1	1
7.145	-0.8240401	5.67672	8.312341	-1	-1.1	0.1	1
7.15	-0.8632801	5.74866	8.27964	-0.8	-1.5	0	1
7.155	-0.7455601	5.78136	8.27964	-0.9	-1.4	0	1
7.16	-0.8240401	5.78136	8.27964	-0.3	-1.1	0	1
7.165	-0.7455601	5.78136	8.27964	-0.7	-1.6	0.6	1
7.17	-0.71286	5.89254	8.27964	-0.6	-1.6	0.4	1
7.175	-0.67362	5.8206	8.27964	-1.2	-1.6	0.2	1
7.18	-0.63438	5.8206	8.16846	-1.4	-1.6	0	1
7.185	-0.67362	5.78136	8.27964	-0.9	-1.6	-0.2	1
7.19	-0.7455601	5.8206	8.27964	-1.2	-1.6	0	1
7.195	-0.8240401	5.74866	8.27964	-1.4	-1	-0.2	1
7.2	-0.7848001	5.70942	8.2404	-1.4	-1.6	0	1
7.205	-0.8959801	5.63748	8.2404	-1.1	-2.1	0.1	1
7.21	-0.8240401	5.67672	8.27964	-0.7	-1.8	0	1
7.215	-0.8632801	5.56554	8.312341	0	-1.7	0	1
7.22	-0.8632801	5.67672	8.312341	0.6	-1.7	0.1	1
7.225	-0.67362	5.67672	8.2404	1.2	-2	0.3	1
7.23	-0.8240401	5.70942	8.2404	1.6	-2	0.3	1
7.235	-0.8632801	5.56554	8.312341	2.1	-2	0.2	1
7.24	-0.7848001	5.59824	8.35158	2.8	-2.1	0.2	1
7.245	-0.8632801	5.5263	8.35158	4.2	-2.1	0.2	1
7.25	-0.8632801	5.5263	8.27964	5.9	-2.6	-0.6	1
7.255	-0.9744601	5.5263	8.35158	7	-2.9	-1.1	1
7.26	-0.8959801	5.56554	8.45622	8.8	-3.1	-0.4	1
7.265	-0.9352201	5.5263	8.45622	10	-3.5	-1	1
7.27	-1.0464	5.37588	8.45622	11.4	-3.3	-0.4	1
7.275	-0.8240401	5.41512	8.5674	14	-4.2	0	1
7.28	-0.67362	5.45436	8.63934	16.5	-4.9	-0.2	1
7.285	-0.8959801	5.37588	8.67858	18.2	-4.5	0.3	1
7.29	-1.08564	4.9704	8.8617	20.3	-4.9	1.2	1
7.295	-2.62254	4.82652	8.711281	24.2	-5.8	2.5	1
7.3	-2.40018	5.04888	8.82246	31.5	-10.3	3.4	1
7.305	-0.2616	5.27124	9.188701	37.3	-16.5	1.8	1
7.31	-0.67362	5.27124	9.03828	42	-17.2	1.4	1
7.315	-1.0137	5.45436	8.96634	46.1	-17.5	1.4	1
7.32	0.71286	5.41512	9.03828	51.9	-18.8	0.8	1
7.325	-1.19682	5.45436	9.260641	58.8	-13.5	2.3	1
7.33	-1.90968	5.19276	9.110221	65.8	-13.9	3.5	1
7.335	-0.8632801	5.30394	9.33258	76.1	-20	3.1	1
7.34	-0.9352201	5.232	9.47646	84	-22.7	3	1
7.345	-1.42572	5.19276	9.5484	90.9	-25.4	3.3	1
7.35	-1.12488	5.30394	9.5484	99.6	-30.6	3.2	1
7.355	-0.8240401	5.30394	9.62034	108.7	-36.8	2.4	1
7.36	-0.8240401	5.63748	9.842701	116.2	-40.2	1.7	1
7.365	-1.15758	5.34318	9.437221	120.6	-44.3	1.2	1
7.37	-0.9352201	5.70942	9.47646	127.2	-49.2	0	1
7.375	-0.37278	5.8206	9.47646	135.8	-54.9	-3.2	1
7.38	-0.7848001	6.114901	9.40452	144.4	-57	-6.3	1
7.385	-1.0137	5.67672	9.33258	148.5	-72.8	-11.4	1
7.39	-0.71286	6.04296	9.587641	152.7	-83	-17.5	1
7.395	-0.9744601	6.22608	9.40452	155.8	-93.4	-23.8	1
7.4	-1.12488	6.3765	9.587641	157.7	-106.9	-29.7	1
7.405	-1.19682	6.186841	9.00558	157	-120.3	-36.8	1
7.41	-0.7848001	7.2594	9.587641	156.3	-137.7	-47	1
7.415	-0.59514	6.63156	8.82246	151.6	-149.5	-54.6	1
7.42	-0.8240401	7.44252	9.47646	146.4	-158.9	-64.1	1
7.425	-0.9352201	6.9978	10.56864	138.8	-168.4	-73.7	1
7.43	-1.38648	6.22608	11.07222	124.6	-174.6	-85.3	1
7.435	-1.64808	6.15414	10.78446	110.5	-177.6	-98.7	1
7.44	-2.5506	4.86576	9.692281	95	-185	-113.5	1
7.445	-5.1012	3.64932	10.45746	76.2	-194.3	-137.6	1
7.45	-7.76952	4.01556	12.60258	60.2	-199.4	-162.9	1
7.455	-10.32012	1.13796	11.1834	38.9	-200.6	-192.8	1
7.46	-12.34752	0	10.01928	21.3	-206.2	-221.8	1
7.465	-12.12516	0.0327	10.41822	12.3	-216.7	-249.9	1
7.47	-10.6602	0.7717201	11.00028	-1.6	-229.1	-283.8	1
7.475	-8.443141	1.51074	12.05322	-14.6	-230.2	-309.6	1
7.48	-6.64464	1.87698	11.87664	-30.5	-223.2	-332.2	1
7.485	-4.42758	3.05418	12.67452	-45.3	-213.3	-349	1
7.49	-2.66178	2.09934	11.94858	-61	-204.4	-358.1	1
7.495	-1.5369	1.80504	10.67328	-75.1	-203	-359.3	1
7.5	-0.41202	1.69386	9.875401	-85.1	-202.6	-355.4	1
7.505	0.33354	1.94892	9.5484	-93	-200.7	-347	1
7.51	0.2943	2.50482	9.40452	-97.4	-200.2	-339.8	1
7.515	-0.22236	3.05418	9.36528	-101	-200.6	-333.9	1
7.52	-0.8959801	3.45966	9.188701	-104.7	-197.6	-328.2	1
7.525	-1.72656	3.83244	8.78322	-107.1	-198.4	-322.4	1
7.53	-2.47212	4.0875	8.2404	-109.3	-201.4	-316.6	1
7.535	-3.26346	4.3491	7.586401	-109.7	-205.8	-311.3	1
7.54	-3.86514	4.3491	6.64464	-107.8	-216	-307	1
7.545	-3.86514	4.27062	5.44782	-104.5	-226	-301	1
7.55	-3.45312	3.97632	4.06788	-98.7	-232.1	-294.9	1
7.555	-3.18498	3.75396	3.11958	-89	-233.2	-290	1
7.56	-3.60354	4.15944	3.15882	-76.7	-228.5	-284.5	1
7.565	-7.017421	8.253481	4.13982	-60.4	-218.1	-278	1
7.57	-8.85516	16.2192	10.78446	-43.6	-211	-265.4	1
7.575	-5.591701	11.24226	6.20646	-57.6	-237.3	-244.5	1
7.58	-5.3301	9.76422	0.0327	-68.6	-247.2	-238.7	1
7.585	-7.017421	10.90872	-1.85082	-50.8	-238.8	-229.5	1
7.59	-7.27902	18.76326	1.3407	-29.2	-234.7	-218.2	1
7.595	-8.03112	24.3615	5.19276	-19.6	-225.6	-219.3	1
7.6	-7.99188	17.17404	-3.77358	-36.9	-215.6	-224.1	1
7.605	-5.3628	19.94046	-6.53346	-23.4	-213.9	-221.2	1
7.61	-1.45842	24.25032	-4.6434	4.1	-201.4	-213.2	1
7.615	2.0601	25.28364	-4.86576	18.8	-178.6	-199.4	1
7.62	4.3164	24.43998	-5.44782	25.5	-156.3	-184	1
7.625	3.0411	23.92332	-3.81282	35	-134.1	-161.4	1
7.63	-0.07194	19.90122	-0.50358	39.5	-109	-138.8	1
7.635	-2.0601	12.53064	3.88476	33	-83.6	-117.1	1
7.64	-2.74026	6.6708	7.37058	22.2	-60.5	-91.7	1
7.645	-3.48582	3.53814	10.01928	16.9	-47.2	-71.7	1
7.65	-3.60354	2.68794	10.67328	11.9	-35.1	-53.4	1
7.655	-2.5506	3.53814	10.45746	6.2	-22.6	-35.9	1
7.66	-3.52506	4.89846	9.293341	-0.4	-7.6	-17.7	1
7.665	-6.19338	5.85984	7.44252	-7.5	4.8	-1.2	1
7.67	-6.304561	6.44844	7.15476	-13	8.4	10.6	1
7.675	-3.11304	6.89316	7.65834	-19.6	3.5	18.4	1
7.68	-0.9744601	6.781981	8.2404	-26.5	1.1	20.7	1
7.685	-0.71286	6.85392	8.02458	-33.3	1	16.9	1
7.69	0.8959801	6.92586	8.38428	-35.6	-1.4	13.3	1
7.695	1.64808	6.9978	8.45622	-37.5	-2.1	8.1	1
7.7	1.38648	6.3765	8.63934	-36.7	-2.9	0.9	1
7.705	1.0464	5.30394	8.96634	-35	-4.1	-3.4	1
7.71	-1.23606	4.6434	9.36528	-30.5	-1.1	-5.1	1
7.715	-1.64808	4.75458	9.5484	-22.6	1.4	-5.2	1
7.72	-0.56244	5.120821	9.36528	-15.1	2.3	-4.1	1
7.725	-0.44472	5.34318	9.07752	-9.1	4.1	-3.6	1
7.73	-0.7848001	5.56554	8.63934	-4.4	6.5	-3.6	1
7.735	-0.2943	5.89254	8.38428	0	8.2	-4.6	1
7.74	0.0327	5.97102	8.27964	1.1	9.3	-5.4	1
7.745	-0.18312	5.97102	8.207701	2.1	9.4	-6.8	1
7.75	-0.9744601	5.74866	8.207701	2.1	10.7	-7.4	1
7.755	-1.68732	5.78136	8.16846	1.3	10	-7.4	1
7.76	-1.87698	5.78136	8.13576	0.5	8.9	-7.2	1
7.765	-1.87698	5.74866	8.16846	-0.9	7.4	-6.3	1
7.77	-1.87698	5.67672	8.13576	-1.8	6.6	-5.4	1
7.775	-1.72656	5.78136	8.2404	-3.2	5	-4.4	1
7.78	-1.64808	5.67672	8.2404	-3.6	3.8	-4.2	1
7.785	-1.5369	5.67672	8.2404	-4.1	2.1	-3.3	1
7.79	-1.57614	5.70942	8.2404	-4.4	1.1	-2.8	1
7.795	-1.60884	5.67672	8.2404	-5	-0.3	-1.8	1
7.8	-1.64808	5.56554	8.312341	-6	-1.3	-1.2	1
7.805	-1.5369	5.56554	8.312341	-6.2	-3	-0.2	1
7.81	-1.34724	5.59824	8.35158	-6.3	-4.2	0.7	1
7.815	-1.23606	5.59824	8.312341	-6.1	-5.4	1.1	1
7.82	-1.08564	5.70942	8.35158	-6.5	-6.3	1.8	1
7.825	-1.08564	5.70942	8.312341	-7.3	-6.8	2.4	1
7.83	-1.15758	5.56554	8.312341	-8	-7.2	2.8	1
7.835	-1.19682	5.45436	8.38428	-8.4	-7.3	3	1
7.84	-1.2753	5.41512	8.45622	-7.7	-8	3.4	1
7.845	-1.2753	5.45436	8.38428	-6.7	-7.5	3	1
7.85	-1.19682	5.5263	8.27964	-5.8	-7	3	1
7.855	-1.15758	5.487061	8.27964	-5	-6.7	3.4	1
7.86	-1.12488	5.56554	8.27964	-4.2	-6.9	3.8	1
7.865	-1.19682	5.59824	8.27964	-3.4	-6.7	3.3	1
7.87	-1.12488	5.56554	8.35158	-3	-6.3	3.5	1
7.875	-1.12488	5.56554	8.35158	-2.3	-6.5	3.4	1
7.88	-1.08564	5.63748	8.312341	-1.4	-6	3.3	1
7.885	-1.12488	5.59824	8.35158	-1.1	-5.3	3.1	1
7.89	-1.12488	5.59824	8.27964	-0.8	-4.9	2.8	1
7.895	-1.15758	5.59824	8.312341	-0.2	-5	3.2	1
7.9	-1.12488	5.56554	8.35158	0.1	-4.9	3.3	1
7.905	-1.0464	5.56554	8.42352	0.4	-4.7	2.8	1
7.91	-0.9744601	5.63748	8.35158	0.6	-4.4	2.8	1
7.915	-1.0137	5.59824	8.35158	1.2	-4.6	2.3	1
7.92	-0.9352201	5.70942	8.38428	2.2	-3.9	2.3	1
7.925	-0.8959801	5.63748	8.42352	2.4	-3.9	2.3	1
7.93	-0.9352201	5.70942	8.38428	2.8	-4.1	2.2	1
7.935	-0.8959801	5.70942	8.35158	3	-3.9	1.9	1
7.94	-1.0137	5.67672	8.27964	2.7	-3.9	1.6	1
7.945	-1.0464	5.70942	8.38428	2.8	-3.8	1.5	1
7.95	-1.0464	5.67672	8.38428	3	-3.5	1.5	1
7.955	-1.12488	5.63748	8.38428	3.3	-3.8	1.3	1
7.96	-0.9744601	5.63748	8.38428	3.7	-4.3	1.4	1
7.965	-0.9744601	5.67672	8.35158	3.9	-4.1	2	1
7.97	-0.8632801	5.70942	8.35158	4.4	-4.1	1.5	1
7.975	-1.0464	5.70942	8.35158	4.3	-4.2	1	1
7.98	-0.9352201	5.67672	8.35158	4.4	-3.9	0.6	1
7.985	-0.7848001	5.63748	8.35158	5.1	-3.7	0.3	1
7.99	-0.9744601	5.56554	8.38428	5.8	-4.2	0.4	1
7.995	-1.0464	5.5263	8.45622	5.8	-4.4	-0.3	1
8	-1.0464	5.45436	8.45622	6.7	-4.9	-0.7	1
8.005	-0.9744601	5.45436	8.5674	8.4	-4.4	-1	1
8.01	-1.23606	5.37588	8.606641	10.5	-4.6	-0.7	1
8.015	-0.8959801	5.30394	8.606641	13.2	-5.6	-1	1
8.02	-1.19682	5.232	8.78322	16.3	-6.3	-1.4	1
8.025	-1.7985	4.86576	8.75052	19.1	-8.4	-2.1	1
8.03	-1.94892	4.78728	9.03828	25.2	-12.5	-3.5	1
8.035	-1.68732	4.6761	9.33258	32	-16.8	-4.4	1
8.04	-0.67362	4.75458	9.659581	41.9	-20.9	-5.4	1
8.045	0.44472	4.6761	9.875401	50.6	-21.3	-6.3	1
8.05	-1.23606	4.89846	9.80346	61.8	-15.9	-6.3	1
8.055	-2.13858	4.86576	9.986581	72.3	-16.3	-6.3	1
8.06	-1.12488	4.71534	10.05852	81.6	-21.4	-7.9	1
8.065	-0.8240401	4.89846	10.1697	93.6	-26.1	-10.6	1
8.07	-1.5369	4.89846	10.27434	104.8	-31.4	-14.4	1
8.075	-1.45842	5.08158	10.41822	119.1	-43.1	-20.5	1
8.08	-1.45842	5.120821	10.24164	130.4	-56	-25.9	1
8.085	-0.7455601	5.08158	9.842701	141.6	-69.5	-31.6	1
8.09	0.11118	5.70942	10.09122	152.5	-80.9	-39.1	1
8.095	-0.18312	5.56554	9.80346	161.4	-91.2	-47.3	1
8.1	-0.67362	5.41512	9.293341	170.8	-106.4	-57.8	1
8.105	-0.8240401	6.114901	9.947341	177.9	-120.3	-67	1
8.11	-1.0137	5.89254	10.27434	181	-134.7	-75.3	1
8.115	-1.60884	5.37588	9.731521	180.8	-147	-85.1	1
8.12	-1.7985	5.74866	10.27434	181.5	-161.5	-93.6	1
8.125	-1.45842	6.33726	11.00028	179.2	-180.4	-105	1
8.13	-1.19682	6.7035	10.38552	171.5	-190.9	-115.2	1
8.135	-0.9744601	6.3765	10.31358	163.5	-201.4	-122.7	1
8.14	-0.7455601	6.3765	10.13046	154.4	-209.7	-131.3	1
8.145	-1.308	6.33726	10.92834	143.8	-215.8	-141.6	1
8.15	-3.11304	4.86576	12.12516	127.9	-224.6	-153.5	1
8.155	-5.25162	3.38772	11.98128	108.1	-228.3	-173.6	1
8.16	-7.65834	2.17128	12.8511	86.8	-231.8	-196.6	1
8.165	-9.234481	1.4715	13.43316	69.2	-234	-222.5	1
8.17	-10.6602	-0.07194	12.96228	50.3	-233.8	-250.7	1
8.175	-11.1507	-0.2943	12.92958	33.6	-237	-278	1
8.18	-10.35936	0.8109601	12.92958	19.1	-241.8	-303.8	1
8.185	-7.46868	2.3217	14.59728	1.6	-243.6	-329.3	1
8.19	-4.53876	0.8109601	13.7994	-18	-245.4	-340.6	1
8.195	-2.0601	-0.21582	12.09246	-37.3	-247.1	-343.3	1
8.2	-0.11118	-1.24914	10.34628	-50.8	-246.3	-342.5	1
8.205	1.15758	-1.80504	9.437221	-58.9	-241.5	-334.8	1
8.21	1.64808	-1.54344	9.188701	-65.5	-232.8	-322.7	1
8.215	1.42572	-0.8829001	9.587641	-69.4	-224.6	-312.1	1
8.22	0.8240401	-0.14388	10.09122	-74.2	-217.2	-301	1
8.225	-0.18312	0.43818	10.27434	-79.9	-212.3	-289.5	1
8.23	-1.15758	0.8109601	10.2024	-85.6	-209.9	-278.8	1
8.235	-2.09934	1.06602	9.875401	-91	-210	-269.2	1
8.24	-3.11304	1.39956	9.36528	-95.4	-209.9	-261.2	1
8.245	-3.93708	1.4715	8.711281	-98.6	-212.1	-254.9	1
8.25	-4.72842	1.69386	8.13576	-99	-212.3	-252.1	1
8.255	-5.66364	2.0274	7.62564	-97.3	-211.1	-251.1	1
8.26	-6.56616	2.50482	7.403281	-94	-210.2	-252.1	1
8.265	-7.54062	2.943	7.11552	-90.1	-208.3	-253.1	1
8.27	-8.48238	3.45966	6.572701	-84.8	-206	-255.4	1
8.275	-11.71314	6.26532	5.36934	-79.4	-204.4	-257.8	1
8.28	-11.6739	14.62998	11.1834	-64	-219.8	-251	1
8.285	-10.6602	9.947341	8.63934	-72.1	-244.2	-233.6	1
8.29	-8.331961	10.20894	3.88476	-88.3	-243.3	-233.7	1
8.295	-8.67204	9.62034	0.64746	-81.6	-242.3	-229.4	1
8.3	-9.71844	13.38084	1.30146	-66.2	-236.5	-223.1	1
8.305	-10.32012	21.56238	6.53346	-45.3	-229.3	-212.8	1
8.31	-10.3986	17.3964	3.15882	-52.9	-218.1	-214.1	1
8.315	-8.443141	15.84642	-0.9744601	-62	-205	-214.1	1
8.32	-7.6191	17.1021	-2.21052	-49.4	-187.7	-213.5	1
8.325	-6.677341	18.2793	-2.43288	-31.9	-173.3	-207.4	1
8.33	-1.64808	20.8953	-2.6814	-9	-154.9	-197.1	1
8.335	-3.60354	21.08496	-3.6624	5.4	-122.2	-182.9	1
8.34	-3.37464	20.71218	-3.59046	16.3	-107.5	-159.9	1
8.345	-1.83774	19.90122	-2.86452	26.7	-96.2	-135.6	1
8.35	1.60884	19.05756	-2.6814	33	-88.1	-111.5	1
8.355	7.507921	19.24068	-0.28776	42.2	-68	-84.2	1
8.36	8.29272	17.17404	2.60946	43.1	-46.2	-62.3	1
8.365	3.22422	12.53064	3.9894	28.9	-23.1	-42.7	1
8.37	-4.0875	7.66488	6.53346	15.9	-6.1	-28	1
8.375	-6.45498	4.42104	8.16846	6.7	-2.6	-20.2	1
8.38	-3.00186	3.7932	9.188701	0.7	-5.7	-13.3	1
8.385	-0.8959801	4.86576	9.437221	-2.7	-2.7	-4.4	1
8.39	-2.77296	5.30394	8.207701	-10.1	2.7	3.9	1
8.395	-3.3354	6.186841	7.62564	-14.3	2.6	7.2	1
8.4	-2.09934	6.59232	7.76952	-17.9	0.3	6.8	1
8.405	-1.90968	6.00372	7.952641	-23.1	-1.2	6.5	1
8.41	-2.289	4.6761	8.312341	-26.6	-2.5	5.1	1
8.415	-2.13858	5.00964	9.14946	-22.8	-4.8	4.9	1
8.42	-0.8632801	5.08158	9.5157	-17.7	-5.1	6.3	1
8.425	0.5232	5.30394	9.5157	-12.8	-4.7	6.7	1
8.43	0.9352201	5.59824	9.437221	-5.3	-2.6	6.2	1
8.435	0.48396	5.70942	9.03828	0	-0.4	4.8	1
8.44	-0.33354	5.8206	8.75052	5	1.2	2.3	1
8.445	-0.48396	5.85984	8.606641	7.2	1.6	1	1
8.45	-0.11118	6.00372	8.5674	7.6	2	0.4	1
8.455	-0.18312	6.00372	8.45622	7.5	3.1	-0.5	1
8.46	-0.41202	6.00372	8.35158	6.7	4.7	-1.4	1
8.465	-0.67362	5.97102	8.38428	5.7	5.6	-2.1	1
8.47	-0.7455601	5.89254	8.38428	5.2	6.4	-2.5	1
8.475	-0.71286	5.85984	8.45622	4.6	7.2	-3.4	1
8.48	-0.8632801	5.8206	8.38428	3.9	7.4	-3.8	1
8.485	-0.8240401	5.89254	8.312341	3.6	7.2	-4.2	1
8.49	-0.63438	5.93178	8.312341	2.5	7	-5	1
8.495	-1.0464	5.85984	8.2404	0.9	6.9	-5.3	1
8.5	-1.5369	5.74866	8.2404	-0.3	6.2	-5.1	1
8.505	-1.60884	5.67672	8.27964	-0.8	5.3	-4.6	1
8.51	-1.64808	5.70942	8.207701	-1.5	4.5	-4.4	1
8.515	-1.49766	5.67672	8.2404	-2.1	3.3	-3.5	1
8.52	-1.34724	5.59824	8.35158	-2.5	2.4	-2.1	1
8.525	-1.2753	5.63748	8.38428	-2.8	2.1	-1.6	1
8.53	-1.19682	5.5263	8.35158	-3	1.6	-0.4	1
8.535	-1.12488	5.56554	8.45622	-2.1	1.4	-0.5	1
8.54	-1.0464	5.41512	8.45622	-1.1	1.2	-0.5	1
8.545	-1.0464	5.45436	8.495461	-0.4	1.6	-0.4	1
8.55	-0.9352201	5.487061	8.495461	1.2	2.3	-0.4	1
8.555	-0.8240401	5.59824	8.5347	2.2	2.7	-0.4	1
8.56	-0.7848001	5.67672	8.35158	3.4	3.2	-0.2	1
8.565	-0.63438	5.67672	8.42352	3.9	3.4	-0.4	1
8.57	-0.44472	5.8206	8.38428	4.2	3.6	-1.4	1
8.575	-0.56244	5.85984	8.27964	4.8	3.8	-2.4	1
8.58	-0.67362	5.74866	8.312341	5.1	3.8	-2.8	1
8.585	-0.7848001	5.67672	8.35158	5.1	4	-3.7	1
8.59	-1.0137	5.70942	8.27964	5.1	3.6	-3.7	1
8.595	-1.15758	5.56554	8.312341	5.6	3.8	-3.1	1
8.6	-1.2753	5.5263	8.35158	5.8	3.9	-2.2	1
8.605	-1.2753	5.56554	8.27964	6.4	3.9	-2.1	1
8.61	-1.23606	5.59824	8.27964	7.1	3.5	-1.8	1
8.615	-1.2753	5.63748	8.2404	7	3.2	-1.3	1
8.62	-1.2753	5.63748	8.2404	6.5	2.5	-1	1
8.625	-1.34724	5.67672	8.27964	6.5	2.1	-0.2	1
8.63	-1.23606	5.74866	8.2404	6	1.4	-0.2	1
8.635	-1.15758	5.78136	8.207701	5.6	1	0	1
8.64	-1.19682	5.8206	8.207701	5	0.4	0.7	1
8.645	-1.15758	5.74866	8.207701	4	-0.3	1.1	1
8.65	-1.12488	5.78136	8.207701	2.8	-0.7	1.3	1
8.655	-1.0464	5.85984	8.2404	2.2	-0.8	1.6	1
8.66	-0.8240401	5.85984	8.2404	1.4	-1.4	1.7	1
8.665	-0.67362	5.93178	8.27964	0.5	-1.8	1.5	1
8.67	-0.63438	5.97102	8.2404	-0.7	-1.7	1.3	1
8.675	-0.71286	5.97102	8.27964	-1.4	-2.2	0.7	1
8.68	-0.8240401	5.8206	8.2404	-2.3	-2.1	0	1
8.685	-0.9352201	5.74866	8.27964	-2.9	-2	-0.1	1
8.69	-1.0137	5.70942	8.2404	-2.9	-2.3	-0.2	1
8.695	-1.0137	5.63748	8.27964	-2.5	-2.5	-0.5	1
8.7	-0.9744601	5.59824	8.38428	-2	-2.8	-0.2	1
8.705	-1.0137	5.63748	8.312341	-1.4	-2.6	0.4	1
8.71	-1.0464	5.74866	8.27964	-1.3	-2.6	0.6	1
8.715	-2.5506	6.15414	7.985341	-1	-2.9	0.1	1
8.72	-1.60884	6.59232	7.15476	-1	-6.3	-1.3	1
8.725	2.58984	6.114901	8.894401	-3.4	-14.3	-6.8	1
8.73	-1.19682	4.30986	8.5347	-4.5	-9.2	-7.8	1
8.735	-1.2753	5.232	8.96634	-0.4	-6.9	-6.7	1
8.74	-1.38648	5.00964	8.42352	1.8	-5.3	-4.4	1
8.745	-1.72656	5.56554	8.312341	4.5	-4.2	-1.9	1
8.75	-0.5232	5.56554	8.495461	5.8	-6.1	-1.8	1
8.755	-1.57614	5.30394	8.45622	8.1	-5.3	-0.9	1
8.76	-1.0137	5.37588	8.5674	9	-5.5	-0.4	1
8.765	-0.44472	5.41512	8.78322	13.5	-7.4	-1.6	1
8.77	-0.9352201	5.30394	8.78322	15.6	-8.3	-2.6	1
8.775	-0.63438	5.08158	9.00558	19.3	-9.8	-4.6	1
8.78	-0.56244	5.08158	9.188701	24.9	-11.5	-7.6	1
8.785	-2.3217	5.08158	8.894401	29.8	-13.3	-10.5	1
8.79	-2.0601	5.04888	8.78322	36.2	-21	-15.2	1
8.795	-0.07194	5.56554	9.14946	43.2	-27.8	-20.6	1
8.8	-0.8240401	5.27124	9.110221	49.9	-28.7	-24	1
8.805	-1.38648	5.27124	9.00558	55.5	-31	-26.8	1
8.81	-0.48396	5.56554	9.07752	64.1	-36.9	-31.7	1
8.815	-0.41202	5.56554	8.93364	72.9	-44.4	-39.2	1
8.82	-0.48396	5.78136	9.00558	80.2	-50.5	-46.2	1
8.825	-0.44472	5.8206	9.110221	87.5	-58.5	-53.9	1
8.83	-0.56244	5.89254	9.07752	93.8	-66.7	-61.6	1
8.835	-0.63438	6.15414	9.110221	98.8	-75.8	-71.2	1
8.84	-0.9352201	6.15414	9.36528	105.5	-91.2	-82.1	1
8.845	-0.7848001	6.186841	9.2214	111	-107.3	-91.2	1
8.85	-0.14388	6.082201	8.96634	115.7	-120.6	-101	1
8.855	0.11118	6.00372	9.03828	121	-131.1	-110.9	1
8.86	-0.5232	6.186841	9.188701	126.4	-141.1	-120.7	1
8.865	-1.0137	5.74866	9.293341	131.1	-152.6	-129.2	1
8.87	-0.9352201	5.63748	9.5484	134.1	-163.1	-138.1	1
8.875	-1.0137	5.67672	9.842701	135.5	-173.9	-147.7	1
8.88	-1.23606	5.78136	10.2024	135.1	-182.5	-155	1
8.885	-1.42572	5.37588	10.31358	130.4	-189.3	-162.1	1
8.89	-1.0464	5.41512	9.692281	125.6	-193.2	-168.3	1
8.895	-1.2753	6.186841	10.09122	120.9	-198.1	-174	1
8.9	-1.68732	6.04296	9.293341	109.5	-205.2	-180.3	1
8.905	-1.94892	5.74866	8.2404	100.1	-211.1	-185.8	1
8.91	-1.94892	6.186841	8.8617	93.4	-218	-190.7	1
8.915	-2.51136	5.27124	9.36528	83.7	-223.9	-196.2	1
8.92	-4.16598	4.6761	10.89564	70.5	-226.9	-205.7	1
8.925	-6.677341	3.31578	11.8374	50.6	-226.1	-222.7	1
8.93	-9.646501	1.10526	10.92834	33.6	-223.9	-241.2	1
8.935	-11.74584	0.54936	10.41822	21.7	-224.9	-261.3	1
8.94	-12.1644	0.9156	10.34628	12.4	-228.6	-282.6	1
8.945	-10.81062	2.43288	11.98128	2.6	-232	-304.9	1
8.95	-9.123301	2.3544	11.94858	-10.6	-231.8	-324.7	1
8.955	-6.94548	2.39364	11.65428	-25.9	-231.8	-337.6	1
8.96	-4.95078	1.43226	10.41822	-43.1	-231.6	-345.4	1
8.965	-3.26346	0.73248	9.110221	-54.3	-231	-345.1	1
8.97	-1.87698	0.5886	8.42352	-60.2	-227.9	-340.8	1
8.975	-1.12488	0.7717201	8.207701	-64.5	-223	-334.5	1
8.98	-0.8959801	1.21644	8.207701	-68.3	-216.7	-327.6	1
8.985	-1.19682	1.54344	8.27964	-72.6	-209.7	-316.5	1
8.99	-1.68732	1.80504	8.09652	-76	-205.8	-307	1
8.995	-2.09934	2.0274	7.84146	-78.5	-203.2	-297.7	1
9	-2.47212	2.24322	7.62564	-80.3	-201.8	-289	1
9.005	-2.8122	2.39364	7.11552	-81.4	-199.7	-280.6	1
9.01	-3.26346	2.6487	6.86046	-80.9	-196.3	-271.6	1
9.015	-3.8259	2.83836	6.677341	-78.9	-193.3	-265.3	1
9.02	-4.27716	3.05418	6.2784	-77.2	-189.4	-258.4	1
9.025	-5.068501	3.16536	5.84676	-73.9	-185.6	-253.6	1
9.03	-8.6328	9.214861	7.2594	-65.9	-183.6	-247.1	1
9.035	-7.76952	12.53064	11.90934	-54.4	-203.1	-221.5	1
9.04	-5.55246	9.62034	6.97164	-74.2	-233.8	-196.4	1
9.045	-2.3217	9.13638	3.11958	-78.4	-251.4	-179.3	1
9.05	0.8240401	13.3416	4.82652	-70.1	-243.5	-165.6	1
9.055	0.5232	19.53498	7.004341	-64.2	-210.4	-159.3	1
9.06	6.795061	22.3014	1.3407	-66.5	-160.9	-161.2	1
9.065	-6.867	19.75734	-8.606641	-41.9	-86	-145.5	1
9.07	-11.1507	24.9174	-9.47646	6.7	-62.5	-102	1
9.075	-9.607261	25.10052	-1.15758	30.8	-89.6	-71.6	1
9.08	-5.29086	18.5409	2.24976	29.6	-95.2	-57.5	1
9.085	0.14388	10.39206	0.28776	25.2	-85	-54	1
9.09	4.87884	11.27496	3.6297	40.7	-75.9	-40.8	1
9.095	9.234481	12.30828	8.207701	47.6	-66.9	-19.3	1
9.1	8.82246	10.68636	8.63934	39.4	-44.1	-1.1	1
9.105	2.5506	7.298641	7.04358	21.8	-13	13.7	1
9.11	-3.5643	6.48768	7.952641	16.6	-1.4	16.3	1
9.115	-3.45312	5.34318	7.84146	13.1	-1.1	14	1
9.12	-0.0327	5.41512	8.057281	7.5	-7.2	12.3	1
9.125	2.09934	5.97102	8.02458	6.6	-2.9	11.9	1
9.13	0.59514	6.114901	7.2267	-0.3	1.6	12.3	1
9.135	-1.5369	6.3765	7.11552	-4.7	4.1	11.9	1
9.14	-2.17128	6.29802	7.18746	-8.8	0.8	9.7	1
9.145	-1.2753	6.29802	7.65834	-11.6	0.1	7	1
9.15	-0.2616	6.04296	8.16846	-13.5	-3.6	6.6	1
9.155	-0.11118	5.78136	8.35158	-14.9	-4.2	6.1	1
9.16	0.07194	5.78136	8.67858	-14.9	-4.6	4.3	1
9.165	0.67362	5.70942	8.82246	-14.1	-4.5	2.1	1
9.17	0.9352201	5.5263	8.96634	-12.7	-3.5	0.1	1
9.175	0.44472	5.78136	9.03828	-11.3	-2.7	-1.4	1
9.18	-0.07194	5.70942	8.78322	-10.3	-1.4	-3.6	1
9.185	-0.71286	5.63748	8.78322	-9.5	-1.1	-4.4	1
9.19	-0.8959801	5.41512	8.78322	-7.9	-1.2	-5.3	1
9.195	-1.15758	5.37588	8.8617	-6.3	-1.1	-5.1	1
9.2	-1.72656	5.41512	8.63934	-5.2	-0.7	-3.6	1
9.205	-2.89068	5.85984	8.5674	-3.3	-0.4	-0.4	1
9.21	-2.09934	5.67672	8.495461	-3.5	-0.7	2.8	1
9.215	-0.7455601	5.74866	8.63934	-1.6	-2.3	4.9	1
9.22	-0.37278	5.8206	8.5674	-2	-2.3	4.8	1
9.225	-0.2943	5.97102	8.42352	-3	-2.2	4.4	1
9.23	-0.22236	6.04296	8.312341	-4.7	-2.5	3.9	1
9.235	-0.33354	6.114901	8.207701	-7.1	-3.1	2.9	1
9.24	-0.48396	5.93178	8.27964	-9.5	-3	1.6	1
9.245	-0.7455601	5.78136	8.312341	-11.2	-3.5	1.1	1
9.25	-0.9744601	5.63748	8.312341	-11.8	-3.9	0.8	1
9.255	-0.8240401	5.56554	8.495461	-11.9	-4.7	0.9	1
9.26	-0.63438	5.56554	8.42352	-11.3	-4.9	1.1	1
9.265	-0.2943	5.487061	8.5674	-10.5	-4.4	1.1	1
9.27	-0.2943	5.37588	8.5674	-9.1	-3.9	0.6	1
9.275	-0.41202	5.232	8.75052	-6.9	-2.9	-0.1	1
9.28	-0.48396	5.232	8.82246	-4.4	-2.4	-0.4	1
9.285	-0.5232	5.34318	8.75052	-1.8	-1.9	-0.3	1
9.29	-0.59514	5.487061	8.63934	0.3	-1.6	-0.6	1
9.295	-0.71286	5.487061	8.495461	1.1	-1.1	-0.7	1
9.3	-0.8240401	5.487061	8.35158	2.5	-1.1	-0.7	1
9.305	-0.8959801	5.487061	8.38428	3	-1.1	-0.5	1
9.31	-0.7848001	5.487061	8.42352	3.2	-1.3	-0.1	1
9.315	-0.8632801	5.59824	8.45622	4.2	-1.2	0.1	1
9.32	-0.63438	5.59824	8.42352	4	-1.6	0.3	1
9.325	-0.5232	5.59824	8.38428	3.9	-1.6	0.6	1
9.33	-0.56244	5.5263	8.35158	4.3	-1.5	0.6	1
9.335	-0.63438	5.45436	8.35158	5.3	-1.6	0.8	1
9.34	-0.67362	5.41512	8.38428	6.5	-1.2	0.7	1
9.345	-0.67362	5.30394	8.45622	7.8	-1.4	1	1
9.35	-0.5232	5.30394	8.495461	10	-1.8	0.5	1
9.355	-0.48396	5.232	8.5674	11.8	-1.5	0.5	1
9.36	-0.5232	5.37588	8.5347	14.6	-1.1	1.1	1
9.365	-0.41202	5.41512	8.5347	16.5	-1.5	0.3	1
9.37	-0.2943	5.41512	8.5674	18	-1.4	-0.7	1
9.375	-0.22236	5.41512	8.606641	19.8	-1.2	-0.8	1
9.38	-0.37278	5.37588	8.63934	21.5	-1.5	-0.7	1
9.385	-0.59514	5.34318	8.606641	22.7	-0.9	-0.9	1
9.39	-0.41202	5.34318	8.606641	24.4	-1	-1	1
9.395	-0.8240401	5.37588	8.63934	26.5	-0.9	0	1
9.4	-1.5369	5.41512	8.5674	28.7	-0.7	0.9	1
9.405	-0.7455601	5.5263	8.75052	29.6	-2.7	1	1
9.41	-0.7848001	5.487061	8.711281	32.4	-4.8	0	1
9.415	0	5.56554	8.8617	35.4	-7.7	-1.6	1
9.42	-0.14388	5.59824	8.82246	38.2	-9.6	-3.7	1
9.425	0.48396	5.63748	9.07752	41	-10.5	-6	1
9.43	-0.44472	5.78136	8.93364	43.6	-6.2	-7	1
9.435	-1.0137	5.37588	9.03828	49.4	-9	-8	1
9.44	-0.33354	5.37588	9.260641	56.9	-14	-10	1
9.445	-0.5232	5.30394	9.437221	64.2	-16.1	-12.5	1
9.45	-1.08564	5.232	9.5484	70.2	-14.2	-13.1	1
9.455	-1.15758	5.120821	9.731521	80.2	-24.3	-15.8	1
9.46	-0.9744601	5.08158	9.842701	91.4	-27.6	-19.3	1
9.465	-1.2753	5.00964	10.05852	80.2	-24.3	-15.8	1
9.47	-1.2753	4.9704	10.05852	103.5	-40	-23.8	1
9.475	-0.8959801	5.120821	10.13046	120	-51.2	-29.3	1
9.48	-1.08564	5.27124	10.24164	134.6	-59.5	-35.3	1
9.485	-1.34724	5.487061	10.24164	143.1	-69.5	-40.3	1
9.49	-1.42572	5.37588	10.13046	152.5	-81.2	-47.1	1
9.495	-1.308	5.89254	10.2024	160	-97.8	-56	1
9.5	-0.8240401	6.00372	9.91464	168.1	-113	-68.7	1
9.505	-0.7848001	6.186841	9.40452	172.2	-130.3	-80	1
9.51	0.41202	6.55962	9.47646	173.4	-145.6	-92.3	1
9.515	1.15758	7.848001	10.41822	172.9	-158.8	-106.2	1
9.52	0.67362	6.3765	8.67858	167.9	-174.3	-120.7	1
9.525	1.42572	7.2594	9.842701	161.9	-195.3	-138.1	1
9.53	1.49766	8.32542	11.76546	153	-207.6	-154.8	1
9.535	0.7848001	6.3765	10.56864	136.4	-213	-170.8	1
9.54	-0.48396	5.45436	10.60134	120	-219.1	-186.4	1
9.545	-2.89068	4.42104	14.70846	103	-229.8	-204.1	1
9.55	-6.56616	1.58268	16.52004	72.8	-239.5	-225.9	1
9.555	-9.68574	-0.66054	18.52128	40.1	-246.7	-255.5	1
9.56	-12.79878	-4.0875	16.88628	-3.7	-252.9	-298.1	1
9.565	-13.1781	-3.02148	15.86604	-31.5	-262.5	-332.9	1
9.57	-10.01928	1.83774	19.46304	-47.7	-267.6	-365.8	1
9.575	-4.46682	-0.43818	20.81028	-70.1	-271.2	-387	1
9.58	-0.9352201	-2.75988	16.55928	-107.1	-275.4	-391.7	1
9.585	2.13858	-5.08158	12.89034	-138.3	-271.7	-388	1
9.59	3.93708	-6.33726	10.1697	-151	-260.8	-378.7	1
9.595	4.3491	-5.89254	9.14946	-155.5	-245.9	-365.7	1
9.6	3.5643	-5.04888	9.110221	-157.2	-229.8	-350.6	1
9.605	2.21052	-3.86514	9.110221	-157.7	-217.7	-334.7	1
9.61	0.63438	-3.16536	8.5347	-157.9	-210.3	-319.4	1
9.615	-0.8240401	-2.72718	7.65834	-155.9	-205.5	-304.7	1
9.62	-1.94892	-2.0274	6.9324	-149.9	-200.5	-286.6	1
9.625	-3.3354	-1.06602	6.422281	-143.3	-195.8	-274.4	1
9.63	-4.76766	-0.07194	6.10182	-135.1	-190	-264.6	1
9.635	-6.04296	1.32108	6.023341	-126.3	-183.7	-256.3	1
9.64	-7.05666	3.02148	6.13452	-117.6	-177.3	-247.7	1
9.645	-7.808761	4.75458	5.55246	-110	-170.8	-237.3	1
9.65	-8.443141	5.37588	3.6624	-105.2	-164.6	-228.7	1
9.655	-9.084061	4.89846	0.47088	-99.2	-159.9	-218.8	1
9.66	-8.29272	17.3964	5.80752	-83.3	-161.9	-205.1	1
9.665	10.32012	39.03726	1.37994	-56	-181.5	-173.1	1
9.67	-8.26002	56.25054	-22.37334	25.4	-30.1	-116.3	1
9.675	-25.0809	54.4455	-27.63804	22.8	12.6	-45.7	1
9.68	-34.12572	51.38478	-6.86046	44.5	-10.4	12.1	1
9.685	-22.93578	14.55804	-10.38552	9.9	-35.4	-1.4	1
9.69	-4.3491	0.47742	-0.64746	23.3	-49.2	-24.9	1
9.695	10.54902	6.15414	18.3774	45.1	-74.2	-5.8	1
9.7	8.521621	0.36624	13.36122	5.3	-34.3	9.9	1
9.705	-1.38648	1.02678	6.9324	-5.2	-7.2	22.5	1
9.71	-2.62254	7.704121	10.05852	11.7	-8.8	22.1	1
9.715	2.0274	8.809381	9.91464	14.4	-10.5	17.4	1
9.72	2.62254	7.776061	9.947341	6	-6.5	12.6	1
9.725	-1.0464	6.7035	9.659581	3	-1.8	7.4	1
9.73	-3.11304	5.67672	9.260641	0	-0.4	4.4	1
9.735	-2.43942	5.63748	9.587641	-0.6	-2.6	5.2	1
9.74	-1.19682	5.45436	9.07752	-2.3	-4.2	7.2	1
9.745	-0.14388	6.00372	8.82246	-3.6	-6	8.8	1
9.75	0.71286	7.076281	8.312341	-3	-5.8	8	1
9.755	0.33354	7.481761	7.65834	-4.9	-4.7	5.3	1
9.76	-0.59514	6.74274	7.73028	-7.7	-4.4	2.3	1
9.765	-0.33354	5.56554	8.312341	-8.8	-5.2	0	1
9.77	0.33354	5.16006	8.75052	-8.1	-4.5	-0.4	1
9.775	0.37278	5.30394	8.711281	-6.8	-3	-0.2	1
9.78	0.07194	5.67672	8.63934	-4.6	-0.8	-1	1
9.785	-0.2943	5.5263	8.75052	-1.9	0.5	-1.8	1
9.79	-0.63438	5.45436	8.711281	0.1	2	-2	1
9.795	-0.56244	5.37588	8.67858	2.1	3	-1.9	1
9.8	-0.63438	5.67672	8.5674	3.2	2.2	-0.9	1
9.805	-0.9352201	6.114901	8.13576	4.2	2.5	-0.2	1
9.81	-0.9352201	6.3765	8.02458	3.3	2	-0.2	1
9.815	-1.15758	6.22608	8.057281	1.3	1.1	-0.7	1
9.82	-1.15758	6.00372	8.207701	-0.4	0	-1.2	1
9.825	-1.15758	5.8206	8.38428	-1.4	-0.8	-1.1	1
9.83	-1.2753	5.78136	8.38428	-1.5	-1.4	-0.9	1
9.835	-1.34724	5.67672	8.27964	-2.1	-2.1	-0.4	1
9.84	-1.45842	5.59824	8.2404	-2.5	-3.2	0.4	1
9.845	-1.42572	5.56554	8.312341	-2.3	-4.4	0.6	1
9.85	-1.38648	5.5263	8.2404	-1.5	-6.2	1.6	1
9.855	-1.34724	5.56554	8.35158	-1.2	-7.3	3	1
9.86	-1.23606	5.70942	8.27964	-1.5	-9.1	3.7	1
9.865	-1.0137	5.67672	8.38428	-2.1	-10.2	4.5	1
9.87	-0.8959801	5.70942	8.42352	-2.3	-10	4.6	1
9.875	-0.7455601	5.74866	8.495461	-2.3	-9.7	4.4	1
9.88	-0.5232	6.00372	8.63934	-3.1	-9.1	3.7	1
9.885	-0.56244	5.97102	8.5347	-3.8	-8.2	3	1
9.89	-0.67362	5.89254	8.38428	-5.1	-7.2	2.5	1
9.895	-0.71286	5.74866	8.38428	-6.1	-6.5	2.5	1
9.9	-0.7455601	5.78136	8.42352	-7	-6.1	1.9	1
9.905	-0.8632801	5.78136	8.495461	-7.5	-5.8	1.8	1
9.91	-0.71286	5.78136	8.35158	-8	-5.9	2	1
9.915	-0.7455601	5.8206	8.35158	-8.8	-6.5	2.4	1
9.92	-0.71286	5.70942	8.312341	-9.6	-6.6	2.1	1
9.925	-0.7455601	5.74866	8.35158	-10.7	-5.6	1.8	1
9.93	-0.8240401	5.67672	8.27964	-10.8	-6.5	2.3	1
9.935	-0.7455601	5.59824	8.2404	-10.9	-6.3	1.8	1
9.94	-0.71286	5.487061	8.35158	-11	-4.9	2.1	1
9.945	-0.7848001	5.45436	8.35158	-10.7	-5.3	1.8	1
9.95	-0.8632801	5.37588	8.42352	-9.9	-4.5	1.5	1
9.955	-0.63438	5.37588	8.312341	-8.3	-5	1.9	1
9.96	-0.48396	5.34318	8.35158	-7.1	-3.9	2.5	1
9.965	-0.44472	5.232	8.312341	-6.4	-1.8	2	1
9.97	-0.56244	5.34318	8.38428	-4.6	-2.9	1.5	1
9.975	-0.5232	5.30394	8.35158	-3.3	0.4	1.4	1
9.98	-0.5232	5.34318	8.38428	-1.8	-3.4	1.4	1
9.985	-0.67362	5.34318	8.312341	0.2	-4.2	1.6	1
9.99	-0.71286	5.37588	8.45622	0.7	-4.9	1.1	1
[truncated: 3,290 more rows]
