# Supplementary material for: Real-Time Detection of Freezing Motions in Parkinson's Patients for Adaptive Gait Phase Synchronous Cueing
Source: Front Neurol. 2021 Dec 6;12:720516. doi: 10.3389/fneur.2021.720516 (PMC8685223; doi:10.3389/fneur.2021.720516)
Supplement: Supplementary file 2 [file Data_Sheet_2.zip › data/S16/S16_left_foot_trial_2.csv]

time	acc_x	acc_y	acc_z	gyr_x	gyr_y	gyr_z	FoG
0	-0.8959801	5.487061	8.45622	0.2	0	-0.1	0
0.005	-0.9352201	5.45436	8.45622	0.4	-0.2	0.2	0
0.01	-0.9352201	5.487061	8.45622	0.7	-0.2	0.1	0
0.015	-0.9744601	5.45436	8.5347	0.2	-0.4	0.2	0
0.02	-0.9744601	5.487061	8.495461	0	0	0	0
0.025	-0.9352201	5.5263	8.495461	0	0	0.1	0
0.03	-0.9352201	5.487061	8.45622	0.5	-0.4	0.2	0
0.035	-0.9744601	5.5263	8.45622	0.5	-0.3	-0.1	0
0.04	-0.9744601	5.487061	8.45622	0.5	-0.1	0	0
0.045	-0.9352201	5.45436	8.45622	0.4	-0.2	-0.3	0
0.05	-0.9352201	5.45436	8.45622	0.4	-0.2	-0.6	0
0.055	-0.8959801	5.41512	8.42352	0.2	0	0	0
0.06	-0.9352201	5.45436	8.45622	0	-0.1	-0.1	0
0.065	-0.8959801	5.41512	8.42352	0	0	0	0
0.07	-0.9744601	5.487061	8.495461	0.2	-0.1	0	0
0.075	-0.9352201	5.45436	8.42352	0.2	0	-0.1	0
0.08	-0.9352201	5.487061	8.45622	0.1	0	0	0
0.085	-0.9352201	5.45436	8.42352	0	-0.1	0.1	0
0.09	-0.9352201	5.41512	8.495461	0	-0.2	0.2	0
0.095	-0.9352201	5.5263	8.495461	0.4	-0.3	0.1	0
0.1	-0.9352201	5.45436	8.495461	0.2	-0.3	0.7	0
0.105	-0.8959801	5.45436	8.495461	0	-0.2	0	0
0.11	-0.8632801	5.487061	8.42352	0.2	-0.4	0.1	0
0.115	-0.8959801	5.487061	8.45622	0.1	-0.1	0.1	0
0.12	-0.8959801	5.45436	8.45622	-0.2	-0.2	0	0
0.125	-0.8632801	5.41512	8.495461	0.2	-0.2	0	0
0.13	-0.9744601	5.487061	8.45622	0.3	0	-0.1	0
0.135	-0.9744601	5.487061	8.45622	0.9	-0.2	0	0
0.14	-0.8959801	5.45436	8.495461	0.9	0	0.1	0
0.145	-0.9352201	5.487061	8.495461	0.2	0	0	0
0.15	-0.9352201	5.487061	8.495461	0	0	-0.3	0
0.155	-0.9352201	5.487061	8.495461	0.4	-0.1	0	0
0.16	-0.9352201	5.487061	8.45622	0.6	-0.2	0.2	0
0.165	-0.9744601	5.487061	8.45622	0.5	-0.2	-0.2	0
0.17	-0.8959801	5.487061	8.495461	0.4	-0.2	-0.1	0
0.175	-0.8959801	5.45436	8.495461	0.2	-0.2	0	0
0.18	-0.8959801	5.487061	8.42352	0.5	-0.4	0	0
0.185	-0.9352201	5.487061	8.45622	0.4	-0.2	0.1	0
0.19	-0.9744601	5.56554	8.42352	0.9	-0.2	0.2	0
0.195	-0.9352201	5.487061	8.45622	0.5	0	0.2	0
0.2	-0.9352201	5.41512	8.45622	0.5	-0.2	0	0
0.205	-0.9352201	5.487061	8.5347	0.2	0	0.2	0
0.21	-0.9352201	5.487061	8.495461	0.3	0	-0.1	0
0.215	-0.8959801	5.5263	8.42352	0.2	-0.1	0.2	0
0.22	-0.9744601	5.45436	8.5347	0.5	0	0	0
0.225	-0.9352201	5.45436	8.42352	0	-0.1	-0.2	0
0.23	-0.9352201	5.45436	8.42352	0.1	-0.2	0	0
0.235	-0.9744601	5.487061	8.5347	0.2	-0.2	-0.1	0
0.24	-0.9352201	5.487061	8.42352	0.8	-0.2	-0.4	0
0.245	-0.9352201	5.5263	8.495461	0.7	-0.3	0.1	0
0.25	-0.9352201	5.45436	8.5347	0.2	-0.2	0	0
0.255	-0.9744601	5.487061	8.495461	0.2	-0.1	0	0
0.26	-0.9744601	5.487061	8.45622	0.1	0	0.1	0
0.265	-0.9352201	5.5263	8.45622	0.3	0	0	0
0.27	-0.9352201	5.487061	8.45622	0.4	0	0.4	0
0.275	-0.8959801	5.487061	8.45622	0.2	0	0.2	0
0.28	-0.8959801	5.487061	8.495461	0.2	-0.1	0.2	0
0.285	-0.9352201	5.487061	8.5347	0.2	0	0	0
0.29	-0.9744601	5.45436	8.495461	0	-0.2	0.2	0
0.295	-0.9744601	5.487061	8.495461	0.4	-0.1	0	0
0.3	-0.9352201	5.41512	8.495461	0.3	0	-0.2	0
0.305	-0.9352201	5.45436	8.495461	0.1	-0.5	-0.2	0
0.31	-0.9352201	5.5263	8.42352	0	-0.5	-0.4	0
0.315	-0.9352201	5.56554	8.495461	0.5	-0.5	0	0
0.32	-0.9352201	5.59824	8.5674	0.4	-0.2	-0.4	0
0.325	-0.8959801	5.59824	8.45622	0.1	-0.6	-0.2	0
0.33	-0.9352201	5.5263	8.495461	0.1	-0.4	-0.8	0
0.335	-0.9352201	5.487061	8.495461	0	-0.4	-0.8	0
0.34	-1.0137	5.5263	8.45622	-0.3	-0.4	-0.2	0
0.345	-0.9744601	5.59824	8.42352	-0.2	-0.6	0	0
0.35	-0.8959801	5.5263	8.5347	-0.2	-0.5	-0.4	0
0.355	-0.9352201	5.487061	8.495461	-0.5	-0.4	-0.4	0
0.36	-0.9352201	5.45436	8.45622	-0.7	-0.7	-0.5	0
0.365	-0.71286	5.41512	8.495461	-0.3	-0.7	-0.4	0
0.37	-0.63438	5.41512	8.45622	-0.1	-0.8	-0.4	0
0.375	-1.34724	5.487061	8.606641	-0.3	-0.2	0.5	0
0.38	-1.2753	5.41512	8.42352	-0.2	-0.7	0.4	0
0.385	-0.8632801	5.45436	8.312341	-0.1	-0.9	0	0
0.39	-0.7848001	5.63748	8.606641	0.4	-1.3	0.1	0
0.395	-0.8632801	5.487061	8.495461	-0.1	-0.8	0.4	0
0.4	-0.8632801	5.41512	8.45622	-0.2	-0.7	0.4	0
0.405	-0.9352201	5.5263	8.5674	0	-0.7	0.2	0
0.41	-0.9352201	5.5263	8.45622	0	-0.4	0.1	0
0.415	-0.9352201	5.45436	8.495461	0	-0.5	0.2	0
0.42	-0.9352201	5.487061	8.495461	0.1	-0.7	-0.1	0
0.425	-0.9352201	5.487061	8.495461	0.2	-0.7	0.1	0
0.43	-0.9352201	5.45436	8.45622	0	-0.7	0.1	0
0.435	-0.8959801	5.487061	8.495461	0.1	-0.7	0.1	0
0.44	-0.8959801	5.487061	8.495461	0.5	-0.9	0.1	0
0.445	-0.8959801	5.45436	8.495461	0.5	-0.8	0	0
0.45	-0.8959801	5.56554	8.5347	0.6	-0.5	0.1	0
0.455	-0.8959801	5.5263	8.495461	0.1	-0.5	0.2	0
0.46	-0.8959801	5.5263	8.495461	0	-0.4	0.5	0
0.465	-0.8632801	5.5263	8.5347	-0.2	-0.4	0.2	0
0.47	-0.8632801	5.59824	8.5347	-0.5	0.2	0.5	0
0.475	-0.8632801	5.63748	8.606641	-0.9	0.4	0	0
0.48	-0.8959801	5.67672	8.495461	-1.2	0.3	-0.1	0
0.485	-0.8632801	5.59824	8.495461	-1.4	0.6	-0.4	0
0.49	-0.8632801	5.56554	8.5674	-1.6	0.7	-0.4	0
0.495	-0.8632801	5.5263	8.45622	-1.9	0.6	-0.9	0
0.5	-0.8959801	5.56554	8.5674	-1.9	0.4	-1.1	0
0.505	-0.9352201	5.45436	8.495461	-2.1	0.7	-1.1	0
0.51	-1.0137	5.45436	8.495461	-2.4	0.7	-0.7	0
0.515	-1.0137	5.45436	8.5347	-2.3	0.7	-1.1	0
0.52	-1.0137	5.56554	8.5347	-2.4	1	-1.1	0
0.525	-0.9744601	5.56554	8.606641	-2.5	1.2	-1.3	0
0.53	-0.9744601	5.59824	8.606641	-2.5	0.9	-1.4	0
0.535	-0.9352201	5.59824	8.606641	-3.2	1.1	-1.3	0
0.54	-0.8959801	5.63748	8.63934	-3.5	1.2	-1.1	0
0.545	-0.8959801	5.63748	8.63934	-3.9	1.4	-1.1	0
0.55	-0.8959801	5.59824	8.5347	-4.2	1.4	-1.1	0
0.555	-1.0137	5.56554	8.495461	-4.7	1.4	-1.1	0
0.56	-1.0464	5.487061	8.5674	-4.5	1.4	-1.1	0
0.565	-1.12488	5.5263	8.495461	-4.7	1.3	-1	0
0.57	-1.08564	5.45436	8.42352	-4.6	1.1	-1.3	0
0.575	-1.0464	5.41512	8.42352	-4.3	1.1	-0.7	0
0.58	-0.9352201	5.34318	8.38428	-3.9	0.9	-0.5	0
0.585	-0.9352201	5.232	8.42352	-3.9	0.2	-0.6	0
0.59	-0.9352201	5.30394	8.42352	-3.9	0.2	-0.1	0
0.595	-0.9744601	5.34318	8.5347	-3.3	0.2	-0.2	0
0.6	-0.9352201	5.27124	8.495461	-2.8	0.3	-0.2	0
0.605	-0.8959801	5.34318	8.38428	-2.6	0.1	-0.1	0
0.61	-0.9352201	5.37588	8.35158	-2.7	0.1	0	0
0.615	-1.0137	5.37588	8.45622	-2.3	0	0.3	0
0.62	-1.0137	5.41512	8.45622	-2.3	-0.2	0	0
0.625	-1.0464	5.41512	8.495461	-2.3	-0.5	0.4	0
0.63	-1.0137	5.487061	8.495461	-2.2	-0.2	0.3	0
0.635	-1.0464	5.487061	8.495461	-2.3	-0.2	-0.2	0
0.64	-1.08564	5.45436	8.5347	-2	-0.2	0	0
0.645	-1.15758	5.34318	8.45622	-1.8	-0.4	-0.4	0
0.65	-1.12488	5.37588	8.42352	-1.6	-0.7	0	0
0.655	-1.19682	5.34318	8.45622	-1.1	-0.5	-0.1	0
0.66	-1.19682	5.30394	8.42352	-0.7	-0.4	0	0
0.665	-1.15758	5.27124	8.45622	-0.1	-0.3	-0.1	0
0.67	-1.2753	5.34318	8.5674	0.7	-0.4	-0.7	0
0.675	-1.23606	5.45436	8.63934	0.4	-0.7	-0.9	0
0.68	-1.2753	5.5263	8.711281	0.4	-0.9	-1.2	0
0.685	-1.38648	5.63748	8.711281	-0.1	-0.8	-1.3	0
0.69	-1.38648	5.63748	8.75052	-0.3	-0.7	-1.8	0
0.695	-1.34724	5.63748	8.8617	-0.2	-1.1	-2.2	0
0.7	-1.2753	5.67672	8.82246	-0.4	-1.3	-1.7	0
0.705	-1.2753	5.70942	8.8617	0	-1.4	-1.8	0
0.71	-1.34724	5.56554	8.82246	-0.4	-1.2	-0.9	0
0.715	-1.23606	5.8206	8.82246	-0.2	-1.8	-0.1	0
0.72	-1.12488	5.89254	8.75052	0	-3.4	0.8	0
0.725	-1.308	5.93178	8.711281	-0.2	-2.9	2.1	0
0.73	-1.2753	6.22608	8.35158	-1.1	-2.8	2.3	0
0.735	-0.63438	6.814681	8.13576	-0.2	-2	3.5	0
0.74	-1.75926	6.15414	7.33134	-1.3	3.1	3.2	0
0.745	-2.0601	6.55962	7.33134	-1.3	7.7	3	0
0.75	-2.51136	6.55962	7.298641	-1.4	8.4	4.8	0
0.755	-2.70102	6.44844	6.9324	-1.5	9.4	5.8	0
0.76	-2.74026	6.3765	6.74928	-1	10.2	5.8	0
0.765	-2.96262	6.3765	6.605401	0.3	12	4.2	0
0.77	-3.3027	6.3765	6.422281	2.4	14.2	1.8	0
0.775	-3.48582	6.52038	6.572701	5.8	15.6	-2.1	0
0.78	-3.5643	6.63156	6.677341	7.9	16.6	-5.5	0
0.785	-3.48582	6.74274	6.82776	10.2	16.3	-8.6	0
0.79	-3.3027	6.7035	6.9324	11.4	15.3	-11.7	0
0.795	-3.11304	6.6708	6.9324	12.3	15.1	-15	0
0.8	-2.77296	6.59232	6.97164	13	15	-17.7	0
0.805	-2.5506	6.52038	6.899701	13.8	15.8	-19.5	0
0.81	-2.289	6.52038	6.899701	15.1	16.6	-20.7	0
0.815	-2.0601	6.52038	7.076281	16.4	16.8	-20.9	0
0.82	-1.7985	6.55962	7.15476	16.8	17.1	-20.7	0
0.825	-1.60884	6.55962	7.403281	17	18.2	-20.7	0
0.83	-1.49766	6.59232	7.586401	17.2	19	-19.9	0
0.835	-1.42572	6.63156	7.76952	16.7	19.6	-18.1	0
0.84	-1.308	6.6708	7.9134	15.8	19.9	-16.8	0
0.845	-1.19682	6.63156	8.057281	14.7	19.8	-15.1	0
0.85	-1.0464	6.3765	8.09652	12.9	19.1	-13.6	0
0.855	-0.9744601	6.29802	8.13576	11.6	18	-11.9	0
0.86	-0.9744601	6.26532	8.38428	10.7	16.4	-9.4	0
0.865	-0.71286	6.29802	8.711281	9.8	12.9	-6.6	0
0.87	-0.18312	6.22608	8.93364	8.1	10.2	-4.4	0
0.875	0.2616	6.114901	8.93364	6.3	10.5	-3	0
0.88	0.2943	5.93178	8.93364	4.3	12.6	-2.3	0
0.885	0.18312	5.74866	8.894401	2.8	14.8	-1.4	0
0.89	0.14388	5.56554	8.8617	1.4	15.7	0.2	0
0.895	0.18312	5.5263	8.82246	0.1	16.2	2.4	0
0.9	0.14388	5.487061	8.894401	-0.7	16.5	3.4	0
0.905	0.07194	5.487061	9.03828	-2.1	17.8	4.3	0
0.91	0	5.37588	9.07752	-3.4	18.5	5.2	0
0.915	0	5.30394	9.14946	-4.6	18.3	6.3	0
0.92	-0.11118	5.08158	8.96634	-6.8	17.9	6.5	0
0.925	-0.2943	4.9704	8.711281	-7.9	17.5	6.6	0
0.93	-0.11118	4.82652	8.67858	-8.1	16.1	7.9	0
0.935	-0.56244	4.71534	8.78322	-9.1	15.8	8.7	0
0.94	-0.37278	4.6761	8.63934	-10.2	13.7	9.8	0
0.945	-0.18312	4.6761	8.711281	-10.5	10.7	11.1	0
0.95	-0.2616	4.71534	8.82246	-11.3	10.5	11.4	0
0.955	-0.22236	4.86576	9.14946	-12.9	8.3	12.7	0
0.96	-0.48396	4.71534	9.33258	-15	7.3	13.8	0
0.965	-0.7848001	4.49298	9.14946	-17.7	5.7	14.5	0
0.97	-0.71286	4.12674	9.07752	-20	2.4	15.1	0
0.975	-1.60884	3.45966	8.894401	-21.4	-0.1	14.9	0
0.98	-1.49766	2.943	8.8617	-22.3	-7.2	14.6	0
0.985	-0.7848001	2.943	9.692281	-19.6	-13.5	14.3	0
0.99	-1.0464	2.6487	10.56864	-20	-14	11.9	0
0.995	-1.15758	2.09934	11.5104	-20.7	-15	10.6	0
1	-0.8959801	1.21644	12.41946	-21.7	-16.3	10.5	0
1.005	-0.56244	1.13796	12.8511	-23.2	-14.3	9.6	0
1.01	-0.37278	1.4715	12.20364	-21.4	-9.9	9.8	0
1.015	-0.0327	2.46558	10.24164	-16.5	-3.5	9.9	0
1.02	0.18312	3.86514	8.67858	-9.7	1.6	8.4	0
1.025	0.2616	5.8206	8.606641	-2	6	5	0
1.03	0.33354	7.403281	9.293341	2.6	9	1.4	0
1.035	0.11118	7.776061	9.5484	-0.8	11.4	-0.1	0
1.04	-0.11118	7.22016	9.188701	-7	13	0.1	0
1.045	-0.18312	6.55962	8.5347	-11.9	13.7	2.5	0
1.05	-0.44472	5.97102	8.16846	-14.9	13.5	5.4	0
1.055	-0.8240401	5.74866	8.13576	-16.3	12.9	8.6	0
1.06	-1.2753	5.45436	8.27964	-17	11.9	10.9	0
1.065	-1.83774	5.232	8.45622	-18.4	10.9	12	0
1.07	-2.3217	5.00964	8.5674	-19.5	10.7	11.8	0
1.075	-2.66178	4.82652	8.606641	-19.6	11	10	0
1.08	-3.00186	4.82652	8.63934	-19.3	11.6	7.9	0
1.085	-3.18498	5.00964	8.606641	-18.7	11.8	5.1	0
1.09	-3.3027	5.232	8.5674	-17.9	11.9	0.9	0
1.095	-3.26346	5.41512	8.5674	-17.8	11.9	-2.3	0
1.1	-3.11304	5.37588	8.5347	-18.3	11.5	-5.5	0
1.105	-2.77296	5.30394	8.5347	-18.3	10.6	-7.3	0
1.11	-2.36094	5.120821	8.495461	-17.9	9.7	-9.5	0
1.115	-1.98816	4.71534	8.38428	-17.9	8.4	-10.3	0
1.12	-1.64808	4.3818	8.27964	-17.2	7.6	-10.8	0
1.125	-1.34724	4.19868	8.207701	-15.4	7.5	-10.9	0
1.13	-1.0464	4.0548	8.13576	-14.2	7.8	-10.5	0
1.135	-0.7455601	3.94362	8.16846	-12.8	9.3	-10.1	0
1.14	-0.5232	4.0875	8.27964	-11.9	11.6	-9.6	0
1.145	-0.48396	4.3818	8.45622	-11.1	13.8	-8.9	0
1.15	-0.44472	4.6761	8.711281	-11.4	15.9	-8.4	0
1.155	-0.48396	5.04888	8.93364	-14	18.7	-7.6	0
1.16	-0.8632801	5.120821	8.78322	-12.6	21.1	-6.5	0
1.165	-1.15758	5.04888	8.63934	-13	21.5	-5.2	0
1.17	-1.57614	5.08158	8.5347	-13.1	21.3	-4.5	0
1.175	-2.13858	5.04888	8.5347	-12.4	20.5	-3.7	0
1.18	-2.51136	5.37588	8.78322	-11.3	19.3	-2.4	0
1.185	-2.74026	5.67672	8.96634	-10.9	17.7	-2.9	0
1.19	-2.70102	5.63748	8.96634	-11.5	15.8	-3.2	0
1.195	-2.58984	5.59824	8.82246	-12.3	14.4	-4.2	0
1.2	-2.40018	5.45436	8.67858	-13.3	13.9	-5	0
1.205	-2.09934	5.30394	8.67858	-13.7	13	-6	0
1.21	-1.87698	5.27124	8.67858	-13.9	12.3	-6.4	0
1.215	-1.68732	5.08158	8.75052	-14.5	12.1	-7	0
1.22	-1.34724	5.16006	8.63934	-15.1	6.7	-7.7	0
1.225	-1.34724	5.00964	8.63934	-14.8	10.4	-7.2	0
1.23	-1.42572	4.89846	8.606641	-15	12.1	-6.3	0
1.235	-1.5369	4.75458	8.495461	-14.9	11.8	-5.6	0
1.24	-1.72656	4.6434	8.38428	-14.2	10.9	-5.2	0
1.245	-1.87698	4.56492	8.42352	-13.4	10.9	-5.1	0
1.25	-2.0274	4.6434	8.42352	-12.5	10.9	-4.7	0
1.255	-2.0601	4.56492	8.42352	-11.9	10.5	-4.5	0
1.26	-2.09934	4.3491	8.38428	-10.5	7.7	-5.1	0
1.265	-1.87698	4.46028	8.27964	-8.8	6	-5.3	0
1.27	-1.72656	4.30986	8.207701	-8.1	7.8	-3.9	0
1.275	-1.72656	4.23792	8.2404	-6.9	7.1	-3.4	0
1.28	-1.68732	4.19868	8.207701	-5.3	6.5	-3.1	0
1.285	-1.83774	4.27062	8.2404	-3.8	5.6	-2.3	0
1.29	-2.0274	4.3491	8.2404	-2.5	4.9	-1.8	0
1.295	-2.24976	4.42104	8.2404	-1.1	3.9	-0.4	0
1.3	-2.43942	4.42104	8.2404	0.4	2.8	0	0
1.305	-2.51136	4.46028	8.27964	1.4	1.4	0.2	0
1.31	-2.43942	4.6434	8.495461	2.7	0.2	0.5	0
1.315	-2.40018	4.86576	8.63934	3.9	-0.8	0.2	0
1.32	-2.17128	5.00964	8.67858	4.4	-2.6	0.6	0
1.325	-2.09934	4.86576	8.495461	3.9	-3.9	0.7	0
1.33	-2.0601	4.60416	8.38428	4.3	-4.7	0.8	0
1.335	-2.21052	4.46028	8.35158	5.8	-5.3	1.2	0
1.34	-2.289	4.46028	8.38428	6.5	-6.2	1	0
1.345	-2.36094	4.60416	8.5347	6.7	-7.2	1.9	0
1.35	-2.289	4.86576	8.711281	7.4	-8.1	2.5	0
1.355	-2.17128	5.00964	8.75052	7.3	-9	2.8	0
1.36	-2.0601	5.00964	8.63934	7.2	-9.5	3.1	0
1.365	-1.94892	4.9377	8.711281	7.2	-9.9	3.1	0
1.37	-1.90968	4.89846	8.75052	7.4	-10.2	2.9	0
1.375	-1.90968	4.86576	8.63934	7	-10.5	2.7	0
1.38	-1.94892	4.86576	8.5674	6.5	-10.9	3.4	0
1.385	-2.0601	4.78728	8.5347	6.6	-11	3.6	0
1.39	-2.0601	4.82652	8.5674	7	-11	3.7	0
1.395	-2.0601	4.89846	8.75052	7.6	-12	3.9	0
1.4	-1.94892	4.9704	8.82246	7.7	-12.8	3.4	0
1.405	-1.83774	5.120821	8.63934	7.7	-11.6	3.9	0
1.41	-1.75926	4.86576	8.5674	7.1	-12.3	3.6	0
1.415	-1.72656	4.82652	8.5347	6.7	-12.9	3.8	0
1.42	-1.7985	4.78728	8.5674	7	-12.6	4	0
1.425	-1.87698	4.82652	8.63934	7.4	-12.7	3.9	0
1.43	-1.83774	4.9377	8.63934	7.7	-12.9	3.9	0
1.435	-1.7985	4.86576	8.606641	7.9	-13	3.2	0
1.44	-1.7985	4.78728	8.42352	8.8	-14	3.3	0
1.445	-1.72656	4.71534	8.38428	11.1	-20.5	3	0
1.45	-1.72656	4.82652	8.5347	10.2	-15.9	3.2	0
1.455	-1.75926	4.86576	8.63934	10	-14	3.4	0
1.46	-1.68732	4.89846	8.606641	9.8	-14.3	3.2	0
1.465	-1.68732	4.9377	8.606641	9.9	-13.7	4.3	0
1.47	-1.60884	5.04888	8.606641	8.8	-12.4	4.4	0
1.475	-1.57614	4.9704	8.63934	10.7	-14.4	3.2	0
1.48	-1.34724	4.9377	8.711281	11.2	-14.1	2.5	0
1.485	-1.49766	5.00964	8.5674	12.1	-11	3	0
1.49	-1.34724	4.9704	8.67858	11.9	-12.4	3.2	0
1.495	-1.38648	4.9377	8.711281	12.8	-13.8	3	0
1.5	-1.42572	4.89846	8.606641	13.4	-18.2	3.2	0
1.505	-1.34724	4.75458	8.45622	14.2	-15	3	0
1.51	-1.19682	4.6434	8.38428	14.9	-13.1	3	0
1.515	-1.45842	4.6434	8.312341	16.1	-13.1	3.1	0
1.52	-1.42572	4.71534	8.42352	17.5	-13	3	0
1.525	-1.42572	4.6761	8.38428	18.6	-13.5	3.3	0
1.53	-1.57614	4.53222	8.057281	18.6	-15.1	4.4	0
1.535	-1.60884	4.15944	7.952641	21.2	-15.5	4.9	0
1.54	-1.57614	4.01556	7.84146	24	-18	5.6	0
1.545	-1.57614	3.90438	7.808761	27.1	-19.6	6.4	0
1.55	-1.308	3.7932	7.62564	30.5	-23.2	9.1	0
1.555	-1.34724	4.0875	7.76952	34.6	-27.5	11.2	0
1.56	-1.42572	4.71534	8.16846	37.6	-31.2	13.2	0
1.565	-1.83774	6.04296	9.14946	39.2	-34	14.4	0
1.57	-1.42572	8.03112	10.8564	40.3	-38.3	18.2	0
1.575	-0.8959801	7.22016	9.731521	33.6	-37.8	18.6	0
1.58	-0.59514	6.22608	8.67858	24.8	-31.6	16.1	0
1.585	-0.56244	6.409201	9.110221	23.4	-28.2	14.1	0
1.59	-0.7848001	6.52038	9.33258	21.5	-25	12.3	0
1.595	-0.9352201	6.52038	9.36528	18.1	-21.9	11.2	0
1.6	-0.7848001	6.7035	9.47646	14.9	-18.1	10	0
1.605	-0.63438	6.04296	8.894401	10.3	-14.7	7.4	0
1.61	-0.9744601	5.63748	8.495461	6	-11.7	5.8	0
1.615	-1.23606	5.67672	8.75052	6	-11.2	5.3	0
1.62	-1.23606	5.67672	8.711281	4.9	-10.7	5.1	0
1.625	-1.15758	5.78136	8.711281	3.9	-10.2	4.4	0
1.63	-1.08564	5.78136	8.711281	3.2	-9.4	3.9	0
1.635	-1.0464	5.74866	8.5674	2	-8.1	3.5	0
1.64	-0.9744601	5.63748	8.606641	1.1	-7.3	3	0
1.645	-0.9352201	5.56554	8.5347	0.9	-7	2.6	0
1.65	-1.0137	5.59824	8.606641	0.9	-7.2	2.3	0
1.655	-0.9744601	5.59824	8.5674	0.5	-6.3	2	0
1.66	-0.8632801	5.5263	8.5347	0	-5.8	1.8	0
1.665	-0.8240401	5.5263	8.5347	0	-4.9	1.1	0
1.67	-0.8959801	5.37588	8.5347	0.2	-5	1.3	0
1.675	-1.0137	5.37588	8.606641	0.5	-4.6	0.7	0
1.68	-1.0137	5.41512	8.5347	0.7	-4.1	0.9	0
1.685	-0.9744601	5.487061	8.495461	0.9	-3.2	0.7	0
1.69	-0.8632801	5.45436	8.38428	0.9	-3.2	0.3	0
1.695	-0.8959801	5.30394	8.38428	1.2	-2.8	0.5	0
1.7	-1.0137	5.232	8.38428	1.4	-3	0	0
1.705	-0.9744601	5.30394	8.5674	2.3	-3	0.2	0
1.71	-0.7455601	5.27124	8.5347	3.1	-2.5	0	0
1.715	-0.7848001	5.34318	8.45622	3	-1.6	0	0
1.72	-1.0137	5.30394	8.35158	3.3	-0.7	-1	0
1.725	-1.0464	5.120821	8.27964	4	-0.5	-1.1	0
1.73	-1.0137	5.04888	8.45622	5.1	-0.3	-0.4	0
1.735	-0.9744601	5.232	8.495461	6	0	-0.8	0
1.74	-0.9744601	5.27124	8.38428	7	0.6	-0.5	0
1.745	-0.8632801	5.59824	8.45622	7.2	0.9	-0.9	0
1.75	-1.0464	5.56554	8.495461	7	1	-0.4	0
1.755	-1.08564	5.67672	8.42352	6.1	1.3	-0.8	0
1.76	-0.9744601	5.74866	8.5674	6.3	1.4	-1.5	0
1.765	-0.9352201	5.74866	8.67858	6	2.1	-1.6	0
1.77	-1.08564	5.70942	8.63934	5	3	-2.2	0
1.775	-1.15758	5.67672	8.495461	4.7	3.7	-2.1	0
1.78	-1.23606	5.487061	8.45622	4.4	3.5	-2.3	0
1.785	-1.23606	5.37588	8.45622	4.3	3.3	-2.6	0
1.79	-1.08564	5.37588	8.5347	3.9	3.1	-2.9	0
1.795	-1.08564	5.30394	8.495461	4.4	3.5	-3	0
1.8	-1.08564	5.34318	8.45622	5.3	3.5	-2.6	0
1.805	-1.0464	5.45436	8.38428	5.7	3.4	-2	0
1.81	-0.9352201	5.5263	8.42352	5.8	3.5	-2.2	0
1.815	-1.08564	5.67672	8.38428	5.4	3.7	-1.7	0
1.82	-1.19682	5.59824	8.312341	4.7	2.2	-1.3	0
1.825	-1.23606	5.56554	8.38428	4.1	0.9	-0.7	0
1.83	-1.19682	5.56554	8.42352	3.9	-0.1	-0.2	0
1.835	-0.9744601	5.59824	8.42352	3.7	-1.2	0.9	0
1.84	-0.8240401	5.59824	8.35158	2.8	-1.8	1.1	0
1.845	-0.8240401	5.56554	8.27964	2.3	-2.9	1.6	0
1.85	-0.8240401	5.487061	8.27964	2.5	-3.7	2.3	0
1.855	-0.9352201	5.41512	8.16846	2.8	-4.9	2.5	0
1.86	-1.0137	5.27124	8.207701	2.7	-7.2	3.7	0
1.865	-1.0137	5.34318	8.2404	2.3	-10.1	4.7	0
1.87	-1.0137	5.37588	8.16846	3	-12.3	5.8	0
1.875	-1.0464	5.5263	8.2404	3.7	-14.2	6.8	0
1.88	-1.0464	5.5263	8.495461	4.4	-15.4	7.3	0
1.885	-0.7848001	5.70942	8.894401	5	-15.2	7.2	0
1.89	-0.7848001	5.67672	8.63934	5.1	-12.6	7	0
1.895	-0.7848001	5.85984	8.711281	5.5	-10.8	6.3	0
1.9	-0.8632801	5.74866	8.495461	5.5	-9.5	5.3	0
1.905	-1.0137	5.74866	8.5674	4.9	-8.1	4.9	0
1.91	-1.08564	5.63748	8.38428	4.4	-6.8	3.9	0
1.915	-1.12488	5.63748	8.5347	4.4	-6.3	3.3	0
1.92	-1.19682	5.56554	8.45622	4.6	-6	2.1	0
1.925	-1.23606	5.56554	8.38428	3.9	-4.4	2.3	0
1.93	-1.12488	5.56554	8.35158	3.6	-4.2	2.5	0
1.935	-0.9744601	5.5263	8.45622	3.5	-4.1	2.2	0
1.94	-1.0464	5.5263	8.312341	3.9	-3.7	2.1	0
1.945	-1.0464	5.45436	8.38428	3.6	-3.4	2.3	0
1.95	-1.0464	5.37588	8.35158	3.3	-3	2.3	0
1.955	-1.15758	5.27124	8.42352	3.6	-3.3	2.5	0
1.96	-1.19682	5.37588	8.45622	4.5	-3.5	2.8	0
1.965	-1.12488	5.41512	8.42352	5.5	-3.8	2.5	0
1.97	-1.0464	5.487061	8.38428	6	-3.3	2.8	0
1.975	-1.15758	5.37588	8.42352	6.8	-3.2	2.5	0
1.98	-1.15758	5.45436	8.42352	7.4	-3.3	2.9	0
1.985	-1.15758	5.5263	8.35158	8.1	-2.8	3.5	0
1.99	-1.15758	5.67672	8.38428	8.7	-3.1	3.1	0
1.995	-1.15758	5.70942	8.27964	8.6	-3.1	3.1	0
2	-1.08564	5.70942	8.35158	8.8	-3	3.2	0
2.005	-1.08564	5.5263	8.38428	8.8	-2.5	3.5	0
2.01	-0.9744601	5.67672	8.27964	8.6	-2.8	3.6	0
2.015	-0.9744601	5.63748	8.27964	8.5	-2.8	3.4	0
2.02	-0.9744601	5.63748	8.312341	8.3	-2.6	2.9	0
2.025	-0.8959801	5.56554	8.38428	8.6	-2.5	3.2	0
2.03	-0.9352201	5.63748	8.312341	8.9	-2.7	3.9	0
2.035	-0.8959801	5.78136	8.312341	8.9	-2.2	3.3	0
2.04	-0.8632801	5.67672	8.35158	8.5	-2.1	3.3	0
2.045	-0.8959801	5.59824	8.27964	8.8	-1.7	3.2	0
2.05	-0.7455601	5.67672	8.312341	9.6	-1.8	3.4	0
2.055	-0.59514	5.59824	8.35158	10	-2.1	3.5	0
2.06	-0.59514	5.67672	8.45622	10.3	-1.6	3.5	0
2.065	-0.71286	5.63748	8.42352	10.2	-1.2	3.1	0
2.07	-0.71286	5.70942	8.35158	10.8	-1	2.5	0
2.075	-0.67362	5.70942	8.312341	11.4	-0.4	2.5	0
2.08	-0.7455601	5.67672	8.312341	11.7	-0.4	2.5	0
2.085	-0.9352201	5.56554	8.35158	13	-0.2	2.5	0
2.09	-0.9352201	5.5263	8.38428	14.2	-0.2	2.9	0
2.095	-0.9352201	5.487061	8.495461	15.8	0	3.2	0
2.1	-1.12488	5.45436	8.45622	16.7	0.3	4.4	0
2.105	-1.19682	5.5263	8.45622	17.8	0.2	4.4	0
2.11	-1.12488	5.487061	8.38428	19.4	0	5.2	0
2.115	-1.19682	5.45436	8.45622	21.6	0	5.6	0
2.12	-1.12488	5.487061	8.42352	24.2	-0.2	7	0
2.125	-1.08564	5.67672	8.35158	25.9	0.1	7.6	0
2.13	-1.12488	5.85984	8.207701	27.6	0.2	8.2	0
2.135	-0.7848001	5.8206	8.27964	29.3	-0.1	8.4	0
2.14	-0.5232	5.78136	8.312341	30.5	-0.5	7.4	0
2.145	-0.71286	5.8206	8.35158	32.4	-0.3	7.1	0
2.15	-0.44472	5.89254	8.312341	34	-0.4	6.7	0
2.155	-0.0327	5.89254	8.35158	36.9	-0.2	5.7	0
2.16	-0.63438	5.85984	8.2404	38.7	1.6	5.8	0
2.165	-0.67362	5.67672	8.207701	41.7	2.2	6	0
2.17	-0.33354	5.85984	8.35158	45.2	2.8	5.8	0
2.175	-0.67362	5.93178	8.38428	48	3.7	5.9	0
2.18	-0.8240401	5.8206	8.312341	50.7	4.2	6.2	0
2.185	-0.63438	5.85984	8.38428	53.7	4.9	6	0
2.19	-0.63438	5.93178	8.38428	57	5.6	6.6	0
2.195	-0.7455601	5.78136	8.45622	60.9	5.8	6.8	0
2.2	-0.7848001	5.74866	8.45622	65.4	6.2	6.7	0
2.205	-0.9352201	5.70942	8.5347	71.6	5.8	6.9	0
2.21	-0.9744601	5.59824	8.63934	77.4	5.9	7.3	0
2.215	-1.0137	5.67672	8.78322	83.3	6.3	7.4	0
2.22	-1.12488	5.487061	9.00558	90	5.3	8.6	0
2.225	-1.19682	5.45436	9.188701	96.3	3.2	9.1	0
2.23	-1.19682	5.34318	9.110221	106.1	1.3	10	0
2.235	-1.2753	5.34318	9.293341	115.5	0.9	10.4	0
2.24	-1.42572	5.56554	9.07752	125.7	-0.1	10.9	0
2.245	-1.42572	5.5263	9.07752	135.3	-4.7	12.1	0
2.25	-1.15758	5.56554	9.07752	145.6	-5.8	13.1	0
2.255	-1.15758	5.63748	9.03828	155.4	-2.8	14.6	0
2.26	-1.15758	5.89254	8.38428	165.9	-3.7	16.5	0
2.265	-0.8959801	5.97102	8.207701	177.1	-6.7	17.7	0
2.27	-0.8632801	6.48768	8.16846	185.1	-10.2	18.9	0
2.275	-0.8959801	6.26532	8.27964	195	-9.3	20.3	0
2.28	-0.7455601	6.59232	8.495461	205.1	-9.3	22.4	0
2.285	-0.48396	6.48768	8.42352	213.7	-9.8	23.9	0
2.29	-0.56244	6.409201	7.69758	225.2	-10.2	25.7	0
2.295	-0.63438	6.89316	8.207701	236.6	-10.1	27.5	0
2.3	-0.5232	7.108981	8.5347	247.8	-7.4	30.7	0
2.305	-0.5232	7.704121	9.188701	259.2	-6.7	33.8	0
2.31	-0.56244	7.5537	9.07752	269.3	-5.6	36.6	0
2.315	-0.33354	7.62564	8.8617	279.8	-2.9	38.8	0
2.32	-0.14388	8.253481	9.00558	293.3	-2	40.3	0
2.325	-0.67362	9.43068	9.659581	306.1	0.9	43.9	0
2.33	-0.5232	9.5811	9.76422	318.2	1.9	46.2	0
2.335	0.18312	9.06444	8.495461	328.3	4.4	46.2	0
2.34	0.63438	10.32012	9.692281	339.9	6.6	46.5	0
2.345	0.71286	11.75892	10.34628	351.4	18.5	45.8	0
2.35	0.44472	11.68044	9.36528	354.8	24.3	43.3	0
2.355	0.2943	12.1971	9.437221	358.5	27.4	40.8	0
2.36	0.67362	12.1644	8.35158	360.5	34.8	38.6	0
2.365	0.0327	12.01398	6.677341	362.5	43.3	36.3	0
2.37	0.2616	12.67452	7.76952	363.9	48.5	33.8	0
2.375	0.44472	13.70784	7.84146	361	55.1	30.7	0
2.38	0.2943	14.08062	8.09652	354.4	61.3	29.4	0
2.385	0.11118	13.08	7.65834	340.4	64.5	31	0
2.39	-0.7848001	12.86418	5.519761	325.6	70	31.5	0
2.395	-2.21052	12.89688	4.24446	314.6	89.7	28.2	0
2.4	-2.17128	13.19118	5.624401	303.4	110.4	21.3	0
2.405	-2.289	14.89158	7.51446	290.9	120.4	17.2	0
2.41	-2.85144	15.81372	10.24164	273	126.7	15.1	0
2.415	-3.78666	15.62406	11.07222	246.3	128.5	18.9	0
2.42	-4.95078	15.29706	13.94328	212.8	114.7	26	0
2.425	-5.3301	15.51288	20.3394	177.5	98.4	33.7	0
2.43	-7.65834	12.7857	25.56486	119.1	70.4	41	0
2.435	-10.62096	14.55804	18.84828	42.4	35.5	42	0
2.44	-9.607261	18.09618	26.80092	28.4	12.6	30.6	0
2.445	-9.273721	8.770141	22.51722	-26.6	-8.1	20.1	0
2.45	-8.07036	6.082201	17.57298	-79.9	-24.7	10.3	0
2.455	-6.71658	3.7932	14.74116	-104.8	-44.3	0.7	0
2.46	-4.80036	0.47742	11.36652	-123.1	-57.6	-7.9	0
2.465	-3.0411	-1.28838	9.47646	-128.6	-49.7	-15.9	0
2.47	-2.13858	-1.39956	8.67858	-126.2	-40.2	-24.2	0
2.475	-1.64808	-0.9156	8.63934	-123.2	-26.5	-32.2	0
2.48	-1.7985	0.10464	8.82246	-122.2	-11.3	-39	0
2.485	-1.94892	1.1772	9.62034	-125.5	-1.5	-43.2	0
2.49	-2.47212	2.50482	10.09122	-131.6	4.7	-43.7	0
2.495	-2.77296	3.72126	10.64058	-144.8	4.7	-39.6	0
2.5	-2.85144	4.49298	11.07222	-158.8	0.1	-35.2	0
2.505	-2.70102	4.82652	11.00028	-175.8	-6.3	-29.6	0
2.51	-2.24976	4.82652	10.81716	-193.4	-13.4	-23.5	0
2.515	-1.75926	4.75458	10.45746	-210.7	-17.9	-18.7	0
2.52	-1.308	4.23792	9.692281	-230.8	-19.3	-14	0
2.525	-0.7848001	3.83244	8.96634	-244.4	-15.9	-11.2	0
2.53	-0.48396	3.34848	8.38428	-255.2	-10.3	-9.5	0
2.535	-0.48396	2.98224	7.586401	-263.2	-3.3	-8	0
2.54	-0.48396	2.9103	7.2267	-268	3.2	-8.6	0
2.545	-0.37278	2.6487	6.53346	-270.9	11.2	-9.3	0
2.55	-0.41202	2.68794	6.422281	-271.6	18.9	-10.7	0
2.555	-0.48396	2.79912	6.13452	-270.4	27.3	-13.6	0
2.56	-0.5232	2.83836	5.80752	-269.5	33.3	-16.8	0
2.565	-0.41202	3.02148	5.696341	-267.4	38.3	-19.1	0
2.57	-0.18312	3.53814	5.77482	-263.6	42.7	-22.2	0
2.575	0.07194	4.23792	6.06258	-259.5	47.1	-25.4	0
2.58	0.18312	4.9704	6.2457	-255.3	52.7	-29.4	0
2.585	0.14388	5.67672	6.31764	-252.6	62	-32.1	0
2.59	0.2616	6.186841	6.46152	-251	67.9	-34.5	0
2.595	0.18312	6.814681	6.572701	-248	66.4	-38	0
2.6	0.11118	7.37058	6.82776	-244.6	68.3	-41.7	0
2.605	0.07194	7.95918	7.004341	-241.7	69.3	-45.4	0
2.61	0.14388	8.32542	7.11552	-238	68.6	-48.7	0
2.615	0.07194	8.475841	7.33134	-233.2	65.8	-51.7	0
2.62	-0.0327	8.730901	7.586401	-230.7	62.5	-53.6	0
2.625	-0.33354	9.17562	8.057281	-227.1	59.6	-54.6	0
2.63	-0.8632801	9.875401	8.5347	-223.5	56.6	-56	0
2.635	-1.308	10.61442	9.36528	-218.6	56.1	-59.7	0
2.64	-2.13858	11.6085	9.875401	-219.1	51.3	-62.3	0
2.645	-2.92338	12.60258	10.45746	-222.5	46.2	-65.6	0
2.65	-3.5643	13.3416	10.56864	-226.1	40.6	-69.9	0
2.655	-4.23792	13.67514	10.38552	-230.4	33.6	-76.2	0
2.66	-4.8396	14.00214	9.80346	-233.9	24.9	-82.9	0
2.665	-5.21892	14.08062	9.188701	-236.5	13	-92.1	0
2.67	-5.48052	14.1918	8.495461	-236.6	3.2	-100.5	0
2.675	-5.40204	14.37492	8.16846	-234.7	-5.8	-109	0
2.68	-4.95078	14.62998	8.057281	-232.6	-15	-117.7	0
2.685	-4.16598	14.85234	7.73028	-229.6	-22.4	-126.7	0
2.69	-2.89068	15.03546	7.73028	-225.6	-30	-136.5	0
2.695	-1.68732	15.32976	7.880701	-222.1	-34.1	-142.9	0
2.7	-0.5232	15.70254	7.9134	-220	-36.6	-145.6	0
2.705	0.8240401	16.10802	7.9134	-217.9	-38.2	-145.6	0
2.71	2.289	16.40232	7.69758	-215.7	-38.9	-141.8	0
2.715	3.0411	16.58544	7.62564	-213.6	-38.7	-136.9	0
2.72	3.45312	16.76856	7.44252	-212.5	-37.5	-128.8	0
2.725	3.67548	17.14134	7.33134	-210.6	-38	-114.7	0
2.73	3.8259	17.50758	7.37058	-209.2	-38.9	-102.3	0
2.735	3.48582	17.9523	7.298641	-209	-38.9	-90.1	0
2.74	3.0738	18.09618	7.076281	-209.2	-39.6	-78.1	0
2.745	2.36094	18.09618	6.86046	-209.6	-40.9	-65	0
2.75	1.68732	18.09618	6.38958	-210.7	-42.6	-49.7	0
2.755	1.0137	17.80188	5.696341	-211.1	-43.1	-39.6	0
2.76	0.2943	17.46834	4.86576	-210.7	-42.2	-31.2	0
2.765	-0.71286	17.17404	4.06788	-209.7	-40.1	-24.1	0
2.77	-1.49766	16.95168	3.19152	-206.9	-37.6	-18.4	0
2.775	-2.09934	16.95168	2.13858	-203.8	-34.3	-14.2	0
2.78	-2.40018	16.99092	1.15758	-198.7	-30.2	-10.7	0
2.785	-2.47212	16.95168	0.0327	-190.6	-21.6	-8.6	0
2.79	-2.47212	16.69662	-1.26876	-184.1	-13.3	-8.9	0
2.795	-2.43942	16.36308	-2.6814	-175.9	-4.2	-8.9	0
2.8	-2.43942	15.91836	-4.17252	-166.2	3.5	-9	0
2.805	-2.24976	15.51288	-5.36934	-153.1	10.7	-7.9	0
2.81	-2.0601	15.40824	-6.17376	-135.8	16.5	-7.2	0
2.815	-1.87698	15.55212	-6.677341	-119.8	19.1	-6.4	0
2.82	-1.5369	15.62406	-6.86046	-104.3	19.4	-6	0
2.825	-1.38648	15.55212	-6.9324	-89.4	17.7	-6.1	0
2.83	-1.08564	15.32976	-6.82776	-74.7	13.1	-6.3	0
2.835	-0.8632801	14.96352	-6.71658	-56.4	3.7	-6.9	0
2.84	-0.2943	14.29644	-6.38958	-42.2	-5.2	-7.3	0
2.845	0.14388	13.56396	-5.9514	-26.7	-16.5	-7.7	0
2.85	0.71286	12.64182	-5.40858	-11.2	-28.4	-8	0
2.855	1.15758	11.79162	-4.68264	4.4	-39.2	-6.8	0
2.86	1.49766	9.397981	-2.9757	23.5	-50.8	-5.4	0
2.865	5.17968	1.87698	-5.2974	39.6	-55.1	-0.3	0
2.87	1.23606	-6.29802	2.03394	82.3	-62.3	21.7	0
2.875	-2.21052	-8.18154	8.13576	81.4	-64.8	38.5	0
2.88	-5.17968	-2.13204	18.66516	112.7	-70.7	56.7	0
2.885	-6.90624	-1.7658	21.42504	114.5	-71.4	67.2	0
2.89	-5.78136	0.21582	19.0314	117	-60.6	62.5	0
2.895	-4.95078	1.4715	12.20364	117	-28.9	35.4	0
2.9	-3.86514	2.17128	4.6434	120.2	-4.5	7.2	0
2.905	-3.3027	4.15944	0.8698201	138.3	10.7	-21.2	0
2.91	-2.43942	6.33726	1.59576	157.7	14.5	-41.5	0
2.915	-1.49766	8.920561	5.40858	174	6.5	-49.8	0
2.92	0	9.83616	10.1697	180.1	-2.2	-49.2	0
2.925	1.19682	9.731521	13.87134	173.1	-5.1	-43.6	0
2.93	2.289	9.17562	14.92428	164	-5.2	-37	0
2.935	3.3354	7.848001	13.68822	153.9	-3.5	-28.7	0
2.94	4.01556	6.9651	12.02052	147.7	1.4	-20.7	0
2.945	4.0875	7.03704	10.56864	146.7	6.5	-16.1	0
2.95	3.37464	7.62564	9.80346	148.1	13.7	-14.4	0
2.955	2.3217	8.920561	10.49016	148.6	19.8	-12.1	0
2.96	1.45842	9.62034	11.58234	145.8	20.5	-7.5	0
2.965	0.37278	9.2868	11.87664	137.4	21	-3.7	0
2.97	-0.71286	8.4039	11.14416	128.5	21.7	-0.3	0
2.975	-1.75926	7.403281	10.01928	122.3	23	0.4	0
2.98	-2.40018	6.92586	9.40452	119.2	24	-1.7	0
2.985	-2.77296	6.9978	9.293341	117.8	24.9	-3.9	0
2.99	-3.22422	7.22016	9.437221	116.4	24.9	-6.9	0
2.995	-6.114901	8.61972	11.29458	114.4	19.5	-8.2	0
3	-5.70288	12.23634	13.28928	115.3	-9.7	0	0
3.005	-6.23262	11.3142	11.43846	97.4	-26.1	6.3	0
3.01	-6.00372	8.547781	8.057281	82.6	-29.1	3.2	0
3.015	-3.78666	7.5537	7.65834	80.6	-36.8	5.8	0
3.02	-2.13858	7.51446	9.03828	80.5	-43.1	8.2	0
3.025	-0.63438	7.95918	10.05852	75.5	-45.8	10.9	0
3.03	-0.41202	7.95918	10.1697	65.6	-39.4	12.7	0
3.035	-1.2753	10.35282	11.07222	58.5	-39	17.1	0
3.04	-0.8632801	10.39206	10.78446	47.8	-40.9	23.5	0
3.045	-1.2753	6.74274	7.586401	30.3	-34.3	21.7	0
3.05	-1.45842	6.48768	8.5674	28.3	-34.5	22.2	0
3.055	-0.67362	6.9651	9.731521	27.7	-35.3	22.3	0
3.06	0.33354	6.7035	9.36528	23.1	-32.3	20.8	0
3.065	-0.0327	6.6708	8.93364	17.6	-27.1	19.6	0
3.07	-0.67362	6.9651	8.82246	15.3	-25.1	18.7	0
3.075	-1.12488	6.52038	8.5674	11.3	-24.2	18	0
3.08	-1.12488	6.33726	8.495461	7.8	-24.2	17.7	0
3.085	-0.9352201	6.29802	8.5347	6.6	-25.4	18.3	0
3.09	-0.7455601	6.48768	9.03828	4.8	-25.4	18.2	0
3.095	-0.71286	5.93178	8.67858	2.3	-22.8	17.1	0
3.1	-1.08564	5.63748	8.35158	1.3	-20.3	16.1	0
3.105	-1.2753	5.78136	8.495461	2.3	-19.6	16.5	0
3.11	-1.23606	5.74866	8.312341	2.3	-19.4	16.6	0
3.115	-1.15758	5.97102	8.5347	2.4	-19.6	17.6	0
3.12	-1.15758	5.67672	8.38428	2	-19.3	18.2	0
3.125	-1.23606	5.74866	8.27964	0.9	-20.7	20.5	0
3.13	-1.15758	5.89254	8.27964	0.2	-22.1	22.1	0
3.135	-1.23606	5.8206	8.207701	-0.6	-22.2	23.1	0
3.14	-1.308	5.78136	8.09652	-1.3	-23.1	23.4	0
3.145	-1.42572	5.74866	8.312341	-0.8	-23.1	23.8	0
3.15	-1.308	6.04296	8.5674	0.2	-22.6	22.8	0
3.155	-0.9352201	5.89254	8.42352	0.2	-21	21.2	0
3.16	-0.56244	6.04296	8.45622	1.2	-19.7	18	0
3.165	-0.41202	6.114901	8.495461	1.3	-18	16.2	0
3.17	-0.44472	6.04296	8.67858	0.4	-16.2	15.1	0
3.175	-0.33354	6.15414	8.78322	0.1	-14.2	13.6	0
3.18	-0.44472	6.04296	8.5674	-0.1	-11.8	11.5	0
3.185	-0.41202	6.186841	8.5347	-0.2	-9.3	9.3	0
3.19	-0.2943	6.186841	8.5347	-0.5	-7.3	8.6	0
3.195	-0.48396	6.186841	8.42352	-1.6	-5.1	6.8	0
3.2	-0.59514	6.04296	8.35158	-2.5	-3.4	6.1	0
3.205	-0.59514	5.93178	8.312341	-2.6	-2.7	5.9	0
3.21	-0.71286	5.8206	8.38428	-2.9	-1.9	5.1	0
3.215	-0.59514	5.78136	8.312341	-3.2	-1	4.8	0
3.22	-0.56244	5.78136	8.312341	-2.7	-0.2	3.8	0
3.225	-0.44472	5.78136	8.38428	-1.9	0.3	3.2	0
3.23	-0.41202	5.74866	8.38428	-1.8	0.9	3	0
3.235	-0.33354	5.85984	8.45622	-1	1.4	2.5	0
3.24	-0.41202	5.78136	8.38428	-0.9	2.1	2	0
3.245	-0.56244	5.78136	8.38428	-1.4	2.1	1.9	0
3.25	-0.59514	5.8206	8.38428	-1.6	3.5	1.8	0
3.255	-0.56244	5.93178	8.35158	-1.4	3.5	2	0
3.26	-0.5232	5.85984	8.35158	-1.6	4.1	2.3	0
3.265	-0.63438	5.8206	8.38428	-2.3	5.3	2.5	0
3.27	-0.9352201	5.74866	8.312341	-2.8	5.8	2.3	0
3.275	-0.9744601	5.74866	8.27964	-3.6	6.4	2.6	0
3.28	-0.9352201	5.70942	8.27964	-3.5	6.5	2.1	0
3.285	-1.0464	5.63748	8.2404	-3.2	6.5	2.3	0
3.29	-1.0464	5.63748	8.312341	-3.2	7	2.1	0
3.295	-1.0137	5.59824	8.27964	-2.2	6.7	1.7	0
3.3	-1.15758	5.59824	8.27964	-1.3	7	1.1	0
3.305	-1.15758	5.63748	8.2404	-0.7	7.4	0.4	0
3.31	-1.308	5.487061	8.16846	-0.3	7.2	0.7	0
3.315	-1.23606	5.63748	8.312341	0.5	6.6	0.4	0
3.32	-1.2753	5.59824	8.312341	1.2	6.5	0.2	1
3.325	-1.12488	5.70942	8.27964	1.1	6.1	0	1
3.33	-1.0464	5.70942	8.2404	0.7	6.1	-0.2	1
3.335	-1.15758	5.8206	8.207701	1.1	5.6	-0.4	1
3.34	-1.15758	5.74866	8.2404	1.4	5.2	-0.7	1
3.345	-1.12488	5.74866	8.207701	1.1	4.8	-0.9	1
3.35	-1.0137	5.78136	8.2404	0.8	4.6	-1.3	1
3.355	-0.8959801	5.8206	8.27964	0.2	4.2	-1.6	1
3.36	-0.8959801	5.8206	8.27964	0.8	4.6	-1.3	1
3.365	-0.9744601	5.8206	8.207701	-0.4	4	-2.1	1
3.37	-0.9352201	5.78136	8.2404	-0.2	4	-2.1	1
3.375	-0.9744601	5.67672	8.27964	-0.1	3.8	-2.4	1
3.38	-0.9744601	5.67672	8.2404	-0.3	2.9	-2.5	1
3.385	-1.0137	5.70942	8.2404	-0.2	3.4	-2.7	1
3.39	-1.0464	5.63748	8.207701	-0.2	3.5	-2.9	1
3.395	-1.12488	5.63748	8.312341	0	3.3	-2.8	1
3.4	-1.08564	5.63748	8.207701	0.7	3	-2.5	1
3.405	-1.12488	5.63748	8.16846	0.8	2.7	-2.3	1
3.41	-1.15758	5.67672	8.2404	0.6	2.4	-2.5	1
3.415	-1.12488	5.67672	8.16846	1.2	1.7	-2.1	1
3.42	-1.0464	5.59824	8.27964	1.3	1.3	-1.6	1
3.425	-0.9744601	5.59824	8.207701	2.1	1.3	-2.1	1
3.43	-0.8959801	5.59824	8.312341	3.3	1.2	-2.6	1
3.435	-0.9744601	5.70942	8.35158	4	1.6	-3.7	1
3.44	-1.45842	5.63748	8.2404	5	1.8	-4	1
3.445	-1.5369	5.487061	8.2404	6.6	1.2	-3.7	1
3.45	-1.34724	5.41512	8.2404	8	0.9	-3.2	1
3.455	-1.34724	5.37588	8.16846	8.9	0.4	-3	1
3.46	-1.42572	5.487061	8.13576	9.8	-0.3	-2.3	1
3.465	-1.5369	5.56554	8.09652	10.2	-1.5	-1	1
3.47	-1.57614	5.63748	8.09652	10.5	-2.3	0	1
3.475	-1.38648	5.63748	8.13576	10.5	-3.6	1.1	1
3.48	-1.23606	5.67672	8.16846	11.1	-4.7	1.8	1
3.485	-1.12488	5.63748	8.27964	11.5	-5.1	2.3	1
3.49	-1.12488	5.70942	8.2404	12.3	-5.2	2.8	1
3.495	-1.15758	5.59824	8.38428	13.4	-5.7	2.2	1
3.5	-1.23606	5.59824	8.38428	14.5	-5.7	2.2	1
3.505	-1.19682	5.5263	8.42352	16.1	-5.4	1.7	1
3.51	-1.0137	5.41512	8.5674	17.3	-4.9	1.6	1
3.515	-0.8240401	5.59824	8.495461	19	-4.6	2	1
3.52	-0.7848001	5.487061	8.5347	20.7	-3.5	1.7	1
3.525	-0.56244	5.487061	8.5347	23.5	-2.1	2.3	1
3.53	-0.56244	5.487061	8.606641	25.6	-0.5	2.7	1
3.535	-0.8959801	5.5263	8.38428	28.2	0.5	3.6	1
3.54	-1.12488	5.63748	8.495461	31	1	5.1	1
3.545	-1.94892	5.232	8.42352	32.5	1.3	5.6	1
3.55	-2.13858	5.27124	8.78322	36.2	-1.1	5.6	1
3.555	-2.17128	5.37588	8.93364	40.6	-2.8	5.1	1
3.56	-2.0274	5.63748	8.606641	44.4	-5.8	3.1	1
3.565	0.2616	5.70942	8.82246	49.9	-11.6	-0.4	1
3.57	1.83774	6.186841	9.260641	55.9	-12.1	-5.3	1
3.575	0	6.00372	9.00558	59.9	-4.9	-6.8	1
3.58	-1.68732	5.85984	8.606641	64.4	-5.4	-8.6	1
3.585	-0.7455601	6.04296	9.00558	72.7	-12.7	-15.1	1
3.59	0.5232	6.114901	9.293341	78.8	-19.6	-22.1	1
3.595	0.2943	6.114901	9.293341	84	-26.7	-28.3	1
3.6	-0.9352201	5.93178	9.33258	90.3	-38	-37.3	1
3.605	-1.57614	5.89254	9.188701	94.9	-50	-45.6	1
3.61	-1.83774	5.85984	9.00558	100.3	-62.6	-54.9	1
3.615	-1.90968	6.22608	9.5157	104.5	-75.1	-63.6	1
3.62	-2.0601	6.29802	9.36528	106.6	-87.2	-70.8	1
3.625	-2.3217	6.114901	8.78322	106.8	-98.2	-78.6	1
3.63	-2.43942	6.22608	8.894401	108.4	-110.1	-86.3	1
3.635	-2.36094	6.409201	9.260641	107.8	-127.2	-96.1	1
3.64	-2.0274	5.78136	8.38428	104.7	-141.3	-103.9	1
3.645	-1.49766	6.114901	8.45622	103.3	-153.7	-111.3	1
3.65	-1.5369	6.52038	8.75052	101.7	-165.2	-118.9	1
3.655	-1.87698	6.48768	8.495461	96	-175	-128.1	1
3.66	-3.3354	6.00372	8.35158	89.6	-183.4	-141.8	1
3.665	-5.66364	5.37588	8.67858	83.9	-189.7	-157.9	1
3.67	-7.84146	5.08158	8.35158	77.3	-194	-178.3	1
3.675	-9.83616	5.00964	8.2404	72.1	-199.5	-201.1	1
3.68	-11.1507	4.78728	8.16846	67.5	-208.7	-224.8	1
3.685	-11.52348	5.67672	8.16846	63.2	-220	-248.7	1
3.69	-9.424141	8.547781	10.71252	59.5	-230.6	-271.6	1
3.695	-6.605401	8.142301	12.1644	44.2	-239.5	-293.5	1
3.7	-4.46682	6.44844	10.5294	23.8	-246.6	-305.1	1
3.705	-2.40018	4.71534	9.110221	10.4	-250.5	-310.3	1
3.71	-0.63438	3.68202	8.057281	1.6	-252.1	-313.2	1
3.715	0.5232	3.27654	7.808761	-3.7	-245.2	-312.2	1
3.72	1.2753	3.4989	8.09652	-8.4	-237.5	-309.4	1
3.725	1.64808	3.75396	8.495461	-12.9	-231.2	-303.7	1
3.73	1.87698	3.83244	8.75052	-18.7	-225.4	-296.4	1
3.735	1.90968	3.64932	8.894401	-24.7	-220.6	-288.8	1
3.74	1.94892	3.31578	8.75052	-30.7	-216.5	-279.7	1
3.745	1.90968	3.02148	8.42352	-35.7	-212.1	-270.3	1
3.75	1.42572	2.616	7.84146	-39.7	-209.7	-261.3	1
3.755	1.19682	2.24322	7.2594	-41.3	-204.9	-248.9	1
3.76	0.7455601	2.09934	6.86046	-40.9	-199	-240.1	1
3.765	0.0327	2.17128	6.677341	-38.5	-194.9	-231.4	1
3.77	-0.8632801	2.46558	6.64464	-35.2	-190.8	-223.3	1
3.775	-1.64808	2.83836	6.82776	-31.4	-187.4	-216.5	1
3.78	-2.5506	3.42696	6.9324	-27.2	-183.3	-211.4	1
3.785	-3.3027	3.97632	6.9324	-24.8	-179.2	-208.4	1
3.79	-4.27716	4.46028	6.71658	-22.7	-175.3	-206.3	1
3.795	-5.3301	4.75458	6.2784	-20.6	-173.1	-205	1
3.8	-6.304561	4.71534	5.591701	-18.6	-173.1	-203.6	1
3.805	-7.095901	4.6434	4.9704	-14	-176.8	-202.6	1
3.81	-7.507921	4.78728	4.68264	-8.8	-180.3	-202.3	1
3.815	-7.76952	5.120821	4.49952	-3.1	-182	-203.9	1
3.82	-8.1096	5.59824	4.53876	2	-181.7	-206.2	1
3.825	-8.55432	6.186841	4.53876	6.7	-178.9	-210.2	1
3.83	-8.93364	6.63156	4.53876	12.1	-176.6	-216	1
3.835	-9.68574	7.2594	4.24446	15.3	-176.8	-219.3	1
3.84	-12.27558	19.46304	7.2267	24.8	-182.3	-215.8	1
3.845	-4.8396	24.10644	20.0451	33.6	-212.5	-194.5	1
3.85	-1.45842	8.4039	6.82776	-33.2	-211.2	-194.9	1
3.855	0.8240401	9.32604	0.0327	-52.2	-196.7	-194.6	1
3.86	2.0274	13.11924	2.79258	-33	-164.9	-191.8	1
3.865	2.3217	15.1074	5.44782	-19.7	-127.6	-177.3	1
3.87	2.96262	14.37492	4.75458	-25.7	-112.8	-156.7	1
3.875	3.90438	14.00214	2.83182	-33.2	-103.1	-134.6	1
3.88	4.23792	14.40762	2.06664	-33.4	-90.1	-113.8	1
3.885	4.20522	15.1074	2.21052	-29.9	-74.1	-93.5	1
3.89	6.605401	16.2192	1.52382	-27.8	-54	-70.5	1
3.895	4.42758	16.29114	0.10464	-24.9	-24.5	-52.9	1
3.9	1.94892	16.2519	0.72594	-20.6	-7.2	-33	1
3.905	-3.90438	12.34752	3.19152	-21.7	2.5	-15.4	1
3.91	-6.90624	7.2594	6.422281	-32.9	1.8	-5	1
3.915	-3.8259	3.75396	8.8617	-37.3	-8.4	-3.9	1
3.92	0.44472	2.43288	10.74522	-39.2	-13.9	-2.1	1
3.925	1.68732	3.45966	10.92834	-33.1	-10.1	1.4	1
3.93	0.59514	4.49298	9.5484	-29.8	-3.8	4.4	1
3.935	-0.8632801	5.63748	8.82246	-27	-1.6	5.3	1
3.94	-1.308	6.04296	8.5674	-24.7	-0.9	3.9	1
3.945	-1.60884	5.45436	8.38428	-24	-0.9	2.1	1
3.95	-2.77296	6.186841	8.5347	-20.5	-1.3	2.6	1
3.955	-3.3354	6.082201	8.27964	-18.3	-3.4	3.5	1
3.96	-2.51136	5.85984	8.207701	-18.5	-5.8	5.3	1
3.965	-1.19682	5.70942	8.5674	-18	-7	6.5	1
3.97	-0.37278	5.41512	8.606641	-16.8	-6.7	6.2	1
3.975	-0.37278	5.487061	8.67858	-14.5	-5	5.3	1
3.98	-0.59514	5.63748	8.5347	-13.6	-4.3	4.3	1
3.985	-0.63438	5.85984	8.38428	-12.7	-3.7	3.9	1
3.99	-0.7455601	5.85984	8.27964	-12	-3.6	3.2	1
3.995	-0.71286	5.70942	8.38428	-12	-3.6	2.8	1
4	-0.56244	5.67672	8.35158	-11.7	-3.3	2.3	1
4.005	-0.48396	5.63748	8.45622	-11.6	-2.8	1.7	1
4.01	-0.71286	5.70942	8.42352	-11.4	-2	0.7	1
4.015	-0.8240401	5.63748	8.5674	-11.2	-1.7	0.3	1
4.02	-0.9352201	5.63748	8.5347	-11.4	-1.8	0.5	1
4.025	-0.8959801	5.59824	8.63934	-11.2	-1.6	0	1
4.03	-0.7848001	5.63748	8.5347	-11.4	-2	0	1
4.035	-0.9352201	5.59824	8.495461	-11.5	-2	0.4	1
4.04	-0.9744601	5.63748	8.45622	-11.6	-2.2	0.1	1
4.045	-1.38648	5.59824	8.35158	-11.8	-2	0	1
4.05	-1.308	5.56554	8.42352	-11.5	-2.8	-0.7	1
4.055	-1.0464	5.5263	8.5347	-11.6	-3.5	-0.7	1
4.06	-0.9744601	5.487061	8.5347	-11.5	-3.7	-0.4	1
4.065	-0.9352201	5.34318	8.5674	-10.9	-3	-0.6	1
4.07	-1.0137	5.27124	8.38428	-10.2	-2.7	-1	1
4.075	-1.12488	5.19276	8.495461	-9.7	-2.3	-1	1
4.08	-0.9744601	5.19276	8.67858	-8.9	-2.2	-0.9	1
4.085	-0.9744601	5.232	8.63934	-7.4	-2.5	-0.4	1
4.09	-0.8632801	5.30394	8.5674	-6.3	-2.2	0	1
4.095	-0.71286	5.41512	8.45622	-4.7	-1.9	-0.4	1
4.1	-0.8240401	5.37588	8.495461	-4	-1.7	-0.4	1
4.105	-0.9352201	5.232	8.5674	-2.8	-1.5	-0.9	1
4.11	-0.9744601	5.16006	8.63934	-1.4	-1.4	-1.3	1
4.115	-1.08564	5.19276	8.606641	-0.4	-1.4	-1.3	1
4.12	-1.19682	5.27124	8.5347	0.7	-1.3	-1.1	1
4.125	-1.19682	5.34318	8.5347	1.2	-1.7	-0.8	1
4.13	-1.12488	5.37588	8.495461	1.5	-1.7	-1	1
4.135	-1.08564	5.37588	8.495461	1.1	-1.8	-0.2	1
4.14	-1.0464	5.34318	8.495461	1.1	-1.8	0.4	1
4.145	-1.08564	5.37588	8.495461	0.7	-2	0.2	1
4.15	-1.08564	5.37588	8.5347	0.8	-1.8	0.2	1
4.155	-0.9352201	5.41512	8.495461	0.4	-2.4	0.7	1
4.16	-0.9352201	5.41512	8.495461	0.3	-3.2	1.1	1
4.165	-1.0137	5.30394	8.5347	0.8	-3	1.3	1
4.17	-0.9352201	5.27124	8.606641	1.1	-3	1.9	1
4.175	-0.8632801	5.34318	8.5347	0.5	-3	2.3	1
4.18	-0.9744601	5.37588	8.495461	0.2	-3	1.8	1
4.185	-0.8632801	5.30394	8.5347	0.9	-2.8	2.4	1
4.19	-0.8240401	5.34318	8.5347	0.7	-2.6	2.4	1
4.195	-0.71286	5.34318	8.5347	0.6	-3	2.5	1
4.2	-0.71286	5.41512	8.45622	0.7	-2.9	2.1	1
4.205	-0.59514	5.41512	8.5347	1.5	-1.4	1.6	1
4.21	-0.63438	5.37588	8.42352	1.3	-2.2	1.4	1
4.215	-0.71286	5.37588	8.495461	1.2	-2.1	0.9	1
4.22	-0.71286	5.34318	8.45622	1.1	-0.2	1	1
4.225	-0.7455601	5.30394	8.45622	1.1	-1.4	0.4	1
4.23	-0.7848001	5.34318	8.495461	2.2	-1.9	0	1
4.235	-0.8632801	5.232	8.495461	2.5	-2.2	0	1
4.24	-0.8240401	5.232	8.495461	2.9	-0.9	0	1
4.245	-0.8959801	5.27124	8.42352	3.4	-1.4	0	1
4.25	-0.8959801	5.232	8.495461	3.9	-2.3	-0.1	1
4.255	-0.9352201	5.30394	8.45622	4.6	-0.2	0.7	1
4.26	-0.8632801	5.27124	8.42352	5.2	0.4	0.6	1
4.265	-0.8959801	5.27124	8.42352	5.8	-0.2	0.2	1
4.27	-0.9352201	5.27124	8.495461	6.3	-0.4	0.4	1
4.275	-0.9352201	5.37588	8.495461	7	-0.7	0.2	1
4.28	-1.0137	5.37588	8.495461	7.6	-0.6	0.7	1
4.285	-1.0137	5.45436	8.495461	7.9	-1	0.4	1
4.29	-0.8240401	5.41512	8.5674	8.6	-1.6	0.7	1
4.295	-0.7848001	5.37588	8.495461	8.8	-1.5	0.9	1
4.3	-0.9744601	5.37588	8.495461	9.3	-1.1	1.4	1
4.305	-1.0137	5.45436	8.495461	9.5	-1.4	1.4	1
4.31	-0.9352201	5.487061	8.5674	9.7	-1.6	1.5	1
4.315	-0.9352201	5.5263	8.495461	10	-1.8	2.1	1
4.32	-0.9744601	5.63748	8.45622	10.2	-2.1	2.2	1
4.325	-0.8632801	5.63748	8.5347	9.7	-2.8	2.6	1
4.33	-1.308	5.56554	8.495461	9.1	-3	2.5	1
4.335	-0.9744601	5.74866	8.38428	8.9	-4.4	1.1	1
4.34	-0.07194	5.487061	8.495461	8.7	-6.6	0.7	1
4.345	-0.9744601	5.59824	8.606641	8.4	-6	0.7	1
4.35	-0.71286	5.56554	8.606641	8.6	-6.9	0.4	1
4.355	-0.2616	5.67672	8.606641	9.1	-6.7	0.1	1
4.36	-0.63438	5.56554	8.606641	9.2	-6.2	-0.1	1
4.365	-0.8632801	5.59824	8.63934	9.9	-6	0.5	1
4.37	-0.7848001	5.59824	8.5674	9.5	-6.1	0.9	1
4.375	-0.44472	5.5263	8.67858	9.9	-6.5	1.2	1
4.38	-0.8240401	5.487061	8.63934	10.2	-6	1.1	1
4.385	-0.8240401	5.34318	8.711281	11.2	-7.2	1.1	1
4.39	-1.12488	5.04888	8.894401	12.8	-8.4	0.7	1
4.395	-2.47212	4.49298	8.8617	15	-10.5	0.2	1
4.4	-2.289	4.82652	9.03828	19.7	-17.9	-2.6	1
4.405	-0.9352201	5.19276	9.14946	24.6	-23.6	-5.1	1
4.41	-1.12488	5.19276	9.260641	28.9	-26.6	-6.3	1
4.415	-2.09934	5.16006	9.33258	33.3	-31.2	-7.2	1
4.42	-1.90968	4.9704	9.587641	38.7	-38.6	-9.1	1
4.425	-0.11118	4.71534	9.80346	44.4	-45.2	-12.1	1
4.43	-0.37278	4.78728	9.875401	51.1	-46.4	-14.8	1
4.435	-2.40018	4.75458	10.01928	62	-50.5	-17.6	1
4.44	-2.66178	4.46028	9.875401	69.6	-61	-23.1	1
4.445	-1.2753	4.6434	10.24164	78.6	-73.2	-30.6	1
4.45	-0.41202	4.3818	9.986581	86.3	-85.4	-38	1
4.455	-0.14388	4.53222	9.986581	91.9	-98.2	-46.5	1
4.46	-0.48396	4.89846	10.60134	102.9	-107.5	-57.5	1
4.465	-0.56244	4.46028	10.2024	109.4	-118.7	-67.5	1
4.47	-0.59514	4.86576	10.24164	116.7	-130.6	-79	1
4.475	-1.08564	4.9377	10.1697	121.7	-143.2	-88.7	1
4.48	-1.5369	5.08158	9.842701	125.6	-159.1	-98.4	1
4.485	-2.43942	6.29802	10.45746	130.4	-174	-108.5	1
4.49	-3.26346	6.082201	10.60134	132.7	-193.6	-117.6	1
4.495	-3.67548	5.63748	10.60134	129.7	-217.4	-128.3	1
4.5	-3.60354	4.9377	10.09122	126.7	-231	-138.6	1
4.505	-3.26346	5.232	11.39922	121.5	-245	-147.7	1
4.51	-3.37464	5.8206	11.8374	114.8	-251	-157.4	1
4.515	-3.60354	5.67672	11.29458	103.3	-255.2	-167.9	1
4.52	-4.61724	7.59294	11.03952	89.3	-255.7	-181.6	1
4.525	-6.75582	6.9978	11.76546	74.6	-258.8	-199.9	1
4.53	-10.73214	5.67672	10.27434	51.8	-255.5	-226.3	1
4.535	-12.46524	7.88724	10.27434	37.8	-255.2	-259	1
4.54	-9.986581	10.54248	14.01522	28.4	-250.3	-301.1	1
4.545	-8.07036	9.17562	13.54434	5.1	-235	-337.1	1
4.55	-6.94548	7.18746	11.62158	-17.4	-237.4	-357.2	1
4.555	-5.21892	5.00964	8.894401	-38.8	-239.4	-375	1
4.56	-2.74026	3.16536	6.572701	-47.2	-238.4	-384.5	1
4.565	-0.71286	2.43288	5.87946	-47.8	-233.3	-389.6	1
4.57	0.7455601	2.46558	5.80752	-46.4	-225	-392.2	1
4.575	1.5369	2.6487	6.2457	-45	-213.7	-390.5	1
4.58	2.0274	2.68794	6.899701	-44.4	-200.9	-384.8	1
4.585	1.5369	2.75988	7.076281	-46.6	-193.9	-377.7	1
4.59	1.45842	2.6487	7.076281	-47.2	-186.7	-370.2	1
4.595	1.2753	2.3544	6.677341	-48.9	-182.6	-362.1	1
4.6	1.42572	2.0274	6.35034	-48.3	-180.4	-353.2	1
4.605	0.8959801	1.98816	6.17376	-46.4	-180	-341.3	1
4.61	0.63438	2.09934	6.35034	-44.3	-175	-333.1	1
4.615	0.07194	2.3544	6.605401	-42.4	-171.7	-325.4	1
4.62	-0.63438	2.57676	6.605401	-41	-170.5	-318	1
4.625	-1.15758	2.68794	6.2784	-40.3	-170.7	-309.7	1
4.63	-1.68732	2.68794	5.87946	-37.8	-171.1	-300.1	1
4.635	-2.0601	2.79912	5.591701	-35	-170	-292.8	1
4.64	-2.74026	3.2046	5.36934	-31.2	-165.2	-286.3	1
4.645	-3.93708	3.94362	5.40858	-28	-157.2	-281.8	1
4.65	-5.21892	4.60416	5.624401	-25.4	-155.6	-278.7	1
4.655	-6.64464	5.19276	5.77482	-24.2	-152.1	-276.2	1
4.66	-7.99188	5.56554	5.624401	-23.1	-150.7	-275.1	1
4.665	-8.82246	5.67672	5.04234	-21.8	-150	-276.7	1
4.67	-9.30642	5.63748	4.17252	-19.5	-150.2	-279	1
4.675	-9.75768	5.37588	3.15882	-15.5	-151.3	-281.3	1
4.68	-9.947341	5.08158	1.9947	-9.8	-152.8	-283.2	1
4.685	-9.646501	4.82652	1.19682	-1.3	-155.6	-283	1
4.69	-9.273721	4.6434	0.50358	10.9	-157.5	-281.8	1
4.695	-8.59356	4.82652	0.32046	22.8	-156.1	-279.6	1
4.7	-7.808761	5.45436	0.7586401	34.7	-152.5	-276	1
4.705	-6.41574	6.33726	1.22952	44.6	-148.6	-270.6	1
4.71	-16.29114	14.70192	3.48582	53.5	-146.2	-261.5	1
4.715	-8.59356	28.0893	12.74646	85.3	-232.9	-195.6	1
4.72	5.3301	21.22884	10.64058	63.1	-329	-106.4	1
4.725	17.64492	20.79066	5.66364	-9.4	-288.6	-110	1
4.73	17.53374	26.9448	7.5537	-16.2	-227.7	-93.3	1
4.735	15.91836	25.91148	3.6297	-24.6	-121.9	-82.4	1
4.74	3.15228	22.11174	-3.15882	-32.3	-39	-57	1
4.745	-7.507921	20.79066	-4.82652	-29.7	-12.7	-18.4	1
4.75	-18.12888	16.2519	0.10464	-16.1	-7.6	9.5	1
4.755	-14.90466	6.59232	6.17376	-28.1	-25.2	14.7	1
4.76	-1.98816	2.28246	9.110221	-32.2	-45.2	18.2	1
4.765	6.94548	3.42696	14.59728	-31.5	-53.8	26.7	1
4.77	8.03112	3.7932	13.1454	-32.7	-37	27.5	1
4.775	3.71472	4.60416	8.78322	-37.5	-15.7	23.6	1
4.78	-0.7848001	7.5537	8.894401	-29.7	-10.2	19.8	1
4.785	-2.17128	7.18746	7.65834	-31.5	-9	15.5	1
4.79	-1.57614	6.52038	8.09652	-31.9	-10.2	11.7	1
4.795	-0.59514	5.78136	8.42352	-29.9	-10.7	7.9	1
4.8	-0.33354	5.30394	8.67858	-27.7	-9.5	4.4	1
4.805	-0.7848001	5.34318	8.5674	-24.7	-7.5	2.8	1
4.81	-1.0137	5.19276	8.5347	-22.3	-6	2.2	1
4.815	-1.0137	5.16006	8.75052	-19.4	-4.9	1.4	1
4.82	-0.8240401	5.16006	8.75052	-16.5	-3.8	1.2	1
4.825	-0.67362	5.232	8.75052	-13.7	-3.5	1	1
4.83	-0.59514	5.37588	8.5674	-11.7	-2.8	0.8	1
4.835	-0.56244	5.30394	8.5347	-10.8	-2.4	0.3	1
4.84	-0.56244	5.37588	8.5674	-10.1	-1.7	0	1
4.845	-0.44472	5.37588	8.5674	-9.1	-1.4	-0.2	1
4.85	-0.48396	5.232	8.5347	-8.2	-1.4	-0.7	1
4.855	-0.7455601	5.16006	8.606641	-7.9	-1.3	-1.2	1
4.86	-0.9352201	5.232	8.5347	-7.4	-0.9	-1.4	1
4.865	-0.9744601	5.232	8.67858	-6.5	-1.1	-1.6	1
4.87	-1.0137	5.19276	8.67858	-6.3	-0.9	-1.6	1
4.875	-1.08564	5.16006	8.67858	-5.8	-1.6	-1.5	1
4.88	-1.19682	5.08158	8.5347	-4.9	-1.9	-0.8	1
4.885	-1.19682	5.19276	8.606641	-4.2	-2.1	-0.6	1
4.89	-1.08564	5.27124	8.63934	-4	-2.3	0	1
4.895	-0.7848001	5.34318	8.5674	-3.2	-2.1	-0.2	1
4.9	-0.7455601	5.19276	8.606641	-2.8	-1.9	-0.1	1
4.905	-0.8240401	5.120821	8.606641	-2.5	-1.8	-0.3	1
4.91	-0.7848001	5.04888	8.67858	-1.6	-1.7	-0.4	1
4.915	-0.7455601	5.08158	8.75052	-0.3	-1.5	0	1
4.92	-0.56244	5.19276	8.75052	0.6	-1.2	-0.2	1
4.925	-0.56244	5.19276	8.711281	1.9	-0.8	-0.4	1
4.93	-0.56244	5.16006	8.75052	2.2	-0.5	-0.7	1
4.935	-0.56244	5.232	8.78322	2.9	-0.2	-1.1	1
4.94	-0.59514	5.30394	8.67858	3.5	0	-1.4	1
4.945	-0.71286	5.34318	8.5674	3.5	0	-1.8	1
4.95	-0.8959801	5.30394	8.5347	3.7	0.2	-1.7	1
4.955	-1.08564	5.16006	8.5674	4.4	0.1	-1.5	1
4.96	-1.08564	5.16006	8.606641	4.4	0	-1.4	1
4.965	-1.12488	5.19276	8.5674	4.6	0	-1	1
4.97	-1.0137	5.232	8.5674	4.9	0	-0.9	1
4.975	-0.9352201	5.27124	8.5347	5.8	-0.2	-0.7	1
4.98	-0.9352201	5.232	8.5674	5.8	-0.4	-0.4	1
4.985	-1.0464	5.30394	8.63934	5.8	0	0	1
4.99	-0.9744601	5.30394	8.606641	5.8	0	0.2	1
4.995	-0.7455601	5.37588	8.63934	6.1	0	0	1
5	-0.7455601	5.37588	8.5674	5.6	0.6	0.2	1
5.005	-0.7455601	5.34318	8.5347	5.6	0.1	-0.2	1
5.01	-0.7848001	5.30394	8.63934	5.8	-0.2	-0.2	1
5.015	-0.67362	5.41512	8.606641	5.8	0.6	-0.6	1
5.02	-0.63438	5.45436	8.495461	5.7	0.6	-0.4	1
5.025	-0.63438	5.41512	8.5347	5.2	0.6	-0.1	1
5.03	-0.59514	5.487061	8.5674	4.5	0.2	0	1
5.035	-0.63438	5.5263	8.5674	4.2	0.2	-0.4	1
5.04	-0.67362	5.487061	8.495461	3.7	0	-0.6	1
5.045	-0.67362	5.5263	8.5347	3.1	0	-0.2	1
5.05	-0.7455601	5.45436	8.5674	2.2	0	0	1
5.055	-0.7848001	5.41512	8.5347	1.4	-0.2	-0.4	1
5.06	-0.8240401	5.34318	8.606641	1.8	-0.2	-0.7	1
5.065	-0.8240401	5.34318	8.5347	1.7	0	-0.4	1
5.07	-0.8632801	5.37588	8.5347	1.5	-0.2	0.1	1
5.075	-0.8632801	5.30394	8.5674	1.7	-0.2	0	1
5.08	-0.8240401	5.30394	8.5347	1.4	0	-0.1	1
5.085	-0.8632801	5.34318	8.495461	1.6	-0.1	0.1	1
5.09	-0.9352201	5.27124	8.495461	1.6	-0.4	0	1
5.095	-0.8632801	5.19276	8.495461	1.5	-0.6	0	1
5.1	-0.8959801	5.27124	8.5347	2.1	-0.8	0.5	1
5.105	-0.9744601	5.30394	8.5347	2.6	-0.5	0.8	1
5.11	-0.9352201	5.30394	8.495461	3.3	-0.9	0.7	1
5.115	-0.8959801	5.30394	8.63934	3.9	-1.1	1.6	1
5.12	-0.8240401	5.30394	8.606641	3.9	-1.4	1.6	1
5.125	-0.8632801	5.37588	8.5674	4.2	-1.6	1.6	1
5.13	-0.8632801	5.34318	8.63934	4.6	-1.8	2	1
5.135	-0.8632801	5.41512	8.606641	5.1	-2.3	2.1	1
5.14	-0.8240401	5.30394	8.63934	5.3	-2.7	2.6	1
5.145	-0.8632801	5.37588	8.5674	5.8	-3	2.5	1
5.15	-0.7848001	5.34318	8.5674	6.2	-3	2.5	1
5.155	-0.7848001	5.34318	8.606641	6.7	-3.3	3.4	1
5.16	-0.71286	5.41512	8.5674	7.3	-3.4	3.2	1
5.165	-0.7455601	5.41512	8.606641	8	-3.5	2.8	1
5.17	-0.8240401	5.45436	8.5347	8.8	-3.9	2.5	1
5.175	-0.9744601	5.37588	8.5674	9.8	-3.7	1.8	1
5.18	-0.9744601	5.37588	8.606641	10.4	-4.5	1.8	1
5.185	-0.8959801	5.34318	8.75052	11.2	-4.9	1.8	1
5.19	-1.0137	5.232	8.75052	12.2	-5.1	1.6	1
5.195	-1.34724	5.232	8.8617	13.3	-5.8	0.9	1
5.2	-1.0464	5.04888	8.96634	15.4	-8.6	0.5	1
5.205	-1.23606	4.9377	9.14946	17.4	-10.1	-0.9	1
5.21	-1.72656	4.12674	9.188701	19.5	-13.5	-3.8	1
5.215	-2.51136	4.3818	9.14946	24.8	-20.2	-7.6	1
5.22	-1.45842	4.75458	9.5484	34.8	-28.8	-13.5	1
5.225	-0.2943	4.86576	9.76422	41	-33.2	-16.8	1
5.23	-0.0327	4.9377	9.842701	47.7	-36.7	-19.6	1
5.235	0.44472	4.6761	9.80346	55.3	-38.5	-25.6	1
5.24	-1.308	4.9377	9.947341	65.7	-39.8	-30	1
5.245	-2.62254	4.46028	9.91464	74.8	-49.4	-36.1	1
5.25	-2.289	4.6761	10.13046	84.4	-62.9	-45.8	1
5.255	-0.8240401	4.3818	10.01928	93.4	-79.1	-56.1	1
5.26	0.44472	4.42104	10.27434	103.2	-93.5	-69.7	1
5.265	0.37278	4.60416	10.60134	110.6	-101.9	-80.5	1
5.27	-0.41202	4.3818	10.01928	116.1	-113.1	-90.8	1
5.275	-0.8240401	4.6434	10.2024	121.8	-125.3	-101.5	1
5.28	-0.9744601	4.89846	10.41822	127.7	-140.2	-111.7	1
5.285	-1.08564	4.75458	10.05852	130.3	-155.7	-121.3	1
5.29	-1.2753	5.27124	10.34628	133	-168.4	-130.7	1
5.295	-1.57614	5.120821	10.34628	133.5	-185.6	-140.3	1
5.3	-2.21052	5.487061	10.13046	131.8	-197.5	-148.2	1
5.305	-2.47212	6.00372	10.34628	130.3	-210.3	-155.6	1
5.31	-3.11304	6.22608	11.25534	126.5	-222.4	-162.3	1
5.315	-3.93708	5.00964	10.8564	115.7	-235.4	-170.8	1
5.32	-3.18498	4.30986	10.64058	104.1	-247.1	-180.8	1
5.325	-2.40018	4.86576	11.03952	95.9	-251.5	-190.1	1
5.33	-3.48582	3.90438	10.05852	84.6	-250.3	-201.6	1
5.335	-6.15414	4.56492	10.13046	75.6	-249.5	-217.2	1
5.34	-6.90624	4.9704	10.96758	66.5	-243.9	-234.3	1
5.345	-6.114901	7.03704	12.74646	53.3	-243.1	-252.1	1
5.35	-4.3491	6.9651	13.76016	40	-233.8	-273.7	1
5.355	-3.63624	5.37588	12.5241	15.5	-226.6	-288.8	1
5.36	-3.00186	3.86514	10.89564	-0.2	-224.6	-294.5	1
5.365	-1.68732	2.28246	9.33258	-9.9	-221.6	-297.5	1
5.37	-1.23606	1.65462	8.38428	-14.1	-220.9	-296.9	1
5.375	-0.14388	1.65462	8.45622	-16.8	-213.8	-296.5	1
5.38	0.33354	1.7658	8.75052	-20	-204	-294.1	1
5.385	0.48396	1.91622	9.03828	-23.5	-196.5	-288.5	1
5.39	0.5232	1.91622	9.188701	-27.6	-189.9	-281.1	1
5.395	0.44472	1.72656	9.40452	-31.5	-185	-272.3	1
5.4	0.2943	1.58268	9.40452	-36.1	-180.6	-262.6	1
5.405	0.18312	1.4715	9.293341	-41	-174.2	-250.3	1
5.41	-0.22236	1.32108	9.07752	-44	-169.9	-241.6	1
5.415	-0.63438	1.39956	9.07752	-45.7	-164.1	-232.4	1
5.42	-1.68732	1.51074	8.894401	-45.4	-153	-222.3	1
5.425	-2.21052	1.51074	8.63934	-49.7	-156.1	-217.3	1
5.43	-2.96262	1.58268	8.312341	-51.6	-153.7	-211.2	1
5.435	-3.86514	1.80504	8.2404	-51.3	-150.9	-207.3	1
5.44	-4.72842	2.3217	8.312341	-51.1	-148.6	-204.8	1
5.445	-5.74212	3.09342	8.5674	-50.6	-146.7	-203.4	1
5.45	-6.605401	3.7932	8.67858	-50.8	-145.6	-203.5	1
5.455	-7.46868	4.42104	8.67858	-52.5	-145.3	-205.3	1
5.46	-8.22078	4.86576	8.495461	-53.8	-145.3	-208.5	1
5.465	-9.00558	5.232	8.27964	-55.7	-145.2	-214.2	1
5.47	-9.56802	5.5263	7.952641	-56.9	-145.5	-219.8	1
5.475	-9.947341	5.93178	7.5537	-56.9	-146.3	-226.4	1
5.48	-10.24818	6.186841	7.11552	-56.6	-147.3	-234.4	1
5.485	-10.35936	6.3765	6.74928	-56.1	-148.3	-242.9	1
5.49	-10.32012	6.55962	6.17376	-53.9	-150	-252.9	1
5.495	-10.137	6.55962	5.591701	-51.5	-151.7	-260.7	1
5.5	-9.86886	6.7035	5.15352	-48.7	-153.3	-268.3	1
5.505	-9.53532	6.92586	4.89846	-43.7	-155.5	-275.1	1
5.51	-9.156001	7.37058	4.86576	-39.8	-156.7	-280.2	1
5.515	-8.6328	7.776061	5.04234	-35.9	-158.6	-283.8	1
5.52	-8.03112	8.18154	5.120821	-32.2	-159.8	-287.2	1
5.525	-7.42944	8.21424	5.00964	-29.7	-159.2	-288.2	1
5.53	-6.795061	8.18154	4.68264	-27.4	-157.8	-288	1
5.535	-6.04296	7.998421	4.49952	-24.7	-155.8	-285.4	1
5.54	-5.3628	7.776061	4.17252	-21.7	-153.6	-281.4	1
5.545	-4.64994	7.481761	3.91746	-17.7	-150	-275.6	1
5.55	-1.72656	9.986581	1.62846	-12.2	-145.5	-265.1	1
5.555	18.61938	18.46242	-1.81158	10.8	-135.2	-238.4	1
5.56	42.01296	11.0526	-1.48458	27.1	-104.3	-152.4	1
5.565	33.04008	18.8679	0.90252	26.9	-126.2	-64.8	1
5.57	14.34222	20.82336	7.04358	23.9	-97.2	-6.1	1
5.575	-8.48238	18.68478	1.41264	-1.4	-7.2	13.3	1
5.58	-24.25032	31.14348	10.38552	17.1	-39.3	21.1	1
5.585	-29.6589	17.72994	3.6297	5.9	-52	0.5	1
5.59	-18.80904	12.01398	-6.17376	-3.7	-52.1	-36.8	1
5.595	-9.156001	15.29706	-1.77888	33.8	-73.5	-61.1	1
5.6	5.29086	15.32976	6.78852	56	-76.9	-63.1	1
5.605	10.96104	13.74708	6.9324	44.2	-59.1	-45.9	1
5.61	10.47054	10.7583	8.5347	33.4	-38.1	-25.2	1
5.615	2.5506	6.186841	6.9324	18.1	-10.7	-7.1	1
5.62	-4.72842	6.3765	9.5157	15.4	0.3	0.5	1
5.625	-5.66364	4.82652	8.2404	6.5	-0.6	3.5	1
5.63	-2.0274	5.04888	8.45622	-0.7	-7.8	7.8	1
5.635	0.63438	6.29802	8.606641	-1.6	-5.1	12	1
5.64	0.37278	6.781981	8.207701	-3.7	-2.3	13.5	1
5.645	-0.56244	6.89316	7.880701	-5.7	-0.2	10.7	1
5.65	-0.33354	6.409201	8.09652	-7.4	-1.2	6.8	1
5.655	0.18312	6.186841	8.42352	-7.6	-2.5	4.4	1
5.66	-0.0327	5.45436	8.67858	-8.1	-3	2.4	1
5.665	-0.37278	5.30394	8.96634	-8.1	-2.9	0.9	1
5.67	-0.48396	5.120821	8.93364	-7.2	-2.3	0.7	1
5.675	-0.71286	5.37588	9.00558	-4.4	-2.1	0.8	1
5.68	-1.23606	5.487061	8.894401	-2.1	-2	1.6	1
5.685	-1.2753	5.70942	8.711281	-0.9	-1.8	2.9	1
5.69	-0.59514	6.00372	8.5674	-0.4	-1.8	3.2	1
5.695	-0.22236	6.04296	8.495461	-0.2	-2.1	3.1	1
5.7	-0.0327	6.082201	8.63934	-1	-2	2	1
5.705	0	6.00372	8.5347	-2.5	-2	0.7	1
5.71	-0.18312	6.00372	8.495461	-4.4	-1.9	-1.4	1
5.715	-0.33354	5.97102	8.42352	-6	-1.7	-2.1	1
5.72	-0.44472	5.8206	8.312341	-8	-1.4	-3.3	1
5.725	-0.8632801	5.487061	8.45622	-9.4	-1.7	-4.2	1
5.73	-1.34724	5.41512	8.63934	-9.5	-1.4	-2.6	1
5.735	-1.49766	5.56554	8.5347	-9.1	-1.4	-2.1	1
5.74	-1.0137	5.70942	8.5347	-9.1	-2.5	-0.9	1
5.745	-0.7455601	5.67672	8.5674	-9.1	-3	-0.2	1
5.75	-0.7848001	5.59824	8.606641	-9.4	-2.7	0	1
5.755	-0.7848001	5.59824	8.5674	-9.7	-3.1	-0.2	1
5.76	-0.8632801	5.78136	8.5347	-10.2	-3.4	-0.5	1
5.765	-0.8632801	5.74866	8.45622	-10.7	-3.9	0.1	1
5.77	-0.9352201	5.67672	8.5347	-11.6	-4.2	-0.2	1
5.775	-0.8959801	5.63748	8.495461	-12	-4.9	0.4	1
5.78	-0.7455601	5.56554	8.495461	-12.5	-5.3	1.5	1
5.785	-0.56244	5.487061	8.5347	-12.6	-4.7	1.6	1
5.79	-0.37278	5.487061	8.5674	-12	-4.5	1.4	1
5.795	-0.2943	5.45436	8.606641	-11.2	-3.9	0.9	1
5.8	-0.33354	5.487061	8.5674	-10.7	-3.8	0.6	1
5.805	-0.48396	5.45436	8.5674	-10.1	-3.5	0	1
5.81	-0.56244	5.487061	8.67858	-9.5	-2.8	-0.4	1
5.815	-0.67362	5.5263	8.63934	-9.2	-2.6	0	1
5.82	-0.63438	5.56554	8.606641	-9.6	-2.5	-0.4	1
5.825	-0.48396	5.56554	8.606641	-9.9	-3	-0.5	1
5.83	-0.41202	5.59824	8.63934	-9.7	-3.3	-1.1	1
5.835	-0.41202	5.45436	8.5674	-9.8	-3.1	-0.7	1
5.84	-0.56244	5.487061	8.495461	-10.2	-3.2	-0.7	1
5.845	-0.7848001	5.41512	8.606641	-9.7	-3.5	-1.1	1
5.85	-0.8959801	5.30394	8.67858	-10.1	-3.8	-1.2	1
5.855	-0.8240401	5.37588	8.606641	-9.9	-4.2	-0.9	1
5.86	-0.7455601	5.27124	8.5347	-9.7	-4.4	-0.1	1
5.865	-0.7848001	5.232	8.45622	-9.8	-4.3	0.1	1
5.87	-0.63438	5.120821	8.606641	-9.1	-4.6	0.4	1
5.875	-0.63438	5.19276	8.606641	-8.4	-5	0.4	1
5.88	-0.63438	5.16006	8.63934	-7.9	-5.2	0.6	1
5.885	-0.5232	5.232	8.606641	-7.3	-5	1.2	1
5.89	-0.41202	5.27124	8.5674	-6.2	-4.9	0.7	1
5.895	-0.37278	5.27124	8.67858	-6.2	-4.2	0.7	1
5.9	-0.44472	5.27124	8.606641	-5.1	-4.4	0.1	1
5.905	-0.41202	5.30394	8.63934	-4.6	-4.2	0.2	1
5.91	-0.33354	5.37588	8.606641	-4.3	-3.8	0	1
5.915	-0.2616	5.34318	8.606641	-4	-3.6	-0.2	1
5.92	-0.2616	5.34318	8.5674	-4	-3.5	0	1
5.925	-0.2943	5.30394	8.67858	-3.5	-2.7	-1.3	1
5.93	-0.2943	5.34318	8.606641	-3.2	-2.1	-1.7	1
5.935	-0.41202	5.37588	8.606641	-3.1	-2.1	-1.5	1
5.94	-0.48396	5.41512	8.63934	-3	-2	-1.9	1
5.945	-0.48396	5.34318	8.5674	-3.3	-2.2	-1.7	1
5.95	-0.44472	5.41512	8.5347	-3.5	-2.3	-1.4	1
5.955	-0.48396	5.34318	8.606641	-3.2	-2.3	-0.9	1
5.96	-0.5232	5.30394	8.67858	-3.1	-2.3	-0.6	1
5.965	-0.48396	5.27124	8.606641	-3.2	-2.3	-0.4	1
5.97	-0.44472	5.232	8.606641	-3.4	-2.4	-0.7	1
5.975	-0.44472	5.19276	8.606641	-3.8	-2.5	-0.7	1
5.98	-0.44472	5.16006	8.606641	-3.5	-2.4	-0.5	1
5.985	-0.56244	5.19276	8.67858	-2.4	-2.1	-0.2	1
5.99	-0.5232	5.16006	8.75052	-2.1	-2.3	0	1
5.995	-0.56244	5.19276	8.63934	-1.8	-2.1	0.5	1
6	-0.63438	5.19276	8.67858	-0.9	-2.8	0.6	1
6.005	-0.59514	5.19276	8.67858	-0.9	-2.3	0.9	1
6.01	-0.59514	5.27124	8.63934	-0.4	-2.3	1.2	1
6.015	-0.59514	5.232	8.63934	-0.2	-2.7	1.5	1
6.02	-0.5232	5.27124	8.67858	-0.3	-2.9	1.4	1
6.025	-0.5232	5.16006	8.711281	0.2	-2.9	1.4	1
6.03	-0.48396	5.16006	8.67858	1.4	-3.1	2	1
6.035	-0.41202	5.232	8.711281	2	-3.3	2.5	1
6.04	-0.63438	5.232	8.711281	2.4	-3.2	3	1
6.045	-0.67362	5.27124	8.75052	2.5	-3.2	2.6	1
6.05	-0.67362	5.37588	8.82246	3.2	-3.8	2.5	1
6.055	-0.56244	5.45436	8.82246	3.7	-3.7	2.8	1
6.06	-0.63438	5.487061	8.8617	3.8	-4.8	2.9	1
6.065	-0.67362	5.45436	8.894401	3.8	-5.3	3.3	1
6.07	-1.12488	5.5263	8.82246	3.3	-5.7	3.1	1
6.075	-0.63438	5.41512	8.711281	3.2	-7.2	3	1
6.08	-0.71286	5.45436	8.711281	3.5	-7.9	3.3	1
6.085	-1.19682	5.37588	8.67858	4.1	-8	3.6	1
6.09	-1.0137	5.27124	8.75052	4.3	-8.8	3	1
6.095	-0.7455601	5.08158	8.78322	5.1	-10.7	0.7	1
6.1	-0.8959801	4.78728	8.711281	6.7	-11.7	-0.4	1
6.105	-0.8959801	4.82652	8.96634	9.7	-13.3	-3	1
6.11	-2.74026	3.94362	9.07752	11.7	-14.8	-4.8	1
6.115	-3.0411	3.90438	9.437221	15.2	-24.5	-10.5	1
6.12	-1.75926	4.01556	9.62034	22.4	-41.5	-21.2	1
6.125	-0.8240401	4.12674	10.09122	28.5	-54.6	-30.9	1
6.13	-0.63438	4.01556	10.24164	34.5	-67.3	-40.6	1
6.135	-1.19682	4.49298	10.89564	40.4	-81.1	-50.6	1
6.14	-2.0274	4.01556	10.45746	46	-98.9	-60.5	1
6.145	-1.308	3.83244	9.842701	51.1	-115.6	-72.1	1
6.15	0.56244	4.27062	9.947341	60	-124.1	-84.9	1
6.155	-0.41202	4.56492	9.947341	67.6	-126.7	-97.6	1
6.16	-2.70102	5.16006	10.31358	72	-132	-104.7	1
6.165	-4.53876	4.89846	10.09122	75.2	-144.7	-112.7	1
6.17	-4.80036	4.75458	10.09122	78.2	-162.8	-122.4	1
6.175	-4.12674	4.6761	10.38552	81.2	-177.7	-133.9	1
6.18	-4.0548	4.9704	9.76422	82.4	-190.1	-147.3	1
6.185	-4.42758	5.37588	9.36528	84.4	-196.2	-158.6	1
6.19	-5.14044	6.55962	9.260641	86.5	-201.4	-172.2	1
6.195	-6.605401	6.52038	8.35158	87.2	-207.4	-186.7	1
6.2	-8.704741	6.44844	7.62564	84.9	-216.1	-205.9	1
6.205	-10.24818	6.33726	6.71658	84.3	-227.9	-238.6	1
6.21	-12.53718	6.9978	6.17376	85.7	-237.3	-268.5	1
6.215	-12.87726	7.44252	6.74928	91.8	-236.2	-302.8	1
6.22	-12.6876	7.776061	6.17376	91.8	-237.5	-332.3	1
6.225	-10.47054	10.137	8.16846	88.5	-245.4	-360.9	1
6.23	-6.304561	10.94796	10.60134	81.4	-233.2	-398.5	1
6.235	-3.90438	9.83616	9.947341	66	-221.2	-417.3	1
6.24	-2.5506	7.998421	8.45622	52.9	-212.5	-427.7	1
6.245	-1.0137	5.97102	6.422281	45.9	-204.8	-431.8	1
6.25	0.59514	4.78728	5.80752	45.7	-200.9	-428.2	1
6.255	2.13858	4.60416	6.35034	47	-196.7	-420.4	1
6.26	3.26346	4.53222	7.298641	47.4	-190.9	-409.7	1
6.265	3.78666	4.30986	8.057281	43.6	-181.3	-392.9	1
6.27	4.0548	3.86514	8.5347	38.9	-173.6	-378.6	1
6.275	4.01556	3.2046	8.606641	33.1	-165.6	-363.3	1
6.28	3.93708	2.57676	8.82246	27.3	-158.7	-348.3	1
6.285	3.60354	2.13204	8.82246	22	-152.1	-333.9	1
6.29	3.22422	1.72656	8.78322	16.3	-143.8	-315.9	1
6.295	2.51136	1.36032	8.711281	12.1	-138.4	-302.4	1
6.3	1.72656	1.13796	8.495461	7.9	-133.2	-289.4	1
6.305	1.08564	1.24914	8.63934	4.8	-128.3	-278.1	1
6.31	0.11118	1.69386	9.00558	1.5	-123.8	-267.8	1
6.315	-1.0464	2.39364	9.731521	-2.6	-120.6	-258	1
6.32	-2.09934	3.02148	10.13046	-7.9	-120.5	-249.3	1
6.325	-2.92338	3.27654	10.05852	-18.4	-124.3	-238.5	1
6.33	-3.48582	3.27654	9.5484	-25.8	-127.6	-230.5	1
6.335	-4.12674	3.2046	8.82246	-32.5	-129.7	-224.6	1
6.34	-4.8396	2.943	8.057281	-38.4	-130.4	-220	1
6.345	-5.70288	2.83836	7.11552	-41	-130.1	-217.1	1
6.35	-6.41574	2.75988	6.2784	-42.4	-130	-214.2	1
6.355	-6.94548	2.68794	5.48052	-41.7	-130.1	-213.7	1
6.36	-7.24632	2.616	4.6107	-38.5	-130.1	-213.5	1
6.365	-8.78322	2.87106	3.84552	-33.7	-128.7	-213	1
6.37	-15.95106	8.6982	5.591701	-22.5	-137.4	-208.4	1
6.375	-9.68574	9.62034	7.44252	0.4	-214.8	-164.7	1
6.38	-4.87884	10.1697	5.9514	-21.6	-241.4	-144.9	1
6.385	-2.51136	9.80346	3.77358	-29.3	-244.3	-136.7	1
6.39	-0.71286	9.986581	2.53752	-30.2	-233.1	-120.6	1
6.395	3.45312	16.02954	2.43288	-22.2	-215.1	-106.5	1
6.4	5.25162	24.0345	0.32046	-5.6	-161.2	-94.3	1
6.405	-2.43942	27.71652	-10.60134	13.3	-99.5	-81	1
6.41	3.97632	32.03292	-8.02458	47.5	-106.8	-45.2	1
6.415	10.84986	35.643	2.50482	50.6	-94.6	-18.8	1
6.42	13.4397	23.51784	1.22952	21.9	-69.3	-5	1
6.425	12.27558	16.06878	-0.14388	3.7	-37.1	9	1
6.43	3.86514	12.753	7.985341	8	-19.6	23.1	1
6.435	-3.86514	6.186841	8.13576	-13.7	-10	19.1	1
6.44	-2.74026	2.9103	7.2267	-26.8	-14.1	11	1
6.445	1.83774	5.67672	10.31358	-18.2	-15.8	9	1
6.45	2.62254	5.19276	9.03828	-18.8	-10.4	7.6	1
6.455	0.37278	5.8206	8.82246	-20.2	-3.8	6.5	1
6.46	-0.9352201	6.29802	9.00558	-14.5	-1.1	3.3	1
6.465	-1.08564	5.8206	9.03828	-12.3	0	0.9	1
6.47	-1.23606	5.67672	9.07752	-8.1	0.3	0.4	1
6.475	-1.38648	5.5263	8.8617	-4.6	1	0.5	1
6.48	-1.12488	5.487061	8.894401	-1.5	1.3	0.5	1
6.485	-0.48396	5.34318	8.78322	0.3	0.9	1.4	1
6.49	-0.44472	5.56554	8.75052	1.4	1.4	1.6	1
6.495	-0.48396	5.97102	8.42352	2.8	2.3	1.4	1
6.5	-0.33354	6.409201	8.207701	3.1	2.3	0.7	1
6.505	-0.18312	6.48768	8.09652	2.5	2.3	-1	1
6.51	-0.14388	6.15414	8.16846	1.8	2.8	-2.3	1
6.515	-0.2943	5.8206	8.312341	0.4	2.5	-3.5	1
6.52	-0.56244	5.63748	8.42352	-0.6	3.5	-4.2	1
6.525	-1.0137	5.74866	8.35158	-0.5	3.7	-4.6	1
6.53	-1.2753	5.78136	8.35158	-0.6	3.7	-4.1	1
6.535	-1.12488	5.8206	8.38428	-0.4	3.5	-4.1	1
6.54	-1.0137	5.8206	8.35158	-0.9	3.8	-3.5	1
6.545	-0.9744601	5.8206	8.38428	-1.6	3.7	-3	1
6.55	-0.9352201	5.78136	8.38428	-0.7	4	-3.4	1
6.555	-1.0137	5.74866	8.35158	-0.2	4.2	-2.7	1
6.56	-1.12488	5.67672	8.38428	-0.4	3.5	-2.3	1
6.565	-1.0464	5.70942	8.38428	-0.4	3.2	-1.7	1
6.57	-0.9352201	5.74866	8.35158	-0.1	2.3	-1.1	1
6.575	-0.71286	5.78136	8.312341	0.4	1.6	-1.2	1
6.58	-0.67362	5.8206	8.312341	0.9	2.1	-1.1	1
6.585	-0.71286	5.70942	8.35158	0.9	1.7	-1	1
6.59	-0.71286	5.63748	8.35158	1.4	1.4	-0.7	1
6.595	-0.71286	5.67672	8.38428	1.8	1.6	-1	1
6.6	-0.8959801	5.70942	8.38428	2.1	1.4	-1.1	1
6.605	-0.8959801	5.74866	8.38428	2.8	1.4	-0.9	1
6.61	-0.7848001	5.70942	8.312341	3	1	-0.8	1
6.615	-0.8959801	5.8206	8.27964	2.8	1.1	-0.6	1
6.62	-1.0137	5.70942	8.2404	2.3	0.7	-1.2	1
6.625	-0.9352201	5.70942	8.312341	2.5	0.3	-0.3	1
6.63	-0.7848001	5.74866	8.312341	2.7	0	0	1
6.635	-0.8240401	5.74866	8.27964	2.3	0	0	1
6.64	-0.7848001	5.78136	8.27964	2.3	0.3	0.4	1
6.645	-0.71286	5.74866	8.35158	2.7	-0.2	0.7	1
6.65	-0.7455601	5.74866	8.312341	2.5	-0.8	0.6	1
6.655	-0.71286	5.78136	8.312341	2.6	-0.7	0.3	1
6.66	-0.67362	5.78136	8.27964	2.8	-0.5	0.4	1
6.665	-0.5232	5.8206	8.312341	2.9	-0.9	0.7	1
6.67	-0.5232	5.85984	8.312341	2.4	-1.1	0.4	1
6.675	-0.67362	5.78136	8.27964	2.5	-0.8	0.3	1
6.68	-0.44472	5.8206	8.2404	2.8	-0.8	0	1
6.685	-0.56244	5.78136	8.312341	2.9	-0.6	0.1	1
6.69	-0.71286	5.8206	8.312341	2.8	-0.6	0.2	1
6.695	-0.7455601	5.78136	8.312341	2.5	-0.6	-0.1	1
6.7	-0.63438	5.85984	8.35158	2.1	-0.7	0.3	1
6.705	-0.63438	5.78136	8.312341	1.6	-0.7	0.4	0
6.71	-0.71286	5.8206	8.2404	1.2	-0.9	0.4	0
6.715	-0.71286	5.78136	8.2404	1.2	-1.1	0.2	0
6.72	-0.7455601	5.78136	8.312341	0.9	-1.3	0.1	0
6.725	-0.7455601	5.78136	8.27964	0.5	-1.9	0.3	0
6.73	-0.71286	5.85984	8.207701	0.1	-1.8	-0.2	0
6.735	-0.7848001	5.78136	8.35158	0	-1.9	0.2	0
6.74	-0.7848001	5.78136	8.35158	0.2	-2.3	0.6	0
6.745	-0.67362	5.70942	8.312341	0.2	-2.3	0.2	0
6.75	-0.7455601	5.78136	8.312341	0.4	-2.1	0	0
6.755	-0.8632801	5.74866	8.27964	0.6	-2.1	0.4	0
6.76	-0.7848001	5.70942	8.312341	1.5	-2.4	0.9	0
6.765	-0.71286	5.74866	8.312341	1.6	-2.3	0	0
6.77	-0.59514	5.74866	8.2404	1.7	-2.3	0.5	0
6.775	-0.7455601	5.74866	8.38428	2.1	-2.5	0.2	0
6.78	-0.8632801	5.74866	8.35158	2.4	-2.5	0.4	0
6.785	-0.7455601	5.8206	8.312341	2.7	-2.3	1.2	0
6.79	-0.71286	5.8206	8.35158	2.6	-2.5	1.5	0
6.795	-0.7848001	5.78136	8.38428	2.8	-2.2	1.5	0
6.8	-0.67362	5.89254	8.312341	3.5	-2.1	0.6	0
6.805	-0.48396	5.85984	8.312341	4	-2.4	0.3	0
6.81	-0.67362	5.8206	8.42352	4.5	-2	0.3	0
6.815	-0.8632801	5.78136	8.35158	4.9	-1.9	0.1	0
6.82	-0.71286	5.8206	8.312341	6.2	-2.1	0.3	0
6.825	-0.7848001	5.8206	8.312341	5.8	-2.3	0	0
6.83	-0.8959801	5.8206	8.27964	5.6	-2.3	-0.1	0
6.835	-0.7848001	5.89254	8.27964	6.1	-2.3	-0.6	0
6.84	-0.71286	5.85984	8.2404	5.7	-2.8	-0.2	0
6.845	-0.8959801	5.8206	8.27964	4.6	-2.9	0.4	0
6.85	-0.9352201	5.78136	8.312341	3.5	-2.9	0.1	0
6.855	-0.71286	5.74866	8.38428	3.5	-3.7	0.1	0
6.86	-0.48396	5.8206	8.27964	3.2	-4.1	0.9	1
6.865	-0.44472	5.85984	8.27964	2.9	-3.6	1	1
6.87	-0.59514	5.93178	8.27964	2.5	-3.1	0.6	1
6.875	-0.41202	5.93178	8.312341	2.1	-3.2	0.4	1
6.88	-0.41202	6.00372	8.207701	1.8	-3.3	0.5	1
6.885	-0.63438	6.00372	8.27964	1	-2.8	0.3	1
6.89	-0.44472	5.97102	8.35158	0.3	-3	0.2	1
6.895	-0.18312	6.00372	8.38428	0	-2.6	-0.4	1
6.9	-0.59514	6.114901	8.38428	-0.4	-2	-0.3	1
6.905	-0.56244	6.082201	8.312341	-2.3	-1.8	0	1
6.91	-0.59514	6.04296	8.2404	-3.8	-1.6	-0.6	1
6.915	-0.59514	5.97102	8.2404	-4.4	-1.8	-0.3	1
6.92	-0.5232	5.97102	8.2404	-4.7	-2.1	-0.5	1
6.925	-0.7455601	5.97102	8.2404	-5.3	-1.8	-0.1	1
6.93	-0.67362	5.93178	8.2404	-5.4	-2.2	-0.2	1
6.935	-0.5232	5.93178	8.312341	-5.8	-2.4	-0.2	1
6.94	-0.56244	5.89254	8.2404	-6.7	-2.3	0	1
6.945	-0.63438	5.89254	8.2404	-7	-2.6	-0.3	1
6.95	-0.71286	5.85984	8.207701	-7.7	-2.6	-0.1	1
6.955	-0.7848001	5.78136	8.207701	-8.1	-2.9	0	1
6.96	-0.67362	5.78136	8.2404	-8.6	-3.4	0.3	1
6.965	-0.67362	5.74866	8.2404	-8.3	-3.3	0.3	1
6.97	-0.67362	5.74866	8.312341	-8.1	-3.5	0.7	1
6.975	-0.63438	5.59824	8.2404	-7.9	-3.5	0.9	1
6.98	-0.71286	5.5263	8.207701	-7.2	-4.1	1.3	1
6.985	-0.59514	5.45436	8.27964	-6.1	-3.5	1.1	1
6.99	-0.5232	5.41512	8.38428	-4.9	-3.9	1.3	1
6.995	-0.48396	5.45436	8.42352	-4.2	-3.6	1.8	1
7	-0.56244	5.487061	8.27964	-3.5	-3	2.3	1
7.005	-0.56244	5.5263	8.312341	-2.4	-2.8	2.1	1
7.01	-0.56244	5.56554	8.35158	-1.1	-2.1	2.2	1
7.015	-0.63438	5.5263	8.35158	-0.1	-2.2	1.7	1
7.02	-1.57614	5.59824	8.13576	0.6	-2.3	1.3	1
7.025	-0.18312	5.70942	8.5674	2	-3.2	0.3	1
7.03	-0.11118	5.56554	8.38428	2.1	-2.8	0.9	1
7.035	-0.41202	5.5263	8.45622	2.4	-2.2	1.9	1
7.04	-0.2943	5.5263	8.35158	3.2	-1.6	2.1	1
7.045	-0.44472	5.63748	8.38428	4.4	-1.5	2.4	1
7.05	-0.44472	5.487061	8.42352	5	-1.1	2.8	1
7.055	-0.44472	5.5263	8.38428	6.1	-0.2	3.3	1
7.06	-0.37278	5.59824	8.35158	7.2	0.6	4.1	1
7.065	-0.56244	5.45436	8.312341	8.9	1.5	5.5	1
7.07	-1.08564	5.487061	8.45622	10.5	2.5	8.4	1
7.075	-1.19682	5.41512	8.45622	11.7	3.2	9.5	1
7.08	-0.8240401	5.5263	8.63934	13.5	3.5	11.4	1
7.085	-0.5232	5.59824	8.67858	14.6	5.5	13.7	1
7.09	-0.59514	5.70942	8.5674	15.2	8	16.1	1
7.095	-0.67362	5.63748	8.5674	15.5	9.7	18	1
7.1	-0.41202	5.487061	8.606641	16.1	11.6	20	1
7.105	0.7848001	5.27124	8.93364	16.5	14.1	23.5	1
7.11	2.09934	5.120821	9.36528	17.1	21.5	30.1	1
7.115	1.64808	4.49298	9.731521	15.4	39.8	44.8	1
7.12	0.2943	4.0548	10.01928	12.5	54.8	58.8	1
7.125	-0.8632801	3.7932	9.62034	8.1	67.2	73.6	1
7.13	-1.15758	3.94362	9.5157	5.8	76.5	87	1
7.135	-0.9744601	4.49298	9.293341	3.6	86.3	100	1
7.14	-0.59514	4.71534	8.894401	0.3	94.8	113.1	1
7.145	-0.41202	4.89846	9.03828	-2.1	103	126.4	1
7.15	-0.5232	4.9377	9.03828	-6	113.5	141.1	1
7.155	-0.5232	4.86576	8.8617	-9	120.5	151.6	1
7.16	-0.63438	4.9377	8.606641	-11.9	126.7	161.5	1
7.165	-0.8240401	5.08158	8.42352	-14.9	132.1	170.8	1
7.17	-1.08564	5.08158	8.207701	-17.6	136.4	177.8	1
7.175	-1.2753	5.232	8.13576	-20	139.4	184	1
7.18	-1.49766	5.34318	7.880701	-22.1	141.1	189.3	1
7.185	-12.01398	8.920561	7.2267	-24	142.3	192.9	1
7.19	-32.09832	7.88724	-1.77888	-27	118.3	162.1	1
7.195	-1.308	9.947341	3.9894	-2.6	-23.7	89.3	1
7.2	20.42442	14.1918	8.312341	24.3	-35.6	48.5	1
7.205	18.54744	6.92586	5.9514	4.5	-19.7	28.7	1
7.21	15.7287	7.37058	7.84146	13.5	-9.3	19.3	1
7.215	6.26532	4.71534	8.27964	13.2	7.3	-1.1	1
7.22	-1.12488	5.232	8.45622	15.4	19.2	-21.3	1
7.225	-2.58984	5.74866	8.02458	18.3	16.8	-32.9	1
7.23	-2.289	6.409201	7.37058	18.2	13	-37.5	1
7.235	-3.5643	6.52038	8.02458	17.9	9.8	-33.6	1
7.24	-3.71472	5.63748	7.73028	15.3	6	-28	1
7.245	-1.64808	5.41512	8.16846	14.7	1.9	-25	1
7.25	0.44472	5.59824	8.5347	14.7	-0.9	-21.8	1
7.255	0.8959801	5.93178	8.5674	13.9	-2.8	-20.6	1
7.26	0.44472	6.082201	8.2404	12.6	-1	-19.8	1
7.265	-0.33354	6.409201	8.16846	11.7	-1.4	-19.2	1
7.27	-0.9352201	6.63156	7.808761	11.4	-1.1	-20.3	1
7.275	-1.72656	6.781981	7.73028	11.2	-2.1	-20	1
7.28	-2.58984	6.59232	7.403281	9.3	-4.9	-22.6	1
7.285	-1.75926	6.3765	7.5537	6.7	-11.3	-28	1
7.29	0.9744601	6.59232	8.02458	5.5	-16.8	-32.4	1
7.295	1.57614	7.03704	8.02458	3.3	-13.5	-30	1
7.3	-0.48396	6.92586	7.76952	-0.2	-9.1	-26.5	1
7.305	-2.24976	6.7035	7.62564	-3.9	-7.7	-24.2	1
7.31	-2.0601	6.409201	7.9134	-7.8	-8.8	-22.2	1
7.315	-1.308	6.04296	8.16846	-10	-9.8	-20.3	1
7.32	-1.08564	6.3765	8.45622	-11.4	-8.8	-17.9	1
7.325	-1.60884	5.5263	8.057281	-14	-6.3	-14.5	1
7.33	-2.0601	5.89254	8.5674	-12.6	-7.4	-9.4	1
7.335	-1.64808	5.37588	8.38428	-10.3	-4.6	-6.5	1
7.34	-0.37278	5.63748	8.8617	-7.6	-4.2	-4.5	1
7.345	-0.0327	5.67672	8.711281	-4.6	-2.5	-3	1
7.35	-0.37278	5.78136	8.42352	-2.7	-1	-3	1
7.355	-0.7848001	5.97102	8.2404	-0.3	0.4	-3.5	1
7.36	-0.8959801	6.00372	8.16846	0.2	1.4	-3.4	1
7.365	-0.9352201	6.082201	8.13576	0.9	1.6	-3	1
7.37	-0.8959801	5.97102	8.09652	1.4	1.2	-2.3	1
7.375	-0.9352201	5.93178	8.16846	1.2	0.9	-2.3	1
7.38	-0.8632801	5.97102	8.207701	1.1	1.2	-2.1	1
7.385	-0.7848001	5.93178	8.16846	0.4	0.8	-2.3	1
7.39	-0.67362	5.93178	8.16846	0.9	1	-2.1	1
7.395	-0.48396	6.00372	8.16846	1.6	0.9	-1.8	1
7.4	-0.18312	6.04296	8.2404	2	1.1	-2.2	1
7.405	-0.41202	6.082201	8.207701	2.6	2.6	-2.8	1
7.41	-0.71286	6.04296	8.207701	2.8	3.6	-3	1
7.415	-0.67362	6.00372	8.207701	3.6	4.2	-3.1	1
7.42	-0.9352201	5.89254	8.207701	3.6	4.7	-3.8	1
7.425	-0.8959801	6.04296	8.16846	4	4.9	-3.7	1
7.43	-0.8240401	6.15414	8.16846	4.2	4.9	-3.5	1
7.435	-0.7455601	6.15414	8.207701	3.9	4.8	-3.2	1
7.44	-0.8240401	6.082201	8.16846	3.7	4.8	-2.7	1
7.445	-0.9352201	6.082201	8.207701	3.9	4.8	-3.2	1
7.45	-0.8959801	6.04296	8.13576	4	4.5	-3.5	1
7.455	-0.9744601	5.93178	8.16846	3.8	4.7	-3.4	1
7.46	-0.67362	6.04296	8.2404	3.9	4.5	-3.5	1
7.465	-0.9744601	6.04296	8.13576	4.2	4	-2.9	1
7.47	-0.7455601	6.082201	8.13576	4.6	3.7	-3.7	1
7.475	-0.71286	6.04296	8.13576	4.3	4.2	-3.2	1
7.48	-0.8959801	6.04296	8.09652	3.7	4.4	-2.7	1
7.485	-0.8632801	6.00372	8.13576	4.3	3.8	-2.6	1
7.49	-0.8240401	6.082201	8.13576	4.3	3.7	-2.8	1
7.495	-0.8240401	6.114901	8.13576	4.4	3.5	-2.8	1
7.5	-0.8240401	6.15414	8.16846	3.9	3.7	-3	1
7.505	-0.8959801	6.114901	8.09652	4.2	3.7	-2.8	1
7.51	-0.7848001	6.114901	8.13576	3.5	3.2	-2.7	1
7.515	-0.8959801	6.114901	8.13576	3	3	-3	1
7.52	-0.9352201	6.114901	8.09652	3.2	3	-3.1	1
7.525	-0.8240401	6.114901	8.16846	2.8	2.8	-2.8	1
7.53	-0.9744601	6.04296	8.057281	2.5	2.9	-2.9	1
7.535	-0.8959801	6.114901	8.13576	2.3	2.6	-3	1
7.54	-0.8959801	6.114901	8.09652	2	2.7	-2.8	1
7.545	-0.9352201	6.114901	7.985341	1.5	2.5	-2.8	1
7.55	-0.9744601	6.15414	8.057281	1.3	1.8	-2.7	1
7.555	-0.7848001	6.082201	8.13576	0.7	2	-2.3	1
7.56	-0.7455601	6.114901	8.09652	0.6	1.9	-1.9	1
7.565	-0.8632801	6.114901	8.09652	0	1.8	-1.8	1
7.57	-0.8632801	6.114901	8.09652	0	2.1	-1.8	1
7.575	-0.7848001	6.114901	8.16846	-0.4	2	-1.6	1
7.58	-0.7455601	6.15414	8.13576	-0.7	2.2	-2.1	1
7.585	-0.71286	6.22608	8.2404	-1.1	2.7	-2.1	1
7.59	-0.71286	6.26532	8.312341	-1.8	3.1	-2.3	1
7.595	-0.8240401	6.33726	8.2404	-2.5	2.9	-2.5	1
7.6	-0.8240401	6.29802	8.2404	-4.1	2.9	-3.4	1
7.605	-0.5232	6.409201	8.312341	-5.4	2.4	-4.3	1
7.61	-0.71286	6.44844	8.45622	-7.2	2.7	-4.4	1
7.615	-0.8959801	6.44844	8.42352	-9.7	3.2	-4.4	1
7.62	-0.8240401	6.44844	8.495461	-10.8	3.2	-4.9	1
7.625	-0.8632801	6.26532	8.312341	-13.5	4	-5.6	1
7.63	-0.7848001	6.33726	8.312341	-15.4	3.8	-6	1
7.635	-1.0137	6.26532	8.16846	-16.9	3.4	-6	1
7.64	-1.308	6.15414	8.057281	-17.2	3	-6.2	1
7.645	-0.7848001	6.186841	8.09652	-17	2.5	-5.7	1
7.65	-0.8959801	6.29802	8.2404	-16.8	2.9	-5.6	1
7.655	-0.8959801	6.33726	8.2404	-16.8	4.3	-5.6	1
7.66	-0.67362	6.48768	8.27964	-16.7	5.2	-6.9	1
7.665	-0.48396	6.55962	8.5347	-16.1	6.6	-7.7	1
7.67	-0.56244	6.59232	8.63934	-16.5	8.4	-8.4	1
7.675	-0.5232	6.59232	9.00558	-17.1	10.9	-10	1
7.68	0.0327	6.48768	8.45622	-16.9	12.8	-11.2	1
7.685	0.0327	6.7035	9.07752	-17.4	14.9	-12.1	1
7.69	0.33354	6.9978	9.110221	-18.2	17.7	-12.3	1
7.695	0.59514	7.298641	9.5157	-21.2	22.8	-12.7	1
7.7	1.0137	7.403281	9.659581	-24.1	28.9	-14.3	1
7.705	1.19682	6.48768	9.03828	-28.2	37.5	-14.7	1
7.71	1.68732	5.78136	8.606641	-31.5	43.1	-12.4	1
7.715	3.3027	4.9377	8.495461	-31.5	47.7	-3.5	1
7.72	6.64464	4.60416	8.495461	-30.6	49.9	17.5	1
7.725	10.1697	5.00964	9.14946	-29.4	57.3	44	1
7.73	11.97474	5.59824	9.986581	-30.7	74.9	78.4	1
7.735	12.12516	6.22608	10.05852	-36.1	94.5	115.5	1
7.74	11.03298	6.55962	9.5157	-44.1	113.7	155.6	1
7.745	9.646501	7.403281	9.437221	-52.8	140.6	202.8	1
7.75	9.084061	8.770141	8.894401	-62.7	160.9	240	1
7.755	9.456841	9.91464	7.952641	-74.6	177.1	278.1	1
7.76	8.59356	10.83678	6.31764	-85.9	192.4	316.8	1
7.765	7.880701	11.86356	5.2974	-95	204.8	355.1	1
7.77	6.64464	12.60258	3.84552	-101	224	389.8	1
7.775	4.16598	13.3416	2.24976	-105.4	240.1	417.9	1
7.78	2.09934	14.2245	1.19682	-107.5	252.7	444.5	1
7.785	-0.07194	15.14664	0.61476	-107.2	264.5	463.5	1
7.79	-1.60884	16.14072	0.32046	-106.4	272.7	476.4	1
7.795	-3.75396	16.8405	0.17658	-104.7	273.9	485.2	1
7.8	-5.70288	17.1021	0.17658	-101.2	271.2	487.9	1
7.805	-8.18154	17.32446	0.10464	-99.7	267.4	490.1	1
7.81	-9.3849	17.06286	0.14388	-96.3	258.5	487.9	1
7.815	-9.68574	16.5135	0	-90.8	245.8	477.6	1
7.82	-9.86886	16.32384	0.10464	-86.5	241.2	465.2	1
7.825	-9.084061	15.81372	0.21582	-79.7	236.2	447.9	1
7.83	-9.00558	15.44094	0.54282	-72.4	238.4	425.9	1
7.835	-8.74398	14.62998	0.57552	-67.4	238.8	406.4	1
7.84	-8.331961	13.89096	0.6867	-60.5	236	388.7	1
7.845	-7.390201	13.19118	1.0137	-52.9	229.2	373.6	1
7.85	-6.082201	12.53064	1.26876	-45.7	220.1	361.8	1
7.855	-4.578001	11.9028	1.81158	-37.5	209.5	352.1	1
7.86	-3.0411	11.6085	2.3217	-29.7	199.9	344.5	1
7.865	-1.68732	11.49732	2.93646	-21.9	191.5	338.1	1
7.87	-0.9352201	11.56926	3.48582	-16.4	186.2	335	1
7.875	-0.67362	11.24226	3.91746	-13.2	182.2	332.9	1
7.88	-0.67362	10.86948	4.10058	-10.9	177.8	331.3	1
7.885	-0.7848001	10.35282	4.02864	-8.6	171.2	330.5	1
7.89	-1.0464	9.875401	3.91746	-4.6	162.7	327.8	1
7.895	-1.23606	9.397981	3.88476	-0.9	155.4	324.8	1
7.9	-1.57614	8.920561	3.81282	3.2	149.2	321	1
7.905	-1.87698	8.4039	3.81282	7.9	144.2	315.7	1
7.91	-2.13858	7.776061	3.59046	13.3	140	309.6	1
7.915	-2.40018	6.92586	3.11958	18.4	136.3	302.6	1
7.92	-2.58984	6.114901	2.90376	25.3	133.1	295.7	1
7.925	-3.0411	5.487061	2.72064	36.4	129.6	285.3	1
7.93	0.2943	9.2868	6.572701	45.1	127.4	275.5	1
7.935	-1.34724	13.45278	16.84704	39	155.7	242.1	1
7.94	-13.2108	6.15414	9.731521	-0.7	217.7	192.6	1
7.945	-19.67232	-0.69978	5.120821	-8.6	207.9	179.6	1
7.95	-19.0314	-1.58268	6.97164	2.8	167.4	153.3	1
7.955	-21.0588	-0.36624	12.5241	11.6	148.4	115.8	1
7.96	-26.42814	-1.13796	18.12234	12.3	139.4	78	1
7.965	-26.3562	-8.142301	14.38146	-0.9	97.3	48.4	1
7.97	-20.5356	-8.6982	17.46834	-6.6	63.4	15.4	1
7.975	-13.81248	-8.6982	22.29486	-4.7	33.1	-14.7	1
7.98	-7.42944	-11.75892	21.42504	-20.7	13.2	-34.7	1
7.985	0.18312	-11.13108	21.96786	-37.1	-7.2	-43.7	1
7.99	9.234481	-6.22608	18.92022	-45.5	-15.7	-43.8	1
7.995	9.3849	2.83836	12.09246	-42.7	0	-38	1
8	-0.07194	10.68636	8.96634	-30.6	24.9	-38.4	1
8.005	-3.63624	8.18154	7.04358	-29.4	22.3	-39.5	1
8.01	-2.09934	5.78136	9.587641	-15.3	6.1	-26.5	1
8.015	-8.48238	3.86514	11.29458	7.5	11.5	-17.5	1
8.02	-4.91808	0.5886	10.56864	10.3	13	-12.5	1
8.025	2.21052	3.57084	11.14416	33.5	8.7	-7	1
8.03	0.59514	5.120821	9.33258	40.7	14.7	-3.8	1
8.035	-1.90968	6.44844	7.9134	40	19.1	-4.2	1
8.04	-1.42572	7.18746	7.586401	39.7	17	-4.7	1
8.045	-1.0137	6.781981	7.76952	34	14.4	-5.1	1
8.05	-0.18312	6.04296	8.09652	27.3	12.8	-5.5	1
8.055	0.0327	6.22608	8.35158	24.9	12.4	-6.7	1
8.06	-1.0137	6.3765	8.09652	20.8	12.7	-8.2	1
8.065	-1.49766	6.7035	7.69758	17.8	13.3	-8.4	1
8.07	-1.49766	6.6708	7.9134	14.2	13	-8.7	1
8.075	-1.68732	6.114901	8.16846	10.5	12.2	-9.4	1
8.08	-1.5369	5.89254	8.5674	7.7	11.1	-9.1	1
8.085	-1.23606	5.89254	8.711281	6.7	11.9	-8.7	1
8.09	-0.7848001	6.082201	8.63934	6.5	13.6	-8.9	1
8.095	-0.9744601	6.15414	8.38428	4.6	16.1	-9.8	1
8.1	-0.63438	6.114901	8.42352	4	18	-10	1
8.105	-0.67362	6.082201	8.711281	4.4	19.2	-10.9	1
8.11	-0.8959801	5.487061	8.38428	4.4	21.8	-12.5	1
8.115	-0.8959801	5.78136	8.63934	5.3	23.1	-13.3	1
8.12	-0.8959801	5.78136	8.312341	6.5	25	-13.4	1
8.125	-1.08564	6.00372	8.16846	7.4	26	-12.9	1
8.13	-1.19682	6.04296	8.13576	8.1	27	-13.6	1
8.135	-1.12488	5.97102	8.207701	8.4	26.2	-13.5	1
8.14	-0.9744601	6.114901	8.38428	8.4	25.3	-13.1	1
8.145	-0.9352201	6.082201	8.35158	8.8	25.5	-14.1	1
8.15	-1.19682	6.04296	8.312341	8.4	26.7	-15.2	1
8.155	-1.15758	6.082201	8.312341	9.4	27.2	-16.2	1
8.16	-1.2753	5.93178	8.312341	9.6	27.3	-16.3	1
8.165	-1.23606	5.97102	8.312341	10	27	-16.5	1
8.17	-1.23606	5.89254	8.312341	10.8	27.1	-16.3	1
8.175	-1.38648	5.89254	8.16846	10.8	27	-17	1
8.18	-1.38648	5.93178	8.057281	10.9	26.9	-16.7	1
8.185	-1.57614	5.97102	7.880701	10.7	25.6	-15.9	1
8.19	-1.68732	6.00372	7.84146	10.4	23.6	-16.3	1
8.195	-1.68732	6.114901	8.02458	9.7	22.8	-15.8	1
8.2	-1.64808	6.04296	7.9134	9.1	21.8	-15.3	1
8.205	-1.68732	6.082201	7.9134	7.9	20.8	-15.4	1
8.21	-1.90968	5.93178	7.84146	6.7	19.6	-15.1	1
8.215	-1.87698	5.85984	7.808761	5.1	18.3	-14.2	1
8.22	-1.7985	6.00372	7.985341	4.6	16.7	-12.9	1
8.225	-1.75926	5.93178	8.057281	4.4	15.9	-12.6	1
8.23	-1.87698	5.8206	7.952641	3.5	15.1	-12.2	1
8.235	-1.94892	5.85984	7.985341	2.5	14.4	-11.5	1
8.24	-1.83774	5.89254	7.84146	1.5	13	-10.4	1
8.245	-1.68732	5.97102	7.985341	1.6	11.9	-9.3	1
8.25	-1.75926	6.00372	7.9134	1.4	11.5	-9.8	1
8.255	-1.7985	5.93178	7.880701	1.2	10.2	-9.1	1
8.26	-1.7985	5.89254	7.84146	0.9	9.5	-9.1	1
8.265	-1.72656	5.85984	7.76952	0.8	8.8	-8.7	1
8.27	-1.75926	5.78136	7.9134	1	7.9	-7.9	1
8.275	-1.75926	5.67672	7.808761	2	6.5	-7.9	1
8.28	-1.60884	5.70942	7.808761	2.8	5.4	-6.9	1
8.285	-1.60884	5.70942	7.84146	4	4.4	-6.7	1
8.29	-1.60884	5.63748	7.76952	5.1	2.8	-5.8	1
8.295	-1.64808	5.67672	7.73028	6.1	1.5	-4.9	1
8.3	-1.5369	5.59824	7.76952	7	0	-4.4	1
8.305	-1.64808	5.8206	8.02458	8.8	-0.7	-3.9	1
8.31	-1.68732	5.89254	7.73028	9.9	-2.1	-3.9	1
8.315	-1.68732	6.114901	8.13576	10.6	-2	-3.5	1
8.32	-1.42572	6.26532	8.606641	11.6	-1.6	-3.4	1
8.325	-1.45842	6.33726	8.42352	10.5	0.9	-4.9	1
8.33	-1.83774	6.22608	8.207701	8.9	3	-6.2	1
8.335	-2.0274	6.04296	7.952641	7.4	3.7	-7.2	1
8.34	-1.98816	5.97102	7.985341	5.9	4.1	-7.7	1
8.345	-2.13858	5.97102	8.02458	4.9	4.1	-6.8	1
8.35	-2.13858	6.082201	8.16846	3.2	3	-5.7	1
8.355	-1.98816	5.93178	7.62564	1.5	3.2	-4.5	1
8.36	-2.289	6.48768	8.63934	0.7	3.1	-3.2	1
8.365	-1.98816	5.74866	7.65834	-1.3	4.5	-3.2	1
8.37	-2.3217	5.93178	7.880701	-3.8	3.5	-2.3	1
8.375	-2.17128	5.93178	7.73028	-3.9	2.5	-1.2	1
8.38	-2.13858	6.082201	7.880701	-5.1	2	-0.1	1
8.385	-1.94892	6.082201	8.057281	-7.4	1.1	1.1	1
8.39	-1.94892	6.22608	8.16846	-9.5	0.8	2.8	1
8.395	-1.87698	6.22608	8.38428	-11.9	0.5	3.1	1
8.4	-1.60884	6.22608	8.495461	-14.1	0.9	2.6	1
8.405	-1.45842	6.186841	8.5347	-14.7	1.9	2.4	1
8.41	-1.45842	6.29802	8.67858	-15.4	3.7	2.4	1
8.415	-1.57614	6.26532	8.606641	-15.6	6	2	1
8.42	-1.64808	6.00372	8.312341	-16.7	8	1.1	1
8.425	-1.83774	6.15414	8.27964	-16.3	9.8	1.8	1
8.43	-1.60884	6.186841	8.42352	-16.2	11.2	2.1	1
8.435	-1.5369	6.26532	8.45622	-16.8	13.9	3	1
8.44	-1.42572	6.15414	8.495461	-17.9	16.1	3.5	1
8.445	-1.19682	6.26532	8.67858	-19.5	19	4.9	1
8.45	-1.0137	6.26532	8.8617	-21.2	21.9	7	1
8.455	-0.37278	6.22608	9.07752	-24.1	25.4	9.8	1
8.46	1.0464	5.93178	9.62034	-28.2	31.5	14.9	1
8.465	2.51136	5.67672	10.67328	-33.2	38.5	22.6	1
8.47	2.43942	5.27124	11.07222	-38.9	49.5	32.8	1
8.475	2.96262	4.56492	11.03952	-45.5	62.1	44.8	1
8.48	4.20522	4.53222	11.65428	-50.4	74.4	60.6	1
8.485	4.64994	4.3818	11.94858	-55.7	89.5	79.8	1
8.49	4.578001	4.27062	11.58234	-62.7	106.6	101.5	1
8.495	3.90438	4.9704	11.36652	-71.6	130.3	130.3	1
8.5	3.15228	4.86576	10.34628	-78.4	148.8	151.5	1
8.505	2.8122	5.08158	9.587641	-84.7	163.3	173.3	1
8.51	1.94892	5.70942	9.07752	-90.1	176.2	194.5	1
8.515	1.75926	6.22608	8.711281	-95.8	187.8	215.9	1
8.52	1.308	7.18746	8.207701	-104.1	199.5	236.6	1
8.525	0.7455601	8.142301	7.9134	-111.3	208.7	253.1	1
8.53	0.59514	8.84208	7.2594	-120.1	215.2	267.7	1
8.535	1.12488	8.95326	5.918701	-130.2	219.8	281.1	1
8.54	1.75926	9.43068	4.82652	-137	223	294.8	1
8.545	2.0601	10.28088	4.17252	-143.5	223.7	314.1	1
8.55	2.5506	11.42538	3.9894	-146.6	222.4	330.6	1
8.555	2.24976	12.4914	3.6624	-150.7	221.1	346.4	1
8.56	0.9744601	13.3416	3.3354	-155	220	364.3	1
8.565	1.34724	13.41354	2.60946	-158.9	219.1	378.8	1
8.57	1.0137	13.45278	1.59576	-161.8	216.5	391	1
8.575	1.0137	13.81902	1.12488	-160.3	211.9	404.2	1
8.58	1.49766	14.40762	1.26876	-157.5	212.3	419.1	1
8.585	0.7455601	15.369	1.48458	-155.9	205.6	431.8	1
8.59	-0.11118	15.84642	1.95546	-155.8	197.8	442.1	1
8.595	-2.70102	16.32384	2.57676	-155.2	195.7	452.9	1
8.6	-4.38834	16.69662	3.04764	-154.6	184.3	462.5	1
8.605	-4.23792	16.65738	3.6624	-153.1	154	474.3	1
8.61	-2.92338	16.14072	3.6297	-150.9	131.6	479.6	1
8.615	-2.0601	15.369	3.19152	-148.8	128.6	481.9	1
8.62	-1.87698	14.44686	2.24976	-144.7	132.5	481.1	1
8.625	-2.58984	13.67514	1.62846	-137.3	136.7	476.8	1
8.63	-3.75396	13.08	1.37994	-127.9	140.9	470.6	1
8.635	-4.72842	12.82494	1.52382	-117.6	144.5	466.1	1
8.64	-4.99002	12.4914	1.88352	-107	143	460.1	1
8.645	-5.29086	12.26904	2.21052	-96.7	139.8	452.6	1
8.65	-5.068501	11.6085	2.3217	-88.2	137.6	442.2	1
8.655	-4.99002	10.86948	2.13858	-78.1	138.1	431.3	1
8.66	-5.02926	10.09776	1.55652	-66.9	140.1	418	1
8.665	-4.8396	9.247561	1.12488	-51.5	140.8	401.8	1
8.67	-4.23792	9.025201	1.3407	-36.5	140.7	390.4	1
8.675	-3.93708	8.809381	1.95546	-22.5	142.3	380.5	1
8.68	-3.52506	9.06444	2.6487	-9.7	142.4	370.6	1
8.685	-3.11304	8.95326	3.19152	1.4	140.4	364.1	1
8.69	-2.58984	8.730901	3.51852	13	139.4	357.7	1
8.695	-2.0601	8.770141	4.06788	21.2	138.6	353	1
8.7	-1.87698	8.730901	4.38834	29	138.8	349.1	1
8.705	-1.72656	8.95326	4.68264	35.2	140.9	346	1
8.71	-1.75926	9.06444	4.75458	41.1	142.3	343	1
8.715	-1.98816	8.770141	4.57146	46	143.5	339.2	1
8.72	-2.3217	8.142301	3.9567	51.6	144.3	336.1	1
8.725	-2.89068	7.298641	3.15882	60.4	145.5	329.5	1
8.73	-3.75396	6.3765	1.92276	69.7	145.1	322	1
8.735	-0.37278	10.86948	5.624401	82.8	143.2	311.2	1
8.74	0.5232	15.1074	18.15504	91	160.3	276.7	1
8.745	-10.24818	7.298641	7.84146	38.9	241.4	222.6	1
8.75	-18.73056	2.39364	4.24446	21.6	250.8	197.6	1
8.755	-19.5219	3.42696	10.71252	31.7	230.1	175.6	1
8.76	-23.5767	6.52038	16.1211	39.4	217.4	142.1	1
8.765	-25.41444	-2.75988	12.63528	23.8	194.4	109.1	1
8.77	-23.0535	-4.23792	13.03422	19.8	168.3	85.6	1
8.775	-22.18368	-1.7658	21.6801	30.3	142.2	58.1	1
8.78	-17.97846	-9.541861	16.55928	21.6	92.8	38.9	1
8.785	-10.137	-10.20894	18.4101	5	58.1	13.3	1
8.79	-4.01556	-8.95326	23.20392	9.3	42.4	-2.3	1
8.795	-0.2943	-11.09184	20.62716	-11.4	35.4	-8.1	1
8.8	2.289	-5.93178	18.12234	-21.6	23.3	-12.8	1
8.805	2.66178	2.79912	10.74522	-14.9	20.6	-16.9	1
8.81	0.67362	10.02582	8.75052	-4.9	25.4	-25.3	1
8.815	1.7985	11.86356	6.86046	1.6	17	-30.8	1
8.82	1.87698	8.61972	7.76952	-1.1	10.2	-31.9	1
8.825	-1.49766	6.082201	9.110221	1.8	10.2	-32.4	1
8.83	-2.40018	2.79912	9.76422	6.2	8.9	-34.7	1
8.835	-3.18498	2.98224	9.731521	13.8	4.9	-29.9	1
8.84	-4.53876	4.60416	9.33258	23.8	6.7	-26.1	1
8.845	-2.70102	5.120821	8.75052	21.9	7.6	-20.3	1
8.85	-0.7848001	6.22608	8.67858	26.1	9	-16.5	1
8.855	-1.72656	6.082201	8.207701	22.6	12.8	-12	1
8.86	-2.66178	5.97102	8.057281	19.1	16	-8.8	1
8.865	-1.60884	5.85984	8.35158	17.3	16	-7.9	1
8.87	-0.63438	6.15414	8.35158	16	16.3	-7.2	1
8.875	-0.8632801	6.44844	8.312341	13.5	17.7	-8.3	1
8.88	-1.2753	6.59232	8.09652	10.2	18.6	-9.9	1
8.885	-1.34724	6.55962	8.42352	8.3	19.6	-11.4	1
8.89	-1.23606	6.26532	8.5674	5.9	20.6	-12.1	1
8.895	-1.2753	6.082201	8.606641	3.6	22	-12.9	1
8.9	-1.308	5.89254	8.606641	2.5	23.5	-14.1	1
8.905	-1.12488	6.082201	8.67858	2.5	25.2	-14.2	1
8.91	-0.67362	5.93178	8.75052	2.8	27.5	-14.9	1
8.915	-0.9744601	5.70942	8.495461	2.3	29.8	-16.5	1
8.92	-1.15758	5.78136	8.42352	5.3	31.2	-16.9	1
8.925	-1.19682	5.8206	8.63934	7.4	31.8	-16.8	1
8.93	-1.15758	5.8206	8.42352	8	33.2	-18.1	1
8.935	-1.38648	5.93178	8.45622	8.1	34.3	-19.4	1
8.94	-1.64808	6.00372	8.312341	7.9	35.2	-19.5	1
8.945	-1.5369	6.04296	8.42352	7.9	35.9	-20.3	1
8.95	-1.34724	6.04296	8.45622	7.5	36.9	-20.1	1
8.955	-1.42572	6.082201	8.27964	6.7	37.4	-20.4	1
8.96	-1.72656	6.00372	8.207701	6.3	37	-21.7	1
8.965	-1.68732	5.97102	8.2404	6.3	36.2	-22.8	1
8.97	-1.68732	5.89254	8.38428	6	36.9	-23.2	1
8.975	-1.7985	5.85984	8.35158	4.6	36.8	-22.8	1
8.98	-1.94892	5.89254	8.13576	3.8	36.9	-23.2	1
8.985	-2.0274	5.89254	8.057281	2.8	36.6	-22.9	1
8.99	-1.90968	5.85984	8.207701	2.4	35.6	-22.5	1
8.995	-1.68732	5.93178	8.35158	2	34.7	-22.8	1
9	-1.68732	6.00372	8.27964	0.9	35.7	-22.6	1
9.005	-1.68732	6.082201	8.207701	-0.4	36.1	-22.8	1
9.01	-1.75926	6.00372	8.02458	-2.1	36	-23.3	1
9.015	-1.7985	6.04296	8.13576	-3	35.2	-23.5	1
9.02	-1.68732	6.114901	8.207701	-3.8	34.1	-23.5	1
9.025	-1.38648	6.33726	8.63934	-4.8	34	-23.8	1
9.03	-1.308	6.22608	8.35158	-7.3	34.9	-25.6	1
9.035	-1.72656	6.082201	8.207701	-8.6	36.3	-26.7	1
9.04	-1.94892	5.8206	7.952641	-9	37	-27.6	1
9.045	-1.94892	5.63748	7.880701	-9.2	36.7	-28	1
9.05	-2.0274	5.487061	7.9134	-7.1	36.4	-27.9	1
9.055	-2.21052	5.37588	7.69758	-5.8	34.9	-27.8	1
9.06	-2.3217	5.45436	7.952641	-4.1	34.6	-26.9	1
9.065	-2.47212	5.45436	7.808761	-2.8	32	-25.6	1
9.07	-2.70102	5.34318	7.481761	-2.4	29.8	-24.8	1
9.075	-2.70102	5.19276	7.44252	-1.1	28.4	-23.9	1
9.08	-2.51136	5.30394	7.808761	0.3	26.7	-22.4	1
9.085	-2.40018	5.63748	8.09652	1.3	26.1	-21	1
9.09	-2.43942	5.78136	7.985341	0.3	25.6	-20	1
9.095	-2.70102	5.63748	7.62564	-1.2	25.4	-19.7	1
9.1	-2.8122	5.45436	7.403281	-1.4	24.1	-19.3	1
9.105	-2.89068	5.37588	7.5537	-0.9	22.1	-18.1	1
9.11	-2.66178	5.30394	7.481761	0	19.1	-17.8	1
9.115	-2.89068	5.30394	7.481761	0.6	17.6	-17	1
9.12	-3.0411	5.19276	7.37058	1.2	16.3	-15.6	1
9.125	-3.15228	5.120821	7.37058	1.8	13.6	-14	1
9.13	-3.0411	5.30394	7.65834	2.8	10.7	-12.2	1
9.135	-2.89068	5.56554	7.9134	2.8	8.1	-10.9	1
9.14	-2.89068	5.59824	7.808761	2.1	6.6	-9.5	1
9.145	-3.00186	5.487061	7.65834	1.2	5.1	-9.3	1
9.15	-3.0411	5.56554	7.62564	0.6	4.1	-8.4	1
9.155	-3.11304	5.56554	7.880701	0.7	2.7	-7.7	1
9.16	-2.77296	5.93178	8.35158	0.7	1.6	-7.1	1
9.165	-2.21052	6.55962	9.00558	0.4	3.4	-7.9	1
9.17	-2.0274	6.6708	8.894401	-2.5	7.5	-10.2	1
9.175	-2.3217	6.52038	8.38428	-7.4	11.6	-12.9	1
9.18	-0.07194	9.103681	9.842701	-9.9	13.5	-14.4	1
9.185	0.37278	4.19868	9.188701	-20	21.2	-16.3	1
9.19	-5.068501	4.71534	7.37058	-29.6	24.4	-12.9	1
9.195	-7.99188	4.75458	5.33664	-19.8	24.9	-14.4	1
9.2	-4.87884	6.52038	8.02458	-11.9	11.8	-18.7	1
9.205	-1.94892	6.6708	8.207701	-15.2	10.7	-20.3	1
9.21	-1.7985	5.16006	8.63934	-18.9	12.7	-21.3	1
9.215	-1.72656	7.03704	8.894401	-22.6	13.7	-19.3	1
9.22	-2.89068	6.814681	9.00558	-26.8	17.2	-17.7	1
9.225	-2.8122	6.114901	8.207701	-33.6	17.4	-17.9	1
9.23	-3.0411	6.33726	8.606641	-35.3	19.6	-18.9	1
9.235	-3.11304	5.41512	7.298641	-39.4	19.5	-18.8	1
9.24	-3.11304	5.97102	8.96634	-39.4	17.7	-17.4	1
9.245	-2.70102	5.56554	7.73028	-43.4	18.4	-16.2	1
9.25	-3.37464	5.97102	8.27964	-44.8	19.1	-15	1
9.255	-3.37464	6.33726	8.5674	-47.1	18.4	-14.1	1
9.26	-2.24976	5.63748	8.09652	-51.5	18.9	-13.7	1
9.265	-2.89068	5.59824	8.27964	-54.7	16.4	-9.1	1
9.27	-2.66178	5.8206	8.711281	-56	16.8	-6.7	1
9.275	-2.21052	5.70942	8.45622	-57.8	17	-5.6	1
9.28	-2.3217	5.97102	8.495461	-59.4	17.5	-2.7	1
9.285	-1.57614	6.082201	8.82246	-60.2	17.5	0	1
9.29	-1.60884	4.53222	7.985341	-63.9	17.9	2.5	1
9.295	-2.09934	3.86514	7.69758	-63.2	18.8	5.4	1
9.3	-2.5506	3.45966	7.69758	-59.4	19.3	9.1	1
9.305	-1.72656	3.05418	8.16846	-54	17.2	14.2	1
9.31	-0.8240401	2.943	8.09652	-50.1	15.7	21	1
9.315	0.41202	3.72126	9.260641	-43.7	15.6	30.1	1
9.32	2.77296	3.7932	8.96634	-39.7	17.7	45.9	1
9.325	9.3849	4.0548	10.05852	-37.4	17.9	68.8	1
9.33	14.30298	5.08158	11.94858	-39.1	20.9	106.1	1
9.335	18.69786	6.00372	13.10616	-44.2	29.8	149.8	1
9.34	20.42442	6.9978	13.03422	-53.7	42	202.6	1
9.345	21.16998	8.84208	12.92958	-69	64.9	274.3	1
9.35	21.09804	12.56988	13.32852	-82.2	87.9	333.2	1
9.355	20.7972	15.88566	11.47116	-102.9	121	393.7	1
9.36	18.58014	18.2793	8.78322	-126.8	159	455.6	1
9.365	14.2245	20.45712	5.696341	-148.9	195.7	513.6	1
9.37	9.75768	22.66764	3.11958	-167.7	228.6	565.7	1
9.375	5.591701	25.72836	2.57676	-182.9	263.9	609.9	1
9.38	1.49766	29.08338	1.08564	-201.3	301.9	645.6	1
9.385	-2.43942	30.07746	-1.88352	-219.8	330.8	661.6	1
9.39	-5.96448	29.48886	-5.77482	-234.8	348.6	672.2	1
9.395	-9.49608	29.60004	-7.33134	-237.2	351.9	676.6	1
9.4	-11.11146	30.18864	-7.84146	-232.5	337.6	681.4	1
9.405	-11.11146	28.56672	-9.110221	-224.5	323	678.3	1
9.41	-13.28928	25.57794	-11.11146	-215.6	315.4	664.7	1
9.415	-18.39702	22.15098	-12.56334	-196.1	300.5	645.5	1
9.42	-20.72526	20.93454	-11.87664	-164.9	270.7	623.4	1
9.425	-18.80904	21.85668	-8.2404	-129	223.3	602.4	1
9.43	-16.52004	21.81744	-5.48052	-96	180.1	563.2	1
9.435	-15.9903	19.9797	-5.08158	-80.9	165.6	522.2	1
9.44	-16.44156	16.69662	-5.04234	-61.8	161.2	479.7	1
9.445	-16.96476	13.9302	-4.46682	-43.1	148.8	440.9	1
9.45	-16.2519	12.12516	-2.60946	-21.8	131.1	405.7	1
9.455	-14.56458	11.0526	-0.10464	-1.7	110.6	372.4	1
9.46	-12.426	9.541861	1.88352	11.5	94.9	340.2	1
9.465	-10.35936	7.44252	2.75988	20.4	83.5	302.8	1
9.47	-8.41044	5.37588	2.90376	25.5	79.2	276.1	1
9.475	-6.3765	3.97632	3.15882	32.6	78.2	256.2	1
9.48	-4.80036	3.53814	3.88476	39.9	79.7	241	1
9.485	-3.48582	3.57084	4.6434	46.5	81.9	230.3	1
9.49	-2.5506	3.72126	5.48052	51.1	85.3	223.3	1
9.495	-2.0274	3.57084	5.696341	52.1	88.2	221.4	1
9.5	-1.83774	3.2046	5.2974	52.9	92.4	222.3	1
9.505	-2.0274	2.6487	4.68264	55.7	97.6	224	1
9.51	-2.74026	2.3544	4.02864	60.3	102.5	225.4	1
9.515	-3.75396	2.17128	3.55776	67.1	106.3	226.6	1
9.52	-3.75396	2.943	4.13982	76	107.8	226.5	1
9.525	3.22422	25.06128	32.90274	82.1	117.6	208.8	1
9.53	-28.71714	18.35778	37.7358	24.4	194.6	133.3	1
9.535	-26.76822	-14.04138	-2.28246	-82.6	161.9	131.8	1
9.54	-18.88098	-3.13266	8.711281	-35.1	91.7	137.2	1
9.545	-15.16626	2.43288	25.67604	-11.5	69.8	109.2	1
9.55	-14.56458	-8.07036	11.94858	-55.3	87.2	80.2	1
9.555	-13.55088	-6.082201	17.28522	-49.8	78.8	66.4	1
9.56	-11.1507	-5.59824	20.3721	-46.7	61.4	58.1	1
9.565	-7.95918	-8.475841	17.28522	-60.7	47.6	51.6	1
9.57	-6.114901	-7.108981	19.43034	-61.1	39.8	47.2	1
9.575	-5.814061	-6.9651	18.01116	-65.3	34.5	44.8	1
9.58	-7.017421	-5.67672	14.56458	-66.7	33	38.2	1
9.585	-5.068501	-0.9156	13.58358	-46.7	25.1	28.8	1
9.59	-0.59514	3.27654	11.14416	-28.5	11.7	17.5	1
9.595	3.0411	6.04296	10.2024	-14	5	7.4	1
9.6	1.90968	7.108981	9.587641	-0.1	8.4	0.4	1
9.605	-0.8240401	5.89254	8.75052	2.5	11.4	-4.6	1
9.61	-1.34724	5.120821	8.75052	8.3	10.1	-9.4	1
9.615	-0.7848001	4.9377	8.78322	14.2	8.1	-12.8	1
9.62	-1.19682	5.487061	8.495461	18.2	7.9	-13.3	1
9.625	-1.68732	5.97102	8.13576	19.3	8	-13.5	1
9.63	-1.12488	6.00372	7.9134	19.2	6.7	-13	1
9.635	-0.48396	5.93178	7.985341	17	5	-11.1	1
9.64	-1.08564	5.78136	7.880701	14.4	4.2	-8.1	1
9.645	-2.47212	5.89254	7.880701	13.1	3.9	-5.1	1
9.65	-2.40018	5.8206	8.057281	10.2	2.3	-3.1	1
9.655	-1.90968	6.26532	8.42352	8.8	0.7	-2	1
9.66	-1.87698	6.114901	8.2404	2.9	-0.3	-0.9	1
9.665	-2.0274	6.186841	8.2404	-0.7	-1.3	0.2	1
9.67	-1.7985	6.186841	8.13576	-4.1	-2.6	1.1	1
9.675	-1.49766	6.15414	8.27964	-7	-3.9	1.4	1
9.68	-1.2753	6.082201	8.16846	-8.3	-4.8	1.9	1
9.685	-1.0464	6.114901	8.2404	-9.3	-4.7	2.2	1
9.69	-0.9352201	6.00372	8.27964	-10.1	-4.9	2.2	1
9.695	-0.63438	6.082201	8.35158	-10.3	-5.1	1.5	1
9.7	-0.33354	6.082201	8.312341	-9.9	-4.3	1.1	1
9.705	-0.2616	6.15414	8.38428	-9.5	-3.2	1.1	1
9.71	-0.18312	6.114901	8.42352	-8.9	-2	0.4	1
9.715	-0.0327	6.082201	8.5347	-8.3	-0.8	-0.7	1
9.72	0	6.04296	8.5674	-7.6	0.6	-1.8	1
9.725	-0.37278	5.97102	8.5347	-6.9	1.7	-2.3	1
9.73	-0.56244	6.04296	8.495461	-7	3.4	-3.2	1
9.735	-0.5232	6.04296	8.45622	-6.5	4.4	-4.2	1
9.74	-0.56244	6.15414	8.42352	-6.3	6	-4.4	1
9.745	-0.71286	6.15414	8.35158	-6.7	7.7	-5.3	1
9.75	-0.9744601	6.04296	8.27964	-7.1	8.8	-6.4	1
9.755	-1.0464	5.93178	8.38428	-7.5	9.7	-6.8	1
9.76	-1.08564	5.78136	8.606641	-7.6	10.6	-7.6	1
9.765	-1.12488	5.78136	8.63934	-7	12	-7.2	1
9.77	-1.0464	6.114901	8.78322	-6.2	13.4	-8.1	1
9.775	-0.63438	6.48768	9.110221	-6.3	15.5	-10.2	1
9.78	-0.48396	6.3765	8.78322	-8	18.9	-12.2	1
9.785	-0.7455601	6.15414	8.711281	-10	20.8	-14.2	1
9.79	-0.8959801	6.114901	8.606641	-11.2	22.6	-15.7	1
9.795	-0.9744601	6.00372	8.78322	-12.5	23.7	-16.3	1
9.8	-0.7848001	6.15414	9.00558	-13	24.9	-17.2	1
9.805	-0.7455601	6.186841	8.67858	-15.1	26.6	-18.6	1
9.81	-0.8632801	6.22608	8.711281	-17	27.5	-18.8	1
9.815	-1.0464	6.22608	8.8617	-19.7	28.5	-19	1
9.82	-0.63438	6.63156	9.188701	-22.2	30.3	-19.5	1
9.825	0.44472	7.59294	10.24164	-26.6	35	-20	1
9.83	0.9744601	7.108981	9.692281	-34.6	39.3	-23.1	1
9.835	0.2616	6.814681	8.96634	-40.7	45.5	-24.3	1
9.84	-0.2616	6.6708	8.96634	-46.6	48.7	-25.6	1
9.845	-0.37278	6.22608	8.45622	-51.4	49.3	-26.3	1
9.85	0.41202	5.41512	8.45622	-53.8	52.6	-24.8	1
9.855	0	5.59824	8.495461	-53.4	52.7	-22.8	1
9.86	-0.33354	5.70942	8.5347	-52.9	53.4	-21	1
9.865	-0.44472	5.67672	8.27964	-53.2	53.5	-19	1
9.87	-0.44472	5.34318	8.09652	-52.7	53.5	-17.1	1
9.875	-0.59514	5.41512	8.2404	-51.4	52.5	-12.8	1
9.88	-1.12488	5.59824	8.5347	-50.1	51.5	-8.9	1
9.885	-1.90968	5.30394	8.38428	-49.2	50.4	-7.7	1
9.89	-2.3217	4.42104	7.62564	-49.1	49.6	-7.9	1
9.895	-2.58984	3.90438	7.403281	-45.7	47.9	-6	1
9.9	-3.0411	3.4989	7.481761	-41.5	45.4	-4.2	1
9.905	-3.48582	3.4989	7.62564	-36.9	43.6	-3.5	1
9.91	-3.8259	3.64932	7.880701	-31.5	41.3	-3.2	1
9.915	-3.60354	4.27062	7.9134	-28.2	39.7	-3	1
9.92	-3.52506	4.23792	7.65834	-25.4	37.1	-3.7	1
9.925	-3.60354	4.3491	7.33134	-23	35	-4.6	0
9.93	-3.5643	3.7932	6.97164	-19.2	34	-5.4	0
9.935	-4.01556	3.27654	7.04358	-15.4	29.1	-6.1	0
9.94	-4.3164	3.72126	7.481761	-9.3	24.7	-8	0
9.945	-4.16598	4.3818	8.057281	-3.9	21	-9.8	0
9.95	-3.0738	4.60416	8.13576	0.3	17.2	-11.9	0
9.955	-1.75926	4.46028	8.2404	2.5	14.7	-12.3	0
9.96	-1.308	4.49298	8.45622	4.6	14	-11.6	0
9.965	-1.68732	4.53222	8.495461	6.1	14.2	-11.9	0
9.97	-2.289	4.46028	8.27964	7.4	15.2	-12	0
9.975	-2.58984	4.3491	8.057281	10.4	16.1	-13.2	0
9.98	-2.21052	4.3818	8.16846	13.2	16.4	-14.5	0
9.985	-2.0274	4.56492	8.42352	17.1	16.5	-15.1	0
9.99	-2.09934	4.53222	8.27964	19.1	16.9	-14.5	0
[truncated: 3,028 more rows]
