# Supplementary material for: Real-Time Detection of Freezing Motions in Parkinson's Patients for Adaptive Gait Phase Synchronous Cueing
Source: Front Neurol. 2021 Dec 6;12:720516. doi: 10.3389/fneur.2021.720516 (PMC8685223; doi:10.3389/fneur.2021.720516)
Supplement: Supplementary file 2 [file Data_Sheet_2.zip › data/S16/S16_right_foot_trial_1.csv]

time	acc_x	acc_y	acc_z	gyr_x	gyr_y	gyr_z	FoG
0	2.16474	4.37526	8.711281	-0.1	0.6	-1.1	0
0.005	2.08626	4.4145	8.711281	-0.1	0.1	-0.6	0
0.01	2.19744	4.4145	8.75052	0	0.2	-0.2	0
0.015	2.16474	4.4145	8.711281	0.2	0.5	-0.4	0
0.02	2.19744	4.4145	8.711281	0.1	0.2	-0.4	0
0.025	2.1255	4.4145	8.67858	0.4	0.2	-0.9	0
0.03	2.1255	4.4145	8.711281	0.2	0.7	-1	0
0.035	2.16474	4.48644	8.711281	0.2	0.7	-0.9	0
0.04	2.16474	4.4145	8.711281	0.2	0.4	-0.7	0
0.045	2.1255	4.4145	8.711281	0	0.8	-0.7	0
0.05	2.1255	4.45374	8.63934	0	0.6	-0.7	0
0.055	2.16474	4.4145	8.711281	0	0.5	-0.6	0
0.06	2.16474	4.4145	8.711281	0	0.7	-0.3	0
0.065	2.16474	4.37526	8.711281	0.4	0.5	-0.7	0
0.07	2.1255	4.4145	8.67858	0.1	0	-0.6	0
0.075	2.1255	4.4145	8.711281	-0.2	0	-0.4	0
0.08	2.1255	4.4145	8.711281	-0.4	0.3	-0.1	0
0.085	2.1255	4.4145	8.67858	0	0.4	-0.3	0
0.09	2.1255	4.4145	8.67858	0	-0.1	-0.4	0
0.095	2.19744	4.34256	8.78322	0	-0.1	-1	0
0.1	2.19744	4.37526	8.711281	0	0.6	-0.3	0
0.105	2.16474	4.4145	8.75052	-0.2	0.6	-0.3	0
0.11	2.19744	4.37526	8.711281	0	0.7	-0.8	0
0.115	2.1255	4.45374	8.67858	-0.3	0.5	-0.7	0
0.12	2.16474	4.4145	8.75052	-0.1	0	-0.7	0
0.125	2.19744	4.4145	8.711281	0	0	-0.4	0
0.13	2.1255	4.45374	8.711281	0.1	0.4	-0.5	0
0.135	2.19744	4.4145	8.75052	0.2	0.4	-0.4	0
0.14	2.1255	4.37526	8.600101	0.4	0	-0.4	0
0.145	2.16474	4.34256	8.78322	0.4	0.1	-0.6	0
0.15	2.08626	4.45374	8.67858	0.2	0.6	-0.8	0
0.155	2.1255	4.4145	8.711281	-0.4	0.4	-0.4	0
0.16	2.1255	4.4145	8.75052	-0.1	0.7	-0.6	0
0.165	2.1255	4.37526	8.67858	-0.5	0.7	-0.6	0
0.17	2.16474	4.4145	8.78322	-0.5	0.7	-1.1	0
0.175	2.16474	4.45374	8.711281	0	0.5	-0.8	0
0.18	2.19744	4.45374	8.63934	0	0.2	-0.7	0
0.185	2.1255	4.45374	8.75052	0	0.7	-1.1	0
0.19	2.1255	4.45374	8.711281	0.2	0.4	-1.1	0
0.195	2.1255	4.4145	8.711281	-0.1	0.4	-0.8	0
0.2	2.1255	4.45374	8.75052	-0.2	0.4	-0.9	0
0.205	2.1255	4.4145	8.711281	0.2	0.4	-0.7	0
0.21	2.19744	4.37526	8.78322	0.2	0.4	-0.2	0
0.215	2.19744	4.45374	8.711281	0	-0.2	-0.7	0
0.22	2.16474	4.45374	8.63934	0.1	0.2	-0.7	0
0.225	2.1255	4.4145	8.711281	0.3	0.2	-0.4	0
0.23	2.16474	4.4145	8.711281	0.4	0.7	-0.6	0
0.235	2.16474	4.4145	8.75052	0.2	0.2	-0.2	0
0.24	2.1255	4.4145	8.711281	0	0.2	-0.2	0
0.245	2.08626	4.45374	8.75052	0	0.5	-0.3	0
0.25	2.1255	4.45374	8.67858	-0.2	0	-0.4	0
0.255	2.1255	4.4145	8.711281	0	0	-0.2	0
0.26	2.16474	4.4145	8.711281	0.1	0.2	-0.3	0
0.265	2.16474	4.4145	8.67858	0.2	0.1	-0.7	0
0.27	2.1255	4.45374	8.711281	0	0.9	-0.1	0
0.275	2.1255	4.4145	8.711281	0	0.8	-0.4	0
0.28	2.19744	4.37526	8.711281	0.2	0.2	-0.4	0
0.285	2.1255	4.4145	8.75052	0	0	-0.2	0
0.29	2.1255	4.45374	8.63934	0	-0.2	-0.4	0
0.295	2.1255	4.37526	8.75052	0.1	0.5	-0.5	0
0.3	2.08626	4.4145	8.67858	0.1	0.7	-0.4	0
0.305	2.16474	4.4145	8.75052	-0.4	0.1	-0.5	0
0.31	2.16474	4.4145	8.63934	-0.4	0	-0.7	0
0.315	2.16474	4.45374	8.67858	-0.2	0.2	-0.3	0
0.32	2.16474	4.45374	8.63934	0.2	0.4	-0.7	0
0.325	2.08626	4.45374	8.75052	0.2	-0.1	-0.6	0
0.33	2.19744	4.45374	8.75052	0	-0.1	-0.1	0
0.335	2.16474	4.45374	8.711281	-0.3	0.5	-0.4	0
0.34	2.16474	4.45374	8.711281	-0.4	0.7	-0.4	0
0.345	2.19744	4.4145	8.75052	-0.1	0	-0.6	0
0.35	2.16474	4.48644	8.711281	-0.6	-0.1	-0.4	0
0.355	2.1255	4.48644	8.67858	-0.4	0	-0.4	0
0.36	2.16474	4.45374	8.63934	-0.2	0.3	-0.7	0
0.365	2.1255	4.45374	8.75052	-0.4	0.4	-0.4	0
0.37	2.16474	4.4145	8.711281	-0.8	0	-0.5	0
0.375	2.1255	4.48644	8.600101	-0.4	-0.9	-0.4	0
0.38	2.16474	4.48644	8.78322	-0.3	-0.9	-0.1	0
0.385	2.16474	4.37526	8.75052	-0.9	-0.4	-0.4	0
0.39	2.1255	4.45374	8.67858	-1.1	-0.4	-0.1	0
0.395	2.1255	4.37526	8.75052	-0.8	-1.3	0	0
0.4	2.19744	4.30332	8.75052	-0.4	-1.4	0	0
0.405	2.19744	4.30332	8.67858	-0.4	-1.5	0.2	0
0.41	2.1255	4.37526	8.600101	-0.5	-1.2	-0.3	0
0.415	2.23668	4.37526	8.67858	0	-1.1	0	0
0.42	2.16474	4.48644	8.82246	-0.2	-1.5	-0.2	0
0.425	2.08626	4.45374	8.78322	-0.3	-1.5	0.2	0
0.43	2.08626	4.4145	8.711281	-0.1	-0.8	-0.2	0
0.435	2.23668	4.30332	8.711281	-0.6	-1.1	0.4	0
0.44	2.27592	4.30332	8.711281	-0.7	-0.4	-0.1	0
0.445	2.19744	4.34256	8.67858	-0.4	-0.4	-0.2	0
0.45	2.19744	4.34256	8.75052	0.4	-0.3	-0.5	0
0.455	2.1255	4.37526	8.82246	0.2	-0.4	-0.9	0
0.46	2.16474	4.4145	8.711281	0.2	-0.5	-0.4	0
0.465	2.16474	4.37526	8.75052	0.2	-0.7	-0.2	0
0.47	2.19744	4.45374	8.711281	0.1	0	-0.1	0
0.475	2.16474	4.37526	8.78322	0.4	-0.3	0	0
0.48	2.16474	4.4145	8.711281	0.2	0.2	-0.2	0
0.485	2.16474	4.4145	8.75052	0.1	0.4	0	0
0.49	2.23668	4.4145	8.75052	0.2	0.1	-0.4	0
0.495	2.19744	4.45374	8.711281	0.2	0.4	-0.6	0
0.5	2.16474	4.37526	8.67858	-0.1	0.2	-0.3	0
0.505	2.16474	4.37526	8.67858	-0.1	-0.2	0.2	0
0.51	2.08626	4.4145	8.711281	-0.2	0	-0.1	0
0.515	2.1255	4.37526	8.75052	-0.2	0.1	-0.6	0
0.52	2.16474	4.37526	8.75052	-0.3	0	-0.4	0
0.525	2.16474	4.37526	8.711281	-0.4	-0.4	-0.4	0
0.53	2.19744	4.45374	8.67858	-0.3	0.2	-0.7	0
0.535	2.16474	4.45374	8.67858	0	0.5	-0.9	0
0.54	2.1255	4.45374	8.711281	-0.4	0.3	-1.2	0
0.545	2.23668	4.37526	8.67858	-0.6	0.1	-0.9	0
0.55	2.16474	4.37526	8.63934	-0.9	0	-0.7	0
0.555	2.1255	4.4145	8.67858	-0.6	0	-0.8	0
0.56	2.16474	4.45374	8.67858	-0.6	-0.1	-0.4	0
0.565	2.23668	4.37526	8.711281	-0.7	-0.2	-0.6	0
0.57	2.16474	4.45374	8.67858	-0.4	0.1	-0.2	0
0.575	2.16474	4.37526	8.67858	-0.6	0.4	-0.4	0
0.58	2.16474	4.4145	8.67858	-0.8	0	-0.3	0
0.585	2.19744	4.34256	8.600101	-0.4	0.4	-0.7	0
0.59	2.1255	4.34256	8.67858	-0.5	0.7	-0.7	0
0.595	2.16474	4.37526	8.67858	-0.6	0.7	-0.7	0
0.6	2.23668	4.34256	8.711281	-0.6	1	-0.8	0
0.605	2.19744	4.4145	8.75052	-0.6	1.1	-0.8	0
0.61	2.16474	4.37526	8.78322	-0.6	0.9	-0.7	0
0.615	2.19744	4.34256	8.82246	0	0.9	-0.7	0
0.62	2.1255	4.4145	8.75052	-0.2	1	-1.1	0
0.625	2.16474	4.37526	8.75052	0	0.6	-0.8	0
0.63	2.16474	4.4145	8.75052	0.3	0.7	-0.9	0
0.635	2.16474	4.525681	8.711281	0	0.4	-1	0
0.64	2.27592	4.45374	8.67858	-0.1	0.9	-0.5	0
0.645	2.16474	4.4145	8.67858	0	1.1	-0.6	0
0.65	2.19744	4.37526	8.67858	0.1	0.4	-0.3	0
0.655	2.16474	4.30332	8.75052	-0.1	0.7	-0.4	0
0.66	2.08626	4.37526	8.78322	-0.2	0	-0.9	0
0.665	2.19744	4.34256	8.711281	0.2	0.5	-0.4	0
0.67	2.1255	4.37526	8.63934	0.1	0.7	-0.4	0
0.675	2.1255	4.4145	8.711281	0.2	0.8	-0.4	0
0.68	2.16474	4.34256	8.75052	0.2	1.3	-0.4	0
0.685	2.19744	4.37526	8.67858	0.2	0.3	-0.6	0
0.69	2.19744	4.34256	8.78322	0	0.2	-0.3	0
0.695	2.16474	4.4145	8.711281	0.2	0.8	-0.5	0
0.7	2.16474	4.4145	8.711281	-0.3	0.4	-1.1	0
0.705	2.1255	4.37526	8.711281	-0.3	0.4	-0.9	0
0.71	2.16474	4.4145	8.63934	0	0.9	-0.6	0
0.715	2.16474	4.4145	8.711281	-0.1	1.1	-0.9	0
0.72	2.19744	4.4145	8.711281	-0.3	0.8	-0.7	0
0.725	2.23668	4.48644	8.75052	-0.4	0.8	-0.7	0
0.73	2.19744	4.45374	8.78322	-0.4	0.7	-0.9	0
0.735	2.19744	4.4145	8.75052	-0.4	0.2	-0.4	0
0.74	2.16474	4.4145	8.75052	-0.5	0.2	-0.5	0
0.745	2.23668	4.4145	8.75052	0	-0.2	-0.4	0
0.75	2.27592	4.45374	8.63934	0	-0.1	-0.4	0
0.755	2.19744	4.4145	8.78322	-0.3	-0.4	-0.4	0
0.76	2.16474	4.45374	8.75052	-0.6	-0.3	0	0
0.765	2.16474	4.48644	8.75052	-0.7	-0.1	0	0
0.77	2.16474	4.525681	8.75052	-0.7	-0.2	0.2	0
0.775	2.19744	4.4145	8.75052	-0.7	0	-0.6	0
0.78	2.23668	4.37526	8.67858	-0.7	-0.4	-0.6	0
0.785	2.19744	4.37526	8.711281	-0.7	-0.7	-0.7	0
0.79	2.23668	4.30332	8.63934	-0.9	-0.8	-0.9	0
0.795	2.16474	4.37526	8.67858	-1.1	-0.6	-0.4	0
0.8	2.19744	4.37526	8.67858	-1.4	-0.4	-0.7	0
0.805	2.16474	4.34256	8.75052	-1.4	-0.2	-0.2	0
0.81	2.1255	4.37526	8.75052	-1.8	-0.2	-0.2	0
0.815	2.1255	4.37526	8.75052	-1.7	-0.4	-0.6	0
0.82	2.16474	4.37526	8.75052	-1.8	-0.4	-0.6	0
0.825	2.08626	4.30332	8.711281	-2	-0.2	-0.3	0
0.83	2.16474	4.34256	8.67858	-1.9	-0.5	-0.1	0
0.835	2.1255	4.30332	8.711281	-2.1	-0.2	-0.1	0
0.84	2.1255	4.34256	8.711281	-1.9	-0.1	-0.4	0
0.845	2.1255	4.37526	8.711281	-1.7	-0.9	-0.4	0
0.85	2.16474	4.34256	8.67858	-1.5	-0.6	-0.4	0
0.855	2.23668	4.34256	8.75052	-1.4	-0.1	-0.5	0
0.86	2.16474	4.4145	8.67858	-1.9	0	0	0
0.865	2.16474	4.4145	8.711281	-1.1	0	-0.5	0
0.87	2.1255	4.37526	8.75052	-1.5	0	-0.2	0
0.875	2.19744	4.30332	8.711281	-1.1	-0.4	-0.2	0
0.88	2.27592	4.37526	8.63934	-1.1	-0.6	-0.5	0
0.885	2.23668	4.30332	8.67858	-1	-0.3	-0.5	0
0.89	2.19744	4.37526	8.75052	-1.1	-0.5	-0.5	0
0.895	2.16474	4.34256	8.711281	-1.4	-0.4	-0.4	0
0.9	2.16474	4.37526	8.711281	-0.9	-0.9	-0.7	0
0.905	2.05356	4.37526	8.67858	-1.1	-0.5	-0.4	0
0.91	1.97508	4.34256	8.75052	-0.7	-1	-0.5	0
0.915	1.97508	4.34256	8.75052	-0.7	-1.2	-0.1	0
0.92	2.08626	4.34256	8.75052	-0.7	-1.2	-0.2	0
0.925	2.19744	4.34256	8.75052	-0.7	-1.4	0	0
0.93	2.30862	4.34256	8.711281	-0.8	-1.3	-0.1	0
0.935	2.30862	4.34256	8.67858	-0.8	-1.4	-0.4	0
0.94	2.30862	4.34256	8.63934	-1.3	-1.8	-0.2	0
0.945	2.30862	4.34256	8.67858	-0.9	-1.4	-0.7	0
0.95	2.27592	4.37526	8.78322	-0.5	-0.9	-0.7	0
0.955	2.27592	4.4145	8.75052	-0.9	-1	-0.4	0
0.96	2.27592	4.45374	8.78322	-1.2	-1.1	-0.9	0
0.965	2.16474	4.45374	8.82246	-1.6	-1.9	-0.5	0
0.97	2.16474	4.4145	8.75052	-2	-2.1	-0.5	0
0.975	2.19744	4.37526	8.78322	-1.8	-1.7	-0.7	0
0.98	2.23668	4.37526	8.711281	-2.3	-2	-0.6	0
0.985	2.27592	4.37526	8.75052	-2.3	-2.6	0.1	0
0.99	2.27592	4.37526	8.711281	-2.3	-2.5	-0.3	0
0.995	2.23668	4.30332	8.67858	-2.3	-2.3	0	0
1	2.1255	4.30332	8.67858	-2	-2.6	0	0
1.005	2.19744	4.34256	8.75052	-2.3	-2.4	-0.3	0
1.01	2.23668	4.34256	8.78322	-1.7	-2.8	-0.2	0
1.015	2.27592	4.4145	8.82246	-2	-2.5	-0.3	0
1.02	2.19744	4.48644	8.78322	-2.3	-3.6	0	0
1.025	2.19744	4.48644	8.78322	-2.8	-3.7	0.1	0
1.03	2.19744	4.4145	8.82246	-3.5	-4.5	0.2	0
1.035	2.19744	4.48644	8.9271	-3.7	-4.5	0.5	0
1.04	2.27592	4.525681	8.9271	-4.6	-5	0.5	0
1.045	2.27592	4.55838	9.00558	-4.9	-5.6	0.4	0
1.05	2.23668	4.59762	8.96634	-5.4	-5.8	1.1	0
1.055	2.27592	4.525681	8.894401	-7.2	-6.6	1	0
1.06	2.23668	4.48644	8.85516	-7.6	-6.7	0.9	0
1.065	2.23668	4.45374	8.9271	-8.1	-7.2	0.8	0
1.07	2.27592	4.48644	8.96634	-8.4	-8.1	0.7	0
1.075	2.16474	4.48644	9.03828	-9.1	-8.6	0.3	0
1.08	2.19744	4.48644	9.03828	-10.1	-8.8	0.2	0
1.085	2.1255	4.59762	9.07752	-10.4	-9.1	0.5	0
1.09	2.19744	4.66956	9.18216	-11.2	-9.2	0.2	0
1.095	2.27592	4.74804	9.293341	-12.8	-9.4	0.5	0
1.1	2.30862	4.89192	9.36528	-14.5	-9.5	-0.2	0
1.105	2.45904	4.89192	9.33258	-16.6	-8.7	-0.8	0
1.11	2.45904	4.89192	9.2214	-18.5	-7.4	-1.1	0
1.115	2.53752	4.81998	9.33258	-20.5	-6.7	-2.1	0
1.12	2.72064	4.81998	9.437221	-21.4	-6	-2.8	0
1.125	2.79912	5.0031	9.731521	-23.7	-5.8	-2.9	0
1.13	2.94954	5.14698	9.83616	-26.6	-6	-2.5	0
1.135	3.13266	5.04234	9.80346	-28.9	-4.6	-2.5	0
1.14	3.35502	5.0031	9.76422	-31.4	-2.4	-2.1	0
1.145	3.4662	4.963861	9.875401	-34	-1.6	-2	0
1.15	3.4662	4.85268	9.80346	-36.6	-0.6	-1.5	0
1.155	3.39426	4.66956	9.50916	-38.9	0	0	0
1.16	3.32232	4.26408	9.07752	-40.3	1.1	0.9	0
1.165	3.24384	3.78666	8.711281	-41.8	2.1	1.9	0
1.17	3.09342	3.45966	8.495461	-42	2.5	2.6	0
1.175	3.13266	3.45966	8.78322	-41.3	1.7	3.7	0
1.18	3.06072	3.45966	8.82246	-40.8	0.4	4.8	0
1.185	2.79912	3.34848	8.45622	-41.3	0.2	6.3	0
1.19	2.34786	3.08688	8.09652	-41.3	-0.6	7.9	0
1.195	2.05356	2.83182	7.80222	-40.1	-1.4	8.1	0
1.2	1.67424	2.57022	7.403281	-38.5	-1.1	8.4	0
1.205	1.49112	2.24322	7.51446	-36.2	-2.1	7.9	0
1.21	1.15104	2.20398	7.54716	-32.7	-3.2	7.3	0
1.215	1.00716	2.17128	7.62564	-28.8	-3.5	6.6	0
1.22	0.8959801	2.24322	7.586401	-25.4	-4.5	5.5	0
1.225	1.00716	2.17128	7.62564	-21.8	-5.3	3.7	0
1.23	1.26876	2.27592	7.54716	-19.2	-6.4	1.8	0
1.235	1.67424	2.46558	7.69758	-17	-7.4	0.6	0
1.24	2.19744	2.6814	8.02458	-13.5	-9.2	0.7	0
1.245	2.57022	3.08688	8.42352	-10.9	-8.8	0	0
1.25	2.79912	3.5316	8.9271	-9.1	-9.3	0.2	0
1.255	2.83182	3.67548	8.9271	-7.9	-9.1	1.2	0
1.26	2.6487	3.67548	8.85516	-7.3	-8	1.5	0
1.265	2.3871	3.45966	8.75052	-5.5	-5.8	0.9	0
1.27	2.27592	3.30924	8.711281	-4	-4	0.7	0
1.275	2.05356	3.27	8.711281	-2.8	-2.1	0.4	0
1.28	2.01432	3.05418	8.5674	-1.6	-1.9	-0.6	0
1.285	1.97508	3.01494	8.42352	0	-1.8	-1.1	0
1.29	2.01432	2.90376	8.35158	1.5	-2.1	-1.6	0
1.295	2.16474	3.08688	8.52816	3.3	-1.8	-1.8	0
1.3	2.34786	3.42042	8.894401	6.3	-1.9	-2.3	0
1.305	2.60946	3.89784	9.40452	6.7	-2.3	-2.8	0
1.31	2.87106	4.15944	9.40452	6.2	-2.1	-2.3	0
1.315	2.87106	3.96978	9.14946	5.3	-1.1	-1.8	0
1.32	2.72064	3.64278	8.75052	4.9	0.3	-1.8	0
1.325	2.53752	3.19806	8.52816	5.6	1.9	-1.9	0
1.33	2.30862	2.90376	8.35158	6.7	2.5	-2.2	0
1.335	2.16474	2.79258	8.35158	8.8	2.7	-2.1	0
1.34	2.16474	2.943	8.495461	10.7	1.8	-1.8	0
1.345	2.1255	3.2373	8.600101	12	1.4	-1.8	0
1.35	2.19744	3.49236	8.75052	13.5	1	-2.2	0
1.355	2.30862	3.67548	9.07752	14.2	0.4	-2.1	0
1.36	2.3871	3.78666	9.00558	14.5	0.4	-2.3	0
1.365	2.42634	3.75396	8.85516	14.2	0.7	-2.5	0
1.37	2.49828	3.71472	8.894401	14.7	1.3	-2.8	0
1.375	2.45904	3.64278	8.78322	14.6	1.4	-2.8	0
1.38	2.34786	3.5316	8.67858	15.2	1.1	-2.1	0
1.385	2.19744	3.49236	8.711281	16.2	0.9	-2.2	0
1.39	2.05356	3.49236	8.63934	17.1	0.9	-1.7	0
1.395	1.97508	3.49236	8.67858	17.5	0.4	-1.8	0
1.4	1.90314	3.49236	8.600101	18.8	-0.4	-2.5	0
1.405	1.93584	3.34848	8.5674	19.9	-1.2	-2.8	0
1.41	2.05356	3.2373	8.312341	20.5	-1.2	-2.6	0
1.415	2.19744	2.87106	7.87416	22.1	-1.6	-2.5	0
1.42	2.34786	2.3544	7.54716	25.2	-1.2	-3.3	0
1.425	2.94954	2.60946	7.952641	29.4	0.3	-3.3	0
1.43	3.65586	3.5316	9.00558	34.5	5.4	-3.6	0
1.435	3.7278	3.89784	9.14946	38	17	-6.6	0
1.44	3.32232	4.19214	9.14946	39.6	24	-8.6	0
1.445	2.53752	4.19214	8.9271	40	26.4	-9.4	0
1.45	1.71348	4.26408	9.00558	41.3	28.2	-9.2	0
1.455	1.3407	4.63686	9.5484	42.5	28.4	-9.6	0
1.46	1.45188	5.0031	9.83616	43.1	26.3	-9.8	0
1.465	1.71348	5.0031	9.80346	42.5	25.6	-9.1	0
1.47	1.90314	4.78074	9.437221	40.9	24.2	-8	0
1.475	2.1255	4.26408	8.894401	39.6	23.5	-7.6	0
1.48	2.30862	4.1202	8.85516	40.1	23.6	-7.3	0
1.485	2.45904	4.19214	8.9271	40.9	24.5	-6.9	0
1.49	2.3871	4.15944	8.85516	41.3	24.7	-6.4	0
1.495	2.30862	4.15944	8.85516	40.2	24.7	-6.8	0
1.5	2.6487	4.93116	9.659581	39.3	25.8	-7.1	0
1.505	2.83182	6.291481	11.03952	39.6	27.3	-8	0
1.51	2.19744	5.04234	8.63934	27.6	23.3	-7.5	0
1.515	2.27592	4.63686	9.00558	24.7	22.7	-7.6	0
1.52	2.30862	4.525681	8.96634	24.3	23	-7	0
1.525	2.1255	4.55838	9.07752	23.1	21	-6.6	0
1.53	2.1255	4.63686	9.110221	21.7	18.2	-6	0
1.535	2.19744	4.81998	9.2214	20.3	15.6	-5.3	0
1.54	2.01432	4.37526	8.75052	18	13.1	-5.1	0
1.545	2.05356	4.34256	8.9271	18.1	11.9	-4.9	0
1.55	1.97508	4.48644	8.96634	19.8	10.4	-4.4	0
1.555	1.97508	4.26408	8.78322	18.5	8.3	-4.6	0
1.56	2.1255	4.37526	8.78322	19.3	6.7	-4.6	0
1.565	2.01432	4.525681	8.9271	20	5.4	-4.4	0
1.57	2.01432	4.7088	8.894401	20.2	4.4	-4.2	0
1.575	2.05356	4.4145	8.711281	19.5	4.2	-4.4	0
1.58	2.05356	4.48644	8.82246	19.4	3.3	-4.6	0
1.585	2.1255	4.525681	8.057281	20.1	2	-4.1	0
1.59	1.93584	4.48644	9.33258	22.4	2.7	-4.4	0
1.595	1.71348	4.30332	8.5674	22.8	1.1	-5.6	0
1.6	1.82466	4.00902	8.82246	24.6	0.3	-6.3	0
1.605	1.97508	3.75396	8.894401	26.6	-1.6	-6.9	0
1.61	2.30862	3.5643	8.85516	30.7	-2.7	-8.4	0
1.615	2.30862	3.60354	8.96634	36.1	-2.6	-8.8	0
1.62	2.30862	3.8259	8.894401	41.7	-3.4	-9.1	0
1.625	2.05356	3.96978	8.85516	47.5	-4	-9	0
1.63	0.70632	4.37526	8.75052	54.2	-4.5	-9	0
1.635	0.66708	4.525681	9.110221	60.3	-8	-10.8	0
1.64	2.3871	3.38118	9.07752	65.5	-13.8	-14.9	0
1.645	2.05356	2.83182	9.03828	77.8	-16.1	-16.1	0
1.65	1.0791	3.12612	9.5484	91.8	-18.2	-16.6	0
1.655	1.3407	3.08688	9.731521	104.5	-20	-18	0
1.66	2.16474	3.08688	9.659581	116.4	-22.6	-20.2	0
1.665	2.49828	3.49236	9.76422	130.7	-23.8	-21.6	0
1.67	2.68794	3.93708	9.980041	147.3	-21	-22.5	0
1.675	2.49828	4.08096	10.49016	157.8	-16.4	-23.4	0
1.68	2.05356	3.89784	10.78446	168.4	-13	-24.4	0
1.685	1.82466	4.04826	10.16316	179.1	-10.1	-25.3	0
1.69	1.97508	4.85268	10.78446	189.7	-8.5	-25.1	0
1.695	2.01432	4.963861	9.5811	198.8	-6.5	-25	0
1.7	1.90314	5.40858	9.692281	205.5	-3.9	-25.4	0
1.705	1.8639	6.33072	9.980041	212.7	-3.2	-25.4	0
1.71	2.30862	6.7362	10.09122	219.1	-5.1	-24.7	0
1.715	2.72064	7.17438	9.731521	221.6	-7	-22.8	0
1.72	3.02148	8.2404	10.67328	223.5	-7.9	-21.2	0
1.725	3.09342	8.64588	11.8374	219.3	-13	-17.2	0
1.73	3.1719	8.02458	10.71252	207.1	-18	-11.9	0
1.735	3.24384	7.72374	12.56334	193.9	-19.1	-7	0
1.74	2.27592	6.585781	17.35716	174.3	-16.3	-3.9	0
1.745	0.5559	5.66364	20.44404	139.8	-10.5	-3.3	0
1.75	0.51666	2.3871	21.49698	94.9	-5.3	-3.2	0
1.755	1.15104	-1.61538	20.11704	35.2	-1.8	-5.3	0
1.76	1.6023	-4.00902	18.7698	-5.1	5.4	-8.3	0
1.765	2.16474	-3.01494	13.57704	-28.6	13.5	-13	0
1.77	3.65586	-1.24914	20.7318	-21.1	10.5	-14.8	0
1.775	3.6951	-3.89784	20.94762	-39.2	7	-9.5	0
1.78	3.76704	-5.48052	16.23228	-66.9	10.8	-5.9	0
1.785	3.58392	-6.4746	14.23104	-80.9	11.4	-2.2	0
1.79	3.50544	-6.54654	13.54434	-90.7	10.9	0	0
1.795	3.84552	-5.44782	14.27028	-97.7	9.9	2	0
1.8	4.17906	-4.34256	15.39516	-107	6	4.4	0
1.805	4.7742	-3.64278	16.00992	-124.3	-0.2	7.9	0
1.81	5.2974	-3.42042	15.8268	-139.4	-4.1	11	0
1.815	5.40858	-3.2373	15.28398	-153.3	-5	13.2	0
1.82	5.11428	-2.90376	14.77386	-165.2	-4.6	15.6	0
1.825	4.7415	-2.24322	14.59728	-175.1	-4.4	18.3	0
1.83	4.36872	-1.61538	14.27028	-188.3	-7.8	21.5	0
1.835	4.251	-1.02678	13.97598	-199.5	-10.8	24.1	0
1.84	4.10712	-0.36624	13.61628	-209	-13.5	26.6	0
1.845	3.80628	0.14388	12.89034	-217.7	-16.5	28.9	0
1.85	3.28308	0.36624	11.65428	-225.1	-18.8	30.3	0
1.855	2.72064	0.66054	10.8564	-230.5	-20.4	31.5	0
1.86	2.30862	1.24914	10.27434	-231.7	-20.6	31.5	0
1.865	1.75272	1.7985	9.80346	-231.4	-21.4	30.1	0
1.87	1.15104	2.13204	8.82246	-230.5	-23.5	28.6	0
1.875	0.48396	2.17128	7.51446	-227.3	-28	26.8	0
1.88	0.14388	2.0928	6.2784	-219.8	-35.4	24.4	0
1.885	0.2943	2.31516	5.76828	-210.2	-41.7	21.2	0
1.89	0.8567401	2.83182	6.023341	-198.9	-48	20	0
1.895	1.45188	3.5316	6.35034	-187.2	-52.4	19.5	0
1.9	1.97508	3.96978	6.20646	-176.7	-55	19.4	0
1.905	2.53752	4.525681	6.09528	-162.2	-54.5	18.8	0
1.91	2.87106	5.70288	6.38958	-150.3	-51.9	19	0
1.915	3.1719	6.91932	6.677341	-140.3	-49.5	18.4	0
1.92	3.65586	7.6518	6.677341	-132.5	-48.2	18.4	0
1.925	4.02864	8.057281	6.20646	-125.9	-45.5	18.9	0
1.93	4.13982	8.35158	5.591701	-116.6	-40.2	19.8	0
1.935	3.9567	8.71782	5.04234	-107.2	-34.9	20.9	0
1.94	3.76704	9.34566	4.82652	-97.7	-30.1	22.6	0
1.945	3.54468	10.19586	5.04234	-88.8	-26.7	25.2	0
1.95	3.1719	11.48424	5.66364	-81.5	-25.5	28.9	0
1.955	2.94954	12.77262	6.53346	-76.5	-27.5	32.6	0
1.96	2.94954	13.94982	7.298641	-75.3	-32.2	36.9	0
1.965	3.06072	14.42724	7.403281	-79.1	-36.8	41.6	0
1.97	2.87106	14.42724	6.605401	-83.8	-37.5	44.3	0
1.975	2.30862	14.02176	5.15352	-87.1	-33.6	44.7	0
1.98	1.45188	12.95574	3.48582	-87.2	-28.2	42.9	0
1.985	3.09342	11.37306	-4.75458	-76.7	-26.4	37.3	0
1.99	0.44472	14.02176	-6.899701	-23.6	-7.6	21.1	0
1.995	-3.35502	15.71562	-9.5484	0.6	32.4	-3.5	0
2	-6.38304	22.2687	-6.78852	34.1	46.7	-21	0
2.005	-4.81344	22.70688	-6.49422	49.7	18.7	-27.7	0
2.01	-1.56306	24.55116	-6.06258	60.9	-10.2	-29.4	0
2.015	0.59514	25.32288	-6.16722	76.6	-19.1	-32.6	0
2.02	0.18312	24.95664	-7.62564	89.9	-12.1	-37.5	0
2.025	0.59514	22.78536	-9.47646	107.4	-7.4	-37.8	0
2.03	1.82466	18.65862	-7.44252	125	-11.2	-30.6	0
2.035	2.83182	9.901561	3.37464	136.9	-5.6	-21.6	0
2.04	6.82776	9.56802	16.73586	136.8	3.9	-11.8	0
2.045	8.73744	5.95794	20.54868	122.1	6	-6.3	0
2.05	8.88132	3.27	17.89998	114.3	6.6	-5.6	0
2.055	12.3933	10.19586	21.27462	125.6	14.3	-11.3	0
2.06	9.55494	14.3553	18.69786	153.3	80.3	-34.1	0
2.065	7.1286	14.388	12.01398	135.3	101.1	-34.3	0
2.07	1.19028	10.78446	10.45746	116.2	74.6	-18.9	0
2.075	-4.10712	6.10836	9.62034	98.4	79.1	-19.2	0
2.08	-5.2974	5.591701	12.74646	90.3	81.1	-19.6	0
2.085	-3.6951	7.213621	14.88504	86.8	58.5	-14.7	0
2.09	-0.70632	7.24632	11.61504	70	38.7	-13	0
2.095	3.7278	7.3575	9.437221	60.9	32	-15.2	0
2.1	6.16068	7.213621	8.20116	55.3	33.7	-14.5	0
2.105	4.81344	6.585781	8.894401	48.6	36.8	-12.5	0
2.11	1.82466	6.291481	9.80346	39.2	39.2	-12.8	0
2.115	-0.44472	6.513841	11.00028	33.6	36.5	-12.8	0
2.12	-0.2943	5.70288	10.13046	23.7	30.6	-11.9	0
2.125	1.71348	5.55246	9.14946	13.9	27.4	-11.3	0
2.13	3.02148	5.99718	9.18216	12.2	27.3	-10.2	0
2.135	2.42634	5.11428	9.14946	6.7	25.9	-9.5	0
2.14	2.05356	4.89192	8.96634	1.2	26.9	-10.5	0
2.145	2.01432	4.93116	9.14946	0.8	27.5	-11.9	0
2.15	2.23668	5.11428	8.9271	-0.6	26.1	-13.1	0
2.155	2.1255	5.48052	9.2541	-0.2	24.2	-12.3	0
2.16	2.23668	4.85268	8.312341	-2.5	21.2	-12.3	0
2.165	2.42634	5.18622	8.85516	-3	20.3	-11.6	0
2.17	2.16474	4.78074	8.711281	-3	19.8	-10.2	0
2.175	1.97508	4.4145	8.52816	-4.9	17.9	-9.5	0
2.18	2.08626	4.34256	8.67858	-4.2	15.9	-8.8	0
2.185	1.97508	4.30332	8.67858	-2.5	13.9	-8.2	0
2.19	1.71348	4.45374	8.67858	-1.1	12.1	-7.7	0
2.195	1.75272	4.55838	8.78322	-0.4	10.6	-7.1	0
2.2	2.05356	4.63686	8.82246	0.2	9	-6.7	0
2.205	2.19744	4.525681	8.600101	-0.1	7.8	-6.4	0
2.21	2.27592	4.59762	8.5674	0.4	6.8	-7	0
2.215	2.1255	4.63686	8.495461	1.5	6.7	-6.9	0
2.22	2.05356	4.63686	8.75052	1.5	6.3	-6.5	0
2.225	2.05356	4.66956	8.495461	1.6	5.8	-6.5	0
2.23	1.97508	4.78074	8.63934	2.1	5.1	-6.2	0
2.235	1.90314	4.7088	8.600101	3	4.3	-5.7	0
2.24	1.8639	4.85268	8.78322	3.8	4.2	-4.8	0
2.245	1.90314	4.78074	8.600101	3.5	3	-5.1	0
2.25	2.01432	4.89192	8.82246	3.2	2.4	-5.2	0
2.255	2.19744	5.0031	8.78322	2.9	2.3	-5.1	0
2.26	2.23668	5.04234	8.75052	1.8	2.8	-4.8	0
2.265	2.19744	4.963861	8.78322	1.1	3.2	-5.1	0
2.27	2.1255	5.07504	8.78322	0.6	3.9	-5.2	0
2.275	2.01432	5.0031	8.75052	-0.9	4.3	-5.1	0
2.28	2.1255	5.0031	8.711281	-2.4	5	-5.4	0
2.285	2.16474	5.0031	8.711281	-3.3	4.6	-5.1	0
2.29	2.19744	4.963861	8.63934	-4.3	5.1	-4.6	0
2.295	2.1255	4.85268	8.5674	-5.1	5.6	-4.9	0
2.3	1.97508	4.78074	8.63934	-5.9	5.6	-4.5	0
2.305	2.08626	4.66956	8.600101	-6.6	5.3	-4.5	0
2.31	2.08626	4.7088	8.600101	-6.4	5.1	-4.9	0
2.315	1.93584	4.59762	8.52816	-5.7	5.1	-4.5	0
2.32	1.97508	4.63686	8.52816	-5.3	4.6	-4.6	0
2.325	2.05356	4.48644	8.52816	-5.2	4.2	-3.9	0
2.33	2.05356	4.4145	8.5674	-4.6	4.5	-4.1	0
2.335	1.8639	4.48644	8.5674	-3.5	4.9	-3.8	0
2.34	1.90314	4.48644	8.5674	-2.8	4.6	-3.9	0
2.345	1.8639	4.525681	8.5674	-2.2	4.9	-3.7	0
2.35	1.8639	4.525681	8.600101	-1.1	4.7	-3.6	0
2.355	1.82466	4.63686	8.600101	-0.8	4.3	-3.8	0
2.36	1.8639	4.66956	8.5674	-0.7	4.8	-3.7	0
2.365	1.97508	4.63686	8.600101	0	4.2	-3.4	0
2.37	1.8639	4.7088	8.5674	-0.4	4.2	-3.4	0
2.375	1.8639	4.66956	8.63934	-0.5	4.4	-3.4	0
2.38	1.8639	4.66956	8.5674	-0.6	4.8	-3.7	0
2.385	1.82466	4.63686	8.600101	-0.3	4.5	-3.5	0
2.39	1.8639	4.55838	8.5674	0	4.4	-3.8	0
2.395	1.93584	4.525681	8.600101	0	4.2	-3.7	0
2.4	1.90314	4.59762	8.63934	0.2	4.1	-3	0
2.405	1.93584	4.525681	8.600101	0.8	3.7	-2.8	0
2.41	1.97508	4.48644	8.600101	1.3	3.2	-2.4	0
2.415	1.90314	4.525681	8.63934	1.8	2.3	-3	0
2.42	1.75272	4.55838	8.600101	2.4	3.2	-2.4	0
2.425	1.82466	4.59762	8.600101	2.8	3.3	-2.9	0
2.43	1.67424	4.66956	8.5674	3.7	3.2	-2.5	0
2.435	1.71348	4.63686	8.63934	3.8	2.8	-2.5	0
2.44	1.67424	4.55838	8.52816	4.4	2.8	-2.3	0
2.445	1.71348	4.63686	8.52816	5.1	2.6	-1.7	0
2.45	1.75272	4.59762	8.600101	5.1	3	-1.1	0
2.455	1.79196	4.63686	8.5674	5.3	2.6	-0.6	0
2.46	1.79196	4.66956	8.52816	6.1	2.2	-0.9	0
2.465	1.75272	4.63686	8.5674	7.1	2.1	-0.7	0
2.47	1.75272	4.63686	8.5674	7.3	1.8	-0.7	0
2.475	1.79196	4.63686	8.52816	7.3	1.7	-0.7	0
2.48	1.75272	4.7088	8.495461	7.6	1.7	-0.9	0
2.485	1.82466	4.63686	8.495461	8.2	1.6	-1.1	0
2.49	2.01432	4.59762	8.5674	8.4	0.7	-0.7	0
2.495	1.8639	4.55838	8.600101	8.6	0.3	-1.1	0
2.5	1.93584	4.63686	8.52816	9	0.3	-1.1	0
2.505	1.8639	4.66956	8.5674	9.3	0.7	-1.2	0
2.51	1.8639	4.63686	8.52816	9.2	0.9	-1.8	0
2.515	1.93584	4.66956	8.52816	9.5	0.7	-2.1	0
2.52	1.93584	4.63686	8.495461	10.2	0.4	-1.9	0
2.525	2.01432	4.59762	8.45622	10.5	0.5	-1.4	0
2.53	1.93584	4.55838	8.52816	9.8	-0.1	-2.1	0
2.535	1.8639	4.55838	8.5674	11.6	1.8	-2	0
2.54	1.8639	4.59762	8.52816	12.6	0	-2.3	0
2.545	1.79196	4.63686	8.5674	13.5	-0.9	-2.4	0
2.55	1.67424	4.66956	8.600101	14.7	-1.4	-1.8	0
2.555	1.64154	4.63686	8.63934	15.3	-2.3	-3	0
2.56	1.67424	4.7088	8.63934	16.4	-3.9	-3.2	0
2.565	1.71348	4.55838	8.5674	17.4	-4.5	-3.1	0
2.57	1.56306	4.55838	8.63934	18.8	-4.9	-3.2	0
2.575	1.64154	4.59762	8.67858	20.7	-6.5	-2.8	0
2.58	1.67424	4.66956	8.85516	22.4	-7.2	-3.6	0
2.585	1.67424	4.59762	8.67858	21.7	-7.3	-4.8	0
2.59	1.90314	4.7088	8.495461	23.8	-7.8	-5.6	0
2.595	1.75272	4.59762	8.67858	26.1	-7.9	-6.7	0
2.6	2.08626	4.48644	8.85516	28	-8.4	-7.1	0
2.605	1.97508	4.4145	8.67858	30.7	-8.6	-7.2	0
2.61	1.82466	4.37526	8.63934	33.6	-8.6	-7.7	0
2.615	1.67424	4.26408	8.894401	32.9	-9.8	-7.9	0
2.62	1.82466	4.37526	8.85516	43.4	-12.4	-9.4	0
2.625	1.71348	4.30332	8.85516	47.1	-13.7	-11	0
2.63	1.71348	4.30332	8.78322	52.2	-15.2	-12.1	0
2.635	1.67424	4.26408	8.711281	57.4	-16.8	-13.4	0
2.64	1.64154	4.525681	8.82246	62.5	-18.8	-15.6	0
2.645	1.6023	4.525681	8.711281	70	-19.2	-17	0
2.65	1.56306	4.59762	8.894401	75.8	-20	-18.4	0
2.655	1.41264	4.30332	8.67858	80.7	-21.7	-19.8	0
2.66	1.75272	4.19214	8.9271	88.1	-23	-21.2	0
2.665	1.75272	4.08096	8.78322	97.7	-23.3	-22	0
2.67	1.56306	4.00902	9.00558	110.7	-25.6	-22.8	0
2.675	1.53036	4.15944	9.00558	122.1	-27.5	-24.6	0
2.68	1.82466	4.26408	9.07752	132.2	-29.6	-26.8	0
2.685	2.1255	4.08096	9.5484	143.2	-31.4	-28.2	0
2.69	2.49828	4.19214	9.437221	156.5	-30.2	-29.6	0
2.695	2.08626	4.08096	9.14946	172.1	-25.7	-31.3	0
2.7	2.05356	4.4145	9.110221	186.7	-25.3	-34.5	0
2.705	1.8639	4.34256	9.5484	206.2	-26.8	-39.3	0
2.71	2.23668	4.81998	9.2541	221.4	-26.3	-43.8	0
2.715	2.23668	4.93116	8.96634	236.3	-26.3	-50.2	0
2.72	2.01432	5.22546	9.5811	248.9	-28	-56.3	0
2.725	2.57022	5.66364	10.41822	262.6	-30.8	-61.9	0
2.73	2.30862	5.63094	10.63404	279.6	-31.4	-67.1	0
2.735	2.23668	6.14106	9.947341	292.3	-36.5	-68.5	0
2.74	2.83182	7.9461	11.68698	304.5	-41.8	-70.6	0
2.745	2.27592	8.390821	12.34098	316	-50.1	-71.1	0
2.75	2.6487	9.312961	11.11146	326.2	-63.6	-67.3	0
2.755	3.06072	10.89564	12.77916	335	-77.3	-63.9	0
2.76	3.54468	11.51694	12.1644	335	-87.9	-62.3	0
2.765	3.13266	12.28866	12.5241	330.1	-97	-59.6	0
2.77	3.02148	13.13886	14.1591	314.6	-107	-58.1	0
2.775	2.45904	13.68822	14.30298	290	-113.5	-57.9	0
2.78	2.53752	12.95574	13.36122	262.5	-121.8	-58.5	0
2.785	2.6487	12.36714	15.68292	232.1	-132.7	-60.6	0
2.79	3.50544	11.22264	21.56892	182.4	-128.3	-67.1	0
2.795	3.58392	9.49608	25.78068	130.3	-110.5	-74.9	0
2.8	2.75988	6.10836	26.87286	78.6	-95.2	-78.5	0
2.805	1.37994	2.53752	25.49292	5.2	-74.3	-84.5	0
2.81	0.77826	1.1772	14.52534	-47.2	-55.4	-91.4	0
2.815	2.6487	4.15944	15.39516	-31.5	-42.9	-103.9	0
2.82	3.61662	0.21582	20.22168	-16	-29.1	-109.4	0
2.825	4.4799	-0.66054	15.57828	-49.2	-25.8	-103.3	0
2.83	5.2647	-0.18312	13.57704	-70.2	-19	-93.2	0
2.835	5.89908	-0.66054	11.8701	-84.5	-11.8	-84.5	0
2.84	6.56616	-0.80442	10.63404	-96.1	-2.6	-75.5	0
2.845	6.64464	-0.69324	9.437221	-104.7	4.6	-63.7	0
2.85	6.795061	-0.66054	8.42352	-111.9	9.3	-51	0
2.855	6.97818	-0.6213	7.586401	-117.9	13	-37.2	0
2.86	7.16784	-0.54936	6.82122	-123.4	17	-22.2	0
2.865	7.16784	-0.327	6.38958	-127.6	22.5	-3.4	0
2.87	6.97818	-0.10464	5.9514	-130	27.7	11.5	0
2.875	6.3438	0.10464	5.48052	-131.8	32.6	25.4	0
2.88	5.59824	0.39894	5.22546	-133.2	37.6	41.9	0
2.885	4.62378	0.73248	4.9704	-134.2	39.3	53.3	0
2.89	3.91746	0.8829001	4.68264	-135.1	39.2	62.6	0
2.895	3.61662	0.9875401	4.71534	-135.9	38.2	70.1	0
2.9	3.35502	1.43226	4.86576	-134.9	37.7	74.8	0
2.905	3.24384	1.90968	5.2647	-134.5	39.2	78.8	0
2.91	3.24384	2.46558	5.73558	-134.3	41	82.2	0
2.915	3.1719	3.12612	6.06258	-135	45	85.6	0
2.92	3.02148	3.60354	6.20646	-137.1	49	89.3	0
2.925	2.72064	3.89784	6.20646	-139.7	50.9	93.1	0
2.93	2.49828	4.19214	6.06258	-142	52.9	97.3	0
2.935	2.27592	4.37526	6.16722	-143.8	54.4	100.1	0
2.94	2.16474	4.66956	6.20646	-146.2	56.6	102.5	0
2.945	2.08626	4.85268	6.31764	-148.7	58.7	105.2	0
2.95	1.97508	5.04234	6.35034	-150.9	61.1	107.4	0
2.955	2.01432	5.2974	6.64464	-152.8	62.5	108.6	0
2.96	2.05356	5.591701	7.004341	-154.5	64.4	109.5	0
2.965	2.23668	6.06912	7.65834	-156.9	66.2	109.9	0
2.97	2.72064	6.54654	8.16846	-160.1	67.7	110.3	0
2.975	3.28308	6.80814	8.52816	-164.2	70.3	110.8	0
2.98	3.84552	7.0305	8.9271	-168.2	74.3	112.2	0
2.985	4.44066	7.285561	9.03828	-172.5	78.5	112.9	0
2.99	5.0031	7.39674	8.96634	-178.3	84.8	115.7	0
2.995	5.59824	7.42944	8.75052	-181.7	89.6	119.1	0
3	6.304561	7.54062	8.35158	-183.9	93.3	123.3	0
3.005	7.017421	7.57986	7.87416	-185.5	98.6	128.8	0
3.01	7.42944	7.76298	7.37058	-185.3	104.5	135.5	0
3.015	7.83492	7.87416	6.78852	-184.2	109.9	143.2	0
3.02	8.21424	7.9134	6.06258	-182.3	113.6	150.9	0
3.025	8.475841	8.057281	5.2974	-178.1	117.3	162.4	0
3.03	8.61972	8.27964	4.38834	-172.7	119.5	172.4	0
3.035	8.73744	8.35158	3.40734	-165.2	120.1	182.2	0
3.04	8.770141	8.502001	2.28246	-153.5	119.4	195.4	1
3.045	8.770141	8.64588	1.15758	-141.5	118	205.8	1
3.05	8.9598	8.829	0.24852	-127.1	116.7	216	1
3.055	9.293341	9.16254	-0.43164	-110.6	116.4	226.4	1
3.06	9.40452	9.607261	-0.72594	-91.9	117.1	236.1	1
3.065	9.40452	10.15662	-0.61476	-73	118.9	245	1
3.07	9.37182	10.70598	-0.39894	-54.1	120.1	253.1	1
3.075	9.293341	11.07876	-0.43164	-31.3	121.6	262.6	1
3.08	9.03174	11.18994	-0.6867	-13.1	122.4	269.2	1
3.085	8.61972	11.37306	-1.0137	5.1	122.9	274.8	1
3.09	8.175	11.85048	-1.08564	24.4	125.3	277.8	1
3.095	7.80222	12.39984	-0.7978801	43.4	126	278.5	1
3.1	7.50138	12.95574	-0.3597	63.2	127.1	277.8	1
3.105	7.35096	13.39392	0	77.8	128.2	275	1
3.11	7.200541	13.87134	0.7586401	91.2	128.3	271	1
3.115	6.97818	14.3553	1.52382	102.2	126.9	265.1	1
3.12	6.82776	14.72154	1.9947	110.4	123.8	259.2	1
3.125	6.75582	15.01584	2.43288	117.8	118.6	249.7	1
3.13	5.559	17.33754	3.55776	121.8	112.5	241.8	1
3.135	10.90218	31.065	21.96786	135.8	98.2	242	1
3.14	17.21328	36.6567	28.65174	168.2	106.1	241.7	1
3.145	-0.44472	27.31104	10.5294	81.6	137.6	206.6	1
3.15	0.0327	20.71872	0	-10.6	94.6	192.4	1
3.155	0.25506	16.93206	-6.422281	-0.7	68	183.2	1
3.16	2.1255	17.55336	-7.84146	30.2	50.1	161.1	1
3.165	0.5559	20.39172	-2.3217	65.5	55.6	131.9	1
3.17	1.79196	22.45182	4.49952	71.8	68.6	107.8	1
3.175	0.92868	19.72464	6.78852	56.6	63.2	88.2	1
3.18	-0.66708	14.76078	3.3354	31.9	51.5	78.8	1
3.185	-0.59514	11.96166	1.55652	30.1	45	70	1
3.19	1.19028	10.78446	3.37464	38.2	44.4	58.4	1
3.195	1.82466	9.49608	7.33134	42.2	45	49.1	1
3.2	0.8567401	7.72374	9.5484	33.1	42	41.6	1
3.205	-0.07194	5.2974	8.67858	20.3	37.4	36.1	1
3.21	0.14388	4.19214	8.600101	13.8	32.6	28.1	1
3.215	1.30146	4.37526	9.14946	11.7	27.5	19.1	1
3.22	2.16474	4.89192	9.07752	8.4	21	11.6	1
3.225	2.9103	5.44782	8.20116	4.4	13.5	5.1	1
3.23	3.84552	6.06912	8.16846	1.5	10.7	-1	1
3.235	4.17906	5.591701	8.312341	-3.8	11.8	-6.9	1
3.24	3.1719	4.81998	8.27964	-10.3	13.3	-9.7	1
3.245	2.68794	4.4145	8.600101	-12.3	15	-13.1	1
3.25	3.28308	4.37526	8.495461	-9.8	15.5	-17	1
3.255	3.35502	4.89192	8.312341	-7.2	12.8	-17.9	1
3.26	2.01432	5.11428	8.82246	-5.8	11	-16.9	1
3.265	0.66708	4.89192	8.75052	-6.3	9	-15.7	1
3.27	0.2943	5.25816	8.5674	-2.6	7.9	-14	1
3.275	0.63438	5.25816	9.00558	-0.5	6.7	-11.4	1
3.28	0.5559	5.36934	8.52816	0.1	5.6	-10	1
3.285	0.70632	5.25816	8.75052	1.9	5.2	-7.8	1
3.29	0.77826	5.14698	8.42352	1.6	4.5	-5.6	1
3.295	0.8567401	5.0031	8.600101	3	4.4	-4	1
3.3	0.96792	4.85268	8.600101	3.4	3.7	-3.2	1
3.305	1.19028	4.7088	8.600101	3.5	3.6	-2.2	1
3.31	1.3407	4.89192	8.63934	5.7	3.4	-0.6	1
3.315	1.67424	4.85268	8.5674	6	2	0	1
3.32	1.90314	4.93116	8.5674	6.2	1.3	-0.4	1
3.325	2.23668	4.89192	8.63934	5.5	1.1	0	1
3.33	2.30862	4.93116	8.42352	5.5	1.3	0.1	1
3.335	2.34786	4.85268	8.495461	5	1.9	-0.1	1
3.34	2.3871	4.93116	8.495461	4.9	1.6	0	1
3.345	2.45904	4.78074	8.52816	4.3	2.2	-0.1	1
3.35	2.57022	4.963861	8.600101	4.9	2.3	-0.2	1
3.355	2.57022	5.04234	8.5674	4.4	2.4	-0.9	1
3.36	2.42634	5.0031	8.52816	3.5	2.7	-1.6	1
3.365	2.27592	4.89192	8.63934	2.6	2.9	-2.4	1
3.37	2.05356	4.85268	8.45622	1.8	3	-2.8	1
3.375	1.90314	4.85268	8.600101	2	3.3	-2.5	1
3.38	1.79196	4.85268	8.600101	2.4	3.1	-2.3	1
3.385	1.8639	4.89192	8.52816	2.5	3.5	-1.6	1
3.39	1.82466	4.85268	8.600101	2.5	3.1	-1.7	1
3.395	1.8639	4.81998	8.711281	2.4	2.3	-0.9	1
3.4	1.93584	4.85268	8.63934	2.6	2.4	-0.9	1
3.405	1.97508	4.89192	8.67858	2.5	1.8	-0.8	1
3.41	1.90314	4.85268	8.5674	2.5	1.8	-1.1	1
3.415	1.90314	4.85268	8.52816	2.4	1.7	-1.1	1
3.42	1.82466	4.93116	8.52816	2.8	0.9	-0.5	1
3.425	1.82466	4.93116	8.600101	2.7	0.7	-0.4	1
3.43	1.82466	4.963861	8.600101	2.1	1.2	-0.3	1
3.435	1.8639	4.963861	8.5674	2	1	-0.1	1
3.44	2.01432	5.0031	8.52816	1.5	0.6	-0.4	1
3.445	1.90314	5.0031	8.45622	0.9	0.6	-0.2	1
3.45	1.8639	4.81998	8.495461	0.6	0.6	-0.2	1
3.455	2.01432	4.78074	8.600101	0.5	0.7	0.4	1
3.46	2.01432	4.89192	8.5674	0.7	0.5	0.5	1
3.465	1.97508	4.85268	8.52816	0.9	0.4	0.3	1
3.47	1.8639	4.963861	8.495461	1.2	0.5	0.2	1
3.475	1.93584	4.85268	8.45622	1.2	0.6	-0.2	1
3.48	1.8639	4.81998	8.600101	0.9	0.7	0.4	1
3.485	1.79196	4.81998	8.5674	1.1	0.7	0.4	1
3.49	1.8639	4.74804	8.495461	1	0.9	0.6	1
3.495	1.97508	4.74804	8.495461	1.4	0.9	0.4	1
3.5	2.01432	4.66956	8.52816	1.7	0.8	0	1
3.505	2.01432	4.7088	8.495461	3	0.6	0	1
3.51	1.93584	4.85268	8.495461	4.2	0.4	0.4	1
3.515	1.97508	4.85268	8.52816	4.1	0.7	0	1
3.52	1.8639	4.93116	8.495461	4.4	0.7	-0.5	1
3.525	1.6023	4.93116	8.45622	4.4	0.4	-0.3	1
3.53	1.67424	4.89192	8.63934	4.8	1	0.2	1
3.535	1.71348	4.89192	8.495461	5.1	1.5	0.4	1
3.54	1.82466	4.89192	8.495461	5.2	1.3	1.3	1
3.545	1.79196	4.85268	8.52816	5.3	1	1.2	1
3.55	1.93584	4.81998	8.495461	5.7	1.7	1.5	1
3.555	1.97508	4.89192	8.5674	6	1.1	1.9	1
3.56	1.97508	4.85268	8.5674	5.8	1.1	2.1	1
3.565	1.93584	4.93116	8.495461	6.3	0.4	1.9	1
3.57	2.05356	4.93116	8.52816	6	0.9	1	1
3.575	2.1255	4.85268	8.5674	6	0.9	0.7	1
3.58	6.12144	4.59762	8.600101	6.1	0.6	1.3	1
3.585	-0.0327	5.2974	7.80222	8.2	5.3	9.8	1
3.59	-2.01432	5.14698	10.2024	8.8	9.9	16.1	1
3.595	4.17906	3.34848	8.711281	6.5	6.5	16.4	1
3.6	-0.18312	4.00902	8.75052	5.2	11.4	20.8	1
3.605	-0.33354	5.74212	9.36528	13.8	13.7	23.1	1
3.61	3.6951	4.93116	7.9134	11.2	9.2	19.3	1
3.615	3.58392	4.89192	8.27964	10.9	8.4	14.7	1
3.62	2.3871	4.81998	8.67858	12.6	8.8	11.1	1
3.625	2.57022	4.89192	8.42352	13.4	7.1	10	1
3.63	1.8639	5.07504	8.63934	15.1	6.5	9.7	1
3.635	2.23668	4.15944	8.312341	15.4	6	9.1	1
3.64	2.23668	4.525681	8.711281	21	5.5	8.6	1
3.645	2.27592	4.23138	8.63934	24.9	5.9	8.1	1
3.65	1.97508	4.45374	8.75052	28.2	6.7	7.9	1
3.655	1.56306	4.63686	9.03828	34	4.6	6.7	1
3.66	2.83182	4.08096	9.00558	35.9	1.8	6.4	1
3.665	2.87106	3.8259	9.07752	42	3.5	6.8	1
3.67	2.3871	3.78666	9.14946	49.6	6.3	8.4	1
3.675	2.72064	3.75396	9.40452	58.7	8.8	9.9	1
3.68	3.54468	3.5643	9.62034	68.6	12.3	14	1
3.685	3.91746	3.27	9.5811	77.2	17.4	17.8	1
3.69	3.7278	3.19806	9.731521	86.3	24.3	22.7	1
3.695	4.02864	3.27	10.2351	96.1	32.5	29.5	1
3.7	4.251	3.01494	10.5294	106.5	44.1	37.1	1
3.705	3.9567	2.6487	10.63404	115.8	60.2	48.6	1
3.71	3.65586	2.60946	11.07222	124.5	75.4	58.5	1
3.715	3.39426	2.6487	11.39922	130.6	90.2	69.3	1
3.72	3.87822	2.83182	12.05322	136	105.9	80.7	1
3.725	4.44066	2.75988	11.72622	135.8	125.2	92.3	1
3.73	5.07504	3.49236	12.77916	133.4	149.1	109.3	1
3.735	5.8206	4.55838	12.41946	125.1	171.3	124.5	1
3.74	7.200541	5.18622	13.7994	120.1	200.2	136.3	1
3.745	7.691041	2.24322	9.980041	104.7	234	148.6	1
3.75	6.12144	1.98162	8.711281	92.4	256.4	166	1
3.755	4.55184	3.71472	10.74522	90.8	271.1	185	1
3.76	3.9894	3.8586	10.41822	79.6	277.3	202.2	1
3.765	4.62378	3.16536	10.16316	60.3	283.9	225	1
3.77	6.27186	1.98162	10.30704	46.2	286.1	246.4	1
3.775	9.37182	2.02086	10.27434	29.7	288.2	270	1
3.78	11.3469	0.6213	11.28804	12.8	290	300.2	1
3.785	12.69414	-0.54936	10.2351	-2.5	292.8	324.5	1
3.79	12.50448	-1.06602	8.78322	-13	298.1	348.8	1
3.795	11.42538	-0.2943	8.27964	-22	300.6	371	1
3.8	8.84862	2.49828	9.437221	-27.7	286.8	397.3	1
3.805	6.56616	3.16536	11.14416	-35.9	261.5	418.8	1
3.81	5.07504	2.53752	9.50916	-52.2	252.2	429.3	1
3.815	3.4335	1.94892	7.04358	-65.5	246.2	433.5	1
3.82	1.26876	1.5042	5.44128	-69.6	239.9	431.9	1
3.825	-0.51666	1.36032	4.6107	-69.6	232.8	426.5	1
3.83	-1.37994	1.68732	4.10058	-67.6	219.7	419	1
3.835	-1.56306	2.0601	4.2837	-65.5	206.6	410.6	1
3.84	-1.03986	2.42634	4.49952	-61.9	196	400.6	1
3.845	0.0327	2.6487	4.46028	-58.5	188.8	389.2	1
3.85	1.26876	2.6814	3.9567	-54.6	185.7	379.2	1
3.855	2.30862	2.46558	3.15882	-47.8	185.6	368.9	1
3.86	3.13266	2.46558	2.28246	-38.5	186.2	360.3	1
3.865	3.80628	2.9757	1.81158	-25	183.8	351.9	1
3.87	-1.00716	10.11738	8.9271	-13	174.8	349	1
3.875	9.07098	12.36714	9.36528	-19.7	78.3	379.1	1
3.88	11.01336	15.12702	5.22546	-30.4	16	403.7	1
3.885	19.26684	19.69194	7.65834	-12.1	39	406.9	1
3.89	22.3995	23.1843	8.45622	19.2	101	396.6	1
3.895	8.809381	20.68602	-4.06134	34.5	188.9	374	1
3.9	-5.78136	26.46084	-11.36652	50.8	194	364.8	1
3.905	-7.57986	31.90866	0.21582	110.3	137.6	333.6	1
3.91	-5.37588	30.88188	1.6677	109.2	118.8	279.4	1
3.915	0.5559	21.45774	3.0084	67.6	98.2	209.3	1
3.92	7.80222	9.901561	4.24446	39.1	84.9	170.7	1
3.925	7.50138	4.30332	7.44252	40.1	76.4	151.3	1
3.93	1.22952	3.78666	9.50916	48.4	69	136.5	1
3.935	-4.92462	3.64278	10.67328	43.9	58.1	114.5	1
3.94	-3.91746	4.23138	10.2351	33.4	27.3	76	1
3.945	3.7278	4.63686	9.14946	26.8	1.4	43.4	1
3.95	9.816541	5.33664	7.47522	19.3	-11.8	19.6	1
3.955	8.50854	5.99718	7.33134	12.8	-11.4	4.4	1
3.96	3.9567	5.77482	8.27964	6.6	-5.8	-4.3	1
3.965	1.45188	4.963861	8.75052	-1	-1.6	-9.3	1
3.97	1.56306	4.7088	8.85516	-4.2	-0.7	-10.6	1
3.975	1.67424	5.22546	8.67858	-3.9	-0.8	-9.5	1
3.98	1.0791	5.63094	8.711281	-3.9	0	-7.2	1
3.985	0.8175	5.44782	8.894401	-4.9	1	-4.3	1
3.99	1.3407	4.93116	8.96634	-4.9	1.5	-1	1
3.995	1.97508	4.48644	8.96634	-4.4	-0.1	0.9	1
4	2.27592	4.59762	8.82246	-2.8	-2.7	1.7	1
4.005	2.3871	4.7088	8.75052	-2.5	-4.4	2.1	1
4.01	2.27592	4.63686	8.600101	-2	-4.1	1.5	1
4.015	1.8639	4.78074	8.75052	-1.4	-5.3	1.5	1
4.02	1.8639	5.07504	8.711281	1.4	-7.3	2.3	1
4.025	1.93584	4.93116	8.52816	0	-9.1	3	1
4.03	1.8639	4.78074	8.52816	-0.2	-9.9	3.9	1
4.035	2.01432	4.63686	8.5674	0.7	-9.8	3.8	1
4.04	2.27592	4.55838	8.52816	1.2	-10.7	3.8	1
4.045	2.27592	4.66956	8.495461	2.3	-11.6	3.9	1
4.05	2.1255	4.59762	8.45622	3.2	-11.8	3.2	1
4.055	1.97508	4.63686	8.52816	4.8	-11.6	3.2	1
4.06	2.1255	4.7088	8.495461	5.6	-12	3.8	1
4.065	2.34786	4.74804	8.52816	5.8	-12.4	3.8	1
4.07	2.6487	4.78074	8.5674	6.3	-13.3	4	1
4.075	2.72064	4.63686	8.45622	5.6	-13.4	4.3	1
4.08	2.79912	4.63686	8.35158	5.6	-13.7	4	1
4.085	2.94954	4.66956	8.35158	6.4	-13	3.6	1
4.09	2.83182	4.78074	8.711281	7.5	-11.8	2.9	1
4.095	2.57022	4.30332	8.35158	7.4	-11.1	1.9	1
4.1	2.34786	4.85268	8.600101	8.8	-11.2	2.1	1
4.105	2.23668	4.93116	8.52816	9.1	-11.3	2.8	1
4.11	2.49828	4.89192	8.35158	8.4	-10.6	3.4	1
4.115	2.57022	4.78074	8.495461	8.1	-10.7	4	1
4.12	2.57022	4.78074	8.38428	7.4	-10	3.8	1
4.125	2.6487	4.63686	8.42352	7.7	-9.1	3.2	1
4.13	2.6487	4.63686	8.312341	7.7	-8.7	2.9	1
4.135	2.79912	4.59762	8.38428	7.9	-7.3	2.7	1
4.14	2.75988	4.59762	8.38428	7.9	-5.6	1.9	1
4.145	2.60946	4.78074	8.42352	7.9	-5.7	1.2	1
4.15	2.68794	4.78074	8.38428	7.6	-4.6	0.6	1
4.155	2.72064	4.78074	8.35158	6.7	-3.9	0	1
4.16	2.72064	4.81998	8.42352	5.8	-3.2	-0.5	1
4.165	2.72064	4.85268	8.35158	5.6	-3	-0.8	1
4.17	2.60946	4.81998	8.38428	5	-2.8	-1	1
4.175	2.53752	4.93116	8.38428	3.8	-2	-1.5	1
4.18	2.49828	4.963861	8.45622	3.2	-1.2	-1.9	1
4.185	2.45904	4.89192	8.27964	2.2	-0.1	-1.8	1
4.19	2.3871	4.85268	8.42352	1	0.7	-1.6	1
4.195	2.34786	4.93116	8.42352	1	1.1	-1.5	1
4.2	2.34786	4.89192	8.45622	0.4	2.2	-1.7	1
4.205	2.30862	5.0031	8.38428	0	3	-1.1	1
4.21	2.45904	4.93116	8.45622	-0.3	3.9	-0.2	1
4.215	2.53752	4.74804	8.42352	-1.4	3.7	0	1
4.22	2.45904	4.78074	8.42352	-1.4	4.9	0.1	1
4.225	2.49828	4.81998	8.42352	-1.3	5.4	-0.4	1
4.23	2.49828	4.85268	8.38428	-1.4	5.3	-0.6	1
4.235	2.53752	4.81998	8.35158	-1.6	5.8	-1.4	1
4.24	2.53752	4.78074	8.42352	-1.8	6.3	-2	1
4.245	2.53752	4.78074	8.38428	-2.3	7.4	-1.8	1
4.25	2.57022	4.7088	8.42352	-2.1	8.1	-2.1	1
4.255	2.57022	4.81998	8.38428	-2	8.9	-2.7	1
4.26	2.60946	4.74804	8.35158	-1.7	10.1	-3.9	1
4.265	2.53752	4.74804	8.45622	-2.1	10.6	-4.4	1
4.27	2.19744	4.89192	8.67858	-1.4	10.2	-4.1	1
4.275	2.30862	4.85268	8.52816	-1.4	9	-4.2	1
4.28	2.34786	4.81998	8.45622	-1.3	8.6	-3.5	1
4.285	2.19744	4.81998	8.52816	-1.1	8.4	-2.9	1
4.29	2.1255	4.81998	8.5674	-1.3	6.6	-2.8	1
4.295	2.1255	4.89192	8.5674	-0.6	5.8	-3.2	1
4.3	2.08626	4.78074	8.495461	-0.9	5.3	-3.3	1
4.305	2.16474	4.7088	8.5674	-0.1	4.5	-2.5	1
4.31	2.23668	4.7088	8.495461	0.2	4.4	-2.6	1
4.315	4.251	5.14698	8.2404	1.1	4.2	-1.4	1
4.32	0.51666	4.963861	8.12922	2.1	7.1	2	1
4.325	1.6023	4.23138	9.110221	-1.8	6.5	0.7	1
4.33	2.53752	4.34256	8.312341	3	4.9	1.4	1
4.335	1.79196	5.07504	8.495461	4.2	4.7	0.8	1
4.34	2.6487	4.45374	8.52816	4.6	4.4	-0.1	1
4.345	2.60946	4.4145	8.495461	5.2	4.4	-1.5	1
4.35	2.6487	4.66956	8.63934	6.8	4.2	-2.5	1
4.355	2.79912	4.78074	8.45622	7.5	4.4	-3.1	1
4.36	2.79912	4.7088	8.45622	8.1	4.7	-3.3	1
4.365	2.53752	4.74804	8.67858	8.9	5.7	-2.8	1
4.37	2.34786	4.63686	8.711281	10	5.6	-2.8	1
4.375	1.97508	4.55838	8.711281	10.4	5	-2.3	1
4.38	2.08626	4.55838	8.711281	11.7	4.4	-1.7	1
4.385	2.3871	4.19214	8.711281	14	4.2	-0.7	1
4.39	2.23668	4.48644	8.75052	17.2	6	1	1
4.395	2.01432	4.74804	8.67858	22.6	6.5	3.7	1
4.4	2.08626	4.30332	8.67858	24.7	6.5	6.5	1
4.405	3.87822	3.75396	9.14946	29.7	6.9	7	1
4.41	3.9567	3.2373	8.85516	35.5	9.5	8.3	1
4.415	2.72064	3.42042	9.33258	44.2	11.6	9.7	1
4.42	2.53752	3.78666	9.33258	56.7	12.2	10.7	1
4.425	3.4662	3.5643	9.18216	64.4	12.4	11.9	1
4.43	3.54468	3.5643	9.110221	73.9	13.8	13.8	1
4.435	3.28308	3.78666	9.2541	84.2	16.4	16.9	1
4.44	3.1719	3.71472	9.36528	93.8	19.3	20	1
4.445	3.39426	3.5316	9.36528	105.5	23.9	24.6	1
4.45	3.65586	3.49236	9.5484	115.2	27.6	29.2	1
4.455	3.7278	3.5643	10.41822	120.9	34.5	36.6	1
4.46	3.91746	3.8586	10.78446	125.1	44.8	44.5	1
4.465	4.4799	4.19214	10.71252	126.5	59.6	52.5	1
4.47	4.10712	3.96978	10.49016	128.1	83	61.8	1
4.475	3.32232	4.37526	10.81716	126	96.6	70.6	1
4.48	3.06072	4.63686	11.28804	124.1	106.9	78.3	1
4.485	3.39426	4.4145	10.5621	113.1	122.2	85.1	1
4.49	4.32948	4.78074	12.26904	106.5	137.6	92.1	1
4.495	5.85984	3.60354	11.5104	94	158.1	99.6	1
4.5	7.57986	3.5643	11.76546	81.9	180.3	110.3	1
4.505	9.59418	4.63686	12.63528	71.9	208.1	126	1
4.51	10.22856	2.42634	12.5241	61.8	235	138.4	1
4.515	11.90934	0.8436601	11.36652	46.6	255.4	158.6	1
4.52	14.00214	0.0327	10.63404	27.7	270.6	192.2	1
4.525	16.35	-0.54936	10.41822	10.7	272.7	224.6	1
4.53	18.74364	-0.7717201	8.52816	-2.1	273.6	259.3	1
4.535	19.37802	1.09872	8.82246	-6.4	277	293.2	1
4.54	16.0884	3.75396	10.5294	-7.2	280.6	325.6	1
4.545	11.90934	4.08096	12.23634	-14.2	274.5	354.9	1
4.55	9.14292	3.42042	9.33258	-29.5	274.4	375.4	1
4.555	6.605401	2.9757	7.04358	-43.6	269.9	390.7	1
4.56	4.40142	2.60946	5.55246	-50.1	262.3	395.9	1
4.565	2.79912	2.57022	4.71534	-53.8	254.3	395.7	1
4.57	1.8639	2.72064	4.53876	-57	245.7	393.7	1
4.575	1.0791	2.90376	4.6107	-60.3	235	390.6	1
4.58	0.77826	3.27	4.9704	-62.7	218.6	385.9	1
4.585	0.77826	3.60354	5.44128	-64.5	204.8	380.2	1
4.59	1.22952	3.78666	5.44128	-65.6	192.8	374.9	1
4.595	1.71348	3.75396	5.2647	-65.1	183	369.4	1
4.6	2.01432	3.64278	4.71534	-63	175.4	363.2	1
4.605	1.97508	3.49236	4.13982	-57.1	168.6	357.9	1
4.61	2.27592	3.05418	3.3354	-49.9	164.2	352.8	1
4.615	2.53752	2.90376	2.6487	-38.7	157.8	348.6	1
4.62	2.83182	3.2373	2.50482	-25	150.1	344.8	1
4.625	3.58392	3.8259	2.75988	-11.3	140.5	341.4	1
4.63	4.85268	4.48644	3.23076	3	128.4	338.1	1
4.635	6.12144	5.04234	3.3354	12.8	119.6	335.7	1
4.64	7.35096	5.44782	2.9757	22.8	114.2	334.2	1
4.645	8.32542	5.77482	2.28246	33.6	111.2	332.5	1
4.65	9.18216	6.4746	1.62846	45	110.8	330.9	1
4.655	13.92366	15.19896	8.63934	59.7	112.3	328.4	1
4.66	17.99154	27.63804	30.39138	104.4	151.9	316.1	1
4.665	10.5621	20.46366	13.76016	78	205.4	300.7	1
4.67	-0.66708	17.99808	6.06258	6.2	183.7	307.8	1
4.675	-9.2541	14.9439	-2.3544	-8	170.5	301.9	1
4.68	-4.40142	13.06692	-5.76828	20.6	104.8	268	1
4.685	0.96792	16.7097	-8.12922	71.6	65.1	234.9	1
4.69	-0.8959801	27.34374	2.90376	129	80.7	191.5	1
4.695	-2.79912	28.30512	8.057281	108.4	88.7	148.6	1
4.7	-3.65586	18.95292	7.18746	53.3	68.8	114.6	1
4.705	-2.94954	12.25596	4.42758	24.7	51.8	95	1
4.71	-1.79196	9.417601	4.82652	23.3	45.9	80.2	1
4.715	-1.30146	7.54062	7.65834	25	40.3	65.1	1
4.72	-1.79196	6.219541	8.600101	20.9	35.1	54.3	1
4.725	-2.23668	5.04234	8.35158	14.7	28.4	39.6	1
4.73	-1.53036	4.89192	8.78322	9.2	17.3	16.8	1
4.735	3.4335	4.26408	9.40452	4.3	7.5	0.2	1
4.74	6.867	3.78666	7.9134	0.2	4.4	-8	1
4.745	6.16068	4.7088	7.65834	1.6	9.3	-9.3	1
4.75	2.08626	5.591701	8.78322	0.9	11.9	-8.4	1
4.755	-1.03986	5.22546	9.2541	-4.2	11.9	-8.8	1
4.76	-1.03986	4.78074	9.40452	-7.9	11.3	-8.6	1
4.765	0.7455601	4.26408	9.36528	-7.9	9.8	-7.9	1
4.77	2.08626	3.75396	8.711281	-7	9.3	-6.8	1
4.775	2.42634	3.89784	8.78322	-3	7.8	-6.5	1
4.78	2.34786	4.08096	8.63934	-0.1	7.3	-5.8	1
4.785	1.53036	4.34256	9.00558	2.8	5.1	-4.3	1
4.79	1.19028	3.93708	8.67858	3.7	0.7	-4.4	1
4.795	0.92868	4.34256	9.110221	8.3	0	-4.2	1
4.8	1.15104	4.66956	9.00558	10.3	-0.1	-3.5	1
4.805	1.45188	4.89192	8.82246	9.4	-0.1	-2.8	1
4.81	1.67424	4.81998	8.78322	8.4	-0.7	-1.8	1
4.815	1.56306	4.63686	8.85516	7.5	-0.6	-0.6	1
4.82	1.30146	4.525681	8.9271	6.5	-0.5	0.1	1
4.825	1.22952	4.63686	8.894401	7	-0.6	-0.3	1
4.83	1.49112	4.66956	8.96634	7.4	-0.7	0.5	1
4.835	1.90314	4.89192	8.82246	7.2	-1.1	0.9	1
4.84	2.30862	4.89192	8.711281	6	-0.7	0.7	1
4.845	2.45904	4.55838	8.63934	4.4	-0.1	0.8	1
4.85	2.23668	4.66956	8.711281	4.6	0.8	0.4	1
4.855	2.16474	4.525681	8.75052	4.6	1.3	0.1	1
4.86	2.30862	4.66956	8.67858	4.2	0.9	0.2	1
4.865	2.19744	4.37526	8.894401	4.5	0.8	0.3	1
4.87	2.34786	4.23138	8.600101	3.5	1.3	-0.6	1
4.875	2.16474	4.37526	8.9271	4.2	0.7	-1.1	1
4.88	1.90314	4.55838	8.78322	4.8	0.9	-1.3	1
4.885	1.67424	4.37526	8.78322	4	0	-1.8	1
4.89	1.71348	4.55838	8.894401	4	0.5	-1.6	1
4.895	1.64154	4.59762	8.9271	4.6	0.9	-1.6	1
4.9	1.56306	4.63686	8.96634	3.4	0.8	-0.9	1
4.905	1.67424	4.55838	8.96634	2.5	0.7	-1	1
4.91	1.67424	4.59762	8.9271	1.8	1.3	-0.3	1
4.915	1.79196	4.55838	8.96634	1.8	1	-0.7	1
4.92	1.90314	4.48644	8.85516	1.3	0.5	-0.4	1
4.925	1.8639	4.55838	8.75052	0.9	1.1	0	1
4.93	1.8639	4.59762	8.67858	1.2	1.2	-0.9	1
4.935	1.93584	4.525681	8.67858	1.4	1.2	-1.3	1
4.94	1.97508	4.4145	8.78322	1.1	1.8	-1.4	1
4.945	2.08626	4.4145	8.63934	1.5	1.4	-1.1	1
4.95	2.16474	4.37526	8.711281	1.7	1.5	-1.4	1
4.955	2.01432	4.48644	8.75052	1.8	1.4	-2.2	1
4.96	1.90314	4.59762	8.67858	2.7	1.8	-2.5	1
4.965	1.82466	4.66956	8.75052	2.5	1.8	-1.8	1
4.97	1.82466	4.66956	8.78322	1.8	1.4	-1.9	1
4.975	1.79196	4.63686	8.711281	1.6	1.7	-1.6	1
4.98	1.79196	4.59762	8.78322	1.2	1.5	-1.6	1
4.985	1.64154	4.7088	8.75052	1.1	1.6	-1	1
4.99	1.64154	4.66956	8.75052	1.2	1.8	-1.4	1
4.995	1.71348	4.59762	8.82246	0.9	1.8	-1	1
5	1.71348	4.59762	8.78322	0.6	1.4	-1	1
5.005	1.64154	4.48644	8.82246	0.5	1.1	-0.8	1
5.01	1.6023	4.525681	8.75052	0.7	1.2	-0.8	1
5.015	1.75272	4.525681	8.75052	0.7	0.9	-0.7	1
5.02	1.67424	4.48644	8.711281	0.7	0.9	-0.1	1
5.025	1.6023	4.48644	8.67858	0.9	0.5	-0.2	1
5.03	1.64154	4.4145	8.67858	1.2	0	-0.2	1
5.035	1.53036	4.45374	8.711281	1.8	-1	-0.3	1
5.04	1.53036	4.45374	8.711281	2.1	-0.5	-0.2	1
5.045	1.53036	4.48644	8.75052	3	-0.4	0.2	1
5.05	1.64154	4.55838	8.67858	3.2	-0.4	0.6	1
5.055	1.71348	4.55838	8.75052	3.9	-0.7	0.4	1
5.06	1.79196	4.525681	8.63934	3.9	-0.9	0.7	1
5.065	1.75272	4.59762	8.711281	3.3	-0.6	1.2	1
5.07	1.79196	4.55838	8.75052	3.4	-0.7	0.9	1
5.075	1.71348	4.525681	8.75052	3.7	-1.1	0.4	1
5.08	1.79196	4.59762	8.67858	3.5	-1.1	0.3	1
5.085	1.79196	4.59762	8.67858	3.5	-0.8	0.2	1
5.09	1.93584	4.55838	8.75052	3.7	-0.6	0.2	1
5.095	1.82466	4.55838	8.711281	2.9	-0.3	0	1
5.1	1.90314	4.525681	8.711281	2.8	-0.2	-0.2	1
5.105	1.93584	4.48644	8.67858	3.3	-0.1	-0.3	1
5.11	1.93584	4.45374	8.711281	3.8	-0.2	-0.6	1
5.115	1.82466	4.55838	8.78322	4.2	-0.8	-1.1	1
5.12	1.97508	4.55838	8.78322	4.6	-0.6	-1.4	1
5.125	1.93584	4.55838	8.75052	4.5	-0.2	-1.4	1
5.13	1.90314	4.59762	8.75052	4.1	-0.8	-1.5	1
5.135	1.90314	4.55838	8.78322	4.2	-0.9	-2.1	1
5.14	1.90314	4.63686	8.75052	5.1	-1.5	-1.8	1
5.145	1.79196	4.63686	8.82246	4.9	-1.1	-2	1
5.15	1.79196	4.59762	8.82246	4.9	-1.4	-2.5	1
5.155	1.6023	4.63686	8.78322	4.9	-1.5	-2.1	1
5.16	1.6023	4.66956	8.85516	5.5	-1.7	-1.8	1
5.165	1.75272	4.63686	8.85516	6.1	-2.3	-2	1
5.17	2.01432	4.37526	8.894401	7.4	-2.5	-1.2	1
5.175	2.01432	4.23138	8.96634	9.1	-2.4	-1.1	1
5.18	2.19744	3.93708	9.2541	11.8	-2.3	-1	1
5.185	2.9103	2.79258	9.36528	13.7	-1.8	-0.2	1
5.19	2.98224	3.01494	8.9271	18.9	0.1	2.1	1
5.195	2.23668	3.64278	9.00558	30.6	4.1	7.1	1
5.2	2.1255	4.08096	8.600101	38.5	7	10.3	1
5.205	1.41264	4.23138	9.293341	45.5	7.6	12.2	1
5.21	2.94954	3.5316	9.50916	49.6	6	13.7	1
5.215	4.2183	2.87106	9.5811	56.4	9.7	18.5	1
5.22	4.06788	2.60946	9.659581	64.8	16.4	25.5	1
5.225	3.06072	2.75988	9.947341	74	25	34.9	1
5.23	2.49828	2.943	10.01928	82.1	33.2	45	1
5.235	2.34786	2.87106	10.2351	87.5	40.6	56.3	1
5.24	2.60946	3.05418	10.5621	92.9	51.5	68.6	1
5.245	2.83182	2.9757	10.38552	98.4	69.1	86.3	1
5.25	2.60946	2.943	10.45746	101.7	82.8	101.9	1
5.255	2.16474	3.05418	10.8564	105.5	98.2	117.5	1
5.26	2.3871	3.27	11.25534	108.5	119.2	136.2	1
5.265	3.09342	3.49236	11.76546	106.8	136	150.7	1
5.27	3.91746	2.87106	11.11146	100.8	153.1	165.7	1
5.275	4.81344	3.2373	12.12516	95.1	167.8	181.1	1
5.28	6.64464	4.08096	12.89034	89.7	185	195.4	1
5.285	7.390201	2.49828	12.12516	82.4	210.3	207.5	1
5.29	7.27902	1.54344	10.34628	73.5	235.1	221.7	1
5.295	6.605401	1.94892	9.659581	69.7	254.5	242.9	1
5.3	6.010261	2.31516	9.692281	64.9	263.4	259.3	1
5.305	5.97102	1.7985	9.62034	56.9	267.9	275.5	1
5.31	6.93894	1.5042	9.03828	43.7	270	297.5	1
5.315	9.03174	1.68732	8.35158	33.8	265.1	316.4	1
5.32	9.7446	2.42634	8.96634	27.5	261.1	334.8	1
5.325	8.28618	4.525681	11.39922	25.2	256.4	353.1	1
5.33	6.27186	5.2974	13.10616	17.2	242.5	372.9	1
5.335	4.81344	4.34256	11.11146	3.1	239.5	384.4	1
5.34	3.1719	3.5316	8.2404	-8.5	239.4	390.5	1
5.345	1.3407	2.79258	6.53346	-14.9	235.9	392	1
5.35	-0.14388	2.57022	5.519761	-16.6	232.1	390.1	1
5.355	-1.15104	2.72064	5.33664	-17.9	226.6	385.5	1
5.36	-1.67424	2.75988	5.696341	-18.7	219.1	378.6	1
5.365	-1.71348	2.90376	6.2784	-20.2	210.7	370.3	1
5.37	-1.45188	2.87106	6.71658	-22.8	202.2	357.1	1
5.375	-1.03986	2.6487	6.82122	-24.7	198.3	346	1
5.38	-0.5559	2.24322	6.16722	-26.8	194.7	335.3	1
5.385	-0.0327	1.28184	4.2837	-27.5	189.9	324.6	1
5.39	0.51666	0.18312	2.13858	-24.4	184.8	314.9	1
5.395	1.3407	-0.5886	0.64746	-16.5	177.3	307.7	1
5.4	2.6487	-0.66054	-0.10464	-4.1	166.3	303.1	1
5.405	4.17906	-0.54936	-0.32046	13.2	151.2	300.3	1
5.41	6.04296	-0.51012	-0.83058	27.7	141	300.6	1
5.415	1.71348	4.19214	4.68264	42.4	130.6	302.8	1
5.42	11.68698	16.85358	14.88504	47.7	24.1	340.3	1
5.425	24.64272	30.88188	28.79562	77.4	-58.1	381.7	1
5.43	20.08434	15.38208	21.56892	67.6	101.6	344	1
5.435	13.10616	2.49828	-13.39392	-42.4	199.9	315.4	1
5.44	2.08626	17.70378	-4.17252	47.4	189.7	324.3	1
5.445	-9.2541	24.9174	2.13858	102.6	168.2	316.5	1
5.45	-11.8701	27.08868	5.76828	100.8	129.5	287.9	1
5.455	-9.07098	23.55708	4.49952	63.9	98.6	220.1	1
5.46	0	16.00992	4.13982	31	77.7	169.1	1
5.465	8.21424	9.79038	5.40858	16.9	63.2	134.3	1
5.47	8.9925	6.33072	6.20646	16.1	61.1	109.2	1
5.475	3.9894	4.34256	7.65834	13.3	56.5	85.9	1
5.48	-0.11118	4.1202	9.76422	10.3	38.5	51.6	1
5.485	2.9103	3.42042	9.83616	5.9	18.1	18.2	1
5.49	8.9598	2.6487	7.73028	1.9	3.4	-6.3	1
5.495	5.11428	5.48052	8.600101	10.3	4.9	-14.7	1
5.5	-1.45188	6.33072	9.83616	8.1	5.1	-17.1	1
5.505	-2.23668	5.36934	8.85516	-0.4	4.2	-17.7	1
5.51	1.00716	5.48052	8.82246	4.4	3.6	-14.8	1
5.515	1.79196	5.36934	8.495461	2.7	3.5	-12.4	1
5.52	0.33354	5.36934	8.5674	-1.4	4.9	-9.8	1
5.525	-0.51666	5.36934	8.894401	-2.1	6.3	-6.5	1
5.53	0.33354	4.93116	8.52816	-3.3	5.7	-2.5	1
5.535	1.75272	4.7088	8.711281	-2.2	4.9	-0.1	1
5.54	2.6487	4.55838	8.45622	-1.8	4.7	0.8	1
5.545	2.6487	4.525681	8.67858	-1.4	4.9	0.2	1
5.55	1.79196	4.66956	8.711281	-0.4	4.7	-0.6	1
5.555	0.96792	4.89192	8.78322	0.7	4.2	-1.1	1
5.56	1.03986	5.0031	8.75052	0.7	3.5	-0.6	1
5.565	1.56306	4.85268	8.711281	0.5	3.1	0	1
5.57	1.90314	4.78074	8.67858	0	3	0.7	1
5.575	2.01432	4.74804	8.75052	-0.1	2.1	0.4	1
5.58	2.05356	4.89192	8.67858	0	2.3	0.1	1
5.585	2.1255	4.963861	8.63934	0	2.5	-0.2	1
5.59	2.19744	4.93116	8.5674	-0.9	1.9	-1.1	1
5.595	2.16474	4.85268	8.63934	-1.1	2.1	-1.4	1
5.6	1.97508	4.81998	8.5674	-1.7	2.4	-2	1
5.605	1.71348	4.89192	8.600101	-2.3	3.4	-2.4	1
5.61	1.67424	4.89192	8.5674	-2.8	4.1	-2.3	1
5.615	1.6023	4.85268	8.600101	-3.2	4.2	-1.9	1
5.62	1.53036	4.78074	8.5674	-2.8	4.1	-1.9	1
5.625	1.45188	4.7088	8.67858	-2.8	3.6	-1.1	1
5.63	1.64154	4.55838	8.600101	-2	3.6	-0.7	1
5.635	1.67424	4.59762	8.711281	-1.3	3	-0.6	1
5.64	1.71348	4.55838	8.67858	0	2.3	-1.1	1
5.645	1.56306	4.59762	8.711281	1	2.5	-1.7	1
5.65	1.41264	4.7088	8.67858	1.2	2	-1.6	1
5.655	1.49112	4.7088	8.600101	1.7	1.5	-1.1	1
5.66	1.49112	4.7088	8.711281	2.3	1.6	-1.1	1
5.665	1.56306	4.74804	8.63934	2.3	1.1	-0.6	1
5.67	1.75272	4.7088	8.5674	2.9	1	-0.4	1
5.675	1.79196	4.66956	8.5674	3	1	-0.3	1
5.68	1.82466	4.66956	8.600101	3.2	0.2	-0.2	1
5.685	1.82466	4.74804	8.63934	3.7	0.8	-0.5	1
5.69	1.90314	4.74804	8.52816	3.8	1.4	-0.9	1
5.695	1.82466	4.66956	8.600101	3.6	0.9	-1.3	1
5.7	1.71348	4.7088	8.63934	3.9	1.2	-1	1
5.705	1.82466	4.66956	8.67858	4.2	1.6	-1.4	1
5.71	1.71348	4.7088	8.5674	4.4	1.6	-1.7	1
5.715	1.71348	4.7088	8.63934	4.4	1.5	-1.7	1
5.72	1.67424	4.81998	8.52816	4.9	1.1	-1.4	1
5.725	1.71348	4.78074	8.63934	5.1	0.9	-1.5	1
5.73	1.6023	4.89192	8.63934	5.2	1.5	-2.3	1
5.735	1.49112	4.93116	8.600101	4.9	1.8	-2	1
5.74	1.37994	5.0031	8.5674	4.6	1.2	-1.6	1
5.745	1.45188	4.89192	8.63934	4.2	1.5	-1.3	1
5.75	1.37994	4.93116	8.711281	3.7	1.6	-0.7	1
5.755	1.56306	4.89192	8.63934	3.1	1.1	-0.7	1
5.76	1.53036	4.89192	8.67858	2.5	1.1	-0.7	1
5.765	1.53036	4.89192	8.600101	2.6	1.1	-1.1	1
5.77	1.53036	4.81998	8.63934	2.8	1	-0.4	1
5.775	1.30146	4.89192	8.67858	2.2	1	-0.6	1
5.78	1.30146	4.89192	8.711281	2.2	1.1	-0.5	1
5.785	1.49112	4.85268	8.600101	2.3	1	0	1
5.79	1.49112	4.78074	8.5674	2.1	1.5	0.2	1
5.795	1.49112	4.78074	8.600101	2.3	1.4	0.7	1
5.8	1.64154	4.81998	8.63934	2.6	0.7	0.7	1
5.805	1.67424	4.74804	8.63934	2.8	0.8	0.4	1
5.81	1.64154	4.81998	8.63934	2.9	0.9	0.7	1
5.815	1.6023	4.81998	8.5674	3.3	0.4	0.1	1
5.82	1.64154	4.81998	8.52816	2.8	1	-0.2	1
5.825	1.75272	4.74804	8.63934	3	1.3	-0.4	1
5.83	1.75272	4.78074	8.600101	3.3	1.4	-0.7	1
5.835	1.79196	4.66956	8.67858	3.4	1.9	-0.9	1
5.84	1.8639	4.7088	8.67858	3.6	2.4	-1.2	1
5.845	1.90314	4.59762	8.711281	4.6	2.3	-1.4	1
5.85	1.79196	4.66956	8.82246	4.8	2.3	-2.1	1
5.855	1.6023	4.81998	8.78322	5.3	2.3	-2.1	1
5.86	1.82466	4.59762	8.67858	6.1	1.4	-2.5	1
5.865	2.05356	4.34256	9.07752	7	1.4	-2.9	1
5.87	1.49112	4.19214	8.85516	8.7	2.3	-2.4	1
5.875	1.75272	4.23138	9.14946	12.3	1.4	-2.3	1
5.88	2.45904	3.5643	9.33258	14.4	0.7	-1.8	1
5.885	2.34786	3.08688	9.33258	19.5	3.1	0	1
5.89	2.9103	3.60354	9.03828	28.8	6.3	2.1	1
5.895	2.23668	4.34256	9.40452	40.6	9	3.7	1
5.9	1.00716	4.48644	9.40452	48.6	9.9	4.6	1
5.905	1.19028	4.26408	9.33258	55.4	7.9	3.7	1
5.91	3.61662	3.8586	9.9081	63.8	7.2	1.1	1
5.915	4.7742	3.42042	9.659581	75	12.8	1.7	1
5.92	3.84552	3.49236	9.62034	87.6	23.2	4.7	1
5.925	3.1719	3.2373	9.947341	96.6	32.5	9.7	1
5.93	3.4335	2.75988	10.45746	104.4	41.2	15	1
5.935	4.06788	2.57022	10.78446	115.8	56	22.6	1
5.94	3.65586	2.57022	10.8564	123.2	69.5	29.6	1
5.945	3.09342	3.34848	11.14416	129.2	82.9	38.9	1
5.95	2.3871	3.93708	11.5431	134.5	102.6	50.1	1
5.955	2.30862	4.93116	11.11146	132.9	118.3	57.8	1
5.96	3.9894	5.95794	13.90404	137.6	137.2	62.8	1
5.965	4.92462	3.49236	10.78446	127.1	160.4	70.7	1
5.97	4.59108	3.05418	9.36528	121.8	178.2	81.4	1
5.975	3.84552	4.15944	10.8891	121.5	189.2	93.3	1
5.98	4.32948	4.45374	11.5431	112.9	195.1	104.3	1
5.985	5.74866	4.00902	10.41822	98.6	206.2	119	1
5.99	7.16784	4.26408	10.96104	88.9	215.9	133	1
5.995	7.462141	3.64278	10.8564	76.7	230.5	148.6	1
6	9.2214	2.02086	11.43846	62.5	241.1	170.4	1
6.005	14.66922	2.13204	9.62034	47.1	236.2	206.1	1
6.01	18.07002	-0.07194	9.659581	28.2	227.8	252.5	1
6.015	22.85076	-0.8829001	7.18746	14	229.3	291.4	1
6.02	23.29548	0.69324	6.899701	13.1	232.1	335.3	1
6.025	19.60038	4.04826	7.04358	7.6	236.7	376.8	1
6.03	15.15972	7.0305	11.58234	5.1	225.1	414.7	1
6.035	11.68698	5.92524	10.01928	-17.7	215.9	445	1
6.04	8.9598	5.22546	7.076281	-33.2	211.8	458.9	1
6.045	5.8206	4.48644	5.00964	-42.9	205.3	462.2	1
6.05	2.68794	4.26408	3.77358	-48.7	200.3	460.1	1
6.055	0.18312	4.66956	3.55776	-52.1	189.9	451.3	1
6.06	-1.64154	5.07504	3.91746	-56.4	171.7	436.1	1
6.065	-2.57022	5.36934	4.24446	-60.4	154.2	420.1	1
6.07	-3.09342	5.25816	4.06134	-64.5	137.4	401.8	1
6.075	-3.1719	4.78074	3.0084	-66.5	123.4	381.9	1
6.08	-2.72064	4.1202	1.92276	-64.7	111.9	360.3	1
6.085	-1.90314	3.49236	1.26876	-59.7	103.1	339	1
6.09	-0.59514	3.27	1.19682	-52	94.3	321.5	1
6.095	1.11834	3.45966	1.48458	-39.9	82.5	305	1
6.1	2.79912	3.5643	1.85082	-29.5	72.4	295.3	1
6.105	4.5126	3.8586	2.28246	-21.4	62	289.1	1
6.11	6.082201	4.00902	2.28246	-12.4	49.9	283.3	1
6.115	7.08936	3.75396	1.26876	-5.5	42.3	280.1	1
6.12	7.6518	3.2373	-1.0137	4.5	35.4	278.4	1
6.125	16.3173	6.84084	0.61476	19.2	29.9	275.1	1
6.13	26.3562	23.33472	21.27462	81.6	94	250.2	1
6.135	9.40452	24.17838	15.61098	154.9	300	166.3	1
6.14	-8.21424	23.62902	16.7751	54.9	294.8	156.8	1
6.145	-15.86604	22.92924	8.67858	-23.3	204.8	187.8	1
6.15	-17.24598	19.98624	-12.8184	-46.6	135.5	178.7	1
6.155	-14.93082	32.28144	-16.19304	55.7	61.5	139.5	1
6.16	-14.55804	51.41748	-0.64746	167.1	40.4	70.6	1
6.165	-2.45904	45.34836	16.52004	86.5	43.5	13.5	1
6.17	5.8206	6.585781	2.72064	-113.3	20.3	-17.7	1
6.175	6.19338	-14.6823	3.88476	-116.4	39.2	-35	1
6.18	-2.49828	-2.79258	15.35592	-9.8	45.7	-12.1	1
6.185	-1.0791	3.27	12.77916	32.8	19.8	-2.5	1
6.19	3.28308	3.5316	5.33664	2.5	4.8	-13.9	1
6.195	4.17906	10.0062	9.875401	24.5	5.8	-11.6	1
6.2	0.44472	7.24632	9.293341	6.4	8	-7.7	1
6.205	-1.15104	4.89192	9.50916	-8.4	7.4	-4.9	1
6.21	0.51666	5.18622	9.50916	-2	3.2	-1.6	1
6.215	2.6487	5.519761	8.27964	-3.9	0.4	-0.2	1
6.22	3.65586	5.814061	8.20116	-6.7	1.8	-0.2	1
6.225	2.87106	5.18622	8.42352	-10.7	5.1	-0.5	1
6.23	1.41264	4.525681	8.711281	-12.6	7.5	-0.7	1
6.235	1.11834	4.63686	8.894401	-11.6	6.3	-0.6	1
6.24	2.01432	4.89192	8.52816	-9.1	4.7	-1.1	1
6.245	2.87106	5.04234	8.312341	-7.1	3.2	-1.3	1
6.25	2.75988	4.7088	8.2404	-8	3.9	-1.1	1
6.255	2.05356	4.525681	8.42352	-7.8	4.6	-1.6	1
6.26	1.49112	4.48644	8.45622	-6.7	5.2	-1.5	1
6.265	1.6023	4.59762	8.5674	-4.7	5.1	-1.3	1
6.27	2.23668	4.74804	8.38428	-3	4	-1.1	1
6.275	2.60946	4.74804	8.27964	-1.8	4.3	-1.1	1
6.28	2.60946	4.74804	8.35158	-1.1	4.2	-1.2	1
6.285	2.23668	4.78074	8.45622	-1	4.6	-1.6	1
6.29	2.08626	4.93116	8.42352	-0.7	4.5	-1.8	1
6.295	2.08626	4.85268	8.42352	-0.2	4.9	-2.3	1
6.3	2.1255	4.85268	8.42352	0.5	4.3	-1.2	1
6.305	2.23668	4.74804	8.42352	0.7	4.9	-1.4	1
6.31	2.16474	4.78074	8.495461	2	5	-0.9	1
6.315	2.01432	4.85268	8.75052	2.5	4	-0.7	1
6.32	2.01432	4.89192	8.52816	2.9	2.2	-1	1
6.325	2.01432	4.81998	8.495461	3.5	1.7	-0.7	0
6.33	2.05356	4.85268	8.45622	4	0.9	-0.4	0
6.335	2.01432	4.74804	8.495461	4	0.6	0	0
6.34	1.90314	4.89192	8.495461	4.6	0.2	0	0
6.345	1.75272	4.78074	8.600101	5.2	-0.1	-0.3	0
6.35	1.82466	4.74804	8.45622	5.8	0.1	-0.6	0
6.355	2.01432	4.63686	8.45622	6	0.4	-0.4	0
6.36	2.08626	4.7088	8.45622	6.4	0.4	-1.1	0
6.365	1.90314	4.78074	8.600101	7.3	0.4	-1.2	0
6.37	1.79196	4.963861	8.600101	7.9	-0.2	-0.7	0
6.375	1.90314	4.963861	8.600101	7.7	0.2	-1.1	0
6.38	2.08626	4.93116	8.52816	7.8	0.6	-1.2	0
6.385	2.01432	5.0031	8.600101	7.4	1.1	-1.7	0
6.39	2.08626	5.0031	8.495461	7.2	1.8	-2.1	0
6.395	2.01432	4.963861	8.52816	7	2.1	-1.7	0
6.4	1.93584	5.0031	8.52816	6	2.1	-2.8	0
6.405	1.90314	5.04234	8.495461	5.6	3.1	-2.2	0
6.41	1.90314	5.07504	8.600101	5.3	3.5	-2.6	0
6.415	1.97508	5.07504	8.52816	4.1	3.2	-2.3	0
6.42	1.93584	4.963861	8.52816	3.7	3.8	-2	0
6.425	1.93584	4.93116	8.495461	3.5	4.4	-2.3	0
6.43	2.01432	4.93116	8.495461	3.2	4.4	-2.5	0
6.435	1.93584	4.93116	8.52816	2.8	5.1	-2.7	0
6.44	1.79196	5.07504	8.5674	2.9	5.3	-3.1	0
6.445	1.82466	4.963861	8.63934	2.6	4.3	-2.7	0
6.45	1.8639	5.0031	8.63934	2.4	3.7	-2.3	0
6.455	1.8639	4.963861	8.63934	2.5	3	-1.8	0
6.46	1.8639	5.0031	8.600101	2.4	2.8	-2.1	0
6.465	1.8639	5.04234	8.600101	2.2	2.4	-1.4	0
6.47	1.93584	5.04234	8.495461	2.1	2.1	-1.6	0
6.475	1.97508	5.0031	8.495461	1.7	2.3	-1.2	0
6.48	1.97508	5.0031	8.45622	1.2	2.1	-1	1
6.485	1.93584	4.93116	8.45622	1	1.4	-0.9	1
6.49	1.90314	4.93116	8.52816	1.1	1.6	-1	1
6.495	2.01432	4.85268	8.52816	0.9	1.8	-1.1	1
6.5	1.8639	4.963861	8.45622	0.7	1.7	-1	1
6.505	1.8639	4.89192	8.495461	1.3	1.8	-1.4	1
6.51	1.79196	4.93116	8.495461	1.2	1.3	-1.5	1
6.515	1.8639	4.93116	8.52816	0.9	1.1	-1.7	1
6.52	1.8639	4.93116	8.52816	0.7	0.8	-1.1	1
6.525	1.90314	4.93116	8.52816	0.7	1.4	-0.8	1
6.53	1.93584	4.89192	8.45622	0.7	1.6	-0.7	1
6.535	1.90314	4.89192	8.52816	0.7	0.8	-0.8	1
6.54	1.93584	4.93116	8.495461	1.1	1.4	-0.6	1
6.545	1.97508	4.963861	8.42352	0.7	2.1	-0.6	1
6.55	1.93584	4.89192	8.5674	0.9	1.5	-0.7	1
6.555	1.93584	4.93116	8.38428	0.7	1.9	-0.6	1
6.56	1.97508	5.04234	8.42352	0.9	1.2	-0.4	1
6.565	2.05356	4.963861	8.35158	0.7	0.4	-0.5	1
6.57	1.90314	4.963861	8.45622	0.4	0.9	-1.2	1
6.575	1.90314	4.85268	8.38428	0.2	0.9	-1.1	1
6.58	1.93584	4.963861	8.35158	0.4	0.8	-1.1	1
6.585	1.90314	4.963861	8.35158	0.3	0.6	-0.9	1
6.59	1.79196	4.93116	8.312341	0	1.1	-1.4	1
6.595	1.67424	4.85268	8.45622	0.4	1	-1.1	1
6.6	1.79196	4.93116	8.38428	0.7	0.9	-0.9	1
6.605	1.71348	4.963861	8.495461	0.7	0.9	-0.4	1
6.61	1.82466	4.89192	8.495461	0.6	0.6	-0.7	1
6.615	1.90314	4.963861	8.45622	0.4	-0.1	-0.4	1
6.62	1.64154	4.963861	8.495461	0.9	-0.8	0	1
6.625	1.71348	4.963861	8.42352	0.7	-1.6	0.9	1
6.63	1.97508	5.0031	8.35158	0.3	-2.3	1.4	1
6.635	1.75272	4.963861	8.45622	0.4	-2.4	0.9	1
6.64	1.8639	4.93116	8.42352	0.3	-2.8	0.7	1
6.645	1.97508	4.93116	8.495461	0.8	-2.8	1.1	1
6.65	1.93584	4.963861	8.495461	1.1	-2.8	1.1	1
6.655	1.93584	4.93116	8.495461	1.1	-2.5	1.1	1
6.66	1.71348	5.04234	8.5674	1.3	-1.8	1	1
6.665	1.79196	4.963861	8.495461	1	-1.7	1.4	1
6.67	1.93584	4.93116	8.45622	0.9	-1.4	0.7	1
6.675	1.93584	4.81998	8.52816	1.4	-0.1	0.5	1
6.68	1.90314	4.78074	8.52816	1.6	0.9	0.9	1
6.685	1.97508	4.93116	8.52816	2.3	0.6	0	1
6.69	2.05356	4.93116	8.45622	1.8	1.9	-0.2	1
6.695	2.08626	4.93116	8.42352	1.8	2.8	-0.5	1
6.7	2.05356	4.963861	8.42352	2.3	2.9	-0.5	1
6.705	1.97508	5.04234	8.42352	2.1	3.1	-0.9	1
6.71	1.93584	5.04234	8.38428	2.3	2.8	-0.9	1
6.715	1.82466	5.0031	8.495461	2.1	2.6	-1	1
6.72	1.90314	5.0031	8.5674	1.3	2.9	-0.8	1
6.725	1.97508	5.04234	8.45622	0.7	3	-0.6	1
6.73	1.90314	5.04234	8.42352	0.6	3.2	-0.2	1
6.735	1.93584	4.963861	8.45622	0.6	2.7	-0.3	1
6.74	1.8639	4.963861	8.45622	0.7	2.3	-0.2	1
6.745	1.82466	4.963861	8.38428	0.7	2.7	-0.4	1
6.75	1.82466	4.93116	8.38428	0.7	2.4	-0.7	1
6.755	1.71348	4.93116	8.45622	1	2.1	-0.5	1
6.76	1.75272	4.89192	8.45622	1.9	1.1	-0.5	1
6.765	1.75272	4.85268	8.5674	2.5	0.7	0.2	1
6.77	1.71348	5.04234	8.495461	2.8	0.9	-0.2	1
6.775	1.79196	4.963861	8.45622	2.3	0.9	-0.1	1
6.78	1.79196	5.04234	8.495461	3.3	0.4	-0.4	1
6.785	1.71348	4.93116	8.52816	3.3	-0.3	-0.4	1
6.79	1.64154	5.04234	8.45622	3.4	-0.8	0	1
6.795	1.64154	5.04234	8.495461	3.7	-1	0	1
6.8	1.67424	5.04234	8.495461	3.5	-1.2	0.4	1
6.805	1.71348	5.04234	8.52816	3.9	-1.2	0.8	1
6.81	1.75272	5.04234	8.52816	4.7	-1.6	1	1
6.815	1.90314	4.963861	8.5674	4.5	-2.2	1.1	1
6.82	1.8639	4.89192	8.495461	4.6	-1.9	1.6	1
6.825	1.79196	4.89192	8.63934	5.6	-1.6	1.9	1
6.83	1.90314	4.93116	8.495461	5.5	-2	1.8	1
6.835	2.01432	4.963861	8.495461	5.9	-2.1	2	1
6.84	1.97508	5.04234	8.45622	6	-2.3	1.8	1
6.845	1.93584	5.0031	8.495461	6	-2.3	2	1
6.85	1.93584	5.07504	8.45622	6.4	-2.3	2.2	1
6.855	1.97508	5.04234	8.45622	6.7	-2.8	1.8	1
6.86	1.90314	5.11428	8.52816	6.5	-3.1	2.3	1
6.865	1.93584	5.11428	8.52816	6.5	-3.5	1.8	1
6.87	1.97508	5.07504	8.52816	6.3	-3.7	1.9	1
6.875	1.97508	5.04234	8.52816	6.4	-4.5	1.9	1
6.88	1.97508	5.14698	8.63934	6.8	-5.2	2.2	1
6.885	1.97508	5.07504	8.711281	6.8	-5.5	2.6	1
6.89	2.08626	5.11428	8.67858	6	-6.3	2.7	1
6.895	2.1255	5.25816	8.67858	5.6	-7.2	2.7	1
6.9	2.23668	5.2974	8.5674	4.9	-7.7	2.3	1
6.905	2.16474	5.33664	8.52816	3.9	-8	1.8	1
6.91	2.16474	5.44782	8.45622	2.8	-8.7	0.9	1
6.915	2.08626	5.519761	8.45622	2.6	-9.8	0.7	1
6.92	2.19744	5.48052	8.42352	1.8	-10.9	0.4	1
6.925	2.23668	5.48052	8.42352	1.1	-11.5	-0.2	1
6.93	2.23668	5.519761	8.45622	-0.3	-12	-0.2	1
6.935	2.16474	5.48052	8.42352	-2.1	-12.7	-0.4	1
6.94	1.90314	5.55246	8.5674	-3.2	-14	-0.1	1
6.945	1.82466	5.63094	8.52816	-4.6	-15.4	0	1
6.95	1.79196	5.77482	8.711281	-6.4	-17	0.2	1
6.955	1.56306	6.06912	9.07752	-7.9	-19.8	0.8	1
6.96	1.03986	6.06912	9.2541	-12	-24.9	1.4	1
6.965	1.49112	5.63094	9.2541	-15.4	-31.5	2.3	1
6.97	1.97508	5.63094	8.894401	-19.3	-35.5	1.8	1
6.975	1.49112	5.886	9.50916	-21.3	-37.4	1.4	1
6.98	1.19028	5.84676	9.14946	-25.4	-38.9	0.2	1
6.985	0.63438	6.40266	8.78322	-28.6	-39.8	-1.9	1
6.99	-1.82466	6.03642	9.62034	-33.9	-40.1	-7.6	1
6.995	-3.39426	6.36342	10.8891	-47.2	-42.1	-21.4	1
7	-3.80628	6.1803	10.96104	-58.1	-48.7	-35.4	1
7.005	-3.21114	6.54654	9.110221	-70.2	-57.1	-51.8	1
7.01	-2.68794	7.6191	10.81716	-78.7	-63.5	-74.8	1
7.015	-2.75988	8.09652	9.07752	-94.1	-68.1	-96.1	1
7.02	-3.91746	9.751141	9.293341	-101.2	-73.9	-116.8	1
7.025	-5.18622	10.2678	8.96634	-111.7	-84.3	-137.9	1
7.03	-6.04296	10.89564	7.37058	-123.1	-93.9	-163.9	1
7.035	-6.3438	12.28866	7.62564	-126.1	-100	-191.3	1
7.04	-5.37588	13.83864	8.312341	-130.9	-110.2	-216.4	1
7.045	-4.81344	14.27682	7.586401	-141.1	-127.5	-245.2	1
7.05	-4.88538	14.53842	5.66364	-148.8	-141.8	-266.5	1
7.055	-3.4662	15.01584	5.11428	-151.8	-151.3	-287.4	1
7.06	0.51666	15.42132	5.73558	-155.3	-157.5	-307.7	1
7.065	5.67018	15.60444	7.87416	-153.2	-147.3	-325.9	1
7.07	8.175	15.45402	8.38428	-143.5	-107.8	-346.5	1
7.075	7.16784	14.57112	7.2594	-137.5	-70	-359.2	1
7.08	4.70226	13.28274	4.46028	-132	-42.9	-367.6	1
7.085	2.83182	11.92242	1.7004	-124.9	-34.3	-371.4	1
7.09	2.68794	10.8564	-0.14388	-114.6	-40.2	-372.5	1
7.095	3.87822	10.2678	-0.57552	-98	-56.1	-371.7	1
7.1	5.5263	10.04544	0.07194	-83.7	-66.9	-370.1	1
7.105	6.82776	9.86232	1.12488	-69.6	-72.2	-365.8	1
7.11	7.57986	9.56802	1.9947	-56.8	-73.8	-360.2	1
7.115	7.691041	9.123301	2.53752	-45.5	-73.4	-353.1	1
7.12	7.462141	8.71782	2.75988	-32.6	-72.7	-341.9	1
7.125	7.1286	8.2404	3.11958	-23.4	-73.6	-333.2	1
7.13	6.82776	7.83492	3.26346	-14.4	-75.8	-324.3	1
7.135	6.71658	7.46868	3.6297	-5.5	-78	-315.4	1
7.14	6.53346	7.0632	3.91746	1.9	-80.5	-308.2	1
7.145	6.16068	6.69696	4.24446	10.8	-82.1	-299.8	1
7.15	5.85984	6.36342	4.75458	17	-83	-293.6	1
7.155	5.59824	6.1803	5.44128	22.3	-84.9	-287.3	1
7.16	5.487061	6.10836	6.2784	25.4	-86.5	-281.1	1
7.165	5.487061	5.95794	7.04358	26.8	-87.2	-275.8	1
7.17	5.67018	5.591701	7.51446	26.3	-85.8	-268.9	1
7.175	5.67018	4.93116	7.403281	25.2	-84.1	-263.2	1
7.18	5.487061	4.08096	6.899701	23.6	-82.4	-257.6	1
7.185	5.40858	3.12612	6.16722	23.2	-82.5	-250.6	1
7.19	5.40858	2.24322	5.48052	24.6	-83.7	-243.2	1
7.195	5.67018	1.4715	4.53876	26.9	-84.9	-234.7	1
7.2	6.04296	0.47742	3.26346	30.7	-87.7	-226.1	1
7.205	6.23262	-0.6213	1.9947	38.8	-92.1	-213.9	1
7.21	6.53346	-1.5042	1.48458	48.5	-95.8	-202.8	1
7.215	6.12144	-0.8436601	2.6487	59.2	-100.8	-190.5	1
7.22	-1.93584	3.42042	18.91368	66.7	-146.4	-150.4	1
7.225	8.73744	5.07504	22.00056	14.9	-253.8	-95.1	1
7.23	16.01646	-1.7985	15.02892	-22.4	-245	-88.7	1
7.235	20.5356	-5.48052	14.52534	-42.2	-220.9	-84.3	1
7.24	18.03078	-5.84676	17.89998	-29.9	-177.3	-73.4	1
7.245	12.9165	-7.46868	16.52004	-41.6	-130.2	-63.8	1
7.25	8.09652	-7.0632	17.17404	-47.1	-105.4	-52.8	1
7.255	7.54062	-4.78074	19.53498	-54.2	-85.5	-48	1
7.26	7.08936	-4.30332	17.7888	-50.7	-51.6	-50.2	1
7.265	5.18622	-3.19806	6.82122	-50.5	-23	-45.4	1
7.27	1.75272	5.40858	11.00028	-22.7	-19.8	-37.5	1
7.275	-0.77826	7.17438	11.94204	-12	-18.4	-26.6	1
7.28	-2.87106	5.44782	9.110221	-30.9	-7.2	-10.7	1
7.285	-6.23262	7.57986	11.5431	-8	8.6	6.2	1
7.29	-4.44066	2.6814	10.49016	-19.9	6.6	16.8	1
7.295	1.22952	1.1772	9.47646	-14.4	2.4	23.1	1
7.3	4.7415	1.54344	10.5621	4.6	0.4	25.6	1
7.305	4.85268	3.19806	8.894401	12.5	-2.8	21.6	1
7.31	2.83182	4.85268	9.07752	25.6	1.5	17.9	1
7.315	2.23668	5.22546	8.78322	23	1.6	14.4	1
7.32	2.98224	5.22546	8.2404	19.8	0.7	11.2	1
7.325	3.9567	5.44782	8.2404	17.9	1.4	7	1
7.33	3.54468	5.25816	8.45622	13	2.3	2.1	1
7.335	2.16474	5.04234	8.52816	9.1	2.5	-0.8	1
7.34	1.53036	5.2974	8.711281	6.7	2.1	-3.5	1
7.345	1.75272	5.40858	8.5674	4.1	1.9	-4.2	1
7.35	2.05356	5.48052	8.45622	1.8	2.7	-3.7	1
7.355	1.90314	5.18622	8.52816	-1	4.1	-3.5	1
7.36	1.45188	5.04234	8.63934	-3.4	5.9	-2.4	1
7.365	1.19028	5.11428	8.63934	-4.6	6.9	-1.4	1
7.37	1.15104	5.04234	8.67858	-5.5	6.9	-0.3	1
7.375	1.45188	4.85268	8.495461	-6	7.4	0.6	1
7.38	1.97508	4.63686	8.600101	-5.8	7.2	0.5	1
7.385	2.01432	4.525681	8.63934	-5.6	7.3	0.3	1
7.39	1.71348	4.63686	8.67858	-4.2	7.2	-0.4	1
7.395	1.56306	4.74804	8.711281	-4.3	6.8	-0.4	1
7.4	1.30146	4.74804	8.600101	-4	7	-0.5	1
7.405	1.11834	4.7088	8.67858	-3.7	6.7	-0.8	1
7.41	1.15104	4.63686	8.78322	-2.9	5.8	-0.3	1
7.415	1.22952	4.7088	8.711281	-1.8	4.9	-0.3	1
7.42	1.37994	4.81998	8.711281	-1.4	4.4	0.4	1
7.425	1.53036	4.81998	8.600101	-1.4	4.2	0.1	1
7.43	1.64154	4.78074	8.5674	-1.2	4.1	0.5	1
7.435	1.67424	4.74804	8.5674	-1.3	3.9	0	1
7.44	1.53036	4.74804	8.63934	-1.6	3.7	-0.1	1
7.445	1.41264	4.7088	8.75052	-1.6	3.8	-0.7	1
7.45	1.41264	4.81998	8.75052	-1.4	2.6	-0.9	1
7.455	1.3407	4.78074	8.67858	-0.9	2.4	-0.6	1
7.46	1.41264	4.66956	8.711281	-0.7	2.1	-0.2	1
7.465	1.56306	4.66956	8.711281	-0.1	1.6	-0.1	1
7.47	1.6023	4.7088	8.67858	0	1.8	-0.3	1
7.475	1.75272	4.63686	8.63934	0.6	1.5	-0.4	1
7.48	1.64154	4.66956	8.67858	1.1	0.9	-0.7	1
7.485	1.71348	4.66956	8.711281	1.4	0.9	-1.5	1
7.49	1.79196	4.66956	8.67858	1.7	1.5	-1.6	1
7.495	1.82466	4.74804	8.600101	1.8	1.5	-2.3	1
7.5	1.75272	4.74804	8.52816	1.7	1.1	-1.8	1
7.505	1.64154	4.74804	8.711281	2.3	1.2	-2.1	1
7.51	1.67424	4.78074	8.67858	2.5	1.1	-2.6	1
7.515	1.67424	4.74804	8.78322	2.4	0.8	-2.5	1
7.52	1.6023	4.81998	8.67858	2	0.9	-2.2	1
7.525	1.49112	4.81998	8.711281	1.8	1.4	-2.4	1
7.53	1.53036	4.81998	8.711281	2.3	1.8	-2.1	1
7.535	1.49112	4.81998	8.711281	2.4	0.9	-2.5	1
7.54	1.49112	4.963861	8.711281	1.6	0.4	-2.5	1
7.545	1.49112	4.89192	8.67858	1.6	0.7	-2.3	1
7.55	1.53036	4.85268	8.600101	1.6	1.2	-2.3	1
7.555	1.53036	4.74804	8.63934	1.2	0.9	-2.6	1
7.56	1.53036	4.81998	8.600101	1	-0.1	-2.2	1
7.565	1.41264	4.85268	8.67858	0.9	0	-1.7	1
7.57	1.41264	4.85268	8.67858	0.7	0.2	-1.5	1
7.575	1.41264	4.81998	8.600101	0.7	-0.1	-1.1	1
7.58	1.41264	4.89192	8.711281	1	-0.4	-0.8	1
7.585	1.45188	4.74804	8.75052	1.1	-0.7	-1.1	1
7.59	1.53036	4.81998	8.67858	1.1	-1.1	-1	1
7.595	1.56306	4.81998	8.711281	1.3	-1.3	-0.9	1
7.6	1.53036	4.81998	8.63934	1.2	-1.6	-0.7	1
7.605	1.56306	4.74804	8.600101	1.1	-1.5	-0.9	1
7.61	1.49112	4.81998	8.600101	0.7	-1.1	-1	1
7.615	1.45188	4.78074	8.63934	0.7	-1.1	-1.4	1
7.62	1.53036	4.74804	8.600101	1.3	-2.5	-1.6	1
7.625	1.45188	4.78074	8.600101	1.4	-2.9	-1.7	1
7.63	1.26876	4.85268	8.67858	1.4	-3.5	-1.7	1
7.635	1.19028	4.89192	8.711281	1.5	-3.9	-1	1
7.64	1.19028	4.89192	8.711281	1.9	-5.1	-0.1	1
7.645	1.22952	4.963861	8.711281	2	-5.9	0.4	1
7.65	1.26876	4.963861	8.67858	1.9	-6.9	0.9	1
7.655	1.37994	4.963861	8.75052	1.9	-8.1	1.3	1
7.66	1.37994	5.0031	8.78322	1.8	-9.4	1.8	1
7.665	1.3407	5.07504	8.85516	1	-10.1	2.3	1
7.67	1.37994	5.07504	8.894401	0.2	-10.9	2.4	1
7.675	1.41264	5.11428	8.9271	-0.3	-11.8	1.9	1
7.68	1.49112	5.14698	8.85516	-0.7	-13.2	2	1
7.685	1.56306	5.22546	8.85516	-1.8	-13.6	1.8	1
7.69	1.6023	5.14698	8.894401	-3.2	-14.8	1.7	1
7.695	1.49112	5.22546	8.894401	-4.3	-14.4	1.9	1
7.7	1.53036	5.04234	8.9271	-6.3	-14.6	1.7	1
7.705	1.3407	5.07504	9.18216	-7.7	-14.6	0.7	1
7.71	1.67424	4.78074	9.03828	-9.5	-15.5	-1	1
7.715	2.01432	4.93116	9.2541	-10.3	-15.7	-3	1
7.72	1.3407	5.14698	9.659581	-12.1	-15.9	-5.7	1
7.725	1.03986	5.33664	9.2214	-16.3	-17	-9.6	1
7.73	0.07194	5.92524	9.00558	-19.1	-18.9	-15.1	1
7.735	-1.75272	6.43536	8.711281	-23.5	-23.7	-28	1
7.74	-3.80628	6.84084	9.5811	-28.2	-30.1	-44.1	1
7.745	-4.02864	6.7362	9.5484	-38.7	-41.3	-63.9	1
7.75	-3.21114	6.585781	9.03828	-50	-54.1	-91.2	1
7.755	-2.23668	6.95202	9.18216	-55.7	-65	-112.7	1
7.76	-1.6023	7.39674	8.38428	-62.5	-73.6	-134.2	1
7.765	-1.8639	7.72374	7.84146	-68.1	-80.5	-156.4	1
7.77	-2.08626	8.2404	7.51446	-72.4	-87	-178.5	1
7.775	-1.75272	9.051361	7.33134	-76	-95.1	-199.1	1
7.78	-1.19028	9.417601	7.04358	-80	-103.7	-218.8	1
7.785	-0.37278	9.79038	6.38958	-84.6	-109.2	-242.4	1
7.79	1.0791	10.2678	6.49422	-84.2	-113.3	-258	1
7.795	1.8639	9.93426	5.73558	-85.8	-114.2	-270.6	1
7.8	2.9103	9.86232	5.36934	-85.8	-117.3	-282	1
7.805	3.76704	10.15662	5.9514	-82.8	-121.2	-289.5	1
7.81	4.88538	10.15662	6.023341	-80.5	-122.9	-297	1
7.815	5.487061	9.901561	5.73558	-77.8	-119.4	-301.1	1
7.82	5.559	9.607261	5.04234	-73.3	-113.4	-304.6	1
7.825	5.22546	9.528781	4.57146	-68.8	-110.1	-306.6	1
7.83	4.92462	9.34566	4.13982	-63.4	-110.3	-307.7	1
7.835	4.66302	9.0906	3.77358	-56.2	-115.8	-306.2	1
7.84	4.66302	8.86824	3.77358	-50.1	-121	-304.4	1
7.845	4.7742	8.757061	4.13982	-44.7	-126.7	-302.1	1
7.85	4.92462	8.685121	4.53876	-39.2	-131.5	-299.4	1
7.855	4.92462	8.57394	5.15352	-34.3	-135.8	-297.1	1
7.86	4.66302	8.16846	5.08158	-29.8	-137.4	-293.7	1
7.865	4.36872	7.9461	5.519761	-25.3	-136.6	-291.3	1
7.87	3.9567	7.39674	5.33664	-21.4	-135.9	-289.1	1
7.875	3.39426	7.0305	5.40858	-17.1	-137.1	-287.4	1
7.88	2.94954	6.7362	5.48052	-13.5	-139.2	-286	1
7.885	2.75988	6.62502	6.06258	-9.9	-142.9	-284	1
7.89	2.72064	6.65772	6.677341	-7.1	-146.7	-282.4	1
7.895	2.60946	6.54654	7.076281	-5.8	-149.2	-281	1
7.9	2.60946	6.291481	7.18746	-5.4	-149.8	-280.6	1
7.905	2.19744	6.25224	7.985341	-5.8	-152.2	-280.4	1
7.91	2.6487	5.84676	8.09652	-9	-162.2	-275.3	1
7.915	3.9894	4.85268	7.84146	-13	-167.5	-271.4	1
7.92	5.78136	4.23138	8.85516	-14.4	-169.9	-265.7	1
7.925	6.90624	2.87106	8.82246	-17.7	-166.4	-260.1	1
7.93	7.390201	1.65462	8.2404	-20.5	-160.6	-251.3	1
7.935	7.390201	0.36624	7.76952	-20.5	-156.3	-240.2	1
7.94	7.50138	-0.8436601	7.69758	-21.2	-156.1	-227.2	1
7.945	7.87416	-1.68732	8.75052	-22.1	-160.8	-207.2	1
7.95	9.2541	-1.98162	11.07222	-23.4	-163.8	-191.4	1
7.955	13.1781	-1.28184	16.08186	-26.3	-155.1	-178.3	1
7.96	11.90934	-5.0031	14.62998	-32	-122.6	-169.1	1
7.965	8.21424	-6.7362	10.09122	-42.7	-96.2	-155.1	1
7.97	5.07504	-5.66364	13.28928	-38.1	-84.4	-137.7	1
7.975	3.58392	-5.44782	15.90528	-40.1	-81.9	-127.1	1
7.98	4.06788	-5.33664	13.64898	-47.6	-74.4	-119	1
7.985	4.70226	-3.19806	11.5431	-45.3	-61.9	-108.2	1
7.99	3.80628	1.09872	11.76546	-33.4	-50.9	-93.3	1
7.995	1.11834	4.19214	10.2351	-26.6	-36.1	-73.8	1
8	-0.40548	5.92524	9.00558	-27.3	-25.6	-61	1
8.005	0.51666	6.4746	9.62034	-24.9	-19.1	-49.4	1
8.01	1.93584	5.40858	9.07752	-26.9	-8.9	-38	1
8.015	2.3871	3.75396	8.9271	-27.3	0.2	-22.9	1
8.02	-0.8959801	3.8586	8.16846	-21.9	13	-1.6	1
8.025	-4.10712	5.22546	12.09246	-9.2	21.5	10.2	1
8.03	-1.03986	3.19806	8.894401	-15.8	11.4	16.1	1
8.035	2.68794	3.38118	9.47646	-7.7	11.4	20.2	1
8.04	3.4662	3.5643	9.76422	2.8	12.9	20.4	1
8.045	5.2974	3.64278	8.67858	5.3	8.7	13.5	1
8.05	5.0031	3.96978	8.85516	7.2	6.7	9.5	1
8.055	2.75988	4.34256	8.82246	7.9	5.8	5	1
8.06	2.08626	4.4145	8.82246	7.4	3.5	1.1	1
8.065	2.42634	4.48644	8.711281	7.7	2.1	-0.5	1
8.07	2.08626	4.74804	8.600101	7.2	2.1	-2.5	1
8.075	1.3407	5.04234	8.67858	6.2	2.7	-2.7	1
8.08	1.22952	5.11428	8.45622	4.4	2.4	-2.3	1
8.085	1.26876	5.04234	8.495461	3.1	2.8	-1.8	1
8.09	1.56306	4.7088	8.5674	1.4	3.7	-0.7	1
8.095	1.53036	4.55838	8.600101	1.1	3.8	-0.4	1
8.1	1.3407	4.45374	8.75052	1.7	4.2	-0.2	1
8.105	1.22952	4.59762	8.78322	2.5	3.5	0	1
8.11	1.26876	4.525681	8.9271	3.7	3.4	0.4	1
8.115	1.22952	4.48644	8.9271	3.5	2.8	0.3	1
8.12	1.15104	4.66956	8.894401	3.9	2.4	0.3	1
8.125	1.19028	4.7088	8.894401	4.2	1.7	0.4	1
8.13	1.3407	4.7088	8.85516	5.1	1	0.5	1
8.135	1.6023	4.7088	8.82246	5.4	0.4	1.4	1
8.14	1.90314	4.74804	8.711281	4.9	-0.2	1	1
8.145	1.97508	4.74804	8.67858	3.6	-0.5	0.5	1
8.15	1.79196	4.7088	8.67858	2.8	-0.2	0.3	1
8.155	1.53036	4.66956	8.75052	2.7	-0.5	0	1
8.16	1.41264	4.59762	8.67858	2.8	-1.4	0.2	1
8.165	1.37994	4.59762	8.67858	3.1	-1.6	0.3	1
8.17	1.53036	4.66956	8.67858	3.5	-2.1	0.9	1
8.175	1.6023	4.59762	8.67858	3.3	-2.3	1.1	1
8.18	1.64154	4.59762	8.711281	2.9	-2.8	0.4	1
8.185	1.75272	4.63686	8.75052	3.1	-2.8	0.9	1
8.19	1.82466	4.66956	8.78322	3.2	-3.4	0.8	1
8.195	1.93584	4.66956	8.78322	3.5	-3.7	1	1
8.2	1.97508	4.7088	8.75052	3.7	-3.8	0.5	1
8.205	2.01432	4.66956	8.711281	3.5	-3.6	0.4	1
8.21	2.01432	4.74804	8.67858	3.3	-3.7	0.6	1
8.215	1.97508	4.7088	8.711281	2.9	-3.2	0	1
8.22	1.93584	4.74804	8.67858	2.3	-3.6	0.2	1
8.225	1.97508	4.74804	8.67858	1.8	-3.2	0.2	1
8.23	1.82466	4.63686	8.63934	1.7	-3.4	0	1
8.235	1.75272	4.66956	8.67858	1.9	-3.5	0.4	1
8.24	1.75272	4.59762	8.63934	1.8	-3.6	0.3	1
8.245	1.67424	4.55838	8.78322	2.2	-3.5	0.9	1
8.25	1.56306	4.74804	8.67858	2.5	-3.9	0.4	1
8.255	1.67424	4.66956	8.63934	2.8	-4.9	0.7	1
8.26	1.64154	4.66956	8.600101	2.8	-5	0.9	1
8.265	1.64154	4.55838	8.63934	3.4	-4.9	0.9	1
8.27	1.71348	4.66956	8.67858	3.6	-4.9	0.7	1
8.275	1.64154	4.63686	8.711281	3.7	-5.6	0.7	1
8.28	1.64154	4.7088	8.711281	3.7	-5.8	0.8	1
8.285	1.6023	4.78074	8.67858	3.6	-5.6	0.5	1
8.29	1.67424	4.74804	8.63934	3.9	-5.5	1	1
8.295	1.67424	4.7088	8.67858	4.4	-4.8	1.4	1
8.3	1.67424	4.66956	8.75052	4.1	-5.3	0.8	1
8.305	1.75272	4.66956	8.67858	4.1	-6.1	0.9	1
8.31	1.79196	4.7088	8.67858	4.7	-6.3	1.3	1
8.315	1.75272	4.74804	8.67858	4.8	-6	0.8	1
8.32	1.90314	4.7088	8.67858	4.6	-6.5	0.7	1
8.325	1.8639	4.7088	8.78322	5	-6.7	0.6	1
8.33	1.93584	4.63686	8.75052	5.1	-6.9	0.7	1
8.335	1.90314	4.7088	8.75052	5	-7.1	0.4	1
8.34	1.90314	4.7088	8.78322	5.3	-7.2	0.6	1
8.345	1.93584	4.74804	8.85516	5.1	-7.1	0.7	1
8.35	1.93584	4.78074	8.75052	4.9	-7.2	0.2	1
8.355	2.1255	4.74804	8.711281	4	-8	0.3	1
8.36	2.1255	4.74804	8.75052	3.7	-7.7	-0.2	1
8.365	2.08626	4.81998	8.82246	3	-7.7	-0.7	1
8.37	2.05356	4.85268	8.67858	2.6	-7.9	-0.9	1
8.375	1.97508	4.89192	8.78322	1.8	-7.9	-0.9	1
8.38	1.79196	4.93116	8.85516	1.1	-8.2	-0.7	1
8.385	1.90314	4.93116	8.82246	0	-8.4	-1	1
8.39	2.16474	4.89192	8.75052	-1.5	-10.1	-1.8	1
8.395	2.08626	4.93116	8.85516	-3	-11.1	-2.5	1
8.4	2.01432	4.93116	8.85516	-4	-11.9	-3.7	1
8.405	1.71348	4.93116	8.96634	-4.4	-13.9	-5.2	1
8.41	1.41264	5.0031	8.96634	-5.4	-16.3	-6	1
8.415	1.03986	5.14698	9.03828	-6.3	-19.5	-8.6	1
8.42	0.8959801	5.44782	9.293341	-6.6	-22.7	-11.4	1
8.425	0.2943	5.44782	9.47646	-8.9	-29	-16	1
8.43	-0.92868	5.33664	9.731521	-12.3	-35.7	-21.4	1
8.435	-2.6487	5.44782	10.01928	-16.5	-43.1	-31	1
8.44	-3.4335	5.33664	10.38552	-24.3	-55.3	-49.4	1
8.445	-3.13266	5.04234	10.30704	-32.1	-67.8	-67.4	1
8.45	-2.08626	5.04234	10.2024	-40.5	-78.2	-87.2	1
8.455	-1.6023	5.22546	10.01928	-49.1	-88.1	-107.7	1
8.46	-1.53036	5.63094	9.47646	-56.4	-96.5	-127.8	1
8.465	-1.67424	6.10836	9.80346	-62.8	-104.1	-148.6	1
8.47	-2.05356	6.62502	9.36528	-74.2	-111	-170.4	1
8.475	-2.34786	6.91932	9.293341	-89.4	-118.5	-199.1	1
8.48	-2.53752	7.24632	8.96634	-100.6	-124.5	-221.9	1
8.485	-2.60946	8.2404	7.87416	-107.3	-129.7	-245.3	1
8.49	-2.49828	8.979421	8.2404	-113.2	-134.9	-268.2	1
8.495	-2.45904	9.417601	7.76952	-122.2	-140.4	-289.7	1
8.5	-2.3871	10.11738	6.82122	-129.2	-146.9	-313.1	1
8.505	-2.08626	11.18994	6.97164	-133.1	-156.1	-331.1	1
8.51	-1.97508	11.85048	6.16722	-137.3	-164.9	-346.5	1
8.515	-1.15104	12.84456	5.76828	-139.2	-176.1	-360.2	1
8.52	0.63438	13.02768	5.624401	-141.4	-187.1	-373	1
8.525	2.34786	12.84456	4.71534	-144.4	-194.1	-384.4	1
8.53	5.07504	12.6222	3.9567	-144.7	-199.5	-389.2	1
8.535	8.09652	12.77262	4.78728	-139.3	-190	-390.1	1
8.54	10.97412	13.25004	6.677341	-130.4	-171.1	-390.1	1
8.545	12.02052	12.9165	7.51446	-123.7	-144.9	-385.4	1
8.55	11.23572	11.99436	6.86046	-118.4	-111.8	-374	1
8.555	9.483001	10.5948	5.04234	-113	-95.1	-362.6	1
8.56	7.952641	9.273721	2.93646	-105.9	-89.3	-349.2	1
8.565	7.35096	8.27964	1.88352	-96.1	-91.9	-335.4	1
8.57	7.462141	7.6191	1.88352	-84.5	-96.5	-322.9	1
8.575	7.691041	7.507921	2.83182	-69.9	-99.4	-308.7	1
8.58	7.80222	7.213621	3.9894	-58.3	-98	-298.9	1
8.585	7.390201	6.991261	5.00964	-49.9	-94	-289.5	1
8.59	6.605401	6.54654	5.48052	-42.9	-90.3	-281.1	1
8.595	5.78136	6.03642	5.55246	-37.1	-89.1	-272.8	1
8.6	5.14698	5.36934	5.2647	-31.2	-89.8	-263.9	1
8.605	4.62378	4.7088	5.08158	-26.1	-92.2	-258.5	1
8.61	4.251	4.15944	5.04234	-21.1	-94.7	-254.1	1
8.615	3.91746	3.75396	5.11428	-15.8	-97.8	-249.8	1
8.62	3.58392	3.30924	5.15352	-11.6	-100.5	-246.4	1
8.625	3.24384	2.90376	5.2974	-6.6	-103.3	-242.9	1
8.63	2.6487	2.75988	5.2974	-1.8	-105.7	-240.3	1
8.635	2.16474	2.79258	5.76828	3.1	-109.6	-237.7	1
8.64	1.79196	3.2373	6.82122	5.7	-113.4	-237.2	1
8.645	1.45188	3.8586	8.02458	5.8	-116.5	-237.7	1
8.65	1.37994	4.34256	9.03828	1.5	-119.9	-239	1
8.655	1.30146	4.63686	9.62034	-4.4	-122	-240.5	1
8.66	1.41264	4.55838	9.76422	-11.8	-122.8	-242.5	1
8.665	1.6023	4.19214	9.437221	-19	-124.4	-245	1
8.67	1.75272	3.71472	8.711281	-25.5	-123.6	-246.6	1
8.675	1.90314	3.16536	7.952641	-30.5	-121.5	-247.9	1
8.68	2.19744	2.6487	7.33134	-33.5	-121.1	-248.5	1
8.685	2.6487	2.20398	6.9324	-34.3	-120.1	-246.2	1
8.69	3.35502	1.7985	6.605401	-34.3	-120.3	-243.1	1
8.695	4.10712	1.2099	5.87946	-33.6	-119.7	-236.6	1
8.7	4.55184	0.2943	4.6434	-31.5	-118	-229.6	1
8.705	4.88538	-0.5886	3.77358	-25.8	-117.5	-220.5	1
8.71	4.92462	-0.80442	3.9894	-16.3	-118.2	-207.4	1
8.715	4.7415	-0.51012	14.66922	-9.2	-124.8	-192.5	1
8.72	25.95072	-10.81716	26.72244	-42.2	-192.7	-118.7	1
8.725	23.66826	5.07504	31.8825	-55.1	-163.1	-23.6	1
8.73	11.94858	-4.00902	15.68292	-25.1	-15	-18.4	1
8.735	-1.3407	-12.14478	-2.72064	-84.1	9.5	17.4	1
8.74	-7.16784	-2.3871	9.18216	-35	-22.8	41.3	1
8.745	-5.22546	3.60354	18.80904	-24.9	-53.1	45.9	1
8.75	0.0327	10.67328	17.31792	-10.5	-51.5	47.7	1
8.755	3.4335	7.39674	6.78852	-4	-4.9	46.3	1
8.76	3.91746	0.2943	5.918701	-21.7	14	43.4	1
8.765	8.24694	5.48052	12.30828	17.2	28.7	27	1
8.77	14.00214	3.08688	10.30704	23.5	17.1	16.8	1
8.775	9.07098	-1.7985	6.64464	-13	13.3	5	1
8.78	1.93584	2.0601	9.692281	11.7	10.9	0.7	1
8.785	-1.93584	4.63686	10.74522	23.8	2.8	-3.9	1
8.79	-1.03986	5.44782	9.692281	18.9	0.2	-4.2	1
8.795	1.26876	5.2974	9.07752	16.5	-0.4	-2.5	1
8.8	2.72064	4.55838	8.75052	11.6	0.4	-1.8	1
8.805	3.06072	4.45374	8.894401	10.6	0.9	-1.7	1
8.81	2.9103	4.81998	8.600101	9.1	0.4	-2.6	1
8.815	2.57022	5.44782	8.63934	6.9	0.6	-3.6	1
8.82	2.30862	5.63094	8.38428	2.5	2.9	-3.6	1
8.825	2.01432	5.36934	8.45622	-2.1	4.7	-2.5	1
8.83	2.05356	5.07504	8.78322	-6.1	6.9	-1.9	1
8.835	2.05356	4.48644	8.63934	-9.9	7.5	-0.7	1
8.84	2.16474	4.37526	8.894401	-11	7.9	-0.2	1
8.845	2.19744	4.30332	8.75052	-10.7	7.6	-0.5	1
8.85	2.08626	4.26408	8.75052	-10.9	7.2	-0.3	1
8.855	1.75272	4.23138	8.75052	-10	6.6	-0.2	1
8.86	1.49112	4.04826	8.82246	-8.4	6	0	1
8.865	1.30146	3.93708	8.894401	-7	5.3	0.3	1
8.87	1.49112	3.96978	8.75052	-4.1	3.6	0.4	1
8.875	1.75272	4.08096	8.63934	-1.7	2.6	0.3	1
8.88	1.67424	4.23138	8.711281	0.4	1.8	0.2	1
8.885	1.6023	4.37526	8.75052	1.8	1.6	0.2	1
8.89	1.6023	4.45374	8.75052	2.3	0.6	1.2	1
8.895	1.71348	4.59762	8.75052	2.3	0	1.1	1
8.9	1.82466	4.59762	8.75052	2.1	-0.5	1.6	1
8.905	1.90314	4.59762	8.67858	0.9	-0.6	1.8	1
8.91	2.08626	4.4145	8.82246	0.5	-0.8	1.9	1
8.915	2.05356	4.37526	8.82246	0	-1.3	2.2	1
8.92	1.90314	4.45374	8.96634	-0.4	-1.8	2.2	1
8.925	1.8639	4.45374	8.894401	-0.7	-2.1	2.3	1
8.93	1.6023	4.45374	9.110221	-1	-2.5	2	1
8.935	1.75272	4.37526	8.9271	-1.1	-3.6	2.4	1
8.94	1.93584	4.4145	8.96634	-0.8	-4.7	2.8	1
8.945	2.05356	4.4145	8.894401	-1	-6.2	3.5	1
8.95	2.19744	4.4145	8.894401	-1.3	-7.4	3.9	1
8.955	2.1255	4.48644	9.00558	-0.7	-8.6	4.2	1
8.96	2.05356	4.525681	8.9271	-1.1	-9.3	4.4	1
8.965	2.01432	4.55838	9.00558	-2.1	-10.1	4.6	1
8.97	2.19744	4.55838	8.96634	-3.1	-12.3	5.7	1
8.975	2.08626	4.63686	9.2214	-3.9	-13.8	5.7	1
8.98	2.19744	4.48644	8.96634	-6	-14.4	5.1	1
8.985	2.30862	4.4145	9.07752	-6.9	-15	5.3	1
8.99	2.34786	4.37526	8.82246	-8.4	-15.6	5.3	1
8.995	2.08626	4.48644	9.03828	-9.4	-15.6	5.4	1
9	2.1255	4.19214	8.82246	-10.5	-16.4	5.9	1
9.005	2.1255	4.30332	8.9271	-10.1	-16.3	6.1	1
9.01	2.27592	3.96978	8.38428	-10.5	-15.4	6	1
9.015	2.45904	3.67548	8.312341	-9.8	-15	5.2	1
9.02	2.27592	3.71472	8.600101	-7.6	-13.5	4	1
9.025	2.05356	3.8586	8.600101	-5.7	-12.7	3.8	1
9.03	1.97508	4.04826	8.63934	-3.2	-12.6	4	1
9.035	1.90314	4.1202	8.600101	-2.1	-12.3	3.5	1
9.04	1.93584	4.00902	8.45622	-1	-11.9	3	1
9.045	2.08626	3.89784	8.38428	0.4	-11.9	3	1
9.05	2.16474	3.96978	8.600101	2.1	-10.7	3.3	1
9.055	2.1255	4.00902	8.63934	4.2	-9.6	3.5	1
9.06	2.19744	4.1202	8.63934	5.2	-9.4	2.4	1
9.065	2.08626	4.23138	8.52816	6.6	-8.6	2.5	1
9.07	2.08626	4.19214	8.711281	7.2	-8.6	2.6	1
9.075	2.16474	4.04826	8.711281	7.9	-8.8	2.7	1
9.08	2.42634	4.00902	8.67858	9.9	-10	3.1	1
9.085	2.45904	4.08096	8.52816	11.7	-10.5	3.6	1
9.09	2.60946	4.23138	8.45622	13.7	-11.2	3.9	1
9.095	2.45904	4.4145	8.5674	15.1	-11.7	4.4	1
9.1	2.30862	4.59762	9.00558	16.1	-12	4.6	1
9.105	2.19744	5.04234	9.40452	14.7	-13.9	5.3	1
9.11	2.16474	5.11428	9.40452	11.6	-15.6	5.9	1
9.115	2.23668	4.89192	9.40452	7.7	-17.2	6.6	1
9.12	2.45904	4.89192	9.40452	4.6	-18.7	7.2	1
9.125	2.49828	4.89192	9.47646	0.9	-20.5	7.6	1
9.13	2.3871	5.04234	9.692281	-3.7	-23.1	7.9	1
9.135	2.08626	4.93116	9.947341	-7.7	-25	7.7	1
9.14	1.90314	4.7088	9.03828	-13.1	-27.3	7.3	1
9.145	2.01432	4.81998	9.5484	-15.4	-27.7	6.4	1
9.15	2.1255	5.14698	9.5484	-19.3	-27.6	5.4	1
9.155	1.56306	5.25816	9.80346	-22	-28.7	5.3	1
9.16	1.3407	4.66956	9.33258	-28.7	-30.6	3.4	1
9.165	2.05356	4.963861	9.33258	-31.9	-29.9	0.2	1
9.17	2.27592	5.07504	9.00558	-35.4	-27.7	-2.8	1
9.175	1.82466	4.89192	9.07752	-40.1	-25.6	-6.4	1
9.18	1.03986	5.14698	9.03828	-44.5	-22.1	-12.1	1
9.185	0.33354	4.93116	8.63934	-49.7	-18.9	-18.8	1
9.19	-0.0327	5.33664	9.18216	-50.6	-16.9	-26.3	1
9.195	-0.5559	5.07504	8.63934	-54.7	-14.8	-34.9	1
9.2	-2.30862	5.44782	7.62564	-55.5	-11.9	-45.4	1
9.205	-4.7415	6.62502	8.78322	-51.1	-9	-59.9	1
9.21	-7.05666	7.6191	8.78322	-47.8	-10.4	-77	1
9.215	-8.02458	8.12922	8.9271	-50.4	-16.2	-105	1
9.22	-8.73744	9.234481	8.63934	-52.6	-24.4	-128.9	1
9.225	-8.9598	10.52286	8.894401	-53.6	-33.6	-155.8	1
9.23	-8.358121	11.37306	8.894401	-57.2	-46.3	-185	1
9.235	-7.31826	11.77854	8.16846	-65	-62.1	-217.6	1
9.24	-5.5263	11.92242	7.298641	-74.2	-79.8	-254.3	1
9.245	-2.27592	11.92242	6.422281	-82	-96.7	-282.8	1
9.25	0.8959801	12.28866	5.73558	-87.8	-112.2	-308.4	1
9.255	3.35502	12.55026	5.11428	-92.3	-123.4	-332	1
9.26	6.12144	12.55026	4.57146	-95.7	-130	-350.9	1
9.265	12.09246	11.445	4.24446	-94.7	-132.7	-366.5	1
9.27	16.3173	11.99436	3.88476	-85.1	-120.9	-372	1
9.275	15.19242	11.99436	3.91746	-70.8	-84.7	-376.3	1
9.28	12.05976	11.37306	3.19152	-59.1	-54.3	-376.3	1
9.285	9.59418	10.78446	1.55652	-49.2	-49.5	-370.3	1
9.29	8.84862	9.823081	0	-39.6	-63.6	-361.7	1
9.295	9.483001	8.90748	-0.64746	-29.8	-79	-355.4	1
9.3	10.22856	8.31888	-0.43164	-17.3	-86.8	-352.5	1
9.305	10.45092	7.691041	0.07194	-3.5	-85.8	-351.3	1
9.31	10.0062	6.91932	0.21582	10.9	-80.3	-349.5	1
9.315	9.40452	5.92524	0.17658	24.9	-75.3	-346	1
9.32	8.58702	4.963861	0.10464	38.1	-73.7	-341.8	1
9.325	2.9103	6.10836	5.918701	53.2	-81.4	-332.7	1
9.33	5.40858	9.3849	11.8701	50.2	-136.3	-303.3	1
9.335	12.3933	5.99718	14.74116	15.4	-213.7	-271.3	1
9.34	16.19958	0.327	9.2214	-5.3	-210.5	-274	1
9.345	16.27806	-1.90968	8.5674	-5.1	-192	-267.1	1
9.35	13.02768	-1.43226	11.8701	3.4	-170.7	-255.5	1
9.355	9.110221	-2.02086	12.59604	0.5	-157	-243.8	1
9.36	5.22546	-3.12612	11.2161	-9.9	-158	-234.7	1
9.365	2.94954	-3.5316	11.03952	-17.5	-167	-227.9	1
9.37	2.30862	-2.943	13.06692	-22.7	-179.7	-224.3	1
9.375	5.85984	-1.2099	17.24598	-30.5	-187.6	-224.8	1
9.38	6.605401	-3.67548	16.88628	-39.2	-168.1	-228.4	1
9.385	6.12144	-4.55838	10.2351	-50.6	-145.4	-225.4	1
9.39	4.7742	-1.54344	11.90934	-39.4	-135.3	-216.6	1
9.395	3.39426	0.43818	12.4914	-34.2	-129.2	-206.9	1
9.4	2.01432	1.32108	10.96104	-36	-121.2	-196.3	1
9.405	1.56306	2.6487	10.71252	-34.9	-115	-189.1	1
9.41	2.1255	3.01494	10.34628	-34.1	-109.7	-182	1
9.415	2.83182	3.27	10.16316	-33.8	-103.2	-173.1	1
9.42	2.79912	2.943	9.947341	-31.7	-95.1	-162.6	1
9.425	2.42634	3.2373	9.76422	-28.2	-80.2	-146.9	1
9.43	2.27592	3.34848	9.659581	-23.5	-69.2	-132.5	1
9.435	2.16474	3.2373	9.947341	-19.6	-59.2	-116.7	1
9.44	2.34786	3.2373	9.659581	-17.3	-49.2	-101.8	1
9.445	2.23668	3.60354	9.62034	-14	-38	-85.4	1
9.45	1.93584	3.78666	9.437221	-11	-23.3	-65.1	1
9.455	1.71348	4.00902	9.2214	-10	-12.8	-49.4	1
9.46	1.37994	4.19214	9.00558	-8.4	-3.8	-34.3	1
9.465	0.8567401	4.4145	8.5674	-7.5	4.6	-20.2	1
9.47	-0.25506	5.14698	8.35158	-5.4	10.8	-7.8	1
9.475	0.22236	5.33664	8.495461	-5.3	11.8	3.1	1
9.48	1.15104	5.18622	8.2404	-8.1	10.8	8.9	1
9.485	1.79196	4.78074	8.20116	-9.1	13.6	14	1
9.49	1.90314	4.78074	8.45622	-9.6	15.8	17.1	1
9.495	1.82466	4.74804	8.38428	-10	18.3	19.6	1
9.5	1.03986	5.07504	8.09652	-10.3	20.7	21.2	1
9.505	0.66708	5.70288	8.12922	-10.7	19.3	19.7	1
9.51	2.60946	5.33664	8.52816	-13.2	17.2	17.3	1
9.515	2.72064	4.963861	8.312341	-15.7	18.1	15.7	1
9.52	1.75272	5.22546	8.9271	-15.2	19.3	14.7	1
9.525	1.8639	4.81998	8.67858	-16.5	18.6	13.3	1
9.53	2.05356	4.55838	8.75052	-18.2	17.9	12.1	1
9.535	1.8639	4.4145	8.96634	-16.9	16.5	10.5	1
9.54	2.98224	4.4145	8.38428	-14.7	16.1	7.6	1
9.545	3.06072	4.04826	8.82246	-10.7	13.4	4	1
9.55	2.05356	4.04826	9.18216	-7.9	10.7	-0.4	1
9.555	1.82466	4.37526	9.07752	-10.7	13.4	4	1
9.56	1.8639	4.4145	8.85516	-3.2	6.3	-2.5	1
9.565	1.6023	4.7088	8.894401	0.3	3.6	-3.4	1
9.57	1.56306	4.81998	8.85516	1.4	2	-3.2	1
9.575	1.75272	4.963861	8.75052	2	1.7	-3.6	1
9.58	2.05356	4.78074	8.82246	2	1.5	-2.8	1
9.585	2.23668	4.7088	8.75052	2.1	2.1	-2.9	1
9.59	2.27592	4.81998	8.82246	2.5	1.2	-3.5	1
9.595	2.23668	4.963861	8.75052	2.6	0.8	-3.8	1
9.6	2.23668	4.85268	8.75052	1.8	0.7	-4.4	1
9.605	1.97508	5.07504	8.63934	0.9	0.9	-4.3	1
9.61	2.1255	5.04234	8.63934	0.2	1.4	-4.4	1
9.615	1.97508	5.04234	8.711281	-0.9	1.4	-4.6	1
9.62	1.71348	5.0031	8.67858	-1.8	2.1	-4.6	1
9.625	1.49112	5.11428	8.600101	-2.7	1.7	-4.2	1
9.63	1.6023	4.963861	8.75052	-3.6	1.5	-3.6	1
9.635	1.49112	5.0031	8.5674	-4.4	1.4	-2.6	1
9.64	1.71348	5.04234	8.52816	-4.9	0.5	-1.9	1
9.645	1.8639	4.93116	8.5674	-5.2	-0.4	-1.8	1
9.65	1.75272	4.74804	8.5674	-6.1	0	-1.2	1
9.655	1.71348	4.81998	8.5674	-6.7	-0.9	-1	1
9.66	1.79196	4.74804	8.495461	-6.5	-1.1	-2.1	1
9.665	1.56306	4.78074	8.52816	-6.7	-0.7	-1.8	1
9.67	1.49112	4.7088	8.600101	-6.7	-1.1	-1.9	1
9.675	1.3407	4.55838	8.9271	-6.4	-1.6	-1.8	1
9.68	1.45188	4.48644	9.18216	-5.3	-2.9	-1.9	1
9.685	1.45188	4.525681	9.2214	-2.5	-5.2	-1.6	1
9.69	1.71348	4.7088	9.00558	0.2	-8.1	-1.6	1
9.695	1.64154	5.11428	8.67858	1	-10.2	-2.3	1
9.7	1.67424	5.55246	8.45622	0.4	-11.5	-2.1	1
9.705	1.30146	5.48052	8.82246	-1.4	-12	-1.3	1
9.71	1.56306	5.48052	8.9271	-6.4	-12.5	-0.9	1
9.715	1.41264	5.36934	8.711281	-11.2	-13	0.7	1
9.72	1.82466	4.81998	8.85516	-14.2	-13.1	1.5	1
9.725	1.90314	4.85268	8.96634	-14.4	-12.7	1.1	1
9.73	1.3407	5.0031	9.03828	-15.6	-12.6	0.1	1
9.735	1.11834	5.11428	9.07752	-16.8	-13.8	-1.1	1
9.74	1.37994	5.22546	8.600101	-18.3	-14.4	-3	1
9.745	1.49112	5.33664	8.75052	-18.9	-14.2	-4.4	1
9.75	1.53036	5.07504	8.495461	-20.3	-14.7	-5.8	1
9.755	1.26876	5.22546	8.67858	-21.5	-14.6	-7.2	1
9.76	0.44472	5.36934	8.495461	-21.9	-14.5	-9.4	1
9.765	-1.67424	5.95794	8.85516	-21.9	-16.7	-16.4	1
9.77	-2.79912	6.40266	8.78322	-22.6	-22.2	-26.2	1
9.775	-3.54468	6.95202	8.9271	-23.1	-29.9	-39.9	1
9.78	-4.5126	7.213621	8.42352	-26.3	-38	-57.3	1
9.785	-5.8206	7.9134	8.96634	-28.3	-46.2	-78.2	1
9.79	-6.867	8.57394	8.711281	-33.3	-55.6	-102.6	1
9.795	-7.54062	8.757061	8.600101	-38.5	-65.4	-128.3	1
9.8	-7.57986	9.20178	8.27964	-44.2	-79.8	-161.9	1
9.805	-6.93894	9.528781	8.09652	-47.8	-90.7	-189	1
9.81	-5.70942	9.751141	7.952641	-51.4	-101.6	-214.5	1
9.815	-3.87822	10.08468	7.76952	-56.3	-112.8	-243.9	1
9.82	-1.90314	10.08468	7.9134	-59.7	-115.9	-264.6	1
9.825	-0.33354	9.823081	7.2594	-61.4	-117.6	-281.8	1
9.83	1.11834	9.273721	6.31764	-60.2	-118.5	-294.6	1
9.835	3.06072	9.56802	6.71658	-58.1	-117.2	-303.8	1
9.84	5.0031	9.34566	6.86046	-56.1	-112.2	-308.7	1
9.845	6.422281	9.051361	6.677341	-53.9	-106.6	-310.1	1
9.85	7.57986	8.5347	6.38958	-50.4	-100.1	-306.3	1
9.855	8.02458	7.507921	5.48052	-48.3	-93.5	-301.1	1
9.86	8.06382	6.65772	4.9704	-43.1	-91.7	-293.6	1
9.865	8.358121	5.99718	4.6107	-36.3	-94.6	-283.2	1
9.87	8.65896	5.77482	4.6434	-28.3	-96.3	-270.4	1
9.875	8.920561	5.70288	4.86576	-19.7	-99	-253.5	1
9.88	8.9598	5.40858	5.44128	-13.5	-100.5	-238.8	1
9.885	9.03174	5.22546	6.13452	-7.6	-100.8	-224	1
9.89	8.809381	5.0031	6.74928	-2.6	-99.6	-210	1
9.895	8.50854	4.85268	7.18746	0.9	-97	-196.7	1
9.9	7.83492	4.7088	7.80222	3.8	-93.9	-180.3	1
9.905	7.16784	4.59762	8.27964	4.9	-93.3	-167.8	1
9.91	6.422281	4.525681	8.9271	4.4	-94.2	-156.5	1
9.915	5.78136	4.63686	9.692281	1.9	-96.6	-145.6	1
9.92	5.2974	4.55838	10.27434	-3.7	-98.9	-136	1
9.925	4.81344	4.23138	10.27434	-11.4	-98.9	-127	1
9.93	4.17906	3.67548	9.659581	-17.3	-96.9	-121.7	1
9.935	3.24384	3.12612	9.07752	-21.2	-94.1	-117.5	1
9.94	2.3871	2.79258	8.67858	-23.5	-91.2	-115.1	1
9.945	1.6023	2.57022	8.12922	-24.9	-89.6	-114.7	1
9.95	1.11834	2.53752	8.057281	-25.7	-89.7	-114.6	1
9.955	0.7455601	2.46558	8.2404	-26.5	-91.2	-116.2	1
9.96	0.40548	2.49828	8.5674	-27.7	-93.7	-119.4	1
9.965	0.25506	2.53752	9.00558	-29.2	-96.1	-122.6	1
9.97	0.22236	2.6487	9.2541	-32.2	-97.4	-127.2	1
9.975	0.22236	2.53752	9.293341	-37.4	-99.2	-133	1
9.98	0.33354	2.24322	9.2214	-41	-99.8	-138.6	1
9.985	0.40548	1.7985	8.67858	-45	-100.1	-143.8	1
9.99	0.51666	1.1772	7.62564	-48	-101.4	-148.5	1
[truncated: 3,290 more rows]
