# Supplementary material for: Real-Time Detection of Freezing Motions in Parkinson's Patients for Adaptive Gait Phase Synchronous Cueing
Source: Front Neurol. 2021 Dec 6;12:720516. doi: 10.3389/fneur.2021.720516 (PMC8685223; doi:10.3389/fneur.2021.720516)
Supplement: Supplementary file 2 [file Data_Sheet_2.zip › data/S16/S16_right_foot_trial_2.csv]

time	acc_x	acc_y	acc_z	gyr_x	gyr_y	gyr_z	FoG
0	2.08626	4.30332	8.75052	0.1	0.7	-0.7	0
0.005	2.08626	4.26408	8.78322	0	0.3	-0.4	0
0.01	2.08626	4.30332	8.78322	0.1	0.7	-0.3	0
0.015	2.05356	4.26408	8.82246	0.2	0.6	-0.5	0
0.02	2.05356	4.34256	8.75052	0	0.7	-0.6	0
0.025	2.05356	4.30332	8.75052	0.2	0.1	-0.2	0
0.03	2.05356	4.34256	8.75052	0.2	0.2	-0.6	0
0.035	2.08626	4.34256	8.78322	0.2	0	-0.5	0
0.04	2.08626	4.26408	8.75052	0	0	-0.2	0
0.045	2.05356	4.34256	8.85516	0.2	0.1	-0.2	0
0.05	2.05356	4.23138	8.78322	0	0	-0.4	0
0.055	2.08626	4.26408	8.85516	0	0.2	-0.7	0
0.06	2.08626	4.30332	8.711281	0.2	-0.2	-0.7	0
0.065	2.08626	4.30332	8.82246	0.2	0.3	-0.7	0
0.07	2.1255	4.30332	8.82246	0.1	0.4	-0.3	0
0.075	2.08626	4.26408	8.85516	0	0.4	-0.2	0
0.08	2.05356	4.30332	8.75052	0	0.2	-0.2	0
0.085	2.05356	4.26408	8.78322	0.2	0.4	-0.4	0
0.09	2.01432	4.34256	8.75052	0.2	0.6	-0.7	0
0.095	2.05356	4.26408	8.82246	0	0.7	-0.6	0
0.1	2.1255	4.26408	8.711281	0.2	0.6	-0.7	0
0.105	2.08626	4.26408	8.82246	0.4	0.7	-0.4	0
0.11	2.05356	4.30332	8.78322	0.3	0.1	-0.4	0
0.115	2.05356	4.26408	8.85516	0	0.3	-1.3	0
0.12	2.01432	4.26408	8.85516	-0.2	0.7	-0.8	0
0.125	2.01432	4.30332	8.78322	-0.1	0.4	-1.1	0
0.13	1.97508	4.34256	8.75052	0	0.6	-0.8	0
0.135	2.05356	4.30332	8.75052	-0.2	0.3	-0.6	0
0.14	2.01432	4.34256	8.75052	-0.2	0	-0.2	0
0.145	2.01432	4.34256	8.78322	0	0.1	-0.4	0
0.15	2.08626	4.30332	8.82246	-0.2	0.2	-0.5	0
0.155	2.01432	4.30332	8.82246	0.2	0.3	-0.3	0
0.16	2.05356	4.23138	8.78322	0	0.6	-0.5	0
0.165	2.1255	4.26408	8.78322	0	0.3	-0.5	0
0.17	2.08626	4.34256	8.78322	-0.2	0.2	-0.1	0
0.175	2.05356	4.26408	8.82246	0.2	0	-0.6	0
0.18	2.08626	4.37526	8.75052	0.2	-0.1	-0.4	0
0.185	2.1255	4.30332	8.78322	0.2	0.3	-0.4	0
0.19	2.1255	4.30332	8.78322	0	0.7	-0.2	0
0.195	2.05356	4.30332	8.82246	0.2	0.4	-0.9	0
0.2	2.05356	4.26408	8.78322	0.2	0.2	-0.9	0
0.205	2.05356	4.26408	8.78322	0.1	0.4	-0.7	0
0.21	1.97508	4.34256	8.75052	-0.2	0.9	-0.4	0
0.215	2.08626	4.30332	8.75052	0.2	1.3	-0.4	0
0.22	1.97508	4.30332	8.75052	0.4	0.5	-0.3	0
0.225	2.08626	4.34256	8.82246	0.2	0.7	0	0
0.23	2.05356	4.30332	8.82246	-0.1	0.9	-0.2	0
0.235	2.1255	4.30332	8.78322	0.2	0.7	-0.6	0
0.24	2.08626	4.30332	8.82246	0	0.4	-0.8	0
0.245	2.05356	4.26408	8.82246	0.4	0.2	-0.9	0
0.25	2.05356	4.34256	8.78322	0.3	0.4	-0.5	0
0.255	1.97508	4.34256	8.78322	0	0.2	-0.8	0
0.26	2.08626	4.34256	8.82246	0.1	0.7	-0.4	0
0.265	2.08626	4.23138	8.75052	0.1	0.4	-0.9	0
0.27	2.05356	4.37526	8.78322	0	0.4	-0.5	0
0.275	2.1255	4.30332	8.85516	0.3	0	-0.3	0
0.28	2.08626	4.37526	8.711281	0.2	-0.1	-0.4	0
0.285	2.08626	4.30332	8.75052	0.2	0	-0.4	0
0.29	2.01432	4.30332	8.78322	0.3	0.2	-0.7	0
0.295	2.05356	4.26408	8.75052	0.6	0.2	-0.3	0
0.3	2.01432	4.26408	8.78322	0.4	0.4	-0.3	0
0.305	2.08626	4.30332	8.78322	0.5	0	-0.8	0
0.31	2.05356	4.34256	8.75052	0.5	-0.2	-0.7	0
0.315	2.08626	4.26408	8.75052	0.2	-0.3	-0.8	0
0.32	2.05356	4.30332	8.78322	0	0	-0.8	0
0.325	2.1255	4.30332	8.85516	0.2	0.4	-0.6	0
0.33	2.01432	4.34256	8.75052	0	0.4	-0.3	0
0.335	2.05356	4.34256	8.85516	0	0.7	-0.5	0
0.34	2.08626	4.34256	8.82246	0	0.5	-0.4	0
0.345	2.1255	4.34256	8.85516	0.2	0.4	-0.9	0
0.35	2.1255	4.30332	8.82246	-0.3	0.2	-0.7	0
0.355	2.05356	4.34256	8.711281	-0.2	0.5	-0.7	0
0.36	2.08626	4.30332	8.711281	-0.2	0	-0.7	0
0.365	2.05356	4.26408	8.85516	-0.5	0.4	-0.6	0
0.37	2.05356	4.34256	8.711281	-0.7	0.3	-0.4	0
0.375	2.05356	4.30332	8.82246	-0.9	0.4	-0.5	0
0.38	2.05356	4.30332	8.75052	-0.9	0.1	-0.4	0
0.385	1.97508	4.26408	8.82246	-0.9	-0.2	-0.4	0
0.39	1.97508	4.34256	8.82246	-1.3	-0.4	-0.4	0
0.395	2.08626	4.34256	8.85516	-1.6	-0.3	-0.4	0
0.4	2.19744	4.37526	8.85516	-1.6	-0.6	-0.7	0
0.405	2.05356	4.30332	8.78322	-1.2	-0.2	-0.2	0
0.41	1.97508	4.34256	8.75052	-0.8	-0.1	0	0
0.415	2.08626	4.30332	8.85516	-1	-0.2	-0.1	0
0.42	2.05356	4.23138	8.711281	-1.2	-0.3	-0.2	0
0.425	2.05356	4.19214	8.711281	-1	-0.1	-0.5	0
0.43	2.01432	4.26408	8.78322	-0.9	0.2	-0.4	0
0.435	2.05356	4.26408	8.75052	-0.3	0	-0.6	0
0.44	2.1255	4.26408	8.82246	-0.7	-0.2	-0.3	0
0.445	2.08626	4.30332	8.78322	-0.4	-0.4	-0.6	0
0.45	2.08626	4.23138	8.78322	-0.8	-0.4	-0.4	0
0.455	2.01432	4.30332	8.78322	-0.5	-0.2	-0.4	0
0.46	2.01432	4.30332	8.78322	0	-0.6	-0.4	0
0.465	2.01432	4.23138	8.75052	0	-0.4	-0.2	0
0.47	1.93584	4.26408	8.82246	0	-0.4	-0.5	0
0.475	2.05356	4.30332	8.78322	-0.3	-0.2	-0.2	0
0.48	2.08626	4.26408	8.82246	-0.5	-0.4	-0.4	0
0.485	2.1255	4.23138	8.78322	-0.2	-0.6	-0.4	0
0.49	2.08626	4.34256	8.711281	0.2	-0.9	0	0
0.495	2.1255	4.26408	8.78322	0.3	-1.3	-0.4	0
0.5	1.97508	4.30332	8.711281	0.1	-1.8	0	0
0.505	1.97508	4.23138	8.75052	0.1	-2.1	-0.4	0
0.51	1.97508	4.34256	8.894401	0.3	-2.6	0	0
0.515	1.90314	4.4145	8.894401	0.5	-2.9	0.3	0
0.52	2.08626	4.4145	8.96634	0.5	-2.8	0.4	0
0.525	2.16474	4.37526	8.82246	0.7	-3.3	0.4	0
0.53	2.1255	4.4145	8.82246	1.1	-4.3	0.2	0
0.535	2.16474	4.4145	8.78322	0.9	-4.4	0.7	0
0.54	2.08626	4.4145	8.82246	0.5	-4.1	0.7	0
0.545	2.08626	4.30332	8.82246	0.2	-4.4	0.4	0
0.55	2.1255	4.34256	8.78322	0.5	-4.1	1.5	0
0.555	2.1255	4.23138	8.78322	0.4	-4.2	1.4	0
0.56	2.08626	4.23138	8.78322	0.2	-4.6	1.4	0
0.565	2.08626	4.30332	8.82246	0.4	-4.4	1	0
0.57	2.05356	4.26408	8.78322	0.1	-4.2	0.9	0
0.575	2.1255	4.26408	8.75052	0	-4.2	1	0
0.58	2.08626	4.30332	8.75052	-0.4	-4.2	0.4	0
0.585	2.16474	4.30332	8.82246	-0.8	-4.4	1	0
0.59	2.1255	4.4145	8.75052	-0.5	-4.6	0.7	0
0.595	2.27592	4.26408	8.75052	-0.4	-4.5	0.7	0
0.6	2.16474	4.37526	8.67858	-0.9	-4.6	0.7	0
0.605	2.16474	4.30332	8.78322	-1.1	-4.6	0.7	0
0.61	2.1255	4.34256	8.75052	-0.7	-4.4	1.1	0
0.615	2.08626	4.23138	8.78322	-0.8	-3.9	0.7	0
0.62	2.16474	4.23138	8.711281	-0.7	-3.9	0.8	0
0.625	2.1255	4.26408	8.75052	-0.6	-4.3	0.4	0
0.63	2.16474	4.26408	8.75052	-0.6	-4.1	0.7	0
0.635	2.16474	4.26408	8.78322	-0.5	-3.6	1	0
0.64	2.08626	4.23138	8.78322	-0.9	-3.2	0.8	0
0.645	2.19744	4.23138	8.75052	-0.4	-3	0.7	0
0.65	2.16474	4.26408	8.711281	-0.5	-3.4	0.7	0
0.655	2.23668	4.23138	8.75052	-0.4	-3.3	0.9	0
0.66	2.19744	4.30332	8.67858	-0.6	-3.3	0.8	0
0.665	2.23668	4.26408	8.67858	-0.3	-2.8	0.6	0
0.67	2.23668	4.34256	8.711281	-0.2	-2.6	0.4	0
0.675	2.19744	4.23138	8.78322	0.1	-3.1	0.2	0
0.68	2.16474	4.30332	8.78322	-0.2	-3.2	0.7	0
0.685	2.19744	4.34256	8.82246	-0.2	-3.1	0.3	0
0.69	2.1255	4.30332	8.75052	-0.4	-3	0.3	0
0.695	2.16474	4.23138	8.711281	-0.5	-3.4	0.4	0
0.7	2.19744	4.30332	8.75052	-0.6	-2.8	0	0
0.705	2.23668	4.26408	8.78322	-0.5	-3.7	0.6	0
0.71	2.16474	4.4145	8.82246	-0.4	-3.9	0.5	0
0.715	2.27592	4.23138	8.82246	-0.7	-3.6	0.6	0
0.72	2.27592	4.30332	8.67858	-0.8	-3.4	0.4	0
0.725	2.23668	4.23138	8.600101	-0.6	-2.8	0.7	0
0.73	2.27592	4.26408	8.63934	-0.6	-2.4	0.7	0
0.735	2.30862	4.15944	8.78322	-0.7	-2.3	0.7	0
0.74	2.27592	4.23138	8.711281	-1	-2.5	0.7	0
0.745	2.27592	4.23138	8.78322	-0.6	-2.5	0	0
0.75	2.23668	4.26408	8.75052	-1	-2.4	0.7	0
0.755	2.23668	4.26408	8.85516	-0.9	-2.8	0.7	0
0.76	2.23668	4.34256	8.75052	-0.6	-3.1	0.9	0
0.765	2.23668	4.23138	8.711281	-1.1	-3	0.5	0
0.77	2.23668	4.26408	8.75052	-1.2	-2.9	0	0
0.775	2.1255	4.19214	8.75052	-0.9	-2.3	-0.3	0
0.78	2.19744	4.26408	8.67858	-0.7	-2.1	-0.2	0
0.785	2.27592	4.23138	8.75052	-0.7	-2	0.1	0
0.79	2.34786	4.23138	8.82246	-0.8	-1.8	0	0
0.795	2.3871	4.15944	8.78322	-0.9	-2.1	0.2	0
0.8	2.34786	4.23138	8.78322	-0.9	-2.1	0.1	0
0.805	2.23668	4.26408	8.75052	-0.6	-1.4	0.1	0
0.81	2.27592	4.23138	8.67858	-0.7	-1.1	0.1	0
0.815	2.30862	4.15944	8.78322	-0.8	-1.5	0	0
0.82	2.19744	4.23138	8.711281	-0.6	-1.8	0.3	0
0.825	2.23668	4.23138	8.67858	-0.7	-1.5	0.2	0
0.83	2.23668	4.15944	8.711281	-0.5	-1.5	0.2	0
0.835	2.27592	4.23138	8.711281	-0.7	-1.6	-0.2	0
0.84	2.27592	4.19214	8.711281	-1	-1.8	-0.2	0
0.845	2.34786	4.15944	8.75052	-0.6	-1.1	0.1	0
0.85	2.3871	4.19214	8.67858	-0.6	-1.1	0	0
0.855	2.45904	4.1202	8.75052	-0.6	-0.6	0	0
0.86	2.42634	4.19214	8.711281	-0.2	0	0.1	0
0.865	2.3871	4.15944	8.78322	-0.1	0.2	-0.2	0
0.87	2.27592	4.23138	8.75052	0	0.4	-0.2	0
0.875	2.30862	4.30332	8.78322	0.1	0.5	-0.4	0
0.88	2.27592	4.30332	8.78322	-0.1	0.6	-0.4	0
0.885	2.16474	4.26408	8.85516	-0.3	0.6	-0.2	0
0.89	2.16474	4.34256	8.894401	-0.6	0	-0.4	0
0.895	2.16474	4.30332	8.78322	-1.1	0.1	-0.2	0
0.9	2.19744	4.34256	8.82246	-1	0	-0.3	0
0.905	2.30862	4.26408	8.85516	-1.2	-0.3	-0.3	0
0.91	2.27592	4.30332	8.85516	-1.7	-0.5	0	0
0.915	2.30862	4.34256	8.85516	-2.1	-0.6	0.2	0
0.92	2.27592	4.30332	8.82246	-1.7	-0.4	0	0
0.925	2.30862	4.26408	8.85516	-2.2	-0.9	-0.2	0
0.93	2.27592	4.30332	8.711281	-3	-0.8	0	0
0.935	2.16474	4.26408	8.67858	-3.5	-0.9	-0.4	0
0.94	2.1255	4.19214	8.711281	-3.5	-1.1	-0.7	0
0.945	2.27592	4.23138	8.82246	-3	-0.7	-1.1	0
0.95	2.30862	4.19214	8.894401	-2.7	-0.9	-1	0
0.955	2.34786	4.34256	9.00558	-3.2	-1.4	-0.4	0
0.96	2.3871	4.30332	9.00558	-3.8	-1.8	-0.7	0
0.965	2.42634	4.26408	8.9271	-3.9	-1.6	-0.6	0
0.97	2.34786	4.30332	8.894401	-4.7	-1.6	-0.9	0
0.975	2.27592	4.30332	8.82246	-5.1	-1.4	-0.7	0
0.98	2.19744	4.26408	8.75052	-5.3	-1.5	-0.8	0
0.985	2.23668	4.23138	8.9271	-6	-2.1	-1.3	0
0.99	2.19744	4.30332	9.03828	-5.8	-1.4	-1.4	0
0.995	2.16474	4.37526	9.03828	-6.5	-2.3	-1.8	0
1	2.19744	4.4145	9.03828	-7.3	-2.1	-2	0
1.005	2.19744	4.525681	9.00558	-7.8	-1.8	-2.5	0
1.01	2.19744	4.4145	8.894401	-8.7	-1.4	-3.3	0
1.015	2.19744	4.30332	8.894401	-9.4	-0.8	-3.6	0
1.02	2.27592	4.15944	8.85516	-9.5	-1.1	-3.4	0
1.025	2.3871	4.1202	8.894401	-9.5	-0.9	-3.3	0
1.03	2.3871	4.26408	8.85516	-9.3	-0.6	-3.2	0
1.035	2.49828	4.30332	9.00558	-9.7	-1.1	-3.7	0
1.04	2.53752	4.4145	9.00558	-10	-0.9	-3.7	0
1.045	2.60946	4.37526	9.07752	-10.9	-0.1	-3.4	0
1.05	2.60946	4.48644	9.2214	-11.2	0.2	-2.9	0
1.055	2.75988	4.66956	9.40452	-12.1	0.3	-3.1	0
1.06	2.79912	4.85268	9.437221	-14.2	-0.1	-3	0
1.065	2.83182	4.85268	9.47646	-15.9	0.3	-2.4	0
1.07	2.72064	4.81998	9.40452	-17.7	0.2	-2.2	0
1.075	2.87106	4.7088	9.36528	-19.3	3.1	-1.2	0
1.08	2.79912	4.74804	9.33258	-20.1	5.1	-1.4	0
1.085	2.79912	4.63686	9.293341	-21.4	3.2	-1.1	0
1.09	2.6487	4.48644	9.293341	-22.1	3.4	0	0
1.095	2.53752	4.37526	9.2214	-23.5	4.6	-0.4	0
1.1	2.45904	4.4145	9.33258	-23.8	4.7	-0.4	0
1.105	2.42634	4.37526	9.36528	-24.5	4.4	0	0
1.11	2.34786	4.34256	9.293341	-25.9	4.4	0.1	0
1.115	2.23668	4.23138	9.293341	-27.2	4.2	0.4	0
1.12	2.34786	4.26408	9.2214	-28	4	0.2	0
1.125	2.45904	4.1202	9.2541	-28.5	3.4	0.2	0
1.13	2.53752	4.04826	9.2541	-29.7	2.8	0.9	0
1.135	2.53752	4.00902	9.110221	-30.5	3.3	1.3	0
1.14	2.57022	3.93708	9.07752	-30.3	4.2	1	0
1.145	2.49828	3.78666	8.894401	-30.8	4.4	1.6	0
1.15	2.57022	3.67548	8.711281	-30.1	5.5	0.9	0
1.155	2.60946	3.49236	8.67858	-29.8	6.7	1.1	0
1.16	2.68794	3.38118	8.63934	-29.2	7.4	1.5	0
1.165	2.68794	3.16536	8.67858	-28.9	8	1.2	0
1.17	2.57022	3.08688	8.495461	-28	8.4	2	0
1.175	2.60946	2.83182	8.35158	-26.8	7.9	2.5	0
1.18	2.45904	2.79258	8.16846	-25.4	7	3.5	0
1.185	2.3871	2.60946	8.02458	-24.2	6.7	3.9	0
1.19	2.19744	2.46558	7.87416	-23.2	7	4.2	0
1.195	1.93584	2.3544	7.9134	-20.7	6.7	4.3	0
1.2	1.82466	2.3544	8.02458	-18.7	6.3	3.8	0
1.205	1.71348	2.42634	7.985341	-17.2	5.7	4.1	0
1.21	1.56306	2.6487	8.12922	-14.8	4.5	3.7	0
1.215	1.45188	2.87106	8.2404	-13	3.5	3.6	0
1.22	1.37994	3.08688	8.52816	-10.9	2.3	2.5	0
1.225	1.41264	3.30924	8.9271	-10.5	1.8	2.3	0
1.23	1.37994	3.5316	9.00558	-9.3	0.9	1.5	0
1.235	1.49112	3.5643	9.18216	-9	0.7	0.2	0
1.24	1.6023	3.5316	8.96634	-9.5	1.1	-1.1	0
1.245	1.82466	3.38118	8.711281	-9.8	1.5	-1.5	0
1.25	2.05356	3.16536	8.5674	-9.1	1.8	-1.9	0
1.255	2.27592	2.87106	8.52816	-7.6	2	-2.5	0
1.26	2.42634	2.87106	8.42352	-5.7	3.1	-3	0
1.265	2.57022	2.75988	8.495461	-3.8	3.5	-2.3	0
1.27	2.6487	2.75988	8.38428	-2	4.4	-2.5	0
1.275	2.60946	2.60946	8.16846	-0.1	4.4	-2.5	0
1.28	2.45904	2.75988	8.12922	1.9	5.7	-2.6	0
1.285	2.3871	2.79258	8.312341	3.9	6.5	-2.4	0
1.29	2.23668	3.01494	8.63934	6	7.2	-2.1	0
1.295	2.01432	3.30924	8.96634	7.4	7.4	-2	0
1.3	1.90314	3.5316	9.18216	8.4	8.3	-2	0
1.305	1.71348	3.64278	9.14946	9.3	8.4	-2.6	0
1.31	1.64154	3.78666	9.2214	9.8	8.2	-3	0
1.315	1.64154	3.64278	9.2214	9.5	8.6	-4.2	0
1.32	1.67424	3.60354	9.14946	8.7	9.1	-4.7	0
1.325	1.75272	3.45966	8.9271	9.2	8	-5.3	0
1.33	1.90314	3.38118	8.894401	10.2	7.2	-6	0
1.335	2.05356	3.2373	8.82246	10.4	6.9	-6	0
1.34	2.19744	3.34848	8.85516	10.9	6.8	-5.6	0
1.345	2.30862	3.38118	8.9271	11.4	6	-5.1	0
1.35	2.34786	3.60354	9.110221	12	5.4	-4.7	0
1.355	2.30862	3.75396	9.07752	12.5	6	-3.7	0
1.36	2.16474	3.75396	9.07752	12.5	6.5	-3	0
1.365	2.05356	3.71472	9.03828	13	6.5	-2.8	0
1.37	1.93584	3.60354	9.03828	13.3	6.6	-2.7	0
1.375	1.79196	3.5316	9.03828	14	6.3	-2.7	0
1.38	1.64154	3.45966	8.9271	14	5.4	-2.6	0
1.385	1.56306	3.45966	8.894401	14	4.9	-2.8	0
1.39	1.56306	3.49236	8.85516	14.7	3.9	-3.7	0
1.395	1.6023	3.49236	8.894401	15.6	2.5	-3.3	0
1.4	1.6023	3.5643	8.96634	15.9	1.7	-2.6	0
1.405	1.67424	3.5643	8.9271	16.5	0.7	-3.2	0
1.41	1.75272	3.60354	8.78322	16.5	0	-3	0
1.415	1.82466	3.45966	8.78322	17.7	-0.4	-2.8	0
1.42	1.90314	3.42042	8.711281	18.9	-1.6	-2.6	0
1.425	1.97508	3.38118	8.63934	19.7	-1.8	-2.5	0
1.43	1.90314	3.30924	8.52816	20.5	-2.7	-2	0
1.435	1.90314	3.16536	8.42352	23.1	-3.7	-1.6	0
1.44	1.71348	3.12612	8.20116	24.5	-4.6	-1.2	0
1.445	1.71348	3.05418	8.2404	26.5	-5.2	-1	0
1.45	1.75272	3.27	8.35158	28.9	-6	-0.4	0
1.455	1.90314	3.60354	8.75052	30.7	-6.5	0	0
1.46	2.08626	4.15944	9.40452	31.7	-7.6	0.2	0
1.465	2.23668	4.85268	10.05852	32.7	-9.2	0.3	0
1.47	2.23668	5.2974	10.27434	32.2	-7.9	-0.4	0
1.475	2.42634	5.25816	10.27434	29.7	-4.9	-1.8	0
1.48	2.60946	5.0031	9.692281	26.9	-1.3	-3.4	0
1.485	2.57022	4.4145	9.14946	24.7	0.9	-4.2	0
1.49	2.49828	4.23138	8.9271	23.6	2.8	-4.4	0
1.495	2.30862	4.26408	9.07752	23.7	3.4	-4.5	0
1.5	2.05356	4.30332	9.07752	23.5	4.2	-4.4	0
1.505	2.01432	4.19214	9.2541	23.8	5.2	-5.1	0
1.51	1.82466	4.23138	9.110221	24.1	5.5	-4.9	0
1.515	1.93584	4.19214	9.07752	24.1	5.8	-4.7	0
1.52	2.01432	4.26408	9.03828	23.8	5.8	-5	0
1.525	2.23668	4.15944	8.9271	23.6	6.4	-4.6	0
1.53	2.30862	4.19214	8.711281	23.5	7.4	-4.5	0
1.535	2.27592	4.08096	8.85516	24	7.9	-4.7	0
1.54	2.08626	4.04826	8.63934	24.8	9.1	-4.9	0
1.545	2.08626	4.00902	8.67858	25.9	9.8	-4.7	0
1.55	2.1255	4.08096	8.78322	26.8	10.4	-4.5	0
1.555	2.1255	4.15944	8.894401	27.5	10.9	-4.9	0
1.56	2.05356	4.4145	9.07752	28.3	10.9	-4.5	0
1.565	1.97508	5.04234	9.5484	28.9	10.5	-3.9	0
1.57	1.97508	4.59762	9.00558	26.3	9.8	-3.9	0
1.575	1.67424	4.4145	8.82246	23.2	9.9	-3	0
1.58	1.8639	4.81998	9.47646	23.7	8.8	-1.6	0
1.585	1.64154	4.59762	9.00558	21.1	6.7	-0.3	0
1.59	2.1255	4.55838	8.85516	17.6	6.5	-1.1	0
1.595	2.45904	4.89192	9.07752	17.2	8.1	-1.5	0
1.6	2.53752	4.78074	8.9271	14.2	8.6	-1.8	0
1.605	2.30862	4.78074	8.96634	12.9	9	-2.3	0
1.61	2.05356	4.55838	8.75052	11.6	8.7	-2	0
1.615	1.90314	4.525681	8.894401	10	8.8	-2	0
1.62	1.79196	4.48644	8.9271	9.7	8.8	-2.2	0
1.625	1.82466	4.59762	8.85516	9.6	8.1	-2	0
1.63	1.8639	4.59762	8.9271	9.1	7.9	-1.6	0
1.635	1.97508	4.66956	8.711281	8.6	7.1	-1.8	0
1.64	2.1255	4.78074	8.82246	7.8	7.5	-1.8	0
1.645	2.01432	4.63686	8.78322	7.1	7.4	-1.6	0
1.65	1.82466	4.59762	8.75052	6.7	6.6	-1.5	0
1.655	1.79196	4.55838	8.78322	6.5	6.5	-1.4	0
1.66	1.8639	4.4145	8.711281	6.1	5.9	-1.5	0
1.665	1.90314	4.34256	8.75052	6.6	5.3	-1.6	0
1.67	1.8639	4.26408	8.75052	7.4	4.9	-1.4	0
1.675	1.82466	4.23138	8.711281	7.2	4.1	-1.9	0
1.68	1.8639	4.19214	8.67858	7.4	3.5	-2	0
1.685	1.82466	4.19214	8.78322	9.1	3	-2.5	0
1.69	1.75272	4.1202	8.67858	10.7	2.3	-3.4	0
1.695	1.67424	4.15944	8.9271	12.1	2	-3.3	0
1.7	1.6023	4.15944	8.82246	13	1.1	-3.8	0
1.705	1.79196	4.23138	8.85516	14.4	0.7	-4.4	0
1.71	1.93584	4.34256	8.711281	15.9	-0.2	-5.4	0
1.715	1.82466	4.23138	8.711281	16.7	-1	-6.5	0
1.72	1.90314	4.1202	8.82246	18.8	-1.9	-7.4	0
1.725	2.23668	3.93708	8.75052	21.8	-3.7	-8.9	0
1.73	2.45904	3.64278	8.78322	26	-4.4	-10.9	0
1.735	2.34786	3.34848	8.96634	29.8	-4.9	-13	0
1.74	2.27592	3.19806	9.07752	35.1	-6.3	-15.1	0
1.745	2.60946	3.19806	9.00558	40	-8.2	-17.6	0
1.75	2.3871	3.8259	9.110221	48.3	-10.5	-19.7	0
1.755	1.56306	4.37526	8.78322	55.8	-10.9	-20.9	0
1.76	0.7455601	4.66956	9.33258	63.4	-13.9	-21.8	0
1.765	1.97508	3.67548	9.80346	72.3	-20.3	-24.2	0
1.77	2.83182	3.05418	9.875401	82.8	-20.5	-24.4	0
1.775	2.23668	3.30924	10.09122	101	-16.8	-22.9	0
1.78	1.64154	3.8586	10.13046	113.8	-14	-21.7	0
1.785	2.45904	4.525681	10.92834	126.9	-11	-21.8	0
1.79	3.13266	4.45374	9.83616	137.9	-4.5	-22.4	0
1.795	2.75988	4.7088	9.731521	148.7	0.3	-21.9	0
1.8	2.01432	5.48052	10.16316	161.7	4.4	-20.7	0
1.805	2.08626	5.63094	10.09122	167.5	6	-21.2	0
1.81	2.72064	5.77482	10.09122	172.9	8.1	-23.2	0
1.815	3.06072	5.44782	9.83616	174.8	8.3	-25	0
1.82	3.35502	6.06912	10.92834	175.2	10.2	-27.7	0
1.825	3.24384	6.291481	11.76546	173.3	15.2	-30.3	0
1.83	3.76704	6.219541	11.90934	166.2	15.6	-32.4	0
1.835	5.22546	7.6191	13.4724	153.5	24.2	-37.1	0
1.84	5.85984	6.06912	14.95698	138.6	36.6	-41	0
1.845	4.62378	2.49828	15.28398	112.2	53.1	-41.3	0
1.85	3.09342	1.1772	16.95822	90.9	65.4	-38.7	0
1.855	2.19744	-2.0928	16.04916	62.1	67.6	-35.2	0
1.86	2.05356	-1.2099	14.1264	35.4	54.3	-26.9	0
1.865	3.4662	0.18312	20.00586	33.2	27	-13.5	0
1.87	4.81344	-2.72064	20.00586	8.8	0.2	0.7	0
1.875	5.85984	-4.66956	16.8078	-19.6	-4.6	9.3	0
1.88	5.40858	-6.10836	14.99622	-35.2	-1.5	15.1	0
1.885	4.17906	-6.91932	13.90404	-47.8	3.5	18.9	0
1.89	3.32232	-6.65772	13.72092	-55.3	5.4	23.5	0
1.895	2.75988	-6.1803	14.08716	-64.6	-0.5	29.3	0
1.9	2.75988	-5.77482	14.41416	-75.5	-9	35.7	0
1.905	2.9103	-5.36934	14.70192	-87.4	-16.6	40.4	0
1.91	3.02148	-5.07504	15.02892	-102.1	-21.8	46.3	0
1.915	2.83182	-4.66956	15.1401	-112.9	-22.4	49.2	0
1.92	2.42634	-4.08096	15.25128	-123.2	-20	52.2	0
1.925	1.6023	-3.42042	15.21204	-133	-17.5	54.1	0
1.93	0.8959801	-2.72064	15.02892	-142.5	-15.6	55.8	0
1.935	0.25506	-1.94892	14.66922	-154.8	-15.2	56.6	0
1.94	-0.25506	-1.28184	14.1591	-162.6	-16.3	55.8	0
1.945	-0.63438	-0.51012	13.68822	-169.3	-17	54.4	0
1.95	-0.8567401	0.18312	13.1454	-174.9	-17	52	0
1.955	-1.11834	0.9156	12.34098	-178.2	-16.1	47.3	0
1.96	-1.45188	1.5042	11.2161	-180.7	-15.4	40.8	0
1.965	-1.79196	2.0928	10.27434	-179.9	-15.6	35.4	0
1.97	-1.75272	2.79258	9.437221	-176.6	-16.5	30.2	0
1.975	-1.41264	3.5316	8.9271	-171.3	-18.1	23.9	0
1.98	-0.92868	3.96978	8.495461	-165.2	-18.9	19.1	0
1.985	-0.48396	4.34256	7.73028	-158.8	-20.2	14.4	0
1.99	-0.0327	4.525681	7.04358	-150.8	-21.8	11	0
1.995	0.59514	4.89192	6.74928	-138.1	-23.5	8.1	0
2	1.19028	5.36934	6.53346	-127.9	-24.5	6.3	0
2.005	1.79196	5.886	6.31764	-117.6	-25.5	5.1	0
2.01	2.42634	6.36342	5.84022	-104.3	-25.9	4.3	0
2.015	2.87106	6.513841	5.08158	-94	-24.8	4.4	0
2.02	3.1719	6.7689	4.3164	-82.3	-23.3	4.4	0
2.025	3.4662	6.991261	3.88476	-69.5	-22.3	4.6	0
2.03	3.61662	7.46868	3.44658	-56.5	-21.4	6.7	0
2.035	3.87822	7.9461	3.48582	-44.5	-21.5	9.1	0
2.04	4.17906	8.64588	3.9894	-33	-22.1	12.8	0
2.045	4.59108	9.49608	4.78728	-21.4	-22.2	17.9	0
2.05	4.7742	10.22856	5.76828	-14.8	-21.4	22.8	0
2.055	4.88538	11.03952	6.64464	-11.4	-20.5	28.7	0
2.06	4.85268	11.77854	7.65834	-10.7	-19.6	34.9	0
2.065	4.70226	12.3279	8.312341	-14	-18.4	41.3	0
2.07	4.40142	12.47832	8.35158	-21	-15.9	48	0
2.075	3.87822	12.3279	7.73028	-27	-13.3	53	0
2.08	3.09342	11.96166	6.9324	-32.4	-8.8	55.7	0
2.085	2.30862	11.66736	5.918701	-36.2	-4.5	57.2	0
2.09	1.6023	11.33382	5.04234	-38.1	-1	56.8	0
2.095	0.92868	11.1507	4.35564	-38.5	0.2	54.1	0
2.1	0.66708	11.03952	3.91746	-38.4	-0.1	51.9	0
2.105	0.63438	11.1507	3.91746	-37.7	-0.6	47.6	0
2.11	0.8959801	11.18994	4.02864	-37.4	-1.1	43.6	0
2.115	1.11834	11.40576	4.38834	-37.8	-0.5	39.6	0
2.12	1.19028	11.55618	4.71534	-39.7	1	33.6	0
2.125	1.3407	11.445	4.86576	-42	1.6	29.7	0
2.13	1.3407	11.26188	4.6434	-45	1.5	25.6	0
2.135	1.41264	10.67328	4.21176	-48.2	1.3	21.7	0
2.14	1.30146	10.15662	3.51852	-50.4	1.4	17.5	0
2.145	1.26876	9.56802	2.93646	-51.1	1.7	12.8	0
2.15	1.11834	9.051361	2.24976	-50.3	1.4	7.8	0
2.155	1.15104	8.42352	1.73964	-47.2	-1.9	1.8	0
2.16	1.22952	7.985341	1.22952	-44.1	-5.4	-3.2	0
2.165	1.6023	6.513841	0.94176	-40.5	-9.6	-8.6	0
2.17	4.59108	7.10244	-9.980041	-21.4	-18.4	-19.1	0
2.175	0.48396	7.285561	-11.8701	48.3	-2.8	-37.7	0
2.18	-2.30862	5.25816	-18.37086	66.3	34.7	-66.8	0
2.185	-0.18312	4.66956	-11.76546	126.6	42.7	-75.1	0
2.19	4.10712	1.09872	-1.95546	138.7	19.2	-55.8	0
2.195	7.42944	7.0632	13.76016	169.3	6.7	-25.5	0
2.2	8.50854	8.5347	19.4238	163	-2.5	-0.9	0
2.205	7.462141	8.02458	19.49574	147.9	-24.2	24.1	0
2.21	4.02864	7.6518	14.59728	139.3	-35.2	33.1	0
2.215	-0.22236	10.2678	11.43846	145.2	-28.7	23.1	0
2.22	7.1286	16.34346	23.0535	156.3	-10	2.5	0
2.225	6.27186	29.73738	34.8255	170.3	81.8	-32	0
2.23	8.84862	24.6231	19.82274	113.2	118.7	-41	0
2.235	-0.59514	10.5621	11.25534	37.2	32.2	-10.2	0
2.24	-5.5263	1.13796	5.76828	24	25.6	-4.6	0
2.245	-2.16474	-0.39894	6.46152	30.7	46	-9.3	0
2.25	1.82466	2.3871	12.23634	48.7	46.6	-12.3	0
2.255	1.97508	4.34256	11.94204	56	29.4	-9.1	0
2.26	1.56306	3.8586	8.20116	52.2	18.2	-7.4	0
2.265	3.06072	5.44782	8.312341	52.7	19.6	-9.6	0
2.27	3.32232	9.528781	10.74522	57.7	27.7	-13	0
2.275	2.01432	8.979421	10.49016	45.2	22.1	-10.4	0
2.28	1.22952	4.89192	7.80222	16.9	18.3	-9.8	0
2.285	1.75272	4.93116	8.711281	16.5	22.7	-9.9	0
2.29	2.19744	5.55246	9.692281	19.7	24.4	-9.4	0
2.295	2.42634	5.14698	8.85516	13	21.2	-9.1	0
2.3	2.79912	5.44782	8.75052	10.1	19.4	-9.1	0
2.305	2.53752	5.44782	9.07752	7.7	15.9	-8.1	0
2.31	1.93584	4.55838	8.38428	2.8	13.8	-8.2	0
2.315	1.6023	4.45374	8.894401	4.1	13.8	-7.8	0
2.32	1.49112	4.45374	8.82246	6.3	11.9	-6.7	0
2.325	1.30146	4.59762	8.75052	7.3	9.4	-5.3	0
2.33	1.45188	4.963861	8.894401	9.1	6.9	-4.1	0
2.335	1.45188	5.07504	8.9271	9.5	4.8	-2.2	0
2.34	1.45188	5.0031	8.75052	9.1	2.8	-0.1	0
2.345	1.45188	4.81998	8.600101	7.9	1	1	0
2.35	1.56306	4.81998	8.63934	8.8	-0.9	1.1	0
2.355	1.6023	4.7088	8.67858	9.5	-1.9	1.1	0
2.36	1.79196	4.7088	8.63934	8.6	-2.9	1.4	0
2.365	1.8639	4.7088	8.52816	8.6	-4.6	2.1	0
2.37	1.93584	4.85268	8.63934	8.7	-5.8	1.8	0
2.375	1.90314	4.89192	8.5674	7.7	-5.8	2.1	0
2.38	1.8639	5.0031	8.63934	7.2	-5.4	2.3	0
2.385	2.08626	4.78074	8.5674	6.3	-4.5	1.7	0
2.39	2.23668	4.81998	8.67858	5.8	-2.1	1.1	0
2.395	2.53752	4.85268	8.82246	4.9	-0.4	0.7	0
2.4	2.72064	4.85268	8.78322	2.1	0.9	0	0
2.405	2.75988	4.89192	8.75052	0	2.2	-1.7	0
2.41	2.68794	4.85268	8.67858	1.6	4.6	-3	0
2.415	2.75988	4.81998	8.600101	0.7	7.1	-5.8	0
2.42	2.79912	4.81998	8.52816	-0.2	8.7	-7.3	0
2.425	2.79912	4.85268	8.495461	-1.2	10.1	-8.3	0
2.43	2.6487	4.81998	8.52816	-1.8	10.9	-9.1	0
2.435	2.60946	4.81998	8.52816	-2.3	11.3	-8.8	0
2.44	2.42634	4.78074	8.495461	-2.3	11.2	-9.2	0
2.445	2.42634	4.66956	8.52816	-2.5	11.3	-8.7	0
2.45	2.27592	4.7088	8.5674	-2.7	11.7	-8.5	0
2.455	2.16474	4.59762	8.5674	-2.5	12.3	-8.4	0
2.46	2.01432	4.48644	8.600101	-1.4	11.5	-8.1	0
2.465	1.90314	4.48644	8.67858	-0.8	10	-8.3	0
2.47	2.01432	4.59762	8.52816	0	9	-7.7	0
2.475	1.90314	4.66956	8.711281	0.5	8.6	-7.8	0
2.48	1.75272	4.525681	8.711281	1.2	8.1	-7.6	0
2.485	1.75272	4.59762	8.63934	1.8	7.2	-6.7	0
2.49	1.79196	4.59762	8.5674	2.7	5.9	-6.5	0
2.495	1.90314	4.59762	8.52816	3.3	5.2	-6.1	0
2.5	1.67424	4.63686	8.52816	5.1	4.4	-6.2	0
2.505	1.56306	4.59762	8.5674	5.6	3.1	-5.4	0
2.51	1.64154	4.66956	8.5674	6.2	2.4	-4.9	0
2.515	1.56306	4.7088	8.52816	7.2	2.2	-4	0
2.52	1.41264	4.78074	8.52816	8.1	1.1	-3.7	0
2.525	1.56306	4.66956	8.495461	8.5	-0.4	-3	0
2.53	1.41264	4.74804	8.52816	9.7	-1.3	-2.3	0
2.535	1.49112	4.78074	8.495461	10.2	-1.9	-1.6	0
2.54	1.49112	4.93116	8.52816	11.4	-3.8	-1.1	0
2.545	1.67424	4.93116	8.52816	11.8	-4.6	-0.9	0
2.55	1.71348	4.93116	8.495461	12.8	-5.2	-0.4	0
2.555	1.75272	4.78074	8.52816	12.8	-6	0.1	0
2.56	1.90314	4.89192	8.52816	12.7	-6.5	0.5	0
2.565	1.8639	5.0031	8.52816	12.9	-7	1.2	0
2.57	1.8639	5.07504	8.495461	12.3	-6.8	0.7	0
2.575	1.90314	4.93116	8.495461	11.5	-6.2	1.3	0
2.58	2.05356	5.0031	8.52816	11.3	-5.4	1.3	0
2.585	2.08626	5.04234	8.67858	10.7	-4.9	0.5	0
2.59	2.19744	4.963861	8.600101	9.9	-4.4	0.4	0
2.595	2.19744	4.93116	8.5674	8.6	-4.6	0.2	0
2.6	2.16474	5.04234	8.52816	7.9	-3.9	-0.4	0
2.605	2.19744	5.0031	8.600101	7	-3.2	-0.5	0
2.61	2.19744	5.04234	8.52816	6.3	-3.1	-0.9	0
2.615	2.16474	5.04234	8.495461	5.3	-3	-0.9	0
2.62	2.16474	5.07504	8.45622	4.6	-2.1	-1.1	0
2.625	2.08626	5.0031	8.45622	3.7	-1.6	-1.1	0
2.63	2.08626	5.04234	8.45622	3.1	-0.7	-1.6	0
2.635	2.08626	5.04234	8.42352	3	-0.5	-1.6	0
2.64	2.01432	5.0031	8.42352	2.6	0	-1.7	0
2.645	2.05356	4.93116	8.45622	2.3	0.3	-1.8	0
2.65	2.05356	5.0031	8.45622	1.6	0	-1.9	0
2.655	2.01432	4.963861	8.45622	1.2	0.6	-2.1	0
2.66	1.93584	4.93116	8.495461	0.8	1.3	-2	0
2.665	1.90314	4.93116	8.45622	0.8	1.2	-1.8	0
2.67	1.90314	5.0031	8.38428	0.7	0.8	-1.9	0
2.675	2.08626	4.81998	8.35158	1	1.1	-2.1	0
2.68	2.01432	4.81998	8.42352	1.1	0.2	-2.5	0
2.685	1.97508	4.85268	8.45622	1.6	0.8	-2.5	0
2.69	1.93584	4.85268	8.38428	1.4	0.7	-2.6	0
2.695	1.97508	4.81998	8.38428	1.1	0.9	-2.6	0
2.7	2.01432	4.81998	8.42352	2.6	1	-2.3	0
2.705	1.93584	4.81998	8.35158	3.1	0.9	-2.5	0
2.71	2.01432	4.85268	8.38428	4.2	0.8	-2.3	0
2.715	2.1255	4.74804	8.45622	4.5	0.1	-3.1	0
2.72	1.90314	4.85268	8.42352	5	-0.5	-2.5	0
2.725	1.93584	4.85268	8.45622	5.1	-0.7	-2.6	0
2.73	1.8639	4.85268	8.45622	5.8	-0.9	-3	0
2.735	1.8639	4.89192	8.45622	5.7	-0.8	-3.2	0
2.74	1.93584	4.89192	8.45622	5.8	-1.2	-2.8	0
2.745	1.90314	4.963861	8.45622	6.4	-1.3	-2.8	0
2.75	1.90314	5.0031	8.42352	6.5	-1.4	-3.1	0
2.755	1.90314	4.93116	8.45622	6.9	-2.1	-3	0
2.76	1.97508	4.93116	8.495461	7.4	-2.5	-2.3	0
2.765	1.8639	4.85268	8.42352	7.7	-3	-2.3	0
2.77	1.67424	5.0031	8.38428	8.2	-3.6	-2	0
2.775	1.79196	4.93116	8.38428	9.2	-4.3	-1.5	0
2.78	1.82466	4.93116	8.42352	9.8	-5	-0.7	0
2.785	1.75272	4.89192	8.45622	11.2	-6.1	-0.7	0
2.79	1.82466	4.89192	8.42352	12.6	-6.4	-0.3	0
2.795	1.79196	4.85268	8.495461	13.7	-6.3	-0.2	0
2.8	2.01432	4.93116	8.52816	14.9	-6.7	-0.3	0
2.805	1.93584	4.85268	8.52816	15.4	-7.2	-0.6	0
2.81	1.97508	5.04234	8.495461	16.2	-7.7	-1.3	0
2.815	2.1255	4.81998	8.42352	17	-7.9	-1.6	0
2.82	1.93584	5.04234	8.495461	18	-7.6	-2.4	0
2.825	2.08626	5.0031	8.45622	18.6	-7.5	-3.2	0
2.83	2.1255	4.93116	8.27964	18.3	-7.4	-3.5	0
2.835	1.93584	5.0031	8.38428	20.3	-7.5	-4.2	0
2.84	2.08626	4.89192	8.45622	21.3	-7.2	-4.5	0
2.845	2.08626	4.85268	8.42352	22.3	-7	-5.3	0
2.85	2.05356	4.93116	8.45622	24	-7	-5.4	0
2.855	2.05356	4.85268	8.38428	24.8	-7	-6	0
2.86	1.97508	4.963861	8.35158	26.9	-7.9	-7	0
2.865	2.08626	4.93116	8.35158	28.7	-9.5	-7.7	0
2.87	1.97508	5.0031	8.42352	30.7	-9.8	-8.5	0
2.875	2.01432	5.0031	8.42352	32.7	-10	-9.3	0
2.88	1.93584	4.89192	8.35158	35	-10.7	-10.5	0
2.885	1.93584	4.93116	8.45622	37.6	-12.1	-10.9	0
2.89	1.93584	4.93116	8.5674	41.1	-13.3	-11.2	0
2.895	2.05356	4.85268	8.495461	44.5	-13.5	-12.6	0
2.9	1.97508	4.78074	8.42352	47.8	-14.2	-13.7	0
2.905	1.90314	4.78074	8.38428	53.1	-14.4	-15.4	0
2.91	2.1255	4.7088	8.312341	58.7	-15.4	-16.1	0
2.915	2.08626	4.85268	8.312341	64.8	-16.3	-17.1	0
2.92	1.8639	4.963861	8.312341	70.2	-16.7	-17.7	0
2.925	1.90314	5.0031	8.35158	74.8	-17.5	-18.2	0
2.93	1.90314	5.04234	8.38428	79.5	-17.7	-19.5	0
2.935	1.97508	4.93116	8.45622	84.4	-18.4	-19.6	0
2.94	1.8639	4.89192	8.42352	90.8	-19	-20.1	0
2.945	1.8639	4.81998	8.52816	99.3	-21.1	-20.5	0
2.95	1.93584	4.66956	8.495461	106.3	-22.6	-22	0
2.955	1.8639	4.55838	8.75052	113.9	-24.9	-22.8	0
2.96	2.19744	4.81998	8.67858	121.9	-25.4	-24.7	0
2.965	2.42634	5.04234	8.9271	132.1	-25.1	-26.8	0
2.97	2.23668	4.89192	8.78322	145.3	-22.4	-29.6	0
2.975	2.27592	4.89192	8.312341	157.1	-19.6	-33.6	0
2.98	2.42634	4.963861	8.711281	168.2	-18.5	-37	0
2.985	2.49828	5.18622	8.9271	178	-16.8	-41	0
2.99	2.57022	5.48052	8.495461	190.1	-15.8	-45.3	0
2.995	2.6487	5.70288	8.12922	205.7	-14.7	-52.1	0
3	2.34786	5.74212	8.495461	217.5	-16.9	-57.8	0
3.005	2.53752	5.519761	8.495461	228.6	-20	-63.8	0
3.01	3.06072	6.25224	9.18216	241.9	-19.8	-68.3	0
3.015	2.9103	6.219541	9.07752	253.7	-18.5	-72.6	0
3.02	2.23668	6.40266	8.35158	270.7	-20.8	-74.6	0
3.025	2.42634	7.213621	9.437221	283.1	-25.8	-76.6	0
3.03	2.53752	8.09652	10.8564	296.1	-29.8	-76.3	0
3.035	2.30862	7.985341	9.62034	310.3	-37.1	-73.7	0
3.04	2.27592	9.417601	9.47646	321.9	-47.3	-72.4	0
3.045	2.49828	10.67328	10.2024	332	-55.4	-71.3	0
3.05	2.16474	11.40576	10.49016	338.8	-62.9	-68.6	0
3.055	2.60946	13.09962	12.34098	341.2	-73.1	-65.3	0
3.06	3.4335	14.02176	12.23634	338.5	-87.2	-61.8	0
3.065	3.91746	14.16564	10.96104	328.2	-97.2	-59.3	0
3.07	3.54468	15.15972	12.09246	311.2	-105.3	-55.5	0
3.075	2.1255	15.49326	13.54434	284.3	-115.8	-53.2	0
3.08	2.23668	15.5325	13.87134	254.1	-135.4	-49.4	0
3.085	2.72064	13.83864	16.59198	212.3	-166.1	-47.6	0
3.09	3.13266	12.95574	22.22292	156.7	-173.9	-51	0
3.095	3.50544	10.63404	25.89186	100.4	-163.4	-53.2	0
3.1	3.9567	7.17438	26.3235	39.1	-146.7	-55.7	0
3.105	4.17906	1.98162	26.90556	-38	-117	-60	0
3.11	3.91746	-2.3871	16.33692	-99.8	-88	-63.8	0
3.115	5.40858	0.39894	7.18746	-95.2	-59.1	-71.8	0
3.12	4.963861	0.43818	17.4618	-54.8	-35	-74.6	0
3.125	5.18622	-2.46558	12.1644	-86.4	-31.2	-65.4	0
3.13	5.0031	-1.39302	9.83616	-98.9	-31.2	-51.9	0
3.135	5.33664	-1.28184	8.96634	-110.5	-36.4	-38.5	0
3.14	6.19338	-1.24914	9.5811	-121.8	-40.3	-26.3	0
3.145	7.35096	-0.47742	10.16316	-132.8	-40.8	-12.8	0
3.15	8.13576	0.36624	10.5621	-146.2	-38	1.8	0
3.155	8.58702	0.54936	10.38552	-162.4	-27.3	19.1	0
3.16	8.397361	0.66054	9.80346	-173	-14.9	32.9	0
3.165	7.72374	0.9156	9.18216	-183.3	-1.8	44.5	0
3.17	6.64464	1.13796	8.27964	-193.7	9.5	55.4	0
3.175	5.44782	1.5042	7.403281	-202.3	16.4	64.8	0
3.18	4.32948	1.98162	6.677341	-211.8	18.7	75	0
3.185	3.39426	2.49828	5.84022	-218.1	16	81.5	0
3.19	2.42634	2.72064	4.9704	-223.7	11.5	86	0
3.195	1.6023	2.83182	4.10058	-228.7	6	88.8	0
3.2	0.8175	2.90376	3.51852	-230.9	-0.2	89.3	0
3.205	0.22236	3.27	3.37464	-229.8	-7.4	85.4	0
3.21	-0.2943	3.75396	3.6297	-228.7	-13.1	80.7	0
3.215	-0.63438	4.30332	3.88476	-228.6	-18.3	73.7	0
3.22	-0.8175	4.81998	4.13982	-228.4	-24.1	66	0
3.225	-1.22952	5.2974	4.06134	-229	-28.3	56.6	0
3.23	-1.90314	5.77482	3.84552	-230	-31.8	42.9	0
3.235	-2.87106	6.1803	3.55776	-230.2	-36.6	31.1	0
3.24	-3.84552	6.7362	3.3354	-229.4	-43.2	17.5	0
3.245	-4.4799	7.6191	3.55776	-228.1	-52.7	2.5	0
3.25	-4.44066	8.61318	3.84552	-227.9	-62.3	-15.4	0
3.255	-4.06788	9.528781	4.24446	-228.9	-70.7	-34.5	0
3.26	-3.35502	10.08468	4.75458	-230.7	-79.3	-52.4	0
3.265	-2.30862	10.74522	5.04234	-233.1	-87.8	-72.9	0
3.27	-1.22952	11.22264	5.11428	-234.9	-92.6	-87.7	0
3.275	0.07194	11.40576	4.82652	-235.9	-95.6	-100.6	0
3.28	1.45188	11.51694	4.49952	-234.9	-96.1	-111.1	0
3.285	2.53752	11.58888	4.13982	-232.1	-94.8	-116	0
3.29	3.50544	11.77854	3.91746	-227.9	-93.9	-116.6	0
3.295	4.44066	11.85048	3.9567	-222.9	-93.5	-113.8	0
3.3	5.33664	12.18402	3.88476	-216.9	-92.7	-107.7	0
3.305	6.082201	12.36714	3.91746	-209.9	-91	-99.2	0
3.31	6.23262	12.18402	3.48582	-201.5	-86.4	-89.1	0
3.315	5.74866	12.10554	3.11958	-190.7	-77.9	-75.1	0
3.32	5.0031	11.99436	2.90376	-180.2	-70	-64.7	1
3.325	3.9567	12.14478	3.11958	-169.2	-62	-56.2	1
3.33	2.83182	12.28866	3.48582	-158.7	-55.4	-47.6	1
3.335	1.6023	12.43908	4.10058	-148.6	-50.5	-40.7	1
3.34	0.51666	12.51102	4.68264	-137.4	-45.6	-34.5	1
3.345	-0.51666	12.43908	5.40858	-129.9	-42.7	-31.2	1
3.35	-1.45188	12.25596	5.84022	-124.3	-40.9	-29.3	1
3.355	-2.3871	11.92242	6.20646	-119.3	-39.4	-28.9	1
3.36	-2.9103	11.7393	6.605401	-114.7	-38.7	-29.2	1
3.365	-3.4662	11.48424	6.78852	-109.4	-36.4	-30.9	1
3.37	-3.76704	11.07876	6.9324	-105.7	-35	-34.3	1
3.375	-3.87822	10.67328	6.71658	-101.7	-33.4	-38.2	1
3.38	-3.9894	10.45092	6.49422	-97.2	-30.8	-42.1	1
3.385	-3.9567	10.2678	6.2457	-92	-29.1	-46.9	1
3.39	-2.34786	10.70598	6.78852	-84.2	-26.1	-52.2	1
3.395	3.1719	14.79348	13.1781	-68.8	-7.6	-61	1
3.4	0.63438	15.08778	13.8321	-49.1	67.4	-88	1
3.405	-5.40858	14.02176	8.85516	-62.7	109.9	-106.3	1
3.41	-9.55494	13.2108	7.80222	-64.4	104.5	-106.6	1
3.415	-7.80222	17.07594	-6.20646	-61.3	78.8	-109.2	1
3.42	-2.1255	17.11518	-5.33664	14.9	34.5	-98.2	1
3.425	-0.37278	25.17246	-3.3354	18.3	28.2	-85.9	1
3.43	0.63438	33.3867	6.16722	14.9	34.5	-98.2	1
3.435	-4.40142	27.89964	8.67858	59	40.9	-48.3	1
3.44	-9.816541	18.14196	12.1971	15	38.8	-8.4	1
3.445	-9.443761	10.5621	14.59728	-7	23.8	7	1
3.45	-5.40858	2.42634	10.05852	-25.8	11	13.5	1
3.455	0.40548	-3.49236	6.2784	-27.3	3.9	10.4	1
3.46	6.38304	-3.5643	7.403281	-4.6	0	4.8	1
3.465	10.15008	-1.2099	8.12922	18.7	-2.4	1.8	1
3.47	9.59418	2.02086	7.586401	38.6	1.3	-0.4	1
3.475	5.2974	5.04234	8.27964	52.1	7.1	-2.8	1
3.48	1.3407	6.84084	9.14946	49.1	8.3	-4	1
3.485	-0.8959801	7.691041	10.30704	40.1	8.1	-4.8	1
3.49	-0.63438	6.33072	9.5811	26.3	6.7	-4.9	1
3.495	0.8567401	5.11428	8.75052	14.2	4.9	-3.6	1
3.5	2.19744	4.89192	9.18216	14.2	3.5	-1.9	1
3.505	2.98224	4.66956	8.52816	12.1	2.2	-2.1	1
3.51	3.28308	4.81998	8.35158	11.2	2.3	-2.8	1
3.515	3.02148	5.04234	8.495461	11.6	2.4	-3.5	1
3.52	2.45904	4.74804	8.27964	9.2	3.6	-3.9	1
3.525	2.19744	4.7088	8.35158	7.6	4.4	-4.3	1
3.53	1.93584	4.78074	8.67858	8.1	3.3	-4	1
3.535	1.93584	4.74804	8.63934	7	3	-3.9	1
3.54	2.16474	4.93116	8.63934	7.4	2.6	-4.3	1
3.545	1.97508	5.18622	8.9271	7.5	3	-3.7	1
3.55	1.53036	5.18622	9.00558	5.6	2.3	-3.5	1
3.555	1.26876	5.2974	8.85516	5.4	1.9	-3.7	1
3.56	1.45188	5.18622	8.63934	5.7	1.4	-3.9	1
3.565	1.45188	5.14698	9.07752	6.1	1.6	-3.5	1
3.57	1.64154	5.04234	8.85516	5.4	0.3	-2.7	1
3.575	1.56306	4.963861	8.78322	4.6	-1.3	-2.3	1
3.58	1.37994	5.07504	8.9271	3.9	-1.1	-1	1
3.585	1.3407	5.04234	8.711281	3.5	-2	-1	1
3.59	1.71348	5.14698	8.711281	2.8	-3	-0.3	1
3.595	1.8639	5.11428	8.63934	2.8	-3.2	0.7	1
3.6	1.8639	5.11428	8.67858	1.8	-3.6	0.7	1
3.605	1.82466	5.11428	8.5674	0.6	-3.7	1.3	1
3.61	2.01432	5.04234	8.600101	0	-4	1.8	1
3.615	2.08626	4.93116	8.495461	-1.3	-3.9	1.6	1
3.62	2.01432	4.85268	8.495461	-1.8	-3.9	1	1
3.625	2.01432	4.81998	8.45622	-1.8	-4.2	1.3	1
3.63	2.01432	4.78074	8.52816	-2.3	-3	1.5	1
3.635	1.93584	4.89192	8.42352	-2.1	-2.3	0.9	1
3.64	1.93584	4.81998	8.52816	-2.1	-2.1	0.7	1
3.645	1.75272	4.78074	8.5674	-2.1	-2.1	1	1
3.65	1.71348	4.81998	8.63934	-1.9	-2.1	1	1
3.655	1.79196	4.85268	8.45622	-1.8	-2.3	1.1	1
3.66	1.82466	4.85268	8.63934	-1.8	-2.3	1.1	1
3.665	1.82466	4.963861	8.67858	-1.6	-3.2	1.4	1
3.67	1.8639	4.89192	8.75052	-1.8	-4.2	1.5	1
3.675	1.79196	4.89192	8.600101	-2.5	-4.7	1.8	1
3.68	1.8639	4.89192	8.495461	-3	-4.9	2.1	1
3.685	1.8639	4.78074	8.5674	-2.9	-5.1	2.3	1
3.69	1.8639	4.78074	8.67858	-2.5	-4.4	2.8	1
3.695	1.93584	4.81998	8.52816	-2.8	-5.1	2.6	1
3.7	1.93584	4.78074	8.67858	-2.5	-5.7	3.2	1
3.705	1.8639	4.85268	8.63934	-2.6	-6.5	2.8	1
3.71	1.93584	4.81998	8.63934	-2.7	-6.8	2.6	1
3.715	1.97508	4.85268	8.600101	-2.8	-6.7	2.6	1
3.72	2.01432	4.81998	8.600101	-3.1	-7	2.9	1
3.725	2.05356	4.85268	8.5674	-3.4	-7.7	3.2	1
3.73	2.05356	4.85268	8.52816	-3.1	-8	3.2	1
3.735	2.01432	4.81998	8.600101	-3.5	-7.4	3.8	1
3.74	2.08626	4.63686	8.42352	-4	-7.3	3.9	1
3.745	2.23668	4.48644	8.42352	-4.2	-7.1	3.9	1
3.75	2.19744	4.45374	8.495461	-3	-6.5	3.3	1
3.755	2.08626	4.525681	8.45622	-2.1	-5.6	2.5	1
3.76	2.1255	4.525681	8.38428	-1.1	-5.1	2	1
3.765	2.08626	4.55838	8.42352	0	-4.4	1.7	1
3.77	2.1255	4.55838	8.38428	0.6	-3.8	1.9	1
3.775	2.05356	4.63686	8.52816	1.2	-3.2	1.1	1
3.78	2.01432	4.7088	8.5674	1.5	-2.3	1	1
3.785	1.97508	4.74804	8.52816	1.4	-2.6	0.9	1
3.79	2.01432	4.74804	8.52816	2.3	-3	1.2	1
3.795	2.01432	4.7088	8.5674	2.3	-3.5	1.4	1
3.8	1.97508	4.74804	8.600101	1.9	-3.7	0.9	1
3.805	1.90314	4.78074	8.711281	2.1	-4.4	1.8	1
3.81	1.90314	4.89192	8.711281	2.8	-4.8	1.8	1
3.815	1.90314	4.89192	8.63934	2.5	-6.9	2.5	1
3.82	1.97508	4.74804	8.63934	2.9	-7.8	3.5	1
3.825	1.97508	4.85268	8.63934	3.4	-9	3.9	1
3.83	1.97508	4.85268	8.82246	3.5	-10	4.5	1
3.835	2.01432	5.04234	8.85516	3.5	-12.4	5.1	1
3.84	1.93584	5.0031	8.78322	2.7	-15.5	6.4	1
3.845	1.90314	4.89192	8.82246	1.7	-16.8	6.6	1
3.85	2.1255	4.85268	8.75052	2	-17.5	6.5	1
3.855	2.30862	4.81998	8.67858	1.6	-18.2	7.3	1
3.86	2.27592	4.81998	8.67858	0.3	-18.2	7.2	1
3.865	2.16474	4.81998	8.711281	0	-18.2	7.4	1
3.87	2.19744	4.89192	8.75052	0	-18.5	7.9	1
3.875	2.27592	5.0031	8.78322	-0.2	-19.1	8.2	1
3.88	2.16474	4.963861	8.711281	-1.3	-19.5	8.3	1
3.885	2.19744	4.93116	8.711281	-2.8	-20.5	8.4	1
3.89	2.19744	4.89192	8.75052	-4.1	-20.7	8.8	1
3.895	2.34786	4.89192	8.67858	-5.3	-21.1	8.9	1
3.9	2.3871	5.0031	8.78322	-6	-20.8	8.7	1
3.905	2.30862	5.0031	8.85516	-7.3	-21.1	9.3	1
3.91	2.27592	5.11428	8.894401	-8.4	-22.4	9.7	1
3.915	2.19744	5.18622	9.33258	-10.1	-24.7	10.5	1
3.92	2.42634	5.18622	8.78322	-13.6	-26	10.6	1
3.925	2.3871	5.22546	8.75052	-15.1	-26.4	11.4	1
3.93	2.79912	5.0031	8.82246	-17	-26.3	11.4	1
3.935	2.68794	5.18622	8.82246	-18.9	-24.9	11.6	1
3.94	2.53752	5.33664	8.96634	-20.8	-24.9	12.2	1
3.945	2.34786	5.22546	9.00558	-23.7	-25	11.9	1
3.95	2.34786	5.25816	9.14946	-26.2	-25.7	11.4	1
3.955	2.3871	5.18622	8.9271	-28.7	-26.3	11.6	1
3.96	2.57022	5.519761	9.14946	-29.8	-25.7	11.3	1
3.965	2.60946	5.44782	9.76422	-31.6	-25.6	10.5	1
3.97	2.34786	5.07504	8.45622	-36.8	-27.1	9.6	1
3.975	2.19744	5.591701	8.5674	-37	-25.9	8.3	1
3.98	2.30862	5.33664	9.2541	-39	-25.4	6.2	1
3.985	2.08626	4.74804	8.5674	-44	-24.9	4.9	1
3.99	2.1255	4.55838	8.38428	-45.2	-24.9	3.1	1
3.995	2.1255	4.59762	8.35158	-46.2	-23.3	-0.2	1
4	1.8639	4.55838	8.27964	-48.6	-20.4	-5.2	1
4.005	1.26876	4.55838	8.20116	-49.3	-19.7	-10.1	1
4.01	0.0327	4.66956	8.38428	-49.7	-18.2	-17.2	1
4.015	-1.26876	5.11428	8.9271	-49.3	-15.8	-26.7	1
4.02	-3.02148	5.886	9.07752	-50.4	-14.4	-37.5	1
4.025	-5.07504	6.7362	9.2541	-52.4	-15.8	-54.8	1
4.03	-6.71658	7.6191	9.5484	-55	-20	-73.2	1
4.035	-8.436601	8.64588	8.78322	-58.1	-24.2	-94.7	1
4.04	-9.5157	10.19586	10.09122	-58.6	-32.8	-117.9	1
4.045	-10.11738	11.33382	9.62034	-66.5	-45.2	-144.7	1
4.05	-9.666121	12.36714	9.03828	-75.2	-59.9	-175.8	1
4.055	-8.84862	12.95574	8.35158	-84.6	-75.1	-209.2	1
4.06	-7.1286	13.32198	7.44252	-96.6	-92.9	-253.3	1
4.065	-5.33664	13.83864	6.82122	-104.5	-103	-288.6	1
4.07	-3.09342	14.42724	6.64464	-110.5	-107.9	-322.4	1
4.075	-1.15104	15.15972	6.023341	-115.2	-107.5	-361.7	1
4.08	0.8175	15.2709	4.75458	-119.7	-110.3	-388.9	1
4.085	3.80628	14.83272	3.9567	-122.5	-117.2	-409	1
4.09	8.88132	13.57704	2.72064	-122.6	-118.1	-423.6	1
4.095	11.94858	13.43316	2.3544	-111.3	-101.6	-434.1	1
4.1	12.05976	13.28274	2.06664	-96.2	-71	-444	1
4.105	10.60134	13.06692	1.95546	-82.6	-45	-448.4	1
4.11	9.59418	12.66144	1.85082	-66	-33.6	-444.2	1
4.115	9.70536	12.43908	1.85082	-55.7	-38.8	-435.1	1
4.12	10.5621	12.07284	2.13858	-48.1	-51	-423.9	1
4.125	11.98128	11.66736	3.11958	-40.5	-66.3	-407.7	1
4.13	13.1781	11.07876	4.06134	-34.8	-75.4	-393.1	1
4.135	14.00214	10.45092	4.57146	-30.5	-80.2	-376.7	1
4.14	14.26374	9.528781	4.53876	-26.6	-82.6	-357.2	1
4.145	13.85172	8.5347	4.06134	-22.1	-82.8	-337.1	1
4.15	13.21734	7.54062	3.6297	-17.2	-83.4	-317.7	1
4.155	12.20364	6.84084	3.26346	-10.9	-84.3	-298.4	1
4.16	11.23572	6.10836	3.19152	-2.6	-85.6	-276.8	1
4.165	10.11738	5.70288	3.59046	3.6	-87.2	-261.8	1
4.17	8.809381	5.48052	4.35564	9.8	-89.1	-249.1	1
4.175	7.6518	5.40858	5.11428	14.7	-91.7	-238.2	1
4.18	6.45498	5.22546	5.84022	17.6	-95.2	-229.1	1
4.185	5.37588	5.0031	6.2784	18.6	-100.4	-221	1
4.19	4.251	4.66956	6.572701	18.9	-103.9	-217.2	1
4.195	3.1719	4.4145	6.677341	18.2	-107.6	-216.4	1
4.2	2.19744	4.19214	6.82122	17.9	-111.4	-216.1	1
4.205	1.37994	4.15944	6.9324	17.2	-115.9	-219.1	1
4.21	0.7455601	4.08096	7.18746	15.8	-121.1	-222.4	1
4.215	0.44472	4.04826	7.14822	14.4	-125.6	-227.1	1
4.22	0.40548	3.89784	7.076281	13	-130.3	-234	1
4.225	0.51666	3.71472	6.86046	12.3	-133.5	-239.3	1
4.23	0.70632	3.42042	6.572701	12.2	-136.9	-245	1
4.235	1.11834	3.16536	6.31764	13.1	-140	-250.3	1
4.24	1.0791	3.38118	6.677341	15	-142.8	-252.6	1
4.245	-2.3871	6.25224	14.23104	15.4	-158.4	-245.5	1
4.25	5.33664	7.76298	17.71686	-7.5	-224.4	-213.2	1
4.255	10.41168	2.57022	11.72622	-38	-235.9	-206.9	1
4.26	13.92366	-0.36624	9.875401	-51.5	-213.2	-208	1
4.265	13.28928	0.9875401	12.4914	-38.7	-188.8	-200.7	1
4.27	11.6085	-0.39894	11.03952	-39.9	-158.4	-186.6	1
4.275	10.07814	-1.83774	9.2214	-44.5	-145.1	-172.3	1
4.28	9.07098	-2.57022	9.07752	-43.1	-143.7	-157	1
4.285	9.2541	-2.17128	10.8564	-41.3	-145.5	-142.6	1
4.29	12.72684	-0.21582	16.52004	-38.5	-142.1	-132.9	1
4.295	11.75892	-3.49236	16.26498	-43.1	-103.1	-127.8	1
4.3	8.175	-6.03642	10.01928	-56.7	-73.7	-120.4	1
4.305	4.7415	-4.26408	11.8374	-48.1	-65.8	-112.1	1
4.31	2.79912	-3.01494	15.28398	-41.6	-64.4	-107.2	1
4.315	1.97508	-2.90376	13.7994	-47.7	-61.6	-105.9	1
4.32	2.6487	-1.7985	11.28804	-49.9	-55.6	-105	1
4.325	3.76704	0.51012	10.74522	-42.1	-51.9	-102.4	1
4.33	10.93488	-1.7658	11.76546	-37.2	-47.2	-93.7	1
4.335	9.855781	-2.0928	8.63934	-22.9	-17.5	-54.5	1
4.34	-5.18622	8.940181	10.60134	14.7	13.5	-21.7	1
4.345	-10.71252	6.43536	11.25534	-14.9	-0.2	-13.1	1
4.35	-5.487061	5.2974	9.18216	-28	-4.6	-8.3	1
4.355	1.19028	5.63094	8.600101	-13	-4.5	0.8	1
4.36	2.60946	4.45374	8.20116	-16.4	-2.5	11.5	1
4.365	1.41264	4.23138	8.5674	-15.1	-0.4	19.3	1
4.37	0.77826	4.78074	9.07752	-6.5	3	23.7	1
4.375	1.45188	4.37526	8.9271	-5.1	3.7	24.1	1
4.38	2.1255	4.4145	8.600101	-3.7	5	24.8	1
4.385	2.45904	4.81998	8.67858	-1.4	6.2	24.8	1
4.39	2.57022	4.7088	8.9271	-2.3	6.3	23.5	1
4.395	3.65586	4.1202	8.2404	-3.2	8.6	18	1
4.4	4.7742	3.71472	8.38428	-1.4	7.4	12.8	1
4.405	4.29024	3.93708	8.82246	0.3	6.8	7.1	1
4.41	2.72064	4.19214	8.82246	1.6	4.3	2.9	1
4.415	1.93584	4.55838	8.894401	2.1	3.2	0.5	1
4.42	1.79196	4.7088	8.75052	3	2.2	-0.7	1
4.425	1.93584	4.78074	8.67858	2.8	1.2	-1	1
4.43	1.82466	4.7088	8.600101	2.4	0.8	-1.1	1
4.435	1.56306	4.81998	8.63934	2.4	1.1	-0.7	1
4.44	1.45188	4.89192	8.63934	2.5	1.5	-0.4	1
4.445	1.64154	4.74804	8.67858	2.6	0.9	0.2	1
4.45	1.75272	4.55838	8.63934	2.1	1.8	0.4	1
4.455	1.79196	4.525681	8.67858	2.3	1.7	0.6	1
4.46	1.6023	4.525681	8.78322	2.5	1.1	0.4	1
4.465	1.45188	4.74804	8.711281	2.3	0.7	0.2	1
4.47	1.37994	4.85268	8.75052	2.5	0.4	0.1	1
4.475	1.45188	4.7088	8.711281	2.1	0	0.6	1
4.48	1.41264	4.7088	8.78322	2.3	-0.5	1.4	1
4.485	1.64154	4.78074	8.711281	1.8	-1.2	1.8	1
4.49	1.79196	4.78074	8.67858	1.6	-1.4	1.8	1
4.495	1.75272	4.81998	8.63934	1.2	-1.3	1.3	1
4.5	1.79196	4.74804	8.63934	1	-1.4	0.9	1
4.505	1.82466	4.7088	8.711281	0.9	-1.3	0.6	1
4.51	1.79196	4.7088	8.67858	0.7	-1.4	0.8	1
4.515	1.71348	4.66956	8.711281	0.9	-1.8	0.6	1
4.52	1.6023	4.7088	8.711281	0.7	-2.1	0.5	1
4.525	1.64154	4.74804	8.63934	0.9	-2.5	0.7	1
4.53	1.71348	4.74804	8.711281	1.1	-2.7	0.7	1
4.535	1.71348	4.63686	8.711281	1.2	-2.8	1.1	1
4.54	1.71348	4.7088	8.711281	1.6	-2.8	0.7	1
4.545	1.75272	4.81998	8.711281	2	-3.2	0.9	1
4.55	1.71348	4.74804	8.75052	2.1	-3.9	1	1
4.555	1.67424	4.74804	8.78322	2.2	-3.9	0.9	1
4.56	1.75272	4.74804	8.75052	2.8	-4.4	0.8	1
4.565	1.8639	4.78074	8.67858	3.1	-5	0.9	1
4.57	1.97508	4.78074	8.600101	2.4	-4.6	1.7	1
4.575	2.05356	4.78074	8.63934	2.5	-4	1.1	1
4.58	1.90314	4.89192	8.67858	2.2	-4.7	0.9	1
4.585	1.93584	4.78074	8.5674	2.1	-3.9	1.1	1
4.59	1.97508	4.78074	8.52816	1.8	-3.9	0.9	1
4.595	1.93584	4.74804	8.600101	1.5	-3.7	1.4	1
4.6	1.8639	4.66956	8.600101	1.7	-3.2	0.7	1
4.605	1.71348	4.7088	8.711281	2.2	-3.7	1.1	1
4.61	1.82466	4.74804	8.711281	2.7	-4.3	1.1	1
4.615	1.8639	4.78074	8.63934	2.3	-4.4	0.7	1
4.62	1.90314	4.74804	8.63934	2.1	-4.4	1.1	1
4.625	1.79196	4.81998	8.711281	2.5	-4.6	1.1	1
4.63	1.75272	4.85268	8.67858	2.1	-4.9	1.3	1
4.635	1.82466	4.89192	8.711281	2.3	-5.6	1.2	1
4.64	1.67424	5.0031	8.711281	2	-7.3	1.6	1
4.645	1.71348	4.93116	8.711281	1.4	-7.3	1.5	1
4.65	1.64154	4.963861	8.78322	1.1	-8.4	2.1	1
4.655	1.79196	4.93116	8.75052	0.9	-9.5	3.1	1
4.66	1.8639	4.963861	8.75052	0.4	-10.5	3.8	1
4.665	1.8639	5.0031	8.78322	-0.5	-11.1	4.1	1
4.67	1.79196	4.89192	8.75052	-1.4	-11.6	3.9	1
4.675	1.82466	4.89192	8.67858	-2.1	-12.3	4.3	1
4.68	1.79196	4.963861	8.711281	-2.3	-13	4.9	1
4.685	1.8639	4.89192	8.75052	-2.8	-13.9	5.6	1
4.69	1.8639	4.89192	8.711281	-3.1	-14.9	6.2	1
4.695	2.01432	4.78074	8.5674	-3.6	-15.6	6.1	1
4.7	2.19744	4.78074	8.67858	-3.9	-15.5	6.4	1
4.705	2.08626	4.89192	8.82246	-3.7	-15.6	6.9	1
4.71	2.1255	4.89192	8.75052	-4.7	-16	6.7	1
4.715	2.1255	4.85268	8.75052	-6.5	-16.7	6.9	1
4.72	2.1255	4.85268	8.82246	-7	-16.8	7.3	1
4.725	2.1255	4.85268	8.67858	-8.4	-16.9	7.1	1
4.73	2.19744	4.78074	9.03828	-8.9	-17.1	6.8	1
4.735	2.01432	4.85268	8.75052	-9.5	-17.8	7.2	1
4.74	1.97508	4.89192	9.03828	-10.3	-18.2	7.4	1
4.745	2.01432	5.07504	9.110221	-10.9	-19.1	7.7	1
4.75	2.19744	5.07504	9.110221	-13.2	-19.6	7.4	1
4.755	2.27592	5.22546	9.18216	-15.8	-19.3	7.3	1
4.76	2.05356	5.07504	9.14946	-18.2	-19.1	7.4	1
4.765	2.30862	5.04234	8.9271	-21.7	-17.5	7.3	1
4.77	2.30862	5.25816	8.96634	-23.9	-15.8	7.1	1
4.775	2.23668	5.25816	9.2214	-26.9	-15.5	6.8	1
4.78	2.08626	5.14698	9.110221	-31.4	-14.7	5.8	1
4.785	1.82466	5.36934	9.47646	-35.7	-14.1	5.1	1
4.79	1.82466	5.74212	10.05852	-40.5	-14.2	3.5	1
4.795	1.64154	5.36934	9.437221	-48.3	-14.3	2.5	1
4.8	1.64154	4.81998	8.85516	-55.3	-14.7	2.1	1
4.805	1.97508	4.66956	8.78322	-56.2	-15.2	0.5	1
4.81	2.1255	5.04234	9.50916	-56.2	-15.1	-0.9	1
4.815	1.90314	4.7088	8.495461	-60	-14.6	-2.5	1
4.82	1.67424	4.74804	8.894401	-60.3	-15.9	-4.1	1
4.825	1.3407	4.963861	9.03828	-60	-16.8	-6.7	1
4.83	0.63438	5.0031	9.14946	-60.3	-17.5	-9	1
4.835	-0.22236	4.89192	8.82246	-60.6	-17.4	-13.4	1
4.84	-1.26876	4.59762	8.711281	-60.1	-18.9	-20	1
4.845	-2.87106	4.55838	9.00558	-59.8	-22.4	-29	1
4.85	-4.36872	4.55838	8.52816	-59.6	-23.8	-45.5	1
4.855	-5.67018	5.33664	9.2214	-56.6	-25.3	-61.3	1
4.86	-6.422281	5.84676	9.62034	-54.4	-31.7	-80	1
4.865	-6.82776	6.1803	9.293341	-57.4	-39.7	-106.7	1
4.87	-6.64464	6.54654	9.47646	-59.7	-48	-130	1
4.875	-5.8206	6.7689	9.33258	-64.3	-57.1	-153.5	1
4.88	-5.37588	7.285561	9.07752	-67.5	-66.6	-176.6	1
4.885	-4.963861	7.9461	8.75052	-70.8	-77	-200.2	1
4.89	-4.36872	8.42352	8.16846	-75.6	-87.2	-224.7	1
4.895	-3.6951	8.86824	7.33134	-80.6	-95.1	-249.1	1
4.9	-3.1719	9.234481	6.46152	-86	-103.5	-280.4	1
4.905	-2.27592	9.93426	5.9514	-89	-109.3	-304.3	1
4.91	-0.66708	10.81716	5.87946	-90.7	-115.9	-327	1
4.915	0.63438	11.77854	5.87946	-92.2	-122.2	-347.4	1
4.92	2.3871	11.99436	5.624401	-95.6	-129.1	-365.6	1
4.925	4.70226	11.88318	4.57146	-98.9	-134.8	-385.3	1
4.93	5.8206	11.81124	3.26346	-96.1	-132.7	-399.1	1
4.935	6.010261	12.21672	2.90376	-89.3	-124	-410.8	1
4.94	6.56616	12.98844	4.06134	-81.8	-112.8	-420.1	1
4.945	7.200541	13.72746	5.2647	-74.8	-103.3	-426	1
4.95	7.42944	13.98252	5.918701	-71.6	-96.8	-429	1
4.955	7.6518	13.65552	5.80752	-71.4	-96.6	-429.3	1
4.96	7.87416	12.87726	5.11428	-71	-99.8	-425.6	1
4.965	8.09652	12.10554	4.06134	-69.3	-103.3	-418.8	1
4.97	8.436601	11.29458	3.40734	-65.6	-108.9	-411.6	1
4.975	8.88132	10.52286	3.11958	-59.9	-115.6	-400.9	1
4.98	9.443761	9.9735	3.23076	-54.3	-118.4	-391	1
4.985	9.855781	9.607261	3.6297	-48	-121	-379.6	1
4.99	10.11738	9.16254	4.24446	-43	-122.2	-366.5	1
4.995	10.18932	8.685121	4.57146	-39.1	-123.4	-351.7	1
5	10.0389	8.02458	4.75458	-36.6	-123.6	-336	1
5.005	9.816541	7.3248	4.71534	-33.2	-124.1	-320.6	1
5.01	9.443761	6.62502	4.68264	-28.9	-125	-301.6	1
5.015	8.397361	5.99718	5.11428	-24.3	-125.9	-286.5	1
5.02	7.87416	5.70288	5.36934	-20.6	-125.5	-275.1	1
5.025	7.200541	5.519761	5.918701	-17.6	-124.3	-264.5	1
5.03	6.3438	5.36934	6.422281	-15.1	-123.2	-254.1	1
5.035	5.44782	5.14698	6.86046	-13.4	-122.7	-245.6	1
5.04	4.59108	5.11428	7.33134	-12.6	-122.4	-239.4	1
5.045	3.84552	5.0031	7.69758	-12.6	-122.3	-235.9	1
5.05	3.13266	4.963861	8.02458	-12.8	-122	-234	1
5.055	2.3871	5.04234	8.20116	-13.3	-121.3	-234.3	1
5.06	1.67424	4.89192	8.312341	-14.4	-120.5	-236.6	1
5.065	1.03986	4.89192	8.27964	-15.3	-121.5	-239.1	1
5.07	0.5559	4.85268	8.42352	-16.3	-123.6	-242.3	1
5.075	0.40548	4.93116	8.600101	-17.5	-127.9	-245.3	1
5.08	1.15104	5.04234	8.42352	-18.7	-133.9	-246.7	1
5.085	0.5559	4.55838	9.03828	-19.6	-141.6	-245.8	1
5.09	1.82466	4.00902	7.87416	-24.2	-152.7	-244.6	1
5.095	3.06072	3.08688	5.918701	-25.2	-162.7	-239.5	1
5.1	3.54468	1.58268	6.06258	-22.7	-172.1	-233.9	1
5.105	6.56616	2.02086	8.52816	-18.3	-181.8	-226.7	1
5.11	10.07814	1.24914	9.692281	-15.5	-187.1	-214.2	1
5.115	15.45402	0.69324	13.21734	-18.6	-186.1	-202.3	1
5.12	17.88036	-1.4715	15.50634	-20.5	-149.4	-191.4	1
5.125	15.38208	-5.519761	8.52816	-27.1	-107.8	-178	1
5.13	12.76608	-5.84676	8.09652	-23.5	-95.1	-156.6	1
5.135	12.43254	-5.2974	13.5051	-10.8	-88.4	-130.3	1
5.14	12.17094	-6.4746	14.70192	-14.4	-76.3	-110	1
5.145	10.2678	-8.5347	14.41416	-20.2	-59	-91.2	1
5.15	7.31826	-8.207701	14.19834	-27	-42.7	-75.8	1
5.155	5.2647	-5.40858	13.76016	-22.4	-29.8	-59.9	1
5.16	3.4335	-1.32108	11.03952	-16.3	-21.1	-44.5	1
5.165	0.5559	4.34256	9.5484	-6.3	-11.9	-30.5	1
5.17	-1.8639	8.71782	11.00028	1.8	-6.3	-14.7	1
5.175	-0.96792	8.207701	9.03828	-12.5	-2.2	-7.6	1
5.18	0.63438	5.04234	7.586401	-26.6	-1.1	5.8	1
5.185	-1.97508	6.4746	9.50916	-18.6	9.8	18.7	1
5.19	-2.05356	4.59762	9.980041	-12.9	10.5	27.9	1
5.195	0.2943	2.42634	9.947341	-16.8	7.5	32.6	1
5.2	3.02148	1.5042	8.9271	-7.9	6.2	29.1	1
5.205	9.855781	3.8586	9.2214	7	4.9	19.7	1
5.21	8.28618	3.96978	8.312341	10	-0.7	12.8	1
5.215	1.8639	4.30332	9.110221	2.8	0.7	5.9	1
5.22	-0.22236	4.66956	9.47646	5.1	-1.4	1.6	1
5.225	1.64154	4.34256	8.82246	4.8	-3.9	1.8	1
5.23	2.6487	4.4145	8.63934	6	-5.5	2.3	1
5.235	2.23668	4.55838	8.78322	6.7	-6.1	2.4	1
5.24	1.6023	4.55838	8.75052	6.2	-5.9	2.7	1
5.245	1.45188	4.66956	8.67858	5.5	-5.7	2.8	1
5.25	1.97508	4.78074	8.63934	6	-6.2	3.7	1
5.255	2.83182	4.78074	8.5674	6	-5.8	4.2	1
5.26	2.57022	4.66956	8.67858	5.5	-5.6	4.1	1
5.265	2.1255	4.78074	8.67858	4.2	-4.6	3.8	1
5.27	1.90314	4.78074	8.75052	3.5	-4.9	3.9	1
5.275	2.08626	4.63686	8.75052	1.6	-4.6	4.6	1
5.28	2.27592	4.48644	8.75052	1.4	-5	4.9	1
5.285	2.08626	4.45374	8.78322	1.4	-5.5	5	1
5.29	1.93584	4.45374	8.711281	1.5	-5.1	4.2	1
5.295	1.82466	4.55838	8.894401	2.4	-5.6	3.9	1
5.3	1.93584	4.525681	8.78322	2.6	-6.3	4.6	1
5.305	2.23668	4.55838	8.75052	2.5	-7.7	4.9	1
5.31	2.30862	4.63686	8.75052	2.8	-8.8	4.7	1
5.315	2.08626	4.74804	8.711281	2.4	-10.1	5.3	1
5.32	2.19744	4.63686	8.63934	1.8	-10.3	5.2	1
5.325	2.01432	4.7088	8.85516	2.1	-11.9	5.5	1
5.33	1.97508	4.59762	8.894401	1.4	-12.9	6	1
5.335	2.1255	4.7088	8.78322	1.4	-13.9	6.6	1
5.34	2.19744	4.63686	8.894401	2.3	-15.2	7.2	1
5.345	2.1255	4.525681	8.82246	2.1	-17.2	7.7	1
5.35	2.23668	4.48644	8.78322	1.7	-18.5	8.2	1
5.355	2.19744	4.48644	8.63934	0.4	-20.3	7.9	1
5.36	2.27592	4.59762	8.78322	2	-19.3	8.2	1
5.365	2.27592	4.525681	8.75052	2.8	-19.1	8.6	1
5.37	2.3871	4.59762	8.711281	2.6	-19.7	8.7	1
5.375	2.42634	4.63686	8.78322	3.1	-19.7	8.7	1
5.38	2.45904	4.525681	8.78322	3	-19.7	9.3	1
5.385	2.53752	4.48644	8.5674	3.2	-19.7	9	1
5.39	2.60946	4.48644	8.45622	3.7	-18.7	8.4	1
5.395	2.53752	4.45374	8.42352	4.2	-18.2	8.8	1
5.4	2.60946	4.45374	8.52816	4.2	-17.7	8.3	1
5.405	2.42634	4.48644	8.45622	4.7	-16.1	8.1	1
5.41	2.72064	4.45374	8.63934	4.4	-15.6	6.8	1
5.415	2.45904	4.525681	8.52816	5.1	-15.4	7.2	1
5.42	2.42634	4.66956	8.75052	5	-15.8	7.6	1
5.425	2.42634	4.59762	8.63934	5.4	-16.4	8	1
5.43	2.60946	4.7088	8.600101	5.8	-16.7	8.5	1
5.435	2.6487	4.74804	8.495461	4.6	-17	7.8	1
5.44	2.45904	4.7088	8.52816	3.9	-17.5	8.3	1
5.445	2.45904	4.63686	8.600101	3.5	-17.2	8.2	1
5.45	2.6487	4.55838	8.495461	2.8	-17.2	7.9	1
5.455	2.68794	4.48644	8.38428	2.9	-17.2	8.1	1
5.46	2.53752	4.48644	8.5674	2.8	-16.2	8.3	1
5.465	2.49828	4.48644	8.5674	2.3	-15.2	8.2	1
5.47	2.45904	4.59762	8.52816	2.5	-14.4	8	1
5.475	2.42634	4.59762	8.600101	2.4	-14.1	8.1	1
5.48	2.49828	4.81998	8.711281	2.5	-14.4	8.5	1
5.485	2.53752	4.7088	8.63934	1.5	-16.1	8.8	1
5.49	2.49828	4.7088	8.52816	0.6	-17.7	9.5	1
5.495	2.75988	4.66956	8.52816	0.2	-17.9	9.8	1
5.5	2.6487	4.63686	8.42352	-0.3	-17.5	9.7	1
5.505	2.6487	4.74804	8.5674	-1.1	-17.3	9.5	1
5.51	2.72064	4.63686	8.600101	-2.1	-17.5	9.8	1
5.515	2.79912	4.55838	8.42352	-3	-17.7	9.9	1
5.52	2.79912	4.63686	8.495461	-3.1	-17.2	9.5	1
5.525	2.75988	4.55838	8.52816	-3.7	-16.3	9.8	1
5.53	2.83182	4.37526	8.2404	-4.8	-16	9.8	1
5.535	2.94954	4.45374	8.38428	-4.6	-14.9	9.2	1
5.54	2.94954	4.525681	8.42352	-4.6	-13	8.8	1
5.545	2.83182	4.4145	8.38428	-4.9	-13.4	8	1
5.55	-3.87822	4.59762	10.92834	-5.1	-13	4.9	1
5.555	-19.29954	10.19586	19.49574	-36.2	-47.9	-26.5	1
5.56	6.97818	-2.31516	3.55776	-68.6	-77.5	-35.1	1
5.565	20.12358	4.00902	1.7004	-28.2	-54.6	-28.4	1
5.57	28.59942	3.93708	0.43164	9.5	-26.9	4.1	1
5.575	3.1719	3.89784	4.42758	17.4	8.4	26.3	1
5.58	-10.90218	6.95202	15.10086	14.9	25.5	15.4	1
5.585	-6.010261	6.7362	14.74116	-0.6	11.9	8.9	1
5.59	3.76704	3.5643	7.69758	-7.6	-16.8	13.8	1
5.595	6.867	2.72064	5.44128	-14.3	-17.2	9.2	1
5.6	5.89908	5.04234	8.312341	-1.7	-6	8.4	1
5.605	2.19744	4.08096	10.74522	3.2	-4.9	11	1
5.61	1.0791	4.34256	7.54716	-6	-7.7	9.8	1
5.615	3.24384	6.33072	10.38552	-2	-8.1	7.7	1
5.62	3.35502	5.11428	9.110221	-12	-16.2	9.1	1
5.625	3.09342	4.19214	7.952641	-16.5	-17.2	10.2	1
5.63	3.35502	4.08096	8.42352	-17.2	-20.3	10.8	1
5.635	3.32232	4.4145	8.67858	-16.1	-19.6	10	1
5.64	3.50544	4.85268	9.07752	-18.7	-20.4	7.9	1
5.645	3.50544	4.525681	8.5674	-23.4	-21.3	6.5	1
5.65	3.24384	4.48644	8.78322	-25.8	-21.2	5.8	1
5.655	3.39426	4.48644	8.82246	-28.2	-20.8	3.7	1
5.66	3.35502	4.48644	8.82246	-30.5	-20.3	2.5	1
5.665	3.1719	4.66956	9.03828	-32.4	-19.7	1.8	1
5.67	3.1719	4.74804	9.18216	-35.9	-20.5	1.4	1
5.675	3.13266	4.78074	9.33258	-41.3	-21.3	0.5	1
5.68	3.13266	4.89192	9.293341	-45.2	-23.1	0.5	1
5.685	2.9103	4.85268	9.36528	-49	-23.3	0.2	1
5.69	2.87106	4.85268	9.36528	-53.3	-24.1	-0.4	1
5.695	2.68794	4.45374	8.82246	-59.7	-25.4	-1.7	1
5.7	2.57022	4.48644	8.711281	-63.4	-24.9	-4.6	1
5.705	2.60946	4.85268	8.96634	-64.3	-26.7	-6.6	1
5.71	1.75272	4.7088	9.2214	-65.6	-27.8	-9.8	1
5.715	1.49112	4.63686	9.33258	-67.9	-27.9	-13.7	1
5.72	0.51666	4.78074	9.80346	-70.9	-28.2	-17.8	1
5.725	-0.25506	4.7088	9.9081	-76.3	-32.2	-25.7	1
5.73	-1.41264	4.85268	9.875401	-79.5	-35	-35.3	1
5.735	-2.45904	5.14698	10.13046	-83	-39.4	-48.5	1
5.74	-3.4335	5.40858	10.16316	-87.7	-44.2	-65.1	1
5.745	-4.55184	5.74212	9.947341	-91	-50.1	-82.9	1
5.75	-5.14698	6.291481	10.2024	-95.4	-59.4	-109.4	1
5.755	-5.89908	7.285561	10.13046	-99.4	-66.7	-133.7	1
5.76	-6.23262	8.61318	9.76422	-104.3	-74.1	-161	1
5.765	-6.304561	9.607261	9.5484	-110.7	-84	-190	1
5.77	-6.27186	10.5621	8.67858	-118.3	-93.8	-219.4	1
5.775	-5.97102	11.48424	7.952641	-126.4	-103.1	-255.9	1
5.78	-5.0358	12.47832	7.76952	-133.6	-110.6	-284	1
5.785	-3.9894	13.54434	7.298641	-142.1	-117.3	-311.5	1
5.79	-2.98224	14.61036	6.49422	-150.3	-124.5	-337.7	1
5.795	-2.01432	15.42132	5.33664	-157.7	-131.8	-363.3	1
5.8	0.11118	16.08186	4.71534	-166.1	-138.8	-393.1	1
5.805	3.39426	16.96476	4.89846	-170.2	-137.4	-414.4	1
5.81	6.38304	17.2983	5.2647	-171	-122	-434.7	1
5.815	9.816541	16.23228	4.3164	-171.9	-102.7	-452.6	1
5.82	10.11738	15.97068	2.86452	-164.7	-75.6	-464.6	1
5.825	7.83492	15.5325	1.05294	-149.8	-39.9	-476.9	1
5.83	5.40858	15.08778	-0.50358	-137.6	-25.2	-484.9	1
5.835	4.5126	14.90466	-1.30146	-124.7	-26.5	-489.5	1
5.84	5.14698	14.76078	-1.6677	-112.4	-34.8	-493.1	1
5.845	6.677341	14.49918	-1.62846	-98.2	-40.1	-497.4	1
5.85	8.09652	14.02176	-1.26876	-83.9	-36.1	-501.6	1
5.855	8.84862	13.61628	-0.50358	-66.4	-25.8	-505.8	1
5.86	9.2214	13.39392	0.7978801	-44.8	-9.5	-508.7	1
5.865	9.2541	13.54434	2.43288	-28	-0.2	-507.9	1
5.87	9.293341	13.2108	3.6624	-16.7	1.4	-502.3	1
5.875	9.59418	12.73338	4.17252	-5.6	-2.9	-489.5	1
5.88	10.11738	11.88318	4.42758	0.9	-12.5	-475.7	1
5.885	10.67328	11.29458	5.04234	6	-26.4	-458.8	1
5.89	11.30766	10.74522	5.55246	9.3	-43.7	-438.1	1
5.895	12.24288	9.823081	5.40858	10	-60.5	-414.1	1
5.9	13.1781	8.757061	5.08158	10.8	-74.1	-389.6	1
5.905	13.74054	7.54062	4.49952	14	-83.9	-365.4	1
5.91	13.59012	6.65772	4.46028	20.5	-88.9	-335.3	1
5.915	13.06692	6.03642	4.49952	26.1	-89.1	-311.9	1
5.92	12.09246	5.814061	5.15352	32	-88.9	-289.3	1
5.925	11.0526	5.77482	5.99064	37.1	-88.9	-268.3	1
5.93	9.96696	5.74212	6.677341	40.7	-90.3	-250.3	1
5.935	8.84862	5.40858	7.04358	43.1	-93.6	-230.9	1
5.94	7.80222	5.07504	7.22016	44.1	-95.2	-217.7	1
5.945	6.90624	4.66956	6.97164	44.9	-96.6	-207.6	1
5.95	5.89908	4.26408	6.74928	46.9	-97.8	-200.1	1
5.955	3.65586	5.48052	8.711281	49.8	-98.9	-194.6	1
5.96	2.6487	6.03642	12.99498	44.2	-135.1	-176.6	1
5.965	5.0358	4.08096	10.63404	25.7	-164.7	-165.4	1
5.97	7.462141	0.9875401	5.76828	19.9	-164	-164.5	1
5.975	6.867	-0.51012	5.19276	27	-161.9	-159.8	1
5.98	4.55184	-0.73248	6.46152	34.5	-167	-154.5	1
5.985	4.10712	-0.9156	7.73028	34.7	-184.7	-142.5	1
5.99	5.67018	-1.65462	8.495461	28.8	-207.3	-130.8	1
5.995	10.791	-0.327	13.1454	23	-231	-119	1
6	14.85888	-0.80442	19.0641	21.4	-231.2	-107.8	1
6.005	15.2709	-6.40266	13.64898	0.7	-202.5	-104.2	1
6.01	16.01646	-6.43536	13.21734	-3.9	-173.4	-94.9	1
6.015	15.42132	-4.4145	23.96256	4.3	-149.6	-89.3	1
6.02	11.75892	-9.711901	18.58668	-27.3	-101.1	-86.4	1
6.025	7.05666	-11.62812	13.43316	-57.9	-79.3	-79.5	1
6.03	3.9567	-8.09652	19.60692	-46.5	-71	-76	1
6.035	3.9894	-5.2974	16.4481	-53.7	-64.4	-73.9	1
6.04	4.36872	-1.4715	10.2351	-50.4	-49.7	-67.6	1
6.045	2.83182	5.77482	10.67328	-32	-40.1	-56.2	1
6.05	-1.30146	9.312961	10.05852	-30	-31	-41.8	1
6.055	-2.79912	8.42352	8.12922	-46.6	-22.8	-30	1
6.06	-0.22236	6.36342	8.82246	-52	-17.7	-18.2	1
6.065	2.01432	4.74804	8.82246	-47	-10.7	-4.9	1
6.07	0.25506	3.93708	8.82246	-38.2	2.9	13.7	1
6.075	-1.71348	3.96978	9.50916	-30.8	9.8	25.4	1
6.08	-1.67424	4.00902	9.2214	-24	9.3	31.7	1
6.085	1.22952	4.34256	9.00558	-18.7	5.6	35.4	1
6.09	1.93584	5.2974	9.00558	-7.2	11.8	39.5	1
6.095	2.34786	5.55246	8.78322	-9.5	9.1	40.4	1
6.1	3.28308	4.74804	9.2541	-11.7	8.1	39	1
6.105	4.963861	3.34848	8.12922	-11.5	10.1	33.8	1
6.11	6.12144	2.60946	9.00558	-6.8	9.9	24.8	1
6.115	5.487061	3.19806	8.9271	-4	6.3	13.4	1
6.12	3.80628	4.19214	8.82246	3.2	1.1	3.5	1
6.125	2.42634	4.7088	8.75052	3.9	0.1	-0.7	1
6.13	1.79196	4.89192	8.67858	3.9	-1.1	-2.3	1
6.135	1.82466	4.963861	8.5674	4.3	-1.9	-2	1
6.14	1.56306	5.04234	8.52816	4.6	-2.5	-1	1
6.145	1.49112	5.0031	8.5674	4.4	-1.6	0	1
6.15	1.82466	4.81998	8.495461	4.6	-1.4	1.4	1
6.155	2.27592	5.0031	8.45622	5.5	-0.9	1.9	1
6.16	2.30862	5.07504	8.42352	5	-0.7	1.8	1
6.165	2.23668	5.07504	8.45622	4.2	-0.1	1	1
6.17	2.19744	4.85268	8.45622	2.7	0	1	1
6.175	2.30862	4.89192	8.52816	2.3	-0.1	0.7	1
6.18	2.23668	4.78074	8.52816	1.5	0	0.2	1
6.185	2.16474	4.81998	8.52816	0.3	0.4	-0.3	1
6.19	1.90314	4.93116	8.600101	0.6	0.4	-0.5	1
6.195	1.8639	4.93116	8.600101	0.6	0.6	-0.2	1
6.2	1.97508	4.93116	8.5674	0.9	0.5	-0.3	1
6.205	1.97508	4.93116	8.52816	1.1	0.3	0	1
6.21	2.01432	4.89192	8.495461	0.6	0.5	0	1
6.215	2.05356	5.0031	8.52816	0.6	-0.1	0	1
6.22	2.01432	5.0031	8.495461	0.9	-0.5	-0.2	1
6.225	2.05356	4.89192	8.42352	0.7	-0.2	-0.1	1
6.23	1.90314	4.93116	8.495461	0.5	-0.4	0	1
6.235	1.8639	4.89192	8.495461	0.7	-0.5	-0.3	1
6.24	1.82466	4.89192	8.52816	1.1	-1.2	0	1
6.245	1.90314	4.963861	8.52816	1.9	-1.8	0.4	1
6.25	2.05356	4.89192	8.5674	2.2	-2.1	0.4	1
6.255	2.05356	4.93116	8.495461	2.9	-2.3	0.8	1
6.26	2.01432	4.89192	8.495461	2.9	-2.5	0.4	1
6.265	2.01432	4.89192	8.52816	3	-2.8	0	1
6.27	2.1255	4.89192	8.45622	2.8	-3	0.2	1
6.275	2.19744	4.89192	8.495461	2.9	-3.4	0.2	1
6.28	2.1255	4.93116	8.52816	2.3	-3	0.7	1
6.285	2.19744	4.89192	8.45622	1.9	-2.9	0.2	1
6.29	2.1255	4.93116	8.495461	2.1	-3.3	0.2	1
6.295	2.1255	4.963861	8.45622	2.2	-3.5	0.5	1
6.3	2.05356	4.963861	8.52816	1.9	-3.2	0.9	1
6.305	2.01432	4.963861	8.5674	1.6	-3.2	0.2	1
6.31	2.08626	4.89192	8.45622	1.2	-2.6	0.2	1
6.315	2.01432	4.93116	8.495461	1.8	-2.5	0.7	1
6.32	2.05356	4.93116	8.45622	1.7	-3	1.2	1
6.325	2.05356	4.93116	8.52816	1.1	-3.7	1.2	1
6.33	2.01432	4.89192	8.495461	1.1	-3.9	1.8	1
6.335	2.16474	4.85268	8.42352	1.6	-3.9	1.8	1
6.34	2.01432	4.89192	8.5674	1.4	-3.9	1.9	1
6.345	2.08626	4.89192	8.52816	1.2	-3.8	2.3	1
6.35	2.05356	4.89192	8.600101	1.4	-4.4	2.5	1
6.355	2.05356	4.963861	8.600101	1.4	-4.9	2.1	1
6.36	2.08626	4.963861	8.5674	1.2	-4.8	2.5	1
6.365	2.01432	5.07504	8.63934	1.5	-5.6	3	1
6.37	2.01432	5.14698	8.67858	0.9	-6.3	3.2	1
6.375	2.19744	5.14698	8.75052	0.6	-6.9	3.2	1
6.38	2.16474	5.14698	8.67858	-0.4	-7.2	3.2	1
6.385	2.1255	5.11428	8.711281	-1.9	-7.3	3.2	1
6.39	2.19744	5.11428	8.711281	-2	-8.1	3.4	1
6.395	2.23668	5.18622	8.78322	-1.8	-8.9	3.7	1
6.4	2.27592	5.18622	8.82246	-3.2	-9.6	4	1
6.405	2.27592	5.18622	8.711281	-6	-11.4	4.7	1
6.41	2.34786	5.2974	8.9271	-6.9	-12	4.6	1
6.415	2.34786	5.04234	8.711281	-8.6	-13.5	3.9	1
6.42	2.49828	4.963861	8.75052	-10.4	-13.8	3.4	1
6.425	2.60946	4.963861	8.75052	-11.2	-14.5	3.4	1
6.43	2.57022	5.22546	8.63934	-11.9	-15.4	3.1	1
6.435	2.3871	5.36934	8.63934	-13.7	-15	2.5	1
6.44	2.08626	5.33664	8.67858	-18.4	-15.7	2.4	1
6.445	2.08626	5.25816	8.75052	-22.6	-14.2	2.4	1
6.45	1.97508	5.11428	8.78322	-26	-13.7	2.3	1
6.455	1.8639	4.89192	8.894401	-28.3	-13.2	1.8	1
6.46	1.75272	5.18622	9.03828	-29.8	-13.1	0.7	1
6.465	1.30146	5.55246	9.47646	-32.5	-14.2	-0.7	1
6.47	0.66708	5.40858	9.437221	-37.8	-15.8	-3	1
6.475	0.0327	5.84676	9.731521	-40.9	-18.3	-6.5	1
6.48	-1.45188	6.219541	9.437221	-45.9	-21.2	-11.8	1
6.485	-3.87822	6.69696	9.659581	-50.4	-24.6	-20.7	1
6.49	-6.45498	7.285561	9.980041	-57.4	-26.8	-39.9	1
6.495	-7.9134	8.16846	11.03952	-63.8	-31.2	-60.5	1
6.5	-8.9925	8.207701	9.62034	-73.9	-39.8	-84.8	1
6.505	-8.920561	8.71782	9.50916	-81.4	-52	-110.6	1
6.51	-8.920561	9.0906	9.2214	-85.9	-62.7	-138.2	1
6.515	-8.547781	9.901561	8.63934	-93.1	-74.3	-173.6	1
6.52	-8.50854	10.81716	8.600101	-97.2	-82.9	-202	1
6.525	-7.76298	11.88318	8.42352	-102.3	-93.5	-229.2	1
6.53	-6.93894	12.6222	7.87416	-107.1	-104.9	-255	1
6.535	-5.40858	12.80532	6.899701	-112.3	-114.1	-280	1
6.54	-3.9567	12.84456	5.918701	-115.5	-124.9	-306.6	1
6.545	-2.27592	12.98844	4.82652	-116	-132.5	-324.7	1
6.55	-0.25506	13.57704	4.75458	-115.7	-142.1	-337.8	1
6.555	2.16474	13.68822	4.42758	-115.5	-147.5	-349.3	1
6.56	5.85984	13.83864	5.2647	-113.8	-150.5	-357.7	1
6.565	10.18932	13.7667	6.78852	-110.3	-140.4	-363.5	1
6.57	13.21734	13.25004	7.2594	-103.4	-112.7	-363.6	1
6.575	14.29644	12.39984	6.899701	-95.4	-83.4	-358	1
6.58	13.47894	11.445	5.36934	-86.9	-57.4	-348.1	1
6.585	12.17094	10.15662	3.44658	-78.1	-42.7	-333.2	1
6.59	11.49732	9.123301	2.06664	-67.6	-41	-315.2	1
6.595	11.68698	8.27964	1.45188	-57.2	-47.8	-296	1
6.6	12.50448	7.57986	1.77888	-43.1	-56	-271.1	1
6.605	13.28928	6.991261	2.46558	-31.7	-59.2	-251.8	1
6.61	13.66206	6.33072	3.40734	-19.5	-55.2	-232.6	1
6.615	13.40046	5.63094	4.02864	-8.9	-47.8	-213.8	1
6.62	12.50448	4.74804	4.42758	1	-38.3	-195.5	1
6.625	11.27496	3.78666	4.49952	11.6	-29.4	-174.5	1
6.63	10.0389	2.90376	4.49952	19	-26.8	-157.5	1
6.635	9.07098	2.0601	4.53876	25.6	-28.4	-141.8	1
6.64	8.358121	1.39302	4.9704	31.7	-32.8	-128.7	1
6.645	7.691041	0.9156	5.591701	37.6	-37.8	-116	1
6.65	7.05666	0.39894	6.31764	42	-44.7	-103.9	1
6.655	6.304561	0.07194	7.004341	44.8	-50.9	-95.7	1
6.66	5.487061	-0.14388	7.73028	46	-57.6	-87.9	1
6.665	4.7742	-0.36624	8.312341	45.9	-65.3	-81.2	1
6.67	4.32948	-0.39894	8.96634	43.9	-74	-75.3	1
6.675	3.84552	-0.54936	9.36528	39.1	-82.3	-71.1	1
6.68	3.4335	-0.73248	9.731521	34.1	-87.6	-69.6	1
6.685	2.9103	-0.95484	9.947341	29.5	-91.8	-68.1	1
6.69	2.27592	-1.13796	9.9081	25.1	-95.7	-68	1
6.695	1.82466	-1.36032	9.76422	19.8	-100.1	-68.5	1
6.7	1.41264	-1.5042	9.692281	14.3	-105.9	-68.9	1
6.705	1.19028	-1.58268	9.5811	10.7	-111.3	-70.1	0
6.71	1.0791	-1.5042	9.692281	7.9	-115.7	-72.3	0
6.715	1.19028	-1.39302	9.731521	4.8	-119.4	-74.6	0
6.72	1.30146	-1.2099	9.80346	1.9	-122.2	-76.4	0
6.725	1.6023	-0.9875401	9.80346	-1.1	-126.4	-79.2	0
6.73	1.8639	-0.8829001	9.659581	-3.2	-129	-80.7	0
6.735	6.16068	1.09872	11.14416	-4.4	-129.8	-82.2	0
6.74	12.54372	11.18994	31.18926	12.4	-102.1	-96	0
6.745	1.49112	8.61318	30.5745	12	-15.7	-116.6	0
6.75	-8.02458	0.43818	8.09652	-77.8	-23.5	-103.7	0
6.755	-6.867	1.68732	3.3354	-96.1	-48	-102.9	0
6.76	-2.42634	5.11428	9.2214	-70	-64.3	-115.2	0
6.765	0.7455601	4.81998	11.61504	-64.8	-73.5	-127.9	0
6.77	1.56306	4.00902	8.75052	-69.3	-64.9	-134.2	0
6.775	1.93584	4.1202	7.403281	-65.4	-54.9	-136.7	0
6.78	2.49828	4.34256	7.84146	-59.2	-51.7	-135.8	0
6.785	3.21114	4.66956	8.96634	-53.6	-49.7	-133	0
6.79	4.4799	3.64278	6.82122	-51.1	-47	-126.9	0
6.795	7.42944	4.00902	6.74928	-36.6	-45.9	-113.8	0
6.8	7.1286	7.10244	6.86046	-13.4	-26.2	-91	0
6.805	3.84552	7.9134	8.82246	-2.3	-10.9	-63.2	0
6.81	-1.15104	6.991261	9.437221	-7.3	-0.3	-33.9	0
6.815	-3.54468	5.66364	10.13046	-10	6.1	-15.1	0
6.82	-2.83182	4.4145	10.2024	-10.7	7.5	-1.7	0
6.825	-1.03986	3.67548	9.14946	-10	5.9	8.9	0
6.83	1.26876	3.78666	8.82246	-4.7	5.1	12.8	0
6.835	3.9567	4.30332	8.711281	2.3	3.8	11.6	0
6.84	5.37588	4.48644	8.42352	4.5	3	9.3	0
6.845	4.4799	4.4145	8.35158	3.5	3.6	7.2	0
6.85	2.68794	4.59762	8.63934	3.8	5.6	5.2	0
6.855	1.71348	4.81998	8.67858	3.9	5.1	3.2	0
6.86	2.01432	4.7088	8.600101	3.1	3.2	2.2	1
6.865	2.49828	4.66956	8.42352	2.4	2.3	1.8	1
6.87	2.60946	4.63686	8.495461	2.3	1.7	0.6	1
6.875	2.3871	4.63686	8.67858	2.2	1.8	0.5	1
6.88	2.34786	4.7088	8.600101	2.7	1.5	0.7	1
6.885	2.45904	4.78074	8.45622	2.6	1.2	0.7	1
6.89	2.57022	4.81998	8.495461	1.8	0.9	-0.1	1
6.895	2.60946	4.74804	8.312341	1.2	1	-0.9	1
6.9	2.57022	4.55838	8.2404	0.5	0.2	-0.8	1
6.905	2.49828	4.525681	8.312341	0.7	0.2	-1.6	1
6.91	2.19744	4.4145	8.495461	1.1	0.6	-2	1
6.915	1.8639	4.59762	8.600101	1.5	0.1	-2	1
6.92	1.79196	4.74804	8.600101	2.5	-0.5	-2.3	1
6.925	1.71348	4.85268	8.75052	3.7	-0.9	-2.4	1
6.93	1.6023	4.89192	8.711281	3.5	-1.8	-1.7	1
6.935	1.56306	4.81998	8.67858	2.9	-2.9	-0.8	1
6.94	1.67424	4.81998	8.63934	3.6	-2.9	-0.3	1
6.945	1.64154	4.81998	8.600101	3.5	-3.6	0.2	1
6.95	1.6023	4.85268	8.67858	3.9	-3.9	1	1
6.955	1.6023	4.7088	8.52816	4.3	-4	0.7	1
6.96	1.6023	4.7088	8.52816	4.6	-4.2	1.1	1
6.965	1.67424	4.66956	8.45622	4.9	-3.7	1.7	1
6.97	1.82466	4.525681	8.495461	6	-4.1	2	1
6.975	1.93584	4.48644	8.495461	7.4	-4.6	1.6	1
6.98	1.90314	4.525681	8.495461	8.4	-4.9	1.9	1
6.985	2.01432	4.63686	8.63934	8.8	-5.9	1.7	1
6.99	2.16474	4.63686	8.63934	9.8	-6.3	0.8	1
6.995	2.27592	4.89192	8.52816	10	-6.3	0	1
7	2.30862	4.963861	8.600101	10.2	-4.8	-0.5	1
7.005	2.30862	4.89192	8.600101	8.8	-3.8	-0.9	1
7.01	2.30862	4.81998	8.52816	8.1	-2.2	-1.6	1
7.015	2.27592	4.89192	8.5674	7.8	-1.5	-2.5	1
7.02	2.19744	4.85268	8.52816	7.2	-0.4	-3.2	1
7.025	2.08626	4.93116	8.495461	7	0.2	-4.1	1
7.03	2.05356	4.85268	8.42352	6.7	0.2	-4	1
7.035	1.97508	4.78074	8.495461	6.3	0.2	-3.9	1
7.04	2.01432	4.93116	8.5674	6.8	0.1	-3.9	1
7.045	1.93584	4.63686	8.42352	6.5	0.2	-3.5	1
7.05	2.05356	4.74804	8.42352	7.4	0.2	-3.6	1
7.055	2.05356	4.93116	8.63934	8.5	1.3	-3.5	1
7.06	1.82466	4.7088	8.52816	7.9	1.4	-3.7	1
7.065	2.08626	4.78074	8.495461	7.6	2.1	-3.9	1
7.07	2.30862	5.04234	8.38428	8.2	1.2	-3.6	1
7.075	1.93584	4.78074	8.85516	8.1	0.7	-3.5	1
7.08	2.16474	4.78074	8.38428	7.2	1.4	-4.4	1
7.085	2.19744	5.04234	8.52816	7.8	2	-4.2	1
7.09	2.49828	5.25816	8.312341	7.4	1.3	-4.2	1
7.095	2.05356	5.07504	8.711281	7.2	0.8	-3.8	1
7.1	2.08626	4.89192	8.35158	4.3	1.8	-4.2	1
7.105	2.05356	5.11428	8.600101	4.8	2.1	-4.3	1
7.11	2.01432	5.07504	8.52816	4.4	1.8	-3.8	1
7.115	2.19744	5.22546	8.2404	3.6	2	-3.5	1
7.12	1.71348	4.89192	8.78322	3	0.9	-3.3	1
7.125	1.93584	4.89192	8.52816	1.8	1.5	-3.9	1
7.13	2.08626	5.04234	8.52816	3.1	2.3	-3.5	1
7.135	1.93584	4.963861	8.63934	2.1	1.9	-3.3	1
7.14	1.93584	4.963861	8.495461	2.1	2.2	-2.9	1
7.145	2.01432	4.963861	8.600101	1.8	2.2	-2.3	1
7.15	2.30862	5.04234	8.35158	1.9	2.2	-2.3	1
7.155	1.82466	4.963861	8.75052	3.1	1.7	-1.8	1
7.16	2.01432	4.85268	8.312341	0.9	1.4	-2.5	1
7.165	2.05356	5.07504	8.38428	1.5	1.7	-3	1
7.17	2.08626	5.0031	8.45622	2	2.1	-2.3	1
7.175	2.05356	5.07504	8.42352	1.1	2.3	-1.8	1
7.18	2.01432	5.11428	8.45622	1	2.6	-1.4	1
7.185	2.57022	4.89192	8.02458	0	2.8	-1.4	1
7.19	0.8959801	5.886	9.36528	4.2	3	1.1	1
7.195	2.87106	4.26408	7.80222	-2.4	2.5	-0.7	1
7.2	1.15104	4.963861	8.75052	0.4	3.3	0	1
7.205	1.6023	5.2974	8.495461	1.3	2.7	0.7	1
7.21	2.34786	4.89192	8.312341	0.2	2.9	0.4	1
7.215	2.3871	4.81998	8.38428	0.4	2.3	-0.1	1
7.22	2.19744	4.81998	8.45622	0	2	-0.8	1
7.225	2.34786	4.85268	8.42352	0	1.6	-1.7	1
7.23	2.34786	4.89192	8.35158	0.7	1.6	-1.8	1
7.235	2.1255	4.93116	8.38428	0.7	1.4	-1.7	1
7.24	1.97508	4.89192	8.495461	0.8	1.4	-1.6	1
7.245	2.01432	4.93116	8.45622	0.7	1.5	-1.9	1
7.25	2.01432	4.85268	8.600101	1.1	1.8	-1.9	1
7.255	2.01432	4.93116	8.52816	1.4	1.7	-1.8	1
7.26	2.01432	4.89192	8.5674	1.5	1.1	-2	1
7.265	2.05356	4.89192	8.52816	2.1	0.8	-2.5	1
7.27	1.97508	4.89192	8.5674	2.6	0.2	-2.2	1
7.275	1.90314	4.81998	8.52816	3.3	-0.3	-2.8	1
7.28	2.1255	4.7088	8.5674	3.7	-1.1	-3.4	1
7.285	2.16474	4.63686	8.45622	4.2	-1.4	-4.2	1
7.29	2.27592	4.59762	8.5674	5.9	-1.6	-4.6	1
7.295	2.08626	4.66956	8.5674	7.5	-2.3	-5.4	1
7.3	2.27592	4.66956	8.5674	8.8	-3.3	-7.5	1
7.305	2.72064	4.4145	8.5674	11.5	-4	-9.2	1
7.31	2.72064	4.23138	8.600101	13.7	-3.6	-10.2	1
7.315	2.30862	4.19214	8.67858	18.2	-2.3	-10.6	1
7.32	2.30862	4.23138	8.9271	22.6	-2.2	-11.4	1
7.325	1.41264	4.1202	8.67858	27.5	-2.3	-11.3	1
7.33	1.15104	4.59762	9.110221	34.7	-4.2	-11	1
7.335	1.71348	4.37526	9.2541	42.6	-6.7	-11.2	1
7.34	1.97508	3.93708	9.14946	49.2	-7.8	-11.2	1
7.345	1.93584	4.1202	9.293341	58.7	-8.7	-10.9	1
7.35	1.8639	4.26408	9.2541	67.5	-9.2	-10.3	1
7.355	2.34786	4.45374	9.2214	77.2	-9.3	-10	1
7.36	2.60946	4.48644	8.894401	86.9	-8.4	-9.5	1
7.365	2.6487	4.66956	8.894401	97.1	-6.7	-7.2	1
7.37	3.02148	4.81998	9.47646	104.6	-3.2	-6.2	1
7.375	3.28308	4.93116	9.659581	109.3	1.6	-4.6	1
7.38	3.39426	4.89192	9.83616	111.1	7.9	-3.9	1
7.385	3.28308	4.74804	9.76422	111.7	13.2	-2.4	1
7.39	3.4335	4.45374	9.731521	108.7	18.1	0.4	1
7.395	4.59108	4.23138	11.1834	106.5	27.6	3	1
7.4	5.8206	3.89784	11.14416	98.7	41.7	8.9	1
7.405	5.70942	3.96978	12.09246	91.9	59.3	15.9	1
7.41	4.81344	3.05418	11.72622	83.3	83.7	25.1	1
7.415	5.0358	3.64278	11.79816	72.3	114.5	38.5	1
7.42	6.64464	4.81998	12.66798	64.6	134.5	48.7	1
7.425	6.56616	1.58268	13.87134	50.9	162.7	58.2	1
7.43	7.54062	0.18312	12.59604	32.8	186.4	74.9	1
7.435	8.61972	-0.95484	12.66798	19.6	195.3	97.3	1
7.44	10.15008	-2.57022	11.43846	2.8	199.6	120.3	1
7.445	12.24288	-2.13204	11.39922	-7.1	203.9	145.6	1
7.45	13.85172	-1.7985	12.1971	-15.1	208.4	177.5	1
7.455	13.1781	-0.327	11.5431	-22.3	216.7	203.9	1
7.46	11.3469	1.13796	13.54434	-23.8	209.6	236.6	1
7.465	9.7446	0.80442	12.23634	-35.9	204.7	268.8	1
7.47	8.358121	0.69324	10.30704	-47.6	205.8	286.6	1
7.475	7.390201	0.54936	7.985341	-55.8	205.5	299.3	1
7.48	6.04296	0.7717201	6.82122	-60.2	203.7	310.4	1
7.485	5.07504	1.24914	5.80752	-61.9	201.1	318.9	1
7.49	4.4799	1.58268	5.2974	-62.7	197.8	324.7	1
7.495	4.5126	2.27592	5.08158	-62.4	193.1	329.7	1
7.5	4.10712	2.87106	5.15352	-61	185.7	335.6	1
7.505	4.40142	3.34848	5.04234	-60.6	180.6	338.6	1
7.51	4.40142	3.67548	4.42758	-58.2	177.4	341.7	1
7.515	4.2183	3.64278	3.0084	-54.2	173.8	345.1	1
7.52	4.29024	3.05418	1.26876	-46.6	169.8	348	1
7.525	4.40142	2.6487	0	-32.6	163.6	351.1	1
7.53	5.0358	2.87106	-0.24852	-16.5	157.2	355.5	1
7.535	5.78136	3.89784	0.61476	-0.4	148.6	362.1	1
7.54	6.97818	5.07504	1.81158	14	139.2	369.4	1
7.545	8.436601	6.33072	2.72064	26.4	131.5	377.9	1
7.55	9.633421	7.285561	3.04764	38.7	128.5	387.8	1
7.555	10.2678	8.09652	2.83182	47.8	131.3	396	1
7.56	10.22856	8.940181	2.39364	58.9	136.3	402.8	1
7.565	7.83492	12.9165	4.68264	69.2	138.6	410.2	1
7.57	15.86604	25.46676	18.1158	79.1	118	422.2	1
7.575	15.23166	29.66544	22.94886	111.5	158.3	421.6	1
7.58	5.97102	16.82088	4.46028	66.9	228.1	395.7	1
7.585	-0.11118	16.82088	-2.72064	21.2	232.7	393.3	1
7.59	-2.57022	15.42132	-4.06134	43.1	218.6	384.7	1
7.595	-3.21114	14.57112	-4.6434	63.4	192.5	366.3	1
7.6	-7.390201	20.42442	-4.38834	110.1	170.6	334.1	1
7.605	-6.49422	26.6505	4.53876	147.2	140.6	297.2	1
7.61	-8.770141	25.72836	6.86046	123.7	128.6	254.7	1
7.615	-7.16784	17.95884	5.15352	78.6	116.9	211.3	1
7.62	-4.62378	13.36122	4.86576	58.6	101.2	178.8	1
7.625	-1.93584	10.8564	7.54716	56.1	81.6	145.3	1
7.63	-0.07194	7.39674	8.057281	44	74.4	122.1	1
7.635	1.3407	5.18622	7.84146	36.5	62.7	102.9	1
7.64	1.71348	4.78074	8.2404	32.3	51	83.9	1
7.645	1.00716	5.519761	8.9271	27.7	38.9	64.3	1
7.65	1.15104	6.25224	8.82246	20.5	26.3	43.2	1
7.655	3.61662	6.88008	7.9134	10.9	13.7	23.6	1
7.66	7.23978	6.513841	7.65834	3	5.6	3	1
7.665	7.80222	5.63094	7.47522	-4.4	8.1	-7	1
7.67	4.17906	5.0031	8.27964	-10.6	11.9	-10	1
7.675	0.40548	4.66956	9.110221	-16.2	11.3	-13	1
7.68	-0.40548	4.48644	9.437221	-13.3	9	-15	1
7.685	0.77826	5.11428	8.894401	-8.8	6.3	-13.5	1
7.69	1.64154	5.66364	8.85516	-5.6	7.4	-10.2	1
7.695	1.19028	5.40858	8.78322	-7.4	7.6	-8.1	1
7.7	1.0791	5.0031	8.600101	-7.7	8.9	-6.2	1
7.705	1.37994	4.78074	8.75052	-5.4	8.7	-4.4	1
7.71	1.79196	4.59762	8.711281	-3.5	8.1	-2.9	1
7.715	1.90314	4.63686	8.63934	-3.1	7.4	-1.9	1
7.72	1.79196	4.85268	8.75052	-1.4	6.3	-1.4	1
7.725	1.82466	5.04234	8.711281	-0.4	5.7	-1.6	1
7.73	1.8639	5.04234	8.63934	-1.3	4.6	-1.9	1
7.735	1.8639	4.93116	8.600101	-1.8	3.7	-1.4	1
7.74	1.93584	4.93116	8.63934	-1.6	3.8	-0.9	1
7.745	1.93584	4.89192	8.63934	-2.1	3.7	-0.7	1
7.75	2.1255	4.85268	8.5674	-2.8	4.2	-0.7	1
7.755	2.27592	4.85268	8.52816	-2.9	4.1	-0.4	1
7.76	2.42634	4.78074	8.600101	-3.5	4.2	-0.2	1
7.765	2.57022	4.85268	8.495461	-4.1	4.2	-0.9	1
7.77	2.57022	4.74804	8.600101	-4.3	4.7	-0.9	1
7.775	2.49828	4.85268	8.5674	-4.4	4.9	-1.2	1
7.78	2.42634	4.85268	8.5674	-4.6	5.1	-1.7	1
7.785	2.16474	4.89192	8.63934	-5.1	5.4	-1.8	1
7.79	2.01432	4.89192	8.67858	-5.6	5.8	-1.3	1
7.795	2.1255	4.81998	8.63934	-6.4	6.5	-1	1
7.8	2.16474	4.78074	8.600101	-7.2	6.4	-1.1	1
7.805	2.08626	4.89192	8.63934	-7.4	6.3	-0.7	1
7.81	2.05356	4.74804	8.5674	-7.4	5.6	-0.7	1
7.815	2.1255	4.66956	8.600101	-7.8	5.1	-0.8	1
7.82	2.05356	4.525681	8.5674	-7	5.3	-0.8	1
7.825	2.08626	4.48644	8.52816	-6.5	5.3	-1.2	1
7.83	2.08626	4.55838	8.52816	-5	4.9	-1	1
7.835	2.16474	4.55838	8.45622	-4.2	4.6	-1.7	1
7.84	2.16474	4.525681	8.52816	-3.7	4.4	-2.1	1
7.845	2.05356	4.59762	8.52816	-2.8	4.2	-2.7	1
7.85	2.01432	4.59762	8.52816	-1.5	4.6	-3.1	1
7.855	2.01432	4.66956	8.5674	-1.6	3.9	-2.5	1
7.86	1.93584	4.7088	8.63934	-1.4	3.5	-3	1
7.865	1.8639	4.7088	8.63934	-1.1	3.5	-2.8	1
7.87	1.90314	4.74804	8.600101	-1.3	3.9	-2.4	1
7.875	1.90314	4.74804	8.52816	-1	4.4	-2.2	1
7.88	1.8639	4.74804	8.63934	-0.7	4.5	-1.9	1
7.885	1.8639	4.78074	8.600101	-1.4	4.7	-1.6	1
7.89	2.01432	4.66956	8.600101	-1.2	4.2	-1.4	1
7.895	1.79196	4.78074	8.67858	-1.1	4.6	-1.1	1
7.9	1.82466	4.7088	8.63934	-1.1	4.3	-0.8	1
7.905	1.82466	4.74804	8.5674	-1.1	3.7	-1.1	1
7.91	1.75272	4.66956	8.67858	-1.1	3.7	-0.7	1
7.915	1.71348	4.66956	8.63934	-1	3.6	0.2	1
7.92	1.6023	4.81998	8.711281	-0.7	3.2	-0.2	1
7.925	1.90314	4.78074	8.75052	-0.6	2.3	-0.1	1
7.93	1.93584	4.7088	8.67858	-0.9	1.9	0	1
7.935	1.90314	4.7088	8.75052	-1.3	2.1	0.1	1
7.94	1.90314	4.74804	8.711281	-1.8	2.2	-0.1	1
7.945	2.01432	4.7088	8.67858	-1.6	2.3	-0.4	1
7.95	1.93584	4.7088	8.711281	-1.4	1.9	0	1
7.955	1.97508	4.74804	8.67858	-1.6	1.7	-0.2	1
7.96	2.05356	4.78074	8.75052	-1.8	1.8	-0.6	1
7.965	2.05356	4.78074	8.67858	-1.4	1.3	-0.4	1
7.97	2.16474	4.78074	8.75052	-1.6	1.4	-0.4	1
7.975	2.19744	4.74804	8.82246	-1.7	2.1	-0.7	1
7.98	2.16474	4.89192	8.9271	-1.4	1.6	-1.4	1
7.985	2.08626	5.11428	9.14946	-1.5	2	-1.2	1
7.99	2.1255	5.14698	9.18216	-2.3	1.6	-1.7	1
7.995	2.53752	5.11428	8.96634	-4.3	1.7	-1.8	1
8	2.42634	5.18622	9.07752	-4.8	1.3	-2.8	1
8.005	2.30862	5.22546	9.07752	-4.9	1.3	-3.4	1
8.01	2.30862	5.14698	9.2214	-6	2.8	-3.7	1
8.015	2.19744	4.93116	9.293341	-7.5	3	-4.2	1
8.02	2.53752	4.85268	9.36528	-9	4.4	-4.5	1
8.025	2.9103	4.74804	9.40452	-10.8	5.6	-5.4	1
8.03	3.65586	4.55838	9.659581	-13.3	8.5	-6.7	1
8.035	3.54468	4.15944	9.47646	-16.1	9.8	-7.7	1
8.04	5.33664	1.28184	9.33258	-18.5	13.3	-10.3	1
8.045	8.24694	1.28184	9.50916	-11	29.3	-8.9	1
8.05	8.436601	3.96978	11.5431	6.7	53.2	-1.9	1
8.055	7.9134	4.26408	12.59604	9	81.6	4.2	1
8.06	7.08936	3.12612	11.58234	5.3	115.8	9.9	1
8.065	6.23262	1.98162	10.2024	4.6	143.2	18	1
8.07	5.63748	1.68732	10.2024	6.5	161.5	29.3	1
8.075	4.7742	1.68732	11.00028	12.1	174.8	40.8	1
8.08	2.72064	3.12612	10.41822	16.1	191.1	55.7	1
8.085	1.3407	4.34256	10.60134	22.4	196.2	66.4	1
8.09	1.79196	3.08688	8.85516	21.6	198.8	73.5	1
8.095	2.72064	2.943	8.75052	24.7	201.5	82.3	1
8.1	3.4335	3.60354	10.01928	30.5	205.1	91	1
8.105	4.10712	3.01494	10.60134	30.5	210.8	101.1	1
8.11	4.55184	1.7658	10.78446	28.2	218.1	112.7	1
8.115	6.19338	0.21582	10.71252	24.5	222	126.7	1
8.12	8.475841	-1.1772	10.74522	19.6	219.9	145.8	1
8.125	12.09246	-2.72064	9.47646	15.7	210.1	172.6	1
8.13	15.71562	-3.01494	7.985341	14.9	189.7	218.3	1
8.135	17.06286	-0.95484	8.96634	18.9	166.3	259.3	1
8.14	15.60444	1.06602	11.58234	20.3	138.8	298.2	1
8.145	13.62282	1.4715	12.1644	17.7	128.3	327.6	1
8.15	11.68698	1.32108	10.16316	12.3	132.4	350.4	1
8.155	9.110221	1.13796	8.20116	9	131.7	372.3	1
8.16	6.605401	0.9156	6.899701	9.7	127.9	384.3	1
8.165	4.92462	0.95484	6.2784	12.3	122.5	392.4	1
8.17	3.76704	1.24914	6.49422	16.2	116.9	397.1	1
8.175	2.75988	1.58268	7.076281	20.3	111.9	398.7	1
8.18	1.71348	1.7985	7.44252	23.9	106.3	397.3	1
8.185	0.8175	1.83774	7.87416	26	102.1	394.3	1
8.19	0	1.98162	8.27964	27.5	96.8	387.8	1
8.195	-0.48396	2.0601	8.45622	28.2	92.4	381.7	1
8.2	-0.77826	2.20398	8.78322	28.7	89.2	373.7	1
8.205	-0.8959801	2.24322	8.85516	28.4	86.6	362.8	1
8.21	-0.92868	2.17128	8.75052	29	87.1	352.4	1
8.215	-0.8175	2.0601	8.45622	29.7	89.7	341.3	1
8.22	-0.7455601	2.27592	8.38428	31.4	92.6	330	1
8.225	-0.2943	2.53752	8.45622	33	96.1	319.1	1
8.23	0.44472	2.75988	8.85516	35.2	98.7	308.5	1
8.235	1.37994	3.27	9.2214	36.3	99.7	300.5	1
8.24	2.60946	3.5643	9.62034	36.6	100.8	291.6	1
8.245	3.80628	4.04826	10.09122	35.7	103	286.2	1
8.25	4.88538	4.48644	10.27434	34.5	106.5	282.9	1
8.255	5.85984	4.89192	10.5294	32.7	110	280.6	1
8.26	6.56616	5.55246	10.74522	30.6	111.6	280.8	1
8.265	7.50138	6.219541	10.92834	26.3	112.4	283.1	1
8.27	8.436601	6.585781	10.63404	20.6	112.6	286.9	1
8.275	9.293341	6.65772	10.01928	15.3	114.3	292.3	1
8.28	10.0389	6.62502	9.18216	11.9	117.4	299.1	1
8.285	10.18932	6.62502	8.312341	10	122	306.6	1
8.29	10.18932	6.585781	7.47522	9.9	127.6	316.8	1
8.295	9.89502	6.69696	6.82122	11.3	130.6	326.1	1
8.3	9.5157	7.0632	6.31764	12.9	132.2	334.3	1
8.305	8.920561	7.3248	5.87946	14.9	132.3	342.8	1
8.31	8.21424	7.54062	5.55246	17.4	131	350.4	1
8.315	7.35096	7.6518	5.11428	20.7	128.8	357.9	1
8.32	6.3438	7.691041	4.6434	23.6	126.9	361.9	1
8.325	5.2974	7.6518	4.38834	27.3	124.8	363.7	1
8.33	4.32948	7.54062	4.24446	31.2	122	363.1	1
8.335	3.39426	7.46868	4.06134	35.3	119.2	360.8	1
8.34	2.75988	7.285561	3.81282	39.9	115.6	354.5	1
8.345	2.23668	6.88008	3.40734	43.5	112.8	347.2	1
8.35	1.79196	6.33072	2.43288	47.6	108.9	337.8	1
8.355	1.11834	5.48052	0.8698201	52.8	104	328.2	1
8.36	0.40548	4.1202	-2.21052	59.7	96.1	316.8	1
8.365	-0.2943	2.0928	-6.2784	75.8	85.2	300.2	1
8.37	0.18312	1.1772	-9.00558	100	79.5	283.7	1
8.375	9.483001	12.21672	3.6624	146.3	97	260.6	1
8.38	10.45092	25.2117	19.53498	239.6	212.1	211.3	1
8.385	3.4335	26.72244	13.76016	207	227.7	195.5	1
8.39	-2.68794	29.6262	11.43846	140.1	156.8	200.4	1
8.395	-5.59824	21.82398	5.04234	112.9	118.7	191	1
8.4	-0.8567401	16.23228	-1.6677	64	89.8	147.9	1
8.405	3.61662	20.57484	2.28246	89.6	77	119.7	1
8.41	7.23978	20.64678	4.35564	95.6	61	102.7	1
8.415	7.200541	15.8595	2.13858	62.7	53.6	87.6	1
8.42	5.97102	14.24412	2.39364	46.2	49.5	76.2	1
8.425	4.2183	13.7667	5.11428	42.2	42.9	61.2	1
8.43	1.97508	11.40576	6.71658	22.1	34.5	43.1	1
8.435	1.97508	8.685121	7.14822	0.4	24.2	22.6	1
8.44	6.53346	5.18622	8.52816	-12.6	14.7	2.9	1
8.445	6.93894	3.38118	7.73028	-22.1	14.1	-6.4	1
8.45	3.21114	4.55838	9.2214	-20.9	19.7	-10.8	1
8.455	0	5.22546	9.692281	-24.6	19.5	-13	1
8.46	0.07194	5.2974	9.2214	-27.5	17.4	-11.7	1
8.465	1.19028	5.18622	9.18216	-26.1	17.2	-9.1	1
8.47	1.11834	4.30332	8.75052	-26.4	16.1	-7.2	1
8.475	0.96792	3.78666	8.82246	-20.8	14.3	-5.2	1
8.48	1.3407	3.60354	8.894401	-14.2	12.5	-3.8	1
8.485	1.6023	3.64278	8.78322	-9.2	8.6	-3.3	1
8.49	1.6023	4.04826	8.85516	-3.7	7.3	-3	1
8.495	1.6023	4.37526	8.78322	-1.1	5.9	-3.3	1
8.5	1.30146	4.7088	8.78322	0.7	4.8	-2.8	1
8.505	1.26876	4.74804	8.75052	0.6	4.3	-2	1
8.51	1.30146	4.89192	8.75052	0.1	3.9	-0.6	1
8.515	1.22952	4.81998	8.82246	-0.7	3.9	0.5	1
8.52	1.49112	4.59762	8.82246	-1.7	3.7	1.8	1
8.525	1.75272	4.55838	8.78322	-1.3	3.3	2.5	1
8.53	2.08626	4.48644	8.82246	-0.9	2.5	2.7	1
8.535	2.3871	4.525681	8.75052	-1.2	2.8	2.3	1
8.54	2.3871	4.525681	8.78322	-1.4	2.3	1.6	1
8.545	2.34786	4.48644	8.67858	-2.4	2.4	1.4	1
8.55	2.34786	4.4145	8.78322	-2.7	2.7	0.6	1
8.555	2.16474	4.48644	8.82246	-2.4	3	0.1	1
8.56	1.97508	4.525681	8.894401	-3	3.6	0.4	1
8.565	1.93584	4.525681	8.85516	-3.5	3.7	0.2	1
8.57	1.8639	4.55838	8.82246	-3.9	3.5	-0.1	1
8.575	1.97508	4.525681	8.82246	-3.9	3	0	1
8.58	2.08626	4.45374	8.85516	-4.7	3.2	0.4	1
8.585	1.93584	4.45374	8.78322	-5.1	3.9	0.2	1
8.59	1.90314	4.34256	8.75052	-4.7	4.1	0.1	1
8.595	1.8639	4.30332	8.78322	-4.2	4	0.6	1
8.6	1.90314	4.23138	8.78322	-3.7	3.9	-0.4	1
8.605	1.8639	4.26408	8.78322	-3.3	3.9	-0.4	1
8.61	1.90314	4.19214	8.82246	-2.9	3.8	-1.1	1
8.615	1.75272	4.23138	8.78322	-2	3	-1.4	1
8.62	1.71348	4.26408	8.75052	-1.4	2.7	-1.8	1
8.625	1.82466	4.34256	8.78322	-0.9	3	-1.2	1
8.63	1.8639	4.26408	8.85516	-0.2	2.7	-1	1
8.635	1.79196	4.34256	8.82246	0.1	2.7	-1.6	1
8.64	1.90314	4.34256	8.82246	0.5	2.3	-1.8	1
8.645	1.93584	4.45374	8.75052	0.7	1.9	-1.6	1
8.65	1.79196	4.48644	8.85516	0.9	2.1	-2.1	1
8.655	1.90314	4.4145	8.78322	0.2	2.1	-2.7	1
8.66	1.79196	4.48644	8.78322	-0.2	2.6	-1.8	1
8.665	1.82466	4.45374	8.82246	-0.7	3	-1.6	1
8.67	1.82466	4.48644	8.78322	-0.6	3.1	-1.8	1
8.675	1.82466	4.4145	8.75052	-0.9	2.7	-1.7	1
8.68	1.64154	4.37526	8.82246	-1	3.4	-1.8	1
8.685	1.6023	4.45374	8.85516	-0.7	3.2	-1.6	1
8.69	1.75272	4.34256	8.82246	-0.9	2.5	-1.8	1
8.695	1.79196	4.34256	8.78322	-0.9	2.4	-2.1	1
8.7	1.75272	4.4145	8.82246	-0.8	3	-1	1
8.705	1.79196	4.37526	8.78322	-0.9	3.2	-1	1
8.71	2.01432	4.4145	8.85516	-0.7	3	-1.2	1
8.715	1.79196	4.37526	8.711281	-0.5	2.8	-1.3	1
8.72	1.71348	4.4145	8.85516	-0.6	2.9	-1.1	1
8.725	1.79196	4.45374	8.82246	-1	2.6	-0.9	1
8.73	1.67424	4.55838	8.894401	-1.1	3.1	-0.8	1
8.735	1.6023	4.63686	8.711281	-1.6	3.2	-0.9	1
8.74	1.71348	4.4145	8.82246	-2.5	3.2	-0.9	1
8.745	1.53036	4.48644	8.78322	-2.8	3	-1	1
8.75	1.64154	4.37526	8.78322	-2.3	2.8	-0.2	1
8.755	1.79196	4.4145	8.82246	-1.8	2.5	-0.2	1
8.76	1.8639	4.34256	8.9271	-1.9	3	0	1
8.765	1.90314	4.34256	8.894401	-1.8	3	-0.1	1
8.77	2.01432	4.19214	8.82246	-0.9	2.3	0.1	1
8.775	1.79196	4.4145	8.9271	0	2.3	0.1	1
8.78	1.67424	4.55838	9.03828	0.1	2.6	-0.2	1
8.785	1.75272	4.45374	9.00558	0	2.3	-0.7	1
8.79	1.90314	4.525681	9.07752	0.3	1.3	-0.8	1
8.795	1.93584	4.525681	9.07752	0	0.9	-0.7	1
8.8	2.01432	4.55838	9.07752	-0.3	1.1	-1.4	1
8.805	1.79196	4.63686	9.14946	-0.4	0.7	-1	1
8.81	1.97508	4.59762	9.2214	-0.9	0.1	-0.9	1
8.815	2.19744	4.85268	9.293341	-0.4	0	-1.2	1
8.82	2.42634	4.63686	9.293341	-2.3	1	-1.8	1
8.825	2.49828	4.55838	9.2541	-4.1	1.2	-2.4	1
8.83	2.6487	4.66956	9.47646	-3.7	1.9	-2.5	1
8.835	3.02148	4.34256	9.659581	-5.6	3.7	-2.8	1
8.84	3.58392	4.04826	9.76422	-7.9	6.3	-2.3	1
8.845	4.5126	3.5643	9.947341	-9	12.8	0.3	1
8.85	5.44782	3.08688	10.81716	-9	21.2	4.3	1
8.855	6.38304	2.49828	10.78446	-9.4	38	8.8	1
8.86	6.90624	2.9757	11.11146	-1.1	63.8	12.1	1
8.865	7.42944	2.9757	12.01398	5.1	88.7	17.9	1
8.87	7.27902	1.72656	11.1834	6.9	120.4	28.2	1
8.875	6.71658	1.4715	10.2351	7.8	141.1	38.8	1
8.88	6.23262	2.0601	11.2161	12.6	157.1	50.8	1
8.885	5.14698	2.49828	10.78446	11.9	173.3	63.3	1
8.89	4.92462	3.34848	11.79816	11.2	185.4	75.4	1
8.895	4.251	2.943	11.1834	13.5	204.8	90.5	1
8.9	3.61662	1.98162	9.110221	10.7	219.4	103.3	1
8.905	1.11834	2.3544	7.73028	14.2	224.7	118.5	1
8.91	0	2.20398	7.985341	17.2	218.8	132.1	1
8.915	1.53036	1.32108	8.45622	16.3	205.9	146.5	1
8.92	4.06788	0.69324	9.5811	17.1	195.3	161.2	1
8.925	7.1286	-0.0327	10.2024	18.2	190.6	175.2	1
8.93	9.666121	-0.5886	9.947341	16.3	187.7	198.3	1
8.935	11.94858	-0.8829001	8.85516	14.9	183.4	222.3	1
8.94	14.18526	-0.8436601	7.985341	14.9	175	253.1	1
8.945	15.042	0.66054	7.73028	16.2	157.7	295.4	1
8.95	13.88442	2.6814	9.875401	20	131.4	329.4	1
8.955	11.79816	3.30924	10.74522	17.9	118.9	354.4	1
8.96	10.22856	3.38118	9.40452	15.1	121.4	373.5	1
8.965	8.06382	3.38118	7.65834	14.7	121.8	388.2	1
8.97	5.85984	3.05418	6.31764	16.8	119.8	397.4	1
8.975	4.13982	3.12612	5.591701	21.4	118.4	402.8	1
8.98	3.06072	3.34848	5.624401	30.1	113.7	404.2	1
8.985	2.45904	3.60354	6.2784	36.6	109.5	402.7	1
8.99	2.08626	3.93708	7.004341	41.4	107.5	398.9	1
8.995	1.71348	4.23138	7.80222	46.2	107.8	391	1
9	1.00716	4.45374	8.312341	48	109.7	383.4	1
9.005	0.33354	4.4145	8.711281	48.8	111.3	374.5	1
9.01	-0.22236	4.00902	8.312341	47.3	113.3	364.5	1
9.015	-0.59514	3.45966	7.586401	47.3	114.2	353.5	1
9.02	-1.03986	3.01494	7.076281	47.9	114.8	342	1
9.025	-1.26876	2.83182	7.14822	50.1	115.5	330.7	1
9.03	-1.30146	2.9757	7.586401	52.6	113.7	315.3	1
9.035	-1.0791	3.01494	8.09652	52.7	111	303.7	1
9.04	-0.63438	3.08688	8.52816	51.5	107.6	291.9	1
9.045	-0.07194	3.2373	9.00558	50.1	105.1	280.5	1
9.05	0.63438	3.38118	9.293341	47.7	104	270.9	1
9.055	1.49112	3.49236	9.659581	44	102.2	259.2	1
9.06	2.53752	3.89784	9.80346	41.3	100.3	251.7	1
9.065	3.54468	4.15944	9.83616	37.3	99.8	246.1	1
9.07	4.66302	4.26408	9.659581	33.3	100.6	242.9	1
9.075	5.59824	4.4145	9.2541	29.6	102.2	240.5	1
9.08	6.49422	4.55838	8.75052	26.3	103.3	241.1	1
9.085	7.27902	4.81998	8.09652	24.7	104	243.6	1
9.09	7.985341	4.93116	7.18746	24.4	103.8	247.8	1
9.095	8.65896	4.85268	6.13452	25.4	103.5	254.4	1
9.1	9.2541	4.63686	4.82652	28.4	102.6	262.8	1
9.105	9.666121	4.525681	3.6624	35.9	101	275.4	1
9.11	10.0062	4.81998	2.72064	43.9	98.4	288.1	1
9.115	9.89502	5.63094	2.28246	54	93.8	302.7	1
9.12	9.70536	6.7362	2.21052	64.6	87	317.5	1
9.125	8.9925	8.390821	2.90376	75.3	79.6	331	1
9.13	8.61972	11.29458	5.11428	85.4	69.3	344.2	1
9.135	9.7446	14.57112	7.76952	92.5	57.4	355.1	1
9.14	12.50448	19.3584	13.87134	107.6	83.6	352.9	1
9.145	8.24694	18.22044	12.38022	116.3	147.5	336.2	1
9.15	1.00716	14.53842	5.73558	83.8	180.3	325.7	1
9.155	-4.36872	14.20488	2.39364	69.1	181.5	321.8	1
9.16	-5.0031	13.94982	0.8698201	72.8	162.8	311.1	1
9.165	-2.60946	13.98252	2.3544	84.4	136.5	289.1	1
9.17	-2.19744	14.9439	4.3164	92.9	134.2	268.2	1
9.175	-2.6487	15.31014	5.40858	93.3	134.5	246.8	1
9.18	-9.18216	15.38208	3.37464	88.3	130.2	224.9	1
9.185	-17.9196	20.2413	3.08034	83.8	113.8	187.6	1
9.19	-20.94762	20.42442	11.8701	86.5	73.8	151.6	1
9.195	-11.64774	12.9165	8.78322	52.9	58.7	106.1	1
9.2	1.15104	9.56802	4.6107	33.1	52.6	77.4	1
9.205	11.30766	6.40266	3.77358	35.8	51	64.8	1
9.21	15.60444	6.25224	1.92276	43.6	63	70.6	1
9.215	14.66922	7.9134	4.6434	66.5	73.1	91.2	1
9.22	8.06382	7.691041	5.55246	63.7	77.7	100.7	1
9.225	0.22236	8.502001	8.711281	61.5	80.6	103.5	1
9.23	-3.9894	8.09652	9.2214	52.4	77.9	97.8	1
9.235	-2.75988	7.213621	8.2404	41	69.5	88	1
9.24	0.8959801	6.7689	7.33134	34.2	58.3	77.9	1
9.245	4.13982	6.43536	8.20116	31	51.8	69.8	1
9.25	5.07504	5.48052	7.80222	20	50.4	62.5	1
9.255	3.9894	5.2974	7.62564	12.8	52.4	56.6	1
9.26	1.45188	6.33072	8.42352	10.3	51.6	51.3	1
9.265	-0.5559	6.69696	7.586401	1.4	43.3	41	1
9.27	0.07194	7.72374	7.22016	-3.7	33	29.9	1
9.275	2.42634	8.2404	6.78852	-7.7	24.2	19.4	1
9.28	3.7278	8.02458	6.09528	-15.8	19.2	9.1	1
9.285	3.4335	7.9134	6.38958	-20.9	16.5	0.2	1
9.29	3.06072	6.219541	7.62564	-27.3	13.7	-7.9	1
9.295	2.72064	4.1202	8.057281	-36.1	12	-12	1
9.3	0.44472	4.48644	8.82246	-29.6	13.8	-11.1	1
9.305	-1.15104	4.525681	9.18216	-24.7	11.7	-10.7	1
9.31	-0.37278	4.00902	9.47646	-20.5	9.7	-9.7	1
9.315	0.48396	4.30332	9.50916	-13.9	8.8	-6.3	1
9.32	0.18312	4.55838	9.293341	-10.2	8.7	-2.9	1
9.325	0.22236	4.85268	9.2541	-8.6	7.4	-0.3	1
9.33	1.11834	4.7088	8.894401	-6.7	6.4	2	1
9.335	1.82466	4.85268	8.85516	-5.3	6	4.2	1
9.34	2.23668	4.85268	8.85516	-4.5	4.9	4.5	1
9.345	2.1255	5.04234	8.82246	-5.6	5.3	4.5	1
9.35	1.8639	5.22546	8.63934	-6.7	6	3.8	1
9.355	1.93584	5.25816	8.495461	-8.5	6.4	3.7	1
9.36	2.01432	5.18622	8.35158	-9.8	7	3.6	1
9.365	2.05356	5.04234	8.45622	-10.9	7.7	3.6	1
9.37	1.93584	5.04234	8.42352	-11.4	8	3.5	1
9.375	2.05356	5.2974	8.63934	-11.5	7.7	3.3	1
9.38	1.71348	4.93116	8.67858	-13.1	8.5	3.7	1
9.385	2.27592	4.85268	8.600101	-13.1	9.8	3.9	1
9.39	2.53752	4.55838	8.711281	-11.7	9.7	3.5	1
9.395	1.97508	4.525681	8.78322	-11.7	9.6	2.8	1
9.4	1.71348	4.48644	8.85516	-9.8	8.1	1.4	1
9.405	1.8639	4.48644	8.78322	-8.1	7	0.7	1
9.41	1.82466	4.525681	8.78322	-6.3	6.5	0.4	1
9.415	1.6023	4.59762	8.75052	-5	6.2	0	1
9.42	1.45188	4.66956	8.78322	-3.8	5.6	0.5	1
9.425	1.45188	4.78074	8.67858	-2.9	5	0.9	1
9.43	1.71348	4.81998	8.600101	-2.5	4.5	1.9	1
9.435	1.79196	4.78074	8.67858	-2.3	4.4	2.1	1
9.44	1.75272	4.74804	8.63934	-2.8	4.9	1.8	1
9.445	1.79196	4.81998	8.5674	-2.8	4.4	1.8	1
9.45	1.75272	4.93116	8.5674	-2.8	4.6	1.9	1
9.455	1.6023	4.89192	8.52816	-3.2	4.9	1.8	1
9.46	1.56306	4.78074	8.52816	-3.3	3.9	1.4	1
9.465	1.49112	4.7088	8.600101	-3.3	3.7	1.8	1
9.47	1.41264	4.66956	8.600101	-3	3.2	1.6	1
9.475	1.49112	4.74804	8.5674	-2	2.8	1.4	1
9.48	1.49112	4.7088	8.67858	-1.7	2.3	1.6	1
9.485	1.41264	4.66956	8.600101	-1.4	2.3	1.7	1
9.49	1.53036	4.63686	8.63934	-0.9	2.3	2.5	1
9.495	1.64154	4.63686	8.63934	-0.9	2.3	1.6	1
9.5	1.67424	4.59762	8.67858	-0.7	2.8	1.8	1
9.505	1.71348	4.45374	8.711281	-0.2	2.7	1	1
9.51	1.45188	4.7088	8.75052	0.2	1.6	0.2	1
9.515	1.53036	4.59762	8.75052	0.4	1.1	0.6	1
9.52	1.53036	4.66956	8.711281	0.4	1.2	0.2	1
9.525	1.79196	4.7088	8.75052	0.5	1.5	0.5	1
9.53	1.64154	4.85268	8.67858	0.9	1.3	1.1	1
9.535	1.3407	4.85268	8.82246	0.5	1.6	1.6	1
9.54	1.8639	4.66956	8.75052	-0.2	1.5	1.3	1
9.545	1.79196	4.74804	8.78322	-0.4	1.8	1.6	1
9.55	1.64154	4.74804	8.67858	-0.4	2.1	1.9	1
9.555	1.8639	4.74804	8.67858	-0.4	2	0.9	1
9.56	1.97508	4.63686	8.711281	-0.9	2	0.9	1
9.565	2.01432	4.55838	8.600101	-1.3	2.2	0.2	1
9.57	2.01432	4.55838	8.63934	-1.1	2.4	-0.4	1
9.575	1.71348	4.55838	8.63934	-1.4	2.5	-1.5	1
9.58	1.64154	4.525681	8.67858	-0.9	3.2	-1.8	1
9.585	1.75272	4.59762	8.67858	-0.1	3.2	-2	1
9.59	1.71348	4.63686	8.85516	-0.1	3	-2.3	1
9.595	1.71348	4.63686	8.82246	0.5	3.1	-2.1	1
9.6	1.64154	4.7088	8.894401	1.4	3.6	-1.8	1
9.605	1.90314	4.59762	8.9271	2.1	3.6	-1.5	1
9.61	1.90314	4.74804	8.894401	3.1	3.7	-0.7	1
9.615	1.79196	5.0031	9.00558	4.4	3.2	-0.9	1
9.62	1.79196	5.07504	8.9271	5	2.9	-0.9	1
9.625	1.97508	4.85268	8.894401	4.6	3.2	-0.7	1
9.63	1.90314	4.78074	9.03828	5.1	3.5	0	1
9.635	2.16474	4.26408	8.9271	5.1	4	0.4	1
9.64	3.28308	3.5643	9.03828	6.9	5.3	1.1	1
9.645	4.02864	3.45966	9.14946	11.5	9.8	4	1
9.65	3.09342	3.8586	9.47646	16.3	16.1	8.4	1
9.655	2.72064	4.00902	9.875401	19.5	20.5	13	1
9.66	2.98224	3.64278	9.875401	21.1	25.4	17.5	1
9.665	3.61662	3.5643	10.2024	22.5	33	21.7	1
9.67	4.62378	4.26408	11.98128	29.6	49.3	27.3	1
9.675	4.59108	3.42042	11.72622	33.8	71.4	30.4	1
9.68	3.28308	1.90968	9.07752	33.2	90	36.4	1
9.685	0.11118	2.75988	7.985341	39.8	97.2	43.7	1
9.69	0.5559	3.5643	8.9271	50	87	48.5	1
9.695	2.27592	4.04826	10.41822	55.4	76.1	50.1	1
9.7	5.07504	3.8259	10.60134	56.7	79	51.8	1
9.705	7.16784	3.45966	10.49016	55.6	88.2	57.1	1
9.71	7.50138	3.49236	10.5621	55.4	102.6	64.4	1
9.715	6.90624	3.34848	10.45746	54.3	118	72.4	1
9.72	6.71658	4.19214	10.8564	52.7	129.7	83.9	1
9.725	8.50854	4.74804	12.59604	53.4	136.5	97.5	1
9.73	12.24288	2.13204	10.5294	45.9	145.4	115.7	1
9.735	17.54682	-0.2943	7.69758	34.5	147.9	141.5	1
9.74	22.21638	-0.7717201	6.572701	33.8	138.9	182.5	1
9.745	25.38828	0.73248	7.14822	37.1	125.9	241.7	1
9.75	22.73958	6.219541	12.70722	41	106.6	292.3	1
9.755	18.10926	7.10244	15.90528	31.5	92	327.6	1
9.76	13.88442	5.44782	12.12516	15.1	108.9	345.9	1
9.765	8.6982	4.23138	8.057281	7.1	121.5	356.3	1
9.77	4.02864	3.49236	6.2784	6	123.3	359.5	1
9.775	1.3407	3.93708	6.82122	7.4	116.8	357.6	1
9.78	-0.07194	4.48644	8.75052	5.8	105	351.3	1
9.785	-1.03986	4.7088	10.30704	0.9	96.1	342.3	1
9.79	-2.57022	4.55838	10.8891	-6	93.6	329	1
9.795	-4.7742	4.19214	10.67328	-16.6	93.5	308.2	1
9.8	-6.97818	3.64278	10.05852	-24.6	93	287.9	1
9.805	-8.547781	3.19806	9.659581	-32.2	89.9	264.2	1
9.81	-9.33258	2.87106	9.62034	-40.1	82.5	237.3	1
9.815	-9.03174	2.79258	9.83616	-47.4	74.3	208.1	1
9.82	-8.06382	2.79258	10.01928	-54.4	66.9	178	1
9.825	-6.64464	2.79258	9.83616	-61.2	61.5	149	1
9.83	-4.81344	2.72064	9.33258	-69.7	55	115.9	1
9.835	-2.68794	2.60946	8.35158	-75	49.8	93.3	1
9.84	-0.44472	2.31516	6.97164	-77.7	45.3	75.1	1
9.845	1.67424	2.0928	5.40858	-76.5	40.1	58.3	1
9.85	3.65586	1.68732	3.37464	-71.1	35.4	50.7	1
9.855	5.44782	1.13796	1.12488	-61.8	31.9	47.3	1
9.86	6.82776	0.5886	-0.61476	-47.3	28.2	47.6	1
9.865	8.09652	0.8829001	-1.12488	-28	23	51.5	1
9.87	9.2541	1.65462	-0.6867	-8.4	18.5	59	1
9.875	10.22856	2.75988	0.54282	10.2	16.3	68.1	1
9.88	10.791	3.8586	1.88352	30	17.3	80.6	1
9.885	10.49016	4.74804	3.04764	42.8	21	91.9	1
9.89	9.59418	5.519761	3.77358	54.1	24.5	102.5	1
9.895	8.13576	5.95794	4.10058	63.2	27.4	112.8	1
9.9	6.45498	6.291481	4.10058	70.9	28.7	120.4	1
9.905	4.81344	6.62502	4.35564	79.6	29.1	127.4	1
9.91	3.1719	6.95202	4.38834	85.8	28.3	129.9	1
9.915	1.75272	7.3248	4.38834	91.3	27.1	130.1	1
9.92	0.51666	7.76298	4.71534	96.8	27.9	127	1
9.925	-0.51666	8.64588	5.9514	102	26.6	121.9	0
9.93	-1.6023	10.67328	8.894401	105.4	17.2	113.4	0
9.935	-2.42634	13.13886	12.38022	100.2	2	107.4	0
9.94	-2.30862	14.61036	14.77386	83	-14.6	101.6	0
9.945	-1.8639	15.15972	15.8268	59.8	-27.3	94.9	0
9.95	-1.26876	14.61036	15.32322	35	-30.9	84.2	0
9.955	-1.26876	13.61628	13.8321	6.3	-25.4	68.1	0
9.96	-1.8639	12.51102	11.8701	-11.2	-14.8	52.7	0
9.965	-2.9103	11.40576	9.5811	-23.9	-4.4	37.9	0
9.97	-3.6951	10.45092	7.37058	-32.6	1.1	23.7	0
9.975	-3.65586	9.6792	5.2974	-37.4	0.8	10.2	0
9.98	-2.83182	8.61318	4.21176	-38.6	-5.6	-1.1	0
9.985	5.0031	6.88008	-1.45188	-36.2	-14.1	-12.6	0
9.99	-0.5559	10.67328	-0.28776	10.8	10.7	-27.9	0
[truncated: 3,028 more rows]
