# Supplementary material for: Real-Time Detection of Freezing Motions in Parkinson's Patients for Adaptive Gait Phase Synchronous Cueing
Source: Front Neurol. 2021 Dec 6;12:720516. doi: 10.3389/fneur.2021.720516 (PMC8685223; doi:10.3389/fneur.2021.720516)
Supplement: Supplementary file 2 [file Data_Sheet_2.zip › data/S8/S8_left_foot_trial_2.csv]

time	acc_x	acc_y	acc_z	gyr_x	gyr_y	gyr_z	FoG
0	-1.0464	5.93178	8.207701	1.3	-0.3	-0.8	0
0.005	-1.0464	5.97102	8.207701	1.4	-0.1	-0.4	0
0.01	-1.0464	5.97102	8.207701	1.8	-0.2	0	0
0.015	-1.08564	5.93178	8.16846	2.1	-0.9	0	0
0.02	-1.08564	5.93178	8.207701	2.3	-0.6	0.7	0
0.025	-1.08564	5.97102	8.207701	2.3	-0.5	1.1	0
0.03	-1.0464	6.00372	8.207701	2.5	-0.7	1.2	0
0.035	-1.08564	6.00372	8.16846	2.6	-0.6	1.4	0
0.04	-1.0464	6.04296	8.13576	2.6	-0.3	1.8	0
0.045	-1.0137	6.00372	8.09652	2.5	-0.9	1.6	0
0.05	-0.9744601	6.00372	8.16846	2.7	-0.9	1.1	0
0.055	-0.9352201	5.97102	8.13576	2.2	-0.7	1.8	0
0.06	-0.8959801	6.04296	8.02458	1.6	-0.8	1.4	0
0.065	-0.9352201	6.00372	7.952641	1.6	-0.9	1.3	0
0.07	-0.8959801	6.04296	7.9134	0.9	-0.4	1.5	0
0.075	-0.8959801	5.97102	7.952641	0.7	-0.3	0.8	0
0.08	-0.7848001	5.97102	8.02458	-0.1	0	0.4	0
0.085	-0.8240401	5.93178	7.985341	-0.9	0.7	0	0
0.09	-0.9352201	5.89254	8.02458	-0.7	0.9	-0.3	0
0.095	-0.9744601	5.93178	7.985341	-1.2	1	-0.6	0
0.1	-0.9352201	5.97102	8.02458	-2.3	0.9	-0.4	0
0.105	-0.8959801	5.89254	8.09652	-2.5	0.7	-0.9	0
0.11	-0.8959801	5.93178	8.09652	-2.3	0.7	-1.1	0
0.115	-0.9352201	5.97102	8.16846	-2.5	1.1	-1.1	0
0.12	-1.0137	5.89254	8.16846	-2.7	1.2	-1.1	0
0.125	-1.0464	5.97102	8.16846	-2.6	1.1	-1.1	0
0.13	-0.9744601	5.89254	8.207701	-2.7	1.4	-1.1	0
0.135	-1.0137	5.85984	8.2404	-2.2	1.1	-1.4	0
0.14	-1.0464	5.93178	8.27964	-2.1	0.8	-1.6	0
0.145	-1.0464	5.89254	8.2404	-1.7	0.4	-1.5	0
0.15	-1.08564	5.85984	8.312341	-0.7	0.3	-1.1	0
0.155	-1.0464	5.85984	8.27964	-0.5	0.6	-1.6	0
0.16	-1.08564	5.85984	8.27964	0	0.4	-0.9	0
0.165	-1.12488	5.93178	8.312341	0.9	0.2	-0.7	0
0.17	-1.08564	5.93178	8.312341	0.9	0.4	-1.1	0
0.175	-1.0464	5.93178	8.2404	1.6	0.1	-1.1	0
0.18	-1.08564	5.93178	8.2404	2.3	-0.2	-0.7	0
0.185	-1.15758	5.97102	8.2404	2.8	-0.4	-0.4	0
0.19	-1.12488	5.85984	8.2404	2.7	-0.2	0	0
0.195	-1.08564	5.97102	8.207701	3.2	-0.4	0.4	0
0.2	-1.08564	5.97102	8.16846	3.4	-0.3	0.9	0
0.205	-1.08564	5.97102	8.13576	3.4	-0.4	0.8	0
0.21	-1.08564	6.00372	8.16846	3.5	-0.5	1.4	0
0.215	-1.08564	6.082201	8.13576	3.3	-0.8	1.4	0
0.22	-1.08564	6.04296	8.02458	3	-0.4	1.5	0
0.225	-1.0137	5.97102	7.985341	3.1	-0.7	1.2	0
0.23	-0.8632801	5.97102	7.952641	2.7	-0.7	1	0
0.235	-0.8959801	6.00372	8.02458	2.3	-0.5	1	0
0.24	-0.9352201	6.00372	7.985341	1.7	-0.3	1.2	0
0.245	-0.9744601	5.93178	7.985341	0.9	-0.4	1.5	0
0.25	-0.9744601	5.97102	7.952641	0.2	0	0.7	0
0.255	-0.9352201	5.97102	8.057281	-0.2	0.2	0.4	0
0.26	-0.8959801	6.00372	8.02458	-0.7	0	0.3	0
0.265	-0.8632801	5.97102	7.985341	-1.6	0.2	0	0
0.27	-0.9352201	5.93178	8.02458	-1.5	0.4	0	0
0.275	-0.8959801	5.97102	8.02458	-1.8	0.6	-0.3	0
0.28	-0.9352201	5.93178	8.09652	-2.3	0.8	-0.7	0
0.285	-0.9744601	5.93178	8.09652	-2.3	0.8	-0.5	0
0.29	-0.9744601	5.89254	8.13576	-2.7	0.9	-1.1	0
0.295	-0.9352201	5.97102	8.13576	-3	0.5	-1.2	0
0.3	-1.0137	5.89254	8.16846	-3	0.4	-1.6	0
0.305	-1.0137	5.93178	8.207701	-2.9	0.5	-1.3	0
0.31	-1.0464	5.89254	8.207701	-3	0.5	-1.1	0
0.315	-1.0464	5.89254	8.2404	-2.7	0.2	-1.4	0
0.32	-1.08564	5.85984	8.2404	-1.6	0.3	-1	0
0.325	-1.08564	5.89254	8.312341	-1.4	0	-1	0
0.33	-1.0464	5.93178	8.312341	-1	0.2	-0.9	0
0.335	-1.0464	5.89254	8.2404	-0.4	0.2	-0.2	0
0.34	-1.08564	5.89254	8.312341	-0.1	-0.1	-0.5	0
0.345	-1.0464	5.85984	8.2404	0.4	0	0	0
0.35	-1.08564	5.85984	8.207701	1.1	0	0	0
0.355	-1.0137	5.89254	8.2404	1.8	0	0.4	0
0.36	-1.08564	5.93178	8.27964	2.1	0	0.3	0
0.365	-1.08564	5.93178	8.207701	2.5	0	0.7	0
0.37	-1.08564	5.89254	8.207701	2.9	0	0.5	0
0.375	-1.0137	5.93178	8.16846	2.8	0	1.1	0
0.38	-1.0464	5.93178	8.207701	3	0	1.5	0
0.385	-0.9744601	5.97102	8.16846	3.4	0	1.5	0
0.39	-1.0137	5.97102	8.16846	3.3	0	2	0
0.395	-1.0137	6.00372	8.057281	2.9	0.5	1.2	0
0.4	-1.0137	6.00372	8.057281	2.8	0.2	1.3	0
0.405	-0.9744601	5.97102	8.02458	2.3	0	1.3	0
0.41	-0.9744601	5.97102	8.057281	1.9	0.3	1.1	0
0.415	-0.9744601	6.00372	8.057281	1.8	0	0.5	0
0.42	-1.0137	6.04296	8.09652	1.4	0.5	0.2	0
0.425	-0.9744601	5.97102	8.02458	1	0	0.4	0
0.43	-0.9352201	5.97102	8.02458	0.4	-0.4	0	0
0.435	-0.8959801	5.97102	7.985341	-0.2	-0.2	0	0
0.44	-0.8959801	6.00372	7.952641	-0.7	0	-0.7	0
0.445	-0.9352201	5.97102	8.057281	-0.9	0.3	-1.1	0
0.45	-0.9744601	5.97102	7.985341	-1.3	0.5	-0.9	0
0.455	-0.9352201	5.97102	8.09652	-1.3	0.4	-1.1	0
0.46	-0.9744601	5.93178	8.13576	-1.6	0.6	-0.5	0
0.465	-1.0137	5.89254	8.16846	-2.3	0.2	-0.6	0
0.47	-1.0137	5.93178	8.16846	-2.6	0.7	-0.8	0
0.475	-0.9744601	5.89254	8.207701	-2	0.7	-0.9	0
0.48	-1.0464	5.93178	8.2404	-2.1	0.4	-0.9	0
0.485	-1.0464	5.85984	8.2404	-1.6	0.2	-0.7	0
0.49	-1.0464	5.93178	8.2404	-1.1	0	-0.8	0
0.495	-1.0464	5.89254	8.207701	-0.9	0.2	-0.8	0
0.5	-1.0464	5.89254	8.2404	-0.7	0	-0.9	0
0.505	-1.0464	5.89254	8.312341	-0.2	0	-0.9	0
0.51	-1.0464	5.89254	8.2404	0.2	0.2	-0.5	0
0.515	-1.0464	5.8206	8.2404	0.1	0.3	-0.1	0
0.52	-1.08564	5.93178	8.207701	0.6	0	0	0
0.525	-1.0137	5.93178	8.312341	1.5	-0.9	-0.1	0
0.53	-1.0464	5.93178	8.27964	1.2	-0.5	-0.2	0
0.535	-1.08564	5.97102	8.207701	1.3	-0.7	-0.1	0
0.54	-1.12488	5.93178	8.207701	1.8	-0.4	0	0
0.545	-1.08564	6.00372	8.16846	2.3	-0.2	0.2	0
0.55	-1.08564	5.97102	8.16846	2.4	-0.7	0	0
0.555	-1.08564	5.93178	8.16846	2.1	-0.7	0.2	0
0.56	-1.08564	5.97102	8.16846	2.5	-0.6	0.4	0
0.565	-1.0464	5.97102	8.13576	2.4	-0.9	0.2	0
0.57	-1.0137	5.93178	8.13576	2.6	-0.7	1	0
0.575	-1.0464	5.93178	8.13576	2.6	-0.2	0.9	0
0.58	-0.9744601	5.97102	8.13576	1.9	-0.1	1.3	0
0.585	-1.0137	6.04296	8.057281	2	0.1	1.3	0
0.59	-0.9744601	6.00372	8.057281	1.7	-0.3	1.1	0
0.595	-0.9352201	6.00372	8.02458	1.2	0	1.2	0
0.6	-1.0137	5.97102	8.057281	0.7	0	1.6	0
0.605	-0.9744601	6.00372	8.09652	0.3	-0.1	1	0
0.61	-0.9352201	5.93178	8.057281	0.3	0	0.7	0
0.615	-0.9352201	5.97102	8.02458	-0.1	0.2	0.7	0
0.62	-0.9744601	5.93178	8.057281	-0.8	0.3	0.4	0
0.625	-0.9352201	5.97102	8.057281	-0.9	0.4	0.2	0
0.63	-0.9744601	5.93178	8.13576	-0.8	0.4	0.3	0
0.635	-0.9352201	6.00372	8.13576	-0.9	0.3	0.2	0
0.64	-0.9744601	5.93178	8.09652	-1.1	0.4	-0.4	0
0.645	-0.9352201	5.89254	8.09652	-1.3	0.5	-0.7	0
0.65	-0.9744601	5.93178	8.16846	-1.1	0.5	-0.4	0
0.655	-0.9744601	5.93178	8.16846	-1.1	0.4	-0.7	0
0.66	-0.9744601	5.89254	8.2404	-1.1	0.3	-1.2	0
0.665	-0.8959801	5.89254	8.16846	-0.7	0.1	-1.1	0
0.67	-1.0137	5.89254	8.207701	-1.1	-0.4	-1.3	0
0.675	-1.0464	5.89254	8.207701	-1.1	-0.3	-1.6	0
0.68	-1.0137	5.89254	8.2404	-0.4	-0.4	-1.8	0
0.685	-1.0137	5.93178	8.16846	0	-0.5	-1.6	0
0.69	-1.0464	5.97102	8.207701	0.2	-0.2	-2	0
0.695	-1.08564	5.97102	8.16846	0.6	-0.4	-1.8	0
0.7	-1.12488	5.89254	8.16846	0.8	-0.5	-0.9	0
0.705	-1.12488	5.97102	8.207701	0.6	-0.7	-0.9	0
0.71	-1.12488	5.93178	8.2404	1.1	-0.5	-0.7	0
0.715	-1.15758	5.93178	8.207701	1.8	-0.4	-0.5	0
0.72	-1.19682	5.89254	8.207701	1.8	-0.4	-0.6	0
0.725	-1.12488	5.89254	8.207701	2.4	-0.6	0.4	0
0.73	-1.08564	5.93178	8.207701	2.1	0	0.7	0
0.735	-1.0464	6.00372	8.13576	2	0	1.4	0
0.74	-1.12488	5.97102	8.13576	2.2	-0.2	1.7	0
0.745	-1.0464	5.97102	8.16846	2.1	0	1.5	0
0.75	-1.0137	6.00372	8.16846	1.9	-0.2	1.6	0
0.755	-1.0137	6.04296	8.13576	1.9	-0.4	1.5	0
0.76	-1.0137	6.00372	8.16846	2	-0.3	1.6	0
0.765	-0.9744601	6.00372	8.02458	1.6	0	1.5	0
0.77	-0.9744601	6.04296	8.09652	1.4	-0.5	1.3	0
0.775	-0.9352201	5.97102	8.09652	0.9	-0.3	1.2	0
0.78	-0.9744601	6.00372	8.057281	0.8	-0.4	1	0
0.785	-0.8959801	5.93178	8.057281	0.3	-0.2	0.6	0
0.79	-0.9352201	6.00372	8.02458	0	-0.2	0	0
0.795	-0.8959801	6.00372	8.02458	-0.4	-0.1	0	0
0.8	-0.8632801	5.97102	8.02458	-0.7	0	0	0
0.805	-0.9352201	5.97102	8.02458	-0.9	0.1	-0.7	0
0.81	-0.9352201	5.89254	8.057281	-1.7	0	-0.8	0
0.815	-0.9352201	5.85984	8.057281	-1.9	0.2	-1.4	0
0.82	-0.9352201	5.93178	8.13576	-2.2	0.4	-0.8	0
0.825	-0.9744601	5.97102	8.13576	-2.2	0.3	-1.4	0
0.83	-0.9744601	5.93178	8.16846	-2.3	0.3	-1.4	0
0.835	-1.0137	5.97102	8.16846	-2.3	0.6	-1.1	0
0.84	-1.0137	5.89254	8.16846	-2.3	0.4	-0.9	0
0.845	-1.0464	5.89254	8.16846	-2.4	0.2	-0.9	0
0.85	-1.0464	5.89254	8.2404	-2.1	0.2	-1.8	0
0.855	-1.08564	5.93178	8.27964	-1.5	0.2	-1.7	0
0.86	-1.0464	5.85984	8.2404	-1.2	0.1	-1.4	0
0.865	-1.0464	5.89254	8.27964	-0.9	0	-1.1	0
0.87	-1.0464	5.85984	8.207701	-0.2	0	-0.9	0
0.875	-1.12488	5.85984	8.27964	0	0.1	-0.9	0
0.88	-1.12488	5.97102	8.312341	0.5	0	-0.4	0
0.885	-1.15758	5.89254	8.27964	1.1	-0.4	0	0
0.89	-1.12488	5.89254	8.27964	1.6	-0.5	0.3	0
0.895	-1.12488	5.97102	8.2404	2.1	-0.8	0.7	0
0.9	-1.12488	5.93178	8.27964	2.8	-0.9	0.7	0
0.905	-1.08564	5.97102	8.2404	3.2	-1	0.8	0
0.91	-1.15758	5.93178	8.207701	3.4	-1.2	0.7	0
0.915	-1.08564	6.082201	8.13576	3.3	-1.2	0.6	0
0.92	-1.15758	6.114901	8.057281	3.2	-1.2	1	0
0.925	-1.0464	6.186841	7.985341	3	-1.6	1.3	0
0.93	-1.0137	6.26532	7.952641	3.2	-1.9	1.4	0
0.935	-0.8959801	6.22608	7.808761	3.3	-2.1	0.6	0
0.94	-0.8632801	6.26532	7.73028	2.5	-1.7	0.6	0
0.945	-0.8959801	6.29802	7.76952	2.1	-1	0.4	0
0.95	-0.9744601	6.26532	7.73028	2.3	-0.7	0.2	0
0.955	-1.0137	6.29802	7.69758	2.4	-0.7	-0.4	0
0.96	-0.8959801	6.26532	7.808761	2.5	-0.4	-0.7	0
0.965	-0.8632801	6.22608	7.808761	1.8	-0.2	-1	0
0.97	-1.0137	6.114901	7.808761	1.6	-0.2	-1	0
0.975	-0.9352201	6.15414	7.84146	1.8	0.3	-0.8	0
0.98	-0.9352201	6.15414	7.985341	1.1	0.8	-0.7	0
0.985	-0.9744601	6.04296	8.057281	0.9	0.9	-0.5	0
0.99	-0.9352201	6.082201	8.13576	1.4	0.8	-0.5	0
0.995	-0.9352201	5.93178	8.09652	1	0.9	-0.3	0
1	-0.9352201	5.89254	8.207701	0.5	1.1	0	0
1.005	-0.9744601	5.85984	8.2404	0.5	1.6	0.1	0
1.01	-1.0464	5.85984	8.2404	0.5	1.4	0.2	0
1.015	-1.08564	5.74866	8.312341	0.5	1.4	0.5	0
1.02	-1.08564	5.78136	8.35158	0.9	1.8	0.9	0
1.025	-1.08564	5.67672	8.38428	1.1	2.1	1.7	0
1.03	-1.0464	5.70942	8.42352	1.1	1.8	1.1	0
1.035	-1.08564	5.59824	8.42352	1.3	1.8	0.8	0
1.04	-1.0464	5.67672	8.35158	1.7	2.1	0.4	0
1.045	-1.0137	5.74866	8.35158	2.1	2.1	0.1	0
1.05	-1.12488	5.74866	8.38428	2.3	1.8	0.2	0
1.055	-1.19682	5.85984	8.35158	3.2	1.3	-0.4	0
1.06	-1.12488	5.93178	8.42352	3.3	0.3	-0.5	0
1.065	-1.08564	5.8206	8.2404	3.4	-1.1	-0.2	0
1.07	-1.0464	5.85984	8.16846	3.5	-1.6	-1	0
1.075	-1.0137	5.93178	8.16846	3.9	-1.4	-1.4	0
1.08	-0.9744601	5.89254	8.16846	4.2	-1.6	-1.3	0
1.085	-1.0137	5.97102	8.13576	4.2	-1.6	-1.1	0
1.09	-1.0464	6.00372	8.02458	3.3	-1.5	-2.1	0
1.095	-1.0464	6.082201	8.057281	3.5	-1.6	-2.2	0
1.1	-1.08564	6.15414	7.84146	3.4	-1.5	-2.3	0
1.105	-0.9744601	6.15414	7.880701	3.5	-1.6	-3	0
1.11	-0.9744601	6.186841	7.880701	2.9	-1.4	-3.5	0
1.115	-0.8632801	6.186841	7.880701	2.6	-1	-4	0
1.12	-0.8959801	6.15414	7.76952	2.4	-0.1	-3.9	0
1.125	-0.9352201	6.15414	7.76952	2.3	0.6	-4.2	0
1.13	-0.8959801	6.15414	7.84146	2.1	1.4	-4	0
1.135	-0.9744601	6.186841	7.73028	1.5	2.1	-3.9	0
1.14	-1.0137	6.186841	7.952641	1.1	1.9	-3.9	0
1.145	-0.9744601	6.15414	7.9134	0.6	1.5	-3.5	0
1.15	-0.9352201	6.082201	7.9134	0.5	1.1	-3.2	0
1.155	-0.8632801	6.114901	7.952641	0.4	1.3	-2.7	0
1.16	-0.9744601	5.97102	8.057281	0.1	1.7	-2.5	0
1.165	-0.9744601	5.93178	8.09652	-0.3	2.1	-2.4	0
1.17	-1.0464	5.93178	8.16846	-0.4	2.2	-1.8	0
1.175	-1.15758	5.93178	8.16846	-0.7	1.8	-1.7	0
1.18	-1.15758	5.85984	8.207701	0	1.1	-0.9	0
1.185	-1.15758	5.93178	8.207701	-0.2	1.4	-0.7	0
1.19	-1.08564	5.8206	8.27964	-0.2	1.1	-0.3	0
1.195	-1.0464	5.78136	8.27964	0	0.7	-0.2	0
1.2	-1.0464	5.85984	8.312341	0.4	0.8	-0.7	0
1.205	-1.0464	5.85984	8.27964	0.8	0.8	-0.6	0
1.21	-1.08564	5.85984	8.312341	1	0.4	-1.1	0
1.215	-1.12488	5.85984	8.2404	1.7	-0.4	-0.5	0
1.22	-1.12488	5.85984	8.27964	1.7	-0.6	-0.9	0
1.225	-1.12488	5.85984	8.2404	2.1	-1.3	-1.8	0
1.23	-1.0464	5.89254	8.2404	3	-1.4	-1.8	0
1.235	-1.0464	5.97102	8.2404	3.4	-1.9	-1.6	0
1.24	-1.0137	5.93178	8.13576	3.3	-2.3	-2.2	0
1.245	-0.9744601	5.97102	8.207701	3.7	-2.5	-2.5	0
1.25	-1.0137	6.04296	8.09652	3.7	-3	-2.7	0
1.255	-1.08564	6.082201	8.057281	3.9	-3	-2.5	0
1.26	-1.0464	6.114901	8.09652	4.1	-3	-2.3	0
1.265	-1.0464	6.082201	8.02458	4.3	-2.7	-2.3	0
1.27	-1.08564	6.114901	7.952641	4.1	-2.3	-2.3	0
1.275	-1.08564	6.114901	7.952641	4	-2.1	-1.8	0
1.28	-1.0137	6.15414	7.880701	4.2	-1.8	-1.9	0
1.285	-1.0464	6.114901	7.9134	3.5	-2.1	-1.8	0
1.29	-1.0464	6.15414	7.9134	3.1	-2	-1.8	0
1.295	-1.0137	6.04296	7.808761	2.5	-1.6	-1.6	0
1.3	-1.0464	6.082201	7.9134	2.3	-1.3	-0.6	0
1.305	-1.0464	5.97102	8.02458	2.1	-0.7	-0.2	0
1.31	-1.0464	5.97102	7.985341	2	-0.7	0	0
1.315	-0.9744601	5.97102	8.02458	1.2	-1.1	0	0
1.32	-1.12488	5.93178	8.057281	1.2	-0.3	0.2	0
1.325	-1.12488	5.85984	8.057281	0.9	-0.3	0.2	0
1.33	-1.08564	5.74866	8.207701	0.6	-0.4	0.4	0
1.335	-1.0464	5.8206	8.2404	0.3	-0.5	0.9	0
1.34	-1.0137	5.63748	8.2404	0.1	-0.7	1.1	0
1.345	-1.12488	5.74866	8.312341	0	-0.4	0.7	0
1.35	-1.08564	5.63748	8.38428	0.6	-0.3	1.4	0
1.355	-1.08564	5.59824	8.38428	0.2	-0.2	1.1	0
1.36	-1.15758	5.67672	8.42352	0.3	-0.1	1.4	0
1.365	-1.15758	5.56554	8.42352	-0.1	-0.3	1	0
1.37	-1.15758	5.63748	8.45622	-0.2	-0.5	1.3	0
1.375	-1.12488	5.67672	8.312341	0.2	-0.7	1.3	0
1.38	-1.08564	5.89254	8.207701	0.4	-1.1	1.7	0
1.385	-1.0137	6.082201	8.16846	1.3	-1.1	1.3	0
1.39	-0.9744601	6.15414	8.2404	1.9	-1.1	1.2	0
1.395	-1.0137	6.15414	8.16846	1.8	-1.1	0.9	0
1.4	-1.0137	5.97102	8.16846	1.7	-1.4	0.6	0
1.405	-0.9744601	6.00372	8.16846	2.3	-1.6	0.2	0
1.41	-0.9744601	6.04296	8.16846	3	-1.4	0.1	0
1.415	-0.9744601	5.97102	8.13576	3	-1.1	0.2	0
1.42	-0.9744601	6.04296	8.09652	3.1	-0.9	0.4	0
1.425	-1.0137	6.04296	8.09652	2.8	-1	-0.2	0
1.43	-1.0464	6.00372	8.02458	2.3	-0.9	-0.4	0
1.435	-1.0464	6.114901	8.02458	2.5	-1.4	-0.1	0
1.44	-0.9744601	6.082201	7.985341	2.3	-1.4	0	0
1.445	-0.9744601	6.082201	7.952641	2.4	-1.6	0	0
1.45	-1.0137	6.04296	7.985341	1.4	-1.3	-0.3	0
1.455	-1.0137	6.04296	7.9134	0.3	-1	-0.2	0
1.46	-0.9744601	6.04296	7.985341	0.3	-1	-0.2	0
1.465	-1.0137	6.04296	7.985341	-0.1	-0.4	-0.2	0
1.47	-0.9744601	6.00372	7.985341	-0.2	-0.2	-0.4	0
1.475	-0.9744601	6.04296	8.02458	-0.8	-0.2	-0.1	0
1.48	-0.9744601	6.04296	7.985341	-1.1	-0.1	-0.6	0
1.485	-0.9744601	6.04296	8.057281	-1.3	-0.2	-0.4	0
1.49	-0.9744601	6.00372	8.057281	-1.3	0	0	0
1.495	-0.9744601	6.00372	8.09652	-1.4	0.1	-0.3	0
1.5	-0.9744601	6.04296	8.09652	-1.8	0	-0.4	0
1.505	-0.9744601	5.97102	8.13576	-2	0.4	-0.4	0
1.51	-0.9744601	5.93178	8.13576	-1.8	0.3	-1.1	0
1.515	-0.8959801	6.00372	8.13576	-1.3	0.4	-1	0
1.52	-1.0137	5.97102	8.16846	-1.4	0.4	-0.6	0
1.525	-1.0464	6.00372	8.13576	-1.2	0.4	-0.4	0
1.53	-1.0464	5.97102	8.16846	-0.8	0.7	-0.8	0
1.535	-0.9744601	5.97102	8.16846	-1	0.5	-1.2	0
1.54	-1.0464	6.00372	8.13576	-0.9	0.7	-1.1	0
1.545	-1.0464	6.00372	8.2404	-0.4	0.4	-0.9	0
1.55	-1.0464	5.97102	8.16846	0	0.6	-0.5	0
1.555	-1.0464	6.00372	8.207701	0	0.8	-0.5	0
1.56	-1.0464	6.00372	8.16846	0.1	0.5	-0.9	0
1.565	-1.08564	5.97102	8.16846	0.3	0.5	-0.7	0
1.57	-1.0464	6.00372	8.13576	0.7	0.2	-0.7	0
1.575	-1.08564	6.04296	8.207701	1.3	0.1	-0.4	0
1.58	-1.0464	6.00372	8.13576	1.4	0.5	0	0
1.585	-1.08564	5.97102	8.207701	1.5	0.2	-0.2	0
1.59	-1.12488	6.00372	8.16846	1.8	0.3	0	0
1.595	-1.08564	5.97102	8.13576	1.8	0.3	-0.4	0
1.6	-1.0464	5.89254	8.057281	1.9	0	0	0
1.605	-1.0137	6.04296	8.02458	2.3	0	0	0
1.61	-1.0464	6.082201	8.057281	2.1	0.3	0	0
1.615	-1.0464	6.04296	8.02458	1.8	0.4	0.2	0
1.62	-1.08564	6.082201	8.02458	0.8	0.4	-0.2	0
1.625	-0.9744601	6.00372	7.985341	1	0.1	0	0
1.63	-0.9744601	6.00372	7.985341	1	0.2	-0.1	0
1.635	-0.9744601	6.04296	7.952641	0.9	0.3	0	0
1.64	-1.0137	6.00372	7.985341	0.3	0.7	-0.2	0
1.645	-1.0137	6.04296	8.057281	0.3	0.7	0	0
1.65	-0.9744601	6.00372	7.985341	-0.3	0.6	-0.1	0
1.655	-0.9744601	6.04296	7.952641	-0.6	0.3	-0.4	0
1.66	-1.0137	6.00372	8.057281	-0.3	0.2	-0.9	0
1.665	-1.0137	6.00372	8.09652	-0.4	0.4	-1.3	0
1.67	-1.0137	6.00372	8.09652	-0.7	0.5	-0.7	0
1.675	-1.08564	6.082201	8.09652	-1.1	0.4	-0.9	0
1.68	-1.0464	6.082201	8.13576	-0.7	0.3	-0.7	0
1.685	-1.08564	6.00372	8.13576	-0.8	0.5	-0.6	0
1.69	-1.0464	5.97102	8.13576	-0.6	0.4	-0.7	0
1.695	-1.0464	5.93178	8.207701	-0.7	0.3	-1.1	0
1.7	-1.08564	6.00372	8.207701	-0.2	0	-0.7	0
1.705	-1.0464	6.00372	8.16846	0	0	-0.7	0
1.71	-1.08564	6.04296	8.13576	0.1	0.2	-0.7	0
1.715	-1.0464	6.00372	8.16846	0.4	0	-0.8	0
1.72	-1.08564	6.00372	8.16846	0.7	-0.2	0	0
1.725	-1.08564	6.00372	8.207701	0.8	0	0.1	0
1.73	-1.12488	6.04296	8.207701	1.3	0	0	0
1.735	-1.12488	6.04296	8.13576	1.6	-0.2	0	0
1.74	-1.08564	6.00372	8.16846	1.7	-0.5	0	0
1.745	-1.08564	6.00372	8.16846	1.6	-0.2	0.4	0
1.75	-1.08564	5.97102	8.09652	1.8	-0.5	0.4	0
1.755	-1.08564	6.082201	8.02458	2.1	-0.2	0.7	0
1.76	-1.08564	6.04296	7.985341	2.6	-0.4	0.4	0
1.765	-1.08564	6.082201	8.02458	2.3	-0.8	0.8	0
1.77	-1.0464	6.00372	7.985341	1.8	-0.5	1.2	0
1.775	-0.9744601	6.082201	8.09652	1.6	-0.3	1	0
1.78	-1.0464	6.114901	7.985341	1.3	-0.2	0.9	0
1.785	-1.0464	6.082201	7.985341	1.1	-0.2	0.2	0
1.79	-1.0137	6.00372	8.09652	1.5	-0.2	0.2	0
1.795	-0.9744601	6.04296	7.985341	0.8	-0.2	0.2	0
1.8	-1.0137	6.04296	7.985341	0	-0.3	0	0
1.805	-0.9744601	6.04296	8.09652	-0.3	-0.5	0.3	0
1.81	-1.0137	6.04296	8.057281	-0.4	-0.5	0	0
1.815	-0.9744601	6.082201	8.057281	-0.4	-0.2	0.2	0
1.82	-1.0137	6.04296	8.02458	-0.7	-0.2	0	0
1.825	-0.9744601	6.00372	8.02458	-1.3	-0.4	0	0
1.83	-1.0137	6.04296	8.02458	-1.3	-0.1	-0.1	0
1.835	-0.9744601	6.04296	8.02458	-1.1	0.2	-0.4	0
1.84	-0.9744601	5.97102	8.09652	-1	0.4	-0.4	0
1.845	-1.0137	5.97102	8.09652	-1.6	0.4	-0.8	0
1.85	-1.0137	5.97102	8.09652	-1.7	0.4	-0.9	0
1.855	-1.0137	6.00372	8.09652	-1.6	0.2	-0.8	0
1.86	-1.0464	6.00372	8.09652	-1.4	0	-0.7	0
1.865	-1.0137	6.04296	8.16846	-1.5	0.1	-0.4	0
1.87	-1.0464	5.97102	8.13576	-1.8	0	-1.3	0
1.875	-1.0464	5.97102	8.207701	-1.1	0.2	-0.4	0
1.88	-1.0464	5.97102	8.207701	-0.8	0.2	-0.8	0
1.885	-1.0137	5.97102	8.2404	-0.5	0	-0.7	0
1.89	-1.0464	5.93178	8.16846	-0.2	0	-1.1	0
1.895	-1.0464	5.93178	8.207701	0.6	0.2	0.1	0
1.9	-1.08564	5.97102	8.2404	0.7	0	0.6	0
1.905	-1.08564	5.97102	8.207701	1.4	0	0.4	0
1.91	-1.08564	5.97102	8.27964	1.8	-0.2	0.4	0
1.915	-1.0464	6.04296	8.16846	2.1	-0.5	0.4	0
1.92	-1.12488	6.00372	8.16846	2.8	-0.5	0.3	0
1.925	-1.0464	6.082201	8.27964	3	-0.2	0.3	0
1.93	-1.15758	6.114901	8.207701	3.5	0	0.7	0
1.935	-1.12488	6.082201	8.13576	3.7	0.1	0.9	0
1.94	-1.12488	6.082201	8.09652	3.7	0	1	0
1.945	-1.08564	6.082201	8.09652	3.3	-0.4	0.9	0
1.95	-1.0464	6.082201	8.057281	3.2	-0.2	0.9	0
1.955	-1.12488	6.082201	7.985341	2.9	0.1	0.9	0
1.96	-1.08564	6.082201	7.880701	2.5	0.5	1.1	0
1.965	-1.0137	6.26532	7.69758	2.1	0.2	1.1	0
1.97	-0.8632801	6.26532	7.76952	2.3	0	1.4	0
1.975	-0.8240401	6.29802	7.84146	2.1	1.1	1.4	0
1.98	-0.9352201	6.3765	7.69758	0.8	1.4	1.9	0
1.985	-0.9352201	6.33726	7.73028	0.5	1.4	2.1	0
1.99	-0.9352201	6.33726	7.73028	0.1	1.9	1.9	0
1.995	-0.8959801	6.26532	7.69758	-0.3	1.8	2	0
2	-0.9352201	6.29802	7.69758	-0.4	1.8	1.4	0
2.005	-0.9352201	6.22608	7.9134	-0.2	1.7	1.1	0
2.01	-0.8959801	6.186841	7.880701	-0.6	1.8	1.4	0
2.015	-0.9744601	6.22608	8.02458	-0.7	1.8	1	0
2.02	-1.0137	6.15414	7.985341	-0.7	1.6	1.4	0
2.025	-1.0464	6.082201	8.13576	-0.1	1.5	1	0
2.03	-1.0464	6.04296	8.13576	0	1.3	1	0
2.035	-1.08564	6.00372	8.16846	-0.2	0.9	0.6	0
2.04	-0.9744601	5.93178	8.207701	0	0.4	0.1	0
2.045	-1.0464	5.89254	8.312341	0.4	0.2	0.2	0
2.05	-1.0137	5.8206	8.312341	0.5	0.2	-0.2	0
2.055	-1.12488	5.89254	8.38428	1.3	0	0	0
2.06	-1.12488	5.89254	8.27964	1.9	-0.9	-0.3	0
2.065	-1.12488	5.97102	8.38428	2.3	-0.4	-0.6	0
2.07	-1.15758	5.85984	8.312341	2.4	-0.6	-0.7	0
2.075	-1.15758	5.8206	8.2404	3.1	-1	-0.5	0
2.08	-1.19682	5.93178	8.27964	3.2	-1.3	-0.9	0
2.085	-1.12488	5.89254	8.16846	3.7	-1.5	-0.9	0
2.09	-1.12488	6.00372	8.16846	4.3	-1.6	-0.3	0
2.095	-1.08564	6.00372	8.13576	4.7	-1.7	-1.1	0
2.1	-1.12488	6.00372	8.057281	4.7	-1.6	-0.8	0
2.105	-1.08564	6.04296	8.02458	4.7	-1.6	-0.1	0
2.11	-1.0137	6.04296	8.057281	4.1	-1.3	-0.7	0
2.115	-0.9352201	6.114901	7.9134	4.4	-1.3	-0.2	0
2.12	-0.9744601	6.15414	7.952641	4.2	-0.9	-0.4	0
2.125	-1.08564	6.22608	7.952641	4.2	-0.4	-0.6	0
2.13	-1.0464	6.15414	7.880701	3.6	-0.2	-0.8	0
2.135	-1.0464	6.15414	7.84146	3.5	0	-0.2	0
2.14	-1.0137	6.22608	7.76952	3.2	0.4	-0.4	0
2.145	-1.0137	6.186841	7.880701	3	0.5	-1.3	0
2.15	-1.0137	6.186841	7.880701	2.5	0.4	-1.2	0
2.155	-1.0137	6.29802	7.84146	2.3	0.2	-1.8	0
2.16	-0.9744601	6.22608	7.952641	2.2	0	-1.8	0
2.165	-1.0137	6.26532	7.9134	1.8	0.2	-1.1	0
2.17	-1.0137	6.22608	7.952641	1.6	0	-1.2	0
2.175	-1.0137	6.186841	7.9134	1.6	0.2	-1.4	0
2.18	-1.0464	6.26532	7.952641	1.9	0	-1.4	0
2.185	-1.0464	6.114901	8.057281	1.8	-0.3	-1.1	0
2.19	-1.08564	6.114901	8.057281	2.1	-0.4	-1.3	0
2.195	-1.12488	6.15414	8.057281	2.2	-0.4	-1.6	0
2.2	-1.12488	6.15414	8.057281	2.3	-0.9	-1.1	0
2.205	-1.15758	6.15414	8.09652	3.1	-1	-1	0
2.21	-1.12488	6.186841	8.09652	3.6	-0.7	-1.1	0
2.215	-1.19682	6.22608	8.057281	4.2	-0.7	-1.2	0
2.22	-1.23606	6.29802	8.09652	5.1	-0.8	-0.9	0
2.225	-1.308	6.29802	8.057281	5.6	-1.5	-1.6	0
2.23	-1.2753	6.3765	7.985341	6	-1.6	-2.3	0
2.235	-1.23606	6.3765	7.952641	6.8	-1.8	-2.9	0
2.24	-1.2753	6.33726	7.84146	7.8	-1.7	-4	0
2.245	-1.308	6.409201	7.84146	8.6	-0.8	-4.6	0
2.25	-1.5369	6.48768	7.76952	8.8	-0.7	-5.6	0
2.255	-1.5369	6.48768	7.73028	9.5	-1.7	-6.2	0
2.26	-1.42572	6.44844	7.73028	10	-2.8	-6.5	0
2.265	-1.38648	6.44844	7.69758	10.4	-3	-7.2	0
2.27	-1.308	6.33726	7.69758	10.6	-2.5	-7.9	0
2.275	-1.308	6.48768	7.69758	10.6	-1.4	-8.8	0
2.28	-1.38648	6.409201	7.808761	11	1	-9.5	0
2.285	-1.60884	6.48768	7.808761	10.6	2.9	-10.7	0
2.29	-1.72656	6.3765	7.76952	9.8	3.5	-11.6	0
2.295	-1.68732	6.29802	7.73028	8.9	4.1	-11.9	0
2.3	-1.68732	6.26532	7.73028	9	3.9	-12.4	0
2.305	-1.57614	6.15414	7.73028	9.1	4.5	-12.3	0
2.31	-1.64808	6.15414	7.76952	9	5.8	-12.9	0
2.315	-1.68732	6.186841	7.84146	9.3	7.1	-12.7	0
2.32	-1.7985	6.22608	7.808761	9.3	8.1	-12.8	0
2.325	-1.87698	6.082201	7.76952	8.8	8.2	-12.3	0
2.33	-1.87698	6.114901	7.9134	8.7	7.3	-12.2	0
2.335	-1.83774	6.186841	7.952641	8.7	6.7	-12.2	0
2.34	-1.7985	6.082201	7.84146	8	6.2	-12.2	0
2.345	-1.75926	6.04296	7.880701	7.6	6.3	-12.1	0
2.35	-1.7985	6.04296	7.880701	7.4	6.3	-12.3	0
2.355	-1.83774	5.97102	7.880701	7.5	6.7	-11.9	0
2.36	-1.7985	6.00372	7.9134	7.3	6.5	-12.5	0
2.365	-1.72656	6.04296	7.985341	7.1	6.9	-12.7	0
2.37	-1.72656	6.15414	8.057281	6.7	7.5	-12.8	0
2.375	-1.72656	6.114901	8.02458	7	7.8	-12.9	0
2.38	-1.68732	6.114901	8.057281	6.3	8	-12.8	0
2.385	-1.64808	6.082201	8.02458	5.6	8.1	-12.7	0
2.39	-1.64808	6.04296	8.09652	5.6	8.2	-12.3	0
2.395	-1.64808	6.22608	8.09652	5.6	8.5	-13	0
2.4	-1.64808	6.22608	8.057281	5.3	9.2	-12.6	0
2.405	-1.68732	6.22608	8.02458	5	9.1	-12.3	0
2.41	-1.64808	6.186841	7.952641	5	9.1	-13.3	0
2.415	-1.72656	6.15414	7.880701	4.9	8.8	-13	0
2.42	-1.60884	6.186841	7.84146	5.1	8.3	-13	0
2.425	-1.64808	6.114901	7.9134	5.3	7.6	-13.6	0
2.43	-1.57614	6.186841	7.9134	5.8	7.6	-14.2	0
2.435	-1.64808	6.15414	7.84146	6.1	8.1	-15.6	0
2.44	-1.64808	6.186841	7.84146	6.8	8.6	-16.5	0
2.445	-1.57614	6.26532	7.808761	7.1	8.5	-16.8	0
2.45	-1.57614	6.29802	7.880701	7.2	7.8	-17	0
2.455	-1.45842	6.22608	7.76952	6.8	7.2	-17.6	0
2.46	-1.42572	6.26532	7.76952	6.7	6.8	-17.2	0
2.465	-1.34724	6.29802	7.880701	6.7	6.7	-17.4	0
2.47	-1.34724	6.33726	7.880701	6.8	5.6	-17.1	0
2.475	-1.308	6.33726	7.73028	6.5	5.3	-16	0
2.48	-1.2753	6.29802	7.808761	5.5	4.5	-15.5	0
2.485	-1.23606	6.29802	7.84146	4.9	3.7	-14.4	0
2.49	-1.23606	6.186841	7.84146	4.7	3.2	-13.5	0
2.495	-1.19682	6.22608	7.808761	4	3.2	-12.1	0
2.5	-1.15758	6.15414	7.76952	3.5	2.5	-11.2	0
2.505	-1.19682	6.114901	7.73028	3.1	2.7	-9.9	0
2.51	-1.2753	6.082201	7.880701	2.6	2.8	-9.1	0
2.515	-1.308	6.15414	7.808761	2.2	2.6	-8.2	0
2.52	-1.308	6.082201	7.76952	1.6	2.7	-7.4	0
2.525	-1.38648	6.082201	7.69758	0.9	2.5	-6.8	0
2.53	-1.42572	6.04296	7.62564	0.5	2.3	-6.7	0
2.535	-1.42572	6.082201	7.62564	0.7	1.9	-7.2	0
2.54	-1.45842	6.114901	7.65834	0.7	1.8	-7.2	0
2.545	-1.45842	6.082201	7.69758	0.2	1.3	-7.4	0
2.55	-1.42572	6.082201	7.65834	-0.6	1	-8.1	0
2.555	-1.34724	6.082201	7.65834	-0.9	0.7	-7.8	0
2.56	-1.34724	6.082201	7.5537	-0.7	0.4	-7.5	0
2.565	-1.2753	6.00372	7.481761	-0.7	0.2	-8.1	0
2.57	-1.23606	6.04296	7.403281	-0.4	0.2	-7.7	0
2.575	-1.23606	6.04296	7.37058	0.1	0.5	-7.3	0
2.58	-1.2753	6.082201	7.403281	0.8	0.6	-7.4	0
2.585	-1.308	6.22608	7.51446	1.4	0.5	-7	0
2.59	-1.34724	6.186841	7.44252	1.4	0.3	-6.9	0
2.595	-1.308	6.186841	7.37058	0.9	0	-6.5	0
2.6	-1.2753	6.082201	7.2594	1	-0.2	-6.4	0
2.605	-1.23606	5.97102	7.2594	1.7	-0.2	-6.4	0
2.61	-1.308	5.97102	7.18746	2.1	-0.4	-5.9	0
2.615	-1.34724	6.04296	7.11552	2.5	-0.2	-5.6	0
2.62	-1.42572	6.04296	7.15476	2.6	-0.2	-5.4	0
2.625	-1.87698	6.114901	7.2267	3.1	-1	-5.6	0
2.63	-2.289	6.781981	7.9134	2.8	-3.5	-5.2	0
2.635	-0.8959801	6.44844	8.495461	-0.8	-11.6	-2.1	0
2.64	-0.11118	5.85984	8.02458	-5.8	-15.1	0.1	0
2.645	-0.37278	5.45436	7.84146	-6.9	-12.5	1.3	0
2.65	-0.9352201	5.59824	8.09652	-6.7	-10.9	4.1	0
2.655	-1.0464	5.74866	8.5347	-7.4	-12.8	6.5	0
2.66	-1.0137	5.56554	8.63934	-9.4	-14.3	7.2	0
2.665	-1.08564	5.34318	8.606641	-11	-14.3	6.7	0
2.67	-1.12488	5.120821	8.67858	-12.1	-14.5	6.5	0
2.675	-1.19682	5.16006	8.711281	-13.5	-14.9	6.3	0
2.68	-1.08564	5.63748	8.42352	-13.8	-15.2	5.8	0
2.685	-1.15758	6.04296	8.16846	-14.1	-13.5	5.4	0
2.69	-1.5369	6.55962	8.09652	-13.7	-11.4	4.4	0
2.695	-1.68732	6.781981	8.02458	-13.1	-10.7	2.7	0
2.7	-1.5369	6.7035	7.985341	-13	-11.4	1.7	0
2.705	-1.19682	6.52038	8.27964	-13.3	-12.6	0.8	0
2.71	-1.0137	6.26532	8.27964	-13.5	-12.3	-0.4	0
2.715	-1.0464	6.114901	8.38428	-13.8	-10.2	-0.9	0
2.72	-1.23606	5.85984	8.2404	-14.1	-8	-2.1	0
2.725	-1.42572	5.89254	8.2404	-14	-7.4	-2.1	0
2.73	-1.57614	5.89254	8.27964	-13.2	-6.8	-2.3	0
2.735	-1.57614	5.97102	8.312341	-12.9	-6.5	-2.7	0
2.74	-1.57614	6.04296	8.2404	-12.5	-5.9	-2.4	0
2.745	-1.68732	5.97102	8.057281	-12.8	-5.1	-2	0
2.75	-1.83774	5.89254	7.985341	-13.2	-4.6	-0.8	0
2.755	-1.7985	5.89254	8.02458	-13	-4.9	0.4	0
2.76	-1.72656	5.8206	7.952641	-13.9	-5.4	1.2	0
2.765	-1.57614	5.70942	7.880701	-14.7	-5.4	1.8	0
2.77	-1.49766	5.78136	7.808761	-16.1	-5.6	3	0
2.775	-1.57614	5.78136	7.84146	-18.2	-5.3	3.7	0
2.78	-1.49766	5.8206	7.808761	-19.6	-5.7	4.7	0
2.785	-1.308	5.85984	7.84146	-21.7	-5.9	5.2	0
2.79	-1.19682	5.93178	7.9134	-24.2	-6.3	5.4	0
2.795	-1.2753	6.04296	7.84146	-26.3	-6.8	5.6	0
2.8	-1.15758	5.89254	7.9134	-28.7	-7.3	4.9	0
2.805	-1.15758	6.15414	8.02458	-31.3	-7	3.8	0
2.81	-1.34724	5.97102	8.09652	-33.3	-8.3	4.2	0
2.815	-1.42572	6.00372	8.057281	-34.7	-8.8	4.8	0
2.82	-1.45842	5.97102	8.207701	-35.9	-9.1	4.9	0
2.825	-1.45842	5.93178	8.27964	-37.1	-9.5	5.6	0
2.83	-1.5369	5.89254	8.35158	-37.9	-9.3	6	0
2.835	-1.5369	5.78136	8.42352	-37.5	-8.5	6.6	0
2.84	-1.45842	5.63748	8.5674	-36.4	-8.4	7.3	0
2.845	-1.5369	5.67672	8.5674	-36	-7.9	7.9	0
2.85	-1.49766	5.67672	8.606641	-35.4	-7.8	7.5	0
2.855	-1.5369	5.63748	8.63934	-33.3	-7.9	7.6	0
2.86	-1.49766	5.56554	8.711281	-31	-7	7.9	0
2.865	-1.38648	5.59824	8.711281	-28.5	-6.5	7.6	0
2.87	-1.34724	5.56554	8.606641	-27.3	-7.4	8.1	0
2.875	-1.34724	5.5263	8.75052	-25.4	-7.1	7.8	0
2.88	-1.308	5.5263	8.63934	-23.6	-6.5	8.1	0
2.885	-1.308	5.5263	8.5674	-22.7	-6.3	8.2	0
2.89	-1.2753	5.487061	8.5674	-21.5	-6.7	8	0
2.895	-1.2753	5.56554	8.495461	-20.5	-6.5	8.1	0
2.9	-1.308	5.5263	8.495461	-19.6	-6.3	7.9	0
2.905	-1.45842	5.59824	8.45622	-18.9	-5.8	8.1	0
2.91	-1.308	5.5263	8.42352	-19.1	-6.7	8.3	0
2.915	-1.23606	5.5263	8.42352	-19.3	-7.3	8.6	0
2.92	-1.15758	5.56554	8.35158	-19.3	-7.1	8.7	0
2.925	-1.23606	5.5263	8.45622	-19.7	-7.1	8.9	0
2.93	-1.15758	5.487061	8.45622	-20.4	-7.4	9.3	0
2.935	-1.12488	5.487061	8.495461	-20.6	-7.1	9.5	0
2.94	-1.19682	5.487061	8.5347	-21	-6.5	9.6	0
2.945	-1.15758	5.487061	8.5347	-20.9	-6.3	9.8	0
2.95	-1.12488	5.45436	8.5347	-20.9	-6.3	10	0
2.955	-1.15758	5.41512	8.495461	-21	-6	10.2	0
2.96	-1.12488	5.45436	8.5674	-20	-5.7	9.9	0
2.965	-1.0464	5.41512	8.606641	-18.9	-5.2	9.7	0
2.97	-1.0464	5.45436	8.495461	-17.9	-4.6	9.3	0
2.975	-1.0137	5.45436	8.606641	-16.8	-3.9	8.7	0
2.98	-0.9744601	5.41512	8.5347	-15.9	-3.7	8.3	0
2.985	-1.0137	5.41512	8.5347	-15.5	-3.5	7.9	0
2.99	-1.0464	5.37588	8.5674	-14.8	-3.4	7.8	0
2.995	-1.0464	5.34318	8.5347	-13.8	-3.5	6.9	0
3	-1.08564	5.30394	8.606641	-13.5	-3.5	6.3	0
3.005	-1.08564	5.30394	8.63934	-13	-3.7	5.7	0
3.01	-1.0464	5.30394	8.67858	-11.9	-4	5.1	0
3.015	-1.0464	5.27124	8.63934	-10.7	-3.5	4.4	0
3.02	-1.0137	5.30394	8.67858	-10.1	-3.1	4.1	0
3.025	-0.9744601	5.27124	8.67858	-9	-3.1	3.5	0
3.03	-0.8959801	5.232	8.75052	-7.5	-3.2	3	0
3.035	-0.8959801	5.232	8.67858	-5.6	-2.6	2.3	0
3.04	-0.9352201	5.27124	8.711281	-4	-2.3	1.6	0
3.045	-0.9744601	5.232	8.711281	-3.5	-1.7	0.8	0
3.05	-1.0137	5.27124	8.67858	-2.7	-1.4	0.7	0
3.055	-1.0464	5.34318	8.606641	-2.8	-1.3	0.2	0
3.06	-1.0464	5.30394	8.5674	-2.8	-1.1	0.5	0
3.065	-1.08564	5.34318	8.5674	-3.5	-1.2	-0.2	0
3.07	-1.0137	5.30394	8.5674	-3.9	-1.2	0	0
3.075	-1.0464	5.30394	8.606641	-4.4	-1.1	0.2	0
3.08	-1.0464	5.27124	8.5347	-4.7	-1.3	0.2	0
3.085	-1.0137	5.34318	8.63934	-4.4	-1	-0.1	0
3.09	-1.0464	5.16006	8.63934	-4.9	-1	-0.7	0
3.095	-1.0464	5.27124	8.5674	-4.9	-0.9	0	0
3.1	-1.08564	5.232	8.67858	-4.7	-1.4	-0.8	0
3.105	-1.0464	5.232	8.711281	-4.8	-1.5	-1.2	0
3.11	-1.08564	5.16006	8.67858	-4.4	-0.9	-0.4	0
3.115	-1.0137	5.232	8.63934	-4.2	-0.9	-0.7	0
3.12	-1.08564	5.232	8.63934	-3.9	-0.8	-1	0
3.125	-1.08564	5.232	8.67858	-4.2	-0.6	-1.1	0
3.13	-1.12488	5.27124	8.63934	-3.8	-0.7	-0.7	0
3.135	-1.0464	5.232	8.606641	-3.7	-0.7	-0.4	0
3.14	-1.0464	5.19276	8.63934	-3.5	-0.8	-0.4	0
3.145	-1.08564	5.232	8.606641	-3.4	-0.7	-0.5	0
3.15	-1.0137	5.19276	8.63934	-4.1	-0.5	-0.8	0
3.155	-1.08564	5.27124	8.5674	-4.8	-0.7	-0.9	0
3.16	-1.08564	5.19276	8.67858	-4.4	-0.7	-0.9	0
3.165	-1.08564	5.19276	8.5674	-4.7	-0.9	-1.1	0
3.17	-1.12488	5.16006	8.606641	-4.9	-1.2	-0.9	0
3.175	-1.08564	5.16006	8.606641	-4.9	-1.4	-0.6	0
3.18	-1.08564	5.16006	8.63934	-5	-1.3	-0.2	0
3.185	-1.08564	5.19276	8.63934	-5.5	-1.3	-0.3	0
3.19	-1.12488	5.19276	8.5674	-5.8	-1.5	0	0
3.195	-1.08564	5.16006	8.63934	-6	-1.5	0.6	0
3.2	-1.0464	5.16006	8.606641	-6.4	-1.9	0.1	0
3.205	-1.0464	5.16006	8.711281	-6.3	-1.8	0.6	0
3.21	-1.0137	5.16006	8.711281	-6.5	-1.7	0.7	0
3.215	-0.9744601	5.120821	8.63934	-6.7	-1.6	0.6	0
3.22	-0.9744601	5.16006	8.711281	-6.3	-1.8	0	0
3.225	-1.0137	5.19276	8.63934	-6	-1.7	-0.1	0
3.23	-1.0137	5.120821	8.711281	-5.3	-1.5	0	0
3.235	-1.0137	5.120821	8.67858	-5.5	-1.4	-0.1	0
3.24	-1.15758	5.120821	8.63934	-5.1	-1.1	-0.2	0
3.245	-1.0464	5.16006	8.75052	-4.9	-1.1	-0.7	0
3.25	-1.0464	5.08158	8.711281	-4.8	-0.7	-0.8	0
3.255	-1.0464	5.08158	8.67858	-4.4	-1.1	-0.7	0
3.26	-1.0137	5.120821	8.711281	-4	-1.4	-1.2	0
3.265	-1.0137	5.08158	8.63934	-3.7	-1.1	-1.6	0
3.27	-0.9744601	5.08158	8.67858	-3.6	-1	-1.8	0
3.275	-1.0464	5.120821	8.67858	-3.6	-1.1	-2.2	0
3.28	-1.0464	5.08158	8.75052	-3.9	-0.7	-1.8	0
3.285	-1.08564	5.08158	8.75052	-3.7	-0.2	-2	0
3.29	-1.08564	5.00964	8.78322	-3.5	-0.5	-1.8	0
3.295	-1.12488	5.04888	8.711281	-3.9	-0.7	-1.6	0
3.3	-1.08564	5.00964	8.63934	-4.1	-0.4	-1.4	0
3.305	-1.0464	5.08158	8.67858	-3.9	-0.2	-1.4	0
3.31	-1.0137	5.120821	8.78322	-3.5	-0.2	-1.4	0
3.315	-1.08564	5.04888	8.75052	-3.7	-0.3	-0.9	0
3.32	-1.0464	5.04888	8.75052	-3.7	-0.5	-1.1	0
3.325	-1.08564	5.04888	8.75052	-3.3	-0.2	-0.9	0
3.33	-1.0464	5.08158	8.75052	-3.5	-0.2	-1.2	0
3.335	-1.0464	5.04888	8.711281	-3.3	-0.2	-1.5	0
3.34	-1.08564	5.04888	8.711281	-2.8	0	-1.6	0
3.345	-1.0464	5.00964	8.75052	-3	0.1	-1.1	0
3.35	-1.0137	5.04888	8.75052	-3.2	0.3	-0.7	0
3.355	-1.0137	5.120821	8.711281	-3.2	0.3	-1.1	0
3.36	-1.0137	5.04888	8.78322	-2.8	0.4	-1.1	0
3.365	-1.0137	5.00964	8.75052	-2.8	0.7	-1.5	0
3.37	-1.0464	5.04888	8.75052	-2.7	0.8	-1.1	0
3.375	-1.0137	5.08158	8.82246	-2.5	1.1	-1.6	0
3.38	-1.0464	5.00964	8.78322	-1.8	1.1	-1.9	0
3.385	-1.0137	4.9704	8.75052	-1.6	1.3	-1.8	0
3.39	-1.0137	5.00964	8.78322	-1.4	1.3	-1.9	0
3.395	-1.19682	5.00964	8.711281	-1.1	1.3	-1.5	0
3.4	-1.12488	5.08158	8.78322	-1.9	1.8	-2.2	0
3.405	-1.08564	4.9377	8.75052	-1.5	1.6	-2.1	0
3.41	-1.15758	4.9704	8.78322	-1.4	1.3	-2.1	0
3.415	-1.12488	5.00964	8.75052	-1.6	1.4	-2.5	0
3.42	-1.08564	5.00964	8.75052	-2	1.4	-2.2	0
3.425	-1.12488	5.00964	8.78322	-1.7	1.2	-2.5	0
3.43	-1.12488	5.00964	8.78322	-1.6	1.4	-2.5	0
3.435	-1.08564	5.04888	8.711281	-1.6	1.5	-3	0
3.44	-1.12488	5.04888	8.711281	-1.6	1.5	-3	0
3.445	-1.12488	5.00964	8.75052	-1.4	1.5	-2.9	0
3.45	-1.08564	4.9704	8.75052	-1.6	1.4	-2.6	0
3.455	-1.15758	5.00964	8.75052	-1.4	1.6	-2.3	0
3.46	-1.12488	5.00964	8.711281	-1.5	1.6	-2.2	0
3.465	-1.0137	5.04888	8.8617	-0.9	1.7	-2	0
3.47	-1.19682	4.9704	8.75052	-1.6	1.7	-2.1	0
3.475	-1.15758	4.9704	8.82246	-1.4	2	-2.1	0
3.48	-1.12488	5.00964	8.78322	-1.2	1.8	-2.3	0
3.485	-1.19682	5.00964	8.82246	-1.6	1.8	-2.3	0
3.49	-1.15758	5.00964	8.78322	-0.9	1.6	-2.3	0
3.495	-1.08564	5.04888	8.78322	-0.5	2	-2.2	0
3.5	-1.12488	5.04888	8.8617	-0.9	2.1	-2.3	0
3.505	-1.15758	5.08158	8.78322	-1.4	2.5	-2.5	0
3.51	-1.19682	5.04888	8.75052	-1.4	2.7	-3	0
3.515	-1.23606	5.08158	8.82246	-0.7	2.8	-3	0
3.52	-1.308	5.04888	8.82246	-0.4	3.6	-2.4	0
3.525	-1.19682	5.04888	8.82246	-0.3	3.8	-2.3	0
3.53	-1.23606	5.08158	8.82246	-0.3	4.1	-2.6	0
3.535	-1.308	5.08158	8.78322	0	4.4	-2.7	0
3.54	-1.2753	5.120821	8.78322	0.2	5.1	-2.4	0
3.545	-1.2753	5.120821	8.82246	0.5	5.3	-2.8	0
3.55	-1.2753	5.120821	8.711281	0.6	5.8	-2.9	0
3.555	-1.34724	5.08158	8.75052	0.3	5.7	-3.1	0
3.56	-1.308	5.04888	8.75052	0.4	5.2	-2.5	0
3.565	-1.308	5.04888	8.75052	0.4	5.8	-2.4	0
3.57	-1.34724	5.00964	8.75052	0.6	6.1	-2.9	0
3.575	-1.308	5.04888	8.78322	0.7	5.4	-2.6	0
3.58	-1.308	5.08158	8.711281	0.7	5.2	-2.8	0
3.585	-1.308	5.16006	8.78322	0.5	5.4	-2.8	0
3.59	-1.34724	5.120821	8.78322	0.5	5.7	-2.7	0
3.595	-1.34724	5.19276	8.8617	1.1	6	-3.3	0
3.6	-1.45842	5.27124	8.78322	1.1	6.3	-3.5	0
3.605	-1.49766	5.232	8.711281	1.9	6.5	-3.5	0
3.61	-1.49766	5.232	8.711281	2.3	7	-4	0
3.615	-1.49766	5.19276	8.711281	2.1	7.2	-4.8	0
3.62	-1.57614	5.232	8.711281	1.8	7	-5	0
3.625	-1.64808	5.19276	8.67858	1.5	6	-5.4	0
3.63	-1.87698	5.232	8.63934	1.8	5.6	-6.5	0
3.635	-2.36094	5.41512	8.5674	1.8	5.1	-7.8	0
3.64	-2.85144	5.232	8.38428	2.4	3.8	-11.9	0
3.645	-2.62254	5.27124	8.45622	3	3	-15	0
3.65	-2.36094	5.08158	8.38428	3.4	1.7	-17.8	0
3.655	-1.75926	5.232	8.711281	3.6	0.5	-19.6	0
3.66	-1.38648	4.9704	8.78322	3.4	-0.4	-20.5	0
3.665	-1.308	4.9377	8.82246	2.5	-1.4	-21.7	0
3.67	-1.45842	4.6434	8.711281	1.9	-2.1	-22.4	0
3.675	-1.72656	4.75458	8.82246	2.4	-2.9	-23	0
3.68	-1.75926	4.89846	8.67858	2.4	-3.7	-24.1	0
3.685	-1.94892	4.71534	8.67858	2.4	-4.3	-26.1	0
3.69	-2.21052	4.86576	8.711281	2.8	-5.8	-29.1	0
3.695	-2.77296	4.9377	8.63934	2.2	-6.8	-33	0
3.7	-2.58984	5.00964	8.67858	2.9	-7.9	-37.3	0
3.705	-3.0411	4.9704	8.42352	3.5	-9.5	-42.2	0
3.71	-2.96262	4.9377	8.38428	4.7	-11.4	-47.6	0
3.715	-2.77296	4.9377	8.35158	5.6	-13.5	-52.7	0
3.72	-2.36094	4.86576	8.45622	5.8	-15.6	-56.5	0
3.725	-2.21052	4.75458	8.312341	6.7	-17.2	-60	0
3.73	-1.68732	4.71534	8.42352	7.4	-19	-61.9	0
3.735	-1.45842	4.71534	8.5674	7.8	-19.8	-62.4	0
3.74	-1.34724	4.6434	8.38428	8.6	-20.5	-62	0
3.745	-0.7848001	4.49298	8.45622	9.2	-21.1	-60.4	0
3.75	-0.48396	4.3818	8.42352	10.2	-21.6	-57.6	0
3.755	-0.18312	4.30986	8.42352	10.9	-22	-52.9	0
3.76	-0.07194	4.12674	8.35158	11.3	-22.5	-48.4	0
3.765	-0.07194	4.15944	8.38428	12	-23	-43.8	0
3.77	0.22236	4.30986	8.75052	13.4	-23.6	-37.8	0
3.775	0.44472	4.89846	9.40452	13.5	-22.9	-32.9	0
3.78	0	5.30394	9.36528	11.9	-20.3	-28.7	0
3.785	-0.07194	5.08158	9.07752	8.4	-17.8	-25.6	0
3.79	-0.8959801	4.75458	8.606641	6.7	-16.4	-24.5	0
3.795	-1.45842	4.6434	8.35158	6.7	-15.4	-24.2	0
3.8	-1.38648	4.71534	8.606641	7	-15.7	-23.1	0
3.805	-1.64808	4.6761	8.5674	7	-16.6	-21.9	0
3.81	-1.49766	4.71534	8.5347	7.2	-17.6	-20.7	0
3.815	-1.308	4.71534	8.82246	7	-19.5	-19.3	0
3.82	-1.57614	5.00964	8.8617	7.8	-19.1	-19.1	0
3.825	-1.38648	5.00964	8.894401	7.9	-18.4	-18.1	0
3.83	-1.15758	4.89846	8.75052	7.4	-17.5	-17.1	0
3.835	-1.0137	4.75458	8.78322	7.8	-16.5	-16.4	0
3.84	-0.7455601	5.04888	8.96634	8.4	-15.6	-14.7	0
3.845	-0.44472	5.16006	9.110221	7.2	-13.5	-13.9	0
3.85	-0.33354	5.00964	9.00558	5.4	-12.6	-12.3	0
3.855	-0.41202	4.78728	8.8617	4.3	-11.5	-10.7	0
3.86	-0.2943	4.9377	9.07752	4.6	-9.6	-8.1	0
3.865	-0.48396	5.08158	9.03828	4.1	-8.3	-6	0
3.87	-0.48396	5.19276	9.188701	3	-7.2	-4.5	0
3.875	-1.0137	5.34318	9.03828	1.9	-5.6	-3.6	0
3.88	-1.2753	5.27124	8.78322	1.1	-4.2	-2.9	0
3.885	-1.08564	5.08158	8.78322	0.6	-3.3	-1.9	0
3.89	-1.08564	5.08158	8.82246	0.4	-2.5	-1.8	0
3.895	-1.12488	5.08158	8.894401	0	-1.9	-0.9	0
3.9	-1.12488	5.00964	8.8617	-0.2	-1.6	-0.4	0
3.905	-1.19682	5.04888	8.78322	0	-1.1	-0.1	0
3.91	-1.308	4.9377	8.75052	-0.1	-1	0.2	0
3.915	-1.34724	5.04888	8.82246	-0.2	-0.2	0	0
3.92	-1.2753	5.00964	8.78322	-0.3	0.5	-0.4	0
3.925	-1.308	5.04888	8.82246	-0.2	0.7	-1.3	0
3.93	-1.34724	5.08158	8.711281	0.4	0.8	-1	0
3.935	-1.2753	5.00964	8.75052	0.3	1.3	-0.9	0
3.94	-1.2753	5.00964	8.711281	0.7	1.5	-1.4	0
3.945	-1.308	5.00964	8.75052	1	1.5	-1.5	0
3.95	-1.42572	4.9704	8.75052	0.9	1.6	-1.5	0
3.955	-1.42572	5.00964	8.67858	0.2	1.6	-1.5	0
3.96	-1.5369	4.9377	8.67858	0.3	1.7	-1.6	0
3.965	-1.45842	4.9704	8.711281	0	1.4	-1.5	0
3.97	-1.49766	5.00964	8.711281	-0.4	1	-1.3	0
3.975	-1.5369	5.00964	8.75052	-0.5	0.9	-1.4	0
3.98	-1.57614	4.89846	8.63934	-0.6	0.9	-0.5	0
3.985	-1.5369	4.9704	8.75052	-0.6	0.6	-0.6	0
3.99	-1.60884	5.04888	8.78322	-0.6	0	-0.7	0
3.995	-1.57614	5.00964	8.75052	-0.9	0	0.2	0
4	-1.5369	4.9704	8.75052	-1.4	-0.2	0	0
4.005	-1.49766	5.04888	8.75052	-0.8	-0.3	0.3	0
4.01	-1.57614	5.08158	8.75052	-1.4	-0.4	0.9	0
4.015	-1.57614	4.9704	8.711281	-0.9	-0.3	0.8	0
4.02	-1.5369	4.9377	8.67858	-0.9	-0.2	1.1	0
4.025	-1.5369	4.86576	8.63934	-1.5	-0.2	0.8	0
4.03	-1.49766	4.89846	8.67858	-1.5	-0.5	0.8	0
4.035	-1.45842	4.9377	8.63934	-0.9	-0.8	0.9	0
4.04	-1.42572	4.9377	8.67858	-1.5	-0.9	1.6	0
4.045	-1.42572	4.9704	8.67858	-1.4	-0.9	1.6	0
4.05	-1.34724	4.89846	8.711281	-1.1	-0.8	0.9	0
4.055	-1.38648	4.86576	8.75052	-1.4	-0.5	1.1	0
4.06	-1.42572	4.89846	8.711281	-1.6	-0.2	1.1	0
4.065	-1.42572	4.89846	8.711281	-1.4	-0.2	0.8	0
4.07	-1.34724	4.89846	8.75052	-1.3	-0.2	0.3	0
4.075	-1.308	4.89846	8.75052	-0.9	-0.2	0.2	0
4.08	-1.34724	4.9377	8.78322	-0.4	-0.1	0.4	0
4.085	-1.38648	4.9377	8.78322	-0.7	0	0.1	0
4.09	-1.34724	5.00964	8.8617	-0.8	0.9	0	0
4.095	-1.42572	4.9377	8.82246	-0.6	0.6	-0.6	0
4.1	-1.38648	4.9377	8.78322	-0.4	0.6	-0.7	0
4.105	-1.38648	4.9377	8.75052	-0.4	0.7	-0.7	0
4.11	-1.42572	5.00964	8.711281	0	0.9	-0.6	0
4.115	-1.42572	5.00964	8.67858	0.3	0.9	-0.8	0
4.12	-1.49766	4.9377	8.75052	-0.2	0.9	-0.2	0
4.125	-1.49766	4.9377	8.78322	0.1	0.8	-0.2	0
4.13	-1.42572	4.9377	8.75052	-0.3	1	-0.5	0
4.135	-1.38648	4.86576	8.67858	-0.4	1.1	-0.2	0
4.14	-1.38648	4.82652	8.75052	-0.5	1.3	-0.2	0
4.145	-1.34724	4.89846	8.67858	-0.4	0.9	-0.2	0
4.15	-1.42572	4.82652	8.75052	-0.4	1	-0.2	0
4.155	-1.38648	4.9377	8.78322	-0.2	0.9	-0.6	0
4.16	-1.38648	4.9704	8.82246	-0.4	1	-0.3	0
4.165	-1.42572	4.89846	8.711281	-0.3	0.9	-0.6	0
4.17	-1.45842	4.9377	8.711281	-0.5	0.8	-1.1	0
4.175	-1.49766	5.00964	8.82246	-0.2	0.9	-0.6	0
4.18	-1.38648	5.00964	8.8617	-0.6	0.9	-0.9	0
4.185	-1.34724	5.04888	8.75052	-0.3	1.1	-1.1	0
4.19	-1.42572	5.00964	8.75052	-0.2	1.1	-1.3	0
4.195	-1.5369	4.9704	8.711281	-0.5	1.4	-1.4	0
4.2	-1.49766	4.89846	8.75052	-0.7	1.4	-0.8	0
4.205	-1.49766	4.9377	8.75052	-0.7	1.3	-0.7	0
4.21	-1.5369	4.9377	8.82246	-0.4	1.3	-0.7	0
4.215	-1.49766	4.9377	8.67858	-0.2	0.7	-1.1	0
4.22	-1.5369	4.86576	8.711281	-0.7	1	-0.6	0
4.225	-1.5369	4.75458	8.63934	-0.7	0.6	-0.6	0
4.23	-1.49766	4.78728	8.67858	-0.6	0.4	-1.1	0
4.235	-1.45842	4.71534	8.75052	-0.8	0.4	-0.9	0
4.24	-1.45842	4.78728	8.711281	-0.2	0.6	-0.7	0
4.245	-1.57614	4.78728	8.67858	-0.5	0.4	-0.6	0
4.25	-1.5369	4.78728	8.711281	-0.2	0.2	-0.7	0
4.255	-1.5369	4.89846	8.75052	0	0	-0.2	0
4.26	-1.49766	4.9704	8.75052	0.4	0	0	0
4.265	-1.49766	5.08158	8.75052	0	0	-0.2	0
4.27	-1.49766	5.16006	8.82246	0	0.4	-0.3	0
4.275	-1.45842	5.04888	8.75052	0	0.5	-0.4	0
4.28	-1.49766	5.00964	8.82246	0.2	0.4	-0.7	0
4.285	-1.49766	5.00964	8.75052	0.7	0.5	-0.7	0
4.29	-1.49766	4.9377	8.78322	0.4	0.7	-0.7	0
4.295	-1.45842	5.00964	8.78322	0.2	0.7	-0.2	0
4.3	-1.42572	4.9704	8.78322	0.3	0.8	-0.8	0
4.305	-1.38648	4.9704	8.711281	0.2	0.7	-0.4	0
4.31	-1.45842	4.82652	8.711281	0.3	0.7	-0.9	0
4.315	-1.45842	4.89846	8.67858	0.4	0.9	-1.3	0
4.32	-1.5369	4.86576	8.75052	0.7	0.8	-0.8	0
4.325	-1.45842	4.86576	8.711281	0.4	0.7	-1.2	0
4.33	-1.5369	4.86576	8.67858	0.6	0.4	-1.4	0
4.335	-1.57614	4.86576	8.63934	0.7	0.6	-1	0
4.34	-1.5369	4.86576	8.75052	0.7	0.6	-0.9	0
4.345	-1.49766	4.89846	8.711281	0.6	0.3	-0.4	0
4.35	-1.45842	4.82652	8.78322	0.4	0.2	-0.4	0
4.355	-1.45842	4.89846	8.78322	0	0	-0.2	0
4.36	-1.45842	4.9704	8.78322	-0.1	0.2	-1.2	0
4.365	-1.45842	4.9704	8.711281	-0.1	0.5	-1.2	0
4.37	-1.45842	4.9377	8.75052	0.4	0.7	-0.5	0
4.375	-1.45842	5.00964	8.75052	0.7	1.1	-0.5	0
4.38	-1.45842	4.9377	8.82246	0.3	0.9	-0.6	0
4.385	-1.45842	4.9704	8.78322	0.7	0.9	-0.9	0
4.39	-1.42572	4.89846	8.82246	0.7	0.9	-0.9	0
4.395	-1.5369	4.9377	8.67858	0.1	1.4	-1.2	0
4.4	-1.5369	4.89846	8.63934	0.4	1.2	-0.7	0
4.405	-1.57614	4.89846	8.711281	0.7	1.1	-1.2	0
4.41	-1.5369	4.82652	8.711281	1	1	-1.4	0
4.415	-1.57614	4.82652	8.711281	0.8	0.9	-1.3	0
4.42	-1.5369	4.78728	8.67858	0.8	0.7	-1.4	0
4.425	-1.64808	4.82652	8.75052	0.5	0.5	-1.2	0
4.43	-1.60884	4.86576	8.711281	0.8	0.2	-0.8	0
4.435	-1.49766	4.9377	8.75052	0.9	0	-0.6	0
4.44	-1.45842	4.89846	8.78322	0.4	0.2	-0.3	0
4.445	-1.45842	4.9704	8.75052	0.3	0	-0.5	0
4.45	-1.49766	5.00964	8.78322	0.9	0.6	-0.8	0
4.455	-1.5369	5.04888	8.711281	1.1	0.7	-0.9	0
4.46	-1.5369	4.9704	8.75052	0.9	0.7	-0.5	0
4.465	-1.49766	4.9377	8.75052	0.9	0.7	-0.5	0
4.47	-1.49766	4.89846	8.82246	1.2	0.9	-0.9	0
4.475	-1.49766	4.9377	8.75052	0.8	1	-0.4	0
4.48	-1.45842	4.89846	8.75052	0.7	1.1	-0.8	0
4.485	-1.45842	4.86576	8.711281	1.1	1.1	-0.4	0
4.49	-1.5369	4.86576	8.711281	1	1.1	-1.1	0
4.495	-1.5369	4.82652	8.63934	1.2	1.1	-0.8	0
4.5	-1.5369	4.78728	8.711281	1.4	1.1	-1.1	0
4.505	-1.57614	4.86576	8.711281	1.1	0.7	-1.1	0
4.51	-1.5369	4.89846	8.75052	1.3	0.6	-1.1	0
4.515	-1.49766	4.89846	8.67858	1.4	0.4	-1.1	0
4.52	-1.45842	4.86576	8.67858	1.6	0.5	-0.2	0
4.525	-1.45842	4.86576	8.711281	1.7	0.5	-0.6	0
4.53	-1.49766	4.82652	8.75052	1.4	0.4	-0.4	0
4.535	-1.45842	4.89846	8.75052	1.7	0.7	-0.6	0
4.54	-1.45842	4.89846	8.711281	1.9	0.6	-0.9	0
4.545	-1.49766	4.89846	8.711281	1.8	0.4	-0.7	0
4.55	-1.5369	4.86576	8.63934	1.8	0.3	-0.9	0
4.555	-1.5369	4.78728	8.606641	1.5	0.2	-0.7	0
4.56	-1.49766	4.82652	8.67858	1.5	0	-0.8	0
4.565	-1.49766	4.82652	8.63934	1.7	-0.2	-0.9	0
4.57	-1.57614	4.9377	8.67858	1.6	-0.7	-0.3	0
4.575	-1.60884	4.9377	8.711281	1.8	-1.4	-0.5	0
4.58	-1.57614	4.89846	8.67858	1.6	-1.1	-0.2	0
4.585	-1.5369	4.78728	8.711281	1.5	-1.4	-0.2	0
4.59	-1.5369	4.82652	8.63934	1.4	-1.6	0	0
4.595	-1.5369	4.86576	8.63934	0.9	-1.9	-0.4	0
4.6	-1.5369	4.78728	8.711281	0.9	-2.5	-0.4	0
4.605	-1.64808	4.86576	8.67858	1	-2.8	0.3	0
4.61	-1.57614	4.82652	8.606641	0.9	-3.2	0.2	0
4.615	-1.5369	4.86576	8.63934	0.8	-4.2	0.9	0
4.62	-1.60884	4.82652	8.711281	0.5	-4.2	1	0
4.625	-1.5369	4.9377	8.711281	0	-4.2	0.6	0
4.63	-1.45842	5.08158	8.8617	0.4	-4.5	1.1	0
4.635	-1.42572	5.08158	8.894401	-0.2	-3.9	0.4	0
4.64	-1.45842	5.232	8.93364	-0.5	-3.1	0.2	0
4.645	-1.49766	5.232	8.894401	-0.7	-2.3	0	0
4.65	-1.45842	5.120821	8.75052	-0.4	-1.1	-0.2	0
4.655	-1.60884	5.04888	8.75052	-0.4	0.2	0	0
4.66	-1.57614	4.9704	8.67858	-0.2	0	-0.5	0
4.665	-1.57614	4.9377	8.82246	0.2	-0.1	-0.8	0
4.67	-1.49766	4.89846	8.78322	0.2	0.2	-0.9	0
4.675	-1.5369	4.9377	8.711281	0.4	0.4	-0.8	0
4.68	-1.49766	4.86576	8.711281	0.6	0.6	-0.3	0
4.685	-1.57614	4.75458	8.711281	0.4	0	-0.3	0
4.69	-1.60884	4.82652	8.67858	0.3	-0.1	0	0
4.695	-1.60884	4.82652	8.63934	0.2	-0.2	0	0
4.7	-1.5369	4.78728	8.711281	0.2	-0.4	0.4	0
4.705	-1.57614	4.78728	8.711281	0.1	-0.5	0.2	0
4.71	-1.5369	4.86576	8.606641	0.3	-1.3	0.4	0
4.715	-1.57614	4.89846	8.67858	0.4	-1.4	1.1	0
4.72	-1.49766	4.86576	8.711281	0	-1.6	1.1	0
4.725	-1.34724	4.9377	8.75052	0	-1.8	1	0
4.73	-1.42572	4.89846	8.711281	0	-1.7	1.1	0
4.735	-1.49766	4.9377	8.75052	0	-1.4	1.1	0
4.74	-1.45842	4.89846	8.78322	0.4	-1.4	0.8	0
4.745	-1.42572	4.9377	8.711281	0.7	-1.5	0.7	0
4.75	-1.45842	4.9377	8.78322	0.9	-1.4	0.6	0
4.755	-1.42572	4.9704	8.67858	0.8	-1.3	0.2	0
4.76	-1.5369	4.9704	8.67858	0.7	-0.9	0	0
4.765	-1.49766	5.00964	8.711281	0.6	-0.8	0	0
4.77	-1.42572	4.9377	8.63934	0.4	-1.1	0	0
4.775	-1.42572	4.9704	8.63934	0.4	-1	-0.2	0
4.78	-1.45842	4.9377	8.711281	0.4	-0.8	0.2	0
4.785	-1.45842	4.89846	8.711281	0.3	-1.1	0.2	0
4.79	-1.45842	4.82652	8.67858	0	-1.3	0	0
4.795	-1.45842	4.82652	8.711281	0	-1.2	0	0
4.8	-1.45842	4.86576	8.75052	-0.5	-1.3	0.4	0
4.805	-1.42572	5.00964	8.78322	-0.7	-2	0.5	0
4.81	-1.34724	5.04888	8.82246	0	-1.4	0	0
4.815	-1.45842	5.00964	8.78322	0	-0.7	-0.5	0
4.82	-1.45842	5.04888	8.75052	0.2	0	-0.7	0
4.825	-1.45842	5.04888	8.711281	0.2	0.2	-0.3	0
4.83	-1.45842	4.9704	8.75052	0.4	0.2	-0.2	0
4.835	-1.5369	4.9704	8.75052	0.3	0.3	-0.5	0
4.84	-1.49766	4.9377	8.711281	0.4	0.2	-0.7	0
4.845	-1.57614	4.9704	8.711281	0.3	0.4	-0.5	0
4.85	-1.5369	4.9377	8.75052	0.5	0.4	-0.9	0
4.855	-1.49766	4.9377	8.711281	0.7	0.2	-0.4	0
4.86	-1.49766	4.89846	8.711281	0.6	0.4	-0.5	0
4.865	-1.49766	4.89846	8.67858	0.2	0.3	-0.4	0
4.87	-1.49766	4.89846	8.78322	0.2	0	-0.4	0
4.875	-1.45842	4.89846	8.711281	0.4	0.1	-0.5	0
4.88	-1.5369	4.82652	8.67858	0	-0.1	-0.2	0
4.885	-1.5369	4.78728	8.67858	0.2	-0.4	-0.3	0
4.89	-1.5369	4.82652	8.67858	0.2	-0.7	0	0
4.895	-1.57614	4.86576	8.75052	0.5	-1.1	-0.3	0
4.9	-1.49766	4.86576	8.78322	0.6	-1.3	-0.4	0
4.905	-1.49766	4.9377	8.75052	0.4	-1.5	-0.2	0
4.91	-1.49766	4.9377	8.75052	0.4	-1.6	0	0
4.915	-1.5369	4.9377	8.67858	0.6	-1.3	-0.2	0
4.92	-1.49766	4.89846	8.67858	0.4	-1.4	0	0
4.925	-1.49766	4.86576	8.711281	0.6	-1.2	-0.2	0
4.93	-1.45842	4.86576	8.67858	0.8	-1.3	0	0
4.935	-1.45842	4.86576	8.711281	0.7	-1.4	0	0
4.94	-1.5369	4.82652	8.67858	0.5	-1.6	0	0
4.945	-1.49766	4.86576	8.78322	0.9	-1.8	0.5	0
4.95	-1.49766	4.89846	8.67858	0.6	-2.1	0.5	0
4.955	-1.5369	4.86576	8.711281	0.4	-2.1	0.4	0
4.96	-1.5369	4.86576	8.606641	0.6	-2.5	0.2	0
4.965	-1.49766	4.82652	8.78322	0.4	-3.2	0.5	0
4.97	-1.5369	4.89846	8.75052	0.8	-3.4	1	0
4.975	-1.38648	4.89846	8.82246	0.9	-3.5	0.9	0
4.98	-1.42572	4.9377	8.75052	0.6	-3	1.4	0
4.985	-1.42572	4.9704	8.75052	0.3	-3.4	1.4	0
4.99	-1.38648	5.04888	8.82246	0.2	-3.5	1.4	0
4.995	-1.308	5.120821	8.8617	-0.1	-3.1	1.1	0
5	-1.308	5.120821	8.82246	-0.2	-2.7	1.1	0
5.005	-1.34724	5.08158	8.82246	-0.5	-2.1	0.3	0
5.01	-1.42572	4.9704	8.78322	-0.7	-1.4	0.7	0
5.015	-1.45842	4.9704	8.78322	-0.5	-1.4	0.6	0
5.02	-1.42572	4.9704	8.711281	-0.4	-1.4	-0.1	0
5.025	-1.45842	4.89846	8.78322	-1	-1.1	0	0
5.03	-1.5369	4.9377	8.75052	-1.3	-1.3	0.2	0
5.035	-1.42572	4.89846	8.78322	-1	-1.4	0.4	0
5.04	-1.42572	4.89846	8.78322	-0.7	-1.6	0.3	0
5.045	-1.45842	4.9377	8.78322	-0.5	-1.4	0.1	0
5.05	-1.42572	4.9377	8.75052	-0.4	-0.9	-0.1	0
5.055	-1.42572	4.89846	8.75052	-0.2	-0.3	-0.4	0
5.06	-1.42572	4.86576	8.711281	-0.2	-0.4	-0.2	0
5.065	-1.42572	4.89846	8.75052	0.1	-0.5	0	0
5.07	-1.45842	4.82652	8.78322	0.2	-0.6	0.4	0
5.075	-1.45842	4.86576	8.711281	0	-0.9	0.7	0
5.08	-1.45842	4.82652	8.711281	-0.2	-0.7	0.4	0
5.085	-1.45842	4.86576	8.711281	0	-0.7	0.6	0
5.09	-1.49766	4.89846	8.75052	0.7	-0.8	0.4	0
5.095	-1.45842	4.89846	8.711281	0.5	-1.1	0.2	0
5.1	-1.49766	4.82652	8.75052	0.2	-1.1	0.4	0
5.105	-1.49766	4.82652	8.78322	0.5	-1.6	0.5	0
5.11	-1.42572	4.86576	8.711281	0.2	-1.7	0.8	0
5.115	-1.38648	4.89846	8.78322	0.1	-1.8	0.9	0
5.12	-1.34724	4.9377	8.78322	0.5	-1.8	0.9	0
5.125	-1.34724	4.9704	8.75052	0.4	-1.6	0.7	0
5.13	-1.38648	4.9377	8.78322	0.5	-1.9	0.9	0
5.135	-1.34724	4.9377	8.75052	0.3	-1.8	0.9	0
5.14	-1.34724	4.9377	8.82246	-0.2	-1.8	0.7	0
5.145	-1.34724	4.89846	8.75052	-0.4	-1.8	0.9	0
5.15	-1.38648	4.9377	8.75052	0	-1.8	0.7	0
5.155	-1.38648	4.89846	8.82246	0	-1.6	0.9	0
5.16	-1.38648	4.86576	8.78322	-0.1	-1.5	0.4	0
5.165	-1.38648	4.86576	8.75052	0	-1.8	0.4	0
5.17	-1.42572	4.82652	8.75052	-0.2	-2.1	0.6	0
5.175	-1.42572	4.78728	8.82246	0.1	-2.3	0.9	0
5.18	-1.42572	4.89846	8.78322	-0.2	-2.3	0.7	0
5.185	-1.38648	4.89846	8.75052	0	-2.7	0.8	0
5.19	-1.38648	4.89846	8.78322	0	-2.2	0.8	0
5.195	-1.308	4.9377	8.78322	-0.2	-2.5	1.1	0
5.2	-1.34724	5.00964	8.82246	-0.2	-2.5	0.9	0
5.205	-1.308	5.00964	8.82246	0.1	-2	1.1	0
5.21	-1.34724	4.9704	8.75052	0	-2	0.7	0
5.215	-1.38648	4.9377	8.75052	0	-2.3	0.4	0
5.22	-1.38648	4.9377	8.75052	-0.7	-2	0.8	0
5.225	-1.308	4.89846	8.8617	-0.3	-1.5	0.9	0
5.23	-1.34724	4.86576	8.78322	-0.2	-1.4	0.4	0
5.235	-1.34724	4.89846	8.78322	0	-1.1	0.4	0
5.24	-1.38648	4.9377	8.75052	0.4	-1.4	-0.2	0
5.245	-1.34724	4.86576	8.78322	0.7	-1.2	-0.3	0
5.25	-1.38648	4.9377	8.82246	0.4	-1.3	-0.2	0
5.255	-1.38648	4.86576	8.78322	0	-1.2	0	0
5.26	-1.38648	4.89846	8.78322	0	-1.4	0.4	0
5.265	-1.38648	4.86576	8.8617	0.2	-1.2	0.2	0
5.27	-1.42572	4.89846	8.75052	0.4	-1.2	0	0
5.275	-1.38648	4.9377	8.75052	0.4	-1.6	0.8	0
5.28	-1.34724	4.9377	8.78322	0.2	-1.8	1	0
5.285	-1.308	4.9377	8.78322	0.1	-1.4	0.7	0
5.29	-1.308	4.9377	8.82246	0.2	-1.2	0.6	0
5.295	-1.308	4.9377	8.8617	-0.2	-0.9	0.4	0
5.3	-1.38648	4.9704	8.82246	-0.4	-1	0.6	0
5.305	-1.308	5.00964	8.8617	0	-0.5	0.5	0
5.31	-1.34724	4.9377	8.82246	0.2	-0.4	0.2	0
5.315	-1.308	4.89846	8.78322	0	-0.7	0.2	0
5.32	-1.34724	4.89846	8.75052	0.3	-0.4	0.2	0
5.325	-1.34724	4.9704	8.82246	0.6	0	0	0
5.33	-1.34724	4.9704	8.78322	0.4	0.1	0.3	0
5.335	-1.2753	4.9377	8.78322	0.5	0	0.4	0
5.34	-1.34724	4.86576	8.82246	0.2	0.3	0	0
5.345	-1.308	4.89846	8.82246	0	0	-0.2	0
5.35	-1.308	4.9377	8.711281	0.2	0	-0.2	0
5.355	-1.34724	4.89846	8.711281	0.5	0	0	0
5.36	-1.2753	4.89846	8.82246	0.8	0.2	0.3	0
5.365	-1.34724	4.82652	8.78322	0	0.4	0	0
5.37	-1.34724	4.89846	8.711281	0.4	0.2	-0.1	0
5.375	-1.42572	4.9377	8.78322	0.2	0	0	0
5.38	-1.34724	4.9377	8.82246	0	-0.2	-0.1	0
5.385	-1.308	4.9377	8.78322	0.3	-0.2	-0.2	0
5.39	-1.34724	4.86576	8.78322	0.4	-0.2	-0.3	0
5.395	-1.308	4.9377	8.78322	0.1	0	0	0
5.4	-1.34724	4.9377	8.78322	0.2	0	-0.4	0
5.405	-1.2753	4.89846	8.82246	0.3	0.2	-0.4	0
5.41	-1.38648	4.86576	8.75052	-0.1	0	0	0
5.415	-1.308	4.89846	8.82246	-0.1	0.1	-0.2	0
5.42	-1.308	4.86576	8.82246	0.4	0.2	0	0
5.425	-1.2753	4.86576	8.78322	0.2	0.2	-0.4	0
5.43	-1.38648	4.86576	8.78322	0	0	0	0
5.435	-1.38648	4.89846	8.82246	0.7	0	-0.2	0
5.44	-1.34724	4.82652	8.711281	0.6	-0.2	0	0
5.445	-1.38648	4.86576	8.78322	0.4	-0.4	-0.1	0
5.45	-1.38648	4.89846	8.711281	0	-0.2	-0.2	0
5.455	-1.34724	4.9377	8.82246	0	-0.1	0	0
5.46	-1.34724	4.9377	8.78322	0.7	0	0	0
5.465	-1.34724	4.9377	8.75052	0.7	-0.2	0	0
5.47	-1.308	4.89846	8.75052	0.2	-0.4	0	0
5.475	-1.2753	4.9377	8.82246	0.4	-0.2	0.1	0
5.48	-1.308	4.89846	8.75052	0.7	-0.3	0.2	0
5.485	-1.34724	4.89846	8.78322	0.5	-0.4	0.2	0
5.49	-1.34724	4.86576	8.78322	0.4	-0.6	0.2	0
5.495	-1.38648	4.9377	8.75052	0.4	-0.2	0.3	0
5.5	-1.308	4.9377	8.82246	0.4	-0.5	0	0
5.505	-1.2753	4.9377	8.82246	0.6	-0.7	-0.1	0
5.51	-1.34724	4.86576	8.67858	0.2	-0.5	-0.2	0
5.515	-1.34724	4.89846	8.78322	0	-0.4	-0.3	0
5.52	-1.34724	4.9377	8.711281	0.4	-0.4	0	0
5.525	-1.34724	4.89846	8.75052	0.7	-0.7	0.2	0
5.53	-1.34724	4.9377	8.78322	0.7	-0.2	0.2	0
5.535	-1.2753	4.9377	8.78322	0.7	-0.4	0	0
5.54	-1.308	4.78728	8.82246	0.4	-0.4	0.2	0
5.545	-1.34724	4.89846	8.75052	0.9	-0.2	0	0
5.55	-1.34724	4.89846	8.75052	0.7	-0.5	0	0
5.555	-1.34724	4.89846	8.78322	0.2	-0.4	0	0
5.56	-1.38648	4.86576	8.75052	0.4	-0.2	-0.2	0
5.565	-1.34724	4.89846	8.78322	0.3	0	-0.1	0
5.57	-1.34724	4.86576	8.82246	0.2	-0.7	-0.4	0
5.575	-1.308	4.9377	8.711281	0.1	-0.4	0	0
5.58	-1.34724	4.89846	8.78322	0	-0.1	-0.1	0
5.585	-1.308	4.86576	8.75052	-0.1	0	-0.4	0
5.59	-1.34724	4.82652	8.78322	0.1	-0.4	-0.1	0
5.595	-1.38648	4.89846	8.82246	0.4	-0.7	-0.1	0
5.6	-1.38648	4.86576	8.75052	0.4	-0.8	0.1	0
5.605	-1.38648	4.86576	8.78322	0.4	-0.7	0.2	0
5.61	-1.2753	4.89846	8.82246	0.2	-0.7	0.1	0
5.615	-1.308	4.9704	8.711281	0	-0.4	0.4	0
5.62	-1.34724	4.9377	8.78322	0	-0.9	0.4	0
5.625	-1.308	4.86576	8.82246	0.4	-1.2	0.5	0
5.63	-1.308	4.86576	8.82246	0.6	-1.1	0.7	0
5.635	-1.308	4.89846	8.82246	0.5	-0.5	0.5	0
5.64	-1.2753	4.86576	8.75052	0.4	-0.5	0	0
5.645	-1.2753	4.89846	8.82246	0.4	-0.6	0	0
5.65	-1.308	4.89846	8.78322	0.2	-0.5	0.5	0
5.655	-1.308	4.82652	8.78322	0.5	-0.7	0	0
5.66	-1.308	4.89846	8.78322	0.3	-0.5	0	0
5.665	-1.23606	4.89846	8.78322	0.3	-0.5	0.2	0
5.67	-1.308	4.86576	8.78322	0	-0.7	0.4	0
5.675	-1.38648	4.89846	8.78322	0.3	-0.4	0.2	0
5.68	-1.34724	4.86576	8.75052	0.6	-0.6	0.2	0
5.685	-1.34724	4.82652	8.75052	0.5	-0.3	0.2	0
5.69	-1.308	4.9377	8.78322	0.1	-0.1	-0.1	0
5.695	-1.308	4.89846	8.67858	0.1	-0.2	0	0
5.7	-1.34724	4.89846	8.75052	0.3	-0.3	-0.2	0
5.705	-1.34724	4.89846	8.711281	0	-0.4	0	0
5.71	-1.308	4.89846	8.711281	0.4	-0.4	0	0
5.715	-1.34724	4.9377	8.75052	0.4	-0.2	0	0
5.72	-1.34724	4.89846	8.78322	-0.1	-0.2	0.1	0
5.725	-1.308	4.9377	8.78322	0	-0.2	0.1	0
5.73	-1.2753	4.89846	8.82246	0	0	0	0
5.735	-1.308	4.9377	8.711281	0	-0.1	0	0
5.74	-1.34724	4.9377	8.75052	0.4	0.1	0	0
5.745	-1.308	4.86576	8.82246	0.6	0	0	0
5.75	-1.308	4.89846	8.78322	0.5	-0.2	0	0
5.755	-1.2753	4.82652	8.75052	0.3	0	0.4	0
5.76	-1.2753	4.86576	8.82246	0.3	-0.1	0	0
5.765	-1.34724	4.86576	8.82246	0.3	0	0	0
5.77	-1.38648	4.86576	8.78322	0.1	-0.3	0	0
5.775	-1.2753	4.82652	8.82246	0	-0.4	0	0
5.78	-1.34724	4.89846	8.75052	-0.1	-0.4	0.2	0
5.785	-1.308	4.86576	8.75052	0	-0.2	-0.1	0
5.79	-1.34724	4.89846	8.78322	0	-0.8	-0.2	0
5.795	-1.2753	4.89846	8.75052	0	-0.4	-0.2	0
5.8	-1.34724	4.86576	8.75052	0.1	-0.2	0.1	0
5.805	-1.308	4.9377	8.78322	0	-0.4	0	0
5.81	-1.308	4.89846	8.82246	0.3	-0.2	-0.7	0
5.815	-1.2753	4.9377	8.78322	0.2	-0.2	-0.3	0
5.82	-1.34724	4.86576	8.78322	-0.1	-0.1	0	0
5.825	-1.308	4.89846	8.78322	0	-0.4	0.1	0
5.83	-1.34724	4.89846	8.78322	0.2	0	-0.2	0
5.835	-1.2753	4.82652	8.78322	0.5	-0.4	-0.4	0
5.84	-1.308	4.86576	8.711281	0.2	-0.2	0	0
5.845	-1.34724	4.89846	8.82246	-0.1	-0.2	-0.2	0
5.85	-1.34724	4.86576	8.75052	0	-0.3	0.1	0
5.855	-1.308	4.86576	8.78322	0.4	-0.4	-0.1	0
5.86	-1.34724	4.89846	8.78322	0.9	-0.2	0	0
5.865	-1.34724	4.89846	8.82246	0.3	-0.3	0	0
5.87	-1.308	4.89846	8.82246	-0.2	-0.2	-0.1	0
5.875	-1.34724	4.82652	8.75052	0.1	-0.2	0.1	0
5.88	-1.308	4.89846	8.78322	0	-0.2	0	0
5.885	-1.2753	4.86576	8.82246	0.2	-0.4	0	0
5.89	-1.2753	4.89846	8.78322	0.4	-0.6	0.1	0
5.895	-1.308	4.89846	8.82246	0	-0.5	0	0
5.9	-1.34724	4.9377	8.78322	0.4	-0.7	0.9	0
5.905	-1.2753	4.89846	8.78322	0.4	-0.6	0.1	0
5.91	-1.308	4.89846	8.78322	0.1	-0.6	0.4	0
5.915	-1.2753	4.9377	8.894401	0.4	-0.5	0	0
5.92	-1.2753	4.86576	8.75052	0.8	-0.5	0.6	0
5.925	-1.23606	4.9377	8.8617	0	-0.7	0.5	0
5.93	-1.2753	4.89846	8.8617	0	-0.4	0.1	0
5.935	-1.2753	4.86576	8.78322	0.6	-0.4	0	0
5.94	-1.34724	4.89846	8.82246	0.5	-0.4	0	0
5.945	-1.2753	4.89846	8.82246	0.6	-0.3	0	0
5.95	-1.2753	4.9377	8.75052	0.7	-0.4	-0.3	0
5.955	-1.308	4.89846	8.78322	0.1	-0.5	0	0
5.96	-1.308	4.82652	8.78322	0.1	-0.3	0	0
5.965	-1.308	4.86576	8.75052	-0.1	-0.4	0.2	0
5.97	-1.34724	4.86576	8.75052	-0.2	-0.7	0.4	0
5.975	-1.38648	4.89846	8.78322	0	-0.7	0	0
5.98	-1.34724	4.89846	8.78322	0.2	-0.6	0.4	0
5.985	-1.34724	4.9377	8.82246	0	-0.6	0.4	0
5.99	-1.34724	4.89846	8.75052	0.2	-0.6	0.2	0
5.995	-1.308	4.89846	8.78322	-0.1	-0.7	0.1	0
6	-1.308	4.89846	8.82246	0	-0.7	0.8	0
6.005	-1.308	4.9704	8.82246	0	-0.9	0.7	0
6.01	-1.2753	4.89846	8.82246	0	-1.1	0	0
6.015	-1.308	4.86576	8.82246	0.1	-0.8	0.2	0
6.02	-1.308	4.86576	8.78322	0.5	-0.9	0.2	0
6.025	-1.308	4.9377	8.82246	-0.2	-0.7	0.2	0
6.03	-1.2753	4.86576	8.82246	0.1	-0.7	0.5	0
6.035	-1.23606	4.9377	8.8617	0.2	-0.7	0.7	0
6.04	-1.2753	4.86576	8.78322	0.3	-0.7	0.6	0
6.045	-1.2753	4.9377	8.75052	0	-0.3	0.4	0
6.05	-1.2753	4.86576	8.78322	0	-0.5	0.2	0
6.055	-1.2753	4.89846	8.82246	0	-0.4	-0.1	0
6.06	-1.308	4.89846	8.75052	0.1	-0.2	-0.2	0
6.065	-1.2753	4.9377	8.8617	0.2	-0.2	0	0
6.07	-1.2753	4.89846	8.8617	0	-0.5	0.1	0
6.075	-1.23606	4.9377	8.82246	-0.3	-0.4	-0.2	0
6.08	-1.308	4.89846	8.78322	-0.2	-0.4	0	0
6.085	-1.308	4.9377	8.78322	0	-0.6	0	0
6.09	-1.308	4.86576	8.82246	0	-0.4	0.2	0
6.095	-1.34724	4.9377	8.78322	0.1	-0.5	-0.2	0
6.1	-1.308	4.86576	8.75052	0.2	-0.6	0.5	0
6.105	-1.2753	4.86576	8.82246	-0.4	-0.3	0.9	0
6.11	-1.308	4.89846	8.82246	-0.1	-0.5	0	0
6.115	-1.2753	4.89846	8.82246	0	-0.6	0.1	0
6.12	-1.2753	4.86576	8.711281	0	-0.5	0.2	0
6.125	-1.34724	4.82652	8.78322	0.1	-0.5	0.4	0
6.13	-1.308	4.78728	8.78322	0	-0.1	0.2	0
6.135	-1.23606	4.86576	8.82246	0.1	-0.1	0	0
6.14	-1.2753	4.82652	8.78322	0	-0.2	0	0
6.145	-1.23606	4.86576	8.78322	0.1	-0.2	0.4	0
6.15	-1.34724	4.86576	8.82246	0.2	-0.5	0.7	0
6.155	-1.308	4.82652	8.82246	0.1	-0.2	0.1	0
6.16	-1.308	4.86576	8.82246	0.3	0	-0.2	0
6.165	-1.34724	4.82652	8.82246	0	-0.1	-0.1	0
6.17	-1.308	4.89846	8.78322	0.1	-0.3	0.2	0
6.175	-1.2753	4.89846	8.75052	0	-0.4	0	0
6.18	-1.23606	4.89846	8.67858	-0.1	-0.6	0.4	0
6.185	-1.23606	4.89846	8.82246	0	-0.7	0.2	0
6.19	-1.2753	4.86576	8.78322	-0.1	-0.9	0.4	0
6.195	-1.23606	4.86576	8.711281	0.2	-0.6	0.3	0
6.2	-1.23606	4.89846	8.78322	0	-0.5	0.1	0
6.205	-1.23606	4.82652	8.82246	0	-0.4	0	0
6.21	-1.19682	4.82652	8.82246	0.7	-0.7	0	0
6.215	-1.2753	4.86576	8.82246	0.5	-0.1	0	0
6.22	-1.2753	4.89846	8.78322	0.7	0.2	-0.1	0
6.225	-1.2753	4.86576	8.78322	0.7	0.2	-0.2	0
6.23	-1.308	4.82652	8.78322	0.6	0	-0.5	0
6.235	-1.2753	4.86576	8.82246	0.8	-0.2	-0.4	0
6.24	-1.308	4.86576	8.82246	0.8	-0.2	-0.1	0
6.245	-1.23606	4.89846	8.78322	1.1	0	-0.2	0
6.25	-1.2753	4.86576	8.82246	1.2	0.2	-0.3	0
6.255	-1.2753	4.82652	8.82246	0.6	0.2	-0.1	0
6.26	-1.2753	4.86576	8.78322	1	0.2	0	0
6.265	-1.2753	4.86576	8.82246	1.8	0	-0.2	0
6.27	-1.308	4.89846	8.8617	1.6	0.1	0	0
6.275	-1.2753	4.82652	8.8617	1.8	0	-0.2	0
6.28	-1.308	4.82652	8.78322	1.6	0	-0.8	0
6.285	-1.2753	4.89846	8.78322	1.7	0.1	-0.9	0
6.29	-1.308	4.86576	8.8617	1.5	0	-0.4	0
6.295	-1.308	4.89846	8.78322	1.6	0	-0.7	0
6.3	-1.34724	4.82652	8.82246	1.7	0	-0.9	0
6.305	-1.308	4.9704	8.78322	1.8	0.2	-0.8	0
6.31	-1.308	4.86576	8.82246	2.1	0	-0.7	0
6.315	-1.2753	4.86576	8.8617	2.3	-0.2	-0.7	0
6.32	-1.2753	4.89846	8.82246	1.9	0.1	-0.8	0
6.325	-1.2753	4.86576	8.82246	2.2	0.1	-1	0
6.33	-1.308	4.86576	8.78322	2.3	0	-1	0
6.335	-1.2753	4.89846	8.78322	2.5	0	-0.8	0
6.34	-1.23606	4.86576	8.82246	2.7	0	-0.4	0
6.345	-1.308	4.89846	8.78322	3.1	0	-0.6	0
6.35	-1.23606	4.86576	8.8617	3.8	-0.4	-0.7	0
6.355	-1.2753	4.89846	8.75052	3.9	-0.2	-0.5	0
6.36	-1.2753	4.89846	8.78322	4.1	-0.3	-0.7	1
6.365	-1.308	4.82652	8.8617	4.4	-0.3	-0.2	1
6.37	-1.2753	4.86576	8.82246	4.5	0	-0.7	1
6.375	-1.308	4.9377	8.78322	5.2	-0.2	-0.9	1
6.38	-1.34724	4.82652	8.8617	5.7	-0.2	-0.9	1
6.385	-1.34724	4.86576	8.78322	6	0	-1.6	1
6.39	-1.38648	4.86576	8.93364	6.9	0	-1.8	1
6.395	-1.38648	4.86576	8.894401	7.5	0	-1.9	1
6.4	-1.38648	4.86576	8.8617	7.9	-0.3	-1.5	1
6.405	-1.308	4.9377	8.894401	8.7	-0.4	-1.1	1
6.41	-1.34724	4.89846	8.93364	10.2	-0.4	-0.9	1
6.415	-1.34724	4.89846	8.96634	11.6	-0.2	-1.4	1
6.42	-1.2753	4.89846	8.93364	12.9	-0.2	-1.5	1
6.425	-1.308	4.86576	9.00558	14.2	0	-0.9	1
6.43	-1.308	4.86576	8.96634	15.6	0.3	-1.1	1
6.435	-1.34724	4.9377	9.03828	18.3	0.7	-1.1	1
6.44	-1.308	4.75458	9.03828	20.4	0.8	-1	1
6.445	-1.38648	4.9704	9.03828	23.3	1.7	-0.6	1
6.45	-1.23606	4.75458	9.260641	25.5	2.9	-0.2	1
6.455	-1.34724	4.6434	9.293341	28.3	6.8	0.7	1
6.46	-1.64808	4.6761	9.293341	31.9	11.6	1.9	1
6.465	-1.72656	4.60416	9.40452	36.6	14.9	3.1	1
6.47	-2.21052	4.53222	9.5484	43.3	16.5	3.9	1
6.475	-2.0274	4.27062	9.91464	50.6	14.5	3.7	1
6.48	-1.2753	4.56492	9.947341	59.2	13	4.9	1
6.485	-1.98816	5.00964	9.692281	67.9	16.3	7.4	1
6.49	-2.24976	4.60416	9.587641	77.3	17.2	8.8	1
6.495	-1.45842	4.30986	9.947341	90.2	19.7	10.8	1
6.5	-1.19682	4.42104	9.91464	98.7	23.2	11.6	1
6.505	-1.68732	5.16006	9.659581	106.8	28.6	11.3	1
6.51	-1.57614	5.74866	9.5484	112.2	34.6	12	1
6.515	-1.0464	5.89254	9.80346	114.9	39.3	11.7	1
6.52	-0.7455601	5.74866	9.731521	116.3	44.6	12.1	1
6.525	-1.0464	5.5263	9.437221	115.9	49.6	12.6	1
6.53	-1.23606	5.5263	8.894401	116.6	53.4	13.3	1
6.535	-1.49766	5.67672	8.45622	117.3	56	15.6	1
6.54	-1.90968	5.97102	8.35158	116.5	56.7	17.5	1
6.545	-2.0601	5.93178	8.16846	112.4	55	20.8	1
6.55	-2.09934	6.04296	7.9134	105.9	53.5	24.3	1
6.555	-1.90968	6.00372	7.808761	99.9	55.7	26.8	1
6.56	-1.75926	6.186841	7.9134	92.4	60.1	28.9	1
6.565	-1.90968	6.44844	8.057281	83.6	66.9	31.2	1
6.57	-2.51136	6.114901	8.5674	73	72.3	32.5	1
6.575	-3.78666	5.67672	9.00558	60.1	75.6	31.2	1
6.58	-5.44128	4.9377	9.188701	45.5	75.1	26.5	1
6.585	-6.82776	4.15944	8.894401	27.5	68.8	16.6	1
6.59	-7.91994	3.94362	8.67858	15.8	61.9	6.3	1
6.595	-8.55432	3.53814	8.2404	5.7	54.3	-8.3	1
6.6	-8.443141	3.45966	8.27964	-4.2	48.8	-22.9	1
6.605	-8.371201	3.02148	8.02458	-13.7	47.3	-40.1	1
6.61	-9.00558	2.43288	7.33134	-24.5	45.6	-57.6	1
6.615	-9.86886	2.6487	7.298641	-32	39.9	-70.3	1
6.62	-8.894401	3.24384	7.880701	-39.4	23.9	-77.5	1
6.625	-6.45498	2.616	8.057281	-50.4	3.9	-79.6	1
6.63	-4.23792	2.28246	7.69758	-60.9	-9.2	-81.2	1
6.635	-2.40018	2.09934	7.004341	-69	-14.1	-80.6	1
6.64	-1.12488	2.28246	6.500761	-74.1	-12.6	-77.1	1
6.645	-0.44472	2.72718	6.06258	-77	-4.1	-69.3	1
6.65	-0.41202	3.05418	5.66364	-78.6	3.5	-61.2	1
6.655	-0.7455601	3.05418	4.82652	-78.6	8.8	-51.3	1
6.66	-0.8959801	3.27654	4.2837	-76.6	12.6	-40.4	1
6.665	-1.19682	4.0875	4.10058	-72.1	15.8	-30.6	1
6.67	-1.83774	5.120821	4.06788	-66	19.8	-21.5	1
6.675	-2.47212	5.67672	3.6297	-61.6	22.8	-16	1
6.68	-5.14044	6.63156	3.51852	-57.1	24.2	-13	1
6.685	-9.86886	11.38614	3.81282	-53.7	5.8	-5.3	1
6.69	-1.19682	8.9925	5.48052	-55.7	-43.9	24.3	1
6.695	0.56244	9.986581	4.86576	-59.3	-77.9	32.2	1
6.7	1.72656	10.61442	4.13982	-58.7	-86	34.3	1
6.705	2.74026	11.53656	3.91746	-54.9	-87	47.4	1
6.71	2.85144	12.4587	3.6624	-52.1	-87.7	61.3	1
6.715	3.45312	13.26966	3.9567	-50.6	-94.2	76.4	1
6.72	5.89254	14.55804	5.2974	-47.8	-104.3	96.1	1
6.725	8.142301	15.18588	7.9134	-49.4	-103.1	106.6	1
6.73	6.64464	13.67514	10.71252	-59.7	-93.5	105	1
6.735	4.53876	12.753	13.10616	-76.2	-77.5	87.7	1
6.74	3.11304	5.59824	9.659581	-94.1	-48.2	58.7	1
6.745	2.36094	3.61008	9.5484	-95.4	-39.4	45.5	1
6.75	0.8959801	2.943	12.38022	-84.5	-37.5	33.8	1
6.755	2.85144	1.62192	11.69352	-72.3	-51.4	22.8	1
6.76	2.36094	4.0875	11.58234	-59.6	-37.7	15.7	1
6.765	1.94892	5.70942	10.5294	-49.3	-23.7	8.4	1
6.77	0.67362	6.33726	10.01928	-40.5	-14.7	3.8	1
6.775	-0.8240401	6.15414	9.875401	-29.4	-8.6	-2.1	1
6.78	-1.49766	5.34318	9.80346	-17.8	-0.9	-6.5	1
6.785	-1.60884	4.86576	9.587641	-9.9	2.8	-7.9	1
6.79	-1.98816	4.75458	9.293341	-3	3.9	-8.8	1
6.795	-2.09934	5.00964	9.00558	2.3	4.6	-7.7	1
6.8	-2.13858	5.27124	8.67858	5.8	5.5	-6.9	1
6.805	-2.0601	5.34318	8.495461	6.8	4.8	-6.7	1
6.81	-2.0274	5.41512	8.312341	6.6	4.3	-5.6	1
6.815	-1.90968	5.41512	8.312341	5.8	3.7	-4.4	1
6.82	-1.83774	5.487061	8.2404	4.1	3.2	-3.3	1
6.825	-1.72656	5.45436	8.16846	2.4	3	-3.1	1
6.83	-1.72656	5.37588	8.207701	0.2	3.1	-2.7	1
6.835	-1.64808	5.30394	8.312341	-1.7	2.5	-2.4	1
6.84	-1.75926	5.19276	8.312341	-4.1	2.3	-2.2	1
6.845	-1.7985	5.08158	8.35158	-5.1	1.7	-1.3	1
6.85	-1.87698	5.08158	8.35158	-5.3	1.1	-0.8	1
6.855	-2.0274	5.16006	8.42352	-6.6	0.3	0	1
6.86	-2.0274	5.120821	8.42352	-7	0	0	1
6.865	-2.0601	5.120821	8.45622	-7.4	-1.1	0.7	1
6.87	-2.09934	5.04888	8.45622	-8.4	-2	1.6	1
6.875	-1.90968	5.00964	8.5347	-8.8	-3	2.3	1
6.88	-1.7985	5.08158	8.5674	-9.1	-4.2	3	1
6.885	-1.64808	5.120821	8.5674	-9.5	-4.6	3.4	1
6.89	-1.42572	5.19276	8.606641	-8.8	-4.7	3.6	1
6.895	-1.2753	5.30394	8.67858	-8.4	-3.9	3.9	1
6.9	-1.15758	5.34318	8.75052	-7.9	-2.3	3.3	1
6.905	-1.08564	5.30394	8.711281	-7.1	-1.1	2.7	1
6.91	-1.12488	5.19276	8.67858	-6.5	0.2	1.8	1
6.915	-1.12488	5.232	8.75052	-5.2	1.4	1.4	1
6.92	-1.08564	5.16006	8.78322	-3.6	3	0.2	1
6.925	-1.12488	5.16006	8.75052	-2.3	3.9	-0.5	1
6.93	-1.23606	5.08158	8.711281	-1.3	4.6	-0.5	1
6.935	-1.2753	5.00964	8.711281	-0.5	5.6	-1.2	1
6.94	-1.308	5.00964	8.67858	-0.1	5.8	-1.6	1
6.945	-1.2753	4.9704	8.78322	0	5.5	-1.7	1
6.95	-1.34724	4.9704	8.67858	0	5.6	-2.1	1
6.955	-1.34724	5.00964	8.67858	0.6	5.9	-3.2	1
6.96	-1.42572	5.04888	8.711281	1.1	6.4	-2.8	1
6.965	-1.5369	5.08158	8.67858	1.6	6.3	-2.5	0
6.97	-1.5369	5.04888	8.606641	1.9	6	-2.6	0
6.975	-1.5369	5.19276	8.63934	2	6	-2.5	0
6.98	-1.49766	5.19276	8.5347	1.1	6	-2.5	0
6.985	-1.57614	5.19276	8.63934	0.4	5.9	-2.8	0
6.99	-1.64808	5.19276	8.5347	-0.1	5.6	-2.5	0
6.995	-1.64808	5.16006	8.606641	-0.4	5.8	-2.6	0
7	-1.68732	5.16006	8.63934	-0.6	5.3	-2.4	0
7.005	-1.72656	5.120821	8.5674	-0.1	4.9	-2.1	0
7.01	-1.75926	5.120821	8.5674	0	4.9	-2	0
7.015	-1.68732	5.08158	8.606641	-0.7	3.9	-1.4	0
7.02	-1.68732	5.08158	8.606641	-0.7	3.5	-1.6	0
7.025	-1.60884	5.120821	8.5347	-1.1	2.3	-1.1	0
7.03	-1.57614	5.04888	8.5674	-0.9	2.4	-1	0
7.035	-1.57614	5.00964	8.606641	-0.5	2.3	-0.7	0
7.04	-1.5369	5.04888	8.606641	-0.8	2.2	-1.1	0
7.045	-1.49766	5.08158	8.67858	-0.8	1.7	-0.7	0
7.05	-1.49766	5.04888	8.67858	-1.4	1.6	-0.9	0
7.055	-1.5369	5.04888	8.5674	-1.4	1.7	-1.6	0
7.06	-1.49766	5.04888	8.606641	-1.4	1.7	-1.1	0
7.065	-1.38648	5.08158	8.606641	-1.8	0.9	-0.9	0
7.07	-1.42572	4.9704	8.63934	-1.4	1.5	-0.9	0
7.075	-1.45842	4.9704	8.711281	-1.5	2.3	-1.6	0
7.08	-1.42572	5.04888	8.75052	-0.8	2.5	-1.1	0
7.085	-1.38648	5.00964	8.75052	-0.4	2.5	-1.4	0
7.09	-1.49766	5.04888	8.67858	0	3	-1.6	0
7.095	-1.45842	5.04888	8.711281	0.1	3.2	-1.6	0
7.1	-1.45842	5.04888	8.75052	0.7	2.9	-2.1	0
7.105	-1.5369	5.04888	8.67858	1.2	2.9	-2.1	0
7.11	-1.60884	5.04888	8.75052	1.6	3.5	-2.3	0
7.115	-1.68732	5.04888	8.606641	0.9	3.6	-2.5	0
7.12	-1.68732	5.00964	8.63934	1.5	3.2	-2.6	0
7.125	-1.64808	5.08158	8.63934	1.9	2.6	-1.8	0
7.13	-1.72656	5.04888	8.63934	1.6	2.3	-1.7	0
7.135	-1.72656	5.04888	8.606641	2.1	2.3	-1.6	0
7.14	-1.64808	5.04888	8.67858	2.1	2.3	-1.8	0
7.145	-1.60884	5.120821	8.63934	1.8	2	-1.4	0
7.15	-1.64808	5.120821	8.63934	2.1	1.4	-1.6	0
7.155	-1.68732	5.120821	8.67858	1.8	1.8	-1.1	0
7.16	-1.64808	4.9704	8.606641	1.4	2	-1.1	0
7.165	-1.64808	5.00964	8.606641	1.4	1.8	-1	0
7.17	-1.68732	5.00964	8.5674	1.6	1.6	-1	0
7.175	-1.68732	5.04888	8.5674	1.9	0.9	-0.6	0
7.18	-1.68732	5.08158	8.5347	1.4	0.7	-0.2	0
7.185	-1.68732	5.04888	8.5674	1.5	0.9	-0.4	0
7.19	-1.68732	5.00964	8.5674	1.2	0.6	-0.7	0
7.195	-1.68732	5.00964	8.606641	1.2	0.6	-0.7	0
7.2	-1.68732	5.04888	8.5674	1	0.6	-0.4	0
7.205	-1.68732	5.04888	8.5674	0.7	0.3	-0.2	0
7.21	-1.64808	5.04888	8.5674	1.1	0.3	-0.1	0
7.215	-1.64808	5.00964	8.606641	1.6	0	0.2	0
7.22	-1.60884	5.04888	8.5674	0.9	0.3	0	0
7.225	-1.60884	5.04888	8.63934	0.7	0.2	-0.3	0
7.23	-1.60884	5.04888	8.606641	0.7	0.1	0	0
7.235	-1.57614	5.04888	8.606641	1.1	0.1	0.1	0
7.24	-1.64808	5.04888	8.63934	1.1	0.1	-0.2	0
7.245	-1.68732	5.04888	8.606641	1.4	-0.3	-0.1	0
7.25	-1.75926	5.04888	8.5674	1.4	-0.3	0	0
7.255	-1.68732	5.120821	8.5674	1.4	-0.4	0.2	0
7.26	-1.68732	5.04888	8.606641	1.4	-0.6	0.8	0
7.265	-1.68732	5.00964	8.5674	1.2	-0.8	0.8	0
7.27	-1.72656	5.04888	8.5674	0.9	-1.5	0.9	0
7.275	-1.60884	4.9377	8.606641	0.9	-1.6	1.2	0
7.28	-1.72656	5.04888	8.5674	0.7	-1.6	1.6	0
7.285	-1.68732	5.04888	8.606641	1	-1.9	1.7	0
7.29	-1.64808	5.00964	8.606641	1.2	-1.9	1.8	0
7.295	-1.64808	5.120821	8.5674	1	-2.2	1.4	0
7.3	-1.60884	5.00964	8.606641	1.1	-2.5	1.4	0
7.305	-1.60884	5.08158	8.5674	0.4	-2.7	1.2	0
7.31	-1.57614	5.04888	8.5674	0.9	-2.9	1.6	0
7.315	-1.57614	5.08158	8.606641	1.1	-3.1	2	0
7.32	-1.60884	5.00964	8.63934	0.8	-2.6	1.5	0
7.325	-1.57614	5.00964	8.606641	0.7	-2.8	1.8	0
7.33	-1.60884	5.04888	8.606641	0.6	-2.5	1.4	0
7.335	-1.57614	5.04888	8.63934	0.5	-2.5	1.6	0
7.34	-1.57614	5.04888	8.606641	0.2	-2.5	1.6	0
7.345	-1.60884	5.08158	8.5674	0.4	-2.9	2.1	0
7.35	-1.60884	5.00964	8.606641	0.2	-3.7	2.5	0
7.355	-1.60884	5.08158	8.606641	0.1	-3.6	2.1	0
7.36	-1.64808	5.08158	8.5674	0	-4.2	2.5	0
7.365	-1.57614	5.04888	8.495461	-0.4	-3.7	2.3	0
7.37	-1.60884	5.04888	8.5674	-0.7	-4.1	2.3	0
7.375	-1.57614	5.120821	8.606641	-1	-4.9	2.8	0
7.38	-1.57614	5.04888	8.63934	-0.7	-4.9	2.8	0
7.385	-1.5369	5.120821	8.63934	-0.9	-5.2	2.9	0
7.39	-1.5369	5.04888	8.67858	-1.4	-5.1	2.6	0
7.395	-1.5369	5.08158	8.67858	-1.2	-4.9	2.8	0
7.4	-1.49766	5.08158	8.63934	-0.9	-5.1	2.8	0
7.405	-1.5369	5.120821	8.67858	-1.5	-5.1	3	0
7.41	-1.5369	5.08158	8.606641	-1.8	-5.5	2.8	0
7.415	-1.49766	5.04888	8.606641	-2.5	-6	2.7	0
7.42	-1.5369	5.120821	8.67858	-3.3	-6.1	3.5	0
7.425	-1.42572	5.08158	8.67858	-3.3	-5.8	2.8	0
7.43	-1.45842	5.04888	8.67858	-3.5	-5.8	2.8	0
7.435	-1.45842	5.00964	8.67858	-3.2	-6.1	2.8	0
7.44	-1.45842	5.04888	8.67858	-3	-5.9	3	0
7.445	-1.42572	5.08158	8.711281	-3	-6	3	0
7.45	-1.42572	5.04888	8.67858	-3.3	-5.9	2.7	0
7.455	-1.45842	5.08158	8.63934	-3.1	-5.7	2.7	0
7.46	-1.42572	5.04888	8.63934	-3.2	-5.6	2.1	0
7.465	-1.45842	5.08158	8.711281	-2.9	-5.6	2.3	0
7.47	-1.38648	5.120821	8.75052	-2.9	-5.6	1.9	0
7.475	-1.45842	5.04888	8.711281	-2.7	-5.3	1.1	0
7.48	-1.42572	5.08158	8.711281	-2.3	-5.6	1.4	0
7.485	-1.45842	5.00964	8.67858	-1.9	-5.7	1.5	0
7.49	-1.38648	5.04888	8.67858	-1.6	-5.6	1.4	0
7.495	-1.42572	5.04888	8.711281	-0.8	-5.3	1.4	0
7.5	-1.45842	5.00964	8.67858	-0.2	-4.7	1.1	0
7.505	-1.42572	5.00964	8.67858	0	-4.6	1.4	0
7.51	-1.42572	5.00964	8.711281	0.3	-5	1.6	0
7.515	-1.45842	4.9704	8.78322	0.5	-5.3	1.2	0
7.52	-1.42572	5.04888	8.711281	0.5	-5	0.7	0
7.525	-1.308	5.04888	8.75052	1.2	-4.6	0.9	0
7.53	-1.2753	5.04888	8.63934	1.4	-4.8	1.4	0
7.535	-1.308	5.00964	8.711281	1.4	-4.6	1.2	0
7.54	-1.308	5.08158	8.711281	2.3	-4.5	0.9	0
7.545	-1.308	5.08158	8.75052	2.7	-4.2	0.7	0
7.55	-1.2753	5.08158	8.75052	3	-3.2	1	0
7.555	-1.34724	5.04888	8.82246	3.7	-3.2	0.7	0
7.56	-1.34724	5.00964	8.711281	4	-2.9	0.4	0
7.565	-1.42572	5.04888	8.711281	4.2	-3.2	0.2	0
7.57	-1.45842	5.04888	8.75052	4.4	-4.2	0.2	0
7.575	-1.45842	5.00964	8.78322	5.3	-4.2	0.7	0
7.58	-1.38648	5.00964	8.82246	6	-4.2	0.7	0
7.585	-1.45842	5.00964	8.894401	7.8	-3.9	1.1	0
7.59	-1.45842	4.89846	9.110221	9.5	-3	0.9	0
7.595	-1.5369	4.9377	9.07752	11.6	-2.4	1.1	0
7.6	-1.72656	4.75458	9.07752	14.8	-1.6	1.2	0
7.605	-1.60884	4.71534	9.03828	17.7	-1.4	1.4	0
7.61	-1.72656	4.89846	9.00558	20.5	-0.7	3	0
7.615	-1.57614	4.82652	9.188701	24.9	0.3	5.6	0
7.62	-1.19682	4.89846	9.2214	29.4	1.8	6.3	0
7.625	-1.0464	4.78728	9.293341	32.7	3.9	7	0
7.63	-1.2753	4.86576	9.260641	37.1	7.9	7.5	0
7.635	-1.57614	4.56492	9.437221	44.1	10.4	7.4	0
7.64	-1.2753	4.53222	9.47646	50.1	8.2	7.4	0
7.645	-1.308	5.37588	9.14946	56.7	7.4	7.1	0
7.65	-1.2753	5.34318	9.14946	62.8	6.9	6.9	0
7.655	-1.2753	4.82652	9.40452	69.3	7.8	7.2	0
7.66	-1.49766	4.89846	9.293341	76.5	9.9	8.4	0
7.665	-1.38648	5.16006	9.293341	84.2	10.4	8.7	0
7.67	-1.308	5.120821	9.293341	92.6	9.9	9.4	0
7.675	-1.57614	5.27124	9.14946	99	10.5	9.8	0
7.68	-1.38648	5.34318	9.110221	107	10.4	9.8	0
7.685	-1.34724	5.30394	9.110221	115.3	10.4	10.7	0
7.69	-1.49766	5.41512	9.2214	121.7	10.5	10.5	0
7.695	-1.34724	5.34318	9.14946	127.6	10	11.7	0
7.7	-1.308	5.30394	9.07752	133.6	9.8	12.7	0
7.705	-1.308	5.41512	9.110221	140.2	9.1	13.7	0
7.71	-1.19682	5.16006	9.14946	147.4	8.9	15.1	0
7.715	-1.12488	5.19276	9.110221	154.1	9.2	16.2	0
7.72	-1.0464	5.232	9.110221	162.4	11.5	18.6	0
7.725	-1.34724	5.45436	8.93364	170.8	14.7	19.4	0
7.73	-1.2753	5.67672	8.8617	178.7	13	21.4	0
7.735	-1.23606	5.41512	9.260641	188.4	12.4	23.8	0
7.74	-1.57614	5.85984	9.07752	198.3	14.4	24.9	0
7.745	-1.68732	5.89254	8.82246	207.5	16.1	26.1	0
7.75	-1.15758	5.78136	8.13576	218.9	17.1	28.2	0
7.755	-1.98816	6.3765	9.07752	235.7	24.5	31.4	0
7.76	-1.34724	6.89316	7.952641	242.6	21.9	29.3	0
7.765	-2.21052	6.9978	8.93364	255.9	26	30.3	0
7.77	-2.09934	7.076281	8.207701	263.6	26.6	31.7	0
7.775	-2.21052	7.704121	8.63934	268.3	25.6	30.4	0
7.78	-1.72656	8.29272	8.207701	273.2	28	29.6	0
7.785	-1.72656	8.18154	7.481761	276.2	31	29.6	0
7.79	-1.7985	8.253481	7.586401	278.1	32.9	31.3	0
7.795	-1.64808	9.50916	8.207701	279.3	35	32	0
7.8	-1.72656	10.464	7.586401	274.7	38.3	32.3	0
7.805	-2.40018	11.75892	7.69758	262.6	46	32.7	0
7.81	-1.90968	13.56396	7.9134	249.9	50.6	31	0
7.815	-1.64808	13.67514	7.808761	231.6	54.6	30.4	0
7.82	-2.17128	13.56396	7.51446	210.7	58.8	30.6	0
7.825	-3.00186	12.82494	7.44252	189.4	62.5	33	0
7.83	-3.63624	12.1644	7.44252	169.7	62.7	35.9	0
7.835	-3.63624	10.32012	6.78852	151.2	62.2	38.8	0
7.84	-3.67548	8.65896	7.73028	137.5	62.7	43.9	0
7.845	-4.16598	7.481761	8.711281	122.2	62.7	47.8	0
7.85	-4.53876	6.04296	9.731521	109.2	61.1	52.5	0
7.855	-4.61724	4.9704	11.00028	94.9	60.4	57.8	0
7.86	-4.3491	4.0875	11.76546	77.2	60.9	62.3	0
7.865	-4.68918	3.61008	11.5104	53.3	60.9	68.8	0
7.87	-5.63094	3.2046	11.39922	25.6	54.9	76.1	0
7.875	-6.605401	2.17128	10.74522	0.3	42.5	79	0
7.88	-7.691041	0.47742	10.56864	-23.1	25.2	81.4	0
7.885	-8.1096	-0.8829001	11.25534	-42.7	13.2	82.8	0
7.89	-8.29272	-0.69978	10.71252	-57.8	6.7	77.2	0
7.895	-9.34566	0.43818	9.659581	-70.5	3.4	64.9	0
7.9	-10.69944	1.06602	10.31358	-79.8	0.2	53.5	0
7.905	-10.47054	0.69978	9.875401	-93.5	-6.4	37.8	0
7.91	-10.84986	1.02678	9.293341	-105.6	-13	19.8	0
7.915	-10.69944	1.39956	8.894401	-114.3	-17.7	2.1	0
7.92	-10.47054	1.58268	8.67858	-124.9	-26.1	-17.6	0
7.925	-9.986581	2.0601	8.711281	-133.3	-33	-32.6	0
7.93	-9.234481	2.616	8.63934	-141.6	-38.7	-45.7	0
7.935	-8.443141	2.9103	8.5347	-151.2	-43.1	-58	0
7.94	-7.6191	2.943	8.42352	-160.1	-45.3	-68.9	0
7.945	-6.795061	3.09342	8.207701	-168.4	-46.4	-77.5	0
7.95	-6.00372	3.24384	7.952641	-175.5	-45.5	-84.4	0
7.955	-5.21892	3.38772	7.76952	-182.9	-42.4	-90.7	0
7.96	-4.64994	3.4989	7.65834	-187.1	-38.9	-94	0
7.965	-4.0875	3.64932	7.481761	-191	-34.3	-95.9	0
7.97	-3.75396	3.75396	7.18746	-193.6	-29.1	-97.1	0
7.975	-3.3354	3.72126	6.82776	-195.3	-24	-96.7	0
7.98	-3.11304	3.83244	6.46152	-195.5	-17.5	-95.4	0
7.985	-2.96262	4.01556	6.31764	-192.3	-11.9	-93.5	0
7.99	-2.77296	4.3491	6.46152	-187.8	-6.8	-91.9	0
7.995	-2.70102	4.86576	6.71658	-182.7	-2	-91.3	0
8	-2.62254	5.59824	7.15476	-178	1.4	-90.9	0
8.005	-2.58984	6.29802	7.586401	-174.5	4.9	-90.8	0
8.01	-2.58984	6.814681	7.84146	-171.9	7.2	-90.3	0
8.015	-2.47212	7.18746	8.09652	-169.3	9.1	-89.2	0
8.02	-2.40018	7.33134	7.952641	-167.5	10	-87.8	0
8.025	-2.289	7.481761	7.985341	-165.3	8.4	-86	0
8.03	-1.98816	7.848001	8.16846	-162.1	6.3	-83.1	0
8.035	-1.49766	8.58702	8.5674	-157.7	6.1	-79.8	0
8.04	-0.9744601	9.35874	8.96634	-154	9.1	-76.2	0
8.045	-0.48396	9.947341	9.188701	-153.5	14.3	-74.5	0
8.05	-0.14388	10.28088	8.93364	-154.2	21.5	-74.1	0
8.055	-0.11118	10.24164	8.312341	-154.9	29.2	-72.8	0
8.06	-0.14388	10.05852	7.586401	-153.5	35	-71.1	0
8.065	-0.2943	10.05852	6.97164	-149.5	38	-69	0
8.07	-0.48396	10.137	6.53346	-142.9	37.9	-66	0
8.075	-0.5232	10.464	6.20646	-132.6	33.8	-62.3	0
8.08	-0.44472	10.68636	6.023341	-123.6	28.5	-58.3	0
8.085	-0.48396	10.98066	5.918701	-114.3	22.6	-55.7	0
8.09	-0.41202	11.45808	5.918701	-105.8	17.3	-53.2	0
8.095	-0.18312	11.9028	6.023341	-97.6	12.8	-52	0
8.1	0	12.41946	6.13452	-90	9	-52	0
8.105	0.2616	12.89688	6.17376	-84.6	7.7	-52.6	0
8.11	0.41202	13.52472	6.023341	-81	7.4	-54.1	0
8.115	0.48396	14.04138	5.84676	-78.9	7.4	-56	0
8.12	0.56244	14.55804	5.591701	-78.8	7.5	-57.9	0
8.125	0.63438	14.89158	5.08158	-79.5	6.4	-58.5	0
8.13	0.8959801	15.21858	4.46682	-80.4	4.2	-57.7	0
8.135	1.19682	15.40824	3.91746	-81.2	2.1	-56.3	0
8.14	1.57614	15.29706	2.90376	-81.9	0	-53.5	0
8.145	1.98816	14.89158	1.77888	-81.1	-1.5	-49.7	0
8.15	2.47212	14.44686	0.7586401	-76.1	-2.1	-43.7	0
8.155	2.74026	14.1918	-0.17658	-68.8	-0.7	-37.6	0
8.16	2.89068	14.08062	-0.83058	-58.4	1.8	-31.3	0
8.165	3.00186	14.04138	-1.08564	-46.6	5.8	-24.9	0
8.17	2.96262	14.15256	-1.12488	-34.8	10.1	-19.2	0
8.175	2.96262	14.33568	-0.83058	-24.3	14	-13.1	0
8.18	3.0411	14.59728	-0.54282	-15.4	18.2	-8.2	0
8.185	2.92338	14.70192	-0.24852	-8.1	22	-4.7	0
8.19	2.66178	14.59728	-0.14388	-4.2	23.7	-2.8	0
8.195	2.5506	14.33568	-0.14388	-1.4	23	-1.7	0
8.2	2.51136	13.74708	-0.43164	1.7	20.5	-1	0
8.205	2.43942	12.97536	-0.72594	6	15.8	-0.7	0
8.21	-1.49766	14.26374	1.15758	13.1	6.2	-1.6	0
8.215	-8.29272	18.09618	2.17782	6.4	-60.1	11.9	0
8.22	1.57614	14.85234	1.92276	-9.1	-173.1	60.6	0
8.225	2.89068	12.97536	5.2647	-13.7	-195.2	61.1	0
8.23	-4.3491	7.33134	6.899701	-26.1	-205.7	34.4	0
8.235	-4.8396	3.64932	8.27964	-33	-206.7	39.2	0
8.24	-3.18498	3.34848	12.60258	-23.4	-177.1	36.6	0
8.245	-1.60884	0.21582	16.16034	-17.7	-145.6	44.3	0
8.25	-1.23606	2.43288	16.95822	-15.8	-125.6	64.4	0
8.255	-0.0327	2.68794	14.01522	-13.5	-118	77.3	0
8.26	1.94892	6.781981	12.05322	-9.3	-101.4	84.8	0
8.265	4.53876	12.60258	12.02052	1.4	-62.7	64.6	0
8.27	7.808761	13.59666	13.32852	1.5	-32.2	36.4	0
8.275	6.90624	7.5537	12.02052	-7.4	-14.2	17.9	0
8.28	1.45842	2.79912	10.34628	-9	-5.7	7.1	0
8.285	-2.43942	3.34848	9.587641	-2.2	0.3	4.4	0
8.29	-2.77296	4.82652	8.495461	3.9	5.7	3.7	0
8.295	-0.5232	6.6708	7.985341	7	7	2.8	0
8.3	1.15758	7.2594	8.057281	5.4	8	0.2	0
8.305	1.34724	6.29802	8.5674	1.6	10.1	-4.5	0
8.31	0.33354	5.232	8.96634	-0.8	14.2	-9.6	0
8.315	-1.87698	5.120821	8.78322	-0.9	16.8	-11.4	0
8.32	-4.0875	5.04888	8.35158	0.1	16.1	-10.3	0
8.325	-4.53876	4.9377	8.16846	-0.2	12.1	-6.7	0
8.33	-3.3354	5.16006	8.2404	-1.4	7.9	-2.9	0
8.335	-2.21052	5.34318	8.42352	-3.1	4.6	-0.4	0
8.34	-2.0601	5.232	8.38428	-4.4	2.5	1.1	0
8.345	-2.0601	5.08158	8.5347	-4.5	1.7	2.3	0
8.35	-1.83774	5.04888	8.606641	-4.6	0.9	2.8	0
8.355	-1.45842	5.19276	8.67858	-4.5	0.4	3.5	0
8.36	-1.19682	5.41512	8.67858	-3.9	0.9	2.3	0
8.365	-0.9352201	5.56554	8.8617	-3.7	1.6	1.1	0
8.37	-0.9744601	5.56554	8.8617	-3.7	3.2	-0.2	0
8.375	-1.23606	5.45436	8.78322	-3.2	4.7	-1.7	0
8.38	-1.42572	5.37588	8.711281	-2.9	5.6	-2.3	0
8.385	-1.5369	5.30394	8.75052	-2	5.8	-3	0
8.39	-1.60884	5.232	8.75052	-0.9	6.7	-2.9	0
8.395	-1.72656	5.16006	8.711281	-0.6	6.4	-3.5	0
8.4	-1.83774	5.04888	8.711281	0.1	6.5	-3.2	0
8.405	-1.87698	5.04888	8.606641	0	6	-3	0
8.41	-1.90968	5.00964	8.63934	-0.2	5.1	-2.5	0
8.415	-1.98816	4.9704	8.606641	0	3.8	-1.6	0
8.42	-1.94892	4.9377	8.606641	0.1	3	-1.4	0
8.425	-1.90968	4.9704	8.63934	0	2.3	-1.3	0
8.43	-1.90968	5.00964	8.606641	-0.2	2.3	-1.1	0
8.435	-1.94892	4.9377	8.63934	0	2.1	-0.7	0
8.44	-1.90968	5.00964	8.606641	0.8	1.6	-0.2	0
8.445	-1.83774	4.9704	8.606641	1.5	1.4	-0.9	0
8.45	-1.83774	4.9704	8.606641	1.4	1.1	-0.4	0
8.455	-1.75926	5.04888	8.5674	1.6	0.9	-0.4	0
8.46	-1.68732	5.04888	8.67858	1.8	1.3	-0.4	0
8.465	-1.68732	5.120821	8.606641	1.8	0.9	-0.4	0
8.47	-1.68732	5.04888	8.63934	2	1.2	-0.2	0
8.475	-1.75926	5.120821	8.63934	1.9	1.2	-0.2	0
8.48	-1.64808	5.232	8.711281	1.9	1.1	0	0
8.485	-1.72656	5.19276	8.5674	2.3	0.8	0	0
8.49	-1.75926	5.16006	8.5674	2.8	0.7	-0.3	0
8.495	-1.72656	5.16006	8.5674	2.5	0.7	-0.2	0
8.5	-1.72656	5.16006	8.5347	2.3	0.7	-0.3	0
8.505	-1.72656	5.120821	8.5674	1.8	0.7	-0.2	0
8.51	-1.75926	5.08158	8.63934	2.1	0.4	-0.3	0
8.515	-1.75926	5.120821	8.5347	1.8	0.6	0	0
8.52	-1.75926	5.04888	8.63934	1.8	0.7	0	0
8.525	-1.75926	5.08158	8.606641	1.2	0.9	-0.2	0
8.53	-1.7985	5.04888	8.606641	1.3	0.7	-0.1	0
8.535	-1.68732	4.9704	8.5347	1.5	0.5	-0.3	0
8.54	-1.72656	4.9704	8.606641	1.3	0.5	-0.2	0
8.545	-1.7985	5.04888	8.5674	0.7	0.2	0	0
8.55	-1.72656	5.04888	8.5347	1	0	0	0
8.555	-1.72656	5.00964	8.5674	1	0	-0.2	0
8.56	-1.7985	4.9377	8.5674	0.9	0.3	-0.3	0
8.565	-1.87698	4.9704	8.5674	0.9	-0.1	-0.3	0
8.57	-1.83774	4.9377	8.5347	1.3	-0.2	0	0
8.575	-1.90968	4.9377	8.5347	1.1	-0.3	-0.1	0
8.58	-1.87698	4.9377	8.5347	1.2	-0.7	0.4	0
8.585	-1.83774	4.89846	8.5347	0.4	-1	0.9	0
8.59	-1.87698	5.04888	8.5674	0	-1.6	0.5	0
8.595	-1.7985	5.00964	8.495461	-0.1	-1.7	1.3	0
8.6	-1.7985	5.00964	8.5674	0	-1.8	1.4	0
8.605	-1.68732	5.08158	8.5674	0.5	-2.1	1.1	0
8.61	-1.68732	5.04888	8.606641	0.7	-2.1	1.5	0
8.615	-1.64808	5.08158	8.5674	0.2	-2.3	1.8	0
8.62	-1.60884	5.16006	8.606641	0.7	-1.8	1.8	0
8.625	-1.68732	5.08158	8.5347	0.3	-1.7	1.4	0
8.63	-1.64808	5.120821	8.5674	1.2	-2.1	1.9	0
8.635	-1.64808	5.120821	8.67858	0.9	-1.8	1.4	0
8.64	-1.72656	5.16006	8.606641	0.7	-1.6	1.4	0
8.645	-1.75926	5.16006	8.606641	0.7	-1.8	1.5	0
8.65	-1.7985	5.16006	8.5674	0.9	-2	1.4	0
8.655	-1.75926	5.16006	8.606641	0.9	-1.8	1.2	0
8.66	-1.75926	5.16006	8.5674	0.7	-2.1	1.1	0
8.665	-1.72656	5.08158	8.5674	0.3	-2.2	1.7	0
8.67	-1.75926	5.120821	8.67858	0.1	-2.3	1.8	0
8.675	-1.72656	5.16006	8.5674	0.2	-2.1	1.5	0
8.68	-1.75926	5.08158	8.5347	0	-2.4	1.6	0
8.685	-1.72656	5.04888	8.5674	0	-2.8	1.8	0
8.69	-1.72656	5.04888	8.5347	0	-2.2	2.3	0
8.695	-1.7985	5.00964	8.5674	0	-2.1	1.4	0
8.7	-1.7985	5.04888	8.5674	0	-2.5	1.8	0
8.705	-1.7985	5.00964	8.5674	0.2	-2.8	2.1	0
8.71	-1.75926	4.9704	8.606641	0.4	-3	2.7	0
8.715	-1.75926	5.00964	8.5674	0	-3.4	3	0
8.72	-1.75926	5.08158	8.606641	0.3	-3.4	3.3	0
8.725	-1.72656	5.120821	8.5674	0.4	-3.2	3	0
8.73	-1.72656	5.04888	8.606641	0.3	-3.7	2.8	0
8.735	-1.72656	5.120821	8.5674	-0.3	-4	3	0
8.74	-1.72656	5.120821	8.606641	-0.3	-4.1	3.2	0
8.745	-1.68732	5.08158	8.5674	-0.4	-4.3	3.9	0
8.75	-1.64808	5.04888	8.606641	-0.8	-4.4	3.9	0
8.755	-1.60884	5.120821	8.63934	-0.9	-4.9	3.5	0
8.76	-1.5369	5.19276	8.63934	-1	-4.7	3.8	0
8.765	-1.57614	5.16006	8.63934	-1.1	-4.6	3.6	0
8.77	-1.57614	5.120821	8.67858	-1.4	-4.6	3.3	0
8.775	-1.64808	5.120821	8.711281	-1.4	-4.2	3.7	0
8.78	-1.64808	5.120821	8.63934	-1.4	-4.4	3.3	0
8.785	-1.68732	5.08158	8.606641	-1.4	-4.8	3.2	0
8.79	-1.68732	5.08158	8.606641	-1.5	-4.4	3	0
8.795	-1.64808	5.04888	8.606641	-1.6	-4.7	3.4	0
8.8	-1.68732	5.04888	8.63934	-2.1	-5	3.7	0
8.805	-1.68732	5.16006	8.606641	-1.7	-5.1	3.7	0
8.81	-1.64808	5.08158	8.67858	-2.3	-5.3	4	0
8.815	-1.60884	5.120821	8.63934	-2.6	-5.4	4.5	0
8.82	-1.64808	5.120821	8.606641	-2.3	-5.6	4.3	0
8.825	-1.57614	5.08158	8.606641	-2.5	-5.7	4	0
8.83	-1.57614	5.08158	8.606641	-2.7	-5.9	4.2	0
8.835	-1.57614	5.00964	8.67858	-3.1	-6.2	4.3	0
8.84	-1.57614	4.9704	8.67858	-2.8	-6.2	4.1	0
8.845	-1.5369	5.00964	8.606641	-2.7	-6.3	4.6	0
8.85	-1.57614	5.00964	8.63934	-2.8	-6.3	4.4	0
8.855	-1.64808	5.04888	8.67858	-2.8	-6.3	4.5	0
8.86	-1.57614	4.9704	8.63934	-2.8	-6.1	4.4	0
8.865	-1.60884	5.04888	8.711281	-2.5	-6.3	4.2	0
8.87	-1.57614	5.08158	8.63934	-2.6	-6.4	4.6	0
8.875	-1.57614	5.00964	8.606641	-3	-6.7	4.4	0
8.88	-1.60884	5.04888	8.63934	-2.8	-6.6	4.6	0
8.885	-1.57614	5.00964	8.63934	-2.8	-6.9	4.3	0
8.89	-1.57614	5.120821	8.606641	-2.8	-7.6	4.8	0
8.895	-1.45842	5.08158	8.67858	-3.2	-8.1	5.3	0
8.9	-1.49766	5.04888	8.67858	-3.4	-8.4	4.9	0
8.905	-1.45842	4.9704	8.606641	-3.7	-8.8	4.9	0
8.91	-1.45842	5.00964	8.67858	-3.8	-8.5	4.5	0
8.915	-1.45842	5.04888	8.63934	-3.4	-8.4	4.6	0
8.92	-1.45842	4.9704	8.75052	-3.5	-8.9	4.7	0
8.925	-1.42572	4.9377	8.75052	-3.6	-9.3	4.5	0
8.93	-1.42572	5.00964	8.67858	-3.5	-9.4	5.2	0
8.935	-1.45842	5.00964	8.67858	-3.1	-9.2	5.4	0
8.94	-1.308	4.9704	8.711281	-2.8	-9.1	5.5	0
8.945	-1.42572	4.9704	8.75052	-2.9	-9	5.6	0
8.95	-1.49766	4.9704	8.711281	-2.4	-9.2	5.3	0
8.955	-1.42572	5.00964	8.67858	-2.5	-9.5	5	0
8.96	-1.42572	4.9704	8.75052	-1.8	-9.3	5.4	0
8.965	-1.38648	5.00964	8.711281	-1.6	-9.1	5.5	0
8.97	-1.45842	5.00964	8.711281	-1.3	-9.1	5.3	0
8.975	-1.42572	4.9704	8.711281	-0.9	-9.2	5.9	0
8.98	-1.42572	4.89846	8.82246	-0.6	-9.1	6	0
8.985	-1.34724	4.89846	8.82246	-0.7	-8.8	5.8	0
8.99	-1.38648	4.9377	8.8617	0.7	-9.5	5.7	0
8.995	-1.42572	4.9377	8.894401	2	-9.2	5	0
9	-1.42572	4.9377	8.82246	3.2	-8.5	5.4	0
9.005	-1.49766	4.9704	8.894401	5.2	-8.2	5.8	0
9.01	-1.49766	4.9704	8.894401	6.7	-8.2	5.8	0
9.015	-1.23606	4.9704	8.894401	7.4	-8.5	6.3	0
9.02	-1.23606	5.04888	8.82246	8.1	-8.6	6.3	0
9.025	-1.15758	5.08158	8.8617	9.5	-7.7	6.6	0
9.03	-1.0137	5.16006	8.8617	10.6	-6.6	6.5	0
9.035	-1.0137	5.120821	8.93364	12.4	-5.5	6.5	0
9.04	-0.9744601	5.19276	8.96634	14.9	-4	6.3	0
9.045	-1.08564	5.120821	8.96634	16.5	-2.5	5.5	0
9.05	-1.08564	5.120821	8.96634	18.4	-0.9	5.2	0
9.055	-1.15758	5.08158	9.00558	21	0.2	5.4	0
9.06	-1.08564	4.9704	9.03828	24.5	1.9	5.5	0
9.065	-1.19682	4.89846	9.188701	28.2	5.1	5.4	0
9.07	-1.19682	4.78728	9.260641	31.7	7.7	6.2	0
9.075	-1.57614	4.82652	9.293341	35.2	10.8	6.3	0
9.08	-1.98816	4.56492	9.36528	40.3	11.4	6.4	0
9.085	-1.45842	4.6761	9.40452	46.4	7.6	7.7	0
9.09	-1.45842	5.16006	9.188701	53.7	6.5	8.4	0
9.095	-1.42572	5.120821	9.2214	60	5.6	9.6	0
9.1	-1.308	5.08158	9.188701	67.5	6.4	10.4	0
9.105	-1.38648	5.120821	9.33258	74.9	6.7	10.7	0
9.11	-1.2753	5.19276	9.40452	82.8	6.1	10.7	0
9.115	-1.12488	5.04888	9.5157	90.5	6.2	10.5	0
9.12	-1.19682	5.08158	9.5157	98.5	7.2	10.9	0
9.125	-1.08564	5.19276	9.5484	108.4	8.6	10.9	0
9.13	-1.308	5.16006	9.5484	116.8	8.9	10.6	0
9.135	-1.19682	5.08158	9.76422	124.7	8.4	10.4	0
9.14	-0.9352201	5.19276	9.5157	131.5	9	11	0
9.145	-1.19682	5.37588	9.587641	139.6	9.8	12.1	0
9.15	-0.8632801	4.86576	9.437221	148	10.2	13.2	0
9.155	-1.38648	4.82652	9.76422	157.1	12.6	15.1	0
9.16	-1.23606	5.120821	9.437221	164.5	12.8	16.8	0
9.165	-0.9352201	4.9704	9.587641	171.9	13	20.1	0
9.17	-1.15758	5.59824	9.2214	179.4	13.1	22.7	0
9.175	-0.67362	5.67672	9.110221	187.1	14	23.9	0
9.18	-1.308	5.45436	8.495461	196.5	15.6	28.2	0
9.185	-1.68732	5.89254	9.110221	209.3	17	30.3	0
9.19	-1.60884	6.22608	8.82246	219.5	17	31.7	0
9.195	-2.17128	6.29802	8.711281	230.3	17.6	34	0
9.2	-2.3217	6.26532	8.42352	239.1	16.4	35.9	0
9.205	-2.70102	6.63156	8.93364	249.4	16	39.2	0
9.21	-2.51136	7.59294	9.03828	258.6	15.8	43.1	0
9.215	-2.43942	7.848001	8.5674	263.2	19	46	0
9.22	-2.77296	7.95918	8.13576	266.1	20.5	47.7	0
9.225	-2.58984	9.025201	8.45622	268.4	20.3	49.5	0
9.23	-2.0274	10.1697	8.93364	266.4	23.1	50.1	0
9.235	-1.57614	10.86948	8.711281	258	31.1	49	0
9.24	-1.7985	12.41946	8.78322	247.1	42.4	48.3	0
9.245	-1.72656	12.7857	8.5347	233.1	54.6	44.5	0
9.25	-2.13858	12.93612	8.63934	217.2	64.6	43.6	0
9.255	-2.70102	11.83086	8.42352	198.6	70.3	45.9	0
9.26	-3.45312	10.32012	8.27964	180.7	72.5	50.5	0
9.265	-3.5643	9.43068	8.45622	167.3	73.5	55.8	0
9.27	-4.38834	7.88724	9.5484	152.6	78.1	59	0
9.275	-5.591701	7.62564	11.07222	140	78.2	59.1	0
9.28	-6.082201	6.00372	11.76546	120.5	73	57.4	0
9.285	-6.94548	3.45966	11.79816	100.6	64	57.1	0
9.29	-8.142301	2.3544	11.11146	79.8	51.1	54.5	0
9.295	-9.19524	1.83774	10.01928	57.4	32.4	47.6	0
9.3	-9.456841	1.43226	9.293341	39.3	10.2	38.5	0
9.305	-9.86886	0.7717201	8.93364	22	-12.6	24	0
9.31	-10.1697	-0.9156	9.587641	5.4	-30.2	9.9	0
9.315	-8.97288	-1.1772	10.01928	-8	-39.6	-3.6	0
9.32	-8.6328	0.95484	10.41822	-16.9	-42.2	-18.8	0
9.325	-8.521621	0.51012	11.25534	-27	-42.2	-32.2	0
9.33	-7.84146	-0.21582	10.56864	-46.9	-46.9	-46.1	0
9.335	-7.24632	0.14388	10.34628	-59.2	-50.6	-55	0
9.34	-6.45498	0.7717201	10.60134	-69.5	-52.8	-62	0
9.345	-5.93178	1.62192	10.89564	-80.3	-54.6	-66.9	0
9.35	-5.55246	2.68794	11.22264	-89.9	-55.7	-69.2	0
9.355	-4.99002	3.2046	11.29458	-109.1	-57.2	-72.2	0
9.36	-4.46682	3.27654	10.92834	-130	-58.3	-73.7	0
9.365	-3.97632	3.16536	10.27434	-145.8	-58.3	-74.2	0
9.37	-3.63624	3.05418	9.47646	-158.4	-57.8	-72.8	0
9.375	-3.18498	3.02148	8.82246	-168.2	-55.9	-70.7	0
9.38	-3.00186	3.34848	8.2404	-174.7	-53	-68.8	0
9.385	-2.85144	3.64932	7.952641	-180.8	-47.9	-66.8	0
9.39	-2.8122	3.97632	7.69758	-184.3	-42.8	-66.2	0
9.395	-2.89068	4.15944	7.2594	-186.8	-38	-65.3	0
9.4	-3.0738	4.15944	6.78852	-188.7	-33.5	-65.1	0
9.405	-3.3027	3.97632	6.31764	-187.6	-30.1	-66.2	0
9.41	-3.52506	4.01556	6.17376	-183.4	-26.6	-68.4	0
9.415	-3.75396	4.30986	6.06258	-177.9	-23.5	-71.7	0
9.42	-4.0548	4.71534	6.17376	-171.8	-21	-75.5	0
9.425	-4.38834	5.232	6.422281	-165.4	-19	-80.5	0
9.43	-4.76766	5.70942	6.64464	-159.3	-17.2	-85.5	0
9.435	-4.99002	6.22608	6.78852	-153.9	-16.5	-91.2	0
9.44	-5.02926	6.781981	6.86046	-148.5	-17	-97.6	0
9.445	-5.14044	7.22016	6.86046	-142.5	-18.3	-105.2	0
9.45	-5.14044	7.2594	6.64464	-138.3	-20.4	-112	0
9.455	-4.99002	7.2594	6.2457	-132.4	-23.5	-118.1	0
9.46	-4.8396	7.403281	6.10182	-125.2	-26.3	-124.4	0
9.465	-4.68918	7.88724	6.17376	-115.9	-28.1	-130.9	0
9.47	-4.49952	8.65896	6.71658	-105.4	-30.5	-139	0
9.475	-4.3491	9.32604	7.2267	-99.5	-31.8	-144.3	0
9.48	-4.12674	9.731521	7.51446	-95.3	-33.1	-151.5	0
9.485	-3.90438	9.397981	7.44252	-93.8	-34.7	-157.3	0
9.49	-3.63624	8.9925	7.04358	-92.4	-36.4	-162.1	0
9.495	-3.3354	8.4039	6.35034	-89.6	-37.8	-166.1	0
9.5	-3.0411	7.848001	5.696341	-82.1	-39.1	-168.2	0
9.505	-2.66178	7.59294	5.22546	-73.2	-39.2	-169	0
9.51	-2.47212	7.59294	4.89846	-62	-37.4	-167.8	0
9.515	-2.40018	7.73682	4.71534	-47.4	-33.5	-165.9	0
9.52	-2.5506	8.142301	4.6107	-34.5	-30.1	-163.2	0
9.525	-2.8122	8.84208	4.6107	-22.3	-26.7	-160.5	0
9.53	-3.15228	9.62034	4.6434	-13.8	-25.4	-158.9	0
9.535	-3.37464	10.54248	4.49952	-3.7	-26.8	-155.9	0
9.54	-3.52506	11.20302	4.57146	5	-30.6	-152	0
9.545	-3.60354	12.05322	4.2837	9.3	-35.9	-149.1	0
9.55	-3.5643	12.67452	3.74088	12.1	-43.2	-146.2	0
9.555	-3.41388	13.15848	3.15882	13.8	-50.3	-144.2	0
9.56	-3.37464	13.41354	2.28246	16	-58.7	-142.5	0
9.565	-3.18498	13.52472	1.41264	18.4	-65.1	-140.4	0
9.57	-3.00186	13.70784	0.50358	22.1	-70.7	-138.8	0
9.575	-2.92338	13.74708	-0.28776	26.5	-74.7	-137	0
9.58	-2.8122	13.38084	-0.9744601	32.2	-77.7	-135.8	0
9.585	-2.89068	13.38084	-1.59576	40.3	-78.9	-133.8	0
9.59	-2.8122	13.3416	-1.9947	47	-78.5	-132.1	0
9.595	-2.89068	13.6359	-2.46558	54.1	-76.2	-129.9	0
9.6	-2.77296	13.89096	-2.86452	60.5	-73	-128.1	0
9.605	-2.62254	14.08062	-3.23076	66.6	-70.4	-125.6	0
9.61	-7.65834	20.0124	-1.62846	70.2	-83.5	-117	0
9.615	-6.04296	17.03016	-2.90376	58.3	-153.8	-81.6	0
9.62	-0.56244	14.85234	-2.60946	51.4	-205.1	-54.3	0
9.625	0.59514	16.99092	-3.37464	52.1	-232.7	-42	0
9.63	2.0601	16.47426	-4.06788	46.2	-256.1	-23	0
9.635	3.15228	16.40232	-4.02864	45.5	-271.1	3.2	0
9.64	3.86514	17.9523	-2.93646	48.7	-265.2	22.7	0
9.645	3.90438	19.09026	-1.30146	45.2	-249.1	39	0
9.65	3.60354	21.52314	2.17782	32.2	-227.5	51.3	0
9.655	6.795061	27.57264	9.437221	8.5	-200.5	56.7	0
9.66	10.54902	26.83362	10.2024	-45.9	-149.7	50.1	0
9.665	8.371201	17.985	2.90376	-111	-89.8	40.3	0
9.67	1.94892	9.83616	5.519761	-140.4	-58.1	41.8	0
9.675	-5.55246	5.27124	11.69352	-143.5	-57.8	37.9	0
9.68	-1.19682	-4.01556	13.36122	-138.8	-61.6	31.9	0
9.685	1.72656	-1.10526	13.28928	-115.3	-41.7	32.2	0
9.69	1.15758	3.42696	13.25658	-86.9	-32.8	37.6	0
9.695	-2.24976	6.186841	10.1697	-69.3	-30.5	40.9	0
9.7	-3.15228	8.51508	9.36528	-53.7	-27.9	34.1	0
9.705	0.22236	7.44252	9.986581	-37	-25.6	28.8	0
9.71	2.09934	5.30394	10.45746	-22.3	-21.2	23.4	0
9.715	0.8632801	5.487061	9.80346	-9.7	-14.9	16.5	0
9.72	0.18312	6.22608	8.8617	-2.2	-9	11.8	0
9.725	0.2616	6.15414	8.606641	2.8	-4.3	7	0
9.73	-0.44472	5.5263	8.5674	6.3	-0.8	2.4	0
9.735	-1.34724	5.34318	8.42352	7.2	0.7	-0.1	0
9.74	-1.64808	5.67672	8.16846	7.1	1.6	-0.1	0
9.745	-1.49766	6.00372	8.09652	6.3	1.1	0.2	0
9.75	-1.38648	5.97102	8.16846	5.4	0.6	0	0
9.755	-1.45842	5.8206	8.16846	4.2	0.2	-0.2	0
9.76	-1.75926	5.5263	8.27964	3.2	0.4	-0.2	0
9.765	-1.94892	5.27124	8.35158	2.6	0.1	1	0
9.77	-1.83774	5.34318	8.45622	2.5	-0.8	1.9	0
9.775	-1.72656	5.487061	8.42352	2.3	-1.7	2.7	0
9.78	-1.49766	5.5263	8.5347	2.3	-2.3	4.2	0
9.785	-1.23606	5.56554	8.42352	2	-1.9	4	0
9.79	-1.12488	5.59824	8.42352	1.6	-1.9	4.1	0
9.795	-1.0464	5.63748	8.42352	1.5	-2.1	2.9	0
9.8	-1.12488	5.63748	8.38428	1.1	-1.9	2.7	1
9.805	-1.12488	5.59824	8.42352	0.9	-1.8	2.1	1
9.81	-1.19682	5.59824	8.42352	0.5	-1.6	1.6	1
9.815	-1.19682	5.63748	8.42352	-0.4	-1.6	1.8	1
9.82	-1.15758	5.59824	8.495461	-0.7	-1.6	1.7	1
9.825	-1.23606	5.59824	8.495461	-0.8	-1.6	1.4	1
9.83	-1.308	5.487061	8.495461	-0.7	-1.4	1.7	1
9.835	-1.23606	5.41512	8.606641	-0.6	-1.4	1.4	1
9.84	-1.19682	5.41512	8.606641	-0.3	-1.6	1.8	1
9.845	-1.23606	5.41512	8.5674	0	-1.8	1.9	1
9.85	-1.08564	5.41512	8.606641	0.9	-1.6	2.3	1
9.855	-1.08564	5.41512	8.5674	1.7	-1.6	2	1
9.86	-1.0464	5.487061	8.606641	1.9	-1.1	1.4	1
9.865	-1.08564	5.45436	8.5347	2.5	-0.2	0.7	1
9.87	-1.12488	5.487061	8.495461	2.8	-0.2	0.5	1
9.875	-1.12488	5.45436	8.495461	3.3	-0.2	1.1	1
9.88	-1.15758	5.41512	8.45622	3.7	0.2	0.9	1
9.885	-1.12488	5.45436	8.42352	3.7	0	0	1
9.89	-1.15758	5.5263	8.495461	3.7	0	0.1	1
9.895	-1.15758	5.41512	8.5347	3.5	0.1	0.2	1
9.9	-1.19682	5.41512	8.495461	3.1	0.2	0	1
9.905	-1.23606	5.45436	8.5347	3.2	0.4	-0.1	1
9.91	-1.19682	5.45436	8.45622	3.3	0.3	-0.2	1
9.915	-1.12488	5.45436	8.495461	3.5	0.1	0	1
9.92	-1.15758	5.45436	8.5347	3.5	0.6	0	1
9.925	-1.12488	5.41512	8.5347	3.1	0.7	0.2	1
9.93	-1.19682	5.45436	8.495461	3.7	0.6	-0.2	1
9.935	-1.15758	5.37588	8.5347	4.1	0.5	-0.2	1
9.94	-1.19682	5.45436	8.45622	4.3	0.7	-0.5	1
9.945	-1.12488	5.487061	8.5347	4.4	0.7	-0.7	1
9.95	-1.12488	5.45436	8.495461	4.4	0.7	-0.2	1
9.955	-1.12488	5.45436	8.495461	4.4	0.8	0	1
9.96	-1.12488	5.41512	8.45622	4.4	1	-0.4	1
9.965	-1.12488	5.487061	8.495461	4.8	0.7	-0.8	1
9.97	-1.15758	5.45436	8.45622	5	1.1	-0.5	1
9.975	-1.08564	5.45436	8.495461	5.6	1.2	-0.9	1
9.98	-1.08564	5.487061	8.495461	5.5	1.2	-0.9	1
9.985	-1.0464	5.5263	8.5347	5.2	1.5	-0.9	1
9.99	-1.08564	5.5263	8.5347	5.6	1.4	-1.4	1
[truncated: 10,698 more rows]
