# Supplementary material for: Real-Time Detection of Freezing Motions in Parkinson's Patients for Adaptive Gait Phase Synchronous Cueing
Source: Front Neurol. 2021 Dec 6;12:720516. doi: 10.3389/fneur.2021.720516 (PMC8685223; doi:10.3389/fneur.2021.720516)
Supplement: Supplementary file 2 [file Data_Sheet_2.zip › data/S8/S8_right_foot_trial_2.csv]

time	acc_x	acc_y	acc_z	gyr_x	gyr_y	gyr_z	FoG
0	2.57022	6.1803	7.403281	-0.2	0.6	-0.7	0
0.005	2.49828	6.219541	7.47522	0	0.3	-0.7	0
0.01	2.53752	6.1803	7.44252	-0.2	0	-0.8	0
0.015	2.53752	6.14106	7.47522	0	0.4	-0.3	0
0.02	2.57022	6.14106	7.44252	0.2	0.2	-0.7	0
0.025	2.53752	6.14106	7.47522	0.4	0.2	-0.3	0
0.03	2.57022	6.219541	7.44252	0.7	0.2	-0.4	0
0.035	2.57022	6.1803	7.403281	0.4	0	-0.5	0
0.04	2.57022	6.291481	7.403281	0	0.2	-0.5	0
0.045	2.57022	6.219541	7.47522	0.2	0	-0.9	0
0.05	2.53752	6.1803	7.37058	0.5	0.2	-0.6	0
0.055	2.57022	6.219541	7.403281	0.6	0.2	-0.9	0
0.06	2.57022	6.219541	7.37058	0.6	0.1	-0.8	0
0.065	2.57022	6.1803	7.403281	0.3	0	-0.2	0
0.07	2.57022	6.219541	7.37058	0	-0.1	-0.6	0
0.075	2.49828	6.219541	7.403281	0.3	0.2	-0.5	0
0.08	2.49828	6.25224	7.37058	0.4	0.9	-0.7	0
0.085	2.57022	6.219541	7.37058	0.3	0.4	-0.2	0
0.09	2.53752	6.219541	7.33134	-0.1	0.5	-0.6	0
0.095	2.57022	6.14106	7.37058	-0.2	0.3	-0.6	0
0.1	2.57022	6.14106	7.33134	-0.1	0.7	-0.2	0
0.105	2.49828	6.291481	7.33134	0	0.4	-0.3	0
0.11	2.53752	6.25224	7.403281	0	0.2	-0.4	0
0.115	2.49828	6.219541	7.403281	-0.6	0.2	-0.7	0
0.12	2.53752	6.219541	7.37058	-0.5	0.4	-0.7	0
0.125	2.57022	6.219541	7.37058	-0.8	0.4	-0.5	0
0.13	2.49828	6.219541	7.44252	-0.9	0.2	-1.1	0
0.135	2.57022	6.14106	7.37058	-0.6	0.7	-1.1	0
0.14	2.57022	6.1803	7.403281	-0.3	0.5	-0.9	0
0.145	2.53752	6.14106	7.37058	-0.5	0.4	-0.2	0
0.15	2.49828	6.25224	7.47522	-0.5	0.2	-0.4	0
0.155	2.53752	6.1803	7.47522	-0.6	0.6	-0.5	0
0.16	2.53752	6.219541	7.37058	-0.2	0.6	-0.4	0
0.165	2.53752	6.1803	7.37058	-0.3	0	-0.8	0
0.17	2.49828	6.219541	7.47522	-0.2	0.2	-0.6	0
0.175	2.57022	6.1803	7.37058	0.2	0.1	-0.3	0
0.18	2.53752	6.219541	7.403281	0.1	0.6	0.3	0
0.185	2.57022	6.1803	7.44252	-0.2	0.3	-0.2	0
0.19	2.49828	6.219541	7.403281	-0.1	-0.4	-0.4	0
0.195	2.53752	6.1803	7.403281	-0.2	0	-0.5	0
0.2	2.53752	6.25224	7.37058	0	-0.1	-0.8	0
0.205	2.53752	6.219541	7.37058	0.2	0.4	-0.7	0
0.21	2.53752	6.1803	7.44252	0.3	0.4	-0.8	0
0.215	2.49828	6.219541	7.44252	0	0	-0.7	0
0.22	2.53752	6.219541	7.37058	0.4	0.3	-0.2	0
0.225	2.53752	6.1803	7.403281	0.2	0.7	-0.4	0
0.23	2.53752	6.25224	7.37058	0	0.6	0	0
0.235	2.60946	6.14106	7.47522	0.3	0.3	-0.2	0
0.24	2.49828	6.25224	7.403281	0.5	0.4	-0.2	0
0.245	2.49828	6.25224	7.37058	0.6	0.3	-0.2	0
0.25	2.53752	6.219541	7.403281	0.6	0.2	-0.3	0
0.255	2.49828	6.25224	7.37058	0.5	0.1	-0.1	0
0.26	2.57022	6.219541	7.37058	0.5	0.6	-0.3	0
0.265	2.57022	6.219541	7.44252	0.4	0.2	-0.6	0
0.27	2.57022	6.1803	7.44252	0.2	0.4	-0.6	0
0.275	2.49828	6.219541	7.403281	0.2	0.4	-0.1	0
0.28	2.53752	6.219541	7.37058	0.4	0.5	0.1	0
0.285	2.53752	6.25224	7.403281	0	0.2	0.2	0
0.29	2.49828	6.219541	7.37058	0	0.3	-0.3	0
0.295	2.53752	6.1803	7.33134	-0.3	0	-0.4	0
0.3	2.57022	6.219541	7.44252	-0.5	0.3	-0.1	0
0.305	2.49828	6.1803	7.403281	-0.3	0.1	-0.4	0
0.31	2.57022	6.219541	7.37058	-0.2	0.7	-0.2	0
0.315	2.53752	6.1803	7.47522	-0.5	0.6	0	0
0.32	2.57022	6.1803	7.37058	-0.3	0.7	-0.5	0
0.325	2.53752	6.219541	7.403281	-0.2	0.3	-0.7	0
0.33	2.57022	6.1803	7.403281	-0.2	0.7	-0.4	0
0.335	2.53752	6.1803	7.51446	-0.3	0.8	0	0
0.34	2.57022	6.1803	7.44252	-0.2	0.2	-0.2	0
0.345	2.57022	6.14106	7.37058	0	0	-0.2	0
0.35	2.53752	6.25224	7.403281	0.2	0.3	-0.2	0
0.355	2.57022	6.1803	7.44252	0	0.5	-0.7	0
0.36	2.60946	6.1803	7.403281	0.2	0	-0.3	0
0.365	2.53752	6.219541	7.44252	0	0	-0.4	0
0.37	2.57022	6.219541	7.37058	0.5	0.7	-0.9	0
0.375	2.53752	6.14106	7.403281	0.6	0.5	-0.9	0
0.38	2.53752	6.219541	7.44252	0.4	0.5	-0.7	0
0.385	2.57022	6.1803	7.44252	0.2	0.8	-0.4	0
0.39	2.60946	6.14106	7.403281	-0.2	0.4	-1	0
0.395	2.60946	6.10836	7.47522	-0.1	0.3	-1	0
0.4	2.53752	6.1803	7.37058	0	0.2	-0.8	0
0.405	2.49828	6.219541	7.403281	0.2	0.7	-1	0
0.41	2.60946	6.14106	7.44252	0	0	-0.9	0
0.415	2.57022	6.219541	7.403281	-0.2	0.3	-0.3	0
0.42	2.49828	6.219541	7.44252	0	0.7	-0.2	0
0.425	2.49828	6.219541	7.44252	0.2	0.6	-0.2	0
0.43	2.57022	6.1803	7.403281	-0.4	0.2	-0.3	0
0.435	2.53752	6.219541	7.403281	0	0.8	-0.7	0
0.44	2.49828	6.1803	7.403281	0.1	0.7	-0.8	0
0.445	2.53752	6.1803	7.403281	-0.2	0.4	-0.7	0
0.45	2.57022	6.219541	7.33134	-0.5	0.2	-0.2	0
0.455	2.57022	6.1803	7.403281	-0.4	-0.1	-0.2	0
0.46	2.53752	6.1803	7.403281	0	0.2	-0.5	0
0.465	2.57022	6.14106	7.403281	0.2	0.5	-0.2	0
0.47	2.53752	6.1803	7.403281	-0.5	0.4	-0.2	0
0.475	2.53752	6.10836	7.44252	-0.4	0.6	-0.6	0
0.48	2.60946	6.219541	7.37058	-0.1	0.4	0	0
0.485	2.57022	6.219541	7.37058	-0.4	0.7	-0.7	0
0.49	2.53752	6.219541	7.403281	-0.4	0.7	-0.5	0
0.495	2.49828	6.219541	7.37058	0	0.7	-0.6	0
0.5	2.57022	6.1803	7.44252	0	0	-0.7	0
0.505	2.60946	6.219541	7.44252	0	0.3	-0.2	0
0.51	2.53752	6.1803	7.44252	-0.4	0.2	-0.6	0
0.515	2.53752	6.14106	7.403281	-0.4	0.1	-0.6	0
0.52	2.57022	6.1803	7.403281	-0.2	0.4	-0.6	0
0.525	2.49828	6.1803	7.47522	0	0.2	-0.7	0
0.53	2.53752	6.219541	7.44252	-0.4	0.2	-0.7	0
0.535	2.53752	6.219541	7.47522	-0.2	0.2	-0.7	0
0.54	2.57022	6.1803	7.33134	-0.2	0	-0.5	0
0.545	2.60946	6.14106	7.403281	0.2	0.5	-0.7	0
0.55	2.53752	6.14106	7.37058	0.3	0.1	-0.1	0
0.555	2.49828	6.219541	7.403281	0	0.4	0	0
0.56	2.57022	6.14106	7.44252	0	0.9	-0.6	0
0.565	2.49828	6.219541	7.44252	0.1	0.7	-0.6	0
0.57	2.53752	6.14106	7.37058	-0.2	0.2	-0.6	0
0.575	2.49828	6.14106	7.403281	0	0.9	-0.9	0
0.58	2.60946	6.14106	7.37058	0.5	0.3	-0.6	0
0.585	2.53752	6.14106	7.403281	0.5	0.4	-0.2	0
0.59	2.57022	6.14106	7.403281	0.4	0.3	-0.4	0
0.595	2.49828	6.219541	7.37058	0.3	-0.1	-1	0
0.6	2.53752	6.1803	7.47522	0	0.4	-0.4	0
0.605	2.57022	6.1803	7.403281	0.2	0.2	-0.2	0
0.61	2.53752	6.219541	7.37058	0.4	0	-0.4	0
0.615	2.53752	6.219541	7.37058	0	0.2	-0.3	0
0.62	2.53752	6.291481	7.37058	-0.4	0.6	-0.1	0
0.625	2.57022	6.1803	7.37058	0	0.6	-0.4	0
0.63	2.57022	6.219541	7.37058	0	0.4	-0.2	0
0.635	2.53752	6.1803	7.44252	0.1	0.5	-0.2	0
0.64	2.53752	6.25224	7.37058	0	0.3	-0.7	0
0.645	2.57022	6.219541	7.37058	-0.2	0	-0.2	0
0.65	2.57022	6.219541	7.44252	-0.8	0.4	-0.3	0
0.655	2.53752	6.219541	7.44252	-0.6	0.1	-0.7	0
0.66	2.53752	6.25224	7.403281	-0.4	0.4	-0.6	0
0.665	2.53752	6.1803	7.44252	-0.3	0.5	-0.7	0
0.67	2.53752	6.25224	7.403281	0	0.7	-0.3	0
0.675	2.49828	6.219541	7.44252	-0.4	0.6	-0.2	0
0.68	2.57022	6.25224	7.33134	-0.2	0.5	-0.4	0
0.685	2.57022	6.1803	7.403281	-0.1	0	-0.2	0
0.69	2.57022	6.1803	7.47522	-0.6	0.4	0	0
0.695	2.53752	6.14106	7.403281	0.4	0.3	0	0
0.7	2.49828	6.291481	7.403281	0	0.7	-0.2	0
0.705	2.57022	6.219541	7.44252	0	0.8	-0.7	0
0.71	2.53752	6.219541	7.44252	-0.3	0.8	0.1	0
0.715	2.53752	6.14106	7.403281	0	0.6	-0.2	0
0.72	2.49828	6.14106	7.44252	-0.4	1	-0.4	0
0.725	2.53752	6.14106	7.37058	-0.4	1.1	-0.6	0
0.73	2.53752	6.1803	7.37058	-0.5	0.3	-0.4	0
0.735	2.57022	6.1803	7.37058	-0.6	0.4	-0.2	0
0.74	2.60946	6.14106	7.37058	-0.4	0.2	-0.2	0
0.745	2.49828	6.14106	7.37058	-0.5	0.3	-0.6	0
0.75	2.49828	6.219541	7.403281	-0.7	0.2	-0.5	0
0.755	2.57022	6.1803	7.403281	-0.4	0.7	-0.4	0
0.76	2.57022	6.14106	7.44252	-0.6	0.8	-0.3	0
0.765	2.49828	6.219541	7.51446	0	0.9	-0.2	0
0.77	2.57022	6.1803	7.44252	-0.1	0.5	-0.1	0
0.775	2.53752	6.219541	7.44252	-0.2	1.1	-0.3	0
0.78	2.57022	6.25224	7.37058	0	0.7	-0.4	0
0.785	2.53752	6.14106	7.403281	0.1	0.5	-0.5	0
0.79	2.53752	6.219541	7.44252	0.3	0.7	-0.2	0
0.795	2.49828	6.14106	7.47522	0.2	0.5	-0.2	0
0.8	2.53752	6.25224	7.44252	0.2	0.4	-0.4	0
0.805	2.49828	6.1803	7.44252	0.4	0.2	-0.4	0
0.81	2.53752	6.14106	7.47522	0.5	0	-0.2	0
0.815	2.49828	6.1803	7.44252	0.2	0.6	-0.4	0
0.82	2.49828	6.291481	7.403281	0	0.5	-0.6	0
0.825	2.49828	6.1803	7.403281	0	0.4	-0.5	0
0.83	2.57022	6.25224	7.403281	0.1	0.2	-0.8	0
0.835	2.57022	6.1803	7.44252	0.7	0.7	-1.1	0
0.84	2.57022	6.219541	7.44252	0.2	0.6	-0.7	0
0.845	2.49828	6.219541	7.44252	0.1	0.5	-1.2	0
0.85	2.60946	6.14106	7.47522	0	0.1	-0.5	0
0.855	2.57022	6.14106	7.47522	0	0.2	-0.7	0
0.86	2.53752	6.25224	7.47522	0.3	0.7	-0.8	0
0.865	2.53752	6.219541	7.44252	0.1	0.3	-0.6	0
0.87	2.45904	6.1803	7.44252	0.3	0.4	-0.4	0
0.875	2.57022	6.1803	7.403281	0.1	0.1	0	0
0.88	2.45904	6.219541	7.44252	0.3	0.3	0	0
0.885	2.49828	6.219541	7.403281	0.7	0.1	-0.1	0
0.89	2.45904	6.291481	7.44252	0.6	0.1	-0.4	0
0.895	2.57022	6.10836	7.47522	0.4	0.2	-0.4	0
0.9	2.57022	6.1803	7.47522	0.5	0	-0.3	0
0.905	2.57022	6.219541	7.44252	0.4	0.1	-0.2	0
0.91	2.57022	6.25224	7.47522	0.3	0	0	0
0.915	2.57022	6.219541	7.47522	0.8	-0.2	-0.4	0
0.92	2.49828	6.291481	7.44252	0.8	0.1	0	0
0.925	2.57022	6.219541	7.44252	0.6	-0.1	0.1	0
0.93	2.57022	6.219541	7.47522	0.7	-0.4	0.1	0
0.935	2.49828	6.25224	7.403281	0.9	-0.7	0.3	0
0.94	2.57022	6.291481	7.44252	0.8	-0.5	0	0
0.945	2.53752	6.25224	7.403281	0.5	0	0.2	0
0.95	2.53752	6.291481	7.44252	0.2	-0.4	0	0
0.955	2.57022	6.291481	7.44252	0.1	-0.5	0	0
0.96	2.53752	6.33072	7.33134	0.4	0	0.1	0
0.965	2.53752	6.1803	7.403281	-0.1	-0.7	0.9	0
0.97	2.6487	6.40266	7.298641	0	-0.7	0.9	0
0.975	2.53752	6.33072	7.22016	0.7	-0.2	1.4	0
0.98	2.49828	6.54654	7.298641	0.9	0	1.5	0
0.985	2.42634	6.513841	7.18746	1.4	0.7	1.3	0
0.99	2.45904	6.513841	7.18746	1.3	0	2.1	0
0.995	2.49828	6.585781	7.14822	1.4	-0.5	3	0
1	2.49828	6.54654	7.14822	2.3	0	2.7	0
1.005	2.57022	6.54654	7.22016	3	0.9	3	0
1.01	2.45904	6.69696	7.11552	3.6	1.3	3.1	0
1.015	2.45904	6.62502	7.11552	3.9	1.4	3.5	0
1.02	2.57022	6.65772	7.076281	4.9	1.6	3.9	0
1.025	2.6487	6.585781	7.04358	4.8	1.6	3.9	0
1.03	2.45904	6.585781	7.076281	4.6	2.6	4.2	0
1.035	2.49828	6.54654	7.076281	5	2.8	3.5	0
1.04	2.53752	6.62502	7.076281	5.6	3.2	3.9	0
1.045	2.49828	6.65772	7.004341	6	2.6	3.9	0
1.05	2.49828	6.62502	6.97164	6.1	2.4	3.2	0
1.055	2.53752	6.65772	7.04358	6.4	2.6	2.5	0
1.06	2.60946	6.62502	7.004341	6.9	2.8	2.2	0
1.065	2.57022	6.585781	7.004341	7.2	2.7	2.6	0
1.07	2.53752	6.69696	7.04358	7.7	2.8	2.2	0
1.075	2.49828	6.585781	7.076281	7.1	3.3	2.3	0
1.08	2.60946	6.54654	7.14822	7.5	3	2.3	0
1.085	2.53752	6.62502	7.11552	7.9	2.7	1.6	0
1.09	2.57022	6.4746	7.18746	8.2	2.3	1.8	0
1.095	2.6487	6.43536	7.22016	8.6	2	2	0
1.1	2.68794	6.40266	7.14822	8.9	1.8	1.9	0
1.105	2.75988	6.40266	7.22016	9.3	2.2	2.3	0
1.11	2.68794	6.33072	7.22016	9.5	3	2.4	0
1.115	2.6487	6.25224	7.33134	9.8	3.4	2.1	0
1.12	2.6487	6.291481	7.298641	9.8	3.5	2.1	0
1.125	2.57022	6.25224	7.33134	10.2	3.5	2.1	0
1.13	2.53752	6.219541	7.37058	10.2	4.2	1.7	0
1.135	2.57022	6.10836	7.44252	9.8	4.4	1.6	0
1.14	2.57022	6.06912	7.44252	9.3	3.9	1.2	0
1.145	2.53752	6.03642	7.47522	8.8	3.9	0.4	0
1.15	2.6487	6.06912	7.54716	8.8	4.4	0.6	0
1.155	2.60946	5.99718	7.51446	8.6	4.4	0.5	0
1.16	2.68794	5.886	7.54716	8.1	5.1	0.7	0
1.165	2.6487	5.99718	7.54716	7.9	5.3	-0.2	0
1.17	2.60946	5.814061	7.586401	7.3	4.6	0	0
1.175	2.60946	5.886	7.586401	6.3	5	-0.3	0
1.18	2.6487	5.77482	7.65834	5.5	5.3	-0.6	0
1.185	2.60946	5.814061	7.62564	5	5.7	-0.1	0
1.19	2.72064	5.814061	7.65834	4.5	5.4	0	0
1.195	2.6487	5.74212	7.73028	3.8	6	0.2	0
1.2	2.57022	5.74212	7.62564	2.6	5.6	0.2	0
1.205	2.6487	5.70288	7.73028	2.3	6.7	0.4	0
1.21	2.57022	5.74212	7.62564	1.5	6.7	0.5	0
1.215	2.6487	5.70288	7.73028	1.1	6.7	0.7	0
1.22	2.60946	5.66364	7.73028	0.4	6.5	1.1	0
1.225	2.53752	5.77482	7.84146	-0.1	6.6	0.6	0
1.23	2.45904	5.77482	7.69758	-0.8	6.5	0.9	0
1.235	2.45904	5.84676	7.73028	-0.9	6.5	0.6	0
1.24	2.45904	6.03642	7.51446	-1.5	6	0.5	0
1.245	2.42634	6.25224	7.37058	-1.7	4.9	0.7	0
1.25	2.45904	6.513841	7.33134	-1.6	4.4	0.4	0
1.255	2.53752	6.54654	7.33134	-1.2	4.6	0.4	0
1.26	2.53752	6.4746	7.298641	-1	4.6	0.4	0
1.265	2.45904	6.33072	7.37058	-0.9	5.1	1.2	0
1.27	2.42634	6.33072	7.33134	-0.6	5.4	0.9	0
1.275	2.3871	6.33072	7.33134	-0.5	5.1	0.8	0
1.28	2.42634	6.25224	7.298641	-0.7	5.1	0.9	0
1.285	2.45904	6.25224	7.33134	-0.7	4.5	1.1	0
1.29	2.57022	6.291481	7.298641	-0.7	4.4	0.9	0
1.295	2.53752	6.25224	7.298641	-0.6	3.5	0.9	0
1.3	2.49828	6.291481	7.33134	-0.4	3.4	0.7	0
1.305	2.45904	6.25224	7.403281	-0.4	2.8	0.7	0
1.31	2.45904	6.33072	7.33134	-0.5	1.8	0.4	0
1.315	2.49828	6.33072	7.33134	-0.4	1.8	0.2	0
1.32	2.49828	6.33072	7.298641	-0.6	1.6	0.1	0
1.325	2.53752	6.291481	7.33134	0	1.3	0.2	0
1.33	2.42634	6.36342	7.33134	-0.4	1.1	0.1	0
1.335	2.45904	6.33072	7.298641	-0.7	0.7	-0.4	0
1.34	2.49828	6.36342	7.33134	-0.7	0.6	-0.7	0
1.345	2.45904	6.33072	7.37058	-0.5	0.3	-0.7	0
1.35	2.49828	6.33072	7.298641	-0.3	-0.1	-0.7	0
1.355	2.42634	6.33072	7.298641	-0.4	-0.1	-0.9	0
1.36	2.53752	6.36342	7.298641	-0.4	0	-0.8	0
1.365	2.42634	6.36342	7.37058	-0.5	-0.1	-0.8	0
1.37	2.42634	6.33072	7.403281	-0.7	-0.1	-1.2	0
1.375	2.45904	6.291481	7.298641	-0.4	-0.2	-0.9	0
1.38	2.42634	6.33072	7.298641	-0.4	0	-1.1	0
1.385	2.57022	6.291481	7.298641	-0.2	0	-1.1	0
1.39	2.49828	6.291481	7.33134	0	-0.4	-0.7	0
1.395	2.49828	6.33072	7.298641	-0.2	-1.1	-0.9	0
1.4	2.53752	6.33072	7.37058	-0.2	-1.4	-0.7	0
1.405	2.53752	6.36342	7.33134	0	-1.4	-0.8	0
1.41	2.57022	6.33072	7.33134	0	-1.1	-0.5	0
1.415	2.49828	6.36342	7.298641	0	-1.1	-0.9	0
1.42	2.57022	6.33072	7.33134	0.1	-0.9	-0.6	0
1.425	2.57022	6.33072	7.403281	0.2	-0.7	-0.7	0
1.43	2.57022	6.33072	7.33134	0	-1	-0.4	0
1.435	2.53752	6.291481	7.37058	0	-1.1	-0.5	0
1.44	2.53752	6.36342	7.33134	0.4	-1.4	-1.1	0
1.445	2.53752	6.36342	7.33134	0.6	-1.1	-0.9	0
1.45	2.53752	6.40266	7.2594	0.7	-0.7	-0.7	0
1.455	2.53752	6.36342	7.298641	0.7	-0.5	-1.1	0
1.46	2.53752	6.33072	7.33134	0.7	-0.7	-1.1	0
1.465	2.49828	6.33072	7.2594	0.7	-0.7	-1.2	0
1.47	2.53752	6.33072	7.2594	0.6	-0.1	-0.7	0
1.475	2.49828	6.40266	7.33134	0.9	-0.6	-0.7	0
1.48	2.60946	6.36342	7.33134	0.7	-0.9	-0.3	0
1.485	2.45904	6.40266	7.298641	0.6	-0.9	-0.3	0
1.49	2.49828	6.36342	7.298641	0.5	-0.4	-0.6	0
1.495	2.49828	6.36342	7.22016	0.8	-0.2	-0.3	0
1.5	2.49828	6.36342	7.22016	0.7	-0.1	-0.9	0
1.505	2.45904	6.33072	7.33134	0.2	0	-0.7	0
1.51	2.49828	6.36342	7.298641	0.3	0.1	-0.3	0
1.515	2.53752	6.33072	7.2594	0.2	0	-0.2	0
1.52	2.53752	6.36342	7.22016	0.2	0	0	0
1.525	2.45904	6.40266	7.2594	0.1	-0.1	-0.2	0
1.53	2.45904	6.36342	7.2594	-0.4	0	-0.4	0
1.535	2.45904	6.33072	7.2594	-0.8	0	-0.2	0
1.54	2.53752	6.36342	7.33134	-0.9	0	0	0
1.545	2.45904	6.36342	7.298641	-1	0.2	-0.2	0
1.55	2.6487	6.33072	7.298641	-0.9	0.2	-0.7	0
1.555	2.49828	6.33072	7.37058	-1	0.4	-0.2	0
1.56	2.53752	6.40266	7.298641	-1.1	0.4	-0.2	0
1.565	2.45904	6.36342	7.33134	-0.9	0	-0.4	0
1.57	2.60946	6.33072	7.37058	-1.4	0	-0.3	0
1.575	2.53752	6.291481	7.403281	-0.9	0.2	0	0
1.58	2.49828	6.291481	7.403281	-0.5	0.5	-0.4	0
1.585	2.57022	6.33072	7.33134	-0.2	0.2	-0.8	0
1.59	2.57022	6.291481	7.403281	0	0.7	-0.6	0
1.595	2.57022	6.33072	7.37058	-0.4	1.1	-0.2	0
1.6	2.53752	6.36342	7.298641	-0.1	0.9	-0.6	0
1.605	2.45904	6.33072	7.33134	0.4	0.5	-0.7	0
1.61	2.49828	6.33072	7.33134	0.4	0.4	-1	0
1.615	2.49828	6.36342	7.33134	0.2	0.8	-0.9	0
1.62	2.53752	6.33072	7.298641	0.7	0.4	-0.4	0
1.625	2.49828	6.33072	7.33134	0.4	0.3	-0.4	0
1.63	2.49828	6.36342	7.2594	0.2	0.9	-0.8	0
1.635	2.49828	6.33072	7.298641	0.4	0.7	-0.9	0
1.64	2.53752	6.36342	7.37058	0.5	0.2	-1.1	0
1.645	2.49828	6.33072	7.22016	0.3	0.6	-0.9	0
1.65	2.49828	6.36342	7.22016	0.7	0.6	-1.1	0
1.655	2.45904	6.291481	7.298641	0.4	0.2	-0.8	0
1.66	2.45904	6.33072	7.298641	0.3	0.5	-0.5	0
1.665	2.49828	6.33072	7.298641	0	0.6	-0.9	0
1.67	2.49828	6.36342	7.298641	-0.1	0.1	-0.8	0
1.675	2.49828	6.33072	7.298641	-0.1	0.2	-0.7	0
1.68	2.49828	6.36342	7.33134	-0.4	0.1	-0.9	0
1.685	2.49828	6.40266	7.33134	-0.4	0.1	-0.8	0
1.69	2.49828	6.33072	7.33134	-0.4	-0.1	-0.7	0
1.695	2.49828	6.291481	7.33134	-0.3	0	-0.9	0
1.7	2.49828	6.33072	7.2594	-0.2	0.7	-0.5	0
1.705	2.49828	6.33072	7.298641	-0.2	0.2	-0.9	0
1.71	2.45904	6.291481	7.298641	0.3	-0.2	-0.2	0
1.715	2.45904	6.33072	7.33134	-0.2	0	-0.4	0
1.72	2.49828	6.33072	7.37058	-0.4	0	-0.5	0
1.725	2.49828	6.33072	7.403281	0	0.2	-0.9	0
1.73	2.45904	6.40266	7.33134	0	0.2	-0.7	0
1.735	2.49828	6.40266	7.37058	0	0.2	-0.3	0
1.74	2.49828	6.33072	7.403281	0.1	-0.1	-0.4	0
1.745	2.49828	6.33072	7.33134	0.4	-0.4	-0.3	0
1.75	2.49828	6.40266	7.2594	0.1	-0.3	-0.2	0
1.755	2.45904	6.291481	7.33134	0.2	0.2	-0.4	0
1.76	2.53752	6.33072	7.298641	0.2	0.4	-0.9	0
1.765	2.57022	6.33072	7.2594	-0.1	-0.2	-0.4	0
1.77	2.45904	6.33072	7.298641	-0.7	-0.1	-0.2	0
1.775	2.53752	6.36342	7.33134	0	-0.2	-0.7	0
1.78	2.45904	6.40266	7.22016	0.4	-0.5	-0.6	0
1.785	2.49828	6.291481	7.298641	0.2	0.4	-0.8	0
1.79	2.49828	6.33072	7.22016	-0.2	0	-0.8	0
1.795	2.53752	6.36342	7.2594	-0.4	-0.2	-0.7	0
1.8	2.57022	6.25224	7.2594	0	-0.4	-0.5	0
1.805	2.53752	6.33072	7.2594	-0.4	-0.3	-0.6	0
1.81	2.53752	6.291481	7.298641	-0.5	-0.4	-0.7	0
1.815	2.45904	6.33072	7.37058	-0.2	-0.1	-0.8	0
1.82	2.49828	6.33072	7.33134	0.3	-0.1	-0.8	0
1.825	2.53752	6.33072	7.2594	-0.2	-0.1	-0.9	0
1.83	2.57022	6.291481	7.2594	-0.6	0	-0.4	0
1.835	2.53752	6.291481	7.298641	-0.3	-0.1	-0.3	0
1.84	2.57022	6.33072	7.33134	-0.4	0.1	-0.2	0
1.845	2.49828	6.33072	7.298641	-0.7	0	-0.5	0
1.85	2.53752	6.291481	7.298641	-0.7	0	-0.7	0
1.855	2.53752	6.25224	7.298641	-0.3	0.2	-0.5	0
1.86	2.60946	6.291481	7.37058	0.2	0.2	-0.6	0
1.865	2.57022	6.25224	7.37058	-0.2	0	-0.4	0
1.87	2.57022	6.291481	7.33134	-0.2	0.1	-0.7	0
1.875	2.53752	6.291481	7.37058	-0.4	1	-0.4	0
1.88	2.53752	6.33072	7.33134	-0.2	0.8	-0.2	0
1.885	2.53752	6.33072	7.33134	-0.1	0.7	-0.3	0
1.89	2.53752	6.36342	7.37058	0.2	0.6	-0.4	0
1.895	2.53752	6.291481	7.33134	0.4	0.6	-0.4	0
1.9	2.53752	6.33072	7.33134	0.2	0.7	-0.2	0
1.905	2.57022	6.291481	7.33134	0.7	0.4	-0.2	0
1.91	2.53752	6.33072	7.298641	0.5	0.2	-0.4	0
1.915	2.53752	6.33072	7.298641	0	0.7	-0.6	0
1.92	2.57022	6.36342	7.2594	0.4	0.8	-0.7	0
1.925	2.57022	6.43536	7.2594	0.1	0.8	0	0
1.93	2.42634	6.33072	7.298641	0.2	0.4	-0.4	0
1.935	2.53752	6.33072	7.33134	0	0.8	-0.4	0
1.94	2.60946	6.291481	7.37058	0	1.3	-0.5	0
1.945	2.53752	6.33072	7.298641	0	1.1	-0.7	0
1.95	2.53752	6.36342	7.298641	-0.4	1.3	-0.6	0
1.955	2.49828	6.40266	7.33134	0	1.1	-0.4	0
1.96	2.57022	6.36342	7.298641	0.4	1.4	-0.4	0
1.965	2.53752	6.33072	7.2594	0.6	0.9	-0.4	0
1.97	2.53752	6.33072	7.403281	0.7	0.7	-0.4	0
1.975	2.53752	6.36342	7.298641	1.1	1.1	-0.4	0
1.98	2.53752	6.33072	7.33134	0.6	1.1	-0.4	0
1.985	2.49828	6.33072	7.403281	0.9	1.6	-0.2	0
1.99	2.49828	6.291481	7.403281	1.2	1	-0.6	0
1.995	2.53752	6.33072	7.403281	1.2	1.1	-0.1	0
2	2.53752	6.33072	7.37058	1.6	1	-0.4	0
2.005	2.60946	6.291481	7.37058	1.7	0.7	-0.4	0
2.01	2.57022	6.33072	7.298641	1.5	1.2	-0.2	0
2.015	2.49828	6.36342	7.37058	1.6	0.9	-0.3	0
2.02	2.57022	6.36342	7.33134	1.4	0.9	0	0
2.025	2.53752	6.36342	7.298641	1.6	0.6	0	0
2.03	2.57022	6.40266	7.33134	1.6	1	0.1	0
2.035	2.53752	6.36342	7.298641	1.8	1.2	0	0
2.04	2.57022	6.33072	7.298641	1.1	0.9	0	0
2.045	2.57022	6.36342	7.33134	1.1	0.4	0.4	0
2.05	2.53752	6.36342	7.33134	1.1	0.9	0.2	0
2.055	2.45904	6.36342	7.298641	0.5	1.8	0.7	0
2.06	2.57022	6.36342	7.22016	0.7	1.8	1.3	0
2.065	2.45904	6.513841	7.11552	0.3	2.3	2	0
2.07	2.53752	6.36342	7.22016	0.7	2.9	2.2	0
2.075	2.49828	6.585781	7.22016	1.1	4.2	2.2	0
2.08	2.3871	6.40266	7.2594	0.7	4.6	2.5	0
2.085	2.3871	6.43536	7.14822	1.5	4.6	3.4	0
2.09	2.42634	6.513841	7.18746	2	5	4	0
2.095	2.45904	6.4746	7.18746	2.1	5.1	4.2	0
2.1	2.49828	6.513841	7.11552	1.9	5.6	4.2	0
2.105	2.53752	6.4746	7.11552	1.8	5.3	4.8	0
2.11	2.53752	6.54654	7.14822	2.1	6.2	4.7	0
2.115	2.57022	6.513841	7.11552	2.2	6.3	4.4	0
2.12	2.57022	6.513841	7.11552	2.7	6.1	3.7	0
2.125	2.60946	6.513841	7.14822	3	5.7	3.7	0
2.13	2.6487	6.54654	7.076281	2.6	5.6	3.7	0
2.135	2.60946	6.54654	7.11552	2.3	5.6	3.8	0
2.14	2.60946	6.513841	7.11552	1.8	5.2	3.5	0
2.145	2.60946	6.513841	7.11552	2.4	5	2.7	0
2.15	2.68794	6.513841	7.076281	2.4	4.9	2.2	0
2.155	2.6487	6.4746	7.18746	2.3	4.7	1.7	0
2.16	2.72064	6.4746	7.076281	2.2	4.5	1.6	0
2.165	2.60946	6.54654	7.18746	2.2	5	1.3	0
2.17	2.60946	6.513841	7.18746	2.3	4.4	1.2	0
2.175	2.57022	6.513841	7.11552	2.2	4.3	1.3	0
2.18	2.6487	6.54654	7.11552	2.2	4.4	0.5	0
2.185	2.68794	6.54654	7.14822	2.5	4	0.7	0
2.19	2.68794	6.513841	7.18746	2.7	4.5	1.1	0
2.195	2.68794	6.513841	7.14822	3.4	4.9	1.1	0
2.2	2.57022	6.4746	7.18746	3.6	5.3	1.6	0
2.205	2.60946	6.54654	7.18746	3.9	4.7	2.1	0
2.21	2.57022	6.54654	7.11552	4.4	4.9	2.5	0
2.215	2.49828	6.54654	7.18746	4.6	4.6	2.9	0
2.22	2.53752	6.513841	7.18746	4.7	5.3	3.3	0
2.225	2.49828	6.54654	7.14822	5.1	5.3	3.5	0
2.23	2.53752	6.43536	7.18746	5.1	5.4	3.8	0
2.235	2.49828	6.43536	7.22016	5.3	5.7	3.9	0
2.24	2.45904	6.4746	7.22016	5.6	5.8	3.9	0
2.245	2.45904	6.36342	7.22016	5.4	4.9	3.8	0
2.25	2.45904	6.40266	7.2594	6	4.3	4.2	0
2.255	2.49828	6.43536	7.2594	5.8	4.7	3.8	0
2.26	2.53752	6.40266	7.2594	5.1	4.3	3.6	0
2.265	2.49828	6.33072	7.298641	5.3	3.9	3.3	0
2.27	2.49828	6.33072	7.18746	4.9	4.1	3.5	0
2.275	2.49828	6.25224	7.298641	4.5	4.4	3.1	0
2.28	2.49828	6.36342	7.33134	4.5	4.2	2.9	0
2.285	2.49828	6.291481	7.298641	4.2	3.8	3.1	0
2.29	2.45904	6.33072	7.298641	4.3	3.7	2.7	0
2.295	2.45904	6.25224	7.33134	4.4	3.7	2.9	0
2.3	2.45904	6.291481	7.37058	4.2	3.4	2.9	0
2.305	2.53752	6.291481	7.44252	3.6	3	3.1	0
2.31	2.42634	6.33072	7.44252	3.2	3.2	2.8	0
2.315	2.45904	6.1803	7.33134	3.2	3	3.2	0
2.32	2.45904	6.33072	7.403281	3.2	3.7	2.9	0
2.325	2.34786	6.219541	7.44252	3.4	4	2.3	0
2.33	2.3871	6.219541	7.44252	2.8	3.9	2.8	0
2.335	2.42634	6.14106	7.47522	2.3	3.5	2.8	0
2.34	2.34786	6.1803	7.44252	1.8	3.5	2.3	0
2.345	2.42634	6.06912	7.51446	1.5	3.5	1.4	0
2.35	2.42634	6.219541	7.54716	1.7	3.5	1.4	0
2.355	2.49828	6.06912	7.47522	1.6	2.9	1.6	0
2.36	2.49828	6.25224	7.586401	1.5	2.3	1.6	0
2.365	2.45904	6.10836	7.51446	1	3.3	1.4	0
2.37	2.42634	6.14106	7.54716	1.2	3.7	1.6	0
2.375	2.45904	6.1803	7.586401	1.3	4.2	1.8	0
2.38	2.34786	6.219541	7.51446	1	3.8	2.1	0
2.385	2.3871	6.1803	7.51446	1.5	3.6	2	0
2.39	2.34786	6.219541	7.47522	1.9	3.7	2.3	0
2.395	2.42634	6.291481	7.51446	1.7	4.1	1.8	0
2.4	2.42634	6.25224	7.403281	2.1	4.4	2.1	0
2.405	2.45904	6.33072	7.2594	1.9	4.2	2.6	0
2.41	2.45904	6.36342	7.37058	2.3	4.1	3	0
2.415	2.3871	6.36342	7.403281	2	4	3.6	0
2.42	2.3871	6.25224	7.33134	1.8	4	3.7	0
2.425	2.3871	6.33072	7.22016	1.8	4.1	4.2	0
2.43	2.42634	6.40266	7.298641	1.8	4.7	3.8	0
2.435	2.49828	6.33072	7.298641	1.4	4.4	4.2	0
2.44	2.45904	6.33072	7.2594	1.4	4.5	4.3	0
2.445	2.45904	6.33072	7.22016	1.1	4.4	3.5	0
2.45	2.3871	6.43536	7.22016	0.9	4.4	3.5	0
2.455	2.49828	6.36342	7.2594	0.4	4.5	3.4	0
2.46	2.42634	6.291481	7.11552	0.2	4.4	3.6	0
2.465	2.42634	6.33072	7.11552	-0.4	3.9	3.1	0
2.47	2.42634	6.40266	7.18746	-0.9	3.7	2.8	0
2.475	2.42634	6.36342	7.18746	-1.3	3.7	2.8	0
2.48	2.53752	6.43536	7.18746	-1.5	3.5	2.8	0
2.485	2.57022	6.43536	7.11552	-2	3.9	3.7	0
2.49	2.49828	6.43536	7.18746	-1.8	4.2	3.4	0
2.495	2.42634	6.513841	7.18746	-2.8	4.4	3.5	0
2.5	2.34786	6.54654	7.18746	-3	4.4	2.9	0
2.505	2.34786	6.54654	7.22016	-3.2	4.5	3	0
2.51	2.27592	6.513841	7.298641	-3.6	4.3	3.1	0
2.515	2.34786	6.40266	7.2594	-3.2	3.7	2.5	0
2.52	2.34786	6.513841	7.2594	-3.3	3.5	2.6	0
2.525	2.34786	6.4746	7.2594	-3.3	3.5	2.5	0
2.53	2.3871	6.40266	7.2594	-3.9	3.9	2.4	0
2.535	2.3871	6.36342	7.2594	-3.9	4.1	2.8	0
2.54	2.42634	6.25224	7.2594	-3.7	3.4	2.3	0
2.545	2.30862	6.36342	7.33134	-4.3	2.9	2.8	0
2.55	2.3871	6.36342	7.37058	-4.2	1.7	2.9	0
2.555	2.42634	6.40266	7.37058	-4.7	1.5	3.1	0
2.56	2.45904	6.33072	7.2594	-5.4	2.3	3	0
2.565	2.34786	6.33072	7.2594	-5.2	3	2.8	0
2.57	2.34786	6.33072	7.298641	-5.9	3.2	2.9	0
2.575	2.30862	6.33072	7.2594	-5.6	3.7	2.1	0
2.58	2.42634	6.36342	7.2594	-6.5	3.2	3	0
2.585	2.45904	6.36342	7.22016	-6.4	3.9	4	0
2.59	2.3871	6.40266	7.18746	-6.3	4.4	3.8	0
2.595	2.30862	6.33072	7.298641	-6.7	4.7	4.6	0
2.6	2.23668	6.40266	7.18746	-7.3	4.6	5.2	0
2.605	2.42634	6.291481	7.22016	-7.7	5.1	4.9	0
2.61	2.34786	6.219541	7.22016	-7.9	6.3	5.1	0
2.615	2.3871	6.219541	7.22016	-8.4	6.6	5.6	0
2.62	2.49828	6.1803	7.298641	-8.4	6	5.5	0
2.625	2.53752	6.291481	7.33134	-8.8	5.9	5.5	0
2.63	2.57022	6.33072	7.33134	-9.3	7.2	6.2	0
2.635	2.42634	6.33072	7.33134	-9.5	7.9	5.9	0
2.64	2.30862	6.1803	7.37058	-9.8	8.3	6.2	0
2.645	2.27592	6.219541	7.298641	-10.4	8.1	5.7	0
2.65	2.27592	6.1803	7.33134	-10.7	7.1	5.3	0
2.655	2.27592	6.1803	7.33134	-10.7	6.3	5.1	0
2.66	2.3871	6.25224	7.298641	-11	5.3	5.3	0
2.665	2.45904	6.25224	7.33134	-11.6	5.4	5.3	0
2.67	2.3871	6.14106	7.403281	-11.8	5.1	4.8	0
2.675	2.34786	6.14106	7.37058	-12.2	5.6	4.8	0
2.68	2.27592	6.10836	7.37058	-12.6	5.1	4.2	0
2.685	2.34786	6.06912	7.37058	-13.6	4.2	4.2	0
2.69	2.3871	6.06912	7.33134	-14.5	3.5	3.5	0
2.695	2.3871	6.03642	7.37058	-14.7	2.7	2.5	0
2.7	2.45904	6.06912	7.44252	-15	2.3	2.3	0
2.705	2.3871	6.1803	7.44252	-14.9	1.4	1.6	0
2.71	2.45904	6.14106	7.51446	-15.4	0.7	1.3	0
2.715	2.45904	6.14106	7.44252	-15.8	0.2	1.1	0
2.72	2.45904	6.10836	7.51446	-16.4	-0.4	1.1	0
2.725	2.53752	6.06912	7.586401	-16.2	-0.3	0.8	0
2.73	2.53752	6.06912	7.62564	-15.7	-1.6	1	0
2.735	2.72064	5.92524	7.69758	-16	0.3	0.1	0
2.74	2.49828	5.70288	7.54716	-16.7	1.8	-0.9	0
2.745	2.72064	5.99718	7.54716	-16.6	1.4	-2.1	0
2.75	3.02148	5.70288	7.586401	-17.4	1.1	-3.5	0
2.755	3.06072	5.66364	7.62564	-18.2	1.8	-5.4	0
2.76	3.06072	5.63094	7.54716	-19.7	3.1	-7.2	0
2.765	2.87106	5.63094	7.54716	-21.9	3.5	-9.2	0
2.77	2.94954	5.519761	7.65834	-23.8	3.7	-10.3	0
2.775	3.02148	5.25816	8.09652	-26.1	5	-12.1	0
2.78	3.21114	5.11428	8.02458	-28	10.7	-15	0
2.785	3.28308	5.55246	7.952641	-28.2	15.7	-16.6	0
2.79	3.24384	5.66364	7.985341	-27.8	18.5	-17.9	0
2.795	2.49828	5.814061	7.87416	-27.5	20.7	-18.5	0
2.8	2.68794	6.69696	7.51446	-25.4	18	-19.2	0
2.805	2.08626	6.88008	7.69758	-23.3	15.7	-18.9	0
2.81	1.8639	6.62502	7.80222	-20.1	14.8	-17	0
2.815	1.53036	6.25224	7.952641	-16.9	12.6	-15.1	0
2.82	1.3407	5.92524	7.985341	-15.5	11.4	-13.5	0
2.825	1.56306	5.92524	7.952641	-13.8	9.5	-12	0
2.83	1.79196	5.99718	7.84146	-13.5	8	-10.5	0
2.835	2.01432	6.10836	7.76952	-13.1	7	-9.4	0
2.84	2.16474	6.06912	7.62564	-13.4	7.3	-8.7	0
2.845	2.19744	6.14106	7.62564	-13.4	7.9	-8.4	0
2.85	2.30862	6.03642	7.62564	-13.4	7.9	-8.2	0
2.855	2.19744	5.84676	7.73028	-13.5	8.5	-8.2	0
2.86	2.19744	6.06912	7.84146	-13.3	8	-8.5	0
2.865	2.05356	5.814061	7.87416	-13.4	8.7	-7.7	0
2.87	2.05356	5.77482	7.9134	-12.4	8.6	-7.2	0
2.875	2.05356	5.77482	7.952641	-11.4	7.2	-7.3	0
2.88	1.97508	5.84676	7.952641	-11.4	6.7	-6.8	0
2.885	1.93584	5.814061	7.952641	-10.1	6.3	-7.3	0
2.89	2.01432	5.814061	7.952641	-8.9	6.5	-6.3	0
2.895	2.01432	5.814061	7.9134	-8.8	5.7	-6.1	0
2.9	1.97508	5.814061	7.952641	-8.6	5.1	-5.8	0
2.905	2.08626	5.814061	7.87416	-8.5	5.2	-5.6	0
2.91	2.1255	5.92524	7.9134	-8.2	4.3	-5.6	0
2.915	2.01432	5.886	7.952641	-7.9	4.6	-4.9	0
2.92	2.05356	5.84676	7.9134	-8.3	4.5	-4.6	0
2.925	2.08626	5.814061	7.87416	-7.3	4.4	-4.2	0
2.93	2.08626	5.84676	7.9134	-7.4	4.6	-4	0
2.935	2.08626	5.814061	7.985341	-7.1	3.8	-3.8	0
2.94	2.08626	5.77482	7.87416	-6.5	4	-3.5	0
2.945	2.08626	5.886	7.985341	-6	3.9	-3.4	0
2.95	2.08626	5.74212	7.84146	-6.7	3.5	-3.3	0
2.955	2.16474	5.84676	8.02458	-5.6	4.1	-3	0
2.96	2.05356	5.70288	7.84146	-5.6	3.7	-3.3	0
2.965	2.16474	5.84676	7.952641	-4.3	3.6	-3.2	0
2.97	2.01432	5.70288	7.952641	-5.1	3.8	-3	0
2.975	2.1255	5.95794	7.985341	-4.2	3.4	-3.1	0
2.98	1.97508	5.74212	7.87416	-5.1	3.7	-2.8	0
2.985	2.1255	5.814061	8.057281	-3.5	2.8	-2.4	0
2.99	2.01432	5.70288	7.84146	-4.2	2.6	-2.5	0
2.995	1.97508	5.74212	7.87416	-4.4	2.5	-2.4	0
3	2.08626	5.84676	8.02458	-3.5	3.2	-1.7	0
3.005	2.01432	5.63094	7.80222	-4.7	3.6	-1.4	0
3.01	2.05356	5.77482	7.952641	-3.6	3.5	-1	0
3.015	1.97508	5.77482	7.985341	-2.9	3	-1.6	0
3.02	2.05356	5.814061	7.952641	-3	2.4	-1.2	0
3.025	1.97508	5.63094	7.87416	-3.5	2.5	-1.1	0
3.03	2.01432	5.70288	7.952641	-2.6	2.6	-1.2	0
3.035	1.97508	5.70288	7.985341	-2.3	2.3	-0.8	0
3.04	1.97508	5.74212	7.985341	-2.8	2.2	-1	0
3.045	2.01432	5.70288	8.02458	-2.6	2.4	-0.8	0
3.05	2.01432	5.70288	7.985341	-3.1	1.5	-0.4	0
3.055	2.05356	5.74212	7.985341	-2.6	2.2	-0.7	0
3.06	1.97508	5.74212	7.985341	-2.8	2.2	-0.2	0
3.065	1.97508	5.74212	7.952641	-3	1.6	-0.2	0
3.07	1.97508	5.74212	7.952641	-1.8	2.1	-0.2	0
3.075	1.97508	5.70288	7.985341	-2.5	1.8	0.4	0
3.08	1.97508	5.70288	7.952641	-2.8	1.8	0.5	0
3.085	1.97508	5.70288	8.057281	-2.4	1.6	0.2	0
3.09	1.93584	5.70288	8.02458	-2.5	1.3	0.2	0
3.095	1.93584	5.74212	8.02458	-2.1	1.3	0.5	0
3.1	2.01432	5.74212	7.985341	-2.3	1.1	0.4	0
3.105	2.05356	5.70288	7.985341	-2.2	1.1	0.9	0
3.11	2.01432	5.70288	7.985341	-1.8	1.4	0.9	0
3.115	1.97508	5.70288	8.02458	-2.3	0.7	1.2	0
3.12	2.05356	5.66364	7.985341	-2.1	0.7	1.1	0
3.125	2.05356	5.74212	8.057281	-1.7	0.7	0.9	0
3.13	1.97508	5.70288	7.952641	-2.1	0.9	1.1	0
3.135	1.93584	5.70288	7.985341	-1.6	1.3	0.9	0
3.14	1.90314	5.74212	7.985341	-1.7	0.7	1.3	0
3.145	1.97508	5.74212	7.952641	-2	0.7	1.3	0
3.15	1.97508	5.74212	7.985341	-1.5	0.7	1.6	0
3.155	2.01432	5.70288	8.02458	-1.4	0.5	1.6	0
3.16	2.01432	5.66364	8.02458	-1.9	0.1	1.7	0
3.165	2.01432	5.66364	7.952641	-1.5	0.4	2.1	0
3.17	2.08626	5.63094	7.9134	-1.6	0.4	2	0
3.175	2.1255	5.63094	7.985341	-1.6	0.5	1.6	0
3.18	2.05356	5.70288	7.985341	-1.4	0.2	2.3	0
3.185	2.1255	5.70288	7.952641	-1.6	0.4	2.3	0
3.19	2.08626	5.70288	7.952641	-1.4	0.4	2	0
3.195	2.01432	5.66364	8.02458	-1.2	-0.1	2.3	0
3.2	2.05356	5.70288	7.985341	-1.6	-0.2	2.6	0
3.205	1.97508	5.63094	7.952641	-2	0.2	2.5	0
3.21	2.05356	5.70288	7.952641	-1.8	0	2.4	0
3.215	2.01432	5.70288	7.952641	-1.8	0.2	2.7	0
3.22	2.05356	5.77482	7.952641	-1.6	0.1	2.5	0
3.225	2.08626	5.66364	7.985341	-1.6	0.3	2.3	0
3.23	2.05356	5.63094	8.02458	-1.8	0.2	2.5	0
3.235	2.08626	5.70288	7.985341	-1.6	0.4	2.8	0
3.24	2.05356	5.66364	8.02458	-1.3	0.8	3.3	0
3.245	2.01432	5.66364	7.985341	-1.8	0	3.8	0
3.25	2.05356	5.70288	7.985341	-1.4	0.1	3.8	0
3.255	2.08626	5.66364	7.985341	-1.1	0.1	3.2	0
3.26	2.01432	5.66364	8.057281	-1.1	0.8	3.5	0
3.265	2.01432	5.66364	7.952641	-1.1	0.5	3.8	0
3.27	2.01432	5.66364	7.952641	-1.1	-0.2	4.3	0
3.275	2.01432	5.63094	8.057281	-1.8	-0.1	4.4	0
3.28	2.05356	5.591701	8.02458	-1.1	0	3.9	0
3.285	2.08626	5.591701	7.952641	-1.1	-0.5	3.9	0
3.29	2.05356	5.63094	7.985341	-1.1	-0.5	3.8	0
3.295	2.1255	5.591701	8.02458	-1.3	-0.1	4.4	0
3.3	2.05356	5.55246	8.057281	-2.1	-0.4	4.3	0
3.305	2.08626	5.591701	8.02458	-1.5	-0.3	4	0
3.31	2.05356	5.63094	7.952641	-0.9	-0.1	4.1	0
3.315	2.08626	5.591701	7.985341	-1.4	-0.4	4.2	0
3.32	2.16474	5.591701	8.02458	-1.1	-0.4	4	0
3.325	2.05356	5.591701	8.09652	-0.9	0.2	4.2	0
3.33	2.1255	5.63094	8.02458	-1.1	0.1	4	0
3.335	2.23668	5.66364	8.02458	-1.1	-0.7	4.6	0
3.34	2.16474	5.70288	7.952641	-0.4	-0.7	4	0
3.345	2.08626	5.63094	8.057281	0.1	-0.9	4.5	0
3.35	2.08626	5.70288	7.985341	-0.1	-1.5	4.5	0
3.355	1.8639	5.591701	7.9134	0.2	-2.1	4.2	0
3.36	2.27592	5.74212	8.16846	2	-3.6	3.6	0
3.365	2.1255	5.55246	8.02458	0.7	-2.6	4.4	0
3.37	1.8639	5.55246	7.76952	0.3	-1.5	4.9	0
3.375	2.45904	5.63094	8.35158	1.6	-4.6	3.7	0
3.38	2.19744	5.591701	8.02458	0.9	-3.1	4.5	0
3.385	2.16474	5.519761	8.02458	0	-1.8	4.7	0
3.39	1.97508	5.519761	7.87416	0.4	-1.8	4.6	0
3.395	2.3871	5.63094	8.09652	2.1	-2.8	3.7	0
3.4	2.1255	5.591701	7.9134	0.7	-1.6	4.2	0
3.405	2.19744	5.55246	7.952641	0.5	-0.7	4.6	0
3.41	2.08626	5.44782	7.952641	0.7	-1.1	4.2	0
3.415	2.42634	5.66364	8.057281	2.6	-3.2	3.9	0
3.42	2.19744	5.591701	7.985341	0.5	-1.6	4.1	0
3.425	1.97508	5.40858	7.73028	0.8	-1.2	3.6	0
3.43	2.42634	5.74212	8.312341	2.3	-2.8	3.7	0
3.435	2.1255	5.591701	7.985341	0.9	-2.1	4.5	0
3.44	2.01432	5.48052	7.87416	0.8	-2.3	4.4	0
3.445	2.30862	5.77482	8.09652	2.4	-3.5	4.2	0
3.45	2.08626	5.63094	7.985341	0.8	-2.6	5.1	0
3.455	2.05356	5.55246	7.9134	1.6	-3.2	4.7	0
3.46	2.30862	5.55246	8.02458	1.6	-3.2	4.4	0
3.465	2.05356	5.48052	7.76952	0.2	-2.5	5.1	0
3.47	2.42634	5.70288	8.09652	2.5	-3.9	4.8	0
3.475	2.27592	5.55246	7.9134	0.4	-2.3	5.2	0
3.48	2.1255	5.40858	7.73028	0.2	-1.8	5	0
3.485	2.45904	5.74212	8.16846	1.8	-3.5	4.4	0
3.49	2.23668	5.63094	7.985341	0.9	-2.5	4.2	0
3.495	2.08626	5.66364	7.76952	0	-2.3	4.9	0
3.5	2.3871	5.814061	8.20116	1.1	-3.2	4.6	0
3.505	2.27592	5.77482	7.985341	1.4	-3	4.6	0
3.51	2.01432	5.55246	7.84146	0.9	-3.4	5.1	0
3.515	2.57022	5.84676	8.02458	2.3	-4.3	5.1	0
3.52	2.27592	5.519761	7.87416	-0.1	-3.4	5.8	0
3.525	2.49828	5.74212	8.20116	1.6	-4.3	5.6	0
3.53	2.23668	5.44782	7.84146	0.4	-3.8	5.8	0
3.535	2.72064	5.77482	8.057281	1.6	-4.1	5.6	0
3.54	2.27592	5.55246	7.87416	0.2	-3	5.8	0
3.545	2.3871	5.63094	7.9134	0.9	-3	5.9	0
3.55	2.3871	5.70288	8.057281	1.4	-3.2	6.1	0
3.555	2.34786	5.66364	7.87416	0.8	-3.2	5.6	0
3.56	2.42634	5.70288	8.057281	1.4	-3.2	5.4	0
3.565	2.19744	5.44782	7.84146	0.4	-2.5	5.7	0
3.57	2.49828	5.74212	8.057281	1.2	-3.8	5.5	0
3.575	2.23668	5.55246	7.952641	-0.2	-3.4	5.6	0
3.58	2.30862	5.63094	7.985341	-0.4	-3.2	5.4	0
3.585	2.3871	5.74212	8.09652	0.1	-3.4	5.2	0
3.59	2.45904	5.74212	7.9134	-0.4	-3.6	5.6	0
3.595	2.57022	5.74212	7.87416	-0.4	-3.6	6.7	0
3.6	2.53752	5.66364	7.84146	-0.5	-3.3	6.8	0
3.605	2.49828	5.63094	7.9134	0	-3.8	6.5	0
3.61	2.49828	5.55246	7.84146	-0.6	-3.5	6.7	0
3.615	2.49828	5.63094	7.9134	-0.7	-4.1	7	0
3.62	2.53752	5.591701	7.80222	-0.4	-3.4	7.7	0
3.625	2.45904	5.591701	8.057281	0.2	-3.4	7.6	0
3.63	2.53752	5.74212	7.985341	-0.4	-4	7.7	0
3.635	2.49828	5.519761	7.87416	-1.4	-3.7	7.9	0
3.64	2.68794	5.63094	7.87416	-0.3	-3.7	8.1	0
3.645	2.75988	5.55246	7.9134	-0.1	-3.3	8.7	0
3.65	2.68794	5.48052	7.87416	-0.5	-3.7	8.9	0
3.655	2.75988	5.63094	7.952641	-0.6	-3	9.2	0
3.66	2.53752	5.519761	7.9134	-0.7	-3.2	9.8	0
3.665	2.60946	5.48052	8.02458	-0.7	-2.5	10.5	0
3.67	2.53752	5.66364	7.952641	-1.3	-3.5	10.2	0
3.675	2.3871	5.44782	7.9134	-1.8	-3.7	10.2	0
3.68	2.75988	5.591701	7.87416	-1.1	-3	10.3	0
3.685	2.79912	5.48052	7.87416	-2.1	-2.4	11.6	0
3.69	2.87106	5.44782	7.73028	-2.4	-2.1	13	0
3.695	2.72064	5.40858	7.9134	-2.5	-2	13.1	0
3.7	2.49828	5.55246	8.09652	-1.6	-2.5	12.6	0
3.705	2.60946	5.66364	8.02458	-1.1	-1.9	11.9	0
3.71	2.49828	5.591701	8.057281	-2.5	-1.7	12.8	0
3.715	2.60946	5.55246	8.02458	-2.6	-1.4	14	0
3.72	2.68794	5.55246	7.87416	-3	-1.4	14.9	0
3.725	2.75988	5.44782	7.76952	-3.2	-0.9	15.1	0
3.73	2.45904	5.25816	7.9134	-3	-1.1	15.1	0
3.735	2.57022	5.25816	7.87416	-2.7	-0.2	14.7	0
3.74	2.60946	5.2974	7.84146	-1.6	0.9	15.2	0
3.745	2.34786	5.22546	7.87416	-1.1	0.9	14.9	0
3.75	1.93584	5.25816	8.02458	-1.6	0.5	13.3	0
3.755	1.90314	5.18622	7.985341	-0.4	1.2	12.1	0
3.76	2.16474	5.04234	7.9134	-0.4	1.5	12.2	0
3.765	2.19744	5.04234	7.9134	0	1.6	10.8	0
3.77	2.16474	5.14698	7.985341	0.3	1.1	9.3	0
3.775	1.97508	5.2974	8.02458	0	1.3	7.7	0
3.78	1.8639	5.36934	8.12922	0.1	0.7	5.5	0
3.785	1.93584	5.2974	8.09652	0	0.8	4.2	0
3.79	1.93584	5.2974	8.02458	0.3	0.5	2.5	0
3.795	2.08626	5.2974	8.12922	0.4	-0.1	1.1	0
3.8	2.27592	5.2974	8.057281	0.7	-0.1	0.4	0
3.805	2.49828	5.63094	8.057281	2.4	0.2	-0.1	0
3.81	2.60946	5.44782	7.985341	0.6	-1	0.4	0
3.815	2.57022	5.44782	7.952641	0	-1.6	0.3	0
3.82	2.49828	5.55246	8.02458	0.1	-1.4	0.6	0
3.825	2.45904	5.55246	7.985341	0	-1.1	0.2	0
3.83	2.45904	5.48052	7.952641	0	-0.9	-0.1	0
3.835	2.53752	5.25816	7.9134	0.6	-1.1	0.4	0
3.84	2.60946	5.2974	7.84146	0.3	-0.5	0.3	0
3.845	2.45904	5.07504	7.80222	0.7	-0.4	-0.1	0
3.85	2.6487	5.44782	7.952641	3.1	-0.2	-1.2	0
3.855	2.49828	5.36934	7.985341	2.3	0	-1.1	0
3.86	2.57022	5.55246	7.985341	1.9	0	-1.6	0
3.865	2.57022	5.519761	8.02458	1.9	0.2	-1.4	0
3.87	2.57022	5.44782	7.952641	2	0.7	-1.1	0
3.875	2.42634	5.33664	7.9134	1.8	0	-1.1	0
3.88	2.68794	5.63094	8.16846	3.3	0	-0.9	0
3.885	2.60946	5.70288	8.12922	2.7	0.3	-0.9	0
3.89	2.57022	5.70288	8.057281	1.5	-0.4	-0.9	0
3.895	2.57022	5.77482	8.057281	1.6	-0.4	-0.6	0
3.9	2.45904	5.70288	8.02458	0.6	-1.5	0	0
3.905	2.45904	5.519761	7.985341	0.7	-1.8	0.9	0
3.91	2.53752	5.44782	7.952641	0.6	-2.3	0.7	0
3.915	2.49828	5.48052	7.985341	0.2	-2.4	1	0
3.92	2.49828	5.55246	7.985341	0	-2.7	1.2	0
3.925	2.53752	5.48052	8.02458	0.3	-3.2	1.1	0
3.93	2.57022	5.591701	8.02458	0	-3.5	1.4	0
3.935	2.57022	5.55246	8.02458	0.2	-3.4	1.8	0
3.94	2.60946	5.63094	8.057281	0.2	-3.5	2.5	0
3.945	2.57022	5.74212	8.02458	0.2	-4	2.1	0
3.95	2.60946	5.70288	8.057281	0	-4.4	2.3	0
3.955	2.60946	5.591701	8.02458	-0.7	-4.4	2.8	0
3.96	2.6487	5.63094	7.985341	-0.8	-4.2	2.7	0
3.965	2.6487	5.591701	7.985341	-1.2	-4.5	2.9	0
3.97	2.6487	5.55246	7.9134	-1.4	-4.2	3.2	0
3.975	2.75988	5.40858	7.952641	-1.6	-3.8	3	0
3.98	2.72064	5.55246	7.87416	-1.4	-3.7	2.7	0
3.985	2.75988	5.55246	7.952641	-1.4	-3.4	2.3	0
3.99	2.75988	5.519761	7.87416	-1.8	-3.7	2.5	0
3.995	2.75988	5.48052	7.9134	-1.8	-3.7	2.4	0
4	2.83182	5.55246	7.9134	-2.1	-3.3	2.7	0
4.005	2.9103	5.48052	7.84146	-2.2	-3.4	2.5	0
4.01	2.87106	5.55246	7.9134	-2.5	-3.2	2.3	0
4.015	2.83182	5.44782	7.9134	-2.3	-2.8	2.1	0
4.02	2.79912	5.48052	7.9134	-2.8	-2.8	2.3	0
4.025	2.75988	5.40858	7.87416	-2.4	-2.5	2.4	0
4.03	2.79912	5.48052	7.87416	-2.6	-2.4	1.8	0
4.035	2.75988	5.44782	7.87416	-2.8	-2.4	1.8	0
4.04	2.75988	5.519761	7.952641	-3	-2.1	2	0
4.045	2.72064	5.48052	7.87416	-2.8	-2	1.8	0
4.05	2.68794	5.40858	7.84146	-3.5	-1.5	1.8	0
4.055	2.6487	5.33664	7.9134	-2.8	-1.3	1.6	0
4.06	2.79912	5.44782	7.9134	-2.4	-1.4	1.6	0
4.065	2.75988	5.44782	7.952641	-2.5	-1.1	2.1	0
4.07	2.83182	5.36934	7.985341	-3	-1.5	1.8	0
4.075	2.72064	5.36934	7.952641	-3	-1.5	2.1	0
4.08	2.68794	5.33664	7.87416	-2.7	-1.2	1.4	0
4.085	2.79912	5.44782	7.985341	-2.8	-0.8	1.7	0
4.09	2.79912	5.55246	7.87416	-2.8	-1.4	1.3	0
4.095	2.79912	5.48052	7.985341	-3	-1.6	1.2	0
4.1	2.57022	5.36934	7.952641	-2.8	-1.6	1.8	0
4.105	2.68794	5.33664	7.9134	-3.2	-1.4	1.7	0
4.11	2.68794	5.2974	7.952641	-3.2	-1.6	1.4	0
4.115	2.75988	5.33664	7.985341	-2.8	-1.7	1	0
4.12	2.87106	5.519761	8.057281	-2.9	-2.1	1.4	0
4.125	2.79912	5.591701	8.057281	-3.1	-2.1	1.6	0
4.13	2.68794	5.48052	8.057281	-3.1	-3	1.9	0
4.135	2.6487	5.2974	7.952641	-3.5	-2.4	1.1	0
4.14	2.6487	5.25816	7.952641	-3.2	-2.9	1.2	0
4.145	2.68794	5.36934	7.84146	-3	-2.5	1.6	0
4.15	2.79912	5.40858	7.952641	-3.1	-2.6	1.8	0
4.155	2.83182	5.40858	8.02458	-3.5	-2.9	1.8	0
4.16	2.83182	5.44782	8.02458	-3.1	-2.4	1.1	0
4.165	2.72064	5.36934	8.02458	-2.8	-2.4	1	0
4.17	2.72064	5.33664	7.952641	-2.8	-2.2	0.9	0
4.175	2.72064	5.25816	7.952641	-3	-2.1	0.9	0
4.18	2.75988	5.25816	7.952641	-2.8	-2.3	0.9	0
4.185	2.83182	5.2974	7.9134	-2.8	-2.4	0.7	0
4.19	2.9103	5.33664	7.9134	-2.3	-1.9	0.8	0
4.195	2.9103	5.33664	7.9134	-2.5	-2.1	0.4	0
4.2	2.87106	5.33664	7.87416	-2.5	-1.5	0.5	0
4.205	2.79912	5.2974	7.84146	-2.3	-1.9	0.9	0
4.21	2.87106	5.25816	7.9134	-2.1	-0.7	0.2	0
4.215	2.79912	5.25816	7.87416	-1.7	-0.7	0.3	0
4.22	2.98224	5.22546	7.87416	-1.4	-1.2	0.1	0
4.225	2.94954	5.25816	7.87416	-0.9	-0.6	0.4	0
4.23	2.9103	5.2974	7.84146	-1.1	-0.4	0	0
4.235	2.75988	5.25816	7.87416	-0.9	0	-0.2	0
4.24	2.83182	5.25816	7.9134	-0.3	0.2	0.7	0
4.245	2.83182	5.33664	7.952641	0	-0.1	0.2	0
4.25	2.75988	5.44782	7.985341	0.1	-1.1	0	0
4.255	2.75988	5.48052	7.9134	-0.2	-0.8	0	0
4.26	2.83182	5.44782	8.057281	0.1	-0.9	0.2	0
4.265	2.83182	5.55246	8.057281	-0.5	-1.4	0.3	0
4.27	2.83182	5.55246	8.12922	-1.4	-1.5	0.4	0
4.275	2.79912	5.63094	8.12922	-1.9	-1.7	1.4	0
4.28	2.75988	5.591701	8.057281	-3	-2.1	1.8	0
4.285	2.79912	5.48052	7.985341	-3.1	-3.1	1.6	0
4.29	2.68794	5.36934	8.02458	-3.7	-3.2	1.6	0
4.295	2.72064	5.36934	8.02458	-3.7	-2.8	2	0
4.3	2.75988	5.33664	7.985341	-3.5	-2.8	2	0
4.305	2.83182	5.2974	7.952641	-3.5	-3	2	0
4.31	2.83182	5.25816	7.952641	-3.2	-2.7	2.4	0
4.315	2.72064	5.33664	7.985341	-3.2	-2.9	2	0
4.32	2.72064	5.33664	7.985341	-2.8	-3.1	1.8	0
4.325	2.6487	5.25816	7.985341	-2.8	-3.4	2.5	0
4.33	2.6487	5.2974	8.02458	-2.5	-4.2	2	0
4.335	2.72064	5.22546	8.02458	-2.8	-4.2	2.1	0
4.34	2.79912	5.2974	7.952641	-2.9	-4.2	1.9	0
4.345	2.83182	5.36934	7.985341	-2.8	-4.4	2.1	0
4.35	2.87106	5.36934	8.02458	-2.9	-4.2	2.1	0
4.355	2.87106	5.33664	8.02458	-3	-4.4	2.3	0
4.36	2.87106	5.33664	8.02458	-3	-4.4	2.8	0
4.365	2.79912	5.33664	7.9134	-3.3	-4.9	2.3	0
4.37	2.83182	5.2974	7.9134	-3.6	-4.8	2.8	0
4.375	2.9103	5.25816	7.985341	-4.4	-5.1	2.8	0
4.38	2.9103	5.25816	7.985341	-2.8	-4.8	2.7	0
4.385	2.9103	5.18622	7.9134	-2.8	-4.6	2.3	0
4.39	2.94954	5.14698	7.80222	-2.8	-4.4	1.9	0
4.395	2.98224	5.11428	7.87416	-2.8	-4.2	2.1	0
4.4	3.06072	5.07504	7.84146	-2	-4.2	2.1	0
4.405	2.98224	5.11428	7.84146	-1.6	-3.9	2	0
4.41	2.94954	5.11428	7.84146	-1.2	-3.6	1.8	0
4.415	2.98224	5.07504	7.87416	-0.2	-3.1	1.8	0
4.42	2.98224	5.11428	7.87416	0.1	-3.8	1.7	0
4.425	3.02148	5.22546	7.952641	0	-3.6	2	0
4.43	3.02148	5.25816	7.985341	-0.4	-4.2	2.5	0
4.435	3.06072	5.40858	7.985341	0.8	-4	1.8	0
4.44	3.06072	5.63094	8.09652	0.3	-3.7	1.7	0
4.445	2.98224	5.66364	8.12922	-0.9	-3.5	2.1	0
4.45	2.94954	5.519761	8.09652	-1.9	-3.4	2.2	0
4.455	2.98224	5.25816	7.985341	-2.8	-3.5	2.9	0
4.46	2.98224	5.11428	7.87416	-2.6	-3.8	2.4	0
4.465	2.98224	5.11428	7.84146	-2.7	-3.9	2.6	0
4.47	2.98224	5.25816	7.87416	-2.1	-3.6	2.2	0
4.475	3.13266	5.25816	7.952641	-2.2	-3.4	1.7	0
4.48	3.13266	5.25816	7.9134	-2.2	-3.2	1.6	0
4.485	3.02148	5.18622	7.9134	-1.8	-2.7	1.8	0
4.49	2.87106	5.14698	7.9134	-1.6	-2.3	2.1	0
4.495	2.9103	4.963861	7.9134	-2.7	-2.9	2.3	0
4.5	2.9103	5.07504	7.84146	-1.6	-2.6	2.3	0
4.505	2.9103	5.07504	7.87416	-0.6	-2.8	1.4	0
4.51	3.02148	5.04234	7.87416	-0.2	-2.8	1.5	0
4.515	2.83182	5.04234	7.9134	0.1	-2.4	1.4	0
4.52	2.87106	5.07504	7.9134	0.4	-2.3	1	0
4.525	2.87106	5.07504	7.9134	1.1	-3	1.1	0
4.53	2.9103	5.04234	7.87416	2.2	-3.4	0.9	0
4.535	2.9103	4.963861	7.87416	2.3	-3.7	0.5	0
4.54	2.94954	4.93116	7.76952	2.9	-3	0.6	0
4.545	2.9103	4.7088	7.69758	4	-3.3	0.1	0
4.55	3.02148	4.74804	7.73028	5.2	-3	-0.1	0
4.555	2.94954	4.85268	7.73028	6.4	-3.3	-0.5	0
4.56	2.98224	5.07504	7.84146	7.4	-3	-0.7	0
4.565	3.06072	5.40858	8.057281	7.7	-3	-0.7	0
4.57	3.06072	5.84676	8.16846	7.2	-3.7	-0.3	0
4.575	3.09342	5.886	8.16846	5.1	-3.9	-0.2	0
4.58	3.02148	5.55246	7.952641	3.7	-3.8	-0.2	0
4.585	2.98224	5.07504	7.76952	3.5	-3.4	-0.2	0
4.59	3.21114	4.89192	7.73028	3	-3.3	0.4	0
4.595	3.24384	4.963861	7.65834	4.8	-3	-0.4	0
4.6	3.24384	5.11428	7.84146	4.9	-2.5	-0.7	0
4.605	3.1719	5.36934	7.87416	4.9	-1.6	-1.6	0
4.61	3.06072	5.519761	7.952641	4.7	-1.5	-2	0
4.615	2.98224	5.44782	7.952641	4.2	-0.6	-2.3	0
4.62	3.09342	5.36934	7.87416	4.1	0	-2.3	0
4.625	3.13266	5.36934	7.9134	3.6	0.6	-2.4	0
4.63	3.28308	5.2974	7.80222	3.9	0.6	-2.8	0
4.635	3.21114	5.33664	7.84146	4.2	1.2	-2.7	0
4.64	3.13266	5.40858	7.87416	4.5	2.1	-3.1	0
4.645	3.13266	5.63094	7.985341	4.6	2.3	-3.5	0
4.65	3.09342	5.814061	8.09652	3.8	2	-3.4	0
4.655	3.06072	5.66364	8.057281	2.5	2.3	-3	0
4.66	2.94954	5.36934	7.9134	2.1	2.3	-2.3	0
4.665	3.13266	5.11428	7.80222	2.2	2.1	-2.1	0
4.67	3.09342	5.07504	7.69758	2.4	2.5	-2.2	0
4.675	3.02148	5.11428	7.76952	2.8	3	-3	0
4.68	3.06072	5.18622	7.76952	3.6	3.5	-3.5	0
4.685	2.94954	5.18622	7.73028	3.7	3.9	-3.7	0
4.69	2.87106	5.14698	7.62564	4.5	4.4	-5.1	0
4.695	2.87106	4.963861	7.62564	5.2	5.5	-5.2	0
4.7	2.98224	4.89192	7.62564	5.4	6.3	-6.3	0
4.705	3.02148	4.93116	7.62564	6.9	7.1	-7	0
4.71	3.09342	5.04234	7.69758	7.9	8.1	-7.8	0
4.715	3.1719	5.40858	7.87416	8.5	8.7	-8.7	0
4.72	3.1719	5.77482	8.057281	8.7	8.7	-8.4	0
4.725	3.02148	6.06912	8.12922	7.6	8.3	-7.8	0
4.73	2.94954	5.886	8.057281	6.4	7.8	-7.2	0
4.735	2.87106	5.55246	7.87416	5.6	7.7	-6.7	0
4.74	2.94954	5.25816	7.84146	5.1	7.6	-6	0
4.745	2.98224	5.40858	7.985341	5.3	6.7	-6.3	0
4.75	3.02148	5.77482	7.985341	4.9	5.6	-5.7	0
4.755	2.94954	5.886	8.09652	4.6	5.1	-4.8	0
4.76	2.79912	5.70288	7.952641	4	4.8	-4.6	0
4.765	2.75988	5.36934	7.9134	3.2	3.9	-3.6	0
4.77	2.83182	5.25816	7.84146	2.9	4.2	-3.7	0
4.775	2.87106	5.22546	7.80222	3.5	3.5	-3.9	0
4.78	2.9103	5.36934	7.87416	3.5	3	-3.7	0
4.785	2.9103	5.40858	7.84146	3.7	3.7	-4.2	0
4.79	2.79912	5.33664	7.9134	3.8	3.9	-3.9	0
4.795	2.79912	5.33664	7.9134	3.9	3.6	-4.4	0
4.8	2.9103	5.55246	7.985341	3.7	3.9	-4.3	0
4.805	2.87106	6.03642	8.27964	3.6	2.8	-4.2	0
4.81	2.79912	6.291481	8.27964	2.5	1.5	-2.5	0
4.815	2.68794	6.10836	8.16846	1.3	0.5	-0.7	0
4.82	2.72064	5.70288	7.985341	0	0.2	-0.1	0
4.825	2.87106	5.33664	7.76952	-0.8	-0.1	0.4	0
4.83	2.98224	5.25816	7.80222	-0.5	-1	0.2	0
4.835	3.02148	5.40858	7.84146	-0.2	-0.7	0.2	0
4.84	2.79912	5.519761	7.9134	-0.3	-0.2	-0.4	0
4.845	2.79912	5.519761	7.87416	-0.4	-0.4	-0.3	0
4.85	2.72064	5.519761	7.87416	-0.6	-1	0.1	0
4.855	2.79912	5.44782	7.87416	-0.4	-1.5	0.5	0
4.86	2.94954	5.44782	7.84146	-0.6	-1.2	0.9	0
4.865	2.87106	5.40858	7.87416	-0.2	-1.3	0.7	0
4.87	2.98224	5.36934	7.84146	0	-1.6	0.7	0
4.875	2.94954	5.40858	7.84146	-0.3	-1	0.7	0
4.88	2.94954	5.40858	7.80222	-0.6	-0.4	0.2	0
4.885	2.9103	5.40858	7.69758	0.1	-0.3	0.2	0
4.89	3.02148	5.33664	7.73028	0.9	-0.4	-0.6	0
4.895	3.02148	5.33664	7.73028	0.7	-0.1	0	0
4.9	2.94954	5.2974	7.69758	0.9	0.2	-0.7	0
4.905	2.98224	5.2974	7.76952	0.9	0.9	-0.6	0
4.91	2.9103	5.36934	7.73028	0.9	1.3	-0.7	0
4.915	3.02148	5.36934	7.80222	1.4	1.7	-0.8	0
4.92	2.9103	5.33664	7.73028	1.8	2.1	-1.5	0
4.925	2.9103	5.22546	7.76952	2.2	2.2	-2.3	0
4.93	2.94954	5.25816	7.65834	2.5	1.9	-2.1	0
4.935	2.9103	5.18622	7.65834	2.8	2.8	-2.5	0
4.94	2.94954	5.14698	7.62564	3.4	3.7	-3.8	0
4.945	2.94954	5.18622	7.586401	4.2	4.4	-4.1	0
4.95	2.9103	5.07504	7.62564	5.1	5.1	-5.2	0
4.955	2.94954	5.07504	7.586401	5.8	6.5	-6.3	0
4.96	3.02148	5.04234	7.586401	6.6	8.1	-7	0
4.965	3.06072	5.11428	7.586401	7.5	9.3	-7.8	0
4.97	3.06072	5.22546	7.62564	7.7	10.5	-8.7	0
4.975	2.79912	5.33664	7.73028	8.3	10.9	-9.5	0
4.98	3.06072	5.74212	7.985341	10.9	10	-10.4	0
4.985	2.75988	6.1803	8.312341	7.8	10.1	-9.3	0
4.99	2.45904	6.513841	8.45622	6	8.4	-8.4	0
4.995	2.30862	6.62502	8.42352	4.1	6.1	-5.6	0
5	2.3871	6.06912	8.02458	1.9	3.9	-2.8	0
5.005	2.68794	5.55246	7.84146	1.2	3	-1.8	0
5.01	2.9103	5.40858	7.84146	1.4	2.5	-1.8	0
5.015	2.87106	5.48052	7.9134	1.1	2.3	-1.8	0
5.02	2.75988	5.63094	7.9134	1.1	2.3	-1.9	0
5.025	2.6487	5.63094	7.9134	1.1	2.1	-1.5	0
5.03	2.6487	5.591701	7.87416	1.1	1.4	-1.3	0
5.035	2.6487	5.63094	7.9134	1	1.1	-1.1	0
5.04	2.75988	5.66364	7.952641	1	0.9	-0.6	0
5.045	2.68794	5.63094	7.84146	0.7	0.7	-0.8	0
5.05	2.68794	5.55246	7.87416	0.8	0.5	-0.3	0
5.055	2.75988	5.591701	7.80222	1.1	0.5	-0.3	0
5.06	2.79912	5.48052	7.73028	1.2	0.4	-0.4	0
5.065	2.83182	5.519761	7.80222	0.9	0.3	-0.3	0
5.07	2.79912	5.519761	7.80222	0.9	0.4	-0.2	0
5.075	2.75988	5.48052	7.87416	0.9	0.7	-0.3	0
5.08	2.79912	5.44782	7.84146	1	0.9	-0.3	0
5.085	2.75988	5.44782	7.80222	1.1	0.9	-0.9	0
5.09	2.79912	5.40858	7.73028	1.2	1.4	-1.1	0
5.095	2.9103	5.40858	7.76952	1.8	1.8	-1.1	0
5.1	2.87106	5.48052	7.69758	1.9	2.1	-1.2	0
5.105	2.83182	5.33664	7.73028	2.3	2.8	-2.1	0
5.11	2.83182	5.40858	7.65834	2.8	3	-2.8	0
5.115	2.87106	5.44782	7.69758	3.3	3.9	-3	0
5.12	2.72064	5.519761	7.65834	3.2	4.9	-3.3	0
5.125	2.87106	5.519761	7.73028	3.9	5.4	-3.4	0
5.13	2.68794	5.55246	7.76952	2.9	5.3	-3.4	0
5.135	2.79912	5.55246	7.84146	2.4	5.1	-2.5	0
5.14	2.72064	5.63094	7.9134	4.2	5.8	-3.7	0
5.145	2.72064	5.66364	7.9134	3.7	6	-3.5	0
5.15	2.68794	5.70288	7.87416	4	5.5	-3.2	0
5.155	2.68794	5.70288	7.87416	3.7	5.1	-3	0
5.16	2.6487	5.66364	7.9134	2.8	4.6	-2.4	0
5.165	2.79912	5.591701	7.952641	2.1	3.7	-1.1	0
5.17	2.79912	5.63094	7.80222	2.5	3.7	-2.2	0
5.175	2.79912	5.66364	7.9134	2.5	4.2	-2.5	0
5.18	2.68794	5.66364	7.84146	2.3	4	-2.1	0
5.185	2.72064	5.63094	7.9134	2.8	3.9	-1.1	0
5.19	2.79912	5.66364	7.84146	1.8	2.9	-0.9	0
5.195	2.75988	5.70288	7.87416	1.9	2.6	-1.1	0
5.2	2.6487	5.77482	7.952641	2	2	-1.6	0
5.205	2.68794	5.814061	7.952641	1.2	2	-1.4	0
5.21	2.57022	5.814061	7.87416	1.4	2.1	-1	0
5.215	2.68794	5.591701	7.84146	1.1	1.2	-0.6	0
5.22	2.75988	5.55246	7.84146	0.7	0.6	-0.7	0
5.225	2.87106	5.55246	7.84146	0.7	0.9	-0.6	0
5.23	2.68794	5.591701	7.76952	0.9	1.2	-0.4	0
5.235	2.6487	5.63094	7.84146	0.8	1.2	-1.1	0
5.24	2.57022	5.66364	7.80222	0.7	1	-0.5	0
5.245	2.68794	5.591701	7.76952	0.9	1.1	-0.3	0
5.25	2.60946	5.55246	7.84146	1.1	0.7	-0.4	0
5.255	2.68794	5.591701	7.80222	1	0.7	-0.1	0
5.26	2.75988	5.55246	7.80222	0.7	0.8	-0.4	0
5.265	2.6487	5.55246	7.84146	0.5	0.6	-0.7	0
5.27	2.68794	5.63094	7.80222	0.5	1	-0.7	0
5.275	2.68794	5.63094	7.80222	0.4	0.9	-0.5	0
5.28	2.68794	5.591701	7.76952	0.5	0.7	-0.7	0
5.285	2.68794	5.591701	7.80222	0.9	0.7	-0.5	0
5.29	2.6487	5.63094	7.87416	0.9	1.1	-0.3	0
5.295	2.6487	5.70288	7.80222	0.9	1	-0.5	0
5.3	2.6487	5.66364	7.84146	0.9	1	-0.7	0
5.305	2.68794	5.591701	7.80222	0.5	0.9	-0.5	0
5.31	2.6487	5.66364	7.80222	0.6	0.3	-0.4	0
5.315	2.68794	5.63094	7.80222	0.7	0.2	-0.3	0
5.32	2.68794	5.66364	7.76952	0.7	0.7	0	0
5.325	2.72064	5.591701	7.80222	0.7	0.4	0	0
5.33	2.6487	5.55246	7.84146	0.7	0.2	-0.3	0
5.335	2.72064	5.63094	7.84146	0.5	0.2	0	0
5.34	2.68794	5.591701	7.84146	0.6	0.5	-0.3	0
5.345	2.68794	5.591701	7.80222	0.4	0.6	-0.6	0
5.35	2.72064	5.66364	7.80222	0.2	0.4	-0.1	0
5.355	2.68794	5.63094	7.84146	0.3	0	-0.4	0
5.36	2.75988	5.55246	7.9134	0.6	0	-0.5	0
5.365	2.75988	5.591701	7.76952	0.7	0.6	-0.7	0
5.37	2.72064	5.591701	7.80222	0.6	0.2	-0.2	0
5.375	2.68794	5.63094	7.80222	0.4	0.2	-0.4	0
5.38	2.68794	5.591701	7.80222	0.3	0.7	-0.7	0
5.385	2.68794	5.63094	7.84146	0	0.9	-0.3	0
5.39	2.68794	5.63094	7.87416	0	0.8	-0.2	0
5.395	2.68794	5.63094	7.76952	-0.3	-0.3	0.2	0
5.4	2.79912	5.55246	7.80222	-0.7	-0.5	0.6	0
5.405	2.68794	5.63094	7.76952	0	0.5	-0.3	0
5.41	2.6487	5.63094	7.80222	0.5	0.8	-0.1	0
5.415	2.6487	5.591701	7.80222	0.1	0.7	-0.3	0
5.42	2.6487	5.63094	7.80222	0	0.4	-0.6	0
5.425	2.68794	5.55246	7.84146	0.3	0.4	-0.4	0
5.43	2.75988	5.55246	7.84146	0.1	0.2	-0.4	0
5.435	2.75988	5.55246	7.84146	0.2	0.5	-0.4	0
5.44	2.6487	5.591701	7.84146	0.3	0.4	-0.4	0
5.445	2.72064	5.591701	7.76952	0.3	0.7	-0.2	0
5.45	2.6487	5.63094	7.84146	0.4	0	0.2	0
5.455	2.6487	5.591701	7.80222	0.3	0.3	-0.1	0
5.46	2.68794	5.591701	7.84146	0.7	0.5	-0.4	0
5.465	2.68794	5.66364	7.76952	0.7	-0.1	0.2	0
5.47	2.6487	5.66364	7.76952	0.4	0	0.2	0
5.475	2.72064	5.55246	7.87416	0.5	-0.2	-0.4	0
5.48	2.72064	5.66364	7.80222	0.2	0	0.2	0
5.485	2.72064	5.63094	7.80222	0	-0.2	0.2	0
5.49	2.68794	5.63094	7.76952	0.2	0	0	0
5.495	2.68794	5.591701	7.80222	0.2	0.3	-0.3	0
5.5	2.68794	5.63094	7.76952	0.3	-0.1	-0.1	0
5.505	2.75988	5.591701	7.69758	0.1	0.4	0	0
5.51	2.75988	5.591701	7.80222	0	0.5	-0.3	0
5.515	2.72064	5.55246	7.80222	-0.4	0	0.2	0
5.52	2.72064	5.63094	7.76952	0.2	0.2	0	0
5.525	2.75988	5.591701	7.80222	0.2	0.2	-0.4	0
5.53	2.68794	5.66364	7.87416	0.3	0.2	-0.1	0
5.535	2.72064	5.66364	7.80222	0.7	0	-0.3	0
5.54	2.68794	5.591701	7.84146	0.5	0.1	-0.2	0
5.545	2.79912	5.63094	7.87416	0.4	0.2	-0.1	0
5.55	2.75988	5.591701	7.80222	-0.1	-0.2	-0.1	0
5.555	2.75988	5.66364	7.76952	-0.3	-0.1	-0.4	0
5.56	2.72064	5.63094	7.76952	-0.3	-0.1	0	0
5.565	2.72064	5.591701	7.76952	-0.2	-0.1	0	0
5.57	2.83182	5.519761	7.80222	0.2	-0.1	0.1	0
5.575	2.79912	5.55246	7.80222	0.4	0	-0.3	0
5.58	2.79912	5.55246	7.84146	0.7	0.2	-0.4	0
5.585	2.75988	5.55246	7.84146	0	0	-0.2	0
5.59	2.72064	5.591701	7.87416	-0.3	0.1	-0.2	0
5.595	2.72064	5.591701	7.80222	-0.6	0.2	-0.2	0
5.6	2.75988	5.591701	7.73028	-0.3	0.2	0	0
5.605	2.83182	5.55246	7.80222	-0.3	0.2	-0.4	0
5.61	2.72064	5.591701	7.76952	-0.2	-0.2	-0.1	0
5.615	2.75988	5.591701	7.84146	-0.1	0.2	0	0
5.62	2.72064	5.66364	7.76952	0	-0.1	-0.6	0
5.625	2.68794	5.63094	7.80222	0.2	0.1	-0.4	0
5.63	2.75988	5.63094	7.87416	0.1	-0.2	-1	0
5.635	2.75988	5.63094	7.80222	-0.7	-0.3	-0.3	0
5.64	2.72064	5.66364	7.76952	-0.4	0.5	-0.5	0
5.645	2.79912	5.55246	7.80222	0.4	0.4	-0.6	0
5.65	2.72064	5.66364	7.76952	0.1	0.2	-0.5	0
5.655	2.68794	5.591701	7.80222	0.3	0.2	-0.9	0
5.66	2.72064	5.591701	7.84146	0.3	0.3	-0.6	0
5.665	2.75988	5.591701	7.80222	0.4	0.4	-0.4	0
5.67	2.75988	5.55246	7.84146	0.2	0.2	-0.1	0
5.675	2.72064	5.55246	7.76952	0.4	0.5	0	0
5.68	2.72064	5.591701	7.84146	0	0.4	-0.6	0
5.685	2.75988	5.63094	7.76952	0.2	0.2	-0.7	0
5.69	2.72064	5.63094	7.84146	0.2	0.8	-1.1	0
5.695	2.75988	5.591701	7.80222	0.1	0.8	-0.8	0
5.7	2.79912	5.591701	7.87416	0.2	0.9	-0.5	0
5.705	2.68794	5.70288	7.87416	-0.3	0.6	-0.4	0
5.71	2.72064	5.63094	7.84146	-0.7	0.8	-0.2	0
5.715	2.6487	5.591701	7.84146	0	0.3	-0.4	0
5.72	2.68794	5.66364	7.80222	-0.3	0.2	-0.2	0
5.725	2.60946	5.66364	7.76952	0	0.2	-0.4	0
5.73	2.72064	5.591701	7.80222	0.2	0.9	-0.3	0
5.735	2.60946	5.591701	7.84146	0.2	0.4	-0.1	0
5.74	2.72064	5.63094	7.76952	0	0.2	-0.5	0
5.745	2.68794	5.591701	7.84146	0	0.1	-0.4	0
5.75	2.75988	5.63094	7.80222	0.2	0	-0.4	0
5.755	2.68794	5.63094	7.80222	0.4	0.3	-0.3	0
5.76	2.72064	5.591701	7.80222	0	-0.1	-0.2	0
5.765	2.72064	5.591701	7.84146	0	0	-0.6	0
5.77	2.72064	5.591701	7.80222	0.5	0.3	-0.3	0
5.775	2.75988	5.66364	7.80222	0.4	-0.2	-0.2	0
5.78	2.72064	5.591701	7.80222	0.3	0	-0.4	0
5.785	2.72064	5.66364	7.80222	0.6	0.3	-0.4	0
5.79	2.79912	5.591701	7.84146	0.7	0	-0.1	0
5.795	2.72064	5.63094	7.80222	0.4	-0.2	-0.2	0
5.8	2.72064	5.63094	7.80222	0	-0.1	-0.4	0
5.805	2.75988	5.591701	7.84146	0.4	0.1	-0.4	0
5.81	2.72064	5.591701	7.80222	0.6	0.4	-0.5	0
5.815	2.72064	5.591701	7.80222	0.3	0.7	-0.5	0
5.82	2.72064	5.591701	7.87416	0.4	0.4	-0.5	0
5.825	2.75988	5.591701	7.84146	0.2	0.4	-0.7	0
5.83	2.72064	5.591701	7.76952	0.2	1.1	-0.3	0
5.835	2.72064	5.66364	7.84146	0.2	1.1	-0.8	0
5.84	2.75988	5.591701	7.80222	0.4	1.1	-0.5	0
5.845	2.75988	5.63094	7.87416	0	0.7	-0.2	0
5.85	2.6487	5.591701	7.84146	0	0.4	-0.7	0
5.855	2.72064	5.591701	7.87416	0.2	0.8	-0.8	0
5.86	2.79912	5.591701	7.76952	0.1	0.3	-0.2	0
5.865	2.68794	5.63094	7.73028	0.3	0.5	-0.2	0
5.87	2.68794	5.591701	7.76952	0.2	0.4	-0.4	0
5.875	2.75988	5.591701	7.87416	0	0.9	-0.2	0
5.88	2.79912	5.55246	7.80222	0.4	1.4	-0.2	0
5.885	2.6487	5.55246	7.76952	0.2	1	-0.8	0
5.89	2.72064	5.591701	7.76952	0.2	1.1	-0.7	0
5.895	2.72064	5.591701	7.80222	0.3	1.8	-0.9	0
5.9	2.68794	5.63094	7.84146	0	1.4	-1.1	0
5.905	2.72064	5.591701	7.84146	0	1.1	-1.1	0
5.91	2.75988	5.63094	7.87416	-0.5	0.7	-0.7	0
5.915	2.72064	5.591701	7.84146	-0.2	0.9	-0.7	0
5.92	2.72064	5.63094	7.76952	0.4	0.8	-0.8	0
5.925	2.68794	5.63094	7.80222	0.5	1.1	-0.7	0
5.93	2.75988	5.63094	7.80222	0	1.4	-0.6	0
5.935	2.72064	5.66364	7.84146	-0.1	1.6	-0.5	0
5.94	2.68794	5.591701	7.80222	0.2	1.3	-0.7	0
5.945	2.68794	5.55246	7.84146	0	1.1	-0.9	0
5.95	2.72064	5.591701	7.76952	0.1	0.8	-0.9	0
5.955	2.75988	5.591701	7.87416	0	0.4	-0.9	0
5.96	2.72064	5.66364	7.84146	0	0.7	-1.1	0
5.965	2.60946	5.63094	7.84146	-0.8	0.1	-0.7	0
5.97	2.68794	5.66364	7.76952	-0.4	0.7	-0.5	0
5.975	2.6487	5.63094	7.84146	-0.2	1.4	-0.9	0
5.98	2.68794	5.66364	7.87416	-0.4	0.9	-0.9	0
5.985	2.68794	5.63094	7.84146	-0.2	1.2	-0.6	0
5.99	2.6487	5.591701	7.84146	0	1.1	-0.4	0
5.995	2.68794	5.55246	7.87416	0.2	1.1	-0.7	0
6	2.68794	5.591701	7.84146	0.2	0.8	-0.9	0
6.005	2.68794	5.591701	7.84146	0.1	0.6	-0.7	0
6.01	2.6487	5.63094	7.80222	0	0.2	-0.4	0
6.015	2.72064	5.591701	7.84146	0.4	0.7	-0.2	0
6.02	2.68794	5.591701	7.80222	0.3	0.3	0	0
6.025	2.72064	5.591701	7.80222	0.2	0.5	-0.2	0
6.03	2.68794	5.66364	7.80222	0	0	-0.7	0
6.035	2.68794	5.63094	7.80222	0	0.2	-0.2	0
6.04	2.68794	5.591701	7.84146	-0.2	-0.1	-0.4	0
6.045	2.75988	5.591701	7.80222	0.2	0.2	0	0
6.05	2.72064	5.63094	7.80222	0.2	0	-0.3	0
6.055	2.72064	5.63094	7.80222	0.1	0	-0.2	0
6.06	2.72064	5.63094	7.76952	0	0.1	-0.3	0
6.065	2.72064	5.591701	7.87416	0.4	0.1	-0.3	0
6.07	2.75988	5.63094	7.87416	0.4	0.2	-0.2	0
6.075	2.68794	5.63094	7.80222	0	0.7	-0.4	0
6.08	2.72064	5.66364	7.80222	0.5	0.4	-0.9	0
6.085	2.68794	5.63094	7.87416	0.4	0.4	-0.7	0
6.09	2.68794	5.66364	7.80222	0.3	1	-0.4	0
6.095	2.68794	5.66364	7.76952	0.5	0.7	-1	0
6.1	2.75988	5.55246	7.84146	0.6	0.1	-0.7	0
6.105	2.75988	5.66364	7.87416	0	0.2	-0.8	0
6.11	2.68794	5.70288	7.80222	-0.4	0.4	-0.7	0
6.115	2.68794	5.591701	7.84146	-0.1	0.6	-0.1	0
6.12	2.72064	5.66364	7.84146	0.6	0.9	-0.2	0
6.125	2.6487	5.591701	7.87416	0.4	0.4	-0.4	0
6.13	2.68794	5.591701	7.76952	0.6	0.2	-0.4	0
6.135	2.68794	5.591701	7.76952	0	0.3	-0.4	0
6.14	2.72064	5.55246	7.80222	0.2	0.6	0	0
6.145	2.68794	5.55246	7.87416	0.3	0	-0.2	0
6.15	2.75988	5.55246	7.80222	0	0.4	-0.4	0
6.155	2.6487	5.591701	7.87416	0	-0.1	-0.4	0
6.16	2.68794	5.591701	7.84146	0.2	0	-0.5	0
6.165	2.68794	5.591701	7.87416	-0.1	0	-0.2	0
6.17	2.72064	5.591701	7.84146	0	-0.1	0.4	0
6.175	2.68794	5.63094	7.80222	0	0.2	0	0
6.18	2.68794	5.591701	7.80222	0.2	0.4	-0.9	0
6.185	2.72064	5.591701	7.84146	0.1	0.1	-0.6	0
6.19	2.68794	5.66364	7.84146	0	0	-0.3	0
6.195	2.68794	5.591701	7.84146	0	0	0.2	0
6.2	2.75988	5.63094	7.80222	0.1	0	0.1	0
6.205	2.72064	5.63094	7.76952	0.2	0	-0.5	0
6.21	2.68794	5.63094	7.80222	0.2	0.2	-0.4	0
6.215	2.72064	5.63094	7.80222	0.2	0	0	0
6.22	2.72064	5.591701	7.84146	0.4	0.2	0.1	0
6.225	2.72064	5.66364	7.87416	0.3	0.2	-0.2	0
6.23	2.68794	5.63094	7.80222	0.2	0.3	0	0
6.235	2.6487	5.63094	7.76952	-0.1	0.1	-0.3	0
6.24	2.72064	5.591701	7.80222	-0.2	0.4	-0.4	0
6.245	2.72064	5.55246	7.76952	-0.2	0.3	-0.1	0
6.25	2.68794	5.63094	7.73028	0.2	0.2	-0.5	0
6.255	2.75988	5.591701	7.73028	0.1	0.4	-0.6	0
6.26	2.72064	5.66364	7.76952	0.2	0.3	-0.5	0
6.265	2.68794	5.63094	7.80222	0	0.2	-0.8	0
6.27	2.6487	5.66364	7.80222	-0.3	0.1	-0.3	0
6.275	2.6487	5.63094	7.80222	-0.1	0.4	-0.4	0
6.28	2.68794	5.63094	7.73028	-0.4	0.2	-0.4	0
6.285	2.72064	5.63094	7.84146	0	0	-0.5	0
6.29	2.68794	5.66364	7.80222	-0.1	0	-0.4	0
6.295	2.6487	5.591701	7.84146	-0.1	0.4	0.1	0
6.3	2.68794	5.63094	7.76952	-0.4	0	-0.2	0
6.305	2.68794	5.63094	7.80222	-0.4	0	-0.8	0
6.31	2.6487	5.66364	7.76952	0	0.3	-0.6	0
6.315	2.68794	5.591701	7.84146	0.1	-0.2	0.1	0
6.32	2.68794	5.63094	7.84146	0.3	-0.4	0.4	0
6.325	2.72064	5.591701	7.80222	0	-0.5	-0.1	0
6.33	2.6487	5.63094	7.84146	-0.3	0.2	0	0
6.335	2.6487	5.63094	7.80222	-0.5	0.4	0.2	0
6.34	2.6487	5.591701	7.80222	-0.2	0	0	0
6.345	2.72064	5.66364	7.80222	-0.6	-0.2	0	0
6.35	2.72064	5.591701	7.84146	-0.3	-0.5	0.1	0
6.355	2.68794	5.591701	7.84146	-0.2	-0.7	0.2	0
6.36	2.6487	5.63094	7.84146	-0.7	-0.8	0.4	1
6.365	2.68794	5.591701	7.80222	-0.7	-0.6	0.6	1
6.37	2.68794	5.63094	7.76952	-0.7	-0.8	0.2	1
6.375	2.68794	5.63094	7.76952	-0.7	-0.7	0.4	1
6.38	2.6487	5.591701	7.80222	-0.7	-0.8	0.5	1
6.385	2.68794	5.591701	7.84146	-1.1	-0.7	0.8	1
6.39	2.68794	5.591701	7.80222	-1.1	-0.7	1.4	1
6.395	2.68794	5.55246	7.87416	-1.4	-1.7	1.2	1
6.4	2.68794	5.55246	7.80222	-1.5	-1.6	0.8	1
6.405	2.57022	5.591701	7.84146	-1.6	-1.5	0.7	1
6.41	2.6487	5.63094	7.80222	-1.5	-1.8	0.9	1
6.415	2.68794	5.591701	7.73028	-1.1	-1.9	1.2	1
6.42	2.53752	5.63094	7.76952	-1.5	-2.1	1.6	1
6.425	2.68794	5.591701	7.84146	-1.4	-2.3	1.8	1
6.43	2.60946	5.63094	7.80222	-1.5	-2.2	1.4	1
6.435	2.72064	5.55246	7.80222	-1.7	-2.6	1.7	1
6.44	2.60946	5.591701	7.73028	-2.1	-2.5	1.4	1
6.445	2.6487	5.519761	7.84146	-2.4	-2.6	1.3	1
6.45	2.68794	5.55246	7.76952	-2.7	-2.5	2	1
6.455	2.72064	5.55246	7.76952	-2.4	-2.6	1.3	1
6.46	2.75988	5.55246	7.80222	-3	-2.1	2.2	1
6.465	2.75988	5.591701	7.80222	-3.2	-2.4	1.8	1
6.47	2.75988	5.55246	7.84146	-3.2	-3.2	1.6	1
6.475	2.75988	5.591701	7.76952	-2.9	-3.3	2.1	1
6.48	2.83182	5.55246	7.76952	-3	-3.7	1.9	1
6.485	2.83182	5.519761	7.84146	-3.6	-3.2	1.9	1
6.49	2.83182	5.55246	7.76952	-3.5	-2.8	1.9	1
6.495	2.83182	5.55246	7.84146	-3.3	-2.8	2.1	1
6.5	2.79912	5.519761	7.84146	-3	-3.7	2.3	1
6.505	2.94954	5.55246	7.80222	-3.1	-3.7	2.1	1
6.51	2.83182	5.591701	7.76952	-3.5	-3.2	2.3	1
6.515	2.72064	5.591701	7.80222	-3.3	-3.5	2.3	1
6.52	2.72064	5.519761	7.87416	-3.5	-3.6	2.1	1
6.525	2.68794	5.55246	7.80222	-3.9	-3.9	2.3	1
6.53	2.72064	5.519761	7.84146	-3.6	-4.2	2.5	1
6.535	2.75988	5.519761	7.80222	-3.4	-4.1	2.5	1
6.54	2.72064	5.519761	7.84146	-3.7	-5.1	2.8	1
6.545	2.72064	5.48052	7.84146	-3.5	-5.3	3.1	1
6.55	2.75988	5.519761	7.84146	-3.5	-5.5	3	1
6.555	2.87106	5.519761	7.87416	-3.1	-5.9	3.7	1
6.56	2.98224	5.48052	7.87416	-3	-6	3.1	1
6.565	2.94954	5.519761	7.73028	-3	-6.3	2.6	1
6.57	2.94954	5.48052	7.80222	-3.5	-5.9	2.9	1
6.575	2.98224	5.55246	7.80222	-3.2	-5.6	3	1
6.58	3.02148	5.519761	7.84146	-3	-5.1	3.3	1
6.585	3.06072	5.48052	7.80222	-3.3	-5.6	3	1
6.59	3.13266	5.48052	7.84146	-3.2	-5	2.6	1
6.595	3.09342	5.519761	7.84146	-2.7	-3.9	2.5	1
6.6	2.98224	5.519761	7.80222	-2.1	-3.5	1.8	1
6.605	3.02148	5.44782	7.76952	-1.5	-3.3	1.8	1
6.61	3.02148	5.48052	7.9134	-1.3	-3.4	0.9	1
6.615	3.09342	5.48052	7.80222	-1.3	-3.1	1	1
6.62	3.06072	5.519761	7.80222	-1.3	-2.5	1.1	1
6.625	3.06072	5.44782	7.84146	-1.2	-2.5	1.2	1
6.63	3.09342	5.48052	7.84146	-0.6	-1.8	0.6	1
6.635	3.06072	5.519761	7.84146	-0.7	-1.1	0.3	1
6.64	3.06072	5.519761	7.76952	-0.4	-1.1	0.4	1
6.645	3.06072	5.48052	7.76952	-0.2	-0.3	-0.1	1
6.65	3.02148	5.48052	7.84146	-0.2	-0.1	-0.1	1
6.655	3.06072	5.519761	7.76952	0	-0.1	-0.3	1
6.66	2.98224	5.519761	7.84146	-0.3	0.2	-0.4	1
6.665	3.06072	5.48052	7.80222	0.2	0	-0.2	1
6.67	3.02148	5.44782	7.87416	0.2	0.9	-0.6	1
6.675	3.02148	5.48052	7.80222	0.1	1	-0.9	1
6.68	2.94954	5.519761	7.80222	-0.1	1.2	-1.4	1
6.685	3.02148	5.48052	7.76952	0.4	1.9	-1.5	1
6.69	2.94954	5.48052	7.84146	0	1.3	-1.6	1
6.695	2.98224	5.48052	7.80222	0.2	1.4	-1.6	1
6.7	2.94954	5.48052	7.80222	0.2	1.4	-1.6	1
6.705	2.98224	5.519761	7.80222	-0.2	2.4	-1.7	1
6.71	2.98224	5.48052	7.87416	-0.1	1.9	-1.5	1
6.715	2.98224	5.519761	7.80222	0	1.6	-1.6	1
6.72	2.94954	5.44782	7.84146	0	1.8	-1.5	1
6.725	2.94954	5.519761	7.80222	-0.1	1.7	-1.9	1
6.73	2.98224	5.48052	7.84146	0.1	1.8	-2.1	1
6.735	2.98224	5.44782	7.87416	0.4	2	-2.3	1
6.74	3.02148	5.48052	7.80222	0.2	2.2	-2.5	1
6.745	3.02148	5.519761	7.80222	0.2	2.2	-2.4	1
6.75	2.94954	5.48052	7.76952	0.5	3	-2.6	1
6.755	3.02148	5.519761	7.76952	0.5	3.8	-2.9	1
6.76	3.06072	5.44782	7.80222	0.9	3.5	-3	1
6.765	2.94954	5.519761	7.80222	0.4	3.7	-3.3	1
6.77	2.98224	5.48052	7.76952	0.4	4.2	-3.5	1
6.775	3.13266	5.44782	7.73028	0.6	4.6	-3.7	1
6.78	3.02148	5.48052	7.80222	0.8	4.5	-3.8	1
6.785	3.06072	5.48052	7.80222	1.4	4.7	-4.6	1
6.79	3.02148	5.48052	7.84146	1.2	5.6	-4.3	1
6.795	2.98224	5.48052	7.84146	1.3	6.1	-4.4	1
6.8	2.9103	5.48052	7.84146	1.6	6	-4.6	1
6.805	2.75988	5.591701	7.76952	2.3	6.1	-5	1
6.81	2.87106	5.48052	7.80222	2.1	6.4	-5	1
6.815	2.72064	5.591701	7.87416	2.3	6.8	-4.7	1
6.82	2.72064	5.48052	7.84146	1.8	6.5	-4.4	1
6.825	2.68794	5.519761	7.87416	1.6	5.8	-4.3	1
6.83	2.68794	5.519761	7.9134	1.8	5.6	-4.2	1
6.835	2.60946	5.55246	7.87416	2.1	5.3	-3.8	1
6.84	2.75988	5.48052	7.87416	1.6	4.8	-3.7	1
6.845	2.79912	5.48052	7.87416	1.8	4.9	-3.7	1
6.85	2.75988	5.55246	7.80222	1.7	4.9	-3.7	1
6.855	2.87106	5.519761	7.84146	2	5.1	-3.3	1
6.86	2.87106	5.55246	7.80222	1.5	5.6	-3.9	1
6.865	2.94954	5.48052	7.84146	1.4	5.8	-3.2	1
6.87	2.98224	5.48052	7.80222	1.5	6	-3.6	1
6.875	2.9103	5.519761	7.80222	1.5	6.5	-3.8	1
6.88	2.79912	5.55246	7.76952	1.5	6	-4	1
6.885	2.83182	5.48052	7.84146	1.6	6.3	-4.6	1
6.89	2.87106	5.48052	7.84146	1.4	6.4	-4.6	1
6.895	2.79912	5.519761	7.80222	1.3	7.1	-5	1
6.9	2.79912	5.519761	7.84146	1.3	6.6	-5.2	1
6.905	2.79912	5.48052	7.87416	1.9	6.4	-5.4	1
6.91	2.72064	5.48052	7.952641	1.6	6.3	-5.1	1
6.915	2.83182	5.44782	7.87416	1.1	6.4	-4.9	1
6.92	2.75988	5.519761	7.80222	1.8	6.8	-5.5	1
6.925	2.79912	5.55246	7.80222	2.1	6.6	-4.9	1
6.93	2.72064	5.591701	7.87416	2.3	6.8	-5.5	1
6.935	2.68794	5.519761	7.9134	2.5	6.5	-5.3	1
6.94	2.72064	5.55246	7.9134	2.6	6.5	-5.6	1
6.945	2.83182	5.519761	7.87416	3	7.3	-5.6	1
6.95	2.83182	5.48052	7.87416	3.2	7.6	-5.6	1
6.955	2.75988	5.591701	7.87416	3.5	7.9	-6.2	1
6.96	2.72064	5.519761	7.87416	3.5	8.2	-6.5	1
6.965	2.75988	5.519761	7.952641	3.7	7.4	-7	0
6.97	2.68794	5.591701	7.87416	4.2	8.2	-6.9	0
6.975	2.72064	5.55246	7.87416	5.5	8.7	-6.8	0
6.98	2.68794	5.63094	7.87416	4.7	9.5	-7.1	0
6.985	2.75988	5.55246	7.9134	5.1	9.5	-7.4	0
6.99	2.72064	5.55246	7.87416	5.1	9.8	-7.4	0
6.995	2.68794	5.63094	7.9134	6	9.9	-7.4	0
7	2.75988	5.66364	7.87416	6.5	10.3	-7.1	0
7.005	2.83182	5.591701	7.87416	6.9	10.7	-7.3	0
7.01	2.87106	5.591701	7.84146	7.8	11.3	-7.7	0
7.015	2.9103	5.591701	7.87416	8.2	12.4	-8.6	0
7.02	2.9103	5.48052	7.87416	8.4	13.2	-9.1	0
7.025	2.87106	5.591701	7.952641	9	14	-10	0
7.03	2.75988	5.519761	7.87416	9.5	14.4	-10.3	0
7.035	2.83182	5.48052	7.952641	9.5	14.9	-10.2	0
7.04	2.83182	5.55246	7.952641	10.5	15	-11.2	0
7.045	2.6487	5.591701	7.9134	10.7	14.9	-11.7	0
7.05	2.68794	5.63094	7.9134	11.6	14.4	-12	0
7.055	2.6487	5.70288	7.9134	11.6	12.6	-11.9	0
7.06	2.60946	5.77482	8.02458	10.7	10.5	-11.9	0
7.065	2.68794	5.74212	8.057281	10.2	6.5	-11.9	0
7.07	2.60946	5.77482	8.057281	10.1	3.9	-12.3	0
7.075	2.23668	5.591701	8.27964	11.3	0.7	-13	0
7.08	1.3407	4.963861	8.711281	14.3	-7.2	-15.8	0
7.085	1.75272	5.04234	8.75052	19.3	-21.4	-21.7	0
7.09	3.06072	5.25816	9.110221	26.3	-28.2	-28.1	0
7.095	3.61662	5.36934	8.96634	34.5	-23.6	-35.7	0
7.1	3.6951	5.70288	8.52816	42.2	-21.4	-44.3	0
7.105	3.1719	5.814061	8.75052	46.4	-21.4	-49	0
7.11	2.72064	5.66364	8.96634	50.4	-24	-53.2	0
7.115	2.83182	5.84676	8.9271	55.8	-26.9	-57.3	0
7.12	3.39426	6.06912	8.75052	61.1	-30.3	-61.6	0
7.125	4.10712	6.06912	8.78322	65.5	-34.8	-66.8	0
7.13	4.40142	5.99718	8.711281	68.1	-35.6	-72	0
7.135	4.44066	6.06912	8.5674	70.8	-35.2	-77.4	0
7.14	4.17906	5.95794	8.38428	73.2	-33.9	-82	0
7.145	3.9894	6.06912	8.600101	75.2	-33.4	-84.6	0
7.15	3.6951	6.06912	8.5674	78	-34.3	-88.4	0
7.155	3.50544	5.77482	8.495461	79.3	-35.5	-91	0
7.16	3.65586	5.591701	8.5674	80.5	-35.9	-93.5	0
7.165	3.58392	5.14698	8.711281	80	-36.1	-93.2	0
7.17	3.9894	4.34256	9.14946	79.8	-34.3	-93.1	0
7.175	4.92462	3.5316	9.76422	77.9	-29.4	-89.9	0
7.18	5.63748	2.46558	10.09122	73.3	-23.5	-84.9	0
7.185	6.45498	1.28184	10.27434	69.3	-15.3	-77.6	0
7.19	7.27902	0.39894	10.49016	64.8	-5.4	-68.3	0
7.195	7.952641	-0.14388	10.81716	60.6	3.2	-56.7	0
7.2	8.61972	-0.8436601	11.07222	55	11.4	-42.2	0
7.205	9.2541	-1.58268	11.1834	48.3	19.1	-24.3	0
7.21	9.18216	-1.1772	11.68698	40.1	26.8	-2.1	0
7.215	8.02458	0.327	12.59604	31.9	30.2	17.7	0
7.22	6.93894	0.43818	13.39392	18.2	29.1	38	0
7.225	6.304561	-0.51012	13.32198	-2.5	26.7	58.8	0
7.23	5.37588	-1.36032	12.8184	-17.6	25.6	68.2	0
7.235	4.44066	-1.87698	12.23634	-29.4	24.5	72.8	0
7.24	3.32232	-1.94892	11.79816	-38.5	23.3	72.7	0
7.245	2.42634	-1.39302	11.8374	-45.7	21	68.4	0
7.25	1.90314	-0.2943	12.05322	-52.4	15.8	62.5	0
7.255	1.97508	0.9156	12.34098	-61.1	8.2	57	0
7.26	2.42634	1.98162	12.38022	-74.6	-2	50.8	0
7.265	2.98224	2.57022	11.94204	-85.9	-8.8	45.4	0
7.27	3.7278	2.943	11.72622	-96.1	-12	40.1	0
7.275	3.80628	3.2373	10.8564	-106.5	-12.4	35.2	0
7.28	3.91746	3.30924	10.13046	-113.8	-12.1	31.9	0
7.285	4.10712	3.64278	9.437221	-117.7	-13.3	31.4	0
7.29	4.251	4.04826	8.85516	-119.1	-14.3	31.9	0
7.295	4.44066	4.48644	8.312341	-117.7	-16.3	34.3	0
7.3	4.66302	4.89192	7.9134	-115.2	-17.9	38.2	0
7.305	4.81344	5.22546	7.47522	-111.7	-18.6	42.4	0
7.31	4.88538	5.519761	7.11552	-105.4	-18.4	48.2	0
7.315	4.88538	5.92524	6.9324	-99.6	-17.7	52.7	0
7.32	4.70226	6.1803	6.64464	-92.7	-16.2	56.7	0
7.325	4.36872	6.4746	6.422281	-85.7	-14.1	59.7	0
7.33	4.2183	6.65772	6.2784	-77.6	-13.3	62.9	0
7.335	3.9894	7.0632	6.16722	-68.2	-12.1	65.3	0
7.34	3.80628	7.213621	6.023341	-60.5	-10	67.3	0
7.345	3.6951	7.13514	5.80752	-52.7	-8.5	68.6	0
7.35	3.50544	7.24632	5.696341	-44.8	-6.9	68.6	0
7.355	3.4662	7.3248	5.696341	-36.4	-4.6	68.3	0
7.36	3.24384	7.3575	5.66364	-27.4	-2.3	67.3	0
7.365	2.83182	7.57986	5.66364	-20.5	-1.8	65.5	0
7.37	2.60946	7.76298	5.66364	-13.7	-2.8	63.8	0
7.375	2.45904	7.9461	5.73558	-8.3	-4.7	61.8	0
7.38	2.42634	8.12922	5.84022	-4	-7.1	59.7	0
7.385	2.53752	8.12922	5.918701	0.1	-10.9	56.5	0
7.39	2.49828	8.390821	5.87946	3.4	-13.3	53.9	0
7.395	2.6487	8.390821	5.918701	5.1	-15.5	49.9	0
7.4	2.68794	8.35158	6.023341	6.7	-17.6	46.4	0
7.405	2.72064	8.42352	6.09528	7.9	-19.2	43.8	0
7.41	2.57022	8.502001	6.16722	8.6	-20.5	41.3	0
7.415	2.6487	8.7963	6.31764	9.2	-22.2	39.7	0
7.42	2.72064	9.051361	6.2784	7.7	-23.8	38.4	0
7.425	2.75988	9.20178	6.422281	5.9	-25.7	38.5	0
7.43	2.75988	9.607261	6.38958	2.5	-26.8	39	0
7.435	2.75988	9.823081	6.38958	-1.3	-27.8	40.6	0
7.44	2.79912	10.0062	6.20646	-5.8	-27.8	41.5	0
7.445	2.79912	9.93426	5.99064	-11.7	-26.4	42.3	0
7.45	2.68794	9.823081	5.696341	-16	-23.2	41.8	0
7.455	2.6487	9.56802	5.2647	-19.4	-18.9	41.1	0
7.46	2.3871	9.273721	4.86576	-22.3	-14.4	39.6	0
7.465	2.1255	8.940181	4.49952	-23	-9.9	37.3	0
7.47	1.64154	8.7963	4.06134	-22.1	-5.6	33.6	0
7.475	1.41264	8.64588	3.73434	-20	-3.9	31.1	0
7.48	1.30146	8.5347	3.37464	-16.4	-4.2	29.1	0
7.485	1.22952	8.502001	3.11958	-12.8	-5.7	27.3	0
7.49	1.26876	8.42352	2.90376	-8.6	-7.4	25.9	0
7.495	1.41264	8.502001	2.6487	-2.2	-8.9	24	0
7.5	1.56306	8.46276	2.53752	2.8	-9.8	22.6	0
7.505	1.71348	8.390821	2.50482	7.5	-10.3	20.1	0
7.51	1.75272	8.207701	2.46558	13.2	-10.2	19.1	0
7.515	1.71348	8.12922	2.43288	18.4	-9.7	18.3	0
7.52	1.6023	8.057281	2.46558	24.4	-9.2	17.6	0
7.525	1.67424	7.985341	2.43288	29.6	-9.1	17.7	0
7.53	1.93584	7.57986	2.57676	34.7	-8.4	17.5	0
7.535	4.29024	6.40266	3.11958	41.3	-2.9	17.7	0
7.54	5.11428	6.84084	1.41264	61.3	31.9	10.7	0
7.545	5.559	7.3575	0.64746	76.6	77.8	-8.4	0
7.55	4.5126	7.83492	0.50358	88.4	126.4	-24.5	0
7.555	2.72064	8.685121	0.24852	99.1	169.6	-41.4	0
7.56	0.7455601	8.7963	0.57552	107.7	200.6	-56.8	0
7.565	-3.84552	2.60946	3.48582	115.1	219.5	-69.9	0
7.57	-7.08936	2.49828	7.84146	122	207	-77.7	0
7.575	-0.8959801	16.19304	18.62592	139.7	175	-72.1	0
7.58	-4.32948	29.44308	31.48356	85.8	120.2	-117.4	0
7.585	-33.60252	32.90274	24.76044	-1.8	10.3	-77.6	0
7.59	-19.97316	13.4724	12.05322	-52.2	-16	-15.6	0
7.595	6.71658	-5.814061	4.21176	-55.5	29.3	12.4	0
7.6	14.2245	4.525681	7.2594	-9.4	6	13.9	0
7.605	8.32542	9.93426	10.71252	1.1	-19.1	10.2	0
7.61	2.49828	5.63094	9.293341	-8.8	-16.1	3.3	0
7.615	-1.30146	2.9757	8.63934	-10.5	-11.9	-1.7	0
7.62	0	5.40858	8.12922	-3.7	-10.2	-0.7	0
7.625	1.64154	7.3575	7.76952	-1.4	-11	0.5	0
7.63	2.68794	7.13514	7.076281	-5.6	-13.7	3.7	0
7.635	3.32232	6.40266	6.71658	-8.1	-14.7	6.9	0
7.64	3.54468	6.1803	6.97164	-9	-14.4	7.7	0
7.645	3.76704	5.99718	7.22016	-8.5	-12.4	7.2	0
7.65	4.10712	5.70288	7.2594	-8.2	-8.3	5.3	0
7.655	4.2183	5.591701	7.2594	-7.4	-3.6	2.1	0
7.66	3.87822	5.77482	7.44252	-6.5	-1	0.2	0
7.665	3.24384	5.814061	7.65834	-6.1	0.3	-1.1	0
7.67	2.57022	5.814061	7.87416	-5.6	1	-1.9	0
7.675	2.23668	5.814061	7.985341	-4.9	1.3	-1.6	0
7.68	2.16474	5.814061	8.02458	-4.4	1.1	-1.4	0
7.685	2.1255	5.886	7.985341	-3.9	0.5	-0.6	0
7.69	2.16474	5.92524	7.985341	-3.6	-0.8	0.7	0
7.695	2.30862	5.84676	7.952641	-4.1	-1.3	2.1	0
7.7	2.42634	5.886	7.84146	-3.4	-1.6	1.7	0
7.705	2.42634	5.84676	7.80222	-3.7	-2	2.3	0
7.71	2.3871	5.77482	7.87416	-3.7	-1.6	2.6	0
7.715	2.53752	5.70288	7.9134	-3.2	-2.1	2.8	0
7.72	2.60946	5.63094	7.87416	-3.2	-2.5	2.3	0
7.725	2.72064	5.63094	7.9134	-2.5	-2.5	3.1	0
7.73	2.68794	5.63094	7.87416	-2.6	-3	3.2	0
7.735	2.57022	5.63094	7.84146	-2.1	-3.5	3.4	0
7.74	2.60946	5.66364	7.84146	-2.3	-3.5	3.8	0
7.745	2.72064	5.55246	7.80222	-2.3	-3.6	3.9	0
7.75	2.83182	5.519761	7.76952	-2.4	-3.2	3.9	0
7.755	2.87106	5.519761	7.69758	-3	-3.5	3.9	0
7.76	2.75988	5.591701	7.73028	-2.9	-3.5	3.8	0
7.765	2.79912	5.591701	7.76952	-3.1	-4.4	3.6	0
7.77	2.75988	5.519761	7.76952	-3.7	-3.9	3.7	0
7.775	2.68794	5.591701	7.76952	-3.3	-4.3	3.2	0
7.78	2.6487	5.55246	7.76952	-3.7	-5.2	3.3	0
7.785	2.6487	5.55246	7.73028	-4.4	-5	3.9	0
7.79	2.87106	5.519761	7.80222	-6.2	-6.2	4.8	0
7.795	2.79912	5.55246	7.73028	-4.9	-5.5	4.4	0
7.8	2.79912	5.55246	7.84146	-4.6	-6	4.6	0
7.805	2.87106	5.519761	7.73028	-4.9	-6	4.4	0
7.81	2.87106	5.591701	7.69758	-5.9	-6.5	4.6	0
7.815	2.98224	5.519761	7.69758	-6.3	-7	4.6	0
7.82	2.9103	5.55246	7.69758	-5.2	-6.3	3.9	0
7.825	3.06072	5.48052	7.80222	-4.9	-6	3.7	0
7.83	3.06072	5.519761	7.73028	-4.4	-5.5	3.5	0
7.835	3.09342	5.519761	7.76952	-4.4	-5.3	3.2	0
7.84	2.94954	5.591701	7.76952	-5.1	-5	3.2	0
7.845	3.02148	5.55246	7.80222	-4.4	-3.9	3.3	0
7.85	2.98224	5.55246	7.76952	-3.9	-3	2.5	0
7.855	3.06072	5.591701	7.80222	-3.2	-2.4	1.8	0
7.86	3.06072	5.55246	7.80222	-2.8	-1.8	1.4	0
7.865	3.09342	5.55246	7.87416	-3	-1.3	0.6	0
7.87	2.98224	5.55246	7.84146	-2.5	-1.1	0.7	0
7.875	2.9103	5.519761	7.80222	-1.9	-1.1	0.3	0
7.88	2.94954	5.55246	7.84146	-1.8	-0.9	0.6	0
7.885	2.9103	5.519761	7.76952	-1.6	-0.8	0.1	0
7.89	2.94954	5.55246	7.80222	-2	-0.6	-0.1	0
7.895	2.87106	5.55246	7.80222	-1.4	-0.9	-0.3	0
7.9	2.87106	5.55246	7.80222	-0.9	-0.4	-0.2	0
7.905	2.87106	5.591701	7.84146	-1	0	-0.1	0
7.91	2.87106	5.55246	7.87416	-0.9	0	-0.2	0
7.915	2.9103	5.55246	7.84146	-0.4	0.4	-0.2	0
7.92	2.9103	5.591701	7.87416	-0.5	0.3	-0.5	0
7.925	2.87106	5.519761	7.84146	-0.3	0.5	-0.5	0
7.93	2.9103	5.63094	7.80222	0	0.4	-0.4	0
7.935	2.9103	5.55246	7.76952	-0.3	0.5	-0.1	0
7.94	2.83182	5.591701	7.80222	0.2	0.7	-0.2	0
7.945	2.83182	5.519761	7.87416	0.3	0.2	-0.3	0
7.95	2.94954	5.55246	7.9134	0	0	0	0
7.955	2.87106	5.519761	7.76952	0	0.5	0.5	0
7.96	2.79912	5.48052	7.84146	0.1	0.4	-0.3	0
7.965	2.94954	5.591701	7.80222	0	0.4	-0.4	0
7.97	2.94954	5.48052	7.80222	0	0.6	-0.3	0
7.975	2.87106	5.55246	7.76952	-0.3	0.2	0.2	0
7.98	2.87106	5.519761	7.80222	-0.3	0	0.1	0
7.985	2.9103	5.591701	7.80222	-0.4	0	-0.2	0
7.99	2.94954	5.44782	7.80222	-0.2	0	0	0
7.995	2.9103	5.44782	7.84146	-0.1	0.1	-0.3	0
8	2.9103	5.48052	7.80222	-0.2	0.1	-0.2	0
8.005	2.83182	5.519761	7.73028	0.2	0	-0.4	0
8.01	2.83182	5.55246	7.80222	0	0.1	-0.1	0
8.015	2.87106	5.55246	7.80222	0	0	0	0
8.02	2.83182	5.48052	7.76952	-0.4	0.5	0	0
8.025	2.83182	5.55246	7.80222	-0.7	-0.2	0.4	0
8.03	2.79912	5.519761	7.69758	-1.6	-0.8	0.5	0
8.035	2.87106	5.591701	7.76952	-0.2	0.1	0.4	0
8.04	2.9103	5.48052	7.87416	-0.2	0	-0.4	0
8.045	2.83182	5.48052	7.84146	-0.2	0.3	-0.7	0
8.05	2.87106	5.519761	7.80222	-0.3	0.3	-0.6	0
8.055	2.87106	5.48052	7.84146	0	0	-0.6	0
8.06	3.02148	5.591701	7.84146	0.2	0	-0.3	0
8.065	2.94954	5.55246	7.84146	0	0.4	-0.4	0
8.07	2.83182	5.519761	7.84146	-0.4	0.8	-0.6	0
8.075	2.87106	5.55246	7.80222	-1.5	-0.3	0	0
8.08	2.9103	5.48052	7.73028	-0.9	0	-0.4	0
8.085	2.9103	5.591701	7.84146	-0.9	0.6	-0.5	0
8.09	2.87106	5.519761	7.84146	-0.4	0.5	-0.7	0
8.095	2.87106	5.519761	7.9134	-0.3	1.5	-0.4	0
8.1	2.87106	5.519761	7.87416	-0.3	0.9	-0.7	0
8.105	2.94954	5.40858	7.80222	-1	0	-0.2	0
8.11	2.94954	5.55246	7.76952	0	0.7	-1.1	0
8.115	2.9103	5.48052	7.80222	0	1	-1.5	0
8.12	2.9103	5.44782	7.80222	0	1.6	-1.2	0
8.125	2.83182	5.48052	7.73028	-0.6	1.1	-1	0
8.13	2.87106	5.519761	7.80222	-0.4	1.3	-0.9	0
8.135	2.94954	5.519761	7.76952	0.4	1.9	-1.2	0
8.14	2.83182	5.519761	7.80222	-0.2	2.1	-1.4	0
8.145	2.79912	5.519761	7.76952	-0.1	2.3	-1.3	0
8.15	2.9103	5.36934	7.9134	-1	1.6	-0.9	0
8.155	2.87106	5.48052	7.87416	-0.4	1.8	-0.7	0
8.16	2.87106	5.519761	7.87416	0.4	1.9	-1.6	0
8.165	2.83182	5.48052	7.76952	-0.5	1.6	-1.5	0
8.17	2.87106	5.48052	7.80222	-0.2	2.1	-0.9	0
8.175	2.83182	5.55246	7.9134	1	2	-1.8	0
8.18	2.98224	5.40858	7.76952	0.2	1.9	-1.4	0
8.185	2.87106	5.519761	7.84146	0.4	2.8	-2	0
8.19	2.79912	5.519761	7.80222	0.9	3.2	-3.2	0
8.195	2.94954	5.48052	7.84146	0	2.7	-2.7	0
8.2	2.9103	5.55246	7.80222	0.9	3.7	-2.7	0
8.205	2.9103	5.519761	7.84146	0.8	3.6	-2.3	0
8.21	2.79912	5.55246	7.87416	1.1	4.1	-2.5	0
8.215	2.83182	5.55246	7.87416	0.2	4.3	-2.3	0
8.22	2.83182	5.519761	7.87416	0.4	4.6	-2.6	0
8.225	2.87106	5.519761	7.9134	0.1	4	-2.1	0
8.23	2.83182	5.40858	7.9134	0.2	4.8	-2.3	0
8.235	2.98224	5.519761	7.9134	1.3	5.5	-2.8	0
8.24	2.9103	5.44782	7.84146	0.4	5.8	-2.3	0
8.245	2.94954	5.36934	7.87416	0.9	5.3	-2.8	0
8.25	3.06072	5.40858	8.02458	1.7	6	-3.1	0
8.255	3.02148	5.2974	7.84146	2.1	6.3	-3.5	0
8.26	3.13266	5.40858	7.9134	2.6	6.5	-3.6	0
8.265	3.28308	5.44782	7.952641	3.2	6.2	-3.4	0
8.27	3.24384	5.36934	7.9134	3.5	6.5	-3.9	0
8.275	3.32232	5.40858	7.87416	6	7.2	-5.3	0
8.28	3.32232	5.40858	7.80222	7.4	7.8	-6	0
8.285	3.32232	5.48052	7.84146	8.2	9.1	-7	0
8.29	3.1719	5.48052	7.80222	8.9	9.8	-7.3	0
8.295	2.94954	5.36934	7.87416	8.8	10.9	-7.6	0
8.3	2.72064	5.40858	7.952641	9.6	12.3	-8.3	0
8.305	2.68794	5.55246	8.057281	11.4	12.8	-10	0
8.31	2.57022	5.519761	8.16846	11.4	12.7	-9.7	0
8.315	0	0	0	0	0	0	0
8.32	0	0	0	0	0	0	0
8.325	2.79912	5.48052	8.12922	13.8	11	-9.8	0
8.33	3.06072	5.48052	8.057281	15.1	10.3	-9.5	0
8.335	3.09342	5.55246	7.985341	15.4	9.2	-10	0
8.34	3.21114	5.70288	7.952641	16.6	7.7	-11	0
8.345	3.32232	5.84676	7.76952	16.9	6.2	-11.8	0
8.35	3.32232	5.814061	7.87416	16.7	4.2	-12.6	0
8.355	3.21114	5.814061	7.9134	16.9	1.7	-14.2	0
8.36	2.68794	5.55246	8.312341	18.4	-1.4	-16	0
8.365	2.57022	5.519761	8.42352	21.4	-7.2	-19	0
8.37	1.79196	4.81998	8.9271	26.8	-16.3	-22.4	0
8.375	1.49112	5.48052	8.78322	32.1	-26.9	-29.1	0
8.38	1.67424	5.63094	8.78322	35.7	-37.1	-36.7	0
8.385	2.6487	4.93116	9.00558	36.8	-46.6	-46.8	0
8.39	3.76704	4.78074	8.63934	42.2	-51.3	-56.1	0
8.395	4.70226	5.44782	8.12922	50.1	-55.1	-62.7	0
8.4	4.29024	5.77482	8.35158	55.2	-56.2	-66.9	0
8.405	3.58392	5.74212	8.42352	58.8	-56.2	-71.4	0
8.41	3.84552	5.63094	8.38428	63.6	-56.2	-75.8	0
8.415	4.13982	5.99718	8.35158	68.6	-57.2	-80.1	0
8.42	4.13982	5.99718	8.16846	74.5	-56.9	-85.6	0
8.425	4.02864	6.1803	8.42352	79.1	-57.5	-89.2	0
8.43	4.36872	6.219541	8.67858	83.7	-57.4	-93.1	0
8.435	4.40142	5.84676	8.52816	89.7	-56.4	-97.7	0
8.44	3.9894	5.92524	8.38428	94.4	-55.7	-103.7	0
8.445	4.29024	5.886	8.20116	100.2	-57.1	-109.1	0
8.45	4.66302	5.99718	8.20116	105.7	-57.4	-114.1	0
8.455	4.7742	6.14106	8.27964	107.6	-58.5	-118.4	0
8.46	4.59108	6.14106	8.45622	108.1	-57.2	-122.2	0
8.465	4.10712	5.92524	8.35158	106.6	-55.9	-124.8	0
8.47	3.76704	5.55246	8.12922	105.7	-56.2	-126.2	0
8.475	2.94954	5.2974	8.2404	104.7	-56.7	-126	0
8.48	2.3871	4.89192	8.67858	102.4	-60.7	-123.3	0
8.485	3.06072	3.93708	9.18216	98.7	-65.7	-118.8	0
8.49	4.10712	3.16536	9.80346	93.1	-67.6	-110.8	0
8.495	4.92462	2.3544	10.16316	83.5	-64.1	-100	0
8.5	5.487061	1.54344	10.5294	73.7	-55.6	-91	0
8.505	5.85984	1.06602	10.96104	65.3	-45.8	-80.9	0
8.51	5.74866	0.9156	11.14416	55.3	-36.1	-68.6	0
8.515	5.78136	0.8436601	11.03952	45.6	-27.7	-54.3	0
8.52	5.93178	0.2943	10.8891	36.1	-21.7	-40.3	0
8.525	5.93178	0.47742	10.5621	28.3	-15.9	-27	0
8.53	5.74866	0.36624	10.45746	19.6	-11.9	-10.7	0
8.535	5.59824	0.47742	10.49016	13.2	-9.7	2.1	0
8.54	5.33664	0.5886	10.5294	7.4	-8.8	12.8	0
8.545	5.11428	0.7717201	10.67328	1	-8.1	22.1	0
8.55	4.7742	1.06602	10.67328	-5.6	-8.1	31.3	0
8.555	4.55184	1.2099	10.63404	-13.6	-8.8	40.1	0
8.56	4.06788	1.43226	10.60134	-20	-9	45.9	0
8.565	3.7278	1.98162	10.60134	-26.1	-8.7	49.4	0
8.57	3.39426	1.98162	10.60134	-33	-8.6	51.9	0
8.575	3.09342	2.46558	10.38552	-40.5	-7.8	53.1	0
8.58	2.87106	2.9757	10.41822	-48.7	-7.2	51.5	0
8.585	2.83182	3.78666	10.41822	-55.3	-7.7	49	0
8.59	2.79912	4.63686	10.60134	-63.1	-7.8	45.4	0
8.595	2.75988	4.89192	10.71252	-72.3	-7.9	41.8	0
8.6	2.6487	4.93116	10.5621	-82.1	-6.8	36.8	0
8.605	2.60946	4.89192	10.30704	-92.3	-4.9	31.4	0
8.61	2.53752	4.78074	9.83616	-98.5	-3.8	27.6	0
8.615	2.49828	4.81998	9.437221	-103	-3.3	24	0
8.62	2.49828	4.85268	9.2214	-105.6	-3.2	21.8	0
8.625	2.60946	5.0031	8.9271	-106.8	-3.5	19.6	0
8.63	2.75988	5.22546	8.85516	-106.7	-4.9	18.5	0
8.635	2.9103	5.40858	8.78322	-105.7	-5.7	17.8	0
8.64	3.06072	5.591701	8.67858	-105	-6.2	18.4	0
8.645	3.28308	5.66364	8.52816	-104.1	-6.5	19.6	0
8.65	3.35502	5.70288	8.42352	-102.6	-5.4	20	0
8.655	3.50544	5.66364	8.38428	-100.5	-4.6	21.7	0
8.66	3.4335	5.66364	8.2404	-98	-3.7	22.8	0
8.665	3.21114	5.70288	8.16846	-95.1	-2.5	23.5	0
8.67	3.02148	5.66364	8.12922	-92.6	-1.9	24.4	0
8.675	2.94954	5.63094	8.09652	-90.3	-2.5	25.4	0
8.68	2.83182	5.63094	8.09652	-87	-4.6	26.8	0
8.685	2.79912	5.63094	8.057281	-83.3	-4.9	27.7	0
8.69	2.87106	5.66364	8.057281	-78.9	-6	28.7	0
8.695	2.94954	5.591701	7.9134	-75.2	-5.8	29.5	0
8.7	2.94954	5.48052	7.87416	-71.4	-4.5	29.1	0
8.705	2.83182	5.40858	7.69758	-66.4	-2.7	28.3	0
8.71	2.68794	5.2974	7.54716	-61.5	-1.3	27.6	0
8.715	2.57022	5.33664	7.44252	-55.6	-0.7	26.7	0
8.72	2.3871	5.33664	7.37058	-50.1	-0.8	25.4	0
8.725	2.27592	5.519761	7.298641	-44.4	-1.8	24.8	0
8.73	2.27592	5.66364	7.22016	-38.7	-3.9	25.2	0
8.735	2.45904	5.84676	7.2594	-32.6	-5.7	24.9	0
8.74	2.45904	5.99718	7.22016	-25.8	-7.7	24.8	0
8.745	2.45904	6.33072	7.076281	-20.5	-8.5	24.4	0
8.75	2.75988	6.513841	7.33134	-15.4	-9.5	23.9	0
8.755	2.87106	6.80814	7.298641	-11.4	-8	24	0
8.76	2.98224	6.991261	7.33134	-7.5	-5.7	23.2	0
8.765	3.13266	7.285561	7.2594	-4.4	-2.6	22.6	0
8.77	2.98224	7.507921	7.298641	-3.2	-1.7	22.5	0
8.775	2.9103	7.72374	7.403281	-2.1	-0.7	23.1	0
8.78	2.9103	7.9134	7.2594	-1.3	-0.2	24	0
8.785	2.79912	8.057281	7.22016	-1.6	0.3	26.1	0
8.79	2.9103	8.12922	7.18746	-1.4	0.9	28	0
8.795	2.83182	8.42352	7.14822	-2.1	1.7	29.8	0
8.8	2.68794	8.86824	7.18746	-3.1	2.7	31.8	0
8.805	2.53752	9.273721	7.11552	-4.9	3.4	33.2	0
8.81	2.57022	9.63996	7.04358	-7.3	3.7	35	0
8.815	2.27592	9.93426	6.899701	-11.4	4.6	37.1	0
8.82	2.01432	10.2678	6.78852	-16.5	3.9	39.1	0
8.825	1.71348	10.45092	6.49422	-21.2	5.3	39.9	0
8.83	1.3407	10.5948	6.31764	-25.2	6.3	40.1	0
8.835	0.92868	10.74522	5.99064	-28.4	6.3	38.5	0
8.84	0.48396	10.89564	5.624401	-33	6.9	36.8	0
8.845	0.25506	10.89564	5.2647	-37.1	6.4	34.9	0
8.85	0.14388	10.81716	4.9704	-41	5.9	31.3	0
8.855	0.07194	10.74522	4.49952	-44	5.3	27.4	0
8.86	0.11118	10.70598	4.10058	-46.2	5.9	23.5	0
8.865	0.37278	10.63404	3.77358	-47.8	7.2	17.9	0
8.87	0.59514	10.49016	3.48582	-47.9	8.5	14.2	0
8.875	0.96792	10.33974	3.15882	-47.1	10.7	10	0
8.88	1.15104	10.3005	2.90376	-46.1	14	6.3	0
8.885	1.45188	10.37898	2.6487	-44.5	17.2	2.8	0
8.89	1.71348	10.37898	2.3544	-42.4	20.5	0.4	0
8.895	1.90314	10.33974	2.21052	-40.6	22.7	-0.9	0
8.9	2.08626	10.2678	2.06664	-36.3	24.4	-2	0
8.905	2.34786	10.08468	1.88352	-33.9	25.7	-2.3	0
8.91	2.53752	9.93426	1.77888	-31	26.3	-1.5	0
8.915	2.75988	9.751141	1.7004	-27.2	26.3	0	0
8.92	4.36872	8.390821	2.0274	-21.4	30.1	2.3	0
8.925	3.91746	9.051361	-0.14388	3.5	56.4	-5.9	0
8.93	3.76704	8.64588	-1.6677	12.1	66.1	-18.2	0
8.935	2.60946	7.57986	-2.24976	24.3	76.8	-24.7	0
8.94	0.8175	8.207701	-2.79258	40.8	77.2	-28.6	0
8.945	0.22236	8.12922	-3.6624	60.6	67.2	-28.2	0
8.95	1.03986	7.57986	-3.84552	88.2	52.2	-19.9	0
8.955	1.22952	4.7088	-1.30146	112.5	45.2	-7.2	0
8.96	3.1719	5.14698	3.84552	136.1	43.1	2.3	0
8.965	5.2647	11.26188	8.5674	156.4	43.6	12.3	0
8.97	5.93178	14.61036	12.45216	151.1	42	20.1	0
8.975	5.93178	16.37616	15.57828	118.5	40.4	25.2	0
8.98	5.93178	22.15752	19.79004	77.4	42.9	5.6	0
8.985	-6.75582	22.41258	18.33816	16.6	18.7	-31.1	0
8.99	-17.1348	11.33382	12.4914	-24.6	-5	-29.6	0
8.995	-8.358121	3.49236	9.03828	-26.2	8.1	-13.3	0
9	0.92868	1.1772	7.44252	-8.8	10.5	-3.5	0
9.005	5.78136	4.26408	8.38428	2.2	1.7	-2.8	0
9.01	7.42944	7.691041	9.110221	3.2	-15.6	2.8	0
9.015	6.19338	7.6191	8.20116	-1	-17.8	3.3	0
9.02	3.09342	5.66364	7.51446	-4.4	-13	-0.6	0
9.025	1.67424	5.33664	7.14822	-2.1	-8.1	-2.1	0
9.03	1.45188	6.219541	7.47522	-0.4	-6.3	-2	0
9.035	1.8639	6.585781	7.73028	-0.5	-6.4	-0.9	0
9.04	2.83182	6.33072	7.62564	-2.6	-6.5	0.9	0
9.045	3.54468	5.95794	7.2594	-4.2	-7	1.2	0
9.05	3.7278	5.886	7.298641	-4.4	-5.3	1.3	0
9.055	3.32232	6.10836	7.62564	-4.1	-3.5	0.5	0
9.06	2.75988	5.92524	7.80222	-4.3	-2.1	0	0
9.065	2.57022	5.814061	7.87416	-4.4	-1.7	0	0
9.07	2.79912	5.77482	7.9134	-3.9	-2.3	0	0
9.075	2.98224	5.84676	7.87416	-3.9	-2.7	0.2	0
9.08	2.87106	5.814061	7.84146	-4	-2.8	0.4	0
9.085	2.60946	5.886	7.80222	-3.9	-2	0.4	0
9.09	2.34786	5.92524	7.87416	-4.1	-1.9	0	0
9.095	2.34786	5.92524	7.9134	-4	-3	0.7	0
9.1	2.34786	5.886	7.87416	-4.4	-3.5	1.8	0
9.105	2.42634	5.95794	7.84146	-4.4	-4.3	2.3	0
9.11	2.57022	5.84676	7.87416	-4.2	-4.4	2.7	0
9.115	2.49828	5.84676	7.9134	-3.7	-5	3.1	0
9.12	2.49828	5.74212	7.952641	-3.8	-5.3	3.2	0
9.125	2.42634	5.74212	7.9134	-3.1	-5.3	3.8	0
9.13	2.49828	5.70288	7.87416	-3	-6.1	3.9	0
9.135	2.6487	5.70288	7.84146	-2.6	-5.8	4.4	0
9.14	2.83182	5.591701	7.84146	-2.1	-5.8	4.8	0
9.145	2.94954	5.591701	7.73028	-3	-6	5.6	0
9.15	2.9103	5.63094	7.69758	-2.4	-5.7	5	0
9.155	3.02148	5.66364	7.76952	-1.8	-5.7	4.2	0
9.16	2.87106	5.55246	7.73028	-2.3	-4.7	3.6	0
9.165	2.75988	5.591701	7.69758	-1.9	-4.6	3.2	0
9.17	2.83182	5.591701	7.586401	-2.6	-4.9	3.7	0
9.175	2.9103	5.55246	7.69758	-3	-5.1	4.2	0
9.18	2.79912	5.591701	7.73028	-2.5	-4.3	3.5	0
9.185	2.75988	5.63094	7.65834	-3.7	-4.7	3.4	0
9.19	2.75988	5.591701	7.73028	-4.5	-4.9	3.9	0
9.195	2.6487	5.63094	7.76952	-3.6	-4.5	3.7	0
9.2	2.57022	5.63094	7.80222	-3.7	-5.1	3.6	0
9.205	2.72064	5.63094	7.84146	-4.9	-5.8	4.2	0
9.21	2.72064	5.63094	7.76952	-4.2	-6	4.1	0
9.215	2.83182	5.591701	7.80222	-3.9	-6.4	4.4	0
9.22	2.72064	5.63094	7.80222	-4.8	-6.4	4.9	0
9.225	2.87106	5.63094	7.80222	-4.5	-7	4.9	0
9.23	2.87106	5.591701	7.80222	-4	-7.2	5	0
9.235	2.98224	5.591701	7.69758	-4.2	-6.7	4.2	0
9.24	2.94954	5.591701	7.73028	-4.6	-6.8	4.8	0
9.245	2.98224	5.591701	7.73028	-4.4	-6.4	4.7	0
9.25	3.02148	5.591701	7.76952	-3.5	-6	4.2	0
9.255	3.06072	5.591701	7.87416	-3.9	-5.6	4	0
9.26	2.98224	5.63094	7.80222	-3.7	-5.5	2.9	0
9.265	3.02148	5.591701	7.80222	-3.3	-6	3	0
9.27	3.13266	5.55246	7.84146	-3.2	-5.1	3.2	0
9.275	3.06072	5.519761	7.73028	-3.5	-4.4	3.5	0
9.28	3.09342	5.519761	7.80222	-2.7	-3.9	2.8	0
9.285	3.09342	5.55246	7.76952	-2.1	-3.6	1.7	0
9.29	3.02148	5.55246	7.80222	-2.1	-3	1.6	0
9.295	3.06072	5.519761	7.87416	-2	-2.6	1.4	0
9.3	2.94954	5.519761	7.84146	-1.4	-2.8	1	0
9.305	3.09342	5.55246	7.80222	-1.3	-2.5	1.3	0
9.31	3.09342	5.44782	7.84146	-1.1	-2.5	1.1	0
9.315	2.9103	5.48052	7.76952	-1.6	-2.5	1.6	0
9.32	2.94954	5.55246	7.80222	-1.4	-1.6	1.1	0
9.325	3.06072	5.55246	7.84146	-0.5	-1.8	0.4	0
9.33	2.94954	5.591701	7.84146	-0.2	-1.5	0.4	0
9.335	2.94954	5.55246	7.80222	-0.6	-1.4	0.7	0
9.34	2.94954	5.63094	7.76952	-0.5	-1.4	0.6	0
9.345	2.98224	5.55246	7.80222	0	-1.2	0.7	0
9.35	2.9103	5.55246	7.76952	-0.5	-1.8	0.9	0
9.355	2.98224	5.55246	7.84146	-0.2	-1.6	0.7	0
9.36	2.94954	5.55246	7.76952	0	-1.2	0.3	0
9.365	2.87106	5.63094	7.76952	-0.1	-1.7	0.7	0
9.37	2.87106	5.591701	7.84146	-0.2	-1.7	0.6	0
9.375	2.9103	5.519761	7.84146	0	-1.5	0.9	0
9.38	2.94954	5.591701	7.76952	-0.1	-1.3	0.7	0
9.385	2.94954	5.519761	7.76952	0	-1.3	0.7	0
9.39	2.87106	5.591701	7.73028	0.4	-1.5	0.7	0
9.395	3.09342	5.519761	7.69758	0.7	-1.5	1	0
9.4	3.02148	5.48052	7.73028	0.1	-1.1	0.7	0
9.405	3.02148	5.519761	7.73028	0	-1.1	0.7	0
9.41	2.98224	5.519761	7.80222	0	-1	0.8	0
9.415	3.09342	5.48052	7.76952	0	-1.3	0.7	0
9.42	3.02148	5.519761	7.80222	0.4	-1.5	0.4	0
9.425	3.13266	5.48052	7.84146	0.4	-1.4	0.6	0
9.43	3.02148	5.48052	7.80222	0.5	-1.6	0.7	0
9.435	3.06072	5.48052	7.76952	0.6	-1.4	0.5	0
9.44	2.98224	5.591701	7.80222	-0.1	-1.1	0.8	0
9.445	3.02148	5.55246	7.69758	0.4	-0.8	0.9	0
9.45	2.98224	5.48052	7.76952	0.7	-0.7	0.2	0
9.455	2.98224	5.55246	7.76952	0.5	-0.8	0.1	0
9.46	2.98224	5.519761	7.76952	0.7	-0.9	0.2	0
9.465	2.98224	5.44782	7.76952	0.1	-0.9	0	0
9.47	3.02148	5.519761	7.73028	0.3	-0.4	0	0
9.475	3.02148	5.519761	7.76952	0.5	-0.6	0	0
9.48	3.02148	5.519761	7.73028	0.7	-0.7	-0.3	0
9.485	3.02148	5.519761	7.73028	0.6	-0.5	-0.3	0
9.49	3.02148	5.519761	7.73028	0.5	-0.4	-0.4	0
9.495	2.94954	5.519761	7.73028	0.4	-0.2	-0.3	0
9.5	2.98224	5.519761	7.76952	-0.1	-0.2	0	0
9.505	2.98224	5.519761	7.76952	0.5	-0.1	-0.4	0
9.51	2.9103	5.519761	7.73028	1	0.1	-0.4	0
9.515	2.98224	5.48052	7.87416	0.9	0.4	-0.8	0
9.52	2.98224	5.591701	7.87416	0.6	0.1	-0.9	0
9.525	2.87106	5.55246	7.73028	1.2	0	-1	0
9.53	2.9103	5.591701	7.73028	0.7	-0.5	-1.1	0
9.535	2.9103	5.48052	7.80222	-0.3	-0.4	-0.7	0
9.54	2.94954	5.44782	7.80222	0.7	0.1	-0.9	0
9.545	2.98224	5.48052	7.73028	0.9	0.3	-1.1	0
9.55	2.9103	5.519761	7.80222	1.2	0.6	-1.3	0
9.555	2.9103	5.519761	7.84146	1.6	0.4	-1.3	0
9.56	2.9103	5.519761	7.76952	0.2	-0.1	-0.8	0
9.565	2.87106	5.55246	7.69758	1.3	0.5	-1.1	0
9.57	2.9103	5.48052	7.84146	1.3	0.3	-2.1	0
9.575	2.9103	5.519761	7.73028	0.9	0.7	-1.2	0
9.58	3.02148	5.44782	7.80222	0.2	0.4	-1	0
9.585	2.94954	5.40858	7.76952	1.7	0.9	-1.4	0
9.59	2.94954	5.519761	7.84146	1.9	1.2	-1.4	0
9.595	3.09342	5.44782	7.80222	0.8	0.8	-1.3	0
9.6	3.02148	5.55246	7.73028	1.4	1.4	-2.3	0
9.605	3.02148	5.519761	7.73028	1.6	1.6	-2.3	0
9.61	2.94954	5.519761	7.73028	1.3	1.8	-1.4	0
9.615	3.02148	5.519761	7.76952	2.4	2	-1.8	0
9.62	3.02148	5.48052	7.76952	2.1	1.6	-2.2	0
9.625	3.06072	5.519761	7.80222	1.1	1.6	-1.6	0
9.63	2.94954	5.48052	7.80222	2.1	2.3	-2.4	0
9.635	3.02148	5.48052	7.84146	1.8	2.1	-2.3	0
9.64	2.9103	5.55246	7.80222	2.8	2.6	-3	0
9.645	2.98224	5.519761	7.84146	2.4	2.5	-2.9	0
9.65	2.98224	5.591701	7.84146	3.5	2.5	-3	0
9.655	2.94954	5.48052	7.84146	2.8	2.5	-3	0
9.66	3.06072	5.55246	7.87416	3.5	3	-2.9	0
9.665	2.98224	5.55246	7.87416	3.5	3.1	-3	0
9.67	3.09342	5.48052	7.9134	3.9	3.7	-3.1	0
9.675	3.24384	5.55246	7.952641	4.2	3.4	-3.5	0
9.68	3.06072	5.55246	7.80222	4	3.7	-3.2	0
9.685	3.02148	5.519761	7.80222	4.4	3.6	-3.4	0
9.69	3.06072	5.48052	7.80222	4.1	4.4	-3.2	0
9.695	3.1719	5.591701	7.9134	6.2	3.9	-4.2	0
9.7	3.24384	5.48052	7.985341	6.9	5.2	-4.3	0
9.705	3.35502	5.55246	7.952641	7.8	5.6	-4.7	0
9.71	3.39426	5.55246	7.9134	8.7	6	-5.1	0
9.715	3.4335	5.63094	7.87416	9.5	6.3	-5.4	0
9.72	3.24384	5.63094	7.84146	11.2	7.2	-6	0
9.725	3.13266	5.63094	7.80222	11.4	7.7	-6.5	0
9.73	3.06072	5.814061	7.84146	13.5	7.7	-8	0
9.735	2.94954	5.77482	7.80222	13.3	7.9	-7.7	0
9.74	2.9103	5.77482	7.84146	12.3	7.7	-7.7	0
9.745	2.75988	5.814061	7.76952	13.1	7.3	-8.1	0
9.75	2.98224	5.92524	7.84146	13.2	4.8	-8.1	0
9.755	2.6487	5.814061	7.73028	12.7	3.9	-7.7	0
9.76	2.9103	5.77482	7.9134	13.6	1.8	-7.7	0
9.765	2.98224	5.814061	7.985341	14.9	-1.1	-8.1	0
9.77	2.87106	5.63094	7.84146	15	-2.1	-9.3	0
9.775	3.13266	5.77482	7.985341	17.9	-3.7	-10.7	0
9.78	2.9103	5.48052	7.952641	20.5	-3.7	-11.9	0
9.785	3.1719	5.591701	7.985341	23.4	-7.3	-12.3	0
9.79	3.24384	5.55246	7.952641	25.6	-8.9	-13.3	0
9.795	3.1719	5.63094	7.952641	27.1	-10.1	-14.7	0
9.8	3.13266	5.66364	7.84146	29.4	-12.6	-16.8	1
9.805	3.39426	5.74212	7.80222	30.8	-14.6	-18.5	1
9.81	3.32232	5.55246	7.87416	32.3	-14.9	-20.5	1
9.815	2.9103	5.70288	7.87416	33.8	-14.1	-22.3	1
9.82	2.98224	5.63094	7.985341	35.1	-16.5	-25.4	1
9.825	2.79912	5.55246	8.09652	35.9	-19.6	-29.8	1
9.83	2.60946	5.66364	7.952641	36.1	-23.6	-35	1
9.835	2.9103	5.63094	7.84146	35.2	-31.3	-40.5	1
9.84	3.24384	5.55246	7.76952	33.7	-39.3	-47.4	1
9.845	3.84552	5.55246	7.586401	31.7	-47.2	-54.6	1
9.85	3.9894	5.77482	7.44252	29.6	-53.8	-62.2	1
9.855	3.9894	5.814061	7.298641	27.9	-57.3	-68.5	1
9.86	4.02864	5.77482	7.22016	25.5	-60.6	-75.1	1
9.865	3.9894	5.886	7.11552	22.8	-63.9	-81.1	1
9.87	3.91746	5.95794	7.14822	19.8	-67.5	-86.8	1
9.875	4.02864	5.92524	7.004341	15.6	-72	-92.6	1
9.88	4.06788	6.1803	6.82122	12.8	-75.1	-97.7	1
9.885	3.61662	6.219541	6.9324	10	-77.1	-101.4	1
9.89	3.58392	6.219541	6.82122	6.7	-79.8	-105.5	1
9.895	3.76704	6.219541	6.71658	3.5	-82.6	-107.8	1
9.9	3.58392	6.33072	6.64464	-0.1	-84.4	-111.4	1
9.905	3.32232	6.43536	6.64464	-3.6	-85.6	-113	1
9.91	3.39426	6.33072	6.605401	-6.5	-86.7	-114.1	1
9.915	3.32232	6.43536	6.572701	-8.9	-87	-115.3	1
9.92	3.21114	6.585781	6.677341	-11.4	-87.9	-115.9	1
9.925	3.13266	6.585781	6.572701	-14.2	-87.6	-116.9	1
9.93	3.13266	6.585781	6.64464	-15.7	-86.8	-116.4	1
9.935	3.09342	6.62502	6.605401	-17.5	-85.3	-115.9	1
9.94	3.24384	6.54654	6.71658	-18.9	-84.5	-115.2	1
9.945	2.72064	6.585781	6.64464	-20.7	-81.4	-113.3	1
9.95	2.72064	6.65772	6.71658	-22.3	-81.4	-112.9	1
9.955	2.83182	6.62502	6.677341	-23.1	-82.1	-111.7	1
9.96	2.9103	6.513841	6.899701	-23.9	-82.5	-110.8	1
9.965	2.6487	6.69696	6.677341	-25.4	-82.1	-109.6	1
9.97	2.79912	6.4746	6.86046	-25.9	-82.6	-109.2	1
9.975	2.87106	6.54654	7.004341	-26.8	-83.1	-108.9	1
9.98	2.72064	6.585781	6.86046	-27.9	-83.4	-107.4	1
9.985	2.75988	6.54654	7.004341	-27.9	-84.4	-107.5	1
9.99	2.60946	6.54654	6.82122	-29.1	-84.2	-106.9	1
[truncated: 10,698 more rows]
