# Supplementary material for: Real-Time Detection of Freezing Motions in Parkinson's Patients for Adaptive Gait Phase Synchronous Cueing
Source: Front Neurol. 2021 Dec 6;12:720516. doi: 10.3389/fneur.2021.720516 (PMC8685223; doi:10.3389/fneur.2021.720516)
Supplement: Supplementary file 2 [file Data_Sheet_2.zip › data/S8/S8_right_foot_trial_1.csv]

time	acc_x	acc_y	acc_z	gyr_x	gyr_y	gyr_z	FoG
0	2.16474	6.80814	7.11552	1.2	2.1	-0.6	0
0.005	2.19744	6.7689	7.18746	1.6	2.5	-1.4	0
0.01	2.08626	6.84084	7.04358	2.1	3	-1.6	0
0.015	2.1255	6.84084	7.076281	2.4	3.2	-1.2	0
0.02	2.05356	6.84084	7.076281	2.5	2.6	-1.1	0
0.025	1.97508	6.91932	7.076281	2.3	2.3	-1.1	0
0.03	2.08626	6.84084	6.97164	2.3	2.2	-1.6	0
0.035	2.16474	6.7689	6.9324	2.4	2.1	-1.9	0
0.04	2.19744	6.88008	7.004341	2.9	2.5	-2.4	0
0.045	2.08626	6.95202	6.9324	3.3	3.5	-2.4	0
0.05	2.05356	6.84084	6.9324	3.3	3.7	-1.9	0
0.055	2.05356	6.84084	6.899701	3.5	3.7	-2.5	0
0.06	2.08626	6.84084	6.97164	3.7	3	-2.6	0
0.065	2.08626	6.84084	6.97164	4.2	3.5	-2.9	0
0.07	2.19744	6.84084	6.9324	4	3.7	-3.1	0
0.075	2.1255	6.80814	6.97164	4.1	3.5	-3.4	0
0.08	2.23668	6.69696	7.04358	4.7	3.6	-3.6	0
0.085	2.16474	6.7689	7.004341	4.6	3.2	-3.2	0
0.09	2.30862	6.69696	7.11552	4.1	2.7	-3.7	0
0.095	2.27592	6.62502	7.11552	4.2	3	-3.5	0
0.1	2.30862	6.54654	7.14822	4	3.1	-3.6	0
0.105	2.30862	6.585781	7.14822	4.8	3.2	-3.7	0
0.11	2.42634	6.54654	7.14822	5	3.7	-3.1	0
0.115	2.30862	6.54654	7.22016	5.1	3.4	-3	0
0.12	2.30862	6.4746	7.22016	5.1	3.6	-2.6	0
0.125	2.30862	6.513841	7.403281	5.1	3.4	-3.2	0
0.13	2.34786	6.513841	7.33134	5	3.7	-3.1	0
0.135	2.3871	6.43536	7.33134	4.9	3.2	-3.5	0
0.14	2.34786	6.54654	7.298641	5.1	2.7	-3.8	0
0.145	2.23668	6.513841	7.2594	5.4	2.7	-3.5	0
0.15	2.27592	6.54654	7.298641	5.1	2.5	-3.9	0
0.155	2.30862	6.513841	7.298641	5.5	1.9	-3.9	0
0.16	2.34786	6.513841	7.33134	6.2	0.7	-4.4	0
0.165	2.42634	6.54654	7.298641	5.9	0.2	-4.6	0
0.17	2.49828	6.54654	7.22016	5.6	0.8	-4.6	0
0.175	2.42634	6.62502	7.33134	5.8	1.4	-5.1	0
0.18	2.30862	6.585781	7.33134	5.8	1.5	-5.3	0
0.185	2.34786	6.54654	7.298641	5.8	1.4	-5.4	0
0.19	2.34786	6.54654	7.298641	6.2	1.2	-5.3	0
0.195	2.30862	6.4746	7.2594	6.1	1.4	-5.3	0
0.2	2.23668	6.4746	7.18746	5.9	0.9	-5.6	0
0.205	2.23668	6.513841	7.2594	6	1.5	-5.5	0
0.21	2.27592	6.54654	7.14822	5.6	1.5	-5.2	0
0.215	2.27592	6.513841	7.14822	5.7	2.1	-5.1	0
0.22	2.16474	6.513841	7.22016	4.9	2.6	-4.9	0
0.225	2.19744	6.40266	7.18746	5.6	2.5	-4.4	0
0.23	2.19744	6.40266	7.14822	4.9	3.5	-4.2	0
0.235	2.19744	6.4746	7.18746	5.6	3.5	-4.7	0
0.24	2.23668	6.36342	7.14822	5.3	4.2	-3.8	0
0.245	2.19744	6.40266	7.18746	5.1	4.4	-3.5	0
0.25	2.30862	6.43536	7.33134	5.7	4.6	-3	0
0.255	2.34786	6.291481	7.22016	5.8	4.9	-2.5	0
0.26	2.23668	6.33072	7.18746	5.1	5.8	-1.6	0
0.265	2.19744	6.291481	7.298641	4.6	5.6	-1.2	0
0.27	2.27592	6.291481	7.2594	4.1	5.7	-0.9	0
0.275	2.30862	6.291481	7.22016	3.7	6.4	-0.4	0
0.28	2.30862	6.33072	7.2594	3.1	6.3	0.4	0
0.285	2.34786	6.36342	7.2594	2.8	6.3	1.1	0
0.29	2.30862	6.291481	7.2594	2.5	6.5	1.2	0
0.295	2.3871	6.33072	7.298641	1.9	5.9	1.4	0
0.3	2.3871	6.291481	7.298641	1.2	5.6	1.8	0
0.305	2.45904	6.291481	7.37058	0.7	5.9	2	0
0.31	2.45904	6.291481	7.298641	0.6	5.3	2.3	0
0.315	2.49828	6.291481	7.33134	-0.3	5.5	2.6	0
0.32	2.53752	6.33072	7.2594	-0.5	4.7	2.8	0
0.325	2.57022	6.33072	7.37058	0	4.4	3.6	0
0.33	2.53752	6.33072	7.33134	0.1	4.6	3.7	0
0.335	2.57022	6.4746	7.33134	-0.2	4.6	3.8	0
0.34	2.57022	6.4746	7.2594	0.2	4.5	4.2	0
0.345	2.53752	6.585781	7.14822	0.5	4.2	4.6	0
0.35	2.42634	6.65772	7.22016	0.5	4	4.7	0
0.355	2.23668	6.7689	7.2594	0.7	4.1	4.5	0
0.36	2.27592	6.65772	7.2594	0.2	3.6	3.9	0
0.365	2.19744	6.7362	7.14822	0.2	2.8	2.8	0
0.37	2.27592	6.62502	7.11552	0.4	2.1	2.3	0
0.375	2.23668	6.7362	7.11552	0.9	1.3	2	0
0.38	2.23668	6.69696	7.18746	0.7	1.4	1.6	0
0.385	2.27592	6.7689	7.11552	0.9	0.8	1.6	0
0.39	2.27592	6.69696	7.22016	0.9	0.4	1.1	0
0.395	2.27592	6.65772	7.14822	0.2	0.7	1.4	0
0.4	2.16474	6.62502	7.11552	0	0.4	0.4	0
0.405	2.19744	6.65772	7.14822	0	0	-0.1	0
0.41	2.23668	6.585781	7.14822	-0.4	0	0	0
0.415	2.16474	6.65772	7.076281	-0.7	-0.2	0	0
0.42	2.16474	6.54654	7.04358	-0.8	0	0	0
0.425	2.1255	6.585781	7.076281	-1.2	-0.2	-0.5	0
0.43	2.1255	6.585781	7.14822	-1.2	-0.1	0.2	0
0.435	2.1255	6.585781	7.11552	-0.9	0	0.4	0
0.44	2.1255	6.513841	7.11552	-0.9	-0.4	0.6	0
0.445	2.08626	6.585781	7.076281	-1.3	-0.3	0.4	0
0.45	2.08626	6.43536	7.11552	-0.9	-0.4	0.7	0
0.455	2.1255	6.513841	7.04358	-1.6	-0.9	0.9	0
0.46	2.16474	6.43536	7.11552	-2.2	-1.6	0.9	0
0.465	2.16474	6.43536	7.14822	-2.7	-1.9	1.1	0
0.47	2.19744	6.4746	7.14822	-2.9	-1.3	0.7	0
0.475	2.19744	6.4746	7.11552	-3	-1.4	1.5	0
0.48	2.27592	6.36342	7.14822	-2.3	-1.5	1.3	0
0.485	2.19744	6.43536	7.2594	-3.1	-0.7	1.4	0
0.49	2.23668	6.43536	7.2594	-3.8	-0.9	1.6	0
0.495	2.30862	6.43536	7.2594	-3.9	-1.5	1.9	0
0.5	2.30862	6.40266	7.2594	-4.1	-0.8	2.3	0
0.505	2.3871	6.291481	7.2594	-4.8	-0.7	2.3	0
0.51	2.34786	6.25224	7.18746	-5.8	-0.2	2.2	0
0.515	2.45904	6.25224	7.298641	-5.7	0.2	2.5	0
0.52	2.3871	6.33072	7.33134	-5.6	0.8	2.9	0
0.525	2.34786	6.33072	7.403281	-6.1	0.7	3.3	0
0.53	2.34786	6.40266	7.2594	-6.5	1	3.5	0
0.535	2.34786	6.14106	7.2594	-6.9	1.2	3.7	0
0.54	2.34786	6.33072	7.2594	-7	1.7	4.2	0
0.545	2.30862	6.33072	7.298641	-7	2.1	3.7	0
0.55	2.3871	6.43536	7.298641	-7	2.2	4.1	0
0.555	2.42634	6.4746	7.18746	-7	2.3	4.8	0
0.56	2.3871	6.43536	7.14822	-7.7	3.2	4.9	0
0.565	2.3871	6.4746	7.14822	-7.3	4.1	5.7	0
0.57	2.23668	6.585781	7.14822	-7.5	4.4	6	0
0.575	2.23668	6.69696	7.11552	-7.1	4.6	6.7	0
0.58	2.30862	6.62502	7.076281	-7.3	4.5	7.2	0
0.585	2.19744	6.84084	7.004341	-7.2	4.8	7.9	0
0.59	2.16474	6.88008	6.97164	-6.9	5.4	8	0
0.595	2.01432	6.991261	6.9324	-6.2	6.4	8.3	0
0.6	2.01432	7.0305	6.899701	-5.3	7.2	8.6	0
0.605	1.90314	7.0305	6.9324	-5.1	6.9	8.7	0
0.61	1.79196	7.17438	6.9324	-4.6	6.9	8	0
0.615	1.97508	7.0632	6.97164	-4.5	6.5	8	0
0.62	2.05356	7.13514	6.86046	-4.4	7	8.2	0
0.625	1.93584	7.13514	6.82122	-4.4	8.4	7.7	0
0.63	1.97508	6.991261	6.86046	-3.5	8.8	6.5	0
0.635	1.90314	6.80814	6.97164	-3.9	8	6.2	0
0.64	2.01432	6.7362	7.076281	-4.2	7.2	5.7	0
0.645	2.30862	6.43536	7.04358	-4.9	6.4	6.2	0
0.65	2.3871	6.291481	7.04358	-5.6	6.4	6	0
0.655	2.45904	6.291481	7.076281	-6.7	6.5	5.3	0
0.66	2.42634	6.25224	7.076281	-7.7	6	4.5	0
0.665	2.34786	6.291481	7.076281	-8.6	5.2	3.4	0
0.67	2.23668	6.43536	6.97164	-9.4	5.3	3	0
0.675	2.16474	6.513841	7.004341	-10.7	3.6	2.7	0
0.68	2.1255	6.62502	6.97164	-11.5	2.9	2.1	0
0.685	2.01432	6.62502	7.04358	-12.9	2.7	1.2	0
0.69	2.01432	6.62502	7.004341	-13.7	1.6	0.8	0
0.695	2.08626	6.54654	7.076281	-14.6	0.5	0.6	0
0.7	2.19744	6.4746	7.11552	-15.6	0	0.5	0
0.705	2.19744	6.33072	7.2594	-16.8	-0.2	0.3	0
0.71	2.19744	6.40266	7.22016	-17.6	-0.7	0.2	0
0.715	2.19744	6.219541	7.2594	-18.2	-1	0.2	0
0.72	2.16474	6.1803	7.403281	-18.8	-1.5	0.4	0
0.725	2.16474	6.219541	7.44252	-18.7	-2.3	0.2	0
0.73	2.23668	6.25224	7.586401	-18.8	-3.1	0.3	0
0.735	2.19744	6.40266	7.47522	-18.7	-4	0.2	0
0.74	2.27592	6.33072	7.47522	-19.1	-4.6	0.5	0
0.745	2.19744	6.291481	7.37058	-18.9	-4.4	0.3	0
0.75	2.23668	6.33072	7.44252	-18.9	-5.4	1.1	0
0.755	2.30862	6.03642	7.586401	-19.8	-7.1	0.9	0
0.76	2.30862	5.99718	7.44252	-20.6	-7	-1.2	0
0.765	2.49828	6.06912	7.403281	-21.2	-6.8	-1.6	0
0.77	2.60946	6.03642	7.44252	-22.6	-7.8	-2.6	0
0.775	2.6487	6.06912	7.47522	-25.2	-9.1	-3.9	0
0.78	2.60946	5.84676	7.33134	-27.6	-9.5	-5.5	0
0.785	2.79912	5.814061	7.51446	-29.9	-9.9	-7.8	0
0.79	2.98224	5.77482	7.62564	-33.8	-9.8	-9.6	0
0.795	2.98224	5.77482	7.586401	-38.2	-8.8	-12.3	0
0.8	3.06072	5.66364	7.44252	-41.8	-7.4	-14	0
0.805	3.09342	5.814061	7.54716	-45.4	-7.6	-17	0
0.81	2.87106	5.92524	7.65834	-48.1	-7	-19.1	0
0.815	3.02148	6.14106	7.54716	-50.6	-5.9	-21.2	0
0.82	2.72064	6.06912	7.62564	-52.6	-3.7	-23.5	0
0.825	3.24384	6.03642	7.985341	-53.6	-1.1	-25.9	0
0.83	3.24384	5.63094	7.985341	-51.1	8.5	-27.3	0
0.835	2.3871	6.7689	8.057281	-42.3	21.4	-26.8	0
0.84	1.26876	7.213621	8.20116	-32.3	24.7	-20.3	0
0.845	-0.18312	6.25224	9.03828	-23.9	19.2	-14.2	0
0.85	0.25506	5.25816	8.9271	-18.2	13.3	-10.6	0
0.855	0.92868	5.591701	8.5674	-13.2	8.1	-8.5	0
0.86	1.71348	5.77482	8.20116	-9.2	3.7	-6.5	0
0.865	2.23668	5.92524	7.76952	-7.6	1.3	-5.4	0
0.87	2.60946	6.03642	7.586401	-7.4	0.7	-5.1	0
0.875	2.9103	5.95794	7.54716	-8.6	3	-5.8	0
0.88	2.94954	5.95794	7.51446	-10.3	4.5	-6.3	0
0.885	2.57022	6.03642	7.586401	-11.9	7.3	-7.5	0
0.89	2.3871	5.814061	7.73028	-13.3	8.8	-9.4	0
0.895	2.01432	6.10836	7.87416	-14.8	9.3	-10.2	0
0.9	1.79196	5.92524	7.9134	-14.8	8.8	-10.3	0
0.905	1.64154	5.886	8.09652	-13.9	8.1	-9.3	0
0.91	1.49112	5.84676	8.057281	-12.9	8	-8.6	0
0.915	1.53036	5.92524	8.02458	-11.8	7	-8	0
0.92	1.67424	5.814061	7.952641	-10.4	5.6	-6.3	0
0.925	1.82466	5.92524	7.952641	-9	4.7	-6	0
0.93	2.08626	5.92524	7.9134	-8.1	3.9	-5.6	0
0.935	2.1255	5.77482	7.87416	-7.9	4.2	-5	0
0.94	2.1255	5.92524	7.80222	-8.3	4.2	-4.9	0
0.945	2.1255	5.886	7.9134	-7.9	3.8	-5.1	0
0.95	1.97508	5.886	7.87416	-8.1	4.2	-5.6	0
0.955	1.97508	5.92524	7.87416	-7.1	3.9	-4.7	0
0.96	1.90314	5.886	7.9134	-6.8	4.1	-4.1	0
0.965	1.8639	5.814061	8.02458	-6.1	3.9	-4	0
0.97	2.05356	5.70288	8.02458	-5.6	3.5	-3.5	0
0.975	2.05356	5.74212	7.985341	-5.1	2.8	-3.2	0
0.98	2.1255	5.77482	7.9134	-4.2	2.8	-3.2	0
0.985	2.05356	5.74212	7.952641	-4.4	2.8	-3.2	0
0.99	2.08626	5.77482	7.952641	-4.4	2.6	-3.2	0
0.995	2.05356	5.84676	7.9134	-4.5	2.4	-3.2	0
1	2.05356	5.814061	7.9134	-4.2	3	-3.8	0
1.005	2.01432	5.814061	7.985341	-3.8	2.9	-3.1	0
1.01	1.97508	5.814061	7.87416	-3.7	2.9	-3	0
1.015	2.01432	5.77482	7.9134	-3.8	2.6	-3	0
1.02	1.93584	5.84676	7.952641	-3.3	2.5	-3	0
1.025	1.8639	5.77482	7.84146	-4.2	3.3	-2.7	0
1.03	1.90314	5.886	7.985341	-3.6	2.6	-2.3	0
1.035	1.90314	5.70288	7.9134	-4.2	2.8	-1.8	0
1.04	1.90314	5.77482	7.84146	-3.6	2.6	-2.2	0
1.045	1.97508	5.77482	7.9134	-3.1	2.1	-1.7	0
1.05	1.93584	5.77482	7.952641	-2.9	2.4	-1.8	0
1.055	1.93584	5.77482	7.952641	-2.9	2.3	-1.5	0
1.06	2.01432	5.74212	7.952641	-2.7	2.3	-1.3	0
1.065	2.01432	5.77482	7.952641	-2.3	2.3	-0.9	0
1.07	1.93584	5.77482	7.87416	-2.5	2.5	-0.8	0
1.075	1.97508	5.74212	7.985341	-2.3	2.8	-0.8	0
1.08	1.97508	5.814061	7.985341	-3.1	2.8	-0.9	0
1.085	1.97508	5.63094	7.985341	-3.7	3	-1	0
1.09	1.93584	5.70288	7.985341	-3	2.6	-0.9	0
1.095	1.93584	5.74212	7.9134	-2.8	2.1	-1	0
1.1	1.8639	5.74212	7.952641	-2.9	1.9	-0.5	0
1.105	1.90314	5.70288	7.952641	-2.7	1.8	-0.4	0
1.11	1.8639	5.74212	7.952641	-2.5	1.8	-0.6	0
1.115	1.8639	5.70288	7.985341	-2.1	2.1	-0.2	0
1.12	1.90314	5.70288	7.985341	-1.9	1.4	0	0
1.125	1.8639	5.74212	7.952641	-2	2.2	0.2	0
1.13	1.93584	5.66364	7.952641	-2.1	1.8	0.2	0
1.135	1.90314	5.77482	7.985341	-1.9	2.3	0.4	0
1.14	1.90314	5.70288	7.952641	-2.2	1.7	0.2	0
1.145	1.8639	5.74212	7.985341	-2.1	1.4	0.2	0
1.15	1.90314	5.66364	8.02458	-1.7	1.6	0.5	0
1.155	1.82466	5.70288	8.02458	-2	1.4	0.3	0
1.16	1.90314	5.70288	7.952641	-1.5	1.5	1.2	0
1.165	1.93584	5.74212	7.952641	-1.7	1.4	0.8	0
1.17	1.90314	5.74212	8.02458	-1.6	1.7	1.1	0
1.175	1.97508	5.70288	7.9134	-1.8	0.7	0.5	0
1.18	2.01432	5.74212	7.985341	-2.1	0.9	0.7	0
1.185	1.90314	5.77482	8.02458	-2.1	1.5	1.6	0
1.19	1.93584	5.66364	8.09652	-2.2	1.1	1.2	0
1.195	1.8639	5.74212	7.985341	-2.2	0.9	1	0
1.2	1.93584	5.63094	8.02458	-2.5	0.7	1.4	0
1.205	1.8639	5.70288	7.985341	-2.1	1.1	1.6	0
1.21	1.93584	5.66364	7.985341	-2.1	1.5	1.9	0
1.215	1.97508	5.66364	7.985341	-2.8	1.2	2.2	0
1.22	1.93584	5.70288	7.952641	-3	1.3	2.8	0
1.225	1.93584	5.66364	8.02458	-2.8	1.1	2.3	0
1.23	1.90314	5.63094	7.985341	-2.6	1.4	2.5	0
1.235	2.01432	5.63094	8.09652	-3	1.4	2.5	0
1.24	1.93584	5.70288	7.985341	-2.9	1.5	2.2	0
1.245	1.90314	5.70288	8.057281	-2.8	1.6	2.3	0
1.25	2.01432	5.63094	8.057281	-2.5	1.5	2.3	0
1.255	1.93584	5.63094	7.985341	-2.8	1.9	2.8	0
1.26	1.97508	5.70288	7.9134	-2.4	1.4	2.7	0
1.265	1.90314	5.74212	7.952641	-2.3	0.4	2.4	0
1.27	1.93584	5.70288	7.952641	-1.5	0.3	2.1	0
1.275	1.8639	5.66364	7.9134	-1.6	1.1	2.5	0
1.28	1.90314	5.63094	7.985341	-1.7	0.9	2.7	0
1.285	1.97508	5.66364	7.952641	-1.6	0.7	3	0
1.29	1.90314	5.63094	7.985341	-1.7	0.2	3.1	0
1.295	1.93584	5.66364	8.057281	-1.5	0.5	3.5	0
1.3	1.97508	5.63094	8.02458	-1.4	0.4	3.5	0
1.305	1.93584	5.63094	8.057281	-1.8	0.3	3.3	0
1.31	1.90314	5.63094	7.985341	-1.6	0.6	3.6	0
1.315	1.93584	5.63094	8.02458	-1.4	0.5	3.7	0
1.32	1.97508	5.591701	8.02458	-1.2	0.3	3.5	0
1.325	1.97508	5.63094	7.952641	-0.7	0.2	3.6	0
1.33	1.97508	5.70288	7.985341	-0.7	0.2	3.9	0
1.335	1.90314	5.66364	8.02458	-1.1	0.1	4	0
1.34	1.97508	5.70288	8.02458	-1.6	0.6	4	0
1.345	1.97508	5.63094	8.057281	-1.3	0.3	3.6	0
1.35	2.01432	5.70288	8.02458	-1.1	0	3.8	0
1.355	1.93584	5.74212	7.985341	-0.7	-0.1	3.9	0
1.36	1.97508	5.63094	7.985341	-0.7	-0.2	3.8	0
1.365	2.01432	5.63094	8.02458	-0.6	-0.4	4.2	0
1.37	2.05356	5.63094	7.985341	-0.7	-0.1	3.8	0
1.375	2.01432	5.63094	8.02458	-0.7	-0.4	4.2	0
1.38	1.97508	5.66364	8.02458	-0.7	-0.3	3.7	0
1.385	2.01432	5.63094	8.02458	-0.4	-0.4	3.9	0
1.39	2.01432	5.591701	8.057281	-0.2	0.1	4.1	0
1.395	1.93584	5.63094	8.02458	-0.2	-0.1	3.7	0
1.4	2.01432	5.63094	8.02458	0	-0.4	3.7	0
1.405	1.97508	5.66364	8.057281	0.1	-0.4	3.9	0
1.41	1.97508	5.63094	8.02458	-0.3	0	4.7	0
1.415	1.93584	5.63094	8.057281	0	0.1	4.6	0
1.42	2.01432	5.591701	8.02458	0	0.3	4.9	0
1.425	2.05356	5.63094	8.02458	0.2	0.1	5.1	0
1.43	2.1255	5.55246	8.057281	0	0.2	4.9	0
1.435	2.05356	5.591701	8.09652	0.1	0	5	0
1.44	2.01432	5.591701	8.057281	0.1	-0.4	4.6	0
1.445	1.79196	5.519761	7.84146	0.5	-0.6	4.1	0
1.45	2.19744	5.74212	8.312341	1.7	-2.5	3.8	0
1.455	1.93584	5.63094	7.985341	0.4	-1	4.5	0
1.46	2.05356	5.591701	7.985341	0.2	-0.4	4.7	0
1.465	2.08626	5.63094	8.02458	0	-0.9	4.9	0
1.47	2.1255	5.70288	8.02458	0	-0.3	5	0
1.475	1.90314	5.55246	7.84146	0	-0.2	4.9	0
1.48	2.30862	5.77482	8.27964	2.1	-2.8	4	0
1.485	2.05356	5.63094	8.057281	0.9	-1.5	4.4	0
1.49	2.1255	5.70288	7.952641	0.4	-1.4	4.5	0
1.495	2.08626	5.66364	7.985341	0.3	-1.1	4.6	0
1.5	2.01432	5.591701	8.02458	1.5	-2.1	4.3	0
1.505	2.23668	5.66364	8.057281	2.2	-2.8	4.4	0
1.51	2.16474	5.66364	8.09652	0.7	-0.9	4.9	0
1.515	2.08626	5.70288	8.09652	0.4	-1	4.4	0
1.52	1.97508	5.74212	8.02458	1.8	-2.3	4	0
1.525	2.23668	5.66364	8.09652	2.8	-2.9	3.9	0
1.53	1.97508	5.63094	7.952641	1.1	-1.6	4.8	0
1.535	2.05356	5.66364	8.12922	1.9	-2.8	4.4	0
1.54	2.16474	5.63094	8.02458	1.4	-2.8	4.2	0
1.545	1.82466	5.44782	7.80222	0.6	-1.8	4.6	0
1.55	2.30862	5.77482	8.2404	2.3	-2.8	3.9	0
1.555	2.16474	5.519761	8.02458	1.6	-2.3	4.2	0
1.56	2.1255	5.519761	8.02458	0.7	-1	4.4	0
1.565	2.05356	5.44782	7.985341	1.8	-1.9	4.8	0
1.57	2.19744	5.55246	8.057281	2.3	-2.9	4.2	0
1.575	2.05356	5.55246	7.985341	0.7	-1.7	4.2	0
1.58	1.97508	5.48052	7.76952	0.4	-1.5	4.1	0
1.585	2.34786	5.63094	8.2404	1.9	-2.3	3.2	0
1.59	2.19744	5.55246	7.985341	1.1	-1.6	3.6	0
1.595	2.1255	5.591701	7.985341	0.4	-1.3	3.6	0
1.6	2.08626	5.44782	7.76952	0.2	-0.9	3.5	0
1.605	2.1255	5.63094	8.12922	1.6	-1.8	2.9	0
1.61	2.19744	5.63094	7.952641	1.6	-1.5	3	0
1.615	2.1255	5.591701	7.985341	0.9	-0.9	3	0
1.62	2.16474	5.70288	8.02458	1	-1.3	3.2	0
1.625	1.97508	5.519761	7.985341	1	-1.1	3.5	0
1.63	2.19744	5.77482	8.16846	2.3	-2.3	3	0
1.635	2.08626	5.55246	8.057281	0.9	-1.3	3.4	0
1.64	2.19744	5.591701	8.02458	0.4	-0.9	3.3	0
1.645	2.1255	5.591701	7.9134	0.2	-0.3	3.4	0
1.65	2.05356	5.40858	7.87416	0.9	-0.5	3.5	0
1.655	2.23668	5.55246	8.12922	2.1	-2.3	3.4	0
1.66	2.16474	5.591701	8.02458	0.7	-2	3.4	0
1.665	2.23668	5.519761	7.985341	0	-0.8	3.2	0
1.67	2.19744	5.591701	7.9134	0.2	-1	3	0
1.675	2.23668	5.519761	7.9134	0.7	-0.9	2.6	0
1.68	2.23668	5.591701	8.02458	0.6	-1.2	2.5	0
1.685	2.16474	5.55246	7.985341	0.4	-1.2	2.6	0
1.69	2.16474	5.591701	7.985341	0.2	-1.4	2.5	0
1.695	2.08626	5.55246	7.76952	0.6	-1.2	2.8	0
1.7	2.34786	5.63094	8.12922	2	-1.7	1.9	0
1.705	2.27592	5.591701	7.9134	1.4	-2	2.4	0
1.71	2.19744	5.55246	7.985341	0	-1.1	2.8	0
1.715	2.23668	5.55246	8.02458	0.2	-0.9	2.5	0
1.72	2.16474	5.63094	7.985341	0.7	-1.1	2.6	0
1.725	2.16474	5.591701	8.02458	0.7	-1.3	2.3	0
1.73	2.1255	5.591701	7.985341	1	-1.2	2.5	0
1.735	2.1255	5.63094	7.985341	0.6	-1.6	2.8	0
1.74	2.16474	5.591701	8.02458	0.4	-2.1	2.5	0
1.745	2.19744	5.63094	7.985341	0.6	-1.8	2.7	0
1.75	2.16474	5.519761	7.9134	0.4	-1.8	3	0
1.755	2.27592	5.77482	8.02458	1.8	-2.8	3	0
1.76	2.23668	5.66364	7.985341	0.7	-2.2	3.7	0
1.765	2.27592	5.66364	8.02458	0.7	-2.3	3.6	0
1.77	2.30862	5.70288	7.9134	0.7	-2.5	3.6	0
1.775	2.16474	5.66364	8.02458	0.5	-2.8	3.9	0
1.78	2.16474	5.63094	7.952641	1.2	-3.7	3.7	0
1.785	2.45904	5.66364	7.952641	1.8	-4.5	3.5	0
1.79	2.27592	5.66364	7.87416	0.6	-3.4	4.7	0
1.795	2.16474	5.55246	7.80222	0.8	-3.4	4.3	0
1.8	2.53752	5.66364	8.02458	2.1	-4.5	3.4	0
1.805	2.30862	5.55246	7.952641	0.7	-3	4	0
1.81	2.1255	5.40858	7.9134	0.4	-2.6	4.4	0
1.815	2.49828	5.70288	8.09652	1.9	-3.7	3.2	0
1.82	2.30862	5.63094	7.985341	0	-3.1	3	0
1.825	2.16474	5.519761	7.87416	-0.2	-3.4	3.4	0
1.83	2.53752	5.74212	8.09652	1.8	-5	3	0
1.835	2.3871	5.63094	7.985341	0.2	-3.7	3.1	0
1.84	2.27592	5.519761	7.9134	-0.3	-3.6	3.2	0
1.845	2.53752	5.66364	8.057281	0.8	-4.1	2.9	0
1.85	2.34786	5.591701	7.985341	0.2	-2.7	3.7	0
1.855	2.23668	5.519761	7.9134	-0.3	-2.3	3.3	0
1.86	2.57022	5.66364	8.02458	0.9	-3.3	2.5	0
1.865	2.42634	5.55246	7.952641	-0.2	-1.8	2.8	0
1.87	2.30862	5.48052	7.87416	-0.4	-1.7	2.4	0
1.875	2.49828	5.55246	8.02458	0.1	-2.2	2.6	0
1.88	2.34786	5.519761	7.9134	-0.6	-1.6	2.1	0
1.885	2.16474	5.44782	7.80222	-0.7	-1.4	1.8	0
1.89	2.42634	5.63094	8.09652	0.2	-1.9	1.8	0
1.895	2.42634	5.55246	7.9134	-0.4	-1.4	1.9	0
1.9	2.3871	5.48052	7.985341	-1.2	-0.9	1.4	0
1.905	2.3871	5.519761	7.985341	-0.8	-1.5	1.3	0
1.91	2.34786	5.519761	7.9134	-0.4	-1.1	1.4	0
1.915	2.34786	5.55246	7.87416	-0.7	-1.4	1.4	0
1.92	2.3871	5.63094	8.12922	0.4	-2.1	1	0
1.925	2.42634	5.66364	7.952641	0	-1.6	1.8	0
1.93	2.3871	5.66364	7.87416	-0.9	-1.1	1.2	0
1.935	2.34786	5.63094	7.952641	-0.8	-1.4	1.3	0
1.94	2.30862	5.70288	8.02458	-1.1	-1.6	1.4	0
1.945	2.34786	5.66364	8.02458	-0.8	-1.7	1.3	0
1.95	2.53752	5.814061	7.985341	0	-2.3	1.4	0
1.955	2.34786	5.63094	7.84146	-1.5	-1.2	2.1	0
1.96	2.45904	5.63094	7.985341	-0.7	-1.1	1.8	0
1.965	2.45904	5.55246	7.9134	-0.7	-1.1	1.5	0
1.97	2.49828	5.55246	8.02458	-1	-1	1.1	0
1.975	2.45904	5.63094	7.9134	-0.7	-0.4	1.4	0
1.98	2.42634	5.519761	8.02458	-0.9	-0.6	0.9	0
1.985	2.49828	5.55246	7.952641	-1.1	-0.7	0.9	0
1.99	2.57022	5.48052	7.84146	-1.2	-0.4	1.4	0
1.995	2.30862	5.591701	7.985341	-0.5	-1.1	1.6	0
2	2.23668	5.591701	7.9134	-1	-0.6	1	0
2.005	2.42634	5.55246	8.02458	-0.7	-0.7	0.9	0
2.01	2.49828	5.591701	7.985341	0	-0.8	0.9	0
2.015	2.3871	5.519761	7.9134	-1.1	-0.7	1.1	0
2.02	2.45904	5.591701	7.952641	-0.5	-0.8	1.1	0
2.025	2.45904	5.63094	8.02458	-0.7	-0.6	0.9	0
2.03	2.19744	5.519761	7.80222	-1.2	-1.1	1.4	0
2.035	2.45904	5.70288	8.12922	-0.1	-2.1	1.1	0
2.04	2.34786	5.66364	8.02458	-0.8	-1.7	1.6	0
2.045	2.23668	5.48052	7.985341	-1.4	-1.4	1.6	0
2.05	2.3871	5.63094	7.985341	-0.7	-1.5	1.5	0
2.055	2.23668	5.40858	7.84146	-0.8	-0.8	2.2	0
2.06	2.3871	5.55246	8.09652	0	-1.7	1.5	0
2.065	2.3871	5.591701	7.9134	0	-2.2	2.1	0
2.07	2.23668	5.48052	7.9134	-0.8	-2	2.5	0
2.075	2.34786	5.591701	7.985341	-0.7	-2.3	2.3	0
2.08	2.34786	5.48052	7.952641	-1.2	-2.2	3.3	0
2.085	2.30862	5.519761	8.02458	-0.7	-2.8	2.3	0
2.09	2.3871	5.55246	8.09652	-0.3	-3.1	2.3	0
2.095	2.30862	5.591701	8.02458	-0.7	-2.9	3	0
2.1	2.27592	5.591701	7.952641	-0.7	-3.1	2.9	0
2.105	2.30862	5.66364	8.057281	-0.6	-3.6	2.9	0
2.11	2.45904	5.66364	8.057281	-0.3	-4.2	3.1	0
2.115	2.3871	5.55246	7.952641	-1.4	-3.5	3.9	0
2.12	2.42634	5.55246	7.87416	-1.6	-3.2	3.8	0
2.125	2.3871	5.40858	7.76952	-1.7	-3.4	4.1	0
2.13	2.49828	5.519761	8.02458	-1.1	-5	3.7	0
2.135	2.45904	5.44782	7.9134	-0.9	-4.3	3.6	0
2.14	2.45904	5.44782	7.80222	-1.4	-3.8	3.3	0
2.145	2.53752	5.33664	7.87416	-1.4	-3.7	3.2	0
2.15	2.57022	5.33664	7.87416	-1	-2.8	2.5	0
2.155	2.57022	5.40858	7.87416	-0.5	-3.2	2.5	0
2.16	2.53752	5.44782	7.87416	-0.9	-3.5	2.1	0
2.165	2.45904	5.519761	7.952641	-0.7	-3.1	2.6	0
2.17	2.49828	5.591701	7.985341	-0.7	-3.5	2.9	0
2.175	2.49828	5.66364	7.985341	-0.8	-3.7	3	0
2.18	2.49828	5.77482	8.057281	-1.4	-4.2	3.1	0
2.185	2.45904	5.95794	8.057281	-1.4	-3.9	3.2	0
2.19	2.49828	5.95794	8.09652	-2.3	-4.4	4	0
2.195	2.49828	5.74212	8.12922	-2.6	-4.9	4.2	0
2.2	2.57022	5.519761	7.80222	-3.3	-4.9	4.3	0
2.205	2.57022	5.48052	7.87416	-3.3	-4.9	4.5	0
2.21	2.6487	5.591701	7.87416	-3.5	-4.6	4.4	0
2.215	2.6487	5.591701	8.02458	-4.1	-4.7	4.3	0
2.22	2.6487	5.591701	7.9134	-4.1	-5.3	4.2	0
2.225	2.60946	5.55246	7.985341	-4.1	-4.9	4.4	0
2.23	2.57022	5.63094	7.9134	-4.2	-4.5	4.9	0
2.235	2.57022	5.40858	7.87416	-4.2	-4.2	4.9	0
2.24	2.68794	5.33664	7.87416	-4.2	-3.9	4.2	0
2.245	2.6487	5.44782	7.84146	-4.3	-4.2	4.3	0
2.25	2.68794	5.40858	7.87416	-4.4	-3.6	3.7	0
2.255	2.57022	5.44782	7.985341	-4.2	-3.3	3.7	0
2.26	2.57022	5.44782	7.952641	-3.9	-3.2	3.2	0
2.265	2.57022	5.44782	7.985341	-4.2	-3.5	3.2	0
2.27	2.53752	5.44782	7.985341	-3.7	-3.3	3.6	0
2.275	2.49828	5.519761	7.985341	-4	-3.7	3.8	0
2.28	2.53752	5.48052	7.952641	-4.5	-3.7	4.7	0
2.285	2.53752	5.40858	7.87416	-4.2	-4.1	4.4	0
2.29	2.57022	5.2974	7.84146	-4.4	-4.2	3.9	0
2.295	2.68794	5.2974	7.84146	-4.2	-3.7	3.5	0
2.3	2.72064	5.36934	7.9134	-4.4	-4	3	0
2.305	2.6487	5.36934	7.952641	-3.8	-3.7	3.4	0
2.31	2.72064	5.33664	7.84146	-3.7	-3.2	3.1	0
2.315	2.68794	5.22546	7.84146	-3.8	-3.2	3	0
2.32	2.72064	5.22546	7.80222	-3.2	-2.8	3	0
2.325	2.72064	5.14698	7.84146	-2.5	-2.2	2.6	0
2.33	2.6487	5.36934	8.02458	-1.9	-2.4	2.1	0
2.335	2.6487	5.48052	8.02458	-1.7	-2.9	2.1	0
2.34	2.57022	5.55246	8.02458	-2.1	-2.8	2.5	0
2.345	2.60946	5.519761	8.057281	-2.1	-2.9	2.3	0
2.35	2.75988	5.591701	8.09652	-2.8	-3.5	2.5	0
2.355	2.60946	5.66364	8.09652	-3.5	-2.8	2.9	0
2.36	2.60946	5.591701	8.057281	-3.7	-3.5	2.6	0
2.365	2.72064	5.44782	8.057281	-4.2	-3.3	3.2	0
2.37	2.68794	5.33664	7.9134	-4.9	-3.2	2.9	0
2.375	2.68794	5.2974	7.985341	-4.2	-3	2.7	0
2.38	2.68794	5.36934	7.985341	-4.2	-2.8	2.3	0
2.385	2.83182	5.36934	7.952641	-3.9	-2.4	2.1	0
2.39	2.83182	5.40858	7.9134	-4.2	-2	1.9	0
2.395	2.83182	5.44782	7.985341	-3.8	-1.8	1.7	0
2.4	2.79912	5.48052	8.057281	-3.8	-1.5	2.4	0
2.405	2.79912	5.48052	8.02458	-3.9	-1.6	2.5	0
2.41	2.75988	5.48052	7.985341	-4.5	-2	2.3	0
2.415	2.72064	5.33664	7.9134	-4.9	-1.4	2	0
2.42	2.79912	5.22546	7.952641	-5.1	-1.4	1.3	0
2.425	2.83182	5.22546	7.985341	-4.6	-1	1.4	0
2.43	2.75988	5.2974	7.952641	-4.4	-1.1	1.6	0
2.435	2.72064	5.33664	7.87416	-4.4	-0.6	1.4	0
2.44	2.68794	5.2974	7.87416	-4	-0.3	1.1	0
2.445	2.75988	5.25816	8.02458	-3.4	-0.1	1.4	0
2.45	2.75988	5.40858	8.057281	-3.2	-0.2	1.9	0
2.455	2.6487	5.44782	8.12922	-3.4	-0.4	1.4	0
2.46	2.60946	5.48052	8.057281	-3.7	-0.7	1.8	0
2.465	2.57022	5.33664	7.985341	-4.5	-0.8	1.5	0
2.47	2.57022	5.25816	7.9134	-4.4	-1.6	1.8	0
2.475	2.6487	5.22546	8.02458	-3.9	-1.2	1.7	0
2.48	2.6487	5.33664	8.057281	-3.7	-0.6	1.8	0
2.485	2.60946	5.2974	8.02458	-3.7	-1.7	1.2	0
2.49	2.57022	5.25816	7.985341	-3.6	-2.5	1	0
2.495	2.57022	5.22546	8.09652	-3.7	-2.1	1.8	0
2.5	2.60946	5.33664	8.057281	-3.5	-2.3	1.4	0
2.505	2.68794	5.36934	8.057281	-3.9	-2.4	1.5	0
2.51	2.75988	5.22546	8.057281	-3.7	-2.6	1.5	0
2.515	2.72064	5.14698	7.952641	-3.2	-2.4	1.1	0
2.52	2.75988	5.11428	7.9134	-3.3	-2.1	1.3	0
2.525	2.79912	5.11428	7.84146	-3	-2.5	1.1	0
2.53	2.9103	5.25816	7.952641	-2.5	-2.4	0.9	0
2.535	2.9103	5.2974	8.057281	-2.3	-2.2	1	0
2.54	2.83182	5.33664	8.09652	-2.7	-2.1	0.8	0
2.545	2.79912	5.2974	8.02458	-2.3	-1.6	1.1	0
2.55	2.79912	5.22546	7.985341	-2.1	-1.8	1.1	0
2.555	2.87106	5.14698	7.9134	-2	-1.6	0.7	0
2.56	2.83182	5.14698	7.9134	-1.6	-1.3	0.6	0
2.565	2.87106	5.14698	7.952641	-1.3	-1.1	0.6	0
2.57	2.83182	5.11428	7.9134	-1.1	-0.8	0	0
2.575	2.83182	5.11428	7.952641	-1.1	-0.7	0.2	0
2.58	2.87106	5.22546	7.985341	-0.7	-0.7	0.3	0
2.585	2.87106	5.22546	7.985341	-0.8	0	0.2	0
2.59	2.79912	5.2974	7.985341	-0.8	0	0.3	0
2.595	2.75988	5.33664	8.02458	-0.7	0.2	0.4	0
2.6	2.72064	5.18622	7.985341	-0.8	0.2	0.3	0
2.605	2.75988	5.11428	7.87416	-0.4	0	0.2	0
2.61	2.9103	5.07504	7.9134	-0.2	0	0	0
2.615	2.9103	5.07504	7.985341	0	0.7	-0.4	0
2.62	2.9103	5.14698	7.952641	0.1	0.3	-0.2	0
2.625	2.79912	5.25816	8.02458	0.7	0.1	0	0
2.63	2.75988	5.25816	8.02458	0.9	-0.1	-0.4	0
2.635	2.72064	5.2974	8.057281	0.7	0.4	-0.8	0
2.64	2.75988	5.22546	7.985341	0.3	0.5	-0.1	0
2.645	2.75988	5.14698	7.84146	0.3	0.2	-0.2	0
2.65	2.87106	5.07504	7.84146	0.6	0.3	-0.4	0
2.655	2.79912	5.14698	7.952641	0.8	0.4	-0.2	0
2.66	2.79912	5.11428	7.87416	1.4	0.6	-0.8	0
2.665	2.68794	5.14698	7.9134	1.9	0.8	-0.8	0
2.67	2.68794	5.14698	7.985341	2.6	1.3	-1.2	0
2.675	2.68794	5.11428	7.952641	3.3	1.1	-1.6	0
2.68	2.72064	5.07504	7.952641	3.3	0.9	-1.6	0
2.685	2.79912	5.07504	7.87416	3.9	0.9	-1.1	0
2.69	2.87106	5.11428	7.952641	4.5	1	-1.6	0
2.695	3.02148	5.40858	8.12922	4.9	0.9	-1.6	0
2.7	2.94954	6.10836	8.27964	4.4	0.5	-1.4	0
2.705	2.79912	6.219541	8.27964	2.8	0.9	-1	0
2.71	2.6487	5.74212	8.16846	0.6	0.2	-0.4	0
2.715	2.60946	5.22546	7.952641	-0.5	0	0	0
2.72	2.75988	5.11428	7.87416	-0.4	0.4	0.2	0
2.725	2.9103	5.14698	7.87416	-0.4	0.9	0	0
2.73	2.98224	5.2974	7.87416	-0.1	0.6	-0.3	0
2.735	2.94954	5.33664	8.02458	0.6	0.5	-0.2	0
2.74	2.79912	5.2974	7.952641	0.3	0.7	-0.2	0
2.745	2.6487	5.22546	7.9134	-0.1	0.4	-0.2	0
2.75	2.68794	5.11428	7.952641	0.1	0.8	-0.3	0
2.755	2.72064	5.11428	7.9134	1	1.2	-0.7	0
2.76	2.75988	5.11428	7.952641	1.2	1.4	-0.4	0
2.765	2.79912	5.25816	7.9134	1.4	1.1	-0.9	0
2.77	2.83182	5.11428	7.87416	1.9	1.4	-1.1	0
2.775	2.68794	5.0031	7.73028	2.3	1.4	-1.7	0
2.78	2.68794	4.81998	7.69758	3.4	2.3	-2.1	0
2.785	2.68794	4.66956	7.54716	3.9	2.7	-2.5	0
2.79	2.72064	4.4145	7.403281	5.6	3.7	-3.7	0
2.795	2.75988	4.23138	7.33134	7.9	5	-4.6	0
2.8	2.83182	4.23138	7.298641	10.6	6.9	-5.6	0
2.805	2.68794	4.48644	7.33134	13.9	8.6	-7.7	0
2.81	2.94954	5.11428	7.9134	18.8	7.2	-9.5	0
2.815	2.6487	5.33664	7.84146	18.1	8.6	-9.5	0
2.82	2.45904	5.63094	8.12922	18.3	8.1	-9.6	0
2.825	2.45904	5.74212	8.12922	17.9	7.4	-9.5	0
2.83	2.49828	5.77482	8.16846	16.1	7.7	-8.6	0
2.835	2.45904	5.519761	8.02458	15.8	6.7	-8.3	0
2.84	2.72064	5.33664	7.87416	15.6	6.5	-8.4	0
2.845	2.72064	5.18622	7.76952	14.2	7.4	-8	0
2.85	2.75988	5.11428	7.54716	14.4	8.7	-8.6	0
2.855	3.09342	5.36934	7.9134	16	8.2	-9.7	0
2.86	2.98224	5.519761	7.84146	15.3	9.4	-9.7	0
2.865	2.83182	5.70288	7.9134	15	9.8	-10	0
2.87	2.75988	5.66364	8.057281	14.5	10.8	-10.2	0
2.875	2.6487	5.74212	8.057281	13.7	10.7	-10.2	0
2.88	2.72064	5.92524	8.16846	12.5	10.2	-9.1	0
2.885	2.75988	5.99718	8.27964	11.4	9.1	-8.9	0
2.89	2.6487	6.06912	8.2404	10.6	8.3	-7.8	0
2.895	2.60946	6.10836	8.27964	9.1	7.7	-7.2	0
2.9	2.53752	5.99718	8.20116	8.2	6.7	-6.6	0
2.905	2.49828	5.99718	8.12922	7.4	5.1	-5.7	0
2.91	2.49828	5.92524	8.09652	7	4.4	-4.7	0
2.915	2.57022	5.77482	8.02458	6	4.8	-4.3	0
2.92	2.57022	5.77482	8.09652	4.9	5.1	-4.3	0
2.925	2.3871	5.84676	8.02458	4.2	4.1	-3.5	0
2.93	2.49828	5.77482	8.02458	3.7	3	-2.8	0
2.935	2.49828	5.77482	8.057281	3.6	2.8	-2.5	0
2.94	2.57022	5.814061	7.952641	3.2	2.5	-2.3	0
2.945	2.60946	5.74212	8.02458	3	2.7	-1.8	0
2.95	2.53752	5.74212	7.9134	2.8	2.7	-1.4	0
2.955	2.49828	5.74212	7.952641	2.6	1.9	-1.2	0
2.96	2.49828	5.70288	7.9134	2.5	2	-1.4	0
2.965	2.53752	5.66364	7.87416	2.1	2.1	-1.1	0
2.97	2.53752	5.70288	7.952641	2.1	1.6	-0.9	0
2.975	2.57022	5.591701	7.952641	1.7	2.1	-0.9	0
2.98	2.60946	5.70288	7.985341	1.8	2.1	-1.3	0
2.985	2.53752	5.814061	7.985341	1.3	2.3	-1.1	0
2.99	2.45904	5.74212	7.952641	1.1	2.1	-1	0
2.995	2.45904	5.77482	7.952641	1.4	1.6	-1	0
3	2.45904	5.70288	7.9134	1.1	1.2	-1.1	0
3.005	2.45904	5.70288	7.9134	1.1	1.2	-0.5	0
3.01	2.49828	5.70288	7.87416	1.3	1.1	-0.4	0
3.015	2.53752	5.63094	7.952641	1.1	0.5	-0.1	0
3.02	2.49828	5.591701	7.9134	1.3	0.9	-0.2	0
3.025	2.45904	5.70288	7.9134	1.1	1.2	-0.5	0
3.03	2.49828	5.66364	7.87416	0.7	0.9	-0.7	0
3.035	2.49828	5.63094	7.9134	1.1	1	-0.2	0
3.04	2.57022	5.591701	7.87416	1.5	0.9	-0.2	0
3.045	2.53752	5.63094	7.87416	1.4	0.6	0	0
3.05	2.53752	5.63094	7.87416	1.3	0.7	0	0
3.055	2.49828	5.591701	7.87416	1	0.2	-0.4	0
3.06	2.49828	5.63094	7.87416	1.4	0.2	-0.2	0
3.065	2.49828	5.63094	7.87416	1.6	0.4	0	0
3.07	2.57022	5.66364	7.80222	1.6	0.1	0.1	0
3.075	2.53752	5.55246	7.9134	1.6	0.5	-0.2	0
3.08	2.49828	5.55246	7.87416	1.6	0.4	-0.2	0
3.085	2.53752	5.63094	7.87416	1.4	0.3	-0.3	0
3.09	2.53752	5.63094	7.87416	1.3	1.1	-0.4	0
3.095	2.57022	5.55246	7.9134	1.1	0.4	-0.2	0
3.1	2.57022	5.66364	7.87416	1.1	0.5	-0.1	0
3.105	2.57022	5.591701	7.9134	1.3	0.5	-0.2	0
3.11	2.53752	5.66364	7.87416	1	0.5	-0.2	0
3.115	2.49828	5.591701	7.84146	1	0.4	0.1	0
3.12	2.57022	5.66364	7.80222	1.1	0.4	0	0
3.125	2.60946	5.66364	7.84146	0.8	0.4	-0.5	0
3.13	2.57022	5.55246	7.84146	0.8	0.7	-0.7	0
3.135	2.60946	5.63094	7.80222	1	0.8	-0.6	0
3.14	2.60946	5.66364	7.84146	0.9	0.7	-0.4	0
3.145	2.60946	5.63094	7.9134	0.8	0.8	-0.9	0
3.15	2.53752	5.70288	7.84146	0.5	1.4	-0.9	0
3.155	2.53752	5.66364	7.80222	0.2	1.5	-0.5	0
3.16	2.53752	5.66364	7.76952	0.7	0.9	-0.8	0
3.165	2.60946	5.63094	7.80222	0.4	0.8	-0.7	0
3.17	2.57022	5.591701	7.87416	0.7	0.9	-0.4	0
3.175	2.53752	5.63094	7.9134	0.6	0.9	-0.2	0
3.18	2.57022	5.63094	7.84146	0.4	0.6	-0.3	0
3.185	2.53752	5.70288	7.76952	0.7	1	-0.2	0
3.19	2.49828	5.591701	7.87416	0.4	1	-0.6	0
3.195	2.57022	5.66364	7.84146	0.4	1.4	-0.6	0
3.2	2.57022	5.66364	7.87416	0.3	1	-0.4	0
3.205	2.53752	5.63094	7.9134	0.4	0.6	-1.1	0
3.21	2.60946	5.591701	7.80222	0.4	1	-0.7	0
3.215	2.57022	5.591701	7.84146	0.4	0.7	-0.7	0
3.22	2.49828	5.66364	7.80222	-0.1	0.6	-0.9	0
3.225	2.53752	5.66364	7.9134	0.1	0.4	-0.7	0
3.23	2.49828	5.55246	7.80222	0.5	0.7	-1.1	0
3.235	2.53752	5.70288	7.84146	0	0.9	-0.7	0
3.24	2.53752	5.66364	7.84146	0.4	0.2	-0.8	0
3.245	2.53752	5.66364	7.84146	0.4	0.6	-0.7	0
3.25	2.49828	5.66364	7.87416	0.4	0.7	-0.5	0
3.255	2.49828	5.591701	7.84146	0.3	0.7	-0.8	0
3.26	2.49828	5.66364	7.84146	-0.2	0.7	-0.4	0
3.265	2.49828	5.66364	7.84146	-0.1	0.5	-0.6	0
3.27	2.53752	5.63094	7.84146	0.2	0.4	-0.7	0
3.275	2.49828	5.63094	7.87416	0.3	0.2	-0.6	0
3.28	2.53752	5.66364	7.76952	0	0.1	-0.5	0
3.285	2.53752	5.66364	7.87416	0.2	0.6	-0.4	0
3.29	2.53752	5.63094	7.84146	0.2	0.8	-0.4	0
3.295	2.57022	5.66364	7.84146	0	0.8	-0.6	0
3.3	2.53752	5.66364	7.87416	-0.1	0.6	-0.8	0
3.305	2.53752	5.63094	7.84146	0	0.8	-0.6	0
3.31	2.57022	5.63094	7.87416	-0.3	0.8	-0.8	0
3.315	2.53752	5.66364	7.87416	-0.2	0.7	-0.9	0
3.32	2.57022	5.70288	7.87416	0	0.2	-0.8	0
3.325	2.57022	5.70288	7.9134	0.4	0.1	-1.1	0
3.33	2.53752	5.63094	7.84146	0.2	0.7	-0.8	0
3.335	2.57022	5.591701	7.952641	0	1.1	-0.5	0
3.34	2.57022	5.66364	7.84146	-0.2	0.6	-1.3	0
3.345	2.53752	5.63094	7.87416	0	0.5	-1.1	0
3.35	2.53752	5.591701	7.87416	0.5	0.7	-0.4	0
3.355	2.53752	5.63094	7.87416	-0.1	0.4	-0.3	0
3.36	2.42634	5.66364	7.87416	0	0.9	-0.8	0
3.365	2.53752	5.63094	7.9134	0	1.1	-0.8	0
3.37	2.53752	5.66364	7.87416	0.4	0.6	-0.9	0
3.375	2.49828	5.66364	7.87416	0.2	0.4	-1	0
3.38	2.45904	5.70288	7.80222	-0.4	0.7	-0.9	0
3.385	2.45904	5.63094	7.9134	-0.2	0.5	-0.9	0
3.39	2.45904	5.63094	7.80222	0.5	0.9	-0.5	0
3.395	2.45904	5.66364	7.80222	0.4	0.8	-0.5	0
3.4	2.49828	5.66364	7.87416	0.2	1.1	-0.9	0
3.405	2.53752	5.63094	7.80222	0	0.9	-1	0
3.41	2.49828	5.63094	7.84146	-0.3	0.5	-0.9	0
3.415	2.45904	5.591701	7.87416	0.1	0.6	-0.4	0
3.42	2.45904	5.591701	7.9134	0.2	0.6	-0.4	0
3.425	2.49828	5.63094	7.87416	0.2	0.4	-0.9	0
3.43	2.53752	5.63094	7.87416	-0.2	0.2	-0.5	0
3.435	2.49828	5.591701	7.87416	0	0.2	-0.5	0
3.44	2.49828	5.66364	7.84146	0	0.7	0	0
3.445	2.45904	5.63094	7.84146	0.3	0.4	-0.3	0
3.45	2.57022	5.66364	7.87416	0.1	0.4	-0.9	0
3.455	2.53752	5.63094	7.87416	0.2	0.5	-1.1	0
3.46	2.53752	5.66364	7.87416	0.3	0.2	-0.7	0
3.465	2.49828	5.66364	7.9134	0.2	0.3	-0.1	0
3.47	2.49828	5.66364	7.87416	0	0.4	-0.4	0
3.475	2.57022	5.63094	7.87416	0.7	0.4	-0.2	0
3.48	2.53752	5.66364	7.87416	0.3	0.4	-0.4	0
3.485	2.49828	5.66364	7.84146	0	0.9	-0.7	0
3.49	2.57022	5.66364	7.87416	0.2	0.5	-0.5	0
3.495	2.53752	5.70288	7.84146	0.1	0.2	-0.4	0
3.5	2.53752	5.66364	7.84146	0.1	0.3	-0.4	0
3.505	2.53752	5.591701	7.84146	-0.1	0.2	-0.6	0
3.51	2.57022	5.63094	7.87416	0.1	0.3	-0.2	0
3.515	2.49828	5.66364	7.84146	0.1	0.5	-0.2	0
3.52	2.49828	5.66364	7.84146	0	0.2	-0.1	0
3.525	2.49828	5.70288	7.87416	0.4	0.3	-0.3	0
3.53	2.53752	5.63094	7.84146	0.6	0	-0.4	0
3.535	2.57022	5.63094	7.84146	0.4	0.1	-0.2	0
3.54	2.57022	5.591701	7.84146	0.3	0.2	-0.3	0
3.545	2.49828	5.63094	7.87416	0.3	-0.1	-0.4	0
3.55	2.45904	5.63094	7.84146	0.2	0	-0.4	0
3.555	2.45904	5.66364	7.87416	0	0	-0.2	0
3.56	2.42634	5.70288	7.84146	-0.2	0	0	0
3.565	2.49828	5.63094	7.84146	-0.2	-0.1	0	0
3.57	2.49828	5.63094	7.84146	-0.3	0	-0.2	0
3.575	2.49828	5.66364	7.84146	0	-0.1	-0.4	0
3.58	2.53752	5.63094	7.84146	0.3	-0.4	-0.2	0
3.585	2.53752	5.63094	7.87416	-0.3	-0.3	-0.1	0
3.59	2.49828	5.66364	7.87416	0	-0.6	-0.1	0
3.595	2.42634	5.63094	7.87416	0	-0.2	-0.1	0
3.6	2.53752	5.66364	7.87416	0	-0.4	-0.3	0
3.605	2.49828	5.70288	7.84146	0.1	-0.2	0	0
3.61	2.53752	5.70288	7.84146	0.1	-0.3	-0.2	0
3.615	2.49828	5.70288	7.84146	0.1	0	0	0
3.62	2.57022	5.70288	7.87416	0	0	-0.4	0
3.625	2.49828	5.66364	7.9134	0.2	-0.9	-0.4	0
3.63	2.53752	5.66364	7.9134	0.2	-0.4	0.4	0
3.635	2.53752	5.63094	7.84146	0.3	0.4	0	0
3.64	2.75988	5.814061	7.76952	0.1	0	-0.4	0
3.645	2.19744	5.591701	8.02458	-0.1	-0.4	0.1	0
3.65	2.49828	5.63094	7.9134	0	-0.2	0	0
3.655	2.68794	5.66364	7.84146	0	-0.4	0.3	0
3.66	2.57022	5.66364	7.87416	-0.3	-0.2	0.4	0
3.665	2.45904	5.63094	7.84146	-0.3	-0.7	0.7	0
3.67	2.6487	5.66364	7.84146	-0.1	-0.9	0.4	0
3.675	2.6487	5.591701	7.84146	0	-0.6	0	0
3.68	2.53752	5.591701	7.80222	-0.2	-0.5	0	0
3.685	2.57022	5.63094	7.76952	-0.5	-0.6	-0.1	0
3.69	2.53752	5.63094	7.76952	-0.4	-0.2	0.2	0
3.695	2.53752	5.63094	7.80222	0.2	-0.2	0.2	0
3.7	2.49828	5.63094	7.73028	0.2	-0.4	0.5	0
3.705	2.53752	5.66364	7.80222	0	-0.9	0	0
3.71	2.53752	5.66364	7.84146	-0.2	-0.1	-0.2	0
3.715	2.57022	5.66364	7.80222	-0.3	0	0	0
3.72	2.53752	5.66364	7.84146	0	-0.2	-0.7	0
3.725	2.57022	5.519761	7.84146	-0.1	-0.1	-0.3	0
3.73	2.87106	5.84676	7.69758	-0.2	0	-0.3	0
3.735	1.97508	5.66364	8.057281	-0.4	-0.3	-0.4	0
3.74	2.49828	5.591701	7.84146	-0.5	-0.3	-0.2	0
3.745	2.68794	5.74212	7.84146	0	-0.4	-0.2	0
3.75	2.57022	5.66364	7.87416	0	-1	0	0
3.755	2.49828	5.66364	7.84146	-0.4	-0.4	0.2	0
3.76	2.53752	5.66364	7.80222	-0.7	0	0.5	1
3.765	2.53752	5.66364	7.80222	-0.6	0.1	0.4	1
3.77	2.49828	5.66364	7.87416	-0.2	-0.6	0.5	1
3.775	2.49828	5.63094	7.9134	-0.2	-1.1	0.7	1
3.78	2.57022	5.66364	7.84146	0	-1	0	1
3.785	2.60946	5.66364	7.87416	0	-1.1	0.5	1
3.79	2.57022	5.66364	7.87416	-0.4	-1	0	1
3.795	2.53752	5.63094	7.84146	-0.7	-1	0.2	1
3.8	2.57022	5.70288	7.87416	-0.3	-1.2	0.3	1
3.805	2.53752	5.66364	7.87416	-0.4	-0.9	0.2	1
3.81	2.53752	5.70288	7.9134	-0.4	-1	0.9	1
3.815	2.53752	5.591701	7.84146	-0.7	-1.1	0.6	1
3.82	2.57022	5.63094	7.87416	-1.1	-1.4	0.8	1
3.825	2.53752	5.591701	7.87416	-1	-1.5	0.8	1
3.83	2.57022	5.63094	7.84146	-0.8	-1.4	0.7	1
3.835	2.49828	5.63094	7.9134	-0.8	-1.8	0.9	1
3.84	2.45904	5.591701	7.87416	-1.1	-1.8	0.9	1
3.845	2.49828	5.591701	7.9134	-1.4	-1.6	1.1	1
3.85	2.45904	5.63094	7.84146	-1.4	-1.5	1.3	1
3.855	2.49828	5.66364	7.9134	-0.9	-1.6	1.4	1
3.86	2.49828	5.591701	7.80222	-1.1	-1.7	1	1
3.865	2.49828	5.63094	7.87416	-1.1	-1.7	1.1	1
3.87	2.49828	5.63094	7.84146	-1.4	-1.5	1.7	1
3.875	2.53752	5.591701	7.84146	-1.1	-1.8	1.2	1
3.88	2.45904	5.74212	7.9134	-1.4	-2.5	1.7	1
3.885	2.49828	5.55246	7.84146	-0.9	-2.3	1.7	1
3.89	2.49828	5.591701	7.80222	-1.2	-2.3	1.4	1
3.895	2.57022	5.63094	7.84146	-1.9	-1.9	1.2	1
3.9	2.57022	5.66364	7.84146	-1.8	-2.3	1	1
3.905	2.60946	5.63094	7.87416	-1.6	-2.1	1.3	1
3.91	2.57022	5.63094	7.84146	-1.6	-1.6	1.3	1
3.915	2.60946	5.591701	7.84146	-2.1	-2.3	1.6	1
3.92	2.60946	5.63094	7.84146	-1.8	-2.3	1.7	1
3.925	2.68794	5.55246	7.84146	-2	-2.1	1.4	1
3.93	2.60946	5.63094	7.84146	-2.3	-1.9	1.7	1
3.935	2.6487	5.591701	7.80222	-2.3	-1.9	1.5	1
3.94	2.68794	5.591701	7.80222	-2.3	-1.5	1.2	1
3.945	2.68794	5.591701	7.87416	-2.5	-1.9	1.2	1
3.95	2.68794	5.591701	7.87416	-2.5	-2.1	1.5	1
3.955	2.60946	5.63094	7.84146	-2.5	-2.1	1.1	1
3.96	2.60946	5.63094	7.80222	-2.9	-1.9	1.1	1
3.965	2.68794	5.591701	7.84146	-1.9	-2.3	1.6	1
3.97	2.68794	5.63094	7.84146	-2.1	-2.5	1.4	1
3.975	2.57022	5.63094	7.84146	-2.1	-2.4	1.5	1
3.98	2.53752	5.55246	7.9134	-2.5	-2.1	1.8	1
3.985	2.49828	5.55246	7.84146	-2.7	-2.3	1.4	1
3.99	2.60946	5.55246	7.9134	-2.4	-2.6	1.9	1
3.995	2.49828	5.55246	7.84146	-3.3	-3.6	2.6	1
4	2.6487	5.48052	7.87416	-2.9	-3.5	2.2	1
4.005	2.60946	5.519761	7.87416	-2.6	-3.3	1.8	1
4.01	2.6487	5.519761	7.9134	-2.6	-3.5	2.1	1
4.015	2.68794	5.55246	7.87416	-2.8	-4.4	2.4	1
4.02	2.68794	5.55246	7.9134	-2.8	-4.8	2.4	1
4.025	2.75988	5.55246	7.84146	-3	-4.2	2.5	1
4.03	2.68794	5.55246	7.84146	-2.8	-4	2.2	1
4.035	2.79912	5.591701	7.9134	-2.1	-3.5	2.3	1
4.04	2.79912	5.519761	7.84146	-1.8	-3.8	2.5	1
4.045	2.79912	5.55246	7.87416	-1.8	-3.6	2.3	1
4.05	2.75988	5.55246	7.9134	-1.4	-2.8	1.9	1
4.055	2.79912	5.519761	7.952641	-1.8	-2.8	1.6	1
4.06	2.79912	5.591701	7.9134	-1.7	-2.5	1.6	1
4.065	2.83182	5.519761	7.9134	-1.7	-2.3	1.6	1
4.07	2.9103	5.55246	7.9134	-1.3	-2.1	0.9	1
4.075	2.9103	5.55246	7.9134	-0.8	-2.2	1.1	1
4.08	2.87106	5.55246	7.84146	-0.9	-1.7	1.1	1
4.085	2.87106	5.519761	7.87416	-0.6	-1.6	0.2	1
4.09	2.87106	5.55246	7.9134	-0.3	-1.3	0	1
4.095	2.87106	5.55246	7.84146	0	-0.9	0.2	1
4.1	2.9103	5.63094	7.84146	0	-0.9	0	1
4.105	2.83182	5.591701	7.84146	0.4	-0.2	-0.5	1
4.11	2.79912	5.55246	7.9134	0.4	0.1	-0.5	1
4.115	2.75988	5.55246	7.84146	0.2	-0.2	-0.4	1
4.12	2.75988	5.519761	7.84146	0.1	0	0.2	1
4.125	2.83182	5.519761	7.76952	0.4	0	-0.5	1
4.13	2.79912	5.55246	7.87416	0.5	-0.1	0	1
4.135	2.72064	5.591701	7.84146	0.2	0	-0.2	1
4.14	2.75988	5.519761	7.87416	0	0	-0.2	1
4.145	2.75988	5.55246	7.80222	0.1	-0.2	-0.4	1
4.15	2.72064	5.519761	7.87416	0	-0.4	-0.5	1
4.155	2.72064	5.591701	7.80222	-0.4	-0.5	-0.5	1
4.16	2.75988	5.519761	7.84146	-0.2	-0.4	-0.3	1
4.165	2.79912	5.55246	7.87416	-0.1	-0.2	-0.1	1
4.17	2.75988	5.519761	7.87416	0.4	0	0	1
4.175	2.75988	5.519761	7.80222	0.4	0.4	-0.1	1
4.18	2.87106	5.48052	7.87416	0.7	0.3	0	1
4.185	2.9103	5.55246	7.76952	0.7	-0.1	-0.7	1
4.19	2.87106	5.55246	7.84146	0.7	0.7	-1.1	1
4.195	2.79912	5.48052	7.9134	0.7	0.7	-1.1	1
4.2	2.79912	5.55246	7.87416	1.1	0.7	-1.5	1
4.205	2.87106	5.519761	7.9134	1.1	1.3	-1.4	1
4.21	2.94954	5.55246	7.9134	1.4	1.8	-1.5	1
4.215	2.87106	5.55246	7.87416	2	2.1	-1.8	1
4.22	2.79912	5.55246	7.87416	1.6	2.2	-1.9	1
4.225	2.83182	5.63094	7.87416	1.5	1.8	-2.1	1
4.23	2.75988	5.63094	7.9134	2	3	-2	1
4.235	2.75988	5.63094	7.87416	2.3	3.2	-2.2	1
4.24	2.68794	5.591701	7.87416	2.1	3.2	-1.8	1
4.245	2.57022	5.591701	7.9134	2.4	3.2	-2.4	1
4.25	2.57022	5.63094	7.9134	2.8	3.3	-2.2	1
4.255	2.53752	5.591701	7.952641	2.6	3.3	-2.2	1
4.26	2.53752	5.591701	7.9134	2.2	3.2	-2	1
4.265	2.57022	5.55246	7.9134	2.1	2.7	-1.1	1
4.27	2.53752	5.63094	7.87416	2.3	1.8	-1.3	1
4.275	2.53752	5.519761	7.87416	2.5	1.4	-1.2	1
4.28	2.60946	5.55246	7.84146	2.1	1.1	-0.9	1
4.285	2.6487	5.55246	7.84146	2.1	1.4	-0.9	1
4.29	2.6487	5.591701	7.84146	2.1	1.3	-0.9	1
4.295	2.75988	5.519761	7.80222	2	1.8	-0.8	1
4.3	2.79912	5.519761	7.80222	1.8	1.8	-0.9	1
4.305	2.75988	5.55246	7.84146	1.6	2	-1.1	1
4.31	2.79912	5.55246	7.84146	1.4	2.4	-1.1	1
4.315	2.79912	5.55246	7.84146	1.5	2.5	-1.6	1
4.32	2.83182	5.519761	7.80222	1.5	3	-2	1
4.325	2.83182	5.519761	7.80222	1.6	2.9	-1.6	1
4.33	2.83182	5.519761	7.87416	1.2	3.5	-2.3	1
4.335	2.79912	5.55246	7.84146	1.4	3.9	-2.2	1
4.34	2.79912	5.519761	7.952641	1.7	4.1	-2.7	1
4.345	2.72064	5.55246	7.84146	1.5	4.5	-2.4	1
4.35	2.75988	5.591701	7.87416	1.4	5	-2.1	1
4.355	2.72064	5.55246	7.87416	1.3	4.9	-2.8	1
4.36	2.68794	5.591701	7.80222	1.6	4.4	-2.9	1
4.365	2.68794	5.55246	7.84146	1.6	4.4	-2.7	1
4.37	2.60946	5.63094	7.80222	1.9	4.7	-3.3	1
4.375	2.6487	5.591701	7.87416	1.8	4.4	-3.6	1
4.38	2.6487	5.519761	7.9134	1.5	4.2	-3.2	1
4.385	2.60946	5.63094	7.87416	1.6	4.1	-2.8	1
4.39	2.57022	5.63094	7.9134	1.8	4	-2.6	1
4.395	2.57022	5.63094	7.80222	1.6	4.4	-2.8	1
4.4	2.6487	5.63094	7.80222	1.5	3.7	-3.1	1
4.405	2.57022	5.63094	7.80222	1.7	3.5	-2.9	1
4.41	2.60946	5.63094	7.84146	2.4	3.5	-2.6	1
4.415	2.60946	5.63094	7.84146	2.3	3.3	-2.7	1
4.42	2.6487	5.66364	7.80222	1.7	4.2	-2.8	1
4.425	2.6487	5.66364	7.80222	1.9	4.3	-2.7	1
4.43	2.68794	5.63094	7.84146	2.2	4	-2.8	1
4.435	2.6487	5.591701	7.80222	1.8	4.2	-3	1
4.44	2.68794	5.63094	7.87416	2.2	4.2	-3	1
4.445	2.60946	5.55246	7.87416	2.3	4.2	-2.6	1
4.45	2.6487	5.591701	7.87416	2.2	3.9	-3	1
4.455	2.53752	5.55246	7.87416	2.8	4.2	-3	1
4.46	2.49828	5.591701	7.9134	2.3	3.6	-3.4	1
4.465	2.79912	5.63094	7.84146	2.6	3.2	-2.8	1
4.47	3.06072	5.63094	7.80222	2.5	3.6	-3.5	1
4.475	2.87106	5.591701	7.76952	3.2	4.9	-4.2	1
4.48	2.75988	5.591701	7.9134	3.5	5.4	-4	1
4.485	2.72064	5.519761	7.985341	4.2	5.8	-4.7	1
4.49	2.72064	5.591701	7.9134	4.6	6	-4.6	1
4.495	2.87106	5.519761	7.952641	5.1	5.9	-5.1	1
4.5	2.79912	5.55246	7.9134	5.1	6.2	-5	1
4.505	2.75988	5.591701	7.952641	5.8	6.7	-5.3	1
4.51	2.75988	5.63094	7.952641	6.3	6.7	-5.8	1
4.515	2.60946	5.66364	7.87416	7	6.5	-6.4	1
4.52	2.57022	5.70288	7.952641	7.3	6	-6.3	1
4.525	2.42634	5.77482	7.9134	7.6	7	-6	1
4.53	2.3871	5.74212	7.985341	7.7	6	-6.4	1
4.535	2.30862	5.77482	7.952641	7.8	5.1	-5.6	1
4.54	2.30862	5.814061	7.952641	8.4	5.1	-5.2	1
4.545	2.3871	5.814061	7.9134	9.1	4.8	-4.9	1
4.55	2.3871	5.66364	7.952641	9.8	4.3	-4.6	1
4.555	2.3871	5.70288	8.02458	10.3	4.1	-4.7	1
4.56	2.3871	5.77482	7.985341	10.8	3.2	-4.4	1
4.565	2.49828	5.74212	8.02458	11.4	2.5	-4.3	1
4.57	2.49828	5.70288	8.09652	12.7	1.2	-4.4	1
4.575	2.57022	5.886	8.02458	14.5	-0.2	-4.6	1
4.58	2.68794	5.74212	8.057281	15	-1.8	-5.1	1
4.585	2.72064	5.66364	8.09652	15.2	-3.8	-5.8	1
4.59	2.53752	5.74212	8.2404	16.2	-6.5	-6.7	1
4.595	2.30862	5.63094	8.45622	18.3	-10.4	-8.4	1
4.6	2.08626	5.33664	8.600101	21.4	-13.3	-9.5	1
4.605	2.23668	5.18622	8.78322	24.9	-17.4	-11.9	1
4.61	2.53752	4.93116	9.03828	29.3	-18.2	-14.7	1
4.615	2.3871	4.93116	8.85516	33.6	-17.4	-19.1	1
4.62	2.53752	5.25816	8.600101	38	-24	-24.3	1
4.625	2.9103	5.25816	8.5674	39.6	-30.4	-28.4	1
4.63	3.24384	5.18622	8.5674	39.3	-33.7	-31.9	1
4.635	3.28308	5.0031	8.52816	39.9	-35.9	-35.8	1
4.64	3.4662	4.7088	8.600101	40.2	-37.5	-38.8	1
4.645	3.7278	4.1202	8.894401	39.4	-38.7	-40.7	1
4.65	4.02864	3.38118	9.2541	37.3	-37.9	-41.9	1
4.655	4.17906	2.60946	9.62034	33.8	-34.8	-42	1
4.66	4.13982	1.68732	10.09122	29.9	-31.8	-40.6	1
4.665	4.13982	0.9156	10.5621	26.6	-29	-38.8	1
4.67	4.40142	0.7717201	10.8891	22.6	-25.4	-37.3	1
4.675	4.40142	0.25506	11.11146	17.7	-23.3	-33.7	1
4.68	4.4799	-0.21582	11.25534	11.1	-21.5	-28.1	1
4.685	4.59108	-0.25506	11.14416	5.6	-19.4	-22.7	1
4.69	4.7742	-0.0327	11.25534	1.8	-17.7	-17.6	1
4.695	4.81344	0.07194	11.14416	-3.2	-16.9	-12.3	1
4.7	4.70226	0.2943	11.11146	-8.5	-16.4	-6.8	1
4.705	4.66302	0.47742	10.96104	-13.7	-16	0	1
4.71	4.62378	0.73248	10.78446	-17.6	-15.6	5.6	1
4.715	4.59108	1.13796	10.78446	-21.5	-16	11.3	1
4.72	4.5126	1.36032	10.78446	-24.7	-16.5	16.4	1
4.725	4.40142	1.68732	10.67328	-29.6	-16.4	22.2	1
4.73	4.29024	2.3544	10.38552	-34.5	-16.3	28.2	1
4.735	4.17906	2.79258	10.16316	-38.7	-16.4	32.1	1
4.74	3.91746	3.42042	9.947341	-42.5	-17.7	35.2	1
4.745	3.76704	3.96978	9.80346	-46.2	-18.6	37.9	1
4.75	4.06788	4.55838	9.437221	-49.7	-18.8	40.1	1
4.755	4.02864	5.14698	9.14946	-53.5	-17.3	38.5	1
4.76	3.7278	5.33664	8.82246	-56.7	-14.2	34.6	1
4.765	3.28308	5.591701	8.38428	-58.8	-8.3	30.5	1
4.77	2.72064	5.84676	7.87416	-59.2	-4.9	26.8	1
4.775	2.30862	6.06912	7.54716	-58.5	-3.9	23.3	1
4.78	2.01432	6.40266	6.97164	-56.2	-4.9	20.5	1
4.785	3.32232	6.84084	7.004341	-51.9	-4.4	17.4	1
4.79	3.65586	7.0632	5.36934	-42.6	11.2	10	1
4.795	2.27592	7.0632	4.35564	-32.9	23.2	-2.3	1
4.8	1.53036	7.54062	4.06134	-25.3	30.3	-8.5	1
4.805	0.44472	8.02458	4.02864	-17.2	32.2	-12.3	1
4.81	0.0327	8.16846	3.9894	-9.1	27	-14.4	1
4.815	0.48396	8.16846	3.9567	1	15.3	-12.8	1
4.82	1.15104	8.2404	4.02864	8.4	5.9	-10.3	1
4.825	1.67424	8.390821	4.13982	15.1	0.5	-7.8	1
4.83	2.34786	8.57394	4.53876	21.5	-2.1	-6.7	1
4.835	2.45904	8.685121	4.46028	26	-0.7	-5.6	1
4.84	2.60946	8.71782	4.86576	29.8	2.1	-3.3	1
4.845	3.02148	8.979421	5.00964	31.7	6.5	-2.2	1
4.85	3.06072	8.757061	5.22546	33.1	14.1	-3.3	1
4.855	2.75988	9.273721	5.519761	32.8	20.3	-4.9	1
4.86	3.28308	9.528781	5.76828	32.3	28.4	-4.9	1
4.865	2.79912	9.6792	6.16722	27.5	38.9	-7.2	1
4.87	2.27592	10.92834	6.82122	22.6	44.3	-7.4	1
4.875	1.56306	11.77854	7.54716	14.2	46.6	-6.1	1
4.88	0.63438	10.41168	7.11552	2.6	45.9	-2.1	1
4.885	0.40548	9.456841	5.80752	-5.3	43.7	2.5	1
4.89	0.48396	9.051361	4.38834	-8.6	40.4	3.2	1
4.895	-0.07194	9.751141	3.51852	-7.5	37.3	0.9	1
4.9	-0.96792	11.48424	3.04764	-5.2	28.2	-1.2	1
4.905	-1.00716	12.80532	2.79258	-4.4	17.8	1	1
4.91	-0.8175	13.7994	2.79258	-4.1	12.4	1.3	1
4.915	-1.15104	14.6496	2.86452	-4.8	10.5	-0.7	1
4.92	-2.01432	13.7667	3.73434	-6.5	9.5	-3	1
4.925	-2.19744	9.751141	6.49422	-9.5	8.2	-3.7	1
4.93	-0.11118	7.6518	8.495461	-12.6	10.9	-1.4	1
4.935	2.42634	5.591701	8.27964	-11.8	14.2	3.4	1
4.94	3.6951	3.71472	8.057281	-11.9	12.3	5.6	1
4.945	3.76704	4.08096	7.985341	-10.8	6.4	4	1
4.95	3.1719	5.22546	8.27964	-7.7	2.6	1.2	1
4.955	2.42634	6.1803	8.45622	-6.6	0.4	0.3	1
4.96	1.93584	6.43536	8.35158	-7	-2	-0.3	1
4.965	1.82466	6.10836	8.27964	-6.4	-2.5	0.4	1
4.97	1.97508	5.814061	8.2404	-5.3	-3.9	1.6	1
4.975	2.16474	5.74212	8.2404	-4.5	-5.3	2.4	1
4.98	2.53752	5.66364	8.09652	-4	-5.2	3.1	1
4.985	2.87106	5.74212	7.9134	-3.5	-6	3	1
4.99	2.9103	5.77482	7.80222	-3.2	-5.1	2.5	1
4.995	2.75988	5.84676	7.73028	-3.3	-4.9	1.9	1
5	2.57022	5.92524	7.73028	-3.1	-4.1	1.6	1
5.005	2.34786	5.92524	7.73028	-3.6	-3.5	1.7	1
5.01	2.34786	5.886	7.73028	-4.7	-3.7	1.8	1
5.015	2.3871	5.92524	7.80222	-4.2	-3.8	1.8	1
5.02	2.42634	5.74212	7.80222	-4.4	-4.6	2	1
5.025	2.57022	5.74212	7.80222	-4.6	-3.6	2.5	1
5.03	2.57022	5.66364	7.84146	-4.4	-3.7	2.2	1
5.035	2.45904	5.74212	7.84146	-4.4	-4.1	2.7	1
5.04	2.42634	5.74212	7.87416	-4.4	-3.7	2.2	1
5.045	2.53752	5.74212	7.9134	-4.2	-3.8	2.3	1
5.05	2.57022	5.66364	7.76952	-4.4	-3.7	2.1	1
5.055	2.60946	5.74212	7.76952	-4.6	-4.1	2.7	1
5.06	2.6487	5.66364	7.87416	-4.4	-3.9	2.1	1
5.065	2.60946	5.66364	7.76952	-3.9	-4.1	2.3	1
5.07	2.53752	5.70288	7.80222	-4.4	-4.2	2.3	1
5.075	2.45904	5.66364	7.80222	-3.7	-3.7	2.1	1
5.08	2.3871	5.66364	7.84146	-3.8	-4.2	2	1
5.085	2.49828	5.74212	7.87416	-4.5	-4.3	2.1	0
5.09	2.53752	5.66364	7.87416	-5.5	-4.8	3	0
5.095	2.60946	5.63094	7.87416	-4.4	-4.6	2.8	0
5.1	2.57022	5.66364	7.80222	-3.6	-4.8	2.6	0
5.105	2.45904	5.66364	7.84146	-3.9	-4.5	3	0
5.11	2.45904	5.591701	7.9134	-3.9	-4.6	3.2	0
5.115	2.45904	5.63094	7.952641	-3.4	-5.7	3.2	0
5.12	2.53752	5.66364	7.87416	-3.6	-5.6	3.3	0
5.125	2.72064	5.55246	7.87416	-4.2	-5.7	3.5	0
5.13	2.79912	5.55246	7.87416	-3.5	-5.9	3.6	0
5.135	2.75988	5.591701	7.84146	-3.2	-6.3	3.9	0
5.14	2.6487	5.66364	7.87416	-3.5	-6.3	3.5	0
5.145	2.79912	5.591701	7.84146	-3.9	-5.6	3.2	0
5.15	2.9103	5.63094	7.84146	-4.2	-5.1	2.7	0
5.155	2.87106	5.70288	7.9134	-3.4	-4.9	2.3	0
5.16	2.9103	5.63094	7.84146	-2.7	-3.3	2.1	0
5.165	2.87106	5.66364	7.80222	-2.8	-3	1.8	0
5.17	2.75988	5.66364	7.76952	-2.7	-2.7	1.3	0
5.175	2.79912	5.63094	7.76952	-2.4	-2.3	1.1	0
5.18	2.72064	5.66364	7.84146	-2.5	-2.3	0.9	0
5.185	2.6487	5.63094	7.80222	-2.8	-1.7	1.1	0
5.19	2.60946	5.66364	7.76952	-2.7	-1.9	0.8	0
5.195	2.60946	5.63094	7.87416	-2.8	-2.1	1	0
5.2	2.6487	5.591701	7.84146	-3.3	-2.7	1.9	0
5.205	2.60946	5.66364	7.80222	-3.1	-2.7	1.8	0
5.21	2.53752	5.63094	7.87416	-3.1	-2.8	1.8	0
5.215	2.53752	5.63094	7.9134	-2.6	-2.8	1.4	0
5.22	2.60946	5.591701	7.84146	-2.9	-3.6	1.6	0
5.225	2.57022	5.63094	7.80222	-3.2	-3.7	1.8	0
5.23	2.57022	5.591701	7.80222	-3.2	-3.7	2.1	0
5.235	2.57022	5.63094	7.87416	-3.2	-3.9	1.8	0
5.24	2.49828	5.591701	7.9134	-3.9	-4.5	2.6	0
5.245	2.53752	5.591701	7.9134	-4	-4.3	2.8	0
5.25	2.49828	5.63094	7.9134	-3.6	-4.1	2.9	0
5.255	2.53752	5.70288	7.952641	-3.3	-4.2	3	0
5.26	2.60946	5.591701	7.985341	-3.5	-4.8	2.5	0
5.265	2.57022	5.591701	7.952641	-3.2	-5.1	3	0
5.27	2.6487	5.63094	8.02458	-3	-5.3	3	0
5.275	2.75988	5.66364	7.985341	-2.8	-5	3.1	0
5.28	2.83182	5.66364	7.9134	-2.7	-5.3	3.3	0
5.285	2.75988	5.66364	7.80222	-2.2	-5.3	2.8	0
5.29	2.79912	5.55246	7.84146	-2.1	-5.2	2.5	0
5.295	2.87106	5.591701	7.87416	-1.9	-4.7	2.9	0
5.3	3.06072	5.44782	7.84146	-2.1	-4.5	3	0
5.305	3.02148	5.55246	7.80222	-1.6	-3.9	2.5	0
5.31	2.98224	5.48052	7.80222	-1.4	-3.7	2	0
5.315	3.06072	5.36934	7.84146	-1.4	-2.6	1.9	0
5.32	3.06072	5.48052	7.80222	-1.5	-2.6	0.9	0
5.325	3.02148	5.48052	7.84146	-1.3	-2.1	1	0
5.33	2.94954	5.44782	7.84146	-0.7	-1.6	0.3	0
5.335	2.94954	5.48052	7.87416	-0.4	-1.1	0	0
5.34	2.94954	5.44782	7.9134	0	-0.4	-0.2	0
5.345	2.94954	5.519761	7.87416	0	-0.3	-0.1	0
5.35	2.87106	5.55246	7.84146	0.1	-0.5	0	0
5.355	2.79912	5.55246	7.87416	0.1	0	-0.1	0
5.36	2.87106	5.55246	7.80222	-0.3	0.5	-0.2	0
5.365	2.83182	5.519761	7.9134	-0.1	0.9	-0.7	0
5.37	2.79912	5.519761	7.80222	-0.2	0.4	-0.4	0
5.375	2.83182	5.519761	7.80222	0	0	0.2	0
5.38	2.87106	5.55246	7.80222	0.4	0	-0.4	0
5.385	2.87106	5.48052	7.87416	0.4	0.4	-0.2	0
5.39	2.87106	5.519761	7.84146	0.5	0.1	-0.4	0
5.395	2.79912	5.519761	7.80222	0	0.1	-0.4	0
5.4	2.75988	5.519761	7.80222	0.1	0.6	-0.4	0
5.405	2.83182	5.519761	7.76952	-0.2	0.4	-0.4	0
5.41	2.79912	5.55246	7.80222	0.2	0.1	-0.2	0
5.415	2.75988	5.519761	7.9134	0	0	-0.2	0
5.42	2.75988	5.591701	7.84146	0	0	0	0
5.425	2.68794	5.55246	7.80222	0	0.1	-0.2	0
5.43	2.75988	5.55246	7.84146	0.1	0.2	0	0
5.435	2.68794	5.591701	7.80222	0.4	-0.1	0	0
5.44	2.57022	5.519761	7.84146	-0.1	-0.1	-0.4	0
5.445	2.68794	5.519761	7.87416	0	-0.4	-0.6	0
5.45	2.87106	5.519761	7.84146	0	-0.5	-0.3	0
5.455	3.02148	5.48052	7.87416	0.3	-0.6	0.1	0
5.46	2.79912	5.55246	7.84146	0.5	-0.1	-0.2	0
5.465	2.68794	5.591701	7.84146	0.2	0	-0.4	0
5.47	2.79912	5.519761	7.80222	0.2	0.1	0.2	0
5.475	2.87106	5.48052	7.87416	0.4	-0.2	-0.2	0
5.48	2.87106	5.48052	7.73028	0.4	0	0	0
5.485	2.75988	5.519761	7.80222	0.2	0.1	-0.2	0
5.49	2.79912	5.48052	7.84146	0.2	0.2	-0.4	0
5.495	2.79912	5.48052	7.84146	0.2	0.8	-0.3	0
5.5	2.83182	5.519761	7.76952	0.1	0.5	-0.6	0
5.505	2.83182	5.519761	7.84146	0	0.4	-0.5	0
5.51	2.79912	5.55246	7.76952	-0.6	0	-0.4	0
5.515	2.83182	5.48052	7.87416	-0.5	0.7	-0.2	0
5.52	2.83182	5.48052	7.84146	0.6	1.3	-1	0
5.525	2.9103	5.48052	7.84146	0	1.4	-1.1	0
5.53	2.94954	5.55246	7.80222	0.4	1.3	-1	0
5.535	2.9103	5.519761	7.84146	0.2	1.6	-1	0
5.54	2.9103	5.519761	7.87416	0.4	1.9	-1.3	0
5.545	2.79912	5.519761	7.87416	0.7	1.8	-1.4	0
5.55	2.87106	5.55246	7.84146	0.7	2.3	-1.3	0
5.555	2.83182	5.519761	7.80222	1	3.2	-1.8	0
5.56	2.83182	5.55246	7.87416	0.7	3.5	-1.5	0
5.565	2.75988	5.519761	7.84146	0.7	4.4	-2.1	0
5.57	2.79912	5.55246	7.87416	0.7	3.9	-2.3	0
5.575	2.75988	5.55246	7.80222	0.9	3.8	-2.3	0
5.58	2.79912	5.55246	7.9134	1.2	4	-2.6	0
5.585	2.72064	5.55246	7.9134	0.7	4.2	-2	0
5.59	2.87106	5.48052	7.952641	0.2	4.4	-1.8	0
5.595	2.83182	5.519761	7.87416	1.6	3.7	-2.8	0
5.6	2.79912	5.519761	7.952641	1.7	4.3	-2.7	0
5.605	2.87106	5.519761	7.952641	1.7	4.9	-3	0
5.61	3.02148	5.48052	7.9134	1.4	3.9	-2.3	0
5.615	3.06072	5.44782	7.87416	2.5	4.6	-2.9	0
5.62	3.13266	5.40858	7.9134	3.6	5.6	-3.7	0
5.625	3.21114	5.44782	7.87416	4	5.7	-3.9	0
5.63	3.32232	5.36934	7.76952	4.2	6.7	-4.6	0
5.635	3.28308	5.44782	7.76952	4.6	8.4	-5.5	0
5.64	3.21114	5.44782	7.76952	5	9.3	-6.5	0
5.645	3.06072	5.44782	7.80222	5.4	10.2	-7	0
5.65	2.87106	5.591701	7.84146	6.2	12.1	-7.7	0
5.655	2.79912	5.55246	7.84146	7.2	13.5	-8.3	0
5.66	2.6487	5.55246	7.87416	6.6	14	-7.8	0
5.665	2.49828	5.519761	7.985341	7	14.6	-8.4	0
5.67	2.53752	5.44782	8.02458	8	14.1	-8.3	0
5.675	2.42634	5.48052	8.02458	8.5	13.4	-8.8	0
5.68	2.6487	5.44782	8.09652	8.1	12.6	-8.3	0
5.685	2.57022	5.48052	8.12922	7.6	11.9	-8	0
5.69	2.72064	5.33664	8.09652	6	10.5	-7	0
5.695	2.72064	5.48052	8.02458	10.1	10.3	-8.1	0
5.7	2.9103	5.66364	7.9134	11.5	9.9	-9.5	0
5.705	2.94954	5.63094	7.87416	10.6	8.9	-9.5	0
5.71	2.98224	5.63094	7.84146	11	7.4	-10.1	0
5.715	3.06072	5.66364	7.9134	10.9	5.6	-10.9	0
5.72	3.06072	5.70288	7.87416	10.9	4.4	-11.2	0
5.725	3.13266	5.74212	7.985341	10.5	2.6	-11.9	0
5.73	2.98224	5.66364	8.057281	10.5	-1	-12.4	0
5.735	2.6487	5.48052	8.27964	11.8	-5.1	-13.2	0
5.74	2.53752	5.33664	8.600101	14.7	-9.9	-14.4	0
5.745	2.60946	5.07504	8.85516	20.6	-12.3	-15.3	0
5.75	2.49828	5.25816	8.894401	29.3	-13	-18.6	0
5.755	2.72064	5.14698	9.03828	38.8	-15.1	-22.9	0
5.76	2.42634	4.93116	9.36528	46.6	-14.9	-27.8	0
5.765	2.49828	5.519761	9.110221	60.8	-12.3	-35.1	0
5.77	2.72064	5.95794	9.03828	69.5	-14.2	-40.1	0
5.775	3.28308	5.99718	8.96634	75.8	-17.5	-44.7	0
5.78	3.39426	5.886	9.00558	81.9	-18.4	-49	0
5.785	3.09342	5.84676	9.03828	89.5	-19.4	-54.4	0
5.79	3.1719	5.99718	9.00558	97.5	-23.3	-60.5	0
5.795	3.6951	6.14106	9.07752	102.5	-27.5	-65.3	0
5.8	3.9894	6.06912	9.07752	107.6	-29.1	-70.8	0
5.805	4.10712	6.14106	8.78322	113.8	-28.9	-76.6	0
5.81	4.13982	6.14106	8.78322	120.4	-29.2	-81.6	0
5.815	4.17906	6.14106	8.96634	127.8	-30.9	-87.9	0
5.82	4.36872	6.03642	8.894401	133.3	-32.6	-93.5	0
5.825	4.963861	5.95794	8.711281	137.8	-34.4	-100.2	0
5.83	5.18622	5.92524	8.63934	141.6	-35.1	-107.4	0
5.835	5.0358	6.291481	8.67858	143.9	-35.5	-114.3	0
5.84	4.55184	6.40266	8.67858	145.4	-36.6	-122	0
5.845	4.02864	6.40266	8.45622	145.6	-39.3	-126.4	0
5.85	3.35502	6.03642	8.38428	146	-42.2	-128.5	0
5.855	3.13266	5.95794	8.52816	146.5	-47.8	-129.3	0
5.86	2.79912	5.0031	9.2541	145	-55.4	-128.6	0
5.865	2.68794	3.75396	10.41822	139.5	-62.5	-123.6	0
5.87	4.13982	2.42634	11.5431	131.6	-69.2	-116.1	0
5.875	6.010261	1.54344	12.63528	116.4	-65.8	-106.9	0
5.88	6.867	1.09872	13.61628	100.2	-58.8	-98.2	0
5.885	7.017421	-0.10464	14.01522	80.2	-48.6	-86.6	0
5.89	7.27902	-1.24914	13.76016	55.8	-32.2	-71.7	0
5.895	7.1286	-1.98162	13.21734	38.6	-20.5	-59	0
5.9	6.93894	-2.42634	12.77916	25.9	-9.6	-44.3	0
5.905	6.56616	-2.6814	12.66798	14.1	-5.2	-28.2	0
5.91	6.3438	-2.87106	12.41946	1.8	-5.3	-11.1	0
5.915	6.422281	-2.943	12.09246	-8.8	-7	5	0
5.92	6.45498	-2.6814	11.90934	-19	-9.9	19.5	0
5.925	6.45498	-2.3871	11.8701	-30	-9.7	34	0
5.93	6.16068	-1.90968	11.8701	-38.9	-8	45.2	0
5.935	5.67018	-1.43226	12.05322	-47.7	-4.4	53.3	0
5.94	5.18622	-0.43818	11.90934	-58.3	-1.4	60.5	0
5.945	4.55184	0.9156	12.05322	-67.2	-0.4	65.5	0
5.95	4.10712	2.0928	12.26904	-78.3	-0.7	69	0
5.955	3.7278	2.60946	12.1971	-91.2	-1.7	70.2	0
5.96	3.4662	2.83182	11.8374	-104.6	-2.1	69.5	0
5.965	3.09342	3.19806	11.28804	-115	-1.6	66.5	0
5.97	2.72064	3.38118	10.71252	-122.9	-1.1	63.6	0
5.975	2.49828	3.8586	10.2351	-130	-2.7	58.1	0
5.98	2.53752	4.45374	10.01928	-133.9	-5.3	54.6	0
5.985	2.72064	5.11428	9.76422	-136.7	-7.7	51.8	0
5.99	3.21114	5.74212	9.62034	-138.6	-11.1	49	0
5.995	3.6951	6.25224	9.33258	-141.1	-13.5	47.9	0
6	4.10712	6.54654	9.18216	-142.6	-14.4	46.7	0
6.005	4.29024	6.88008	8.85516	-143	-13.2	47.2	0
6.01	4.251	7.10244	8.52816	-143	-10.9	48.2	0
6.015	4.06788	7.285561	8.02458	-141.4	-9.3	50.1	0
6.02	3.9567	7.42944	7.586401	-138.8	-9	52.3	0
6.025	3.7278	7.6191	7.298641	-133.9	-9.2	54.8	0
6.03	3.50544	7.83492	7.004341	-129	-10.5	58.1	0
6.035	3.32232	8.09652	6.86046	-122.9	-12.4	60.1	0
6.04	3.28308	8.42352	6.605401	-117	-14.2	61.6	0
6.045	3.28308	8.7963	6.46152	-110.6	-15.1	63.2	0
6.05	3.24384	8.979421	6.2457	-102.6	-14.7	64.1	0
6.055	3.02148	9.0906	5.918701	-96.2	-13.3	64.4	0
6.06	2.75988	9.0906	5.624401	-89.9	-11.4	63.2	0
6.065	2.30862	8.940181	5.2647	-82.8	-8.5	61.2	0
6.07	2.01432	8.979421	4.9704	-74.9	-6.3	58.7	0
6.075	1.6023	9.051361	4.71534	-65.5	-5.5	56.1	0
6.08	1.3407	9.16254	4.49952	-56.2	-6.3	52.6	0
6.085	1.22952	9.312961	4.49952	-45.6	-8.3	47.8	0
6.09	1.22952	9.456841	4.46028	-38.1	-10.1	45.3	0
6.095	1.30146	9.751141	4.6107	-31.9	-12.1	42	0
6.1	1.37994	10.04544	4.68264	-24.4	-14	37.4	0
6.105	1.56306	10.2678	4.82652	-19.2	-14	35.2	0
6.11	1.56306	10.63404	4.75458	-16.2	-13.3	33.4	0
6.115	1.53036	10.81716	4.75458	-13.4	-12.4	30.9	0
6.12	1.45188	11.26188	4.78728	-11.4	-10.9	28.5	0
6.125	1.45188	11.55618	4.68264	-11.4	-8.5	27.1	0
6.13	1.45188	11.85048	4.89846	-11.2	-7.2	25.5	0
6.135	1.30146	12.10554	4.82652	-15	-5.8	25.6	0
6.14	1.37994	12.25596	4.68264	-18.6	-5.3	26.8	0
6.145	1.49112	12.25596	4.6107	-22.4	-4.2	27.4	0
6.15	1.64154	12.10554	4.38834	-26.6	-2.9	28.8	0
6.155	1.71348	11.88318	4.06134	-31	-1.1	28.9	0
6.16	1.93584	11.55618	3.6297	-34.3	2.5	29.1	0
6.165	2.05356	11.03952	3.26346	-36	6.9	28.4	0
6.17	2.1255	10.63404	2.6814	-35.9	11	27.3	0
6.175	2.94954	9.711901	2.6814	-33.6	15.9	26.3	0
6.18	3.02148	9.051361	1.7004	-20.7	34.5	23.3	0
6.185	2.72064	9.49608	0.32046	-2.7	54.3	10.3	0
6.19	2.60946	9.823081	0.10464	5.8	62.8	5.2	0
6.195	2.19744	9.901561	0.10464	14.1	68.4	3.7	0
6.2	1.93584	9.823081	-0.10464	23.5	70.4	1.3	0
6.205	2.16474	9.79038	-0.14388	32.5	71.1	0	0
6.21	2.75988	9.86232	-0.32046	46.2	74.4	0.1	0
6.215	3.13266	9.79038	-0.54282	56.5	80.1	-1.2	0
6.22	2.94954	9.79038	-1.08564	67.9	89.1	-4.2	0
6.225	2.1255	9.528781	-1.7004	80.2	97.6	-8.8	0
6.23	0.8175	9.0906	-2.53752	94.6	104.7	-10.5	0
6.235	-0.8959801	8.829	-3.19152	112.8	108.4	-9	0
6.24	-0.96792	9.823081	-0.7978801	136.2	109.3	-3.3	0
6.245	2.30862	24.21762	12.74646	148.8	122	-6.9	0
6.25	-8.475841	37.87314	29.66544	104	77.2	-41.5	0
6.255	-32.03292	29.0376	17.97192	14	5.3	-8.4	0
6.26	-19.03794	11.55618	11.03952	-51.5	36.3	15.4	0
6.265	-3.76704	-5.63094	7.65834	-41	40.8	7.9	0
6.27	4.29024	0.8829001	8.894401	-6.8	22.7	9.1	0
6.275	9.927721	6.62502	9.437221	3.7	-5.4	20.6	0
6.28	9.443761	8.057281	8.75052	-5.6	-16.1	14.2	0
6.285	3.39426	5.33664	7.65834	-11.7	-16.2	1.6	0
6.29	0.40548	4.81998	7.80222	-12.6	-14.7	-0.4	0
6.295	0.25506	6.991261	8.495461	-5.9	-10.6	0	0
6.3	1.0791	6.80814	8.312341	-6.3	-10.7	0.9	0
6.305	2.79912	5.591701	7.586401	-8.9	-11	3.3	0
6.31	3.61662	5.70288	7.298641	-10.2	-12.3	4.5	0
6.315	3.61662	6.25224	7.37058	-10.2	-11.9	4.1	0
6.32	3.76704	6.291481	7.22016	-10.1	-7.7	2.8	0
6.325	3.65586	5.99718	7.298641	-9.6	-3	0.4	0
6.33	3.35502	5.84676	7.44252	-9.8	0	-1.9	0
6.335	2.94954	5.814061	7.73028	-9.4	1.7	-2.8	0
6.34	2.60946	5.74212	7.80222	-9.5	1.8	-2.5	0
6.345	2.3871	5.814061	7.985341	-9.5	2	-3.1	0
6.35	2.08626	5.886	8.09652	-9.2	1.7	-2.8	0
6.355	1.90314	5.886	8.16846	-8.7	1.6	-2.4	0
6.36	1.8639	5.84676	8.057281	-8.3	1.1	-2.7	0
6.365	1.97508	5.814061	8.02458	-7.6	0	-0.9	0
6.37	2.27592	5.84676	7.9134	-7.3	-2	0.3	0
6.375	2.45904	5.74212	7.84146	-7.4	-2.7	1.6	0
6.38	2.57022	5.814061	7.80222	-7	-2.5	1.6	0
6.385	2.57022	5.70288	7.80222	-6.5	-2.4	1.6	0
6.39	2.45904	5.74212	7.80222	-6.5	-2	1.1	0
6.395	2.49828	5.66364	7.9134	-6	-1.6	1.9	0
6.4	2.49828	5.66364	7.84146	-5.3	-2.1	1.6	0
6.405	2.45904	5.63094	7.9134	-5.1	-2.4	1.3	0
6.41	2.3871	5.63094	7.87416	-5	-2.8	1.4	0
6.415	2.42634	5.591701	7.84146	-5.2	-2.4	1.4	0
6.42	2.3871	5.591701	7.84146	-5.7	-2.8	1.7	0
6.425	2.34786	5.66364	7.9134	-5.8	-2.5	2	0
6.43	2.27592	5.63094	7.87416	-5.4	-2.9	1.8	0
6.435	2.16474	5.66364	7.9134	-5.8	-3.9	2.2	0
6.44	2.19744	5.591701	7.9134	-6.1	-3.9	3.2	0
6.445	2.3871	5.591701	7.87416	-6.6	-5.3	3.8	0
6.45	2.42634	5.591701	7.9134	-6.4	-6	4.4	0
6.455	2.49828	5.55246	7.9134	-5.8	-6.8	3.9	0
6.46	2.49828	5.55246	7.87416	-5.8	-6.5	3.9	0
6.465	2.53752	5.55246	7.9134	-5.8	-6.4	3.9	0
6.47	2.60946	5.55246	7.87416	-5.7	-6	4	0
6.475	2.68794	5.44782	7.87416	-5.1	-6.5	4.3	0
6.48	2.75988	5.55246	7.87416	-5.4	-6.5	3.6	0
6.485	2.87106	5.519761	7.9134	-5	-6.2	3.4	0
6.49	2.87106	5.519761	7.9134	-4.5	-5.1	2.8	0
6.495	2.87106	5.48052	7.87416	-4.2	-4.6	3.2	0
6.5	2.9103	5.519761	7.80222	-4	-3.5	2.3	0
6.505	2.83182	5.519761	7.9134	-3.2	-2.7	1.6	0
6.51	2.79912	5.591701	7.9134	-3	-1.7	1.4	0
6.515	2.79912	5.55246	7.9134	-2.5	-1.6	0.8	0
6.52	2.79912	5.55246	7.87416	-2.3	-1.6	0.4	0
6.525	2.68794	5.55246	7.9134	-2.1	-1	-0.2	0
6.53	2.75988	5.591701	7.87416	-1.7	-0.2	-0.7	0
6.535	2.6487	5.55246	7.9134	-1.5	-0.1	-0.4	0
6.54	2.6487	5.48052	7.952641	-1.4	-0.2	-0.4	0
6.545	2.6487	5.519761	7.952641	-0.9	0	-0.9	0
6.55	2.60946	5.55246	7.9134	-0.7	0.7	-0.9	0
6.555	2.6487	5.591701	7.87416	-0.8	0.6	-0.9	0
6.56	2.6487	5.55246	7.9134	-0.7	0.4	-1.1	0
6.565	2.57022	5.591701	7.9134	-0.5	0	-0.8	0
6.57	2.57022	5.55246	7.9134	0	0	-0.7	0
6.575	2.57022	5.55246	7.952641	0.1	0	-0.8	0
6.58	2.60946	5.519761	7.9134	0	0.6	-0.4	0
6.585	2.57022	5.591701	7.9134	0.3	0	-1	0
6.59	2.53752	5.63094	7.9134	0	0.4	-0.8	0
6.595	2.57022	5.55246	7.9134	-0.4	1.2	-0.4	0
6.6	2.6487	5.48052	7.9134	0.2	0.9	-0.4	0
6.605	2.57022	5.519761	7.952641	0.6	0.5	-0.4	0
6.61	2.53752	5.55246	7.87416	0.2	0.5	-0.4	0
6.615	2.60946	5.63094	7.952641	0.2	0.4	-0.2	0
6.62	2.6487	5.519761	7.9134	0.3	0	-0.4	0
6.625	2.57022	5.55246	7.9134	0.3	0.2	-0.4	0
6.63	2.53752	5.44782	7.9134	0.4	0.4	-0.2	0
6.635	2.68794	5.591701	7.87416	0.8	0.6	-0.3	0
6.64	2.68794	5.519761	7.9134	0.7	0.4	0.2	0
6.645	2.6487	5.591701	7.87416	0.5	0.2	-0.3	0
6.65	2.72064	5.519761	7.87416	0.7	0.4	-0.2	0
6.655	2.79912	5.48052	7.84146	0.9	0.3	-0.6	0
6.66	2.72064	5.519761	7.87416	0.5	0	-0.6	0
6.665	2.72064	5.519761	7.9134	0.5	0.4	-0.7	0
6.67	2.68794	5.519761	7.87416	0.7	0.7	-0.9	0
6.675	2.6487	5.519761	7.87416	0.7	0.5	-1.1	0
6.68	2.53752	5.519761	7.87416	0.5	0.8	-0.9	0
6.685	2.6487	5.55246	7.84146	0.9	0.9	-1.2	0
6.69	2.6487	5.519761	7.9134	1	1.3	-1.6	0
6.695	2.53752	5.519761	7.9134	0.9	0.7	-1.4	0
6.7	2.60946	5.519761	7.87416	0.6	0.9	-1.1	0
6.705	2.57022	5.519761	7.84146	0.9	1.3	-1.4	0
6.71	2.45904	5.519761	7.952641	1.1	2.1	-1.4	0
6.715	2.75988	5.519761	7.80222	0.3	1.6	-1.4	0
6.72	2.57022	5.519761	7.9134	1.1	1.8	-1.8	0
6.725	2.45904	5.48052	7.87416	1.5	1.7	-1.3	0
6.73	2.6487	5.591701	7.87416	0.8	2	-1.3	0
6.735	2.6487	5.519761	7.952641	0.7	2.1	-1.7	0
6.74	2.49828	5.591701	7.952641	1.4	2.7	-2.5	0
6.745	2.6487	5.55246	7.9134	1.5	2.4	-2.1	0
6.75	2.6487	5.48052	7.9134	0.9	2.9	-2.6	0
6.755	2.42634	5.55246	7.985341	1.5	3.6	-2.5	0
6.76	2.60946	5.55246	7.952641	3	3.7	-2.3	0
6.765	2.49828	5.40858	7.9134	2.3	4.5	-2.5	0
6.77	2.45904	5.591701	8.02458	1.5	4.6	-2.3	0
6.775	2.53752	5.55246	7.952641	3.2	4.3	-1.9	0
6.78	2.49828	5.55246	7.952641	2.3	4.9	-1.9	0
6.785	2.60946	5.55246	8.02458	3	3.6	-2.4	0
6.79	2.45904	5.48052	7.87416	3.1	3.7	-1.8	0
6.795	2.57022	5.48052	8.057281	3.7	3.6	-1.8	0
6.8	2.57022	5.40858	7.80222	3.7	3.2	-1.5	0
6.805	2.72064	5.44782	7.9134	1.8	2.8	-0.9	0
6.81	2.53752	5.48052	7.952641	3.5	3.4	-1.4	0
6.815	2.57022	5.519761	8.02458	4.4	3.7	-2.4	0
6.82	2.53752	5.40858	7.952641	5.6	3.2	-2.3	0
6.825	2.42634	5.44782	7.985341	6.3	2.6	-1.8	0
6.83	2.68794	5.55246	8.12922	7.6	1.8	-2	0
6.835	2.79912	5.519761	8.12922	8	1.3	-2.2	0
6.84	2.68794	5.55246	8.2404	8.3	1.3	-2.3	0
6.845	3.09342	5.519761	8.16846	10	0.6	-3	0
6.85	3.32232	5.519761	8.09652	11.6	0.7	-3	0
6.855	3.39426	5.591701	8.02458	12.9	0.7	-4.1	0
6.86	3.39426	5.591701	7.985341	13.5	0.7	-5.6	0
6.865	3.4335	5.519761	8.02458	12.4	0.6	-6.5	0
6.87	3.35502	5.63094	8.057281	13.2	0.8	-8.2	0
6.875	3.13266	5.70288	8.057281	15	0.9	-10.5	0
6.88	2.94954	5.814061	8.16846	15.5	-0.1	-12.2	0
6.885	2.75988	5.74212	8.52816	16.2	-3.8	-13.3	0
6.89	2.30862	5.55246	8.711281	17.8	-8.1	-13.6	0
6.895	2.42634	5.11428	9.18216	23.3	-15.6	-14.9	0
6.9	2.16474	5.04234	9.437221	36.6	-21.2	-17	0
6.905	3.1719	5.11428	9.5811	49.9	-24.6	-19.6	0
6.91	3.4335	4.66956	9.875401	65.1	-18.2	-22.5	0
6.915	2.87106	5.11428	9.692281	82.7	-10.5	-27.5	0
6.92	3.1719	5.63094	9.40452	98.9	-6.9	-31.4	0
6.925	3.09342	5.77482	9.659581	113.8	-4.6	-36	0
6.93	2.98224	5.84676	9.5484	123.9	-3.8	-39.7	0
6.935	3.09342	6.219541	9.437221	134.1	-3.4	-42.7	0
6.94	3.09342	6.14106	9.40452	144.1	-2.6	-46	0
6.945	3.06072	6.06912	9.33258	150.7	-7.4	-51.1	0
6.95	3.6951	6.33072	9.2541	157.8	-14.3	-57.8	0
6.955	3.9567	6.14106	8.894401	162.1	-18.4	-64.4	0
6.96	4.251	6.25224	8.63934	167.2	-21	-70.9	0
6.965	4.36872	5.886	8.63934	171.6	-21.8	-77.3	0
6.97	4.36872	5.591701	8.52816	175.3	-23.8	-84.5	0
6.975	4.62378	5.63094	8.312341	179.1	-27.7	-93.3	0
6.98	4.7742	6.10836	8.2404	182.1	-30.9	-102.8	0
6.985	5.18622	6.585781	8.12922	184.3	-31.2	-114.1	0
6.99	4.81344	6.43536	7.84146	185.7	-28.7	-122.5	0
6.995	4.36872	6.62502	7.69758	185.9	-28.9	-128	0
7	4.02864	6.513841	7.37058	183.4	-31.7	-132.5	0
7.005	3.21114	6.513841	7.2594	181.7	-34.5	-135.1	0
7.01	2.53752	7.0305	7.2594	179.1	-43.3	-135.6	0
7.015	2.23668	6.7689	7.84146	174.2	-54.4	-134.7	0
7.02	3.02148	5.95794	9.07752	169.8	-63.4	-133.9	0
7.025	4.36872	5.55246	10.74522	160.7	-73.2	-132.8	0
7.03	5.8206	5.74212	13.03422	142.5	-81.9	-129.2	0
7.035	6.56616	5.04234	14.41416	107.5	-85.6	-119.8	0
7.04	7.017421	2.57022	14.95698	74.1	-82.4	-112.5	0
7.045	6.867	1.06602	14.44686	44.5	-73.1	-106.7	0
7.05	6.422281	-0.54936	13.5051	18.9	-65.1	-100.3	0
7.055	5.93178	-1.83774	12.59604	-2.8	-59	-92.7	0
7.06	6.16068	-3.01494	11.43846	-25.9	-57.5	-80.7	0
7.065	6.45498	-3.34848	10.92834	-39.1	-58.2	-71	0
7.07	7.1286	-3.5643	10.60134	-49.8	-59.9	-60.4	0
7.075	7.390201	-2.83182	10.92834	-59	-61.8	-47.6	0
7.08	7.80222	-2.3544	11.11146	-67.7	-62.6	-32.9	0
7.085	8.13576	-1.72656	11.25534	-80.3	-60.3	-13.3	0
7.09	8.175	-1.39302	11.25534	-90.2	-56.2	2.3	0
7.095	7.50138	-0.54936	11.03952	-98.5	-51.3	17.8	0
7.1	7.05666	1.13796	10.8891	-106	-47.5	31.9	0
7.105	6.605401	1.65462	11.03952	-114.8	-46.8	45	0
7.11	5.67018	1.7985	10.71252	-126.7	-42.4	58.1	0
7.115	4.70226	2.13204	10.16316	-133.5	-38.6	66	0
7.12	3.80628	2.53752	9.76422	-138.3	-37.1	71.1	0
7.125	2.94954	3.12612	9.5811	-141.4	-36.4	74.2	0
7.13	2.42634	3.96978	9.5484	-143.7	-36.8	75.9	0
7.135	2.05356	4.89192	9.5811	-146	-38.5	76	0
7.14	1.93584	5.63094	9.659581	-147.9	-40.1	75.4	0
7.145	2.05356	6.219541	9.692281	-151.6	-41.9	73.6	0
7.15	2.08626	6.7362	9.659581	-154	-42.4	71.5	0
7.155	2.08626	7.213621	9.5484	-155.9	-42.2	69.4	0
7.16	2.1255	7.507921	9.33258	-157.8	-40.7	67.6	0
7.165	2.19744	7.72374	9.07752	-157.9	-38.7	67.7	0
7.17	2.08626	8.12922	8.63934	-157.1	-38	66.9	0
7.175	2.30862	8.35158	8.312341	-154.7	-37.1	67.1	0
7.18	2.05356	8.757061	7.84146	-151.8	-36.6	68.6	0
7.185	1.90314	9.01212	7.403281	-146.3	-34.2	69.6	0
7.19	1.56306	9.273721	6.86046	-141.1	-34.3	70.2	0
7.195	1.15104	9.6792	6.422281	-134.7	-33.3	69.9	0
7.2	0.7455601	10.08468	6.09528	-127.8	-33.2	68.9	0
7.205	0.2943	10.45092	5.73558	-121	-32.8	66.9	0
7.21	0.14388	10.8564	5.40858	-114.3	-33.8	64.7	0
7.215	-0.18312	11.03952	4.9377	-106.9	-34.6	60.6	0
7.22	-0.37278	11.11146	4.42758	-98	-35.2	56	0
7.225	-0.37278	11.11146	3.9567	-90.1	-33.3	51.5	0
7.23	-0.5559	11.26188	3.40734	-81.4	-30.7	45.6	0
7.235	-0.77826	11.445	2.86452	-72.1	-28.4	39.2	0
7.24	-0.66708	11.66736	2.60946	-61.7	-26.8	33	0
7.245	-0.8175	12.0336	2.13858	-50.2	-25.3	27	0
7.25	-0.63438	12.3279	2.13858	-41.5	-25.8	22.9	0
7.255	-0.40548	12.66144	2.0274	-33.8	-26.1	20.5	0
7.26	-0.07194	12.77262	1.85082	-26.6	-26.9	19.3	0
7.265	0.40548	12.80532	1.77888	-19.7	-26.4	17.8	0
7.27	0.66708	12.80532	1.62846	-13	-25	17.6	0
7.275	1.6023	12.18402	2.10588	-8.9	-22.4	17.5	0
7.28	3.58392	11.1507	2.60946	2.1	-1.9	15.6	0
7.285	1.26876	10.74522	0.6867	21.2	34.7	2	0
7.29	0.92868	13.09962	0.61476	28.6	41.2	-5.8	0
7.295	2.49828	14.76078	1.0137	31.2	57.6	-5.1	0
7.3	4.36872	16.08186	1.26876	31.7	78.2	-14	0
7.305	3.32232	15.42132	1.30146	26.8	107.8	-40.1	0
7.31	-0.37278	15.2382	2.3544	17.6	126.5	-61.2	0
7.315	-2.30862	16.00992	2.39364	10.2	141.1	-66.1	0
7.32	-6.45498	19.76388	0.54282	7.2	140	-65.2	0
7.325	-13.77324	26.42814	1.62846	-2.7	72.1	-48.3	0
7.33	-11.6085	30.11016	-2.43288	-16.9	23.5	-2	0
7.335	-11.30766	19.83582	-2.24976	-18.2	31.6	10.9	0
7.34	-13.59012	11.51694	7.04358	-13.8	28.3	-5.2	0
7.345	-9.443761	14.83272	12.8511	-11.5	22.8	-11.1	0
7.35	-1.56306	7.507921	11.58234	-20	18.4	14.4	0
7.355	6.82776	-1.32108	9.18216	-25.4	15.2	22.3	0
7.36	9.5157	-1.83774	8.312341	-20	4	13.5	0
7.365	7.76298	3.16536	8.78322	-10.8	-14.4	7	0
7.37	4.81344	7.507921	8.78322	-5.5	-20.5	0	0
7.375	1.45188	9.123301	8.495461	-6	-15.8	-4.4	0
7.38	-0.66708	7.46868	8.45622	-6.6	-11.9	-3.1	0
7.385	-0.2943	5.77482	8.42352	-5.8	-11.8	1.6	0
7.39	1.41264	5.36934	8.2404	-5.1	-13	5.4	0
7.395	3.50544	5.74212	7.65834	-5.1	-14	7.2	0
7.4	4.7415	6.10836	7.076281	-4.9	-13.5	6.3	0
7.405	4.5126	6.36342	7.004341	-5	-9.8	3.8	0
7.41	3.61662	6.291481	7.298641	-4.9	-5.3	1.6	0
7.415	2.72064	5.95794	7.54716	-5.4	-2.3	0.5	0
7.42	2.45904	5.92524	7.69758	-6.4	-1.4	-0.5	0
7.425	2.53752	5.99718	7.76952	-6.8	-1.8	0.2	0
7.43	2.53752	5.99718	7.84146	-7.4	-2.8	0.4	0
7.435	2.42634	5.95794	7.84146	-6.7	-3.5	1	0
7.44	2.27592	5.84676	7.87416	-6.5	-4.1	1.6	0
7.445	2.16474	5.814061	8.02458	-6.3	-5	1.6	0
7.45	2.30862	5.77482	7.952641	-6.4	-5.3	2.4	0
7.455	2.45904	5.814061	7.80222	-5.8	-6.4	3.7	0
7.46	2.6487	5.70288	7.80222	-4.9	-7.1	3.9	0
7.465	2.75988	5.74212	7.76952	-4.6	-7.5	4.3	0
7.47	2.75988	5.77482	7.73028	-4.8	-7.6	4.2	0
7.475	2.68794	5.74212	7.80222	-4.1	-6.5	4.1	0
7.48	2.68794	5.77482	7.65834	-3.7	-5.7	3.3	0
7.485	2.72064	5.814061	7.76952	-3.3	-6	3.5	0
7.49	2.79912	5.74212	7.69758	-3.7	-5.7	3.4	0
7.495	2.79912	5.70288	7.73028	-3.7	-5.3	3.2	0
7.5	2.75988	5.70288	7.76952	-3.4	-5.5	3.2	0
7.505	2.79912	5.66364	7.69758	-2.9	-5.1	2.9	0
7.51	2.87106	5.591701	7.76952	-3.2	-4.4	2.8	0
7.515	2.79912	5.70288	7.73028	-3	-4.1	2	0
7.52	2.68794	5.77482	7.80222	-2.5	-3.9	1.9	0
7.525	2.45904	5.814061	7.73028	-2.7	-3.5	2.2	0
7.53	2.57022	5.74212	7.76952	-2.8	-3.7	2.4	0
7.535	2.6487	5.74212	7.73028	-2.8	-3.6	2.8	0
7.54	2.68794	5.70288	7.80222	-2.4	-4.2	2.2	0
7.545	2.72064	5.74212	7.76952	-2.8	-4.5	2.5	0
7.55	2.75988	5.66364	7.84146	-3.2	-4.1	2.5	0
7.555	2.72064	5.74212	7.80222	-2.9	-4.4	2.5	0
7.56	2.83182	5.84676	7.84146	-2.6	-5.1	2.8	0
7.565	2.9103	5.77482	7.73028	-2.3	-4.9	2.8	0
7.57	2.9103	5.66364	7.76952	-2.5	-4.7	2.6	0
7.575	2.9103	5.66364	7.76952	-2.5	-5.1	2.8	0
7.58	2.83182	5.63094	7.80222	-2.3	-4.2	3	0
7.585	2.79912	5.70288	7.73028	-2.3	-3.5	2.6	0
7.59	2.87106	5.63094	7.69758	-1.8	-3.7	2.4	0
7.595	2.87106	5.591701	7.76952	-1.9	-3.3	2.2	0
7.6	2.94954	5.63094	7.76952	-2.1	-3.2	1.8	0
7.605	2.83182	5.66364	7.76952	-1.9	-3.2	2.1	0
7.61	2.87106	5.63094	7.84146	-1.8	-3	1.5	0
7.615	2.94954	5.66364	7.80222	-1.7	-3	1.4	0
7.62	2.9103	5.70288	7.76952	-1.2	-3.2	2	0
7.625	2.9103	5.70288	7.73028	-0.5	-2.4	1.8	0
7.63	2.94954	5.70288	7.73028	-0.7	-1.4	1.5	0
7.635	2.9103	5.66364	7.73028	-1.6	-1.1	0.9	0
7.64	2.9103	5.66364	7.73028	-1.3	-1.8	1	0
7.645	2.87106	5.591701	7.73028	-0.5	-1.5	0.6	0
7.65	2.87106	5.66364	7.65834	-0.6	-1.1	0.3	0
7.655	2.83182	5.63094	7.76952	-0.7	-0.9	0.7	0
7.66	2.83182	5.66364	7.76952	-0.5	-0.9	0.3	0
7.665	2.79912	5.66364	7.76952	-0.2	-0.8	0.4	0
7.67	2.83182	5.70288	7.76952	-0.1	-0.7	0.7	0
7.675	2.79912	5.66364	7.73028	0	-0.2	0.6	0
7.68	2.79912	5.66364	7.80222	0.2	-0.8	0.6	0
7.685	2.83182	5.63094	7.76952	0.4	-0.4	0.4	0
7.69	2.83182	5.66364	7.73028	0.4	-0.7	0.8	0
7.695	2.83182	5.63094	7.76952	0	-0.6	0.4	0
7.7	2.9103	5.63094	7.73028	0	-0.1	0.1	0
7.705	2.9103	5.66364	7.76952	0.3	-0.4	0.2	0
7.71	2.79912	5.63094	7.69758	0.4	-0.9	0.5	0
7.715	2.9103	5.66364	7.76952	0.6	-0.6	0.8	0
7.72	2.94954	5.591701	7.73028	0.7	-0.7	0.6	0
7.725	2.98224	5.591701	7.73028	0.8	-0.4	0.6	0
7.73	2.9103	5.591701	7.73028	0.3	-0.4	0	0
7.735	2.87106	5.63094	7.69758	0.4	-0.1	0	0
7.74	2.9103	5.70288	7.69758	0.4	-0.5	0.4	0
7.745	2.83182	5.66364	7.76952	0.5	-0.2	0.1	0
7.75	2.75988	5.66364	7.69758	0	0	-0.2	0
7.755	2.94954	5.63094	7.76952	0.2	0	0.2	0
7.76	2.9103	5.591701	7.73028	0.3	0.3	0	0
7.765	2.9103	5.591701	7.80222	0.3	0	-0.3	0
7.77	2.9103	5.63094	7.69758	0.6	-0.1	0	0
7.775	2.9103	5.63094	7.76952	0.4	0.4	0.2	0
7.78	2.87106	5.66364	7.76952	0.6	0.7	0.2	0
7.785	2.9103	5.591701	7.73028	0.5	0.5	0	0
7.79	2.94954	5.55246	7.76952	0.5	0.7	-0.7	0
7.795	2.98224	5.591701	7.76952	0.2	0.2	-0.1	0
7.8	2.98224	5.63094	7.69758	0.2	0.4	-0.3	0
7.805	2.9103	5.66364	7.73028	0.1	0.6	-0.4	0
7.81	2.87106	5.74212	7.69758	0.2	0.2	-0.9	0
7.815	2.9103	5.591701	7.76952	0.4	0.2	-0.6	0
7.82	2.94954	5.63094	7.73028	0.2	0.7	-0.4	0
7.825	2.83182	5.66364	7.73028	-0.5	0.7	-0.5	0
7.83	2.9103	5.591701	7.80222	-1.1	1	0	0
7.835	2.87106	5.63094	7.76952	0	1	-0.7	0
7.84	2.87106	5.63094	7.76952	0	1	-1.2	0
7.845	2.79912	5.55246	7.76952	0.2	1.1	-1.3	0
7.85	2.9103	5.63094	7.76952	0.7	1.4	-1.6	0
7.855	2.94954	5.55246	7.69758	0.4	1.6	-1.1	0
7.86	0	0	0	0	0	0	0
7.865	0	0	0	0	0	0	0
7.87	2.94954	5.63094	7.73028	0.2	1.9	-1.4	0
7.875	2.98224	5.63094	7.73028	0.6	1.7	-1.9	0
7.88	2.83182	5.63094	7.76952	0.4	1.6	-1.6	0
7.885	2.87106	5.74212	7.73028	0.2	1.8	-1.7	0
7.89	2.83182	5.66364	7.73028	-0.3	2.1	-1.2	0
7.895	2.83182	5.66364	7.76952	-0.6	1.7	-1.1	0
7.9	2.83182	5.66364	7.80222	0	1.8	-1.8	0
7.905	2.75988	5.66364	7.65834	0.4	2.1	-1.4	0
7.91	2.94954	5.74212	7.65834	0.9	2.2	-1.6	0
7.915	2.94954	5.66364	7.65834	0.7	2.3	-1.7	0
7.92	2.87106	5.63094	7.73028	0.7	2	-1.8	0
7.925	2.79912	5.63094	7.73028	0.6	1.8	-1.5	0
7.93	2.83182	5.63094	7.76952	0.6	1.7	-1.4	0
7.935	2.87106	5.66364	7.76952	0.4	2.3	-2.1	0
7.94	2.79912	5.63094	7.73028	0.7	2.4	-1.9	0
7.945	2.83182	5.63094	7.76952	1.2	2.1	-2.1	0
7.95	2.75988	5.66364	7.76952	1.6	2	-1.7	0
7.955	2.79912	5.66364	7.80222	1.5	2.8	-2	0
7.96	2.83182	5.70288	7.76952	1	2.5	-2	0
7.965	3.02148	5.55246	7.84146	0.7	2.6	-1.7	0
7.97	3.02148	5.66364	7.76952	1.6	2.7	-2.5	0
7.975	3.06072	5.63094	7.69758	2	3.8	-2.7	0
7.98	3.02148	5.591701	7.73028	2.7	4.1	-3.2	0
7.985	2.98224	5.63094	7.73028	3.2	4.5	-2.8	0
7.99	2.94954	5.66364	7.69758	3.2	5.3	-3.6	0
7.995	2.87106	5.70288	7.76952	2.8	5.5	-3.8	0
8	2.9103	5.63094	7.73028	2.2	6.3	-3.6	0
8.005	2.83182	5.66364	7.76952	3.1	6.2	-4.6	0
8.01	2.72064	5.66364	7.76952	3.3	6.5	-4.7	0
8.015	2.68794	5.70288	7.76952	2.8	6.5	-4.3	0
8.02	2.72064	5.70288	7.80222	2.9	6.6	-4.1	0
8.025	2.6487	5.66364	7.80222	3.7	6.4	-4	0
8.03	2.6487	5.74212	7.76952	3.7	6.2	-3.9	0
8.035	2.72064	5.70288	7.69758	2.8	5.7	-3.4	0
8.04	2.72064	5.74212	7.73028	3.9	5.3	-3.4	1
8.045	2.60946	5.74212	7.73028	3.9	5.9	-4.1	1
8.05	2.68794	5.74212	7.73028	3.5	5.7	-3.9	1
8.055	2.75988	5.66364	7.76952	3.2	5.7	-3.4	1
8.06	2.68794	5.591701	7.73028	3.7	5.7	-3.3	1
8.065	2.68794	5.70288	7.69758	3.5	5.6	-3.5	1
8.07	2.72064	5.63094	7.76952	3.2	5.3	-3	1
8.075	2.6487	5.63094	7.69758	3	5.7	-3	1
8.08	2.49828	5.814061	7.87416	3.6	6.1	-3.3	1
8.085	2.9103	5.591701	7.73028	3	6.5	-2.5	1
8.09	2.87106	5.63094	7.69758	2.7	5.8	-2.7	1
8.095	2.53752	5.77482	7.73028	2.4	5.2	-2.6	1
8.1	2.57022	5.70288	7.84146	3	6	-3	1
8.105	2.6487	5.70288	7.80222	3.4	5.9	-3	1
8.11	2.9103	5.66364	7.76952	3.1	5.8	-2.5	1
8.115	2.68794	5.63094	7.69758	2.8	6	-2.6	1
8.12	2.72064	5.70288	7.84146	3.2	6.3	-3	1
8.125	2.75988	5.66364	7.9134	3.2	6.3	-3.2	1
8.13	2.72064	5.66364	7.65834	3.7	6.7	-3.5	1
8.135	2.83182	5.70288	7.84146	3.7	6.5	-3.9	1
8.14	2.79912	5.63094	7.80222	3.3	7	-3.8	1
8.145	2.68794	5.70288	7.80222	3.2	7.6	-4.6	1
8.15	2.75988	5.74212	7.73028	3.8	7.9	-5.1	1
8.155	2.45904	5.66364	7.80222	4.1	7.5	-4.9	1
8.16	2.79912	5.92524	7.80222	3.7	7.4	-5.6	1
8.165	2.94954	5.55246	7.73028	4.2	7.5	-5	1
8.17	2.9103	5.77482	7.80222	4.2	7.2	-5.5	1
8.175	2.87106	5.70288	7.76952	4.4	7.1	-5.7	1
8.18	2.79912	5.77482	7.9134	3.9	8	-6.4	1
8.185	2.83182	5.74212	7.76952	4.2	8.3	-7.5	1
8.19	3.02148	5.74212	7.76952	3.8	8.6	-7.5	1
8.195	3.02148	5.70288	7.73028	3.9	9.1	-9	1
8.2	3.06072	5.63094	7.76952	4.1	9.8	-10.1	1
8.205	3.06072	5.77482	7.73028	3.6	9.3	-10.8	1
8.21	3.1719	5.63094	7.76952	2.8	8.6	-11.7	1
8.215	3.28308	5.70288	7.76952	3.5	9	-12.9	1
8.22	2.98224	5.591701	7.87416	2.7	8.3	-14.7	1
8.225	1.90314	5.44782	7.985341	1.1	2.4	-18.4	1
8.23	0.22236	5.36934	8.63934	-1.6	-11.2	-28.9	1
8.235	-0.37278	5.25816	8.96634	-6.5	-28.7	-45.9	1
8.24	1.79196	4.89192	8.600101	-12.7	-47.5	-65.1	1
8.245	3.7278	4.78074	8.057281	-19.6	-65.4	-84.7	1
8.25	4.7415	4.85268	7.73028	-25.3	-78.8	-103.1	1
8.255	5.2974	5.0031	7.47522	-30.6	-89.8	-120.6	1
8.26	5.11428	5.14698	7.47522	-33.6	-96.6	-132	1
8.265	5.0358	5.2974	7.33134	-35.6	-101.9	-141.6	1
8.27	4.963861	5.18622	7.37058	-39.2	-111.1	-153.3	1
8.275	5.2974	5.44782	7.076281	-41.1	-117.1	-161.4	1
8.28	5.559	5.44782	6.9324	-42.5	-122	-169.4	1
8.285	5.40858	5.591701	7.004341	-44.9	-126.6	-176	1
8.29	5.0358	5.591701	7.11552	-46.6	-130.9	-182.7	1
8.295	4.81344	5.70288	7.004341	-48.2	-134.2	-187.6	1
8.3	4.70226	5.84676	7.004341	-50.2	-137.2	-192.9	1
8.305	4.32948	5.92524	7.11552	-52.1	-141.8	-199.4	1
8.31	4.29024	5.99718	6.97164	-53	-145.3	-203.5	1
8.315	4.29024	6.219541	6.9324	-54	-147.9	-206.2	1
8.32	3.9894	6.14106	6.899701	-54.9	-150.7	-210	1
8.325	3.6951	6.10836	7.04358	-55.8	-153.3	-212.3	1
8.33	3.24384	6.1803	7.2594	-55.6	-153.9	-213.3	1
8.335	3.4335	5.99718	7.2594	-55.9	-154.9	-212.9	1
8.34	3.06072	5.70288	7.33134	-56.5	-155.7	-213.1	1
8.345	2.9103	5.74212	7.69758	-56.2	-156.2	-212.5	1
8.35	2.75988	5.55246	7.80222	-56.9	-155.6	-210.9	1
8.355	2.42634	5.40858	7.84146	-57.6	-154.4	-208.2	1
8.36	2.23668	5.48052	7.84146	-57.8	-152.6	-205.7	1
8.365	2.3871	5.55246	7.87416	-57.1	-151.5	-203.2	1
8.37	2.23668	5.40858	7.9134	-57.9	-148.1	-199.1	1
8.375	2.1255	5.25816	7.985341	-58.2	-145	-194.8	1
8.38	2.16474	5.25816	8.02458	-57.4	-140.8	-187.3	1
8.385	1.97508	5.2974	8.09652	-56.7	-136.5	-182	1
8.39	1.82466	5.33664	8.12922	-56	-132	-175.2	1
8.395	1.71348	5.25816	8.2404	-55	-127.1	-167.8	1
8.4	1.56306	5.2974	8.2404	-54.6	-122.5	-160.7	1
8.405	1.45188	5.25816	8.27964	-53.2	-115.5	-150.8	1
8.41	1.41264	5.36934	8.27964	-51.6	-110.1	-142.5	1
8.415	1.26876	5.36934	8.42352	-50.4	-103	-133.4	1
8.42	0.77826	5.40858	8.35158	-49.3	-94.1	-125.3	1
8.425	0.63438	5.55246	8.495461	-47.8	-87	-116.1	1
8.43	0.59514	5.74212	8.495461	-45.9	-76.6	-104.2	1
8.435	0.07194	5.591701	8.600101	-43.5	-66.7	-96.2	1
8.44	-0.2943	5.886	8.45622	-39.9	-56.9	-88.5	1
8.445	-0.51666	5.886	8.63934	-37.4	-49.7	-80.1	1
8.45	-1.3407	5.66364	8.78322	-33.6	-40.8	-71.8	1
8.455	-1.3407	5.814061	8.75052	-29.7	-34.9	-63.8	1
8.46	-1.3407	6.03642	8.75052	-25.2	-28.8	-54	1
8.465	-1.19028	5.99718	8.85516	-20.8	-18.5	-40.2	1
8.47	-1.56306	5.92524	8.9271	-17	-9	-28	1
8.475	-1.8639	5.886	9.00558	-13.8	-1.4	-16	1
8.48	-2.34786	5.84676	8.9271	-9.6	4.6	-2.1	1
8.485	-1.30146	5.63094	8.75052	-7.9	1.1	6.1	1
8.49	0.96792	5.77482	8.20116	-4.7	-2.1	11.2	1
8.495	2.05356	5.84676	8.02458	-3.4	-6.2	13.7	1
8.5	2.53752	6.03642	7.76952	-2.2	-7.2	13.7	1
8.505	2.98224	6.03642	7.65834	-2.1	-7.1	12.8	1
8.51	3.54468	5.92524	7.62564	-2.4	-7.7	11.4	1
8.515	3.84552	5.66364	7.47522	-3.2	-8	9.3	1
8.52	4.29024	5.84676	7.586401	-1.6	-7.9	6.6	1
8.525	3.9894	5.814061	7.403281	-3.6	-4.8	5.6	1
8.53	3.54468	5.814061	7.403281	-5.4	-1.6	3	1
8.535	2.9103	5.886	7.54716	-5.1	0.5	1.4	1
8.54	2.34786	5.84676	7.62564	-6.2	0.9	0.3	1
8.545	2.1255	5.886	7.73028	-6	1.2	0.4	1
8.55	2.16474	5.95794	7.76952	-6	1.1	1.2	1
8.555	2.19744	5.84676	7.80222	-6.2	0.4	1.7	1
8.56	2.08626	5.886	7.80222	-7	-0.6	2.3	1
8.565	2.27592	5.814061	7.84146	-6.5	-1.9	2.8	1
8.57	2.42634	5.886	7.73028	-6.5	-2.1	2.8	1
8.575	2.72064	5.74212	7.73028	-6.9	-2.3	3	1
8.58	2.57022	5.77482	7.76952	-6.2	-2.5	2.2	1
8.585	2.53752	5.84676	7.73028	-6	-2.3	2	1
8.59	2.49828	5.70288	7.80222	-6	-2.8	1.6	1
8.595	2.45904	5.74212	7.80222	-5.9	-2.1	2.1	1
8.6	2.3871	5.77482	7.80222	-5.3	-2.1	1.4	1
8.605	2.3871	5.77482	7.80222	-5.3	-1.7	1.7	1
8.61	2.23668	5.74212	7.84146	-5.6	-1.4	1.8	1
8.615	2.23668	5.74212	7.80222	-5.7	-1.6	1.1	1
8.62	2.16474	5.77482	7.87416	-4.8	-2.2	1.4	1
8.625	2.1255	5.814061	7.87416	-4.5	-2.5	2	1
8.63	2.16474	5.77482	7.84146	-4.7	-2.8	2.3	1
8.635	2.16474	5.77482	7.9134	-4.4	-3.2	2.1	1
8.64	2.27592	5.74212	7.80222	-4.5	-3.6	2.3	1
8.645	2.34786	5.77482	7.76952	-4.4	-3.6	2.5	1
8.65	2.34786	5.74212	7.87416	-4.4	-3.8	2.8	1
8.655	2.34786	5.74212	7.84146	-4.2	-4.4	2.9	1
8.66	2.30862	5.77482	7.80222	-3.8	-4.2	2.3	1
8.665	2.30862	5.77482	7.76952	-4.5	-4.5	2.6	1
8.67	2.30862	5.74212	7.80222	-4.1	-4.9	3	1
8.675	2.3871	5.70288	7.76952	-4.2	-5	3.5	1
8.68	2.45904	5.77482	7.80222	-4.4	-5.6	3.5	1
8.685	2.45904	5.70288	7.84146	-4.7	-5.2	3.1	1
8.69	2.45904	5.66364	7.80222	-5.8	-5.6	3.3	1
8.695	2.45904	5.66364	7.80222	-5	-4.7	3.4	1
8.7	2.49828	5.66364	7.84146	-4.6	-4.8	3.3	1
8.705	2.53752	5.70288	7.84146	-4.7	-5	3.1	1
8.71	2.53752	5.66364	7.80222	-4.4	-4.8	2.8	1
8.715	2.49828	5.74212	7.87416	-4.5	-4.4	2.9	1
8.72	2.49828	5.66364	7.80222	-4.2	-3.6	2.8	1
8.725	2.53752	5.63094	7.84146	-4.2	-4.5	2.6	1
8.73	2.53752	5.70288	7.80222	-4.6	-4.5	2.7	1
8.735	2.42634	5.66364	7.84146	-4.2	-4.7	2.8	1
8.74	2.49828	5.66364	7.87416	-4.9	-5.2	3.3	1
8.745	2.45904	5.66364	7.84146	-4.1	-4.9	3.3	1
8.75	2.49828	5.66364	7.87416	-4	-4.6	2.8	1
8.755	2.53752	5.63094	7.87416	-3.7	-4.8	2.7	1
8.76	2.57022	5.66364	7.84146	-4	-5	2.9	1
8.765	2.6487	5.591701	7.87416	-3.9	-4.6	3.2	1
8.77	2.57022	5.66364	7.87416	-3.6	-4.6	2.6	1
8.775	2.57022	5.63094	7.84146	-3.7	-3.9	2.9	1
8.78	2.6487	5.63094	7.84146	-3.5	-4.2	2.5	1
8.785	2.68794	5.591701	7.87416	-2.9	-3.1	2.4	1
8.79	2.6487	5.55246	7.87416	-2.5	-2.3	1.9	1
8.795	2.60946	5.591701	7.84146	-1.8	-2.8	1.8	1
8.8	2.57022	5.63094	7.84146	-1.8	-2.3	1.9	1
8.805	2.57022	5.63094	7.87416	-1.6	-2.3	1.6	1
8.81	2.68794	5.63094	7.87416	-1.5	-2.2	1	1
8.815	2.6487	5.63094	7.87416	-1.4	-2.3	0.9	1
8.82	2.6487	5.591701	7.84146	-1.6	-2.1	0.9	1
8.825	2.6487	5.63094	7.80222	-1.1	-1.5	0.4	1
8.83	2.72064	5.63094	7.84146	-0.6	-1.7	0.6	1
8.835	2.72064	5.63094	7.87416	-0.7	-1	0.4	1
8.84	2.72064	5.66364	7.84146	-0.9	-0.7	0	1
8.845	2.72064	5.591701	7.87416	-0.3	-0.3	0.1	1
8.85	2.68794	5.63094	7.87416	-0.4	-0.1	-0.2	1
8.855	2.6487	5.66364	7.84146	-0.4	-0.1	-0.2	1
8.86	2.6487	5.66364	7.9134	-0.4	-0.5	0.2	1
8.865	2.57022	5.66364	7.9134	0	-0.1	-0.2	1
8.87	2.6487	5.63094	7.952641	0.2	0.1	-0.1	1
8.875	2.6487	5.591701	7.84146	0.2	0	-0.1	1
8.88	2.57022	5.591701	7.80222	0.5	-0.1	-0.2	1
8.885	2.57022	5.66364	7.84146	0.4	0.4	-0.4	1
8.89	2.6487	5.70288	7.84146	0.7	0.7	-0.4	1
8.895	2.60946	5.66364	7.80222	0.7	0.3	-0.4	1
8.9	2.49828	5.63094	7.84146	0.4	0.2	-0.6	1
8.905	2.57022	5.63094	7.84146	0.1	-0.1	-0.2	1
8.91	2.49828	5.591701	7.9134	0.1	-0.5	-0.2	1
8.915	2.6487	5.70288	7.84146	0.9	-0.1	-0.4	1
8.92	2.6487	5.63094	7.80222	0.8	0.1	0	1
8.925	2.53752	5.591701	7.87416	0.7	-0.3	0	1
8.93	2.60946	5.63094	7.87416	0.4	-0.3	0	1
8.935	2.45904	5.591701	7.84146	0.3	-0.1	-0.1	1
8.94	2.72064	5.70288	7.84146	0.7	0	-0.1	1
8.945	2.68794	5.70288	7.80222	0.7	0.4	-0.3	1
8.95	2.6487	5.66364	7.80222	0.7	1.1	-0.9	1
8.955	2.60946	5.66364	7.84146	0.8	1	0	1
8.96	2.6487	5.591701	7.87416	0.7	0.9	-0.5	1
8.965	2.72064	5.55246	7.87416	0.9	1.1	-0.6	1
8.97	2.6487	5.66364	7.9134	1.4	0.9	-0.9	1
8.975	2.79912	5.519761	7.84146	1.4	1.3	-0.9	1
8.98	2.79912	5.591701	7.84146	1.6	1.5	-0.9	1
8.985	2.72064	5.63094	7.76952	1.2	1.9	-1.4	1
8.99	2.72064	5.55246	7.9134	1.3	2.4	-1.8	1
8.995	2.6487	5.63094	7.80222	2.2	2.8	-2.1	1
9	2.68794	5.63094	7.84146	2.2	2.6	-2.1	1
9.005	2.60946	5.70288	7.80222	1.9	3	-2	1
9.01	2.57022	5.66364	7.87416	1.8	3.5	-1.9	1
9.015	2.53752	5.70288	7.69758	1.9	3	-2.3	1
9.02	2.49828	5.66364	7.9134	2.1	3	-2.4	1
9.025	2.42634	5.70288	7.9134	2.3	3	-2	1
9.03	2.45904	5.66364	7.9134	2.3	2.6	-1.8	1
9.035	2.42634	5.66364	7.84146	2	2.3	-1.6	1
9.04	2.49828	5.63094	7.87416	2.2	2	-1.4	1
9.045	2.45904	5.66364	7.9134	2.3	1.8	-1.5	1
9.05	2.57022	5.591701	7.9134	2.6	2.2	-0.7	1
9.055	2.53752	5.74212	7.9134	3.2	2.9	-1.1	1
9.06	2.57022	5.66364	7.985341	3.3	2.9	-1.6	1
9.065	2.57022	5.66364	7.87416	3.3	2.5	-1.4	1
9.07	2.60946	5.591701	7.985341	3.9	3.6	-1.6	1
9.075	2.60946	5.591701	8.02458	4.4	3.9	-1.6	1
9.08	2.6487	5.66364	7.76952	3.8	4.4	-1.9	1
9.085	2.68794	5.591701	7.80222	4.3	4.5	-2	1
9.09	2.72064	5.77482	7.87416	4.7	3.7	-2.8	1
9.095	2.75988	5.55246	7.76952	4.2	4.7	-3.2	1
9.1	2.79912	5.77482	7.76952	5.5	5.3	-3.7	1
9.105	2.72064	5.63094	7.84146	4	5.5	-3.4	1
9.11	2.79912	5.66364	7.73028	4.6	6.2	-3.8	1
9.115	2.75988	5.70288	7.73028	4.4	6.7	-4.2	1
9.12	2.9103	5.70288	7.73028	3.7	7.6	-5.1	1
9.125	2.87106	5.70288	7.80222	3.2	8.4	-5.7	1
9.13	2.68794	5.63094	7.76952	2.5	9.1	-5.8	1
9.135	2.75988	5.66364	7.80222	3.6	9.8	-6.9	1
9.14	2.6487	5.70288	7.80222	3.2	10.9	-7.6	1
9.145	2.6487	5.66364	7.80222	2.7	10.9	-7.7	1
9.15	2.68794	5.66364	7.84146	3.5	10.7	-8.4	1
9.155	2.53752	5.74212	7.80222	3.4	10.4	-8.8	1
9.16	2.3871	5.70288	7.84146	2.8	10.1	-9.5	1
9.165	2.30862	5.814061	7.9134	2.1	10.6	-9.5	1
9.17	2.34786	5.70288	7.73028	1.6	10.4	-9.3	1
9.175	2.34786	5.77482	7.80222	1.8	9.2	-9.5	1
9.18	2.23668	5.77482	7.87416	2.1	8.4	-9.1	1
9.185	1.75272	5.84676	7.985341	2.2	8.5	-9.5	1
9.19	2.19744	5.814061	7.84146	1.2	8.6	-9.7	1
9.195	2.19744	5.814061	7.9134	1.3	8.3	-9.1	1
9.2	1.93584	5.70288	7.87416	1.2	6.4	-10.1	1
9.205	1.8639	5.74212	7.9134	1.1	5.6	-9.3	1
9.21	1.6023	5.66364	8.09652	0.8	3.8	-10.4	1
9.215	1.19028	5.63094	8.20116	0.7	-0.2	-13.7	1
9.22	0.8567401	5.55246	8.495461	-0.3	-6.3	-18.5	1
9.225	0.8567401	5.519761	8.495461	-3.9	-14.7	-27.5	1
9.23	1.41264	5.44782	8.38428	-8.1	-25.5	-38.9	1
9.235	1.75272	5.519761	8.27964	-10.7	-34	-50.1	1
9.24	2.1255	5.66364	8.057281	-14.1	-41.9	-60.3	1
9.245	2.08626	5.77482	8.02458	-17.3	-49	-71.2	1
9.25	2.34786	5.814061	7.87416	-20.1	-56.4	-81.9	1
9.255	2.60946	5.886	7.76952	-23.8	-65.5	-93.9	1
9.26	2.75988	5.84676	7.73028	-27.3	-73.2	-103.8	1
9.265	2.98224	5.84676	7.54716	-30.1	-79.8	-113.1	1
9.27	3.28308	6.03642	7.44252	-32.6	-85.8	-122.2	1
9.275	3.4335	5.99718	7.47522	-34.3	-91.4	-129.5	1
9.28	3.76704	6.14106	7.298641	-36.4	-98.2	-137.8	1
9.285	3.4662	6.06912	7.33134	-38	-103.4	-143.9	1
9.29	3.6951	6.14106	7.22016	-39.4	-108.5	-150.3	1
9.295	3.9894	6.25224	7.11552	-40.8	-113.4	-155.4	1
9.3	4.10712	6.219541	7.076281	-41.8	-118.3	-160.8	1
9.305	4.10712	6.14106	6.97164	-43.3	-123.5	-166.5	1
9.31	4.13982	6.1803	6.9324	-44.4	-127.2	-170.3	1
9.315	4.10712	6.25224	6.9324	-45.2	-132.2	-173.5	1
9.32	4.02864	6.10836	7.004341	-45.3	-137.4	-177.1	1
9.325	3.9894	5.95794	7.04358	-45	-141.6	-179	1
9.33	4.02864	5.95794	7.076281	-44.8	-144.4	-179.9	1
9.335	3.9567	5.99718	7.22016	-43.6	-145	-180	1
9.34	3.76704	5.92524	7.22016	-42.2	-144.3	-179.4	1
9.345	3.4335	5.886	7.37058	-40.9	-143.5	-178.7	1
9.35	3.21114	5.92524	7.403281	-40.1	-142.8	-176.7	1
9.355	3.09342	5.814061	7.69758	-39.2	-141.9	-175.6	1
9.36	3.02148	5.77482	7.73028	-38.5	-140.2	-173.8	1
9.365	2.79912	5.886	7.69758	-36.3	-136.9	-171.5	1
9.37	2.83182	5.70288	7.73028	-35.2	-135.1	-168.9	1
9.375	2.75988	5.591701	7.62564	-34.4	-132.6	-166.5	1
9.38	2.79912	5.99718	7.84146	-33.3	-130.8	-162.4	1
9.385	2.68794	5.55246	7.84146	-34.4	-128.5	-158.9	1
9.39	2.53752	5.44782	7.69758	-34.7	-126.2	-155.8	1
9.395	2.45904	5.48052	7.76952	-35.1	-123.2	-152.2	1
9.4	2.27592	5.519761	7.84146	-35.9	-120.5	-148.6	1
9.405	2.05356	5.40858	7.87416	-36.4	-118.2	-144.6	1
9.41	2.05356	5.40858	7.84146	-37.3	-115.1	-139.9	1
9.415	1.93584	5.44782	7.84146	-38.4	-110.8	-134.1	1
9.42	1.93584	5.2974	7.87416	-38.7	-105.9	-129	1
9.425	1.93584	5.40858	7.84146	-39.5	-101	-122.7	1
9.43	1.67424	5.63094	7.952641	-39.9	-95.6	-115.5	1
9.435	1.53036	5.44782	8.02458	-40.9	-88.4	-108	1
9.44	1.45188	5.519761	7.9134	-41.4	-80.8	-99.1	1
9.445	1.3407	5.70288	8.02458	-42.2	-73.6	-91.7	1
9.45	1.19028	5.814061	7.84146	-42.2	-65.5	-84.4	1
9.455	1.19028	5.84676	7.84146	-42.4	-58.7	-76.5	1
9.46	1.22952	5.92524	7.76952	-42.5	-51.5	-69.7	1
9.465	1.26876	6.10836	7.76952	-42.4	-42.5	-61.1	1
9.47	1.30146	6.06912	7.80222	-42.6	-35.7	-54.5	1
9.475	1.71348	5.77482	7.952641	-41.7	-27	-48.1	1
9.48	1.64154	5.66364	7.87416	-38.4	-14.3	-42.3	1
9.485	1.67424	5.77482	8.09652	-34.9	-2.3	-37	1
9.49	1.6023	5.2974	8.27964	-30.5	13.1	-28.8	1
9.495	0.5559	4.81998	8.5674	-26.7	24.9	-20.9	1
9.5	-1.22952	4.19214	9.110221	-22.6	30	-12.3	1
9.505	-1.0791	5.2974	8.85516	-18.2	24	-3.9	1
9.51	-0.48396	5.92524	8.96634	-14.6	17	1.9	1
9.515	0.70632	5.70288	8.78322	-12.8	11.6	5.3	1
9.52	2.60946	5.40858	8.495461	-11.2	7.6	7.9	1
9.525	3.54468	5.44782	8.38428	-8.1	5.1	7.9	1
9.53	3.39426	5.40858	8.312341	-6.1	1.8	6.2	1
9.535	2.87106	5.2974	8.20116	-5.2	-1	4.5	1
9.54	2.42634	5.36934	8.16846	-4.3	-3.7	2.3	1
9.545	2.19744	5.55246	7.985341	-3.6	-5.6	2.2	1
9.55	2.08626	5.66364	7.84146	-3.4	-6.3	2.8	1
9.555	2.08626	5.814061	7.76952	-3.7	-7.2	3.1	1
9.56	2.23668	5.814061	7.69758	-3.9	-7.4	2.8	1
9.565	2.45904	5.814061	7.586401	-4.5	-6.3	3.3	1
9.57	2.72064	5.77482	7.586401	-5.8	-6.2	3.6	1
9.575	2.87106	5.77482	7.65834	-6	-4.8	2.8	1
9.58	2.60946	5.77482	7.65834	-7.1	-3.6	1.9	1
9.585	2.42634	5.77482	7.69758	-7.5	-2.7	1.6	1
9.59	2.23668	5.70288	7.76952	-8.1	-2.5	1.4	1
9.595	2.08626	5.74212	7.84146	-9.8	-3.2	1.8	1
9.6	2.16474	5.70288	7.76952	-10.2	-3.3	2.1	1
9.605	2.1255	5.70288	7.9134	-10.2	-4.3	2.6	1
9.61	2.42634	5.591701	7.87416	-10	-4.5	3.2	1
9.615	2.3871	5.66364	7.985341	-9.2	-5.1	3	1
9.62	2.34786	5.591701	7.952641	-9.2	-5.6	3	1
9.625	2.3871	5.55246	7.985341	-8.8	-5.4	3	1
9.63	2.16474	5.591701	8.02458	-8.4	-5.6	2.6	1
9.635	2.08626	5.63094	8.02458	-8.4	-6.6	3.5	1
9.64	2.08626	5.591701	8.02458	-7.4	-7	3.4	1
9.645	2.08626	5.591701	7.952641	-7.3	-6.8	4	1
9.65	2.16474	5.66364	7.985341	-7.1	-7.2	4.3	1
9.655	2.1255	5.66364	8.057281	-6.9	-7.7	4.2	1
9.66	2.23668	5.591701	8.02458	-6.7	-7.2	4.5	1
9.665	2.23668	5.66364	8.09652	-5.8	-7.8	4.5	1
9.67	2.30862	5.63094	8.02458	-5	-8.2	4.6	1
9.675	2.34786	5.66364	7.952641	-5.3	-8	4.9	1
9.68	2.42634	5.55246	7.985341	-5.1	-7.7	5.7	1
9.685	2.34786	5.591701	7.985341	-4.3	-8.3	5.2	1
9.69	2.3871	5.591701	7.985341	-4.2	-8.4	4.4	1
9.695	2.49828	5.55246	7.9134	-3.9	-7.9	4.5	1
9.7	2.6487	5.519761	7.84146	-4.1	-8.4	5.2	1
9.705	2.53752	5.55246	7.952641	-5	-7.7	5.3	1
9.71	2.45904	5.48052	7.9134	-4.4	-6.7	4.2	1
9.715	2.45904	5.55246	7.9134	-3.5	-6.4	4	1
9.72	2.57022	5.519761	7.9134	-3	-6.1	3.9	1
9.725	2.45904	5.519761	7.952641	-3.2	-6.1	3.8	1
9.73	2.53752	5.55246	7.985341	-3.9	-6	4.5	1
9.735	2.6487	5.519761	7.952641	-3.5	-6	3.9	1
9.74	2.6487	5.519761	8.02458	-3.4	-5.9	3.6	1
9.745	2.57022	5.591701	7.985341	-3.2	-5.3	3.8	1
9.75	2.6487	5.519761	7.952641	-3.6	-5.1	3.7	1
9.755	2.68794	5.55246	7.985341	-3.1	-4.9	3.2	1
9.76	2.6487	5.55246	7.952641	-2.9	-4.6	3.2	1
9.765	2.68794	5.48052	7.952641	-2.8	-4.4	3	1
9.77	2.72064	5.55246	7.952641	-2.4	-4.6	2.7	1
9.775	2.68794	5.519761	7.985341	-2.6	-4.3	2.7	1
9.78	2.68794	5.48052	7.952641	-2.1	-3.4	2.5	1
9.785	2.68794	5.55246	8.02458	-1.1	-3.1	1.7	1
9.79	2.72064	5.48052	7.985341	-1.1	-2.7	1.6	1
9.795	2.72064	5.48052	7.985341	-1.4	-2.6	1.1	1
9.8	2.68794	5.519761	7.952641	-0.7	-1.6	1.2	1
9.805	2.68794	5.591701	7.985341	-0.7	-1.8	1.2	1
9.81	2.83182	5.48052	7.985341	-0.5	-1.4	1.4	1
9.815	2.79912	5.519761	7.952641	-0.7	-0.3	0.8	1
9.82	2.79912	5.519761	7.952641	0	-0.7	0.3	1
9.825	2.75988	5.55246	7.952641	-0.2	-0.7	0.3	1
9.83	2.72064	5.519761	8.02458	-0.2	-0.4	0.5	1
9.835	2.68794	5.55246	8.02458	0.3	-0.9	0.4	1
9.84	2.68794	5.48052	7.952641	0.2	-0.9	0.2	1
9.845	2.57022	5.591701	8.02458	0.4	-0.2	-0.4	1
9.85	2.49828	5.591701	7.985341	0.1	-0.3	-0.3	1
9.855	2.49828	5.55246	7.985341	0.2	-0.4	-0.2	1
9.86	2.60946	5.48052	7.952641	1.1	-0.1	0.2	1
9.865	2.45904	5.519761	8.02458	0.8	0.1	0.2	1
9.87	2.3871	5.55246	7.985341	0.7	0	0.4	1
9.875	2.45904	5.48052	8.02458	1.1	-0.2	0.4	1
9.88	2.53752	5.48052	7.952641	1.1	-0.9	0.5	1
9.885	2.57022	5.48052	7.952641	1.4	-1	0.7	1
9.89	2.57022	5.519761	7.985341	1.6	-0.9	0.9	1
9.895	2.60946	5.48052	7.952641	1.3	-0.9	0.5	1
9.9	2.60946	5.519761	7.985341	1.1	-1.1	0.4	1
9.905	2.75988	5.519761	7.87416	1.2	-0.9	0.1	1
9.91	2.79912	5.519761	7.952641	1.5	-0.8	0.1	1
9.915	2.9103	5.40858	7.84146	1.8	-0.1	-0.2	1
9.92	2.79912	5.519761	7.9134	2	0	-0.6	1
9.925	2.72064	5.55246	7.9134	1.8	0.9	-0.9	1
9.93	2.79912	5.519761	7.87416	2.1	1.2	-1.1	1
9.935	2.75988	5.519761	7.952641	2.1	1.1	-1.2	1
9.94	2.68794	5.55246	7.84146	2.2	1.9	-1.4	1
9.945	2.60946	5.519761	7.87416	1.7	2	-1.5	1
9.95	2.68794	5.48052	7.952641	2.4	2.5	-2.3	1
9.955	2.68794	5.48052	7.952641	2.7	2.7	-2.2	1
9.96	2.60946	5.48052	8.02458	3	3.2	-2.8	1
9.965	2.57022	5.519761	7.985341	3	3.4	-2.8	1
9.97	2.30862	5.55246	8.09652	3	3.7	-2.6	1
9.975	2.23668	5.591701	8.16846	2.3	3.5	-2.8	1
9.98	2.34786	5.55246	8.057281	1.8	2.5	-2.6	1
9.985	2.42634	5.70288	7.9134	2.2	3	-3.2	1
9.99	2.57022	5.66364	8.057281	2.3	2.8	-3.4	1
[truncated: 10,261 more rows]
