# Supplementary material for: Real-Time Detection of Freezing Motions in Parkinson's Patients for Adaptive Gait Phase Synchronous Cueing
Source: Front Neurol. 2021 Dec 6;12:720516. doi: 10.3389/fneur.2021.720516 (PMC8685223; doi:10.3389/fneur.2021.720516)
Supplement: Supplementary file 2 [file Data_Sheet_2.zip › data/S8/S8_left_foot_trial_1.csv]

time	acc_x	acc_y	acc_z	gyr_x	gyr_y	gyr_z	FoG
0	-0.7455601	6.55962	7.69758	4	0.4	0	0
0.005	-0.56244	6.59232	7.65834	4.6	1.4	-0.4	0
0.01	-0.7848001	6.6708	7.62564	4.4	2.5	-0.2	0
0.015	-1.0464	6.74274	7.51446	4	2.5	0	0
0.02	-0.9744601	6.781981	7.586401	4.2	0.2	0.2	0
0.025	-0.67362	6.7035	7.51446	4.2	-1	0	0
0.03	-0.5232	6.7035	7.33134	3.7	-1.1	0.1	0
0.035	-0.56244	6.74274	7.481761	3.3	-0.2	0	0
0.04	-0.71286	6.814681	7.403281	3.6	0.5	0.4	0
0.045	-0.7848001	6.7035	7.51446	3.1	0.2	1	0
0.05	-0.63438	6.7035	7.44252	3.2	-0.7	0.7	0
0.055	-0.71286	6.781981	7.51446	3	-0.5	0.4	0
0.06	-0.7455601	6.7035	7.33134	2.7	-0.1	0.3	0
0.065	-0.67362	6.74274	7.44252	2.8	-0.1	0.6	0
0.07	-0.63438	6.814681	7.481761	2.8	-0.4	0.7	0
0.075	-0.59514	6.7035	7.481761	2.8	-0.5	0.9	0
0.08	-0.71286	6.7035	7.481761	2.9	-0.5	1.1	0
0.085	-0.71286	6.74274	7.586401	3.2	-0.1	1.4	0
0.09	-0.7455601	6.74274	7.62564	3.1	-0.1	1.7	0
0.095	-0.7848001	6.74274	7.586401	3.1	0	1.2	0
0.1	-0.71286	6.6708	7.65834	3.7	0	1.8	0
0.105	-0.8632801	6.781981	7.69758	3.9	0.1	1.9	0
0.11	-0.71286	6.7035	7.51446	3.9	-0.2	2.3	0
0.115	-0.7455601	6.89316	7.65834	4.5	0	3.3	0
0.12	-0.8632801	6.781981	7.586401	4.2	0.1	3.4	0
0.125	-0.7455601	6.781981	7.44252	4.2	0.4	3.7	0
0.13	-0.5232	6.814681	7.481761	4.4	0.8	4.2	0
0.135	-0.59514	6.85392	7.44252	4.3	1	4.4	0
0.14	-0.63438	6.74274	7.403281	4.6	1.4	4.9	0
0.145	-0.59514	6.74274	7.403281	4.1	1.6	4.8	0
0.15	-0.63438	6.814681	7.44252	4.2	1.5	5.4	0
0.155	-0.67362	6.781981	7.44252	4	1.8	5.3	0
0.16	-0.7455601	6.781981	7.44252	4.2	1.5	5.3	0
0.165	-0.63438	6.74274	7.481761	3.9	1.2	5.1	0
0.17	-0.63438	6.7035	7.481761	3.8	0.7	4.6	0
0.175	-0.71286	6.6708	7.5537	3.7	0.5	4.7	0
0.18	-0.67362	6.63156	7.51446	3.3	0.5	4.4	0
0.185	-0.7455601	6.63156	7.62564	3.5	0.7	4.4	0
0.19	-0.7455601	6.63156	7.62564	3.3	0.5	4.1	0
0.195	-0.7848001	6.55962	7.586401	3.5	0	3.4	0
0.2	-0.7455601	6.55962	7.69758	3.1	-0.9	3.5	0
0.205	-0.8240401	6.55962	7.69758	3.1	-1	3.3	0
0.21	-0.8632801	6.63156	7.62564	3.1	-0.7	3.1	0
0.215	-0.8240401	6.52038	7.76952	3.5	-1.6	3.3	0
0.22	-0.8959801	6.63156	7.808761	3.9	-2.1	2.8	0
0.225	-0.9744601	6.52038	7.76952	3.9	-2.1	2.5	0
0.23	-0.8959801	6.6708	7.76952	3.8	-2	1.9	0
0.235	-0.7848001	6.63156	7.76952	4.2	-2.5	2	0
0.24	-0.8240401	6.6708	7.76952	4.3	-2.9	1.8	0
0.245	-0.7848001	6.7035	7.880701	4.9	-2.3	2.3	0
0.25	-0.8632801	6.7035	7.952641	5.3	-2.7	2.8	0
0.255	-0.8240401	6.74274	7.808761	5.3	-2.8	3.4	0
0.26	-0.71286	6.74274	7.808761	5.8	-2.8	3.7	0
0.265	-0.56244	6.781981	7.84146	5.6	-3.3	3.9	0
0.27	-0.48396	6.89316	7.73028	5.1	-3.1	5	0
0.275	-0.5232	6.89316	7.65834	5.1	-2.4	6	0
0.28	-0.41202	6.89316	7.586401	4.5	-2.2	7.1	0
0.285	-0.41202	6.814681	7.51446	3.4	-2.8	8.5	0
0.29	-0.2943	6.74274	7.51446	2.5	-2.8	9.4	0
0.295	-0.22236	6.7035	7.51446	2.3	-2.5	9.9	0
0.3	-0.33354	6.55962	7.37058	1.6	-2.8	10.7	0
0.305	-0.37278	6.59232	7.37058	1.1	-2.5	11.3	0
0.31	-0.48396	6.59232	7.37058	1.1	-1.8	10.7	0
0.315	-0.56244	6.59232	7.33134	0.8	-1.9	9	0
0.32	-0.59514	6.59232	7.33134	0.6	-2.6	7.9	0
0.325	-0.8240401	6.59232	7.298641	0.4	-3	6.5	0
0.33	-0.8240401	6.48768	7.298641	0.3	-3.6	4.6	0
0.335	-0.67362	6.44844	7.298641	0.5	-4.2	2.3	0
0.34	-0.44472	6.409201	7.18746	1.3	-2.3	-0.6	0
0.345	-0.8240401	6.409201	7.11552	1.8	0.4	-3.9	0
0.35	-1.45842	6.409201	7.04358	2.3	0.6	-6.4	0
0.355	-1.2753	6.63156	7.403281	3	-0.9	-7.9	0
0.36	-0.9352201	6.781981	7.65834	3.3	-3.6	-8.9	0
0.365	-0.7848001	6.63156	7.586401	2	-4.8	-10.1	0
0.37	-0.67362	6.48768	7.44252	1.2	-4.8	-10.5	0
0.375	-0.67362	6.48768	7.5537	1.3	-3.7	-10.3	0
0.38	-0.63438	6.6708	7.76952	1.6	-2.9	-9.9	0
0.385	-0.8959801	6.6708	7.9134	1.2	-2.5	-10.3	0
0.39	-1.0464	6.63156	7.880701	0.4	-2.1	-9.4	0
0.395	-1.0464	6.59232	7.952641	0	-2.1	-8.7	0
0.4	-1.0137	6.74274	7.880701	0	-2.8	-7.6	0
0.405	-0.9744601	6.74274	7.952641	-0.3	-3.2	-7.1	0
0.41	-0.9744601	6.814681	7.880701	-0.7	-3.2	-5.7	0
0.415	-0.8240401	6.781981	7.952641	-0.7	-3.4	-4	0
0.42	-0.8959801	6.814681	7.952641	-1.1	-3.5	-2.5	0
0.425	-0.7455601	6.781981	8.057281	-1.6	-3.3	-0.4	0
0.43	-0.71286	6.89316	8.13576	-2.3	-3	0.8	0
0.435	-0.8240401	6.89316	8.16846	-3.8	-2.3	1.9	0
0.44	-1.0137	6.89316	8.16846	-5.1	-1.6	2	0
0.445	-1.308	6.7035	7.985341	-7.2	-0.8	1.6	0
0.45	-1.45842	6.52038	7.73028	-8.1	-0.7	1.7	0
0.455	-1.42572	6.44844	7.73028	-7.8	-1.1	0.1	0
0.46	-1.42572	6.48768	7.73028	-7.1	-1.1	-0.7	0
0.465	-1.45842	6.48768	7.65834	-6.7	-0.4	-2.5	0
0.47	-1.57614	6.48768	7.5537	-6	0.5	-4.8	0
0.475	-1.64808	6.409201	7.5537	-5.6	1.3	-6.9	0
0.48	-1.72656	6.409201	7.5537	-5.1	1.5	-9	0
0.485	-1.68732	6.3765	7.586401	-4.4	1.2	-11.2	0
0.49	-1.57614	6.409201	7.51446	-3.9	1.2	-12.8	0
0.495	-1.57614	6.3765	7.403281	-4	1.8	-14.2	0
0.5	-1.5369	6.3765	7.44252	-3.7	2.3	-15.6	0
0.505	-1.49766	6.29802	7.403281	-3.5	2.6	-16.1	0
0.51	-1.49766	6.3765	7.37058	-3.3	3.7	-16.4	0
0.515	-1.49766	6.3765	7.44252	-3.3	4	-17.3	0
0.52	-1.42572	6.44844	7.403281	-3.2	4.1	-16.9	0
0.525	-1.45842	6.409201	7.33134	-3.9	4.2	-17.4	0
0.53	-1.38648	6.44844	7.2267	-4.6	4.2	-17.5	0
0.535	-1.38648	6.3765	7.298641	-4.7	3.9	-17.2	0
0.54	-1.34724	6.3765	7.33134	-4.4	4.2	-17.3	0
0.545	-1.38648	6.3765	7.37058	-5.1	4.3	-16.9	0
0.55	-1.42572	6.409201	7.403281	-5.9	4.2	-16.5	0
0.555	-1.34724	6.33726	7.33134	-6	4.2	-16.1	0
0.56	-1.34724	6.3765	7.2594	-6.9	4.3	-16	0
0.565	-1.308	6.29802	7.33134	-7.1	4.2	-16.2	0
0.57	-1.23606	6.22608	7.2594	-7.2	4.7	-15.5	0
0.575	-1.23606	6.186841	7.2594	-7.4	5.4	-15.8	0
0.58	-1.308	6.186841	7.2267	-7.4	5.9	-15.3	0
0.585	-1.19682	6.15414	7.2594	-7.4	6.7	-14.7	0
0.59	-1.12488	6.114901	7.2594	-7.7	7.9	-14.7	0
0.595	-1.12488	6.114901	7.298641	-7.2	8.3	-13.8	0
0.6	-1.08564	6.082201	7.33134	-7.7	8.4	-13.2	0
0.605	-1.12488	6.00372	7.403281	-8	9.8	-12.3	0
0.61	-1.12488	6.04296	7.37058	-7.8	10.2	-11.9	0
0.615	-1.23606	6.00372	7.481761	-8	10.7	-11.5	0
0.62	-1.34724	6.114901	7.37058	-8.3	11.5	-11.1	0
0.625	-1.45842	6.082201	7.481761	-9.1	11.5	-11.6	0
0.63	-1.5369	6.15414	7.44252	-9.8	11.2	-11.9	0
0.635	-1.57614	6.29802	7.37058	-10.4	10.6	-12.9	0
0.64	-1.49766	6.33726	7.33134	-10.9	10	-14.3	0
0.645	-1.45842	6.3765	7.15476	-11.3	9.8	-15.5	0
0.65	-1.42572	6.409201	7.076281	-11.4	10	-17.5	0
0.655	-1.2753	6.48768	7.004341	-10.4	9.3	-18.8	0
0.66	-1.2753	6.48768	6.899701	-9.4	9.2	-20.5	0
0.665	-1.15758	6.59232	6.899701	-8.5	8.4	-21.5	0
0.67	-1.08564	6.63156	6.899701	-8.4	8.2	-22.9	0
0.675	-1.23606	7.776061	7.33134	-7.4	7.8	-23.3	0
0.68	-0.41202	9.06444	9.293341	-9.5	5.5	-21.1	0
0.685	1.12488	7.91994	8.75052	-18.9	0	-16	0
0.69	2.17128	6.85392	7.18746	-24.2	-3.3	-9.3	0
0.695	2.70102	7.66488	7.403281	-22.2	-0.2	-2.5	0
0.7	2.36094	9.13638	8.5674	-19.8	7	4.4	0
0.705	1.42572	8.51508	8.09652	-21.5	11	10.3	0
0.71	0.5232	7.998421	7.076281	-22.4	9.5	14.7	0
0.715	-0.11118	7.704121	7.51446	-18.1	7.2	16.4	0
0.72	-0.56244	7.2594	8.2404	-15.1	5.1	14	0
0.725	-0.63438	6.15414	8.09652	-14.2	3.1	10.9	0
0.73	-0.5232	5.5263	7.985341	-13.5	1.9	7.9	0
0.735	-0.7455601	5.41512	8.27964	-11.5	1.8	5.1	0
0.74	-0.9744601	5.41512	8.13576	-10.5	0.9	2.8	0
0.745	-0.9744601	5.487061	7.76952	-10.5	-0.7	1.3	0
0.75	-0.7848001	6.04296	7.69758	-9.7	-1.1	-0.4	0
0.755	-0.8240401	6.3765	7.73028	-9.3	-0.2	-2.1	0
0.76	-0.9744601	6.409201	7.62564	-9.9	-0.3	-2.4	0
0.765	-1.0137	6.409201	7.481761	-10.7	-0.2	-3.1	0
0.77	-1.12488	6.409201	7.44252	-11.7	0.4	-4	0
0.775	-1.15758	6.22608	7.481761	-13.7	0.9	-4.4	0
0.78	-1.2753	6.04296	7.51446	-14.9	1	-4.4	0
0.785	-1.34724	6.082201	7.5537	-16.6	0.9	-3.5	0
0.79	-1.60884	5.93178	7.481761	-19.1	1.2	-2.6	0
0.795	-1.72656	5.97102	7.51446	-21.5	1.1	0	0
0.8	-1.75926	5.93178	7.44252	-24.2	1.1	1	0
0.805	-1.5369	5.97102	7.586401	-26.6	1.8	1.4	0
0.81	-1.42572	6.114901	7.73028	-29.6	3.7	3.3	0
0.815	-1.308	6.26532	7.9134	-32.6	4.1	4.9	0
0.82	-1.45842	6.15414	7.84146	-35.3	4.3	6.8	0
0.825	-1.38648	6.22608	7.880701	-38.1	4.2	7	0
0.83	-1.42572	6.15414	7.985341	-40.9	2.5	7.1	0
0.835	-1.308	6.114901	8.057281	-42.1	1.7	9.5	0
0.84	-1.34724	6.114901	8.16846	-43.6	1.3	10	0
0.845	-1.23606	6.082201	8.312341	-43.4	0.7	10.7	0
0.85	-1.42572	6.082201	8.35158	-43.9	-0.2	11.9	0
0.855	-1.34724	5.93178	8.495461	-43.8	-1	11.9	0
0.86	-1.308	5.93178	8.63934	-42.6	-1.4	12.7	0
0.865	-1.34724	5.8206	8.5674	-41.5	-2	12.6	0
0.87	-1.38648	5.8206	8.63934	-39.2	-2.3	12.8	0
0.875	-1.2753	5.8206	8.67858	-37.2	-2.3	12.3	0
0.88	-1.23606	5.70942	8.711281	-34.8	-1.8	12.4	0
0.885	-1.2753	5.67672	8.67858	-32.2	-1.8	13	0
0.89	-1.23606	5.70942	8.67858	-30.1	-1.8	13.7	0
0.895	-1.23606	5.78136	8.5347	-28.7	-1.7	14.4	0
0.9	-1.23606	5.74866	8.45622	-26.6	-1.1	14.7	0
0.905	-1.19682	5.78136	8.45622	-25.6	-1.3	14.7	0
0.91	-1.15758	5.78136	8.38428	-24.5	-1.6	14.4	0
0.915	-1.0464	5.70942	8.27964	-24.5	-1.8	14.7	0
0.92	-1.19682	5.74866	8.27964	-24.2	-1.6	14.9	0
0.925	-1.15758	5.70942	8.312341	-24.2	-1.5	15.1	0
0.93	-1.15758	5.74866	8.312341	-24.4	-2.1	15.1	0
0.935	-1.15758	5.8206	8.27964	-25	-3	15.2	0
0.94	-0.9352201	5.63748	8.45622	-25.7	-3.7	15	0
0.945	-0.9744601	5.59824	8.38428	-26	-3.9	14.4	0
0.95	-1.0137	5.78136	8.35158	-26.1	-4.5	13.9	0
0.955	-0.9744601	5.78136	8.45622	-24.5	-4.6	13.3	0
0.96	-0.8240401	5.70942	8.5347	-23.3	-4.9	11.9	0
0.965	-0.8632801	5.63748	8.495461	-22.1	-4.9	11	0
0.97	-0.8240401	5.63748	8.495461	-20.7	-5.8	9.5	0
0.975	-0.7455601	5.67672	8.5674	-19	-5.6	8.6	0
0.98	-0.8959801	5.67672	8.45622	-17.7	-5.6	7.2	0
0.985	-0.9352201	5.63748	8.45622	-16.6	-5.9	6.1	0
0.99	-0.8959801	5.59824	8.45622	-15.4	-5.8	5.3	0
0.995	-0.9352201	5.56554	8.5347	-14.5	-6.1	3.9	0
1	-0.9352201	5.56554	8.495461	-13.9	-6.1	3.6	0
1.005	-0.9744601	5.5263	8.45622	-12.8	-6.5	3.2	0
1.01	-1.0464	5.5263	8.495461	-12.6	-6.5	3.2	0
1.015	-1.0464	5.5263	8.495461	-12.8	-6.5	3.2	0
1.02	-1.08564	5.5263	8.45622	-12.5	-6.3	2.8	0
1.025	-1.0137	5.487061	8.42352	-12.5	-6.6	3.5	0
1.03	-1.0137	5.45436	8.5347	-12.6	-7.2	3.8	0
1.035	-0.9744601	5.41512	8.5347	-12.8	-7.4	3.7	0
1.04	-0.9352201	5.45436	8.5347	-13.4	-7.2	3.4	0
1.045	-0.8959801	5.41512	8.606641	-13.5	-7.4	2.8	0
1.05	-0.8240401	5.487061	8.5674	-13.5	-7.5	2.8	0
1.055	-0.7848001	5.45436	8.606641	-13.3	-7.3	2.5	0
1.06	-0.8240401	5.41512	8.5674	-12.9	-7.4	2.2	0
1.065	-0.8240401	5.45436	8.63934	-12.1	-7.1	1.8	0
1.07	-0.7848001	5.41512	8.606641	-11.9	-6.7	1.5	0
1.075	-0.7455601	5.30394	8.606641	-12	-6.4	1.1	0
1.08	-0.8240401	5.34318	8.606641	-11	-6	0.5	0
1.085	-0.7848001	5.34318	8.63934	-10.9	-5.1	0.9	0
1.09	-0.8240401	5.41512	8.606641	-10.2	-4.4	0.2	0
1.095	-0.8240401	5.232	8.67858	-9.3	-3.7	0	0
1.1	-0.8632801	5.30394	8.606641	-7.9	-3.3	0	0
1.105	-0.8632801	5.30394	8.606641	-7.2	-3	0	0
1.11	-0.8240401	5.30394	8.5674	-6.2	-2.5	0	0
1.115	-0.7848001	5.27124	8.5674	-5.4	-1.8	-0.6	0
1.12	-0.7848001	5.30394	8.5674	-5.7	-1.6	-0.7	0
1.125	-0.7848001	5.27124	8.606641	-5.7	-1.2	-0.3	0
1.13	-0.8632801	5.37588	8.5674	-5.7	-1	-0.6	0
1.135	-0.8632801	5.232	8.606641	-5.6	-0.7	-0.4	0
1.14	-0.7848001	5.27124	8.67858	-5.7	-0.6	-0.6	0
1.145	-0.8240401	5.232	8.63934	-5.4	-0.7	-1.2	0
1.15	-0.8240401	5.27124	8.5674	-4.7	-0.2	-0.9	0
1.155	-0.8240401	5.27124	8.606641	-4.6	-0.2	-1.1	0
1.16	-0.7848001	5.27124	8.606641	-4.9	-0.2	-0.9	0
1.165	-0.8632801	5.232	8.63934	-4.8	0.2	-1.1	0
1.17	-0.8632801	5.27124	8.63934	-4.6	0.2	-0.9	0
1.175	-0.8632801	5.232	8.606641	-4.6	0	-0.9	0
1.18	-0.8632801	5.27124	8.63934	-4.4	0.4	-1.4	0
1.185	-0.8632801	5.27124	8.63934	-4.6	0.7	-1	0
1.19	-0.8240401	5.19276	8.63934	-4.8	0.7	-0.7	0
1.195	-0.8632801	5.27124	8.63934	-5.1	0.4	-1.6	0
1.2	-0.8240401	5.19276	8.63934	-4.9	0.4	-1.8	0
1.205	-0.8240401	5.27124	8.63934	-5.1	0.3	-1.4	0
1.21	-0.8632801	5.27124	8.67858	-5.2	0.4	-1.5	0
1.215	-0.9352201	5.19276	8.63934	-5.5	0.4	-1.4	0
1.22	-0.9744601	5.232	8.63934	-5.3	0.2	-1.7	0
1.225	-0.9744601	5.16006	8.711281	-4.6	0.2	-1.7	0
1.23	-0.9744601	5.27124	8.5674	-5	0.2	-1.5	0
1.235	-0.9744601	5.30394	8.63934	-5	-0.1	-1.2	0
1.24	-0.9744601	5.27124	8.63934	-4.9	-0.6	-0.8	0
1.245	-0.9352201	5.16006	8.606641	-5	-0.4	-1	0
1.25	-0.8959801	5.19276	8.67858	-5.3	-0.2	-1.1	0
1.255	-0.8959801	5.19276	8.67858	-5.2	-0.4	-0.8	0
1.26	-0.8959801	5.19276	8.67858	-5.6	-0.7	-0.3	0
1.265	-0.8959801	5.19276	8.67858	-5.9	-1.1	-0.7	0
1.27	-0.8959801	5.16006	8.67858	-5.9	-0.7	-0.8	0
1.275	-0.8632801	5.19276	8.75052	-6.2	-0.4	-0.7	0
1.28	-0.8959801	5.232	8.711281	-6.1	-0.9	-0.7	0
1.285	-0.8959801	5.19276	8.67858	-6.2	-0.9	-0.7	0
1.29	-0.8959801	5.232	8.606641	-6.1	-1	-0.5	0
1.295	-0.8959801	5.16006	8.63934	-6	-1.4	-0.5	0
1.3	-0.9352201	5.16006	8.711281	-6.3	-1.3	-0.4	0
1.305	-0.8959801	5.120821	8.711281	-6.8	-1.5	-0.2	0
1.31	-0.9352201	5.120821	8.67858	-6.5	-1.8	-0.2	0
1.315	-0.9352201	5.16006	8.711281	-6.4	-2.5	0	0
1.32	-0.9352201	5.16006	8.711281	-6.7	-2.6	0	0
1.325	-1.0137	5.19276	8.711281	-7	-3	-0.1	0
1.33	-0.8632801	5.16006	8.711281	-6.7	-3	-0.3	0
1.335	-0.8959801	5.16006	8.711281	-6.7	-2.6	0.1	0
1.34	-0.8240401	5.16006	8.711281	-6.1	-2.8	0.2	0
1.345	-0.7848001	5.08158	8.75052	-6	-2.3	0.4	0
1.35	-0.8240401	5.16006	8.78322	-5.3	-2.1	0.7	0
1.355	-0.7455601	5.232	8.606641	-5.5	-1.7	0	0
1.36	-0.67362	5.120821	8.75052	-5.7	-1.4	-0.2	0
1.365	-0.71286	5.08158	8.82246	-5.9	-1.3	-0.1	0
1.37	-0.8632801	5.120821	8.75052	-5.6	-0.7	-0.5	0
1.375	-0.8240401	5.08158	8.75052	-5.3	-0.6	-0.9	0
1.38	-0.8632801	5.120821	8.711281	-5.1	-0.7	-1.2	0
1.385	-0.8632801	5.08158	8.78322	-5.1	-0.7	-0.8	0
1.39	-0.8959801	5.08158	8.67858	-4.9	-1	-0.9	0
1.395	-0.8240401	5.08158	8.78322	-4.6	-0.7	-1	0
1.4	-0.7848001	5.08158	8.75052	-4.2	-0.4	-1	0
1.405	-0.7455601	5.04888	8.711281	-3.7	-0.2	-1.1	0
1.41	-0.8240401	5.08158	8.78322	-3.4	0.3	-0.7	0
1.415	-0.8632801	5.00964	8.75052	-3.4	0.3	-1.4	0
1.42	-0.8632801	5.120821	8.75052	-3.2	0.6	-1.5	0
1.425	-0.8632801	4.9704	8.82246	-3.1	0.4	-2	0
1.43	-0.8240401	5.120821	8.82246	-2.5	0	-1.9	0
1.435	-0.8240401	5.08158	8.8617	-2.5	0.2	-2.1	0
1.44	-0.8240401	5.00964	8.75052	-2.7	0.2	-2.4	0
1.445	-0.8632801	5.04888	8.75052	-2.7	0.4	-2	0
1.45	-0.8632801	5.08158	8.78322	-2.7	0.8	-2.3	0
1.455	-0.8240401	5.00964	8.78322	-2.8	0.9	-2.1	0
1.46	-0.8632801	5.00964	8.894401	-2.4	0.8	-2.5	0
1.465	-0.8959801	5.04888	8.82246	-1.8	0.9	-2.3	0
1.47	-0.9744601	5.08158	8.82246	-1.2	1.1	-2.3	0
1.475	-0.8959801	5.00964	8.78322	-1.3	1.4	-2.5	0
1.48	-0.9744601	5.120821	8.711281	-1.1	1.6	-2.1	0
1.485	-0.8959801	5.120821	8.78322	-1.2	2	-2.2	0
1.49	-0.9744601	5.120821	8.67858	-1.1	1.8	-2.2	0
1.495	-0.8959801	5.120821	8.78322	-0.7	1.6	-1.9	0
1.5	-0.8959801	5.04888	8.75052	-0.4	1.5	-1.9	0
1.505	-0.9352201	5.04888	8.75052	-1.1	1.7	-1.7	0
1.51	-0.9744601	5.04888	8.82246	-1.1	1.3	-1.6	0
1.515	-0.8632801	5.00964	8.82246	-1	1.1	-1.9	0
1.52	-0.9744601	5.08158	8.78322	-1.1	1.2	-2.3	0
1.525	-0.9352201	4.9704	8.82246	-1.3	1.1	-2.1	0
1.53	-0.9352201	5.00964	8.78322	-1.4	1.1	-2	0
1.535	-0.9352201	4.9704	8.82246	-1.4	1.5	-2.1	0
1.54	-0.9352201	5.120821	8.75052	-1.1	1.5	-1.6	0
1.545	-0.8959801	4.9704	8.75052	-0.6	1.8	-1.4	0
1.55	-0.8959801	5.08158	8.711281	-0.7	1.8	-1.9	0
1.555	-0.9352201	5.04888	8.75052	-0.5	2.5	-1.8	0
1.56	-0.9744601	4.9704	8.78322	-0.3	2.3	-2.3	0
1.565	-0.9744601	5.00964	8.711281	-0.4	1.9	-1.7	0
1.57	-0.9744601	5.00964	8.78322	-0.5	2	-1.8	0
1.575	-1.0137	5.04888	8.75052	-0.7	2.4	-1.4	0
1.58	-0.9744601	5.08158	8.75052	0	2.3	-1.5	0
1.585	-0.9744601	5.00964	8.75052	0	2.5	-1.8	0
1.59	-0.9744601	5.04888	8.894401	-0.3	2.7	-1.8	0
1.595	-1.0137	5.04888	8.82246	-0.4	3	-1.6	0
1.6	-1.0137	5.232	8.78322	-0.4	3.2	-1.6	0
1.605	-1.0137	5.120821	8.82246	-0.3	2.8	-1.7	0
1.61	-0.9744601	5.120821	8.75052	-0.7	3.2	-1.7	0
1.615	-1.08564	5.08158	8.75052	-0.4	3.3	-2.2	0
1.62	-1.08564	5.16006	8.82246	0	3.1	-2.6	0
1.625	-1.0464	5.08158	8.711281	0.1	3.4	-2.5	0
1.63	-1.08564	5.04888	8.82246	-0.1	3.2	-2.7	0
1.635	-1.12488	5.08158	8.78322	-0.1	3	-2.5	0
1.64	-1.08564	5.16006	8.82246	0	3.3	-2.5	0
1.645	-1.08564	5.120821	8.8617	0.1	3.9	-2.8	0
1.65	-1.12488	5.19276	8.78322	0.9	4.5	-2.7	0
1.655	-1.08564	5.16006	8.8617	0.9	4.8	-2.8	0
1.66	-1.12488	5.120821	8.78322	0.9	4.9	-3.2	0
1.665	-1.12488	5.19276	8.78322	0.7	4.9	-3.9	0
1.67	-1.08564	5.19276	8.82246	0.7	4.8	-4.5	0
1.675	-1.15758	5.120821	8.8617	0.9	4.6	-4.4	0
1.68	-1.15758	5.19276	8.82246	1.2	5.1	-4.9	0
1.685	-1.23606	5.27124	8.894401	1.1	6	-5.1	0
1.69	-1.308	5.37588	8.711281	1.4	6	-5.5	0
1.695	-1.2753	5.19276	8.78322	1.7	6.4	-5.6	0
1.7	-1.38648	5.27124	8.711281	2.1	6.7	-6.3	0
1.705	-1.64808	5.30394	8.75052	2.4	6.5	-7.5	0
1.71	-1.72656	5.16006	8.5347	2.5	6	-9.9	0
1.715	-1.94892	5.19276	8.5347	2.6	5.8	-12	0
1.72	-1.72656	5.08158	8.5347	3.6	5.6	-13.3	0
1.725	-1.5369	5.19276	8.711281	4.6	5.8	-14	0
1.73	-1.75926	5.08158	8.606641	4.5	4.6	-15.8	0
1.735	-1.49766	5.08158	8.75052	4.4	3.5	-18.1	0
1.74	-1.45842	4.9377	8.711281	3.8	2.1	-20.5	0
1.745	-1.2753	4.89846	8.75052	3.5	1.4	-22	0
1.75	-1.60884	4.82652	8.606641	3.4	0.7	-23.1	0
1.755	-1.7985	4.86576	8.606641	4.2	-0.8	-25.2	0
1.76	-1.7985	4.78728	8.63934	3.9	-2.3	-27.1	0
1.765	-1.64808	4.82652	8.63934	4.4	-2.4	-29	0
1.77	-2.09934	4.75458	8.42352	4.5	-3.9	-31	0
1.775	-2.40018	4.6761	8.38428	5.6	-5.7	-34	0
1.78	-1.98816	4.82652	8.5347	6.3	-7.3	-36.8	0
1.785	-2.13858	4.6761	8.35158	7.4	-9.5	-39.5	0
1.79	-1.72656	4.82652	8.63934	7.9	-11	-41.3	0
1.795	-1.60884	4.75458	8.5347	8.2	-12	-42.7	0
1.8	-1.19682	4.6761	8.45622	8.5	-14	-44.6	0
1.805	-0.5232	4.78728	8.75052	8.7	-14.3	-43.8	0
1.81	-0.22236	4.86576	8.8617	8.6	-14.2	-42.7	0
1.815	0.2616	4.86576	9.03828	7.5	-13.7	-39.5	0
1.82	0.44472	4.75458	8.894401	7	-12.6	-36.4	0
1.825	0.33354	4.75458	8.82246	6.8	-11.6	-31.9	0
1.83	0.48396	4.6761	8.894401	6.1	-10	-26.1	0
1.835	0.2616	4.53222	8.894401	5.1	-8.7	-21.5	0
1.84	-0.0327	4.56492	8.75052	4.4	-7.7	-17.2	0
1.845	0.11118	4.60416	8.8617	4.2	-6.3	-13.1	0
1.85	-0.33354	4.71534	8.82246	3.7	-6.2	-8.8	0
1.855	-0.37278	4.82652	8.96634	2.8	-5.7	-5.9	0
1.86	-0.41202	5.08158	9.110221	2.5	-4.1	-3.5	0
1.865	-0.8240401	5.04888	8.8617	1.6	-2.4	-1.1	0
1.87	-1.19682	5.08158	8.711281	1.1	-1.3	0	0
1.875	-1.23606	5.04888	8.75052	0.5	-1.7	-0.2	0
1.88	-1.0464	5.00964	8.78322	0.4	-1.7	-0.4	0
1.885	-1.0137	4.89846	8.75052	0	-1.3	-0.2	0
1.89	-1.0137	4.86576	8.711281	0.3	-1.2	-0.2	0
1.895	-1.0464	4.78728	8.75052	0.3	-1	-0.5	0
1.9	-1.0464	4.9377	8.67858	0	-1.3	-0.7	0
1.905	-1.12488	4.86576	8.75052	0.3	-1	-0.8	0
1.91	-1.15758	4.9377	8.82246	0.7	-0.8	-0.5	0
1.915	-1.12488	5.19276	8.96634	0.7	-0.4	-0.2	0
1.92	-1.19682	5.41512	8.8617	0.8	0.6	-0.7	0
1.925	-1.15758	5.27124	8.78322	0.6	1.1	-1.5	0
1.93	-1.12488	5.16006	8.711281	0.6	1.6	-1.9	0
1.935	-1.12488	5.00964	8.82246	0.7	2.1	-2.3	0
1.94	-1.15758	5.00964	8.82246	1.1	2.9	-2.5	0
1.945	-1.19682	5.04888	8.75052	0.9	2.9	-2.5	0
1.95	-1.15758	5.08158	8.75052	1.1	2.9	-2.4	0
1.955	-1.15758	5.04888	8.75052	1.8	3.5	-2.9	0
1.96	-1.23606	5.08158	8.82246	2.2	4.4	-3	0
1.965	-1.308	5.04888	8.711281	1.9	4.2	-3.1	0
1.97	-1.2753	4.9704	8.711281	1.1	4.5	-2.8	0
1.975	-1.34724	5.00964	8.711281	1.9	4.9	-2.6	0
1.98	-1.42572	5.04888	8.75052	2.4	4.4	-2.1	0
1.985	-1.38648	5.00964	8.711281	1.5	4.2	-2.3	0
1.99	-1.45842	5.04888	8.78322	1.5	3.8	-2.7	0
1.995	-1.42572	5.00964	8.78322	0.8	3	-2.3	0
2	-1.45842	5.04888	8.63934	0.7	2.8	-2.1	0
2.005	-1.42572	4.9704	8.63934	0.4	2.8	-2.3	0
2.01	-1.42572	4.9704	8.63934	0.2	2.2	-2.5	0
2.015	-1.45842	4.9704	8.711281	0.4	2.1	-2.3	0
2.02	-1.49766	5.04888	8.711281	0.7	2	-2	0
2.025	-1.42572	5.00964	8.67858	0.5	1.5	-1.6	0
2.03	-1.42572	5.00964	8.63934	0.2	1.4	-1.1	0
2.035	-1.5369	5.04888	8.67858	0.1	1.2	-1.2	0
2.04	-1.45842	5.04888	8.67858	0.4	1	-1.4	0
2.045	-1.42572	5.08158	8.711281	0	0.8	-0.9	0
2.05	-1.42572	5.00964	8.711281	-0.3	0.9	-1.2	0
2.055	-1.34724	4.9704	8.67858	-0.3	0.7	-0.9	0
2.06	-1.42572	4.9704	8.63934	-0.2	0.7	-0.7	0
2.065	-1.45842	4.89846	8.63934	0	0.7	-0.1	0
2.07	-1.45842	4.89846	8.63934	-0.2	0.7	-0.1	0
2.075	-1.42572	4.9377	8.75052	0.1	0.6	-0.2	0
2.08	-1.45842	4.9377	8.711281	0.5	0.5	-0.2	0
2.085	-1.34724	4.9704	8.711281	0.4	0.4	-0.8	0
2.09	-1.42572	5.04888	8.67858	0.4	0.6	-0.9	0
2.095	-1.45842	5.00964	8.711281	0.4	0	-0.8	0
2.1	-1.42572	5.120821	8.75052	0.7	0.2	-0.9	0
2.105	-1.38648	5.120821	8.75052	0.8	0.2	-0.7	0
2.11	-1.34724	5.120821	8.711281	0.8	0.1	-1	0
2.115	-1.42572	5.00964	8.711281	0.4	0.1	-1	0
2.12	-1.42572	5.00964	8.63934	0.4	0.1	-0.7	0
2.125	-1.42572	4.9377	8.67858	0.9	0.2	-0.7	0
2.13	-1.38648	4.82652	8.63934	1.4	0	-0.4	0
2.135	-1.45842	4.82652	8.63934	1	0.2	-0.7	0
2.14	-1.42572	4.78728	8.606641	0.9	0.4	-0.7	0
2.145	-1.42572	4.86576	8.63934	1.5	-0.3	-0.5	0
2.15	-1.38648	4.82652	8.5347	1.7	-1.4	0.4	0
2.155	-1.45842	4.86576	8.5674	1.6	-1.7	0.1	0
2.16	-1.45842	4.82652	8.5674	1.4	-2.3	-0.1	0
2.165	-1.45842	4.89846	8.5674	1.3	-2.8	0.5	0
2.17	-1.38648	4.86576	8.606641	1.3	-3.5	0.7	0
2.175	-1.34724	5.08158	8.82246	0.9	-4.2	1.6	0
2.18	-1.2753	5.34318	8.894401	0	-3.9	1.2	0
2.185	-1.308	5.30394	8.82246	-0.2	-3	0.4	0
2.19	-1.34724	5.16006	8.75052	-0.7	-2.3	0	0
2.195	-1.34724	5.30394	8.8617	-0.9	-1.6	-0.2	0
2.2	-1.38648	5.30394	8.8617	-0.4	-0.7	0.2	0
2.205	-1.34724	5.16006	8.78322	0	0.1	-0.7	0
2.21	-1.308	5.08158	8.711281	0.2	0.4	-1	0
2.215	-1.308	5.00964	8.78322	0.2	1.1	-1.4	0
2.22	-1.308	5.00964	8.75052	0.6	1.1	-1.8	0
2.225	-1.38648	4.9704	8.711281	0.4	1.2	-1.2	0
2.23	-1.308	5.00964	8.67858	0.2	1.1	-1.2	0
2.235	-1.34724	5.00964	8.711281	0	1.6	-1	0
2.24	-1.34724	5.08158	8.67858	0.7	1.4	-1.4	0
2.245	-1.38648	5.04888	8.78322	0.7	1.4	-1.1	0
2.25	-1.38648	5.00964	8.63934	0.4	1.6	-1.1	0
2.255	-1.308	4.9377	8.711281	0.4	1.1	-1.8	0
2.26	-1.2753	4.9704	8.711281	0.7	1.2	-1.6	0
2.265	-1.308	5.00964	8.78322	0.4	1.4	-1.6	0
2.27	-1.308	5.04888	8.75052	0.3	1.6	-1.7	0
2.275	-1.34724	4.9704	8.711281	0.4	1.4	-1.6	0
2.28	-1.34724	4.9377	8.67858	0.7	1.3	-1.3	0
2.285	-1.34724	4.9377	8.67858	0.7	1.2	-1.5	0
2.29	-1.19682	4.9704	8.75052	0.9	1	-1.4	0
2.295	-1.38648	4.89846	8.75052	0.6	1.1	-1.1	0
2.3	-1.42572	4.9377	8.67858	0.7	1.5	-0.7	0
2.305	-1.49766	4.9377	8.63934	0.9	1.1	-1.4	0
2.31	-1.45842	4.9704	8.67858	0.7	1	-0.6	0
2.315	-1.45842	4.9704	8.606641	0.6	0.8	-0.6	0
2.32	-1.49766	5.00964	8.63934	0.7	0.7	-1	0
2.325	-1.49766	4.9704	8.606641	0.4	0.6	-1.1	0
2.33	-1.5369	4.9377	8.63934	0.3	0.6	-0.7	0
2.335	-1.5369	4.9704	8.63934	0.4	0.6	-0.4	0
2.34	-1.42572	5.08158	8.75052	0.5	0.6	-0.7	0
2.345	-1.38648	5.19276	8.75052	0.3	0.4	-0.8	0
2.35	-1.34724	5.16006	8.82246	0.3	0.5	-0.8	0
2.355	-1.34724	5.00964	8.711281	0.4	0.7	-1.2	0
2.36	-1.42572	5.00964	8.63934	0	1.2	-1.2	0
2.365	-1.38648	4.9377	8.711281	-0.3	1.4	-0.7	0
2.37	-1.38648	5.04888	8.67858	0.2	1.1	-0.7	0
2.375	-1.38648	4.9704	8.67858	0	1.1	-0.7	0
2.38	-1.42572	4.9704	8.75052	0	1.1	-0.9	0
2.385	-1.38648	4.9704	8.78322	0.2	1.1	-0.7	0
2.39	-1.23606	5.04888	8.78322	0.3	1.6	-0.5	0
2.395	-1.42572	5.04888	8.711281	0.2	1.7	-0.6	0
2.4	-1.5369	5.08158	8.606641	0.2	1.8	-0.7	0
2.405	-1.57614	5.00964	8.606641	0.9	1.4	-0.8	0
2.41	-1.42572	5.00964	8.63934	0.4	1.6	-0.7	0
2.415	-1.42572	5.00964	8.67858	0.3	1.8	-0.6	0
2.42	-1.42572	5.08158	8.75052	0.4	1.4	-0.7	0
2.425	-1.42572	4.9704	8.75052	0.4	1.1	-0.7	0
2.43	-1.42572	4.9377	8.711281	0.1	1.1	-0.9	0
2.435	-1.42572	4.86576	8.67858	0.3	1.4	-1.1	0
2.44	-1.45842	4.86576	8.63934	0.4	1.1	-1	0
2.445	-1.45842	4.9704	8.711281	0.4	0.7	-0.7	0
2.45	-1.49766	4.9704	8.75052	0.2	0.9	-0.9	0
2.455	-1.38648	5.00964	8.711281	0.2	0.9	-1	0
2.46	-1.42572	4.9704	8.63934	0.4	1.1	-0.9	0
2.465	-1.42572	4.9704	8.67858	0.5	1.1	-0.4	0
2.47	-1.42572	5.04888	8.75052	0.7	0.9	-1	0
2.475	-1.38648	5.08158	8.711281	0.3	1.4	-0.7	0
2.48	-1.38648	5.00964	8.67858	0	1.4	-0.7	0
2.485	-1.45842	5.00964	8.75052	-0.1	1.6	-1.4	0
2.49	-1.45842	5.00964	8.63934	0	1.4	-1.1	0
2.495	-1.42572	4.89846	8.606641	-0.1	1.1	-0.9	0
2.5	-1.45842	4.9704	8.67858	0.3	0.9	-0.8	0
2.505	-1.34724	4.9704	8.711281	0.2	1	-1.1	0
2.51	-1.45842	4.9704	8.63934	0	1.2	-0.9	0
2.515	-1.49766	4.9377	8.711281	0	1.2	-0.9	0
2.52	-1.38648	5.04888	8.67858	-0.4	0.9	-0.9	0
2.525	-1.42572	4.9704	8.78322	-0.2	1	-1	0
2.53	-1.34724	5.00964	8.75052	-0.2	1	-1.2	0
2.535	-1.34724	5.00964	8.711281	-0.2	1.2	-1.1	0
2.54	-1.38648	5.00964	8.78322	-0.2	1.4	-1.5	0
2.545	-1.38648	5.04888	8.78322	-0.7	1.6	-1.6	0
2.55	-1.42572	4.9377	8.711281	-1.4	1.4	-2	0
2.555	-1.45842	4.9704	8.67858	-0.4	1.6	-1.5	0
2.56	-1.45842	4.89846	8.63934	-0.2	1.6	-1.2	0
2.565	-1.45842	4.86576	8.606641	-0.4	1.2	-1.5	0
2.57	-1.5369	4.86576	8.63934	-0.3	1.1	-0.7	0
2.575	-1.5369	4.89846	8.63934	0	1.2	-0.9	0
2.58	-1.49766	4.86576	8.5674	0	0.7	-0.9	0
2.585	-1.60884	4.86576	8.606641	0.2	0.5	-0.9	0
2.59	-1.57614	4.9377	8.63934	0.7	0	-0.7	0
2.595	-1.49766	4.9704	8.63934	1.1	-0.1	-0.3	0
2.6	-1.5369	5.04888	8.67858	0.7	-0.1	-0.2	0
2.605	-1.5369	4.9377	8.67858	0.7	0	-0.4	0
2.61	-1.57614	4.9377	8.63934	0.7	0.2	-0.2	0
2.615	-1.60884	4.9704	8.63934	0.7	-0.2	-0.2	0
2.62	-1.57614	5.00964	8.711281	0.5	-0.9	0	0
2.625	-1.45842	5.04888	8.75052	0.7	-0.7	-0.2	0
2.63	-1.42572	5.16006	8.75052	0.7	-0.6	-0.2	0
2.635	-1.42572	5.00964	8.75052	1	-0.4	-0.4	0
2.64	-1.45842	5.00964	8.63934	0.9	0	-0.3	0
2.645	-1.5369	4.9704	8.67858	0.9	0	-0.2	0
2.65	-1.42572	4.89846	8.63934	0.4	-0.4	0	0
2.655	-1.45842	4.89846	8.606641	0.2	0	-0.4	0
2.66	-1.49766	4.86576	8.63934	0.8	-0.3	-0.3	0
2.665	-1.5369	4.78728	8.606641	1.3	-1	-0.4	0
2.67	-1.49766	4.86576	8.63934	1.6	-1.4	0	0
2.675	-1.42572	4.82652	8.67858	1.6	-1.6	0	0
2.68	-1.34724	4.89846	8.67858	1	-1.4	0.2	0
2.685	-1.38648	4.9377	8.63934	0.7	-1.3	0	0
2.69	-1.38648	5.00964	8.711281	0.5	-1.1	0.3	0
2.695	-1.38648	5.00964	8.82246	0.4	-0.8	0.2	0
2.7	-1.38648	5.16006	8.78322	0.2	-0.7	0.3	0
2.705	-1.38648	5.16006	8.894401	0.2	-0.7	-0.4	0
2.71	-1.42572	5.30394	8.8617	0.5	0	-0.7	0
2.715	-1.34724	5.232	8.78322	0.4	0.4	-0.5	0
2.72	-1.45842	5.16006	8.75052	0.4	0.7	-0.9	0
2.725	-1.5369	5.08158	8.711281	0.2	1.4	-0.7	0
2.73	-1.49766	5.04888	8.711281	0.4	1.4	-0.9	0
2.735	-1.5369	5.00964	8.67858	0.7	0.8	-0.9	0
2.74	-1.5369	4.89846	8.711281	0.6	0.9	-0.5	0
2.745	-1.5369	4.86576	8.67858	0.7	1.1	-0.4	0
2.75	-1.5369	4.89846	8.606641	0.9	1	-0.3	0
2.755	-1.64808	4.89846	8.63934	0.4	0.6	-0.3	0
2.76	-1.57614	4.86576	8.67858	0.9	0.1	-0.4	0
2.765	-1.5369	4.78728	8.63934	0.9	0	0	0
2.77	-1.5369	4.82652	8.63934	0.8	-0.4	0	0
2.775	-1.5369	4.86576	8.606641	1.1	-0.9	0.6	0
2.78	-1.57614	4.82652	8.63934	1.7	-1.1	0.7	0
2.785	-1.49766	4.89846	8.63934	1.7	-1.6	1.7	0
2.79	-1.49766	5.00964	8.63934	1.4	-1.7	1.5	0
2.795	-1.42572	5.00964	8.63934	1.7	-1.8	1.8	0
2.8	-1.45842	4.9377	8.67858	1.6	-1.9	2.3	0
2.805	-1.38648	4.89846	8.67858	1.8	-2.2	1.8	0
2.81	-1.34724	5.00964	8.75052	1.7	-2.3	1.8	0
2.815	-1.308	4.9704	8.67858	1.8	-2.3	1.6	0
2.82	-1.308	5.08158	8.711281	2.1	-2.3	1.5	0
2.825	-1.38648	5.04888	8.711281	2	-2.2	1.5	0
2.83	-1.34724	4.9704	8.711281	1.7	-2.3	1.4	0
2.835	-1.308	4.9377	8.63934	1.4	-2.5	1.8	0
2.84	-1.34724	4.86576	8.606641	1.7	-2.8	1.6	0
2.845	-1.38648	4.71534	8.5674	2.1	-2.9	1.5	0
2.85	-1.34724	4.75458	8.5674	2	-3.2	1.7	0
2.855	-1.38648	4.60416	8.5347	1.1	-4	1.9	0
2.86	-1.34724	4.56492	8.42352	1.1	-5.3	2	0
2.865	-1.42572	4.56492	8.38428	1	-6.5	2.7	0
2.87	-1.45842	4.49298	8.45622	0.9	-8.2	3.7	0
2.875	-1.42572	4.6761	8.495461	0.2	-9.3	4	0
2.88	-1.38648	4.9704	8.711281	-0.1	-10.5	5	0
2.885	-1.38648	4.9704	8.78322	-0.2	-11.6	4.7	0
2.89	-1.38648	5.232	8.82246	-0.7	-11.4	4.4	0
2.895	-1.34724	5.27124	8.75052	-1	-11.9	4.6	0
2.9	-1.38648	5.30394	8.75052	-1.2	-11.2	4.1	0
2.905	-1.308	5.19276	8.78322	-0.7	-11.2	3.7	0
2.91	-1.34724	5.27124	8.78322	-1.5	-11.2	3.7	0
2.915	-1.34724	5.27124	8.8617	-1.3	-9.8	3.3	0
2.92	-1.38648	5.232	8.78322	-0.9	-9	3	0
2.925	-1.34724	5.19276	8.75052	-0.9	-8.3	2.5	0
2.93	-1.38648	5.120821	8.75052	-1.3	-8.3	2.9	0
2.935	-1.38648	5.08158	8.75052	-1.9	-8.4	2.4	0
2.94	-1.38648	5.120821	8.78322	-1.7	-8.1	2.4	0
2.945	-1.308	5.08158	8.75052	-1.8	-7.5	2.2	0
2.95	-1.23606	5.16006	8.8617	-1.6	-7	1.6	0
2.955	-1.2753	5.120821	8.78322	-1.5	-6.6	1.6	0
2.96	-1.2753	5.08158	8.75052	-1.1	-6.2	1.2	0
2.965	-1.308	5.08158	8.78322	-0.8	-5.9	1.7	0
2.97	-1.308	5.04888	8.8617	-1	-5.6	1.5	0
2.975	-1.23606	5.120821	8.75052	-0.9	-5	1.2	0
2.98	-1.23606	5.16006	8.82246	-0.5	-4.1	1.2	0
2.985	-1.23606	5.19276	8.75052	-0.6	-3.8	0.8	0
2.99	-1.23606	5.16006	8.78322	-0.7	-3.6	0.8	0
2.995	-1.23606	5.08158	8.82246	-0.4	-3	0.7	0
3	-1.2753	5.120821	8.78322	-0.2	-2.7	0.8	0
3.005	-1.23606	5.04888	8.78322	0.2	-2.2	0.5	0
3.01	-1.23606	5.04888	8.67858	0.3	-1.7	0.4	0
3.015	-1.2753	5.04888	8.711281	-0.2	-1.6	0.4	0
3.02	-1.15758	5.04888	8.75052	-0.4	-1.9	0	0
3.025	-1.19682	5.04888	8.75052	-0.3	-2	0	0
3.03	-1.15758	5.00964	8.78322	0.2	-2	0	0
3.035	-1.23606	5.00964	8.75052	-0.2	-1.8	0	0
3.04	-1.15758	4.9704	8.63934	-0.2	-1.6	0	0
3.045	-1.23606	4.9704	8.67858	-0.1	-1.6	0.4	0
3.05	-1.23606	4.9377	8.75052	-0.1	-1.7	0.6	0
3.055	-1.2753	4.9704	8.75052	0.1	-1.9	0.3	0
3.06	-1.19682	4.9377	8.711281	-0.2	-2.1	0.5	0
3.065	-1.23606	4.9704	8.75052	-0.2	-2.2	0.7	0
3.07	-1.23606	5.04888	8.75052	-0.5	-2.1	0.4	0
3.075	-1.2753	4.9377	8.75052	-0.2	-2.3	1	0
3.08	-1.19682	5.04888	8.78322	-0.4	-2.5	0.7	0
3.085	-1.23606	4.9704	8.711281	-0.4	-2.1	0.6	0
3.09	-1.15758	5.04888	8.711281	-0.6	-2.3	0.6	0
3.095	-1.2753	4.9704	8.711281	-0.4	-2.2	0.7	0
3.1	-1.19682	5.00964	8.78322	-0.9	-2.2	0.7	0
3.105	-1.2753	5.04888	8.711281	-1.4	-2.3	0.7	0
3.11	-1.15758	4.9704	8.75052	-1.3	-2.7	1.1	0
3.115	-1.19682	4.9377	8.711281	-1.4	-2.8	1	0
3.12	-1.15758	4.9704	8.75052	-1.4	-2.8	1.1	0
3.125	-1.19682	4.9704	8.67858	-1.3	-2.5	0.7	0
3.13	-1.15758	5.00964	8.711281	-0.9	-2.6	0.7	0
3.135	-1.15758	5.04888	8.78322	-1.1	-2.5	0.9	0
3.14	-1.12488	5.04888	8.78322	-1.6	-2.4	0.8	0
3.145	-1.12488	4.9704	8.78322	-1.4	-2	0.4	0
3.15	-1.15758	5.00964	8.78322	-0.6	-2	0.6	0
3.155	-1.15758	5.04888	8.82246	-1.1	-1.9	0.6	0
3.16	-1.15758	5.04888	8.75052	-1.1	-1.8	0.5	0
3.165	-1.12488	5.00964	8.75052	-0.8	-1.8	0.4	0
3.17	-1.12488	4.9704	8.75052	-0.7	-1.4	1	0
3.175	-1.19682	4.9704	8.78322	-0.7	-1.5	1	0
3.18	-1.15758	4.9704	8.75052	-0.6	-1.4	0.6	0
3.185	-1.15758	4.9704	8.75052	-0.7	-1.4	0.4	0
3.19	-1.12488	4.9704	8.75052	-0.7	-1.6	0.7	0
3.195	-1.15758	5.00964	8.82246	-0.4	-1.2	0.4	0
3.2	-1.15758	4.9377	8.75052	0	-0.7	0	0
3.205	-1.12488	4.9377	8.711281	0	-0.9	0.2	0
3.21	-1.12488	4.9377	8.75052	-0.5	-1.4	0	0
3.215	-1.15758	4.9704	8.75052	0	-1.2	0	0
3.22	-1.19682	4.9704	8.711281	0	-0.9	0.4	0
3.225	-1.19682	4.9704	8.75052	-0.3	-1	0.3	0
3.23	-1.19682	5.00964	8.75052	0	-1.1	0.5	0
3.235	-1.15758	4.9704	8.82246	0.4	-1.2	0.4	0
3.24	-1.12488	5.00964	8.8617	0.2	-1.3	0.5	0
3.245	-1.15758	4.9704	8.78322	0.4	-1.4	0.4	0
3.25	-1.15758	4.9704	8.75052	0.3	-1.4	0.7	0
3.255	-1.08564	4.9704	8.78322	0.8	-1.4	0.6	0
3.26	-1.12488	4.9704	8.711281	0.6	-1.6	0.6	0
3.265	-1.15758	4.9704	8.75052	0.2	-1.1	0.4	0
3.27	-1.15758	4.89846	8.75052	1.1	-1.1	0.3	0
3.275	-1.15758	4.89846	8.78322	1.2	-1.3	0.3	0
3.28	-1.12488	4.9377	8.78322	0.8	-1.4	0	0
3.285	-1.19682	5.00964	8.78322	0.8	-1.6	0.4	0
3.29	-1.15758	4.9704	8.82246	1	-1.7	0.6	0
3.295	-1.15758	4.9704	8.75052	0.4	-1.6	0	0
3.3	-1.12488	4.9377	8.711281	0.7	-1.6	0.2	0
3.305	-1.0464	4.9704	8.75052	1.1	-1.7	0.5	0
3.31	-1.12488	4.9704	8.75052	1.1	-1.7	0.2	0
3.315	-1.15758	5.04888	8.711281	1.2	-1.8	0.5	0
3.32	-1.12488	5.04888	8.75052	1.1	-1.6	0.3	0
3.325	-1.12488	5.00964	8.75052	0.8	-1.2	0.4	0
3.33	-1.12488	5.00964	8.75052	0.7	-1.1	0.2	0
3.335	-1.15758	4.9377	8.78322	0.8	-1.2	0.1	0
3.34	-1.12488	5.00964	8.75052	1.3	-1.5	0.2	0
3.345	-1.08564	4.9704	8.75052	1	-1.4	0.6	0
3.35	-1.08564	5.00964	8.75052	0.9	-1.2	0.7	0
3.355	-1.12488	4.9704	8.711281	0.9	-1.3	0.3	0
3.36	-1.08564	5.00964	8.711281	0.7	-1.4	0.9	0
3.365	-1.12488	5.00964	8.75052	0.9	-1.6	0.7	0
3.37	-1.08564	4.9704	8.78322	1.1	-1.4	0.5	0
3.375	-1.0464	5.00964	8.67858	1	-1.4	0.3	0
3.38	-1.08564	4.9377	8.78322	0.8	-1.4	0.1	0
3.385	-1.12488	5.00964	8.75052	0.7	-1.2	0.6	0
3.39	-1.12488	5.00964	8.75052	0.5	-0.8	0	0
3.395	-1.0464	4.9704	8.75052	0.9	-0.8	0	0
3.4	-1.08564	5.00964	8.711281	1.2	-1.2	0.1	0
3.405	-1.12488	5.00964	8.711281	1.1	-1.1	0.2	0
3.41	-1.08564	5.00964	8.78322	1.1	-1.2	0.1	0
3.415	-1.12488	4.9704	8.75052	1.2	-1.1	-0.1	0
3.42	-1.08564	4.9704	8.75052	1.1	-1.3	0	0
3.425	-1.08564	4.9377	8.711281	1.2	-1	0.4	0
3.43	-1.12488	5.04888	8.75052	1	-1.2	0	0
3.435	-1.12488	5.00964	8.75052	0.9	-1.4	0.2	0
3.44	-1.0464	5.00964	8.75052	1.1	-1	0.2	0
3.445	-1.12488	4.9704	8.711281	1.3	-0.8	0.4	0
3.45	-1.08564	4.9704	8.711281	1.3	-1.1	0	0
3.455	-1.08564	5.00964	8.78322	1.2	-0.8	0.4	0
3.46	-1.08564	4.9704	8.711281	1.1	-0.9	0.7	0
3.465	-1.15758	4.9704	8.75052	1.1	-1.1	0.7	0
3.47	-1.08564	5.04888	8.75052	0.9	-0.9	0.9	0
3.475	-1.08564	5.00964	8.78322	0.7	-1.1	0.2	0
3.48	-0.9744601	5.00964	8.78322	0.9	-1.1	0	0
3.485	-1.0464	5.00964	8.711281	1.1	-1.3	0	0
3.49	-1.12488	4.9704	8.75052	1.3	-1.5	0.7	0
3.495	-1.08564	5.00964	8.711281	1.5	-1.2	0.2	0
3.5	-1.08564	5.00964	8.75052	0.7	-1.1	0.3	0
3.505	-1.12488	5.04888	8.75052	0.9	-1.2	0.6	0
3.51	-1.08564	4.9377	8.711281	1	-0.7	0.2	0
3.515	-1.08564	5.00964	8.78322	1.2	-1	0.4	0
3.52	-1.08564	4.9704	8.75052	1.4	-0.7	0.6	0
3.525	-1.12488	4.9704	8.78322	1.2	-0.7	0.4	0
3.53	-1.0464	5.00964	8.75052	1	-0.9	0.2	0
3.535	-1.08564	5.00964	8.711281	1	-1	0	0
3.54	-1.08564	5.04888	8.78322	0.9	-0.7	0.1	0
3.545	-1.08564	4.9704	8.711281	0.9	-0.4	0.4	0
3.55	-1.08564	4.9377	8.78322	1.4	-0.4	-0.1	0
3.555	-1.0464	4.9704	8.75052	0.9	-0.5	0.4	0
3.56	-1.08564	5.04888	8.75052	0.8	-0.7	-0.3	0
3.565	-1.0464	5.00964	8.78322	1	-0.9	0.5	0
3.57	-1.0137	4.9704	8.78322	0.9	-0.9	0.6	0
3.575	-1.0464	5.00964	8.78322	0.8	-0.6	0.2	0
3.58	-1.08564	5.04888	8.82246	1	-0.4	0.5	0
3.585	-1.0137	4.9704	8.75052	1.5	-0.6	0.1	0
3.59	-1.08564	5.00964	8.78322	1.1	-0.5	0.2	0
3.595	-1.0137	4.9704	8.75052	1.6	-0.5	0	0
3.6	-0.9744601	5.04888	8.75052	1.8	-0.4	0.2	0
3.605	-1.0464	5.00964	8.75052	1.4	0	0	0
3.61	-1.08564	5.00964	8.82246	1.6	-0.4	0	0
3.615	-1.0464	5.00964	8.67858	1.8	-0.5	-0.3	0
3.62	-1.08564	5.04888	8.75052	1.8	-0.4	0	0
3.625	-1.08564	5.08158	8.75052	1.8	-0.3	0	0
3.63	-1.08564	5.04888	8.75052	1.5	-0.2	0	0
3.635	-1.08564	5.00964	8.711281	1.1	-0.5	0.4	0
3.64	-1.08564	5.04888	8.75052	1.4	-0.4	0.4	0
3.645	-1.0464	5.00964	8.711281	1.3	-0.2	0.1	0
3.65	-1.08564	5.00964	8.711281	1.4	0	-0.1	0
3.655	-1.0137	5.04888	8.711281	1.1	-0.2	-0.5	0
3.66	-1.0464	5.00964	8.711281	1.8	-0.1	-0.1	0
3.665	-1.08564	4.9704	8.78322	1.8	0	-0.5	0
3.67	-1.0464	4.9704	8.78322	1.8	0	0	0
3.675	-1.08564	4.9704	8.75052	1.9	0	0	0
3.68	-1.08564	5.04888	8.711281	1.6	-0.2	-0.1	0
3.685	-1.08564	5.04888	8.711281	1.7	0	0	0
3.69	-1.0464	5.04888	8.75052	1.8	-0.1	-0.1	0
3.695	-1.0464	5.04888	8.78322	2.2	0	0	0
3.7	-1.0464	5.08158	8.711281	1.8	-0.2	0.1	0
3.705	-1.0464	5.04888	8.711281	1.8	-0.6	0.2	0
3.71	-1.0137	5.00964	8.75052	2.1	-0.3	0	0
3.715	-1.0137	5.08158	8.67858	1.9	-0.3	0	0
3.72	-1.0464	5.04888	8.82246	1.6	-0.2	0.2	0
3.725	-1.08564	5.04888	8.78322	1.7	0	0.2	0
3.73	-1.0464	5.00964	8.75052	1.7	0.2	0.4	0
3.735	-1.0464	5.00964	8.67858	1.2	0.4	0.1	0
3.74	-1.0464	5.04888	8.75052	1.6	0	-0.2	0
3.745	-1.0137	5.08158	8.711281	1.3	-0.2	-0.1	0
3.75	-1.0137	5.00964	8.78322	1	0.2	-0.1	0
3.755	-1.0464	5.120821	8.75052	1.5	0.2	-0.2	0
3.76	-1.0464	5.08158	8.711281	1.2	0.2	-0.4	1
3.765	-1.0464	5.00964	8.711281	0.9	0.3	-0.7	1
3.77	-1.0464	5.00964	8.75052	1.4	0.4	-0.4	1
3.775	-1.0137	5.00964	8.78322	1.6	0.7	-0.9	1
3.78	-1.0137	5.00964	8.78322	2	0.9	-0.5	1
3.785	-1.0464	5.04888	8.75052	2.2	0.7	-0.9	1
3.79	-1.0464	5.04888	8.711281	2.1	0.4	-0.7	1
3.795	-1.0464	5.00964	8.711281	2.3	1	-0.3	1
3.8	-1.08564	5.00964	8.75052	2.6	1.4	-1	1
3.805	-1.08564	5.04888	8.67858	2.3	1.3	-1	1
3.81	-1.08564	5.00964	8.75052	2.3	1.3	-0.9	1
3.815	-1.12488	4.9704	8.711281	2.9	0.9	-1	1
3.82	-1.08564	5.04888	8.78322	3.4	0.8	-1	1
3.825	-1.15758	4.9704	8.75052	3.5	0.8	-0.7	1
3.83	-1.12488	5.04888	8.75052	3.8	1.1	-0.9	1
3.835	-1.12488	5.08158	8.78322	3.9	1	-1.3	1
3.84	-1.08564	5.00964	8.78322	4.6	0.9	-0.7	1
3.845	-1.12488	5.00964	8.82246	5.3	1.1	-0.6	1
3.85	-1.08564	5.04888	8.82246	5.7	1	-0.9	1
3.855	-1.12488	5.08158	8.8617	7	1.1	-0.9	1
3.86	-1.08564	5.04888	8.82246	7.9	1.4	-0.8	1
3.865	-1.0464	4.9704	8.8617	8.4	1.8	-0.4	1
3.87	-1.0464	5.04888	8.78322	9.2	1.5	-0.6	1
3.875	-1.0464	5.08158	8.8617	10.9	2.1	-0.2	1
3.88	-1.0464	5.04888	8.894401	11.5	2.6	-0.2	1
3.885	-1.08564	5.120821	8.8617	12.6	3.4	-0.4	1
3.89	-1.23606	4.9377	8.894401	14.6	3.9	0	1
3.895	-1.08564	5.00964	8.96634	16.4	5.1	0	1
3.9	-1.15758	4.89846	9.03828	18.3	6.7	0.6	1
3.905	-1.308	4.9377	9.07752	20.9	8.1	0.5	1
3.91	-1.45842	4.71534	9.33258	23.6	8.3	0.4	1
3.915	-1.23606	4.71534	9.188701	27.3	7.4	0.6	1
3.92	-1.19682	4.9704	9.260641	32.8	7.7	0.8	1
3.925	-1.2753	4.89846	9.33258	37.1	9	1.7	1
3.93	-1.38648	4.9377	9.36528	42.7	10.3	1.8	1
3.935	-1.60884	4.9377	9.437221	49.7	11.6	3.5	1
3.94	-1.60884	4.86576	9.5157	55.8	12.4	4.9	1
3.945	-1.60884	4.9704	9.5157	63.6	12.3	5.6	1
3.95	-0.9352201	5.34318	9.62034	74.2	12.1	5.6	1
3.955	-1.75926	5.78136	9.293341	84	14.9	5.2	1
3.96	-2.0601	5.34318	9.659581	91.9	18.2	5.6	1
3.965	-1.08564	4.75458	9.80346	97.5	22.4	6.2	1
3.97	-1.5369	5.232	9.659581	102.3	26.8	6.2	1
3.975	-2.289	5.89254	9.293341	102.8	29.6	7.9	1
3.98	-1.98816	5.93178	8.78322	100.9	34.5	8.9	1
3.985	-1.308	5.97102	8.75052	100.8	39.4	10.1	1
3.99	-1.0137	6.04296	8.5674	101.7	42.4	11.8	1
3.995	-1.23606	5.89254	8.312341	100	44.7	15.4	1
4	-1.64808	6.00372	8.13576	95.7	43.1	17.2	1
4.005	-1.45842	6.15414	7.586401	91.7	41.9	18.4	1
4.01	-1.57614	6.409201	7.298641	87.2	42.4	20	1
4.015	-1.68732	6.44844	7.2594	82.1	43.3	21.4	1
4.02	-1.83774	6.3765	7.2594	75.3	43.1	22.4	1
4.025	-2.36094	6.00372	7.5537	67.2	43.3	21.7	1
4.03	-4.23792	5.59824	8.13576	57.1	42.5	18.2	1
4.035	-6.90624	5.27124	8.495461	40.8	34.7	6	1
4.04	-8.331961	5.59824	9.2214	26.8	26.3	-11.9	1
4.045	-9.456841	4.86576	8.93364	11.8	23.7	-38.4	1
4.05	-10.28742	4.0875	7.808761	-2.2	20.7	-65.5	1
4.055	-9.796921	4.3491	7.73028	-12.1	17.5	-90.4	1
4.06	-9.9081	4.86576	8.09652	-24.2	10.5	-112.4	1
4.065	-7.91994	5.19276	8.312341	-36.4	-7	-120.3	1
4.07	-4.64994	3.94362	7.952641	-49	-26.6	-119.7	1
4.075	-2.0274	3.16536	7.51446	-58.5	-35.8	-118.3	1
4.08	0.11118	2.943	7.04358	-63.9	-35.2	-114.2	1
4.085	1.08564	2.98224	6.53346	-68.1	-23.6	-105.7	1
4.09	1.08564	2.9103	5.66364	-70	-12.2	-97	1
4.095	0.67362	3.05418	4.79382	-69.1	-3.9	-85.5	1
4.1	0.11118	3.4989	4.02864	-65.3	0.7	-72.1	1
4.105	-0.33354	4.3491	3.91746	-60.7	2	-61.3	1
4.11	-0.9352201	5.56554	4.02864	-52.9	4	-46	1
4.115	-1.64808	6.48768	3.9567	-47.4	7.2	-34.7	1
4.12	-2.51136	6.9978	3.55776	-43.9	10	-29.8	1
4.125	-3.22422	7.22016	2.9757	-39.7	12.7	-26.6	1
4.13	-5.51322	8.253481	3.23076	-33.6	15.5	-26.4	1
4.135	-10.28742	12.56988	3.59046	-30.3	-0.5	-23.1	1
4.14	-1.12488	9.46992	5.22546	-32.4	-52.7	6.3	1
4.145	0.67362	8.84208	3.59046	-38.2	-92.7	15.8	1
4.15	1.87698	9.50916	3.70164	-35	-112.2	22.2	1
4.155	3.75396	10.83678	5.77482	-28.9	-118.3	37	1
4.16	6.304561	13.26966	9.80346	-29.3	-119.2	51	1
4.165	9.71844	11.13108	11.69352	-45.7	-100.9	60.5	1
4.17	8.6328	7.62564	11.03952	-65.4	-72	62.8	1
4.175	6.82776	8.03112	13.10616	-77.5	-44.3	58.5	1
4.18	2.66178	3.97632	10.09122	-89.9	-18.9	48.9	1
4.185	-4.0875	1.69386	11.00028	-90.7	-21.9	46.2	1
4.19	-0.63438	1.43226	10.8564	-76.9	-61.1	34.1	1
4.195	2.58984	3.2046	11.98128	-61.7	-53.6	25.2	1
4.2	4.12674	4.89846	10.96758	-52.1	-35	16.7	1
4.205	4.23792	6.59232	11.25534	-42.9	-23.3	11.7	1
4.21	1.0464	7.298641	10.67328	-35.2	-13.9	3.9	1
4.215	-0.9744601	6.29802	9.80346	-26.6	-4.6	-3.6	1
4.22	-1.308	5.45436	9.842701	-16.4	2.9	-8.2	1
4.225	-1.0464	4.75458	9.692281	-7.6	7.5	-9.8	1
4.23	-1.49766	4.6761	9.188701	0.8	11.6	-10.7	1
4.235	-1.72656	5.16006	8.8617	5.5	12.9	-9.8	1
4.24	-1.87698	5.45436	8.5674	7.7	13	-9.5	1
4.245	-2.0274	5.59824	8.312341	7.3	12.1	-8.8	1
4.25	-2.13858	5.45436	8.13576	6.4	10.8	-8.4	1
4.255	-2.21052	5.5263	8.13576	4.9	9.4	-7	1
4.26	-2.13858	5.41512	8.16846	3.1	8.5	-5.9	1
4.265	-1.98816	5.37588	8.207701	1.1	7.1	-5	1
4.27	-1.90968	5.27124	8.27964	0	6	-3.8	1
4.275	-1.83774	5.232	8.35158	-1.7	5.3	-3	1
4.28	-1.90968	5.19276	8.312341	-3.2	4.6	-2.7	1
4.285	-2.0601	5.19276	8.35158	-4	3.9	-1.8	1
4.29	-2.09934	5.16006	8.312341	-4.6	2.8	-1.8	1
4.295	-2.0274	5.120821	8.42352	-4.9	1.7	-1.4	1
4.3	-1.90968	5.08158	8.495461	-4.8	0.9	-0.2	1
4.305	-1.83774	5.120821	8.5347	-4.2	0.2	0.8	1
4.31	-1.72656	5.232	8.5347	-4.4	-0.5	1	1
4.315	-1.64808	5.34318	8.5347	-4.8	-1.1	1.4	1
4.32	-1.57614	5.232	8.5674	-4.9	-1	1.3	1
4.325	-1.5369	5.27124	8.63934	-4.6	-0.9	1.4	1
4.33	-1.38648	5.30394	8.606641	-4.7	-1.1	1.4	1
4.335	-1.38648	5.27124	8.63934	-4.5	-1.2	1.7	1
4.34	-1.308	5.27124	8.711281	-4.1	-0.4	1	1
4.345	-1.2753	5.232	8.606641	-3.9	0.6	0.8	1
4.35	-1.23606	5.16006	8.711281	-3.6	0.7	0.7	1
4.355	-1.23606	5.08158	8.711281	-3.2	0.9	0	1
4.36	-1.23606	5.08158	8.711281	-3.2	1.1	-0.6	1
4.365	-1.23606	5.120821	8.67858	-2.9	1.4	-0.4	1
4.37	-1.34724	5.16006	8.711281	-2.1	1.5	-0.8	1
4.375	-1.2753	5.120821	8.75052	-0.7	1.7	-0.7	1
4.38	-1.23606	5.16006	8.67858	-0.3	2.4	-0.9	1
4.385	-1.308	5.120821	8.711281	0	2.7	-1.4	1
4.39	-1.38648	5.16006	8.63934	0.3	3	-1.3	1
4.395	-1.38648	5.120821	8.606641	0.5	3.7	-1.4	1
4.4	-1.45842	5.16006	8.606641	0.9	3.5	-1.6	1
4.405	-1.5369	5.120821	8.5347	1.4	4	-1.7	1
4.41	-1.42572	5.19276	8.63934	1.4	3.7	-2	1
4.415	-1.5369	5.19276	8.5674	0.4	3.7	-1.5	1
4.42	-1.57614	5.16006	8.5674	0.1	3.7	-1.6	1
4.425	-1.68732	5.19276	8.495461	-0.1	3.9	-1.7	1
4.43	-1.64808	5.08158	8.495461	-0.7	3.6	-1.8	1
4.435	-1.60884	5.04888	8.5347	-1.5	3.4	-1.8	1
4.44	-1.64808	5.120821	8.5674	-1.4	2.8	-1.1	1
4.445	-1.60884	5.120821	8.5674	-1.5	2.4	-1.1	1
4.45	-1.57614	5.120821	8.5347	-1.6	1.9	-0.6	1
4.455	-1.60884	5.16006	8.5674	-1.4	1.9	-0.5	1
4.46	-1.57614	5.16006	8.5347	-1.5	1.1	-0.2	1
4.465	-1.57614	5.08158	8.5674	-1.7	0.9	0	1
4.47	-1.49766	5.120821	8.5674	-2.2	0.9	0.2	1
4.475	-1.45842	5.16006	8.606641	-2.2	0.4	0.4	1
4.48	-1.49766	5.08158	8.63934	-1.5	0.7	0.1	1
4.485	-1.45842	5.08158	8.606641	-1.6	0.5	0	1
4.49	-1.38648	5.08158	8.67858	-1.6	0.5	0	1
4.495	-1.42572	5.120821	8.63934	-2.2	0.4	0	1
4.5	-1.38648	5.16006	8.606641	-2.1	0.7	0	1
4.505	-1.42572	5.08158	8.606641	-2.5	1.1	-0.2	1
4.51	-1.38648	5.04888	8.606641	-2.2	1	0	1
4.515	-1.34724	5.04888	8.606641	-1.8	0.8	-0.7	1
4.52	-1.34724	5.08158	8.63934	-1.7	1.3	-0.4	1
4.525	-1.45842	5.120821	8.63934	-1.7	1.8	-0.8	1
4.53	-1.34724	5.120821	8.63934	-1.4	2.1	-1.5	1
4.535	-1.42572	5.16006	8.63934	-1.4	2.1	-1.4	1
4.54	-1.5369	5.120821	8.63934	-1.6	2	-1.1	1
4.545	-1.57614	5.04888	8.5347	-1.9	2.3	-1.1	1
4.55	-1.49766	5.08158	8.606641	-2	3.1	-1.2	1
4.555	-1.5369	5.08158	8.63934	-1.8	3	-1.8	1
4.56	-1.49766	5.120821	8.5674	-2	2.8	-1.8	1
4.565	-1.57614	5.08158	8.606641	-1.8	2.5	-1.6	1
4.57	-1.72656	5.120821	8.5674	-1.9	2.9	-1.6	1
4.575	-1.72656	5.04888	8.606641	-2.3	2.8	-1.7	1
4.58	-1.64808	5.04888	8.5674	-2.5	2.7	-1.4	1
4.585	-1.5369	5.00964	8.606641	-2.5	2.2	-1.1	1
4.59	-1.90968	5.120821	8.5674	-1.9	2.1	-1.6	1
4.595	-1.64808	5.04888	8.63934	-2.2	1.8	-1.4	1
4.6	-1.72656	5.04888	8.606641	-2.4	1.5	-1.3	1
4.605	-1.68732	5.00964	8.606641	-1.7	1.1	-1.1	1
4.61	-1.60884	5.08158	8.63934	-1.9	1.3	-0.6	1
4.615	-1.64808	5.00964	8.67858	-1.7	1.1	-0.8	1
4.62	-1.64808	5.04888	8.63934	-1.4	1.1	-0.4	1
4.625	-1.64808	5.04888	8.67858	-1.2	0.7	-0.4	1
4.63	-1.64808	5.08158	8.606641	-1.1	0.6	0	1
4.635	-1.64808	5.08158	8.5674	-1.3	0.6	-0.3	1
4.64	-1.60884	5.04888	8.63934	-1.4	0.5	0	1
4.645	-1.57614	5.08158	8.67858	-1.7	0.3	0	1
4.65	-1.57614	5.08158	8.63934	-1.7	0.4	0	1
4.655	-1.57614	5.08158	8.63934	-1.2	0	0	1
4.66	-1.49766	5.04888	8.63934	-1	0	0	1
4.665	-1.57614	5.08158	8.63934	-0.7	-0.2	0.2	1
4.67	-1.5369	5.00964	8.5674	-1.1	-0.2	0.2	1
4.675	-1.5369	5.04888	8.606641	-0.9	0	0	1
4.68	-1.45842	5.04888	8.67858	-0.8	0	-0.1	1
4.685	-1.60884	5.120821	8.606641	-0.5	-0.2	-0.2	1
4.69	-1.19682	4.9377	8.67858	-0.8	-0.3	0.1	1
4.695	-1.98816	5.16006	8.5674	-0.9	0	0.1	1
4.7	-1.34724	5.04888	8.63934	-1	-0.1	0	1
4.705	-1.57614	5.00964	8.606641	-0.9	-0.1	0	1
4.71	-1.64808	5.120821	8.63934	-0.9	-0.2	0	1
4.715	-1.57614	5.00964	8.5674	-0.5	0	0.4	1
4.72	-1.45842	4.9704	8.67858	-0.9	-0.4	0	1
4.725	-1.7985	5.08158	8.5674	-0.9	-0.5	-0.1	1
4.73	-1.60884	5.08158	8.5674	-0.9	-0.4	0	1
4.735	-1.49766	5.04888	8.711281	-1.1	-0.5	0.1	1
4.74	-1.60884	5.04888	8.63934	-1.1	-1.1	0	1
4.745	-1.5369	5.04888	8.606641	-0.9	-1.1	-0.2	1
4.75	-1.42572	4.9377	8.606641	-0.9	-1.1	0	1
4.755	-1.68732	5.120821	8.606641	-0.8	-1.1	-0.3	1
4.76	-1.5369	5.00964	8.63934	-0.9	-0.8	-0.2	1
4.765	-1.57614	5.00964	8.63934	-0.7	-0.7	0	1
4.77	-1.64808	5.120821	8.5674	-0.5	-0.9	0	1
4.775	-1.60884	5.04888	8.606641	-0.4	-0.9	0.2	1
4.78	-1.45842	5.00964	8.63934	-0.5	-1.2	0.4	1
4.785	-1.7985	5.00964	8.63934	-0.5	-1.3	0.2	1
4.79	-1.5369	5.00964	8.67858	-0.3	-1.1	0.7	1
4.795	-1.68732	5.00964	8.606641	-0.4	-1.6	0.8	1
4.8	-1.57614	5.08158	8.606641	-0.2	-1.6	0.7	1
4.805	-1.57614	5.08158	8.67858	-0.4	-1.6	1.1	1
4.81	-1.60884	5.04888	8.711281	-0.9	-1.5	1	1
4.815	-1.57614	5.04888	8.63934	-0.7	-1.6	0.7	1
4.82	-1.5369	4.9704	8.67858	-0.2	-2	1.6	1
4.825	-1.57614	5.00964	8.63934	-0.3	-2.1	1.7	1
4.83	-1.5369	4.9704	8.63934	-0.7	-1.9	1.9	1
4.835	-1.5369	4.9704	8.5674	-0.8	-2	1.7	1
4.84	-1.5369	5.04888	8.606641	-0.4	-2.1	1.6	1
4.845	-1.60884	4.9704	8.5674	-0.4	-1.8	1.8	1
4.85	-1.42572	5.00964	8.67858	-0.4	-2.1	1.6	1
4.855	-1.68732	4.9704	8.67858	-0.2	-2.2	1.6	1
4.86	-1.49766	5.08158	8.5674	-0.3	-3	1.7	1
4.865	-1.5369	5.00964	8.63934	-0.1	-2.3	1.7	1
4.87	-1.5369	5.04888	8.606641	0	-1.9	2	1
4.875	-1.49766	5.04888	8.606641	0	-2.1	2	1
4.88	-1.5369	5.04888	8.63934	0	-2.2	1.9	1
4.885	-1.45842	5.04888	8.63934	0.1	-2.3	1.6	1
4.89	-1.5369	5.08158	8.63934	0.4	-2.5	2.1	1
4.895	-1.45842	5.04888	8.67858	0.4	-2.7	1.8	1
4.9	-1.45842	4.9704	8.63934	0	-2.7	1.4	1
4.905	-1.49766	4.9377	8.606641	0.2	-2.5	1.2	1
4.91	-1.45842	4.9377	8.711281	0.5	-2.3	1.6	1
4.915	-1.5369	4.9704	8.711281	0.9	-2.3	1.8	1
4.92	-1.5369	5.04888	8.63934	1.6	-2.4	1.7	1
4.925	-1.45842	5.00964	8.606641	1.7	-1.9	1.6	1
4.93	-1.5369	4.9704	8.63934	2.3	-2.1	2.2	1
4.935	-1.5369	4.9377	8.67858	2.3	-1.9	2.1	1
4.94	-1.57614	5.00964	8.606641	2.2	-2.1	1.7	1
4.945	-1.57614	5.00964	8.63934	3.1	-2	1.7	1
4.95	-1.49766	4.9704	8.606641	3.4	-2.3	1.7	1
4.955	-1.45842	4.9377	8.67858	3.5	-2.1	1.8	1
4.96	-1.5369	4.86576	8.67858	4.4	-2.1	1.7	1
4.965	-1.57614	4.89846	8.606641	4.8	-3	2.1	1
4.97	-1.60884	4.9377	8.606641	4.6	-3.2	2.5	1
4.975	-1.60884	4.89846	8.63934	5.1	-4.1	3	1
4.98	-1.64808	4.9377	8.5674	5.6	-4.9	3.2	1
4.985	-1.5369	4.89846	8.606641	5.7	-5.6	3.8	1
4.99	-1.60884	4.9377	8.606641	6.5	-6	4.4	1
4.995	-1.5369	4.89846	8.606641	7	-6.3	4.9	1
5	-1.45842	5.08158	8.5674	7.6	-7.1	5.3	1
5.005	-1.34724	5.08158	8.606641	8.4	-7.5	5.2	1
5.01	-1.308	5.120821	8.606641	7.9	-7.4	5.3	1
5.015	-1.2753	5.120821	8.606641	7.2	-7.3	5.3	1
5.02	-1.34724	5.16006	8.67858	7	-7.3	5.1	1
5.025	-1.308	5.120821	8.711281	6.1	-7	4.6	1
5.03	-1.34724	5.16006	8.67858	5.3	-7.9	4.4	1
5.035	-1.308	5.16006	8.67858	5.2	-8.6	4.2	1
5.04	-1.38648	5.08158	8.67858	4.5	-9	4.3	1
5.045	-1.38648	5.120821	8.67858	3.9	-9.1	4.2	1
5.05	-1.38648	5.08158	8.711281	3.4	-9.3	4.4	1
5.055	-1.38648	5.16006	8.711281	3.5	-9.8	3.7	1
5.06	-1.38648	5.16006	8.78322	3.7	-9.6	3.7	1
5.065	-1.308	5.08158	8.75052	3.9	-10.2	3.5	1
5.07	-1.34724	5.04888	8.82246	4.8	-10.8	3.9	1
5.075	-1.308	5.19276	8.82246	5.7	-10.6	3.7	1
5.08	-1.23606	5.120821	8.82246	6.1	-10.5	3.7	1
5.085	-1.19682	5.19276	8.82246	6.5	-9.7	3.9	0
5.09	-1.15758	5.16006	8.8617	7.4	-9.5	3.7	0
5.095	-1.15758	5.08158	8.894401	8.2	-8.4	3.2	0
5.1	-1.08564	5.120821	8.8617	10.2	-6.6	3.5	0
5.105	-1.15758	5.120821	8.93364	11.6	-4.8	3.1	0
5.11	-1.19682	5.04888	9.00558	13.9	-3.5	2.8	0
5.115	-1.308	4.9377	9.110221	17.5	-1	2.4	0
5.12	-0.8632801	4.9704	9.260641	21.4	1.4	3	0
5.125	-1.45842	4.53222	9.40452	25.1	5.2	4.2	0
5.13	-2.17128	4.19868	9.659581	30.1	7.6	5.1	0
5.135	-1.57614	4.46028	9.659581	38.4	4.4	6.1	0
5.14	-1.57614	4.9704	9.40452	48.7	4.5	6.9	0
5.145	-1.57614	4.78728	9.47646	55.6	4.9	8.3	0
5.15	-1.72656	4.78728	9.587641	63.6	5.5	9.5	0
5.155	-1.57614	4.86576	9.5484	71.9	4.5	11.3	0
5.16	-1.34724	5.08158	9.62034	80.9	4.7	12.8	0
5.165	-1.38648	5.16006	9.659581	90.6	6.3	13	0
5.17	-1.38648	5.27124	9.62034	101.6	5.3	13.5	0
5.175	-1.34724	5.30394	9.692281	115.5	5.1	13.7	0
5.18	-1.308	5.30394	9.76422	126	3.9	14.7	0
5.185	-1.23606	5.232	9.986581	136.5	3.3	16.3	0
5.19	-1.45842	5.16006	9.947341	147.1	3.5	17.2	0
5.195	-1.42572	5.30394	10.2024	158	1.1	19.2	0
5.2	-1.38648	5.08158	10.2024	169.8	-1.2	23	0
5.205	-1.68732	4.9377	10.31358	179.2	-2.4	28	0
5.21	-1.64808	5.16006	9.80346	186.8	-2.7	32.3	0
5.215	-1.64808	5.27124	9.76422	196	-3.4	36.9	0
5.22	-1.75926	5.5263	9.62034	203.8	-2.7	42.2	0
5.225	-2.21052	5.67672	9.842701	211.7	-1.4	49.8	0
5.23	-2.21052	5.93178	9.36528	216.8	-1.1	54.6	0
5.235	-2.62254	6.55962	8.93364	220.9	0.9	57.1	0
5.24	-2.77296	7.776061	9.14946	225.6	3.8	57.1	0
5.245	-2.3217	8.51508	8.894401	226.3	9	55	0
5.25	-1.98816	8.475841	8.38428	223.1	15.6	53.4	0
5.255	-2.289	9.06444	8.35158	215.3	25.6	52	0
5.26	-2.24976	9.91464	8.96634	202.3	38.5	49.2	0
5.265	-1.38648	10.32012	9.47646	185.7	54.7	47.4	0
5.27	-1.38648	8.51508	10.56864	164.2	76.5	47.7	0
5.275	-2.85144	7.33134	11.98128	139.8	94.1	49.8	0
5.28	-4.95078	5.487061	12.63528	111.5	99.9	52.5	0
5.285	-5.89254	2.72718	12.27558	77.2	83.5	60.6	0
5.29	-5.44128	0.21582	11.90934	54.5	63.9	67.8	0
5.295	-5.51322	-1.02678	11.65428	37.3	51.2	68.3	0
5.3	-6.3438	-1.80504	11.79816	18.1	41	66.5	0
5.305	-7.31826	-1.7658	11.58234	-1.6	35.4	61.3	0
5.31	-9.156001	-2.46558	10.92834	-25.1	30.1	52.3	0
5.315	-9.83616	-1.94892	10.60134	-40.3	25.7	41.5	0
5.32	-10.9218	-0.36624	11.39922	-52.7	21.4	27.3	0
5.325	-11.03298	-0.8829001	11.39922	-67.8	14.8	11.6	0
5.33	-10.9218	-1.54344	9.986581	-82.6	4.8	-5.3	0
5.335	-9.986581	-1.4715	9.47646	-90.5	-1.1	-21.7	0
5.34	-8.78322	-0.47742	9.80346	-94.8	-3.5	-37.4	0
5.345	-7.95918	1.06602	10.64058	-101.2	-1.6	-55.5	0
5.35	-7.6191	2.0274	11.29458	-109.8	2	-67.9	0
5.355	-7.27902	2.46558	11.36652	-121.9	3.6	-77.3	0
5.36	-6.605401	2.79912	11.07222	-134.7	2.5	-84.4	0
5.365	-5.70288	3.16536	10.5294	-146.4	0	-89	0
5.37	-4.61724	3.45966	9.842701	-158.6	-2.3	-92.7	0
5.375	-3.5643	3.75396	8.96634	-166	-2.1	-94.7	0
5.38	-2.89068	3.94362	8.207701	-169.5	0	-96.4	0
5.385	-2.47212	4.27062	7.808761	-170.1	4.2	-97.8	0
5.39	-2.24976	4.89846	7.51446	-168	8.6	-99.8	0
5.395	-2.09934	5.56554	7.481761	-164.2	13	-102.3	0
5.4	-2.09934	6.15414	7.586401	-160.8	15.8	-103.8	0
5.405	-2.0274	6.7035	7.586401	-157.2	18.4	-105.4	0
5.41	-1.83774	7.22016	7.5537	-153.9	18.4	-105.6	0
5.415	-1.49766	7.59294	7.65834	-150.9	17.5	-106.3	0
5.42	-1.0464	7.95918	7.5537	-147.8	16.8	-106.5	0
5.425	-0.37278	8.475841	7.2594	-143.4	16.9	-106.4	0
5.43	0.2943	8.6982	6.74928	-137.6	17.7	-105.3	0
5.435	0.9744601	8.88132	6.20646	-131.2	19	-102.9	0
5.44	1.57614	9.32604	5.918701	-122.8	20.3	-99.6	0
5.445	2.09934	9.875401	5.87946	-113.8	21.6	-94.9	0
5.45	2.51136	10.1697	5.696341	-105.4	22.5	-88.3	0
5.455	2.66178	10.09776	5.08158	-98.2	22.2	-80.2	0
5.46	2.70102	9.65304	4.38834	-90.5	18.9	-70.5	0
5.465	2.74026	9.247561	3.6297	-78.1	11.1	-56.7	0
5.47	2.62254	9.43068	3.44658	-66.8	4.3	-45.5	0
5.475	2.58984	10.24164	3.91746	-53.2	-1.1	-35.4	0
5.48	2.66178	11.64774	5.22546	-37.9	-3	-26.4	0
5.485	2.74026	13.38084	6.500761	-32.2	1.7	-23.2	0
5.49	2.51136	14.4861	7.2267	-34.1	10.2	-23.6	0
5.495	1.5369	14.62998	6.78852	-40.8	17.9	-25.9	0
5.5	0.5232	13.96944	5.624401	-48.2	20.6	-27.5	0
5.505	0	13.15848	3.9894	-52.8	17.7	-26.8	0
5.51	0.18312	12.64182	2.83182	-52.1	10.7	-25.8	0
5.515	0.7848001	12.67452	2.13858	-45	3	-23.8	0
5.52	1.308	12.93612	1.88352	-36.6	0.7	-23.7	0
5.525	1.5369	13.11924	1.6677	-28.7	2.8	-24.2	0
5.53	1.42572	13.0473	1.52382	-22.5	7.5	-25.4	0
5.535	1.0464	12.97536	1.30146	-15.8	11.5	-25.9	0
5.54	0.59514	12.7857	1.22952	-8.6	13.7	-26	0
5.545	0.5232	12.4914	1.12488	-2.8	12.1	-24.8	0
5.55	0.71286	12.23634	1.15758	2.6	9.8	-23	0
5.555	-2.13858	14.2245	2.9757	7	8.6	-21.9	0
5.56	-6.04296	17.14134	3.70164	0.4	-28.3	-11.9	0
5.565	0.67362	13.11924	3.91746	-13.1	-92.7	19.9	0
5.57	1.34724	12.93612	3.3354	-18.3	-119.9	25.2	0
5.575	2.89068	11.56926	1.15758	-19.8	-149.2	33	0
5.58	3.71472	8.547781	2.46558	-9.7	-141.1	47.3	0
5.585	-3.3027	10.137	8.16846	-5.7	-120.4	43.6	0
5.59	-5.3301	9.91464	12.63528	-12.6	-125.2	44.6	0
5.595	-2.62254	5.56554	11.76546	-30.9	-115.3	47.3	0
5.6	-3.41388	1.43226	10.05852	-37.2	-99	45.8	0
5.605	-2.5506	0.8829001	10.13046	-27.7	-93.5	50.1	0
5.61	0.5232	5.08158	12.27558	-13.5	-80.2	51.5	0
5.615	3.0738	8.58702	12.56334	-8	-60.5	45.1	0
5.62	4.49952	8.65896	11.58234	-8.4	-41.8	33.6	0
5.625	4.46682	6.92586	11.54964	-7.8	-29.4	24.5	0
5.63	3.15228	6.186841	12.12516	-4.9	-13.6	12.3	0
5.635	0.63438	4.49298	10.41822	-3.9	-2.8	3.3	0
5.64	-1.0464	4.15944	9.07752	-0.2	0.4	1.6	0
5.645	-1.34724	5.67672	8.75052	4	3.9	0.2	0
5.65	-0.71286	6.114901	8.42352	4.1	6	-0.9	0
5.655	-0.11118	5.89254	8.38428	3	7.3	-3.5	0
5.66	-0.41202	5.45436	8.495461	0.7	8.8	-5.3	0
5.665	-1.49766	5.30394	8.5347	-0.7	9.2	-7.1	0
5.67	-2.8122	5.120821	8.35158	-1.6	9	-6	0
5.675	-3.37464	5.19276	8.312341	-2.2	7.4	-4.5	0
5.68	-2.96262	5.27124	8.312341	-2.8	4.6	-2.2	0
5.685	-2.24976	5.232	8.42352	-3.2	2	0	0
5.69	-1.72656	5.19276	8.5674	-3.7	0.7	0.7	0
5.695	-1.72656	5.19276	8.606641	-3.5	0.6	1.4	0
5.7	-1.94892	5.00964	8.67858	-3	0.7	1.8	0
5.705	-1.75926	4.9377	8.5674	-2.8	0.2	1.8	0
5.71	-1.49766	5.08158	8.63934	-3.6	0.1	2.1	0
5.715	-1.23606	5.232	8.67858	-3.5	0.1	1.6	0
5.72	-1.2753	5.41512	8.711281	-3	0.4	0.8	0
5.725	-1.38648	5.487061	8.67858	-3.4	0.8	0	0
5.73	-1.49766	5.30394	8.67858	-3.6	1.1	-0.2	0
5.735	-1.57614	5.08158	8.75052	-3.7	1.8	-0.2	0
5.74	-1.60884	5.08158	8.711281	-3.5	1.7	-0.8	0
5.745	-1.64808	5.04888	8.67858	-2.7	1.3	-0.2	0
5.75	-1.68732	5.120821	8.67858	-2.4	1.5	-0.5	0
5.755	-1.57614	5.04888	8.75052	-2.3	0.9	0.1	0
5.76	-1.5369	5.00964	8.711281	-1.6	0.7	0.4	0
5.765	-1.57614	4.9704	8.75052	-1.1	0.5	0.2	0
5.77	-1.60884	5.00964	8.711281	-1.2	0.6	0.2	0
5.775	-1.57614	4.9704	8.75052	-1.1	0.1	0	0
5.78	-1.57614	5.04888	8.63934	-0.2	0.3	0.2	0
5.785	-1.60884	5.00964	8.75052	0	0.6	-0.8	0
5.79	-1.72656	5.04888	8.63934	0.7	0.2	-0.3	0
5.795	-1.68732	5.04888	8.63934	0.3	0.2	0	0
5.8	-1.68732	5.120821	8.67858	0.3	0	0	0
5.805	-1.64808	5.16006	8.63934	0.7	-0.6	0	0
5.81	-1.68732	5.120821	8.63934	0.6	-0.6	0	0
5.815	-1.68732	5.04888	8.67858	1.1	-0.7	0.3	0
5.82	-1.64808	5.08158	8.67858	1.2	-0.5	0	0
5.825	-1.60884	5.04888	8.606641	1.4	-0.6	0.6	0
5.83	-1.5369	5.16006	8.711281	0.7	-0.5	0.8	0
5.835	-1.5369	5.16006	8.711281	1.4	-0.9	0.7	0
5.84	-1.5369	5.19276	8.75052	1.7	-0.5	0.7	0
5.845	-1.57614	5.19276	8.67858	1.4	-0.4	-0.1	0
5.85	-1.60884	5.16006	8.67858	1.8	-0.2	0	0
5.855	-1.5369	5.19276	8.711281	1.6	-0.2	0	0
5.86	-1.5369	5.16006	8.67858	1.5	0.4	-0.4	0
5.865	-1.57614	5.232	8.606641	1.5	0.7	-0.3	0
5.87	-1.57614	5.120821	8.63934	1	0.7	-0.8	0
5.875	-1.5369	5.08158	8.63934	0.7	0.7	-0.5	0
5.88	-1.49766	5.120821	8.63934	0.6	0.6	-0.4	0
5.885	-1.49766	5.16006	8.63934	1.1	0.5	-0.3	0
5.89	-1.45842	5.04888	8.606641	1.1	0.5	-0.4	0
5.895	-1.5369	5.00964	8.67858	0.5	0.7	-0.5	0
5.9	-1.60884	5.04888	8.606641	0.3	0.8	0	0
5.905	-1.60884	4.9377	8.5674	0.3	0.9	-0.4	0
5.91	-1.72656	5.00964	8.5674	0.3	1	-0.7	0
5.915	-1.72656	5.00964	8.63934	0.1	0.6	-1.1	0
5.92	-1.75926	5.00964	8.606641	0.4	0.2	-0.5	0
5.925	-1.75926	5.00964	8.67858	0.4	0	-0.1	0
5.93	-1.68732	5.04888	8.606641	0.4	-0.2	0	0
5.935	-1.68732	5.00964	8.606641	0.5	-0.4	0.4	0
5.94	-1.64808	5.08158	8.606641	0.3	-0.7	0.4	0
5.945	-1.68732	5.04888	8.606641	0.1	-0.9	0.4	0
5.95	-1.68732	5.00964	8.63934	0	-1.4	0.6	0
5.955	-1.64808	5.04888	8.5674	-0.7	-1.3	0.6	0
5.96	-1.64808	5.00964	8.63934	-0.2	-1.5	0.7	0
5.965	-1.60884	5.04888	8.606641	-0.2	-1.8	0.7	0
5.97	-1.57614	5.04888	8.606641	-0.2	-2	1.1	0
5.975	-1.57614	5.00964	8.67858	-0.2	-2.4	1.1	0
5.98	-1.57614	5.04888	8.606641	-0.2	-2.3	0.7	0
5.985	-1.60884	4.9704	8.63934	-0.1	-2.1	1.6	0
5.99	-1.60884	5.00964	8.711281	0	-1.8	1.5	0
5.995	-1.57614	5.04888	8.67858	0.3	-1.9	1.4	0
6	-1.57614	5.04888	8.67858	0.1	-1.8	0.9	0
6.005	-1.57614	5.04888	8.606641	0.2	-1.8	1.2	0
6.01	-1.60884	4.9704	8.5674	0.2	-1.9	1.4	0
6.015	-1.49766	4.9704	8.606641	-0.2	-1.9	1.6	0
6.02	-1.60884	5.08158	8.606641	-0.2	-2.1	1.8	0
6.025	-1.57614	5.04888	8.606641	-0.1	-2.5	1.9	0
6.03	-1.57614	5.00964	8.67858	-0.4	-2.4	1.3	0
6.035	-1.57614	4.9704	8.606641	-0.3	-2.4	1.4	0
6.04	-1.64808	4.9704	8.63934	-0.1	-2.5	1.7	0
6.045	-1.5369	5.04888	8.63934	0.1	-3.2	1.3	0
6.05	-1.5369	5.00964	8.67858	0.8	-3	1.3	0
6.055	-1.57614	5.00964	8.711281	0.6	-2.3	1.2	0
6.06	-1.5369	4.9704	8.711281	0.5	-2.3	1.4	0
6.065	-1.60884	5.00964	8.5674	0.3	-2.9	2.1	0
6.07	-1.57614	5.08158	8.63934	0.7	-2.9	2.1	0
6.075	-1.57614	5.00964	8.5674	0.7	-3	2.1	0
6.08	-1.5369	4.9704	8.63934	0.7	-3.1	2.3	0
6.085	-1.60884	5.04888	8.63934	0.4	-3.7	2.6	0
6.09	-1.57614	5.08158	8.67858	0.6	-3.7	2.6	0
6.095	-1.5369	5.04888	8.5347	0.9	-3.5	2.8	0
6.1	-1.5369	5.00964	8.606641	0.4	-3.9	2.8	0
6.105	-1.49766	5.08158	8.63934	0.2	-4.2	3	0
6.11	-1.5369	5.04888	8.63934	0.4	-4.4	2.8	0
6.115	-1.49766	5.00964	8.606641	0.2	-4.6	2.7	0
6.12	-1.45842	5.00964	8.606641	0.4	-4.6	2.3	0
6.125	-1.5369	4.9704	8.63934	0	-4.9	2.8	0
6.13	-1.49766	4.89846	8.711281	-0.2	-4.9	3.1	0
6.135	-1.45842	4.9377	8.63934	0	-5.3	3.2	0
6.14	-1.60884	5.00964	8.67858	-0.2	-5.3	3.5	0
6.145	-1.57614	4.89846	8.711281	-0.5	-6	3.5	0
6.15	-1.5369	4.9377	8.63934	-1.3	-6.5	4.1	0
6.155	-1.5369	5.00964	8.606641	-1.7	-7.2	3.8	0
6.16	-1.49766	5.00964	8.711281	-1.7	-7.9	3.7	0
6.165	-1.45842	4.9704	8.711281	-2.1	-8.3	4.3	0
6.17	-1.49766	5.120821	8.67858	-2.2	-8.2	4	0
6.175	-1.45842	5.04888	8.711281	-2.8	-8.2	3.5	0
6.18	-1.45842	5.04888	8.711281	-2.5	-8.4	3.3	0
6.185	-1.45842	5.04888	8.67858	-2.2	-8.6	3.7	0
6.19	-1.42572	5.00964	8.711281	-2.3	-9.2	4.4	0
6.195	-1.45842	5.04888	8.711281	-2.4	-9.3	3.7	0
6.2	-1.42572	4.9704	8.67858	-2.2	-9.4	3.9	0
6.205	-1.42572	5.04888	8.63934	-1.6	-9	4.2	0
6.21	-1.42572	5.08158	8.711281	-1.3	-8.6	4.3	0
6.215	-1.34724	5.04888	8.78322	-1.5	-8.4	4.2	0
6.22	-1.308	5.08158	8.75052	-1.4	-8.5	3.9	0
6.225	-1.38648	5.00964	8.78322	-1.2	-7.7	4.2	0
6.23	-1.2753	5.00964	8.78322	-0.5	-7.4	3.9	0
6.235	-1.19682	5.120821	8.78322	0.1	-6.7	3.3	0
6.24	-1.2753	5.08158	8.82246	0.4	-6.5	2.8	0
6.245	-1.12488	5.04888	8.75052	0.6	-6.5	2.1	0
6.25	-1.19682	5.00964	8.894401	1.4	-6	1.8	0
6.255	-1.2753	4.9377	8.8617	2.2	-5.6	1.5	0
6.26	-1.19682	4.9377	9.00558	4	-5	1.4	0
6.265	-1.34724	4.89846	8.93364	5.8	-4.4	1.7	0
6.27	-1.34724	4.9704	8.96634	7.5	-3.9	1.3	0
6.275	-1.5369	4.89846	8.93364	9.7	-3.7	1.2	0
6.28	-1.57614	4.9704	8.96634	11.9	-3.5	1.6	0
6.285	-1.60884	4.9704	8.93364	13.9	-3.6	3	0
6.29	-1.42572	4.9377	8.96634	15.8	-3.5	3.7	0
6.295	-1.34724	5.00964	8.93364	17.7	-2.8	4.6	0
6.3	-1.23606	4.9377	9.07752	20	-1.8	4.9	0
6.305	-1.15758	4.9704	9.110221	23.3	-1.4	5	0
6.31	-1.23606	4.89846	9.14946	26.9	0.1	5.6	0
6.315	-1.08564	5.00964	9.260641	31.5	2.5	5.4	0
6.32	-1.2753	4.6761	9.437221	37.2	7.1	7.4	0
6.325	-1.49766	4.75458	9.47646	42.6	11.4	7.7	0
6.33	-1.98816	4.30986	9.80346	49.3	11.6	7.7	0
6.335	-1.38648	4.42104	9.76422	58.2	7.6	8.9	0
6.34	-1.5369	5.16006	9.437221	68.7	7.3	9.4	0
6.345	-1.57614	5.16006	9.5157	80	5.9	10.6	0
6.35	-1.49766	4.82652	9.76422	90.3	6.5	10.8	0
6.355	-1.57614	4.78728	9.947341	101.1	5.6	11.6	0
6.36	-1.308	4.86576	10.01928	113.1	5.8	12.1	0
6.365	-1.5369	4.86576	10.1697	125.8	7.4	13.3	0
6.37	-1.5369	4.86576	9.91464	137.8	7.9	14.2	0
6.375	-1.34724	4.82652	10.41822	151.6	7.5	15.6	0
6.38	-1.308	4.71534	10.1697	166.6	6	17	0
6.385	-1.19682	4.82652	10.34628	178.5	4.9	19.6	0
6.39	-1.12488	4.53222	10.1697	189.9	5.9	23.5	0
6.395	-1.34724	4.78728	9.875401	205.2	6.3	27.5	0
6.4	-1.12488	4.89846	10.78446	220.1	5.9	30.5	0
6.405	-1.42572	4.53222	9.947341	230.7	6.6	36	0
6.41	-1.90968	4.78728	10.24164	242.2	7.6	40.9	0
6.415	-1.49766	4.71534	9.5484	253.8	9.3	47	0
6.42	-2.40018	5.74866	8.75052	265.4	8.6	51.4	0
6.425	-1.90968	6.63156	9.07752	280.6	7.7	51.3	0
6.43	-1.64808	6.74274	8.894401	294.4	8.8	52	0
6.435	-2.13858	6.409201	8.38428	303.2	9.3	54.5	0
6.44	-2.62254	7.108981	8.63934	311.5	10.6	57.4	0
6.445	-2.3217	8.29272	9.03828	318	11.1	58.1	0
6.45	-1.94892	9.214861	8.894401	320.1	13.4	59	0
6.455	-2.21052	9.875401	8.42352	318.9	21.3	59.5	0
6.46	-2.62254	11.53656	9.2214	314	26.3	60.9	0
6.465	-2.43942	13.48548	10.13046	302.5	34.9	59	0
6.47	-1.83774	15.1074	10.27434	281.5	52	54.5	0
6.475	-1.15758	16.14072	10.74522	253.8	73.3	49.3	0
6.48	-1.68732	15.14664	10.64058	219.7	93.3	48.3	0
6.485	-3.45312	11.38614	11.43846	183.8	106.7	53.9	0
6.49	-3.90438	8.29272	12.77916	145.1	110.1	62	0
6.495	-4.64994	4.30986	12.8511	117.1	107.1	69.5	0
6.5	-4.49952	1.02678	14.05446	95.2	98.7	79.3	0
6.505	-4.3164	-0.69978	14.52534	69.6	88.7	90.1	0
6.51	-4.68918	-2.0601	15.1401	47.2	84.2	98.1	0
6.515	-4.72842	-1.7658	15.17934	23.1	81.9	105.7	0
6.52	-6.19338	-1.69386	13.8321	-4.4	77.4	114.1	0
6.525	-8.07036	-2.3217	12.41946	-31.2	68.9	115.5	0
6.53	-10.54902	-3.31578	11.98128	-55.4	59.5	109.9	0
6.535	-11.48424	-5.00964	12.1644	-76.7	49	100.1	0
6.54	-12.49794	-2.09934	11.54964	-90.2	39.6	85.1	0
6.545	-14.1918	-2.0601	11.69352	-99.6	33.3	66.4	0
6.55	-14.15256	-2.50482	10.64058	-117.1	16.2	36.6	0
6.555	-13.74054	-1.54344	10.41822	-126.9	3.5	9.6	0
6.56	-12.75954	-0.69978	10.5294	-135.4	-4.4	-15.8	0
6.565	-11.56272	0.07194	10.71252	-145	-11.1	-40.3	0
6.57	-10.3986	0.9940801	10.89564	-156.1	-14.3	-63.1	0
6.575	-9.34566	1.69386	10.74522	-169.8	-16.3	-86.1	0
6.58	-8.29272	2.0601	10.60134	-181	-18.4	-99.9	0
6.585	-7.095901	2.53752	10.2024	-192	-21.4	-109.9	0
6.59	-5.78136	2.943	9.76422	-201.8	-23.8	-116.2	0
6.595	-4.578001	3.42696	9.14946	-209.5	-23.5	-119.9	0
6.6	-3.67548	3.83244	8.67858	-216.2	-20.1	-122.4	0
6.605	-3.00186	4.3491	8.09652	-217.9	-15.1	-122.9	0
6.61	-2.58984	4.86576	7.9134	-216.4	-7.7	-122.5	0
6.615	-2.36094	5.45436	7.69758	-213.2	-0.7	-122.4	0
6.62	-2.289	6.114901	7.73028	-209.3	5.5	-122	0
6.625	-2.21052	6.814681	7.808761	-205	11.6	-120.8	0
6.63	-2.09934	7.44252	7.808761	-201.5	14.3	-119.4	0
6.635	-1.90968	7.998421	7.9134	-197.8	16.7	-116.9	0
6.64	-1.64808	8.475841	7.84146	-193.9	19	-114	0
6.645	-1.49766	8.770141	7.73028	-190.1	20.6	-111.1	0
6.65	-1.308	8.770141	7.5537	-185	22.1	-108.7	0
6.655	-1.12488	8.920561	7.37058	-178.7	23.1	-105.9	0
6.66	-1.0137	8.88132	7.004341	-170	23.5	-102.1	0
6.665	-0.9352201	8.730901	6.899701	-162.2	22.6	-99.2	0
6.67	-0.8632801	9.35874	7.18746	-152.8	22.6	-97	0
6.675	-0.8632801	10.32012	7.69758	-143.6	24.2	-95.4	0
6.68	-0.67362	11.20302	7.880701	-137.6	27.7	-95.2	0
6.685	-0.7455601	11.49732	7.5537	-133.7	32.3	-95.1	0
6.69	-0.8959801	11.13108	6.572701	-131.3	32.9	-93.8	0
6.695	-0.71286	10.54248	5.2974	-126.3	29.9	-90.9	0
6.7	-0.2616	10.20894	4.06788	-117.8	24.7	-86.5	0
6.705	0.2943	10.1697	3.04764	-105.1	19	-80.9	0
6.71	0.8240401	10.464	2.43288	-88.9	15.5	-76.2	0
6.715	1.19682	11.16378	2.03394	-67.4	16.5	-71.5	0
6.72	1.42572	12.05322	2.06664	-50.3	21.2	-70.2	0
6.725	1.34724	13.15848	2.10588	-35.2	28.7	-71.1	0
6.73	0.8240401	14.11332	2.13858	-23.1	36.7	-73.1	0
6.735	0.11118	14.7804	1.95546	-14	42.5	-76.5	0
6.74	-0.44472	15.55212	1.9947	-5.6	45.9	-81.8	0
6.745	-0.7455601	16.91898	2.10588	-0.9	46.9	-87.5	0
6.75	-1.19682	18.02424	2.10588	-1	43.9	-93.8	0
6.755	-4.3164	20.8953	2.90376	-5.8	33.9	-100.8	0
6.76	-4.61724	20.48982	1.81158	-20.9	-7.7	-94.2	0
6.765	1.34724	17.14134	0.94176	-38.9	-53	-79.4	0
6.77	1.64808	16.62468	-1.08564	-45.7	-70.7	-87.4	0
6.775	2.43942	14.92428	-3.0084	-48.1	-90	-90.8	0
6.78	2.96262	14.59728	-3.9567	-38.7	-110.4	-81.4	0
6.785	2.47212	15.14664	-3.91746	-26.5	-126.2	-69.2	0
6.79	2.36094	15.84642	-3.26346	-14.6	-148.8	-50.2	0
6.795	3.67548	16.76856	-2.17782	-2.1	-174.7	-25.2	0
6.8	5.44128	17.61876	-0.6867	2	-189	-4.9	0
6.805	6.64464	17.46834	-0.10464	-3	-197.2	16.4	0
6.81	7.691041	17.80188	-1.41264	-4.4	-217.1	44	0
6.815	11.6739	19.31262	-3.0084	2.2	-207	76.7	0
6.82	8.331961	28.27242	1.55652	5.6	-163.8	82.8	0
6.825	-0.8240401	27.49416	9.986581	-15.9	-145.4	96.7	0
6.83	-4.72842	18.79596	15.03546	-70.7	-114.8	82.6	0
6.835	0.0327	-0.40548	10.92834	-101.1	-69.8	46	0
6.84	6.75582	-2.53752	14.7804	-71.9	-52.7	38.2	0
6.845	11.74584	5.487061	17.3964	-33.8	-41.9	38.9	0
6.85	4.42758	5.85984	11.90934	-25.7	-34.3	31.6	0
6.855	-2.13858	7.51446	9.260641	-14.7	-20.8	18.6	0
6.86	-0.5232	7.481761	9.5484	-5	-10.5	11.2	0
6.865	1.68732	4.89846	9.692281	-0.2	-4.1	5.3	0
6.87	1.34724	5.27124	9.03828	2.1	0.2	1.9	0
6.875	-0.8240401	6.89316	7.952641	2.5	4.2	-1.1	0
6.88	-1.90968	7.108981	7.65834	0.5	6.3	-3.9	0
6.885	-1.83774	5.67672	8.16846	-2.4	6.2	-6.1	0
6.89	-1.98816	5.04888	8.5347	-5.8	5.1	-5.3	0
6.895	-3.3027	5.19276	8.42352	-7.2	3.8	-3.2	0
6.9	-3.41388	5.27124	8.38428	-7.4	1.1	-1.4	0
6.905	-2.3217	5.37588	8.5674	-7.2	-2.7	1.5	0
6.91	-1.83774	5.41512	8.42352	-8.1	-5.1	2.5	0
6.915	-2.0274	5.27124	8.606641	-7.9	-5.3	2.8	0
6.92	-1.7985	5.08158	8.711281	-7.9	-5.6	3.7	0
6.925	-1.34724	5.232	8.75052	-7	-5.8	3.2	0
6.93	-1.2753	5.41512	8.711281	-6.2	-5.1	3	0
6.935	-1.19682	5.30394	8.711281	-5.7	-4.8	2.6	0
6.94	-1.38648	5.232	8.63934	-4.7	-3.6	2.1	0
6.945	-1.49766	5.19276	8.67858	-4	-2.2	1.6	0
6.95	-1.49766	5.27124	8.63934	-3.3	-2.3	1.6	0
6.955	-1.34724	5.27124	8.711281	-3.2	-2.5	1.4	0
6.96	-1.308	5.30394	8.711281	-3	-2.3	1.4	0
6.965	-1.2753	5.232	8.711281	-3	-2.1	1.6	0
6.97	-1.308	5.120821	8.75052	-2.4	-1.4	0.8	0
6.975	-1.34724	5.120821	8.711281	-1.9	-1.1	1	0
6.98	-1.308	5.120821	8.78322	-1.7	-0.9	0.2	0
6.985	-1.308	5.16006	8.82246	-0.9	-0.9	0	0
6.99	-1.34724	5.19276	8.75052	-0.6	-1	0	0
6.995	-1.308	5.16006	8.711281	-0.4	-1.2	0	0
7	-1.34724	5.19276	8.75052	-0.2	-1.1	0	0
7.005	-1.34724	5.120821	8.75052	0.2	-0.4	0	0
7.01	-1.308	5.16006	8.67858	0.7	-0.5	0	0
7.015	-1.34724	5.120821	8.63934	0.6	-0.2	-0.4	0
7.02	-1.34724	5.120821	8.63934	0.2	0	-0.9	0
7.025	-1.34724	5.08158	8.63934	-0.1	0.2	-0.6	0
7.03	-1.34724	5.08158	8.63934	0.5	0.2	-0.7	0
7.035	-1.2753	5.120821	8.67858	0.6	0.3	-1.1	0
7.04	-1.34724	5.08158	8.67858	0.2	0.4	-0.9	0
7.045	-1.38648	5.120821	8.63934	0.1	0.5	-1.6	0
7.05	-1.38648	5.04888	8.67858	0.2	0.9	-1.4	0
7.055	-1.49766	5.08158	8.67858	0.4	0.9	-1.3	0
7.06	-1.5369	5.120821	8.711281	0	0.4	-1.1	0
7.065	-1.5369	5.04888	8.63934	0	0.4	-0.7	0
7.07	-1.5369	5.08158	8.606641	-0.2	0.5	-0.6	0
7.075	-1.5369	5.04888	8.606641	-0.2	0.2	-0.3	0
7.08	-1.5369	5.04888	8.63934	-0.4	-0.4	-0.3	0
7.085	-1.5369	5.08158	8.606641	-0.4	-1	0.2	0
7.09	-1.49766	5.120821	8.63934	-0.6	-1.1	0.2	0
7.095	-1.49766	5.08158	8.67858	-0.4	-1.3	0.3	0
7.1	-1.45842	5.08158	8.711281	-0.3	-1.2	0.4	0
7.105	-1.45842	5.08158	8.606641	-0.4	-1.4	0.7	0
7.11	-1.38648	5.04888	8.67858	-0.2	-1.4	0.8	0
7.115	-1.45842	5.00964	8.711281	-0.2	-1.2	0.9	0
7.12	-1.42572	5.00964	8.711281	-0.4	-1.6	0.7	0
7.125	-1.38648	5.04888	8.67858	-0.1	-1.8	0.7	0
7.13	-1.308	5.120821	8.67858	0	-1.4	0.7	0
7.135	-1.34724	5.08158	8.67858	-0.3	-1.4	0.8	0
7.14	-1.38648	5.16006	8.67858	-0.4	-1.4	0.6	0
7.145	-1.42572	5.120821	8.606641	-0.9	-1.4	0.6	0
7.15	-1.45842	5.16006	8.63934	-0.9	-1.5	0.2	0
7.155	-1.45842	5.08158	8.63934	-1	-1.4	0.4	0
7.16	-1.45842	5.04888	8.63934	-1.1	-1.4	0.7	0
7.165	-1.38648	5.04888	8.606641	-1.4	-1.8	0.4	0
7.17	-1.34724	5.08158	8.78322	-1.3	-2.1	0.7	0
7.175	-1.42572	5.04888	8.606641	-0.6	-1.9	0.3	0
7.18	-1.308	5.120821	8.63934	-0.7	-2	0.6	0
7.185	-1.38648	5.120821	8.67858	-1.4	-2.1	0.8	0
7.19	-1.308	5.120821	8.67858	-1.1	-1.8	0.9	0
7.195	-1.34724	5.04888	8.67858	-1.1	-1.8	0.5	0
7.2	-1.34724	5.08158	8.75052	-1.8	-1.9	0.2	0
7.205	-1.34724	5.08158	8.63934	-2	-1.6	0.4	0
7.21	-1.34724	5.04888	8.711281	-1.6	-1.5	0.2	0
7.215	-1.42572	5.120821	8.711281	-1.1	-1.8	0.8	0
7.22	-1.34724	5.08158	8.711281	-1.1	-1.8	0.8	0
7.225	-1.42572	5.04888	8.67858	-1.3	-1.8	0.6	0
7.23	-1.42572	5.08158	8.711281	-1.6	-1.6	0.9	0
7.235	-1.42572	5.04888	8.63934	-1.7	-1.7	1.5	0
7.24	-1.45842	5.04888	8.67858	-1.9	-2.1	1.6	0
7.245	-1.45842	4.9704	8.711281	-1.8	-2.5	1.8	0
7.25	-1.42572	5.04888	8.67858	-2.2	-2.4	2.1	0
7.255	-1.38648	5.00964	8.63934	-2	-2.6	2	0
7.26	-1.42572	5.00964	8.63934	-2.4	-2.3	2.3	0
7.265	-1.38648	5.04888	8.67858	-2.5	-2.4	2.5	0
7.27	-1.42572	5.04888	8.63934	-2.5	-2.7	2.1	0
7.275	-1.38648	5.04888	8.711281	-2.3	-2.8	2.5	0
7.28	-1.308	5.04888	8.67858	-2.2	-2.8	2.5	0
7.285	-1.34724	5.04888	8.67858	-2.3	-2.5	2.5	0
7.29	-1.308	5.04888	8.67858	-2.3	-3.3	2.3	0
7.295	-1.34724	5.00964	8.67858	-2.4	-3.6	2.6	0
7.3	-1.308	5.04888	8.75052	-2.4	-3.7	3.1	0
7.305	-1.308	5.08158	8.711281	-2.5	-3.1	2.6	0
7.31	-1.2753	5.04888	8.711281	-2.2	-3.5	2.8	0
7.315	-1.308	4.9704	8.75052	-2.3	-3.4	2.5	0
7.32	-1.23606	4.9704	8.78322	-2.4	-3.3	2.7	0
7.325	-1.2753	4.9704	8.78322	-1.9	-4	3	0
7.33	-1.308	4.9704	8.82246	-1.6	-4.1	3.2	0
7.335	-1.2753	5.04888	8.82246	-0.7	-3.9	2.8	0
7.34	-1.38648	4.9377	8.711281	-0.4	-3.7	2.6	0
7.345	-1.68732	4.78728	8.67858	0.2	-3.8	2.7	0
7.35	-1.68732	4.75458	8.711281	0.8	-4.7	3.2	0
7.355	-1.68732	4.71534	8.711281	1.6	-5.3	3	0
7.36	-1.57614	4.78728	8.75052	2.3	-6.3	3.7	0
7.365	-1.34724	4.78728	8.82246	3	-7.2	4.2	0
7.37	-1.19682	4.89846	8.894401	4.2	-7	4.3	0
7.375	-1.08564	4.89846	8.894401	5.3	-6.6	4.4	0
7.38	-1.08564	4.78728	8.93364	6.9	-5.7	3.5	0
7.385	-1.0137	4.9704	9.00558	9.1	-5.6	3.9	0
7.39	-0.9352201	4.89846	8.96634	10.7	-5.1	3.5	0
7.395	-1.0137	4.89846	8.96634	12.6	-4.2	2.9	0
7.4	-1.0464	4.9704	8.96634	15.1	-2.9	2.4	0
7.405	-1.0464	4.9704	9.03828	17	-2.5	1.8	0
7.41	-1.0137	4.89846	9.03828	19.1	-1.8	1.9	0
7.415	-1.12488	4.9704	9.03828	21.4	-0.7	1.4	0
7.42	-1.19682	5.00964	9.07752	24.6	0.4	1.7	0
7.425	-1.2753	4.86576	9.188701	29	2.1	2.3	0
7.43	-1.308	4.86576	9.188701	32.9	4.5	2.3	0
7.435	-1.308	4.78728	9.260641	37.2	7.2	3	0
7.44	-1.0464	4.46028	9.587641	41.1	11.1	3.5	0
7.445	-1.7985	4.6761	9.47646	47.6	19	4.8	0
7.45	-2.51136	4.6434	9.437221	53.8	22.1	5.3	0
7.455	-1.94892	4.12674	9.842701	61.1	18.9	6.6	0
7.46	-1.57614	4.71534	9.587641	70	15.4	8.6	0
7.465	-1.64808	5.00964	9.47646	80.5	16.5	10	0
7.47	-1.45842	5.08158	9.5484	88.7	16.1	11.4	0
7.475	-1.34724	5.04888	9.5484	96.8	16.1	11.2	0
7.48	-1.0464	5.00964	9.659581	106.1	15	11.5	0
7.485	-0.9352201	5.19276	9.587641	114.5	15.8	10.6	0
7.49	-0.8240401	5.45436	9.659581	124.3	16.2	9.3	0
7.495	-0.5232	5.487061	9.40452	130.6	15.6	9	0
7.5	-0.41202	5.45436	9.5157	137.2	15.1	8.3	0
7.505	-0.2943	5.45436	9.33258	143.1	15	7.1	0
7.51	-0.2616	5.5263	9.07752	149.3	16.9	5.4	0
7.515	-0.48396	5.63748	9.2214	156.8	19.3	4.2	0
7.52	-0.8959801	5.70942	9.260641	161.2	20.1	4.4	0
7.525	-0.63438	5.45436	9.188701	165.5	18.3	4.8	0
7.53	-0.8959801	5.487061	8.894401	170.9	16.8	8.1	0
7.535	-1.12488	5.5263	8.5674	177.6	19.5	10	0
7.54	-1.72656	5.93178	8.27964	182.2	20.8	11.8	0
7.545	-1.57614	6.22608	8.495461	186.7	21.2	12.5	0
7.55	-1.49766	6.48768	8.312341	190.2	21.9	12.9	0
7.555	-1.68732	6.89316	8.27964	193.6	23.8	13.7	0
7.56	-1.7985	7.108981	8.27964	196	25.1	13.7	0
7.565	-2.0274	7.95918	8.312341	196.9	26	13.7	0
7.57	-1.87698	7.848001	8.2404	195.6	25.3	13	0
7.575	-1.72656	7.73682	8.16846	191	24.6	11.4	0
7.58	-1.98816	8.253481	8.5347	186.4	25.2	8.8	0
7.585	-2.289	8.4039	9.188701	179.1	23	3.9	0
7.59	-1.94892	8.07036	10.8564	168.2	19.1	0	0
7.595	-1.15758	7.108981	12.63528	148.6	19.1	-5.6	0
7.6	-1.308	4.6761	12.60258	119.6	22.3	-11.2	0
7.605	-1.308	2.3544	12.8511	99.1	22.2	-13.4	0
7.61	-1.5369	1.80504	12.8511	80.3	19.8	-15.2	0
7.615	-2.0601	0.6213	13.03422	62.2	14.2	-15.2	0
7.62	-2.40018	0.327	13.03422	42.9	5.9	-13.3	0
7.625	-2.74026	-0.54936	12.77916	24.1	-4.9	-10.8	0
7.63	-2.66178	-0.8436601	12.74646	7	-15.3	-10	0
7.635	-3.0411	-1.10526	12.74646	-14.3	-22.6	-10	0
7.64	-3.78666	-1.4715	12.45216	-31.6	-25.3	-10.7	0
7.645	-4.42758	-1.4715	12.30828	-46.2	-30	-12.1	0
7.65	-5.02926	-1.36032	12.27558	-59.5	-35.6	-14.7	0
7.655	-5.51322	-1.06602	11.72622	-71.8	-41.7	-19.6	0
7.66	-6.3765	0.66054	11.65428	-85.5	-49.1	-26.3	0
7.665	-7.16784	2.50482	12.4914	-97.7	-58.1	-31.9	0
7.67	-6.94548	2.24322	11.98128	-115	-68.8	-38.8	0
7.675	-7.095901	2.28246	10.81716	-131.3	-77.7	-47.4	0
7.68	-7.095901	2.3544	9.5157	-142.3	-83.2	-58.5	0
7.685	-6.94548	2.616	8.38428	-149.7	-89.8	-70.4	0
7.69	-6.71658	3.2046	7.5537	-151.4	-93.6	-80.2	0
7.695	-6.45498	3.90438	6.9324	-150.9	-95.8	-90.2	0
7.7	-6.19338	4.49298	6.46152	-149.1	-97.3	-100.5	0
7.705	-6.04296	4.9704	5.99064	-146	-98.4	-108.1	0
7.71	-5.74212	5.41512	5.73558	-139.5	-99.1	-118.1	0
7.715	-5.40204	5.85984	5.55246	-132.8	-99.7	-125.2	0
7.72	-5.1012	6.48768	5.48052	-126.6	-100	-130.5	0
7.725	-4.80036	6.92586	5.40858	-120.1	-99.8	-135.4	0
7.73	-4.61724	7.2594	5.19276	-113.6	-98.8	-138.6	0
7.735	-4.53876	7.59294	5.08158	-106.7	-97.1	-140.3	0
7.74	-4.53876	7.95918	4.89846	-99.6	-95.2	-142.1	0
7.745	-4.46682	8.32542	4.42758	-90.3	-93.3	-143	0
7.75	-4.53876	8.730901	4.10058	-81.8	-92.9	-143.5	0
7.755	-4.3164	9.46992	4.06788	-72.8	-92.3	-143.7	0
7.76	-3.93708	10.57518	4.35564	-63.7	-90	-143.8	0
7.765	-3.60354	11.42538	4.6434	-56.9	-85.6	-144.2	0
7.77	-3.26346	11.6085	4.6434	-51.4	-80.2	-143.1	0
7.775	-3.0738	11.35344	4.13982	-48.5	-76.5	-141.1	0
7.78	-2.96262	10.86948	3.48582	-44.5	-74.9	-137	0
7.785	-2.74026	10.7256	3.19152	-38.3	-74.2	-131.4	0
7.79	-2.21052	11.0199	3.3027	-31.2	-73.6	-124.7	0
7.795	-1.7985	11.3142	3.70164	-24.3	-70.4	-118	0
7.8	-1.57614	11.68044	3.9894	-19.1	-64.5	-112.7	0
7.805	-1.7985	11.71968	4.10058	-15.6	-55.6	-106.9	0
7.81	-2.0274	11.53656	3.91746	-13.3	-47.6	-102.7	0
7.815	-2.21052	11.16378	3.48582	-11.6	-42.1	-98	0
7.82	-2.36094	10.7256	2.90376	-9.2	-39.3	-93.3	0
7.825	-2.3217	10.4313	2.3544	-4	-37.4	-88.4	0
7.83	-2.17128	10.24164	1.88352	3.9	-35.4	-83.7	0
7.835	-2.0601	10.09776	1.52382	11	-33.1	-80.4	0
7.84	-1.98816	9.947341	1.26876	18.9	-29.3	-77.2	0
7.845	-2.24976	9.83616	1.26876	27.2	-25.5	-75.1	0
7.85	-2.43942	9.83616	1.37994	35.2	-22.4	-73.2	0
7.855	-3.63624	10.464	2.03394	43.2	-20.5	-71.9	0
7.86	-10.20894	16.99092	3.44658	47.9	-31.9	-69	0
7.865	-4.76766	12.4587	4.24446	36.6	-113.3	-25.6	0
7.87	-0.07194	10.86948	3.81282	27.1	-150.4	-13.3	0
7.875	-0.8240401	12.41946	2.60946	22.4	-163.2	-19.1	0
7.88	0.18312	12.08592	2.46558	18.6	-171	-15.6	0
7.885	2.0274	15.25782	5.19276	20.8	-163.8	-10.1	0
7.89	5.814061	19.4238	10.05852	13.6	-131.9	-16.2	0
7.895	8.18154	16.8078	9.437221	-17.1	-81.4	-27.5	0
7.9	4.76766	11.24226	4.2837	-49.9	-44.3	-30.5	0
7.905	3.22422	12.1644	3.3354	-57.7	-30.9	-17.5	0
7.91	2.92338	11.53656	4.06788	-55.2	-14.6	-7.4	0
7.915	-0.44472	9.541861	6.06258	-55.5	-7.2	2.9	0
7.92	-3.71472	9.103681	6.9324	-61.6	-13.9	3	0
7.925	-3.78666	5.59824	7.51446	-67.4	-20.5	-0.5	0
7.93	-1.12488	3.53814	8.38428	-69.3	-22.3	-2.5	0
7.935	0.7455601	3.13266	10.5294	-67.3	-21	-2.6	0
7.94	1.68732	1.32108	11.98128	-65	-25.2	3.5	0
7.945	0.0327	3.27654	9.40452	-58.1	-18	7.4	0
7.95	-2.0274	5.00964	9.40452	-49.2	-14.9	7.7	0
7.955	-2.09934	6.48768	9.07752	-42	-13	11	0
7.96	-2.09934	6.48768	8.96634	-36.8	-12.2	12.1	0
7.965	-1.7985	6.22608	9.36528	-31	-12.2	11.3	0
7.97	-0.9352201	5.45436	9.659581	-25.3	-10.7	10.5	0
7.975	-0.67362	4.89846	9.62034	-17.5	-8.1	8.1	0
7.98	-0.56244	4.9704	9.293341	-11.9	-5.9	6.7	0
7.985	-0.63438	5.34318	9.00558	-6.4	-3.2	4.8	0
7.99	-0.7455601	5.487061	8.78322	-2.9	-0.9	2.5	0
7.995	-0.8959801	5.5263	8.606641	-0.7	1.2	1.1	0
8	-1.19682	5.487061	8.45622	0.5	2.9	-0.2	0
8.005	-1.42572	5.5263	8.38428	0.4	3	-0.6	0
8.01	-1.5369	5.41512	8.38428	0.4	3.2	-0.8	0
8.015	-1.64808	5.41512	8.27964	0.3	2.2	-0.3	0
8.02	-1.49766	5.37588	8.312341	0	1.1	0	0
8.025	-1.34724	5.34318	8.42352	-0.7	0.4	0.4	0
8.03	-1.42572	5.34318	8.42352	-0.9	0	0.9	0
8.035	-1.57614	5.19276	8.42352	-1.2	-0.5	1.1	0
8.04	-1.83774	5.30394	8.35158	-2.1	-1.1	1.8	1
8.045	-1.72656	5.34318	8.42352	-2.6	-1.6	1.7	1
8.05	-1.64808	5.30394	8.42352	-3	-2	2	1
8.055	-1.49766	5.30394	8.38428	-3.6	-2.6	2.7	1
8.06	-1.308	5.34318	8.42352	-3.8	-3	2.6	1
8.065	-1.23606	5.41512	8.495461	-4.1	-3.5	3	1
8.07	-1.12488	5.34318	8.5347	-4.4	-3.6	2.3	1
8.075	-1.19682	5.37588	8.45622	-4.9	-3.7	1.2	1
8.08	-1.15758	5.41512	8.5347	-5.6	-3.6	1.1	1
8.085	-1.15758	5.487061	8.495461	-5.9	-3	0	1
8.09	-1.12488	5.45436	8.5347	-6.7	-2.5	0	1
8.095	-1.19682	5.45436	8.495461	-5.9	-1.8	0	1
8.1	-1.15758	5.34318	8.606641	-5.3	-1.3	-0.4	1
8.105	-1.19682	5.34318	8.5674	-5.2	-1.1	-0.7	1
8.11	-1.23606	5.27124	8.606641	-4.7	-0.6	-0.4	1
8.115	-1.23606	5.27124	8.67858	-5	-0.3	-0.9	1
8.12	-1.15758	5.34318	8.63934	-4.2	-0.4	-1.4	1
8.125	-1.15758	5.34318	8.606641	-3.8	-0.2	-1	1
8.13	-1.308	5.34318	8.5674	-3.9	0	-1.4	1
8.135	-1.2753	5.27124	8.606641	-3.6	0	-1.4	1
8.14	-1.2753	5.19276	8.606641	-3.7	0.1	-1.4	1
8.145	-1.308	5.27124	8.5674	-3.7	0.4	-2	1
8.15	-1.23606	5.232	8.606641	-3.5	0.1	-1.9	1
8.155	-1.2753	5.27124	8.606641	-3.1	0.3	-1.6	1
8.16	-1.42572	5.19276	8.5347	-2.5	0.6	-1.4	1
8.165	-1.38648	5.120821	8.5347	-2.5	0	-1.6	1
8.17	-1.38648	5.120821	8.5674	-3	-0.7	-0.9	1
8.175	-1.308	5.232	8.5674	-2.9	-0.8	-0.7	1
8.18	-1.308	5.232	8.495461	-2.8	-0.7	-0.5	1
8.185	-1.308	5.232	8.5674	-2.5	-0.4	0	1
8.19	-1.19682	5.27124	8.606641	-2.6	-0.8	-0.2	1
8.195	-1.23606	5.232	8.63934	-2.6	-1.1	-0.6	1
8.2	-1.23606	5.30394	8.606641	-3	-0.9	-0.4	1
8.205	-1.23606	5.232	8.5347	-3.2	-0.8	-0.2	1
8.21	-1.23606	5.27124	8.5347	-3.2	-0.3	0	1
8.215	-1.23606	5.232	8.606641	-3.1	0	-0.3	1
8.22	-1.19682	5.27124	8.63934	-3	0	-0.3	1
8.225	-1.2753	5.19276	8.5674	-2.8	0.3	-0.5	1
8.23	-1.2753	5.19276	8.5674	-2.5	0.1	-0.6	1
8.235	-1.2753	5.232	8.63934	-2.1	-0.2	-0.7	1
8.24	-1.23606	5.19276	8.606641	-2.2	0	-0.9	1
8.245	-1.23606	5.19276	8.63934	-1.8	0.2	-0.9	1
8.25	-1.19682	5.19276	8.67858	-1.7	0.2	-0.1	1
8.255	-1.19682	5.30394	8.63934	-1.8	0	-0.7	1
8.26	-1.23606	5.27124	8.5674	-1.7	0.2	-0.7	1
8.265	-1.23606	5.19276	8.606641	-1.8	0.2	-1.1	1
8.27	-1.2753	5.232	8.67858	-1.9	0	-0.4	1
8.275	-1.308	5.16006	8.711281	-1.8	0	-0.4	1
8.28	-1.308	5.16006	8.63934	-1.4	0	-0.2	1
8.285	-1.308	5.120821	8.63934	-1.2	-0.6	0.2	1
8.29	-1.308	5.120821	8.63934	-1.1	-0.5	0	1
8.295	-1.34724	5.16006	8.63934	-1.1	-0.7	0	1
8.3	-1.34724	5.19276	8.63934	-1.4	-1	0	1
8.305	-1.308	5.232	8.606641	-1.1	-1.5	0.2	1
8.31	-1.2753	5.27124	8.606641	-1.1	-1.9	0.2	1
8.315	-1.23606	5.27124	8.63934	-0.9	-1.8	0.2	1
8.32	-1.19682	5.19276	8.5674	-1	-1.7	0.7	1
8.325	-1.23606	5.27124	8.606641	-1.2	-1.6	0.3	1
8.33	-1.15758	5.19276	8.67858	-0.9	-1.4	0.7	1
8.335	-1.19682	5.16006	8.606641	-0.6	-1.1	0.6	1
8.34	-1.19682	5.232	8.606641	-0.2	-0.8	0.2	1
8.345	-1.19682	5.16006	8.63934	-0.2	-0.7	0.2	1
8.35	-1.2753	5.19276	8.67858	-0.2	-0.8	0	1
8.355	-1.2753	5.19276	8.63934	0.3	-0.7	0.3	1
8.36	-1.23606	5.16006	8.63934	0.1	-0.5	0.2	1
8.365	-1.2753	5.232	8.5674	0	-0.8	0.2	1
8.37	-1.2753	5.232	8.63934	0	-0.9	0.2	1
8.375	-1.23606	5.232	8.63934	0.4	-1.3	0.4	1
8.38	-1.23606	5.27124	8.5347	0.7	-1.4	0.7	1
8.385	-1.19682	5.232	8.606641	0.7	-1.5	0.4	1
8.39	-1.19682	5.19276	8.606641	0.4	-1.3	0.2	1
8.395	-1.12488	5.19276	8.606641	0	-0.9	0.6	1
8.4	-1.19682	5.27124	8.5674	0.1	-1.1	0.4	1
8.405	-1.23606	5.19276	8.606641	-0.1	-1.3	0.2	1
8.41	-1.19682	5.19276	8.67858	0	-1	0.3	1
8.415	-1.23606	5.16006	8.606641	0.5	-1.1	0.4	1
8.42	-1.23606	5.19276	8.5674	0.7	-0.9	0.2	1
8.425	-1.23606	5.19276	8.63934	0.4	-0.7	0.4	1
8.43	-1.23606	5.120821	8.67858	0.7	-0.9	0.4	1
8.435	-1.23606	5.19276	8.67858	0.7	-1	0.9	1
8.44	-1.23606	5.19276	8.606641	0.6	-1.1	1.1	1
8.445	-1.19682	5.16006	8.67858	1.3	-1.1	1	1
8.45	-1.19682	5.16006	8.5674	1.1	-0.9	0.9	1
8.455	-1.19682	5.120821	8.606641	1	-1.1	0.7	1
8.46	-1.23606	5.16006	8.63934	1.6	-1.4	0.8	1
8.465	-1.19682	5.19276	8.63934	1.8	-1.4	0.4	1
8.47	-1.15758	5.16006	8.711281	2.1	-1.3	0.8	1
8.475	-1.19682	5.19276	8.711281	2	-0.9	1.2	1
8.48	-1.19682	5.19276	8.67858	2.2	-1.4	1.1	1
8.485	-1.19682	5.16006	8.606641	2.9	-1.2	1.3	1
8.49	-1.15758	5.120821	8.63934	3.1	-1	0.7	1
8.495	-1.19682	5.16006	8.63934	3.3	-1.4	0.7	1
8.5	-1.23606	5.120821	8.63934	3.5	-0.9	0.7	1
8.505	-1.2753	5.19276	8.67858	3.7	-0.9	0.3	1
8.51	-1.19682	5.19276	8.67858	4	-0.9	0.9	1
8.515	-1.19682	5.19276	8.67858	4.4	-1.3	1.1	1
8.52	-1.23606	5.19276	8.711281	4.6	-1.4	1	1
8.525	-1.08564	5.232	8.67858	4.9	-0.6	0.9	1
8.53	-1.08564	5.16006	8.67858	5.4	-0.7	0.6	1
8.535	-1.15758	5.232	8.75052	6.5	-1.3	0.7	1
8.54	-1.15758	5.19276	8.67858	7.4	-1.1	0.2	1
8.545	-1.15758	5.16006	8.606641	8.1	-0.8	0.1	1
8.55	-1.15758	5.19276	8.63934	8.9	-0.4	0.3	1
8.555	-1.19682	5.232	8.711281	9.3	-0.2	0	1
8.56	-1.15758	5.16006	8.67858	10.2	-0.2	0	1
8.565	-1.15758	5.16006	8.75052	11.2	-0.6	0	1
8.57	-1.2753	5.16006	8.78322	11.7	-0.7	0	1
8.575	-1.08564	5.120821	8.75052	13.8	-0.3	-0.7	1
8.58	-1.15758	5.120821	8.78322	15.8	-0.1	-0.2	1
8.585	-1.12488	5.08158	8.894401	17	0	-0.5	1
8.59	-1.12488	5.04888	8.93364	18.4	0.6	-0.9	1
8.595	-1.0464	4.9704	9.03828	20.2	1.8	-0.4	1
8.6	-1.2753	5.120821	8.8617	23	3.7	-0.2	1
8.605	-1.308	4.89846	9.07752	27	4.6	-0.6	1
8.61	-1.34724	4.71534	9.260641	30.4	4.4	-0.7	1
8.615	-1.34724	4.9377	9.110221	35.2	4.8	-0.9	1
8.62	-1.08564	5.120821	9.110221	40	4.1	-0.8	1
8.625	-1.08564	5.08158	9.2214	45	4.4	-0.9	1
8.63	-1.2753	4.9704	9.188701	52	5.4	-1.2	1
8.635	-1.0137	5.04888	9.2214	57.6	4.6	-2.3	1
8.64	-0.8632801	5.19276	9.33258	63.2	4.8	-3.3	1
8.645	-1.12488	5.19276	9.293341	69.7	5.1	-4.6	1
8.65	-1.0464	5.08158	9.36528	77.3	3.4	-6.5	1
8.655	-0.9744601	5.16006	9.36528	87.7	1.8	-8.3	1
8.66	-0.9744601	5.232	9.40452	95.9	0	-11	1
8.665	-0.9352201	5.16006	9.5484	105.9	-1.8	-12.7	1
8.67	-1.19682	5.232	9.5157	118.5	-4.6	-15	1
8.675	-1.19682	5.232	9.76422	126.9	-8.6	-16.3	1
8.68	-1.12488	5.19276	9.91464	137.5	-12.9	-16.8	1
8.685	-1.0464	5.30394	9.731521	149.3	-18.2	-17.7	1
8.69	-1.23606	5.37588	10.2024	158.6	-22.3	-17.7	1
8.695	-1.49766	5.19276	9.947341	165.9	-29.7	-16.5	1
8.7	-1.45842	5.00964	9.947341	174.5	-39.2	-15.6	1
8.705	-0.7848001	5.120821	10.01928	181.7	-47.6	-15.4	1
8.71	-0.8632801	5.16006	9.07752	188.7	-53.8	-14.9	1
8.715	-1.0137	5.27124	9.659581	198.4	-62.1	-16.9	1
8.72	-1.0137	5.74866	9.5157	205.9	-70.4	-18.5	1
8.725	-1.08564	5.97102	9.40452	209	-78.6	-19.2	1
8.73	-0.8959801	5.8206	8.67858	212.4	-86.4	-23.8	1
8.735	-0.9744601	6.00372	8.93364	218.3	-93.1	-30	1
8.74	-1.15758	6.92586	9.03828	224.9	-98	-35.5	1
8.745	-1.2753	7.33134	9.33258	227.5	-100.5	-42.9	1
8.75	-1.08564	7.481761	8.96634	224.1	-102.1	-49.4	1
8.755	-0.8632801	7.481761	8.78322	218.1	-104.3	-55.6	1
8.76	-1.0137	7.95918	8.82246	209.6	-110.2	-60.8	1
8.765	-1.15758	8.65896	8.96634	198.7	-120	-65.5	1
8.77	-1.0464	8.51508	8.5674	183	-129.2	-70.7	1
8.775	-0.2943	8.03112	8.894401	164	-136.2	-75.6	1
8.78	0.33354	6.92586	10.01928	140.5	-140	-84.7	1
8.785	0	5.63748	10.8564	120.6	-138.6	-92.1	1
8.79	-1.5369	3.61008	10.96758	100.1	-134.3	-98.8	1
8.795	-3.0738	1.28838	10.67328	77.7	-129.5	-105.3	1
8.8	-4.0548	0.07194	10.8564	63.8	-130.1	-108.9	1
8.805	-4.3164	-0.2943	11.58234	49.1	-133.7	-110.8	1
8.81	-4.3491	-0.07194	12.38022	31.1	-137.7	-112.8	1
8.815	-4.46682	-0.2943	12.77916	11.1	-141.1	-112.9	1
8.82	-4.76766	-0.69978	12.92958	-11.1	-143.6	-110.4	1
8.825	-5.068501	-0.73248	13.03422	-33.4	-145.9	-108.2	1
8.83	-5.591701	-0.0327	12.92958	-59.6	-147.7	-106.1	1
8.835	-5.66364	1.72656	12.77916	-80.5	-148.2	-104.9	1
8.84	-6.71658	3.02148	13.21734	-103.1	-147.6	-104.2	1
8.845	-7.1286	2.50482	12.09246	-128.5	-149.8	-104.5	1
8.85	-7.73028	2.21052	10.38552	-145.1	-152.8	-106.1	1
8.855	-7.91994	2.3544	8.93364	-165.4	-155.2	-109.8	1
8.86	-7.84146	2.6487	7.76952	-177.5	-155.8	-115	1
8.865	-7.95918	3.09342	6.572701	-183.4	-153.4	-121.8	1
8.87	-8.29272	3.53814	5.40858	-185.8	-149.1	-129.7	1
8.875	-8.93364	3.83244	4.17252	-185.2	-143.5	-139.1	1
8.88	-9.68574	4.27062	3.04764	-180.5	-138.7	-150.1	1
8.885	-10.35936	4.9704	2.53752	-171.7	-136.2	-161.8	1
8.89	-10.58172	5.89254	2.21052	-160.2	-136	-175.4	1
8.895	-10.58172	6.7035	1.77888	-144.8	-136	-193.3	1
8.9	-10.35936	7.33134	1.41264	-131.9	-135.6	-207.4	1
8.905	-9.86886	7.88724	1.08564	-116.2	-134.4	-220.2	1
8.91	-9.084061	8.61972	1.08564	-97.2	-131.2	-232.6	1
8.915	-8.26002	9.62034	1.26876	-81.4	-125.6	-241.6	1
8.92	-7.65834	10.54248	1.62846	-67.6	-119	-247.5	1
8.925	-6.795061	11.0526	1.77888	-56.3	-112.7	-251.3	1
8.93	-5.66364	10.90872	1.48458	-47.3	-108	-251.1	1
8.935	-4.3164	10.4313	0.94176	-38.3	-104	-247.9	1
8.94	-3.00186	10.7583	1.08564	-27	-98.3	-241.1	1
8.945	-1.83774	11.94204	2.10588	-12.3	-86.1	-227.5	1
8.95	-0.9744601	13.0473	3.26346	-5.3	-72.8	-213.9	1
8.955	-3.93708	14.89158	4.49952	-6	-61	-196.1	1
8.96	-5.89254	24.84546	6.64464	-14.1	-77.9	-164.9	1
8.965	7.808761	20.93454	9.14946	-41	-120.1	-104.5	1
8.97	10.32012	16.8078	4.21176	-76.7	-114.5	-85.6	1
8.975	8.48238	17.9523	0	-82.5	-77.4	-73.5	1
8.98	8.85516	20.19552	-0.7978801	-72.5	-39.6	-46.3	1
8.985	6.867	21.89592	-1.6677	-65.5	-10	-19.3	1
8.99	4.42758	22.44528	-2.6814	-62	1.8	7.2	1
8.995	2.13858	22.5957	-3.08688	-56.4	2.4	26.5	1
9	-1.49766	20.38518	-1.08564	-48.5	-1.4	34.3	1
9.005	-5.02926	13.67514	3.9567	-43.7	-14.5	30.1	1
9.01	-0.2616	6.186841	7.69758	-47.8	-41.2	10.6	1
9.015	4.76766	2.6487	10.56864	-51.3	-39.9	1.1	1
9.02	4.16598	3.02148	10.8564	-52.2	-27.5	-0.2	1
9.025	0.41202	3.90438	9.293341	-54.1	-20.6	2.3	1
9.03	-1.72656	6.186841	8.5347	-53.2	-16.5	0	1
9.035	-0.8632801	7.5537	8.495461	-51.9	-12.6	-5.8	1
9.04	-0.9352201	7.076281	8.5347	-51.8	-10.5	-8.2	1
9.045	-2.40018	6.00372	8.711281	-51.1	-9.5	-7.5	1
9.05	-2.96262	5.19276	8.82246	-48.8	-8.4	-6	1
9.055	-2.58984	5.08158	9.14946	-45.5	-7.4	-4.6	1
9.06	-2.43942	4.9377	9.07752	-42	-6.3	-1.2	1
9.065	-2.58984	4.78728	9.110221	-39	-6.8	0.8	1
9.07	-2.58984	5.00964	8.96634	-36.3	-8.2	3	1
9.075	-2.77296	5.00964	8.894401	-33.7	-10.4	4.4	1
9.08	-2.51136	5.04888	8.75052	-30.4	-14.2	5.8	1
9.085	-2.17128	5.56554	8.606641	-26.7	-16.7	7.9	1
9.09	-1.49766	5.487061	8.606641	-24.9	-17.5	8.8	1
9.095	-1.19682	5.63748	8.67858	-23.6	-17.9	9	1
9.1	-0.9352201	5.45436	8.5347	-23.5	-18.2	7.4	1
9.105	-0.8240401	5.41512	8.5674	-22.2	-16.1	5.5	1
9.11	-0.8959801	5.41512	8.63934	-20.1	-14.2	4.4	1
9.115	-1.23606	5.37588	8.63934	-18.6	-12.1	3.3	1
9.12	-1.19682	5.34318	8.5674	-17.1	-9.4	1.5	1
9.125	-1.34724	5.30394	8.606641	-15.5	-7.6	1	1
9.13	-1.57614	5.16006	8.63934	-14.7	-7.3	0.8	1
9.135	-1.60884	5.120821	8.67858	-13.9	-6.5	1.1	1
9.14	-1.57614	5.120821	8.67858	-13.3	-6.4	1.4	1
9.145	-1.5369	5.120821	8.606641	-12.1	-6.7	1.8	1
9.15	-1.57614	5.232	8.606641	-11.1	-6.4	1.4	1
9.155	-1.45842	5.08158	8.63934	-10.5	-6.5	2.1	1
9.16	-1.34724	5.19276	8.63934	-9.8	-6.5	2.2	1
9.165	-1.15758	5.19276	8.606641	-10.2	-6.6	1.9	1
9.17	-0.9352201	5.34318	8.63934	-9.6	-6.3	1.7	1
9.175	-0.8632801	5.34318	8.63934	-9.3	-5.4	1.1	1
9.18	-0.8959801	5.232	8.606641	-9.1	-3.6	0.7	1
9.185	-1.08564	5.232	8.63934	-8.3	-2.3	-0.5	1
9.19	-1.0464	5.232	8.75052	-7.5	-1.4	-1.1	1
9.195	-1.12488	5.19276	8.711281	-7.3	-0.7	-1.6	1
9.2	-1.23606	5.19276	8.67858	-6.7	-0.2	-2.1	1
9.205	-1.34724	5.19276	8.606641	-6	0.3	-1.8	1
9.21	-1.34724	5.120821	8.67858	-5.5	0.8	-2.1	1
9.215	-1.45842	5.120821	8.63934	-5.1	0.3	-1.6	1
9.22	-1.45842	5.08158	8.63934	-5.1	0.4	-1.8	1
9.225	-1.42572	5.120821	8.606641	-4.7	0.6	-1.8	1
9.23	-1.34724	5.19276	8.711281	-4.4	0.7	-1.4	1
9.235	-1.308	5.16006	8.606641	-4.5	0.4	-1.7	1
9.24	-1.308	5.16006	8.5674	-4.9	0.7	-1.6	1
9.245	-1.38648	5.08158	8.63934	-4.7	0.7	-1	1
9.25	-1.308	5.08158	8.67858	-4.4	0.8	-0.9	1
9.255	-1.2753	5.08158	8.67858	-4.6	0.9	-1.1	1
9.26	-1.2753	5.120821	8.67858	-4.5	1.3	-1.4	1
9.265	-1.34724	5.08158	8.67858	-4.4	1.1	-1.4	1
9.27	-1.38648	5.08158	8.711281	-4	1.4	-1.4	1
9.275	-1.42572	5.04888	8.63934	-3.7	1.3	-1.4	1
9.28	-1.38648	5.16006	8.63934	-3.9	1.4	-1.6	1
9.285	-1.308	5.16006	8.711281	-4.1	1	-1.3	1
9.29	-1.2753	5.19276	8.63934	-4.2	0.9	-1.5	1
9.295	-1.34724	5.16006	8.711281	-3.9	1.3	-2.1	1
9.3	-1.308	5.16006	8.63934	-3.9	1.1	-1.8	1
9.305	-1.308	5.08158	8.63934	-3.9	1.3	-1.4	1
9.31	-1.2753	5.08158	8.82246	-3.7	1.2	-1.3	1
9.315	-1.34724	5.120821	8.67858	-3.5	1.7	-1.8	1
9.32	-1.34724	5.120821	8.711281	-3	1.6	-1.4	1
9.325	-1.42572	5.00964	8.78322	-2.8	1.4	-1.3	1
9.33	-1.38648	5.08158	8.75052	-2.6	1.3	-1.7	1
9.335	-1.42572	5.08158	8.75052	-2.3	1.3	-1.4	1
9.34	-1.45842	5.04888	8.711281	-2.5	1.2	-1.3	1
9.345	-1.38648	5.00964	8.75052	-2.5	1.3	-1.3	1
9.35	-1.34724	5.08158	8.711281	-2.5	1.1	-1	1
9.355	-1.38648	5.08158	8.711281	-2.6	1.4	-1.1	1
9.36	-1.34724	5.08158	8.67858	-2.8	1.1	-0.9	1
9.365	-1.2753	5.00964	8.711281	-2.8	0.9	-0.9	1
9.37	-1.2753	5.16006	8.67858	-2.5	1	-1.1	1
9.375	-1.34724	5.120821	8.711281	-2.5	0.9	-1.1	1
9.38	-1.308	5.08158	8.75052	-2	0.7	-1.6	1
9.385	-1.34724	5.04888	8.711281	-2	1	-1.3	1
9.39	-1.38648	5.00964	8.75052	-1.7	1.1	-1.2	1
9.395	-1.42572	5.00964	8.67858	-1.7	1.1	-1.7	1
9.4	-1.42572	5.04888	8.63934	-2	0.8	-2	1
9.405	-1.42572	5.08158	8.63934	-2.1	0.7	-1.1	1
9.41	-1.38648	5.00964	8.711281	-2.4	0.7	-1.2	1
9.415	-1.38648	5.00964	8.75052	-2.4	0.6	-1	1
9.42	-1.34724	5.00964	8.67858	-1.9	0.7	-0.4	1
9.425	-1.34724	5.04888	8.711281	-2.1	0.3	-0.7	1
9.43	-1.38648	4.9704	8.711281	-1.9	0.4	-0.7	1
9.435	-1.42572	5.00964	8.75052	-1.7	0.5	-0.9	1
9.44	-1.34724	5.04888	8.711281	-1.8	0.6	-1.2	1
9.445	-1.34724	5.00964	8.711281	-1.8	0.7	-0.9	1
9.45	-1.38648	4.9704	8.711281	-1.4	0.5	-0.9	1
9.455	-1.38648	4.9704	8.711281	-1	0.6	-1.1	1
9.46	-1.42572	4.9704	8.711281	-0.7	0.6	-1.1	1
9.465	-1.308	4.9377	8.75052	-1.1	0.4	-0.9	1
9.47	-1.34724	4.89846	8.78322	-1.2	0.2	-1.1	1
9.475	-1.38648	4.9704	8.75052	-0.4	0.4	-0.9	1
9.48	-1.38648	4.9704	8.711281	0.6	0.8	-0.2	1
9.485	-1.38648	4.9704	8.711281	0.7	0.4	-0.4	1
9.49	-1.38648	4.9704	8.78322	0.5	0.3	-0.4	1
9.495	-1.42572	4.9377	8.67858	0.7	0.2	-0.7	1
9.5	-1.308	5.00964	8.711281	1.4	0.1	-0.9	1
9.505	-1.308	5.00964	8.75052	0.9	0.5	-0.5	1
9.51	-1.308	5.04888	8.711281	0.7	0.6	-0.7	1
9.515	-1.38648	4.9704	8.67858	1.5	0.9	-0.7	1
9.52	-1.38648	4.89846	8.711281	2.3	0.8	-0.8	1
9.525	-1.38648	4.9704	8.75052	2.5	0.5	-0.7	1
9.53	-1.45842	4.89846	8.711281	2.7	0.7	-0.2	1
9.535	-1.45842	4.9377	8.78322	3.6	0.4	-0.5	1
9.54	-1.38648	4.9704	8.75052	4.3	0.3	0	1
9.545	-1.34724	4.9704	8.78322	4.9	0.2	0.2	1
9.55	-1.34724	5.00964	8.711281	5.1	0.1	0	1
9.555	-1.38648	4.9377	8.894401	6	0.4	0	1
9.56	-1.38648	4.9704	8.75052	6.5	0.4	-0.2	1
9.565	-1.34724	4.9377	8.82246	7	0.2	-0.3	1
9.57	-1.34724	4.9704	8.78322	8	0.4	-0.4	1
9.575	-1.34724	5.00964	8.82246	8.8	0.4	-0.4	1
9.58	-1.38648	5.04888	8.78322	9.7	0.4	-0.5	1
9.585	-1.34724	5.00964	8.8617	10.7	0.4	-0.7	1
9.59	-1.308	5.08158	8.82246	12.3	0.7	-0.7	1
9.595	-1.308	4.9704	8.82246	13.4	0.9	-1.1	1
9.6	-1.308	4.9377	8.894401	14.7	1.5	-1.2	1
9.605	-1.2753	4.9704	8.93364	16.2	2	-1.8	1
9.61	-1.2753	5.00964	8.93364	18.4	2.8	-2.4	1
9.615	-1.19682	4.89846	9.07752	20.8	3.8	-2.5	1
9.62	-1.15758	4.9377	9.110221	23.7	5.8	-3.4	1
9.625	-1.23606	4.86576	9.188701	27.4	7.2	-3.5	1
9.63	-1.2753	4.86576	9.188701	31.2	9.2	-3.9	1
9.635	-1.308	4.78728	9.33258	36.7	11.8	-4.4	1
9.64	-1.308	4.75458	9.33258	42.2	13.5	-5.1	1
9.645	-1.57614	4.30986	9.842701	48.5	15.1	-5.8	1
9.65	-1.72656	3.97632	9.76422	55.9	14.9	-5.3	1
9.655	-1.57614	4.6761	9.692281	65.7	15.8	-6	1
9.66	-1.57614	4.75458	9.731521	75.8	17.9	-6.3	1
9.665	-1.60884	4.78728	9.587641	84.4	19.1	-6.5	1
9.67	-1.38648	4.89846	9.62034	93.4	20.3	-6.7	1
9.675	-1.38648	4.9704	9.76422	102.7	21.9	-6.7	1
9.68	-1.45842	4.89846	9.62034	111.7	23.3	-6.6	1
9.685	-1.38648	4.89846	9.5157	123.3	23.4	-6.3	1
9.69	-1.2753	5.04888	9.692281	134	22.8	-6.8	1
9.695	-1.42572	5.27124	9.587641	142	21.6	-7.4	1
9.7	-1.72656	5.45436	9.659581	148.8	19.3	-8.8	1
9.705	-1.49766	5.5263	9.40452	154.5	11.6	-12.1	1
9.71	-1.15758	5.8206	9.5484	162.4	3.7	-17.3	1
9.715	-0.59514	6.26532	9.2214	165.6	-0.4	-22.6	1
9.72	-0.8240401	6.52038	9.293341	168.3	-2.5	-28	1
9.725	-0.8632801	6.44844	8.93364	168.3	-10.7	-36.8	1
9.73	-0.9744601	6.52038	8.894401	167.8	-22.2	-45.9	1
9.735	-0.48396	6.409201	8.78322	166.6	-31.9	-54.3	1
9.74	-0.22236	6.409201	8.45622	164.5	-39.2	-62.7	1
9.745	-0.5232	6.33726	8.207701	160.8	-48.3	-72.5	1
9.75	-0.8632801	6.15414	8.16846	155.6	-58.9	-78.7	1
9.755	-1.23606	6.44844	8.312341	147.9	-72.3	-84.8	1
9.76	-0.71286	6.04296	8.38428	138.8	-87.2	-92.2	1
9.765	-0.07194	5.19276	8.495461	127.1	-100.4	-99.3	1
9.77	0.11118	4.78728	9.659581	112.1	-111.1	-108.9	1
9.775	-0.48396	4.23792	11.14416	95.6	-117.6	-118.8	1
9.78	-1.23606	3.05418	11.65428	74.2	-121.2	-128.3	1
9.785	-2.0274	1.72656	12.1644	51.6	-123.1	-136.4	1
9.79	-2.85144	0.73248	11.62158	29.7	-125.4	-142.1	1
9.795	-3.0411	0.40548	11.03952	11.5	-126	-146	1
9.8	-2.8122	-0.327	10.1697	-4.6	-127.3	-147.8	1
9.805	-3.0738	-0.43818	9.842701	-19.8	-127.2	-147	1
9.81	-4.80036	1.39956	9.986581	-30.5	-127.1	-147.1	1
9.815	-5.17968	2.3544	10.41822	-45.5	-135.2	-144.2	1
9.82	-5.068501	0.8109601	9.03828	-61.8	-145.6	-141.4	1
9.825	-5.25162	0.43818	7.37058	-74.6	-153.7	-140.2	1
9.83	-5.02926	0.43818	5.99064	-80.2	-158.5	-140.1	1
9.835	-4.99002	1.1772	5.120821	-78	-157.7	-141	1
9.84	-5.44128	2.0274	4.35564	-73.4	-151	-142.9	1
9.845	-6.23262	2.50482	3.6624	-66.5	-142.9	-146	1
9.85	-7.16784	3.31578	3.3027	-57.4	-134.8	-150.2	1
9.855	-7.99188	4.53222	3.26346	-46.6	-129.1	-155.6	1
9.86	-8.74398	6.04296	3.3027	-36.5	-125	-162.5	1
9.865	-9.234481	6.85392	3.11958	-27.4	-124	-172.6	1
9.87	-13.09962	10.28088	3.15882	-21.5	-127.6	-181.5	1
9.875	-10.84986	10.90872	4.10058	-19.9	-156.6	-176.7	1
9.88	-6.75582	11.0199	3.26346	-24.7	-197.4	-171.2	1
9.885	-2.8122	17.43564	5.44782	-24.6	-210.6	-174.7	1
9.89	3.48582	19.20144	5.87946	-29.8	-191.1	-181.1	1
9.895	3.86514	15.0747	2.10588	-39.4	-158.5	-176.2	1
9.9	3.41388	19.1295	0.6867	-37.7	-130.6	-162.1	1
9.905	3.93708	19.46304	0.21582	-29.1	-109.8	-140.9	1
9.91	3.60354	20.05164	-0.61476	-19.8	-94.9	-115.8	1
9.915	2.85144	18.5409	0.94176	-9.8	-79.3	-90.7	1
9.92	1.38648	13.19118	4.57146	-9	-62.5	-74.9	1
9.925	-3.00186	6.781981	5.918701	-17.3	-42.8	-62.7	1
9.93	-4.76766	4.0548	7.952641	-24.3	-33.7	-53.2	1
9.935	-4.0548	2.68794	8.45622	-28.5	-36.1	-47.4	1
9.94	-2.0274	3.16536	8.5347	-33.2	-36.5	-38	1
9.945	-0.63438	5.120821	8.75052	-38	-29.4	-26.9	1
9.95	-2.17128	6.44844	8.45622	-44.3	-20.8	-15	1
9.955	-5.25162	6.89316	7.76952	-48.7	-17.4	-5.1	1
9.96	-4.80036	6.59232	7.9134	-48.2	-20.7	0.3	1
9.965	-2.13858	6.00372	8.67858	-45.6	-23	3.3	1
9.97	-1.308	5.5263	9.00558	-43.5	-22.5	6	1
9.975	-1.64808	5.37588	8.93364	-41.3	-21.9	8.4	1
9.98	-1.57614	5.45436	8.894401	-39.3	-20.8	8.2	1
9.985	-1.2753	5.59824	8.78322	-36.7	-19.1	7.2	1
9.99	-1.34724	5.67672	8.63934	-34.3	-16.8	6.5	1
[truncated: 10,261 more rows]
