# Supplementary material for: Real-Time Detection of Freezing Motions in Parkinson's Patients for Adaptive Gait Phase Synchronous Cueing
Source: Front Neurol. 2021 Dec 6;12:720516. doi: 10.3389/fneur.2021.720516 (PMC8685223; doi:10.3389/fneur.2021.720516)
Supplement: Supplementary file 2 [file Data_Sheet_2.zip › data/S1/S1_left_foot_trial_2.csv]

time	acc_x	acc_y	acc_z	gyr_x	gyr_y	gyr_z	FoG
0	0.8632801	4.312476	9.188046	0.4	-0.4	-0.4	0
0.005	0.8632801	4.202604	9.15273	0.4	-0.3	0.1	0
0.01	0.8260021	4.275198	9.225325	0.4	0	0.4	0
0.015	0.8260021	4.275198	9.225325	0.4	-0.2	0	0
0.02	0.8260021	4.23792	9.188046	0.6	0	-0.1	0
0.025	0.9005581	4.202604	9.188046	0.1	0	0.1	0
0.03	0.9005581	4.312476	9.225325	0	-0.4	-0.1	0
0.035	0.8260021	4.275198	9.188046	0.4	-0.2	0.3	0
0.04	0.7867621	4.312476	9.15273	0.2	-0.4	0.2	0
0.045	0.8260021	4.275198	9.188046	0.1	-0.2	-0.2	0
0.05	0.8260021	4.312476	9.15273	0.5	0	0.2	0
0.055	0.8632801	4.275198	9.15273	0.5	0	0	0
0.06	0.8632801	4.275198	9.225325	0.7	-0.3	0.4	0
0.065	0.8260021	4.312476	9.188046	0.3	-0.3	0.2	0
0.07	0.8632801	4.202604	9.225325	0.7	-0.4	0	0
0.075	0.8632801	4.349754	9.15273	0.5	-0.4	0	0
0.08	0.8632801	4.23792	9.26064	0.7	0	0	0
0.085	0.8632801	4.23792	9.188046	0	-0.2	0.4	0
0.09	0.9005581	4.23792	9.15273	0.6	0	0	0
0.095	0.9005581	4.275198	9.15273	0.5	0.1	0	0
0.1	0.8260021	4.312476	9.188046	0.5	0	0	0
0.105	0.8632801	4.23792	9.15273	0.4	0	0.2	0
0.11	0.8632801	4.275198	9.188046	0.4	0	0	0
0.115	0.7867621	4.275198	9.115453	0.2	-0.3	0	0
0.12	0.8260021	4.275198	9.115453	0.4	-0.2	0.2	0
0.125	0.8632801	4.23792	9.188046	0.4	0	0.2	0
0.13	0.749484	4.312476	9.15273	0.5	-0.2	0.4	0
0.135	0.8632801	4.202604	9.225325	0.1	0.1	0.1	0
0.14	0.8260021	4.312476	9.188046	0	0	-0.1	0
0.145	0.8260021	4.275198	9.225325	-0.2	-0.1	-0.1	0
0.15	0.8260021	4.312476	9.15273	0.1	-0.2	-0.3	0
0.155	0.8632801	4.275198	9.15273	0.2	-0.1	0	0
0.16	0.8260021	4.312476	9.15273	0.1	0	0	0
0.165	0.8260021	4.312476	9.225325	0.5	0	0.2	0
0.17	0.8260021	4.349754	9.15273	0.4	0	0.4	0
0.175	0.8632801	4.275198	9.26064	0.5	0.1	0	0
0.18	0.8260021	4.23792	9.188046	0	0	0.3	0
0.185	0.8260021	4.275198	9.188046	0.8	0	0.4	0
0.19	0.8632801	4.23792	9.188046	0.6	0	0.2	0
0.195	0.9005581	4.275198	9.188046	0	0	0.2	0
0.2	0.8260021	4.312476	9.15273	0	-0.3	0	0
0.205	0.9005581	4.202604	9.225325	-0.1	0	0.2	0
0.21	0.7867621	4.349754	9.188046	0.1	-0.1	0.1	0
0.215	0.8632801	4.23792	9.15273	0.3	0	-0.2	0
0.22	0.7867621	4.312476	9.15273	0.4	-0.4	0	0
0.225	0.8260021	4.23792	9.15273	0.2	0	-0.2	0
0.23	0.8260021	4.275198	9.188046	0.1	0	-0.2	0
0.235	0.8632801	4.23792	9.15273	0.4	-0.1	0	0
0.24	0.8260021	4.23792	9.15273	0.7	-0.2	0.1	0
0.245	0.8632801	4.275198	9.188046	0.5	0	-0.4	0
0.25	0.8632801	4.275198	9.188046	0.4	0	0	0
0.255	0.8632801	4.349754	9.188046	0.7	-0.4	0	0
0.26	0.8260021	4.312476	9.188046	0.8	-0.4	0	0
0.265	0.8632801	4.275198	9.15273	0.6	-0.4	0.6	0
0.27	0.8260021	4.275198	9.15273	0.4	-0.2	0.2	0
0.275	0.8632801	4.275198	9.15273	0.7	-0.2	0.2	0
0.28	0.8260021	4.275198	9.15273	0.3	-0.3	0.1	0
0.285	0.8632801	4.312476	9.188046	0.7	0	0	0
0.29	0.8260021	4.275198	9.15273	1.1	-0.1	0.1	0
0.295	0.8632801	4.275198	9.188046	0.9	-0.1	0.2	0
0.3	0.8260021	4.312476	9.15273	0.7	0	0.1	0
0.305	0.8260021	4.275198	9.225325	0.6	0	0.2	0
0.31	0.7867621	4.275198	9.188046	1	0	0.1	0
0.315	0.8632801	4.312476	9.15273	0.9	0.1	0	0
0.32	0.8260021	4.312476	9.188046	0.7	-0.3	0.1	0
0.325	0.8632801	4.275198	9.188046	0.5	-0.6	0.4	0
0.33	0.7867621	4.275198	9.15273	0.8	-0.6	0	0
0.335	0.8260021	4.23792	9.15273	0.5	-0.4	0	0
0.34	0.8260021	4.312476	9.188046	0.4	-0.2	-0.2	0
0.345	0.8260021	4.312476	9.225325	0.7	0	-0.2	0
0.35	0.8260021	4.275198	9.225325	0.7	0	0.2	0
0.355	0.8260021	4.312476	9.225325	0.5	-0.5	0	0
0.36	0.8632801	4.275198	9.225325	0.6	-0.4	0.2	0
0.365	0.8632801	4.23792	9.225325	0.3	-0.3	0	0
0.37	0.8632801	4.312476	9.188046	0.1	-0.4	0	0
0.375	0.9005581	4.23792	9.188046	0.3	-0.4	0.2	0
0.38	0.8632801	4.275198	9.188046	0.2	-0.4	0	0
0.385	0.9005581	4.312476	9.188046	0.4	-0.4	-0.2	0
0.39	0.8632801	4.23792	9.115453	0.2	-0.2	-0.2	0
0.395	0.8632801	4.312476	9.188046	0.1	0.1	0	0
0.4	0.7867621	4.349754	9.15273	0.2	0	-0.2	0
0.405	0.8260021	4.23792	9.188046	0.2	-0.2	0.2	0
0.41	0.8260021	4.312476	9.080136	0.3	0	0.4	0
0.415	0.7867621	4.312476	9.188046	0.2	0.1	0	0
0.42	0.9005581	4.23792	9.15273	0.3	0	0	0
0.425	0.7867621	4.23792	9.225325	0.1	0	-0.4	0
0.43	0.8260021	4.312476	9.15273	0.4	0	0	0
0.435	0.8632801	4.23792	9.15273	0.4	-0.2	0	0
0.44	0.8632801	4.275198	9.115453	0.2	0	0	0
0.445	0.9005581	4.312476	9.188046	0.2	0	0.4	0
0.45	0.8632801	4.23792	9.225325	0.4	0	0.5	0
0.455	0.9005581	4.312476	9.188046	0.4	-0.1	0.4	0
0.46	0.8632801	4.275198	9.225325	0.1	-0.1	0.2	0
0.465	0.8632801	4.312476	9.188046	0	0	0.1	0
0.47	0.8260021	4.349754	9.15273	0.4	0	0.4	0
0.475	0.8260021	4.312476	9.225325	0.6	0	-0.2	0
0.48	0.8632801	4.275198	9.188046	0.4	0.2	0	0
0.485	0.8260021	4.202604	9.225325	0	-0.2	0	0
0.49	0.8260021	4.275198	9.225325	0.4	-0.1	-0.1	0
0.495	0.9005581	4.202604	9.188046	0.2	-0.1	0.1	0
0.5	0.8260021	4.312476	9.225325	-0.4	-0.3	-0.2	0
0.505	0.8632801	4.312476	9.188046	0.4	-0.2	0	0
0.51	0.8260021	4.275198	9.188046	0.3	0	0.4	0
0.515	0.8632801	4.275198	9.188046	0.6	0	0.3	0
0.52	0.8260021	4.312476	9.225325	0.3	0	0	0
0.525	0.8632801	4.312476	9.225325	0.5	0	0.2	0
0.53	0.8260021	4.275198	9.225325	0.9	0	0.2	0
0.535	0.8632801	4.275198	9.225325	0.6	-0.1	-0.4	0
0.54	0.8260021	4.275198	9.188046	0.7	0	-0.2	0
0.545	0.9005581	4.202604	9.115453	0.6	0	-0.2	0
0.55	0.8260021	4.23792	9.188046	0.6	0.1	0	0
0.555	0.8632801	4.312476	9.188046	1.1	0.1	0.2	0
0.56	0.8260021	4.312476	9.225325	0.7	0.2	0.5	0
0.565	0.8260021	4.275198	9.115453	0.4	0.5	0.1	0
0.57	0.8260021	4.312476	9.15273	1	0.3	0	0
0.575	0.9005581	4.275198	9.225325	1.4	0.6	0	0
0.58	0.9378361	4.23792	9.225325	1.7	0.2	-0.1	0
0.585	0.749484	4.349754	9.15273	1.9	0.4	0	0
0.59	0.8632801	4.275198	9.15273	2.2	0.4	0	0
0.595	0.674928	4.312476	9.225325	2.3	0.8	-0.2	0
0.6	0.7867621	4.534182	9.26064	3.2	0.9	-0.2	0
0.605	0.975114	4.606776	9.443107	3.2	0.2	-1.1	0
0.61	1.04967	4.828482	9.551017	2.8	0.4	-2.1	0
0.615	1.238022	5.269932	9.660889	1.8	1.5	-2.7	0
0.62	1.163466	5.197338	9.5157	-0.4	1.8	-4.5	0
0.625	1.238022	5.45436	9.696204	-1.9	3.9	-5.8	0
0.63	1.838394	6.154794	10.31423	-4.2	5.9	-8.6	0
0.635	1.989468	7.039656	10.45942	-6.9	9.2	-11.2	0
0.64	1.95219	6.892506	10.45942	-12.6	15.7	-11.9	0
0.645	1.95219	6.892506	10.02386	-19.2	21.1	-12.6	0
0.65	1.389096	5.823216	8.789761	-27.1	25.9	-13.5	0
0.655	1.012392	5.16006	9.007543	-32.1	29.1	-14.4	0
0.66	0.975114	5.01291	9.443107	-33.2	28.9	-15.2	0
0.665	1.08891	5.01291	9.551017	-34.7	29.6	-16.1	0
0.67	0.7867621	5.197338	9.806076	-35.7	31.7	-17	0
0.675	1.238022	5.381766	9.843354	-37.5	32.6	-17.5	0
0.68	1.04967	4.71861	9.62361	-41.5	33.6	-15.6	0
0.685	0.63765	4.496904	9.080136	-43.8	32.5	-12.3	0
0.69	0.749484	4.38507	8.42679	-42.8	32.6	-9.7	0
0.695	-0.223668	3.464892	8.099136	-40.8	34.9	-7.4	0
0.7	-1.200744	3.390336	7.881354	-36.6	34.6	-6.6	0
0.705	-1.349856	3.869064	7.698888	-29.5	29.2	-7.4	0
0.71	-1.312578	4.349754	7.373196	-24	22.9	-7.9	0
0.715	-0.712206	3.427614	6.863076	-20.5	15.8	-7.5	0
0.72	-0.523854	4.128048	6.93567	-15.4	10.6	-7	0
0.725	-0.149112	4.422348	7.518384	-8.2	9.3	-7	0
0.73	-0.374742	4.38507	7.19073	-5.6	4.9	-5.9	0
0.735	-0.300186	4.165326	7.228008	-1.8	2.6	-5.3	0
0.74	-0.223668	3.869064	7.118136	0.9	-1.2	-4.1	0
0.745	-0.374742	4.165326	7.263324	5.6	-3	-2.7	0
0.75	-0.563094	3.574764	7.228008	8.6	-6.6	-1.3	0
0.755	-0.7867621	3.94362	7.518384	13.5	-11.9	-0.5	0
0.76	-0.63765	3.833748	7.698888	16.9	-17.1	-0.4	0
0.765	-0.41202	4.128048	8.5347	19.3	-20.7	-0.5	0
0.77	-0.337464	4.275198	8.970264	20.7	-23.7	-0.2	0
0.775	-0.037278	4.23792	9.878671	21.9	-26.1	-0.4	0
0.78	0.337464	4.753926	10.60461	20.5	-26.4	-0.1	0
0.785	0.7867621	4.569498	11.04017	17.5	-24.7	-0.2	0
0.79	1.200744	4.459626	11.15005	11.9	-21.3	1	0
0.795	1.163466	3.721914	10.78708	7.6	-17.7	2.5	0
0.8	1.126188	3.280464	10.35151	4.8	-13.9	3.8	0
0.805	0.9005581	2.801736	9.951264	3.7	-11.2	4.9	0
0.81	0.63765	2.72718	9.733482	3.8	-8.6	5.8	0
0.815	0.523854	2.358324	9.478422	5.1	-8.1	6.7	0
0.82	0.563094	2.689902	9.62361	6.5	-8.4	7.2	0
0.825	0.449298	2.801736	9.951264	8.2	-7.2	7.7	0
0.83	0.449298	2.911608	9.988543	8.3	-8.1	7.7	0
0.835	0.337464	2.911608	10.31423	7.6	-8.1	7	0
0.84	0.260946	2.764458	10.13373	6.2	-8.1	6	0
0.845	0.41202	2.984202	10.20632	5.9	-8.1	4.9	0
0.85	0.300186	2.43288	9.951264	4.2	-8.5	4.2	0
0.855	0.449298	2.801736	10.06114	4	-8.5	3.2	0
0.86	0.449298	2.283768	9.878671	3	-9.1	2.4	0
0.865	0.523854	2.58003	10.16905	2.9	-9.9	1.8	0
0.87	0.749484	2.321046	9.988543	2.4	-9.9	0.6	0
0.875	0.8260021	2.617308	10.20632	2.4	-9.6	0.3	0
0.88	0.8260021	2.248452	9.806076	2	-10.3	-0.1	0
0.885	1.08891	2.358324	9.915949	2.3	-10.5	-0.1	0
0.89	1.426374	2.505474	9.768799	3.2	-11.4	0.2	0
0.895	1.689282	2.801736	9.188046	3.5	-11.5	0.7	0
0.9	1.50093	2.948886	8.752482	5.1	-10.3	2.1	0
0.905	0.9378361	3.390336	8.607294	7.4	-9.1	2.4	0
0.91	0.523854	3.906342	8.970264	10.9	-8.5	2.5	0
0.915	0.074556	4.312476	9.333235	12.3	-8.6	1.9	0
0.92	-0.111834	4.459626	9.26064	12	-9.9	0.7	0
0.925	-0.074556	4.312476	9.225325	12.3	-12.3	-0.8	0
0.93	0.149112	4.128048	9.15273	12.3	-13.6	-2.3	0
0.935	0.41202	3.869064	9.115453	12.8	-14.7	-2.5	0
0.94	0.63765	3.79647	9.225325	13.5	-15.4	-2.5	0
0.945	0.8632801	3.79647	9.370512	14.7	-16.2	-1.8	0
0.95	0.975114	3.980898	9.370512	15.3	-17	-1.6	0
0.955	1.012392	4.165326	9.478422	15.5	-16.5	-1.2	0
0.96	1.08891	4.422348	9.478422	15.2	-16.1	-0.7	0
0.965	1.08891	4.569498	9.5157	14.2	-15.6	-0.9	0
0.97	1.126188	4.681332	9.478422	13.6	-14.7	-1.5	0
0.975	1.08891	4.753926	9.443107	13	-14.2	-1.8	0
0.98	1.200744	4.71861	9.26064	12	-13.3	-2.3	0
0.985	1.349856	4.753926	9.26064	10.5	-11.6	-3.6	0
0.99	1.349856	4.71861	9.15273	9.3	-10.7	-4.5	0
0.995	1.389096	4.534182	9.188046	8.4	-10	-4.6	0
1	1.312578	4.496904	9.188046	7.7	-8.2	-5.1	0
1.005	1.2753	4.422348	9.15273	6.9	-7.2	-5.4	0
1.01	1.163466	4.312476	9.15273	5.8	-6.1	-5.6	0
1.015	1.126188	4.23792	9.297918	5.3	-4.6	-5.7	0
1.02	1.04967	4.202604	9.225325	4.7	-4.1	-5.6	0
1.025	1.012392	4.128048	9.188046	5.3	-4	-5.6	0
1.03	0.9005581	4.128048	9.225325	5.2	-3.4	-5.5	0
1.035	0.9005581	4.128048	9.26064	5.3	-3.3	-5	0
1.04	0.8632801	4.165326	9.333235	6	-2.6	-4	0
1.045	0.9378361	4.165326	9.333235	7	-2.3	-3.2	0
1.05	0.8632801	4.23792	9.297918	6.7	-2	-2.7	0
1.055	0.9005581	4.275198	9.333235	6.9	-1.8	-1.9	0
1.06	0.9378361	4.275198	9.297918	7.2	-1.4	-1.6	0
1.065	1.012392	4.275198	9.297918	7.5	-1.2	-1.4	0
1.07	1.012392	4.349754	9.26064	7.9	-0.9	-0.9	0
1.075	1.04967	4.349754	9.188046	8.1	-0.6	-1	0
1.08	1.126188	4.275198	9.225325	8.3	-0.1	-0.4	0
1.085	1.126188	4.349754	9.188046	8.6	0.2	-0.2	0
1.09	1.012392	4.38507	9.188046	8.8	0.7	0	0
1.095	0.975114	4.38507	9.15273	9	1.2	0.2	0
1.1	1.012392	4.38507	9.115453	8.5	1.4	0.1	0
1.105	0.9378361	4.496904	9.15273	8.1	2	-0.1	0
1.11	0.8632801	4.534182	9.080136	8.1	2	0	0
1.115	0.9005581	4.496904	9.115453	7.6	2.3	0.4	0
1.12	0.8260021	4.496904	9.115453	7.4	2.4	0	0
1.125	0.8632801	4.534182	9.115453	7.2	2	0	0
1.13	0.8260021	4.534182	9.15273	6.8	1.8	0.7	0
1.135	0.7867621	4.534182	9.15273	6.3	2.5	0.1	0
1.14	0.749484	4.534182	9.115453	6	2.1	0.4	0
1.145	0.749484	4.534182	9.15273	5.5	1.8	0.8	0
1.15	0.712206	4.644054	9.115453	4.9	1.6	1.1	0
1.155	0.712206	4.534182	9.115453	4.3	1.4	1.2	0
1.16	0.749484	4.534182	9.080136	3.7	1.3	1.4	0
1.165	0.712206	4.569498	9.080136	2.8	1	1.9	0
1.17	0.749484	4.569498	9.007543	2.1	0.9	1.4	0
1.175	0.7867621	4.569498	9.080136	1.6	1	1.6	0
1.18	0.749484	4.606776	9.042858	1.8	0.4	2.1	0
1.185	0.7867621	4.534182	9.042858	1.3	0.3	1.8	0
1.19	0.8260021	4.459626	9.007543	0.7	0.2	1.9	0
1.195	0.8632801	4.459626	9.042858	0.2	0.4	2.3	0
1.2	0.7867621	4.459626	9.007543	-0.4	0.2	2	0
1.205	0.8260021	4.459626	9.042858	-0.7	0.2	2.3	0
1.21	0.7867621	4.38507	9.080136	-0.8	0	3.1	0
1.215	0.7867621	4.349754	9.188046	-1.1	-0.2	2.7	0
1.22	0.8260021	4.459626	9.188046	-1.4	-0.1	2	0
1.225	0.8632801	4.38507	9.115453	-1.1	-0.4	2.4	0
1.23	0.9005581	4.38507	9.115453	-1.3	-0.4	2.1	0
1.235	0.9378361	4.312476	9.225325	-1.6	-0.5	2	0
1.24	0.8632801	4.349754	9.188046	-1.4	-0.3	1.6	0
1.245	0.8632801	4.312476	9.188046	-1.2	-0.3	1.5	0
1.25	0.8632801	4.38507	9.080136	-0.9	-0.5	1.7	0
1.255	0.8632801	4.275198	9.15273	-0.7	-0.6	1.7	0
1.26	0.9005581	4.312476	9.15273	-0.4	-0.2	1.6	0
1.265	0.9005581	4.312476	9.225325	-0.3	-0.2	1.4	0
1.27	0.9005581	4.275198	9.115453	-0.3	-0.4	1.8	0
1.275	0.9378361	4.275198	9.115453	-0.2	-0.2	1.2	0
1.28	0.9378361	4.38507	9.115453	0.2	-0.4	1.4	0
1.285	0.975114	4.312476	9.115453	0.4	-0.4	1.7	0
1.29	0.8632801	4.349754	9.080136	0.7	-0.4	1.5	0
1.295	0.8632801	4.349754	9.080136	0.6	-0.5	1.4	0
1.3	0.8632801	4.349754	9.080136	0.6	-0.4	1.1	0
1.305	0.7867621	4.422348	9.080136	0.5	-0.1	1.3	0
1.31	0.749484	4.459626	9.115453	1	0	1.4	0
1.315	0.749484	4.422348	9.115453	1.1	-0.7	0.6	0
1.32	0.8260021	4.38507	9.115453	1	-0.7	0.9	0
1.325	0.8632801	4.422348	9.042858	0.5	-0.9	0.7	0
1.33	0.9378361	4.38507	9.080136	0.6	-1.1	0.8	0
1.335	0.9378361	4.422348	9.15273	0.6	-1	0.4	0
1.34	0.9005581	4.422348	9.115453	0.3	-0.7	0.7	0
1.345	0.9378361	4.38507	9.15273	0.4	-0.2	0.4	0
1.35	0.8632801	4.422348	9.15273	0.4	-0.2	0.1	0
1.355	0.8632801	4.38507	9.080136	0.1	-0.5	-0.2	0
1.36	0.8632801	4.349754	9.188046	0.2	-0.8	-0.2	0
1.365	0.8632801	4.38507	9.15273	0.7	-0.8	-0.2	0
1.37	0.9005581	4.38507	9.15273	0.9	-0.7	-0.2	0
1.375	1.012392	4.349754	9.080136	0.7	-0.9	-0.3	0
1.38	1.012392	4.349754	9.15273	1.1	-0.9	0	0
1.385	1.126188	4.275198	9.188046	1.8	-0.4	0	0
1.39	1.08891	4.312476	9.188046	1.9	-0.2	0.4	0
1.395	1.012392	4.312476	9.080136	2.3	0.2	0.8	0
1.4	0.9378361	4.23792	9.15273	2.5	0.5	0.4	0
1.405	0.8632801	4.312476	9.080136	2.8	0.4	0.3	0
1.41	0.9005581	4.275198	9.115453	3.5	0.4	0.4	0
1.415	0.9005581	4.312476	9.15273	3.9	0.5	0.1	0
1.42	0.8632801	4.38507	9.115453	4.4	0.1	-0.2	0
1.425	0.9378361	4.349754	9.15273	4.1	0.1	-0.5	0
1.43	0.9378361	4.349754	9.115453	4.4	0	-0.7	0
1.435	0.9378361	4.349754	9.042858	4.4	0.7	-0.5	0
1.44	0.8632801	4.349754	9.080136	4.8	0.6	-0.3	0
1.445	0.8632801	4.422348	9.225325	5.5	0.7	-0.7	0
1.45	0.8260021	4.459626	9.080136	5.1	0.7	-1.1	0
1.455	0.7867621	4.496904	9.115453	5	0.4	-1.1	0
1.46	0.9378361	4.534182	9.225325	4.8	0	-1.6	0
1.465	1.04967	4.753926	9.333235	4.9	0.2	-1.8	0
1.47	1.163466	4.791204	9.333235	4.3	0.6	-1.8	0
1.475	1.08891	4.71861	9.15273	3.5	1.3	-1.5	0
1.48	1.08891	4.644054	9.115453	2.5	1.6	-1.6	0
1.485	1.04967	4.534182	9.007543	2.1	2.3	-1.3	0
1.49	0.9005581	4.569498	8.897671	1.4	3	-1.4	0
1.495	0.7867621	4.534182	8.934948	1.3	3	-1.6	0
1.5	0.712206	4.459626	8.970264	1.1	2.5	-2	0
1.505	0.63765	4.496904	8.934948	1.2	2.3	-2.2	0
1.51	0.674928	4.496904	8.934948	1.4	1.9	-2.3	0
1.515	0.674928	4.496904	9.080136	1.6	1	-2.8	0
1.52	0.9005581	4.606776	9.297918	1.7	0.5	-3.3	0
1.525	1.2753	5.01291	9.660889	1.6	0.9	-4.4	0
1.53	1.652004	5.419044	9.843354	0.9	2.5	-5.1	0
1.535	1.875672	5.491638	9.843354	-0.7	5.1	-4.4	0
1.54	1.875672	5.491638	9.696204	-4.4	8.9	-4.1	0
1.545	1.763838	5.30721	9.478422	-7.2	12.3	-3.1	0
1.55	1.50093	5.234616	9.26064	-9.3	14.7	-2.3	0
1.555	1.200744	5.122782	9.080136	-11.7	16.6	-1.9	0
1.56	0.8632801	5.050188	9.042858	-13.5	17.6	-2.2	0
1.565	0.674928	4.938354	8.897671	-15.5	17.9	-3.7	0
1.57	0.449298	4.86576	8.825076	-16.7	17.5	-4.5	0
1.575	0.374742	4.828482	8.970264	-17.9	17.2	-5.6	0
1.58	0.374742	4.71861	9.15273	-18.7	16.1	-7	0
1.585	0.600372	4.828482	9.26064	-19.4	15.7	-8.4	0
1.59	0.712206	4.828482	9.26064	-20.7	16	-9.3	0
1.595	0.975114	4.71861	9.333235	-21.9	15.8	-9.6	0
1.6	1.08891	4.86576	9.333235	-23.3	16.3	-9.5	0
1.605	1.200744	4.828482	9.5157	-24.7	17.6	-9.1	0
1.61	1.200744	4.828482	9.443107	-26.1	19.3	-8.5	0
1.615	1.126188	4.791204	9.443107	-28.1	21.7	-8	0
1.62	0.9378361	4.791204	9.370512	-30.2	23	-7.2	0
1.625	0.7867621	4.569498	9.297918	-31.9	24.1	-6.7	0
1.63	0.486576	4.422348	9.080136	-32.9	25.2	-5.8	0
1.635	0.337464	4.128048	8.897671	-33.8	25.2	-5.5	0
1.64	0.223668	4.018176	8.825076	-34	24	-5.6	0
1.645	0.037278	4.018176	8.825076	-33.1	23.2	-5.3	0
1.65	-0.074556	3.869064	8.897671	-32.4	21.7	-6.1	0
1.655	-0.563094	3.353058	8.897671	-31.6	19.8	-6.3	0
1.66	-0.7867621	3.243186	8.789761	-30.1	16.8	-6.4	0
1.665	-0.563094	3.205908	8.825076	-25.6	11.3	-5.6	0
1.67	-0.300186	3.133314	8.5347	-21.9	8.7	-4.4	0
1.675	0.337464	3.058758	8.499384	-17.5	6.5	-3.2	0
1.68	0.223668	3.980898	9.080136	-12.2	7	-1.4	0
1.685	0.7867621	3.721914	9.080136	-9.6	5.1	0	0
1.69	0.712206	4.349754	9.26064	-7.9	5.4	1.9	0
1.695	0.9005581	4.349754	9.478422	-6.4	7	2.8	0
1.7	1.012392	4.275198	9.26064	-7.6	7	3.7	0
1.705	0.975114	4.71861	9.588294	-7	9.3	3.7	0
1.71	0.8260021	4.459626	9.26064	-8.2	11.6	4	0
1.715	0.7867621	4.38507	9.115453	-8.6	12.8	4.4	0
1.72	0.600372	4.459626	9.115453	-8.1	14	5.1	0
1.725	0.486576	4.459626	8.862354	-8.2	13.8	5.5	0
1.73	0.63765	4.422348	8.644572	-7.2	12.8	6.3	0
1.735	0.486576	4.312476	8.607294	-6.2	13.1	7.2	0
1.74	0.674928	4.534182	8.571979	-4.2	13.4	7.5	0
1.745	0.449298	4.349754	8.499384	-2.7	12.8	7.4	0
1.75	0.41202	4.496904	8.607294	-1.2	13.1	7.9	0
1.755	0.18639	4.422348	8.571979	-0.7	13	8.1	0
1.76	0.18639	4.681332	8.717166	0.7	11.3	8.4	0
1.765	0.337464	4.38507	8.5347	0.9	9.8	8.7	0
1.77	0.037278	4.38507	8.752482	2	9.2	8.5	0
1.775	0.223668	4.496904	8.607294	3.4	7.9	8.1	0
1.78	0.074556	4.165326	8.5347	3.9	7	7.7	0
1.785	0.18639	4.23792	8.679889	5.7	6.2	7	0
1.79	-0.037278	4.165326	8.752482	6.8	5.3	6.5	0
1.795	0.037278	4.09077	8.862354	8.3	3.9	6.2	0
1.8	-0.18639	4.053492	8.970264	9.2	2.5	5	0
1.805	0.037278	4.018176	9.115453	10.6	1	4.9	0
1.81	0.074556	4.018176	9.188046	10.4	0	5.2	0
1.815	0.037278	3.833748	9.333235	11	-0.9	4	0
1.82	0.074556	3.79647	9.443107	11.7	-1.8	3.9	0
1.825	0.149112	3.64932	9.478422	12	-2.1	3.6	0
1.83	0.149112	3.684636	9.62361	12.4	-1.8	3.3	0
1.835	0.18639	3.79647	9.806076	12.8	-2.2	3.2	0
1.84	0.337464	3.684636	9.768799	12.1	-1.9	2.6	0
1.845	0.337464	3.612042	9.951264	11.5	-0.7	2.6	0
1.85	0.300186	3.574764	10.06114	10.8	0	2.2	0
1.855	0.260946	3.50217	9.915949	9.3	0.9	2.1	0
1.86	0.18639	3.390336	9.915949	8.1	1.8	1.9	0
1.865	0.223668	3.353058	9.878671	7.6	2.5	1.4	0
1.87	0.149112	3.427614	9.768799	7.8	3.6	1	0
1.875	0.111834	3.427614	9.878671	7.5	4.6	0.2	0
1.88	0.337464	3.50217	9.915949	7	4.7	0	0
1.885	-0.111834	3.50217	10.02386	6.5	6.3	0	0
1.89	0.074556	3.353058	9.806076	5.3	6	-0.3	0
1.895	0	3.50217	9.806076	4.3	5.3	0.2	0
1.9	0.374742	3.427614	9.588294	3.9	5.3	0.4	0
1.905	0.41202	3.427614	9.62361	3.2	6.3	1	0
1.91	0.260946	3.574764	9.733482	3	8.4	1.3	0
1.915	0.111834	3.684636	9.660889	1.7	8.7	1.8	0
1.92	0.149112	3.759192	9.660889	0.9	8.1	2.4	0
1.925	0.223668	3.79647	9.660889	0.3	8.6	3.2	0
1.93	0.260946	3.721914	9.5157	-0.7	9.3	3.9	0
1.935	0.260946	3.759192	9.443107	-2.1	9.1	4.5	0
1.94	0.18639	3.79647	9.297918	-3	9.4	5.9	0
1.945	0.337464	3.759192	9.297918	-3.9	8.8	7.3	0
1.95	0.223668	3.79647	9.297918	-4.2	9.3	8	0
1.955	0.260946	3.869064	9.188046	-4.7	9.3	8.9	0
1.96	0.111834	3.869064	9.080136	-5.4	8.7	9.8	0
1.965	0	3.869064	9.15273	-5.3	8.3	10.8	0
1.97	-0.074556	3.980898	9.225325	-5.6	7.2	11	0
1.975	0	3.94362	9.225325	-6.2	6.1	11.3	0
1.98	-0.111834	4.018176	9.26064	-6.2	6	11.3	0
1.985	-0.18639	3.980898	9.188046	-6.4	5.1	11.2	0
1.99	-0.223668	4.018176	9.297918	-7.2	3.7	10.7	0
1.995	-0.223668	4.09077	9.297918	-7.7	2.9	9.8	0
2	-0.223668	4.053492	9.26064	-8.4	2.3	9.4	0
2.005	-0.18639	4.128048	9.333235	-8.6	1.4	8.6	0
2.01	-0.18639	4.09077	9.333235	-8.9	0.8	7.8	0
2.015	-0.223668	4.018176	9.478422	-9.5	0.2	6.7	0
2.02	-0.223668	4.128048	9.478422	-9.8	0	5.8	0
2.025	0	4.053492	9.405828	-10.9	0	4.8	0
2.03	-0.037278	4.165326	9.5157	-11.4	0.1	4.4	0
2.035	0	4.018176	9.405828	-12.3	-0.1	4	0
2.04	0.037278	3.94362	9.405828	-12.3	-0.5	3.6	0
2.045	-0.223668	3.869064	9.405828	-12.8	-0.2	3	0
2.05	-0.300186	3.869064	9.370512	-12.1	-1.1	3.3	0
2.055	-0.223668	3.94362	9.370512	-11.5	-2.3	3.2	0
2.06	0.149112	3.79647	9.188046	-10.2	-3.5	3	0
2.065	0.18639	4.422348	9.660889	-8.4	-2.8	3.7	0
2.07	0.111834	3.980898	9.5157	-8.8	-2.1	3.9	0
2.075	0.18639	4.422348	9.806076	-8.6	-0.7	3.7	0
2.08	0.223668	4.534182	9.806076	-8.6	0	3	0
2.085	0.337464	4.349754	9.5157	-9.6	-0.1	3.2	0
2.09	0.523854	4.312476	9.478422	-10.7	0.7	2.7	0
2.095	0.449298	4.753926	9.5157	-10.5	2.3	2.2	0
2.1	0.074556	4.459626	9.333235	-10.6	4.2	2.7	0
2.105	0.260946	4.496904	9.26064	-11.6	2.7	2.6	0
2.11	0.449298	4.71861	9.297918	-10.2	2.2	3	0
2.115	0.449298	4.496904	9.443107	-10.1	2.6	3.7	0
2.12	0.674928	4.606776	9.660889	-10.9	2.3	3.8	0
2.125	0.074556	5.234616	9.62361	-11.1	5	4.3	0
2.13	0.374742	4.312476	8.970264	-12.6	3.2	4.4	0
2.135	0.374742	4.38507	8.897671	-14.2	2	4.9	0
2.14	0.63765	4.903038	9.297918	-11.9	1.4	4.1	0
2.145	0.600372	3.906342	8.717166	-13.8	0.8	4.5	0
2.15	0.563094	4.569498	8.752482	-13.4	2.5	3.9	0
2.155	0.449298	4.202604	8.389512	-12.1	1.8	3.9	0
2.16	0.374742	4.018176	8.644572	-11	0.7	3.9	0
2.165	0.712206	4.275198	8.752482	-9.7	-1.2	3	0
2.17	0.63765	4.312476	9.225325	-9.7	-0.7	3.5	0
2.175	0.8260021	4.09077	8.644572	-11.9	-2.9	2.6	0
2.18	0.749484	3.906342	8.897671	-10.5	-3.5	2.1	0
2.185	0.7867621	4.349754	9.297918	-10.1	-3.7	2.2	0
2.19	0.8260021	3.79647	8.934948	-11.6	-5.1	1.4	0
2.195	0.8632801	4.128048	9.551017	-11.7	-5.3	1.2	0
2.2	0.9378361	4.165326	9.188046	-12.9	-8.4	0.9	0
2.205	0.9005581	3.79647	9.26064	-13	-8.6	0.6	0
2.21	0.8260021	3.721914	9.62361	-13.1	-9.1	0.4	0
2.215	1.312578	3.612042	9.370512	-14	-11.8	0	0
2.22	1.2753	3.574764	9.5157	-14.8	-11.3	0.3	0
2.225	1.575486	3.205908	9.696204	-14.9	-11.2	1.1	0
2.23	0.749484	3.79647	9.188046	-15.5	-10	1.8	0
2.235	1.312578	2.358324	9.007543	-15.4	-9.3	2.7	0
2.24	0.7867621	3.16863	10.16905	-15.1	-10.5	2.8	0
2.245	1.08891	2.72718	9.733482	-15.7	-10.1	4.7	0
2.25	0.674928	2.617308	10.13373	-16.1	-7.8	6.6	0
2.255	0.63765	2.542752	10.7498	-16.9	-5.6	7	0
2.26	-0.18639	2.58003	10.53202	-19.8	-3	8.6	0
2.265	-0.111834	1.473462	10.27892	-21.9	-3.3	10.9	0
2.27	-0.523854	1.473462	10.38683	-23.7	-2.7	11.9	0
2.275	-0.8260021	1.326312	10.82239	-23.1	1.1	13.5	0
2.28	-1.312578	0.625878	10.20632	-26	2.2	16.1	0
2.285	-1.72656	0.219744	11.04017	-25.9	6.7	18	0
2.29	-2.17782	0	10.78708	-28	6.1	19.1	0
2.295	-3.078378	-0.219744	11.11277	-27.5	9.8	21	0
2.3	-3.978936	0.072594	10.60461	-30.3	7.9	22.8	0
2.305	-4.279122	0.663156	9.843354	-31.2	3.3	23.5	0
2.31	-3.716028	1.400868	8.571979	-30.8	-2.8	21.4	0
2.315	-3.190212	2.58003	8.42679	-26.8	-5.3	17.2	0
2.32	-2.478006	3.759192	8.5347	-22.8	-7.6	11.5	0
2.325	-1.652004	4.534182	8.897671	-20.1	-10	5.1	0
2.33	-0.486576	5.16006	9.551017	-18.7	-10.9	-0.9	0
2.335	0.563094	5.050188	10.02386	-18.6	-11.7	-5.5	0
2.34	1.652004	4.606776	10.20632	-19.7	-11.6	-9	0
2.345	2.664396	3.79647	10.09645	-20.9	-11.2	-9.4	0
2.35	3.45312	3.02148	9.806076	-20.9	-10.4	-7.5	0
2.355	3.90438	2.173896	9.478422	-19.3	-7	-3.6	0
2.36	4.016214	1.620612	9.188046	-17	-4.3	1.4	0
2.365	3.527676	1.436184	8.934948	-14	-1.3	7.1	0
2.37	2.701674	1.620612	9.007543	-10.6	1.1	13	0
2.375	1.538208	1.95219	9.15273	-7.4	3.7	17.4	0
2.38	0.337464	2.395602	9.188046	-4.5	5.2	21.6	0
2.385	-0.749484	2.689902	9.225325	-2.3	4.7	23.1	0
2.39	-1.575486	2.984202	9.225325	-0.5	3	22.3	0
2.395	-2.101302	3.02148	9.15273	0.3	0.9	20.2	0
2.4	-2.252376	3.096036	9.225325	2.4	-0.9	16.1	0
2.405	-2.064024	2.948886	9.26064	3.9	-3	11.2	0
2.41	-1.612764	2.911608	9.225325	4.9	-5.2	6	0
2.415	-1.04967	2.837052	9.370512	6.5	-7.8	1.2	0
2.42	-0.18639	2.948886	9.405828	7.7	-9.4	-1.3	0
2.425	0.41202	2.948886	9.5157	8.2	-10.9	-2.7	0
2.43	0.9378361	3.096036	9.62361	9.4	-11.3	-2.4	0
2.435	1.426374	3.096036	9.696204	10.1	-11.9	-1.4	0
2.44	1.612764	3.243186	9.768799	10.8	-11.9	0.3	0
2.445	1.575486	3.205908	9.806076	11	-11.4	3	0
2.45	1.2753	3.16863	9.62361	11.4	-10	4.7	0
2.455	0.8632801	3.16863	9.660889	12.3	-9.2	5.8	0
2.46	0.523854	3.205908	9.733482	13	-8.1	5.3	0
2.465	0.260946	3.353058	9.843354	13.4	-7.8	4.3	0
2.47	-0.111834	3.427614	9.915949	13.7	-7.7	3.9	0
2.475	-0.149112	3.390336	9.806076	13.2	-8.5	2.4	0
2.48	-0.149112	3.390336	9.660889	12.6	-9.5	1.6	0
2.485	0.037278	3.317742	9.733482	13	-10.6	0.6	0
2.49	0.260946	3.243186	9.660889	13	-11.3	0	0
2.495	0.563094	3.243186	9.588294	13	-12.1	0.3	0
2.5	0.7867621	3.243186	9.62361	13.5	-12.6	0.8	0
2.505	0.8632801	3.133314	9.660889	13.5	-12.8	0.9	0
2.51	0.8260021	3.16863	9.62361	13.7	-11.4	1.6	0
2.515	0.7867621	3.205908	9.768799	14.2	-11	2	0
2.52	0.749484	3.353058	9.768799	14.4	-10.2	1.9	0
2.525	0.749484	3.50217	9.806076	13.8	-10	2.1	0
2.53	0.712206	3.574764	9.768799	13.7	-10	1.9	0
2.535	0.9005581	3.537486	9.768799	13.7	-9.8	1.5	0
2.54	0.8632801	3.50217	9.733482	13.3	-8.9	1.4	0
2.545	0.8632801	3.537486	9.843354	12.9	-8.1	0.9	0
2.55	0.9005581	3.574764	9.878671	12.6	-7.4	1.1	0
2.555	1.012392	3.574764	9.878671	12.1	-7	1.1	0
2.56	0.8632801	3.684636	9.806076	11.8	-5.9	1.5	0
2.565	0.8260021	3.612042	9.768799	10.8	-5.2	1.5	0
2.57	0.7867621	3.537486	9.696204	10.1	-5.2	1.6	0
2.575	0.600372	3.464892	9.696204	9.6	-5	2.1	0
2.58	0.523854	3.50217	9.660889	9.3	-5.1	2.3	0
2.585	0.523854	3.50217	9.806076	9.1	-5.2	2.5	0
2.59	0.486576	3.612042	9.768799	8.8	-5.3	2.5	0
2.595	0.563094	3.64932	9.843354	8	-5.4	1.8	0
2.6	0.600372	3.684636	9.806076	7.4	-5.6	2.2	0
2.605	0.600372	3.612042	9.768799	6.3	-5.8	2.3	0
2.61	0.600372	3.64932	9.62361	5.7	-6	2.1	0
2.615	0.63765	3.574764	9.588294	5	-6.2	2.5	0
2.62	0.674928	3.537486	9.588294	4.3	-5.6	2.8	0
2.625	0.600372	3.464892	9.551017	4.2	-5.8	3.2	0
2.63	0.563094	3.464892	9.5157	3.7	-5.8	2.8	0
2.635	0.523854	3.390336	9.551017	3.6	-6	3.1	0
2.64	0.41202	3.317742	9.443107	3.5	-6.6	3.3	0
2.645	0.374742	3.427614	9.551017	3.7	-7.7	3	0
2.65	0.41202	3.612042	9.660889	3.5	-7.7	3.6	0
2.655	0.523854	3.612042	9.660889	2.3	-8.5	3.6	0
2.66	0.63765	3.574764	9.62361	1	-8.8	3.8	0
2.665	0.749484	3.50217	9.62361	0.9	-8.9	3.9	0
2.67	0.749484	3.50217	9.5157	0.7	-9.3	3.9	0
2.675	0.749484	3.427614	9.588294	0.1	-9.3	4.6	0
2.68	0.749484	3.50217	9.588294	-0.4	-9.2	4.9	0
2.685	0.749484	3.50217	9.62361	-1.1	-9.3	5.2	0
2.69	0.8632801	3.574764	9.551017	-1.5	-9.8	5.7	0
2.695	1.08891	3.537486	9.551017	-1.6	-9.8	6.3	0
2.7	1.2753	3.537486	9.660889	-1.7	-9.5	5.8	0
2.705	1.463652	3.574764	9.696204	-2.4	-8.4	5.4	0
2.71	1.50093	3.612042	9.660889	-2.6	-7.1	5.5	0
2.715	1.389096	3.612042	9.696204	-2.9	-6.1	5.5	0
2.72	1.238022	3.759192	9.696204	-2.9	-4.7	5.6	0
2.725	1.126188	3.684636	9.768799	-3.6	-3.7	5.3	0
2.73	1.012392	3.64932	9.733482	-3.7	-3.1	4.5	0
2.735	1.08891	3.50217	9.733482	-4.2	-2.3	4.5	0
2.74	1.08891	3.464892	9.588294	-4.8	-1.8	4.3	0
2.745	1.126188	3.390336	9.660889	-4.8	-1.5	4.4	0
2.75	1.238022	3.464892	9.696204	-3.9	-1.1	4.2	0
2.755	1.238022	3.574764	9.768799	-4.2	-0.7	4.2	0
2.76	1.200744	3.574764	9.660889	-4.5	0	3.9	0
2.765	1.126188	3.574764	9.588294	-5	0.8	4.1	0
2.77	1.04967	3.612042	9.478422	-5.5	1.4	4.1	0
2.775	0.975114	3.537486	9.62361	-5.6	1.5	4	0
2.78	0.9005581	3.574764	9.660889	-5.5	1.9	3.9	0
2.785	1.012392	3.50217	9.62361	-5.6	1.8	3.5	0
2.79	0.975114	3.353058	9.5157	-6.3	2.1	3.6	0
2.795	0.9378361	3.16863	9.443107	-6.1	2.1	3.7	0
2.8	0.8632801	3.205908	9.370512	-5.3	2.1	3.6	0
2.805	0.8260021	3.205908	9.5157	-4.9	1.8	4.4	0
2.81	0.7867621	3.205908	9.660889	-4.4	2.2	3.8	0
2.815	0.712206	3.280464	9.62361	-3.5	2.1	3.5	0
2.82	0.674928	3.280464	9.551017	-3.6	1.9	3.6	0
2.825	0.674928	3.353058	9.5157	-4	1.8	3.5	0
2.83	0.63765	3.464892	9.62361	-3.9	1.5	3.5	0
2.835	0.63765	3.537486	9.551017	-4.1	1.3	3	0
2.84	0.712206	3.353058	9.443107	-4.1	0.8	2.9	0
2.845	0.600372	3.096036	9.297918	-3.9	0.6	2.3	0
2.85	0.486576	2.948886	9.26064	-4.2	0.2	2.4	0
2.855	0.449298	2.911608	9.333235	-3.4	-0.6	2.6	0
2.86	0.486576	2.87433	9.405828	-2.3	-1.6	1.8	0
2.865	0.523854	2.837052	9.370512	-0.9	-2.3	1.4	0
2.87	0.712206	2.911608	9.26064	0.1	-3	0.6	0
2.875	0.8260021	2.801736	9.26064	2.1	-3.9	0	0
2.88	0.8632801	2.764458	9.080136	3.5	-5.2	-0.4	0
2.885	0.8632801	2.617308	8.752482	5.2	-5.8	-0.5	0
2.89	0.63765	2.321046	8.316918	7.8	-7.1	0	0
2.895	0.486576	1.842318	7.80876	11.7	-9.3	-0.5	0
2.9	0.260946	1.473462	7.481106	16.4	-12.1	-0.1	0
2.905	0.223668	1.36359	7.771482	22.9	-16.1	0	0
2.91	0.374742	1.732446	8.389512	31.4	-21.7	0.3	0
2.915	0.7867621	2.136618	9.115453	36.7	-25.4	0.7	0
2.92	1.200744	2.652624	9.660889	39.2	-28.8	1.6	0
2.925	1.612764	3.02148	9.878671	41	-31	3	0
2.93	1.95219	3.133314	9.843354	41.2	-31.7	3.3	0
2.935	1.914912	3.096036	9.478422	40.9	-30.5	3.5	0
2.94	1.763838	2.837052	9.443107	41.7	-28.6	3.8	0
2.945	1.200744	2.72718	9.443107	43.1	-27	3.3	0
2.95	1.312578	2.652624	9.62361	43.8	-27	2.8	0
2.955	1.312578	2.617308	9.478422	43.6	-26.1	2	0
2.96	1.689282	2.43288	9.768799	44.8	-24.3	2.7	0
2.965	1.801116	2.652624	10.13373	47.2	-23.5	4.6	0
2.97	1.689282	3.02148	10.13373	49.4	-21.8	8.7	0
2.975	2.701674	6.0822	14.02045	52	-18.9	12.2	0
2.98	2.515284	8.071669	13.72811	45.7	-12	15.2	0
2.985	1.312578	3.50217	8.352234	26.8	-6.3	20.7	0
2.99	-0.260946	4.09077	9.15273	35.7	-0.9	23	0
2.995	-0.149112	4.202604	9.768799	38.7	-3.1	23.9	0
3	-0.374742	4.349754	10.4967	39.6	-3	24.3	0
3.005	0.449298	3.79647	9.915949	38.5	-6.1	26.7	0
3.01	0.63765	3.390336	9.62361	39.2	-5.3	29.8	0
3.015	1.349856	3.205908	9.588294	41	-5.3	32.6	0
3.02	1.463652	3.721914	10.09645	46.2	-2.4	36.9	0
3.025	1.426374	3.64932	10.06114	48.3	-0.9	40.2	0
3.03	1.312578	3.612042	9.915949	50.8	1	44.1	0
3.035	1.538208	3.464892	9.843354	54.5	3	48.3	0
3.04	1.312578	3.684636	9.806076	58.8	5.4	50.5	0
3.045	1.012392	4.349754	10.16905	66	9.1	50.4	0
3.05	1.389096	4.349754	9.915949	71.1	7.5	49.3	0
3.055	1.50093	4.128048	9.660889	76.3	10.9	47.8	0
3.06	1.163466	4.38507	9.62361	83.7	15.5	46.6	0
3.065	1.012392	4.38507	9.5157	88.7	18	45.9	0
3.07	0.523854	5.01291	9.768799	93.4	20	47	0
3.075	0.149112	4.975632	9.5157	95.9	20.7	48	0
3.08	-0.337464	5.45436	9.660889	97.3	17.8	49.2	0
3.085	-0.600372	5.713344	9.806076	97.4	14	50.3	0
3.09	-0.8260021	5.860494	9.806076	94.2	8	51.5	0
3.095	-0.749484	6.044922	10.24164	90.9	1.8	52.1	0
3.1	-0.486576	6.0822	10.78708	84	-4.9	52.4	0
3.105	-0.18639	5.713344	11.29523	74.1	-12.1	51.2	0
3.11	-0.260946	4.606776	10.60461	63.7	-15.8	49.9	0
3.115	-0.374742	3.317742	10.13373	55.7	-17.4	47.6	0
3.12	-0.260946	3.16863	10.20632	51.7	-17.9	44.1	0
3.125	-0.600372	2.689902	10.09645	45.8	-16.8	40.1	0
3.13	-1.012392	2.43288	10.02386	40.3	-14.1	34.8	0
3.135	-1.612764	2.801736	10.42411	35.4	-9.7	28	0
3.14	-2.101302	3.50217	11.15005	27.8	-3	17.2	0
3.145	-2.36421	4.018176	11.69548	19.1	2	6.7	0
3.15	-2.401488	4.018176	11.7308	8.1	6.6	-3.5	0
3.155	-2.438766	3.537486	11.29523	-6.3	9.5	-16.2	0
3.16	-2.36421	3.096036	10.82239	-15.1	10.1	-25.5	0
3.165	-2.13858	2.617308	10.38683	-22.1	10.8	-34	0
3.17	-1.689282	2.689902	9.988543	-26	15.4	-42.9	0
3.175	-1.463652	2.617308	9.843354	-28.8	21.2	-51.3	0
3.18	-1.575486	2.689902	9.62361	-31	25.9	-59.4	0
3.185	-1.72656	2.652624	9.660889	-33.1	29.8	-66.6	0
3.19	-1.838394	2.58003	9.660889	-35.5	30.3	-74.7	0
3.195	-1.763838	2.468196	9.588294	-38.4	28.2	-80.7	0
3.2	-1.389096	2.395602	9.405828	-39.8	25.6	-84.9	0
3.205	-0.9378361	2.358324	9.297918	-40.8	23.8	-89.1	0
3.21	-0.600372	2.43288	9.297918	-41.5	21.9	-92.1	0
3.215	-0.41202	2.43288	9.405828	-42.4	20	-94.5	0
3.22	-0.223668	2.505474	9.660889	-42.5	18.2	-94.9	0
3.225	0.300186	2.764458	10.06114	-43.1	16.1	-94.5	0
3.23	0.975114	2.984202	10.27892	-44.8	14.4	-92.7	0
3.235	1.575486	3.243186	10.42411	-47.6	14.3	-90.4	0
3.24	1.989468	3.427614	10.45942	-50.6	15.8	-87.5	0
3.245	2.064024	3.612042	10.56929	-54.2	18.2	-82.8	0
3.25	2.101302	3.574764	10.35151	-58.8	20.6	-76.2	0
3.255	1.914912	3.612042	10.24164	-62	21	-71.4	0
3.26	1.914912	3.574764	10.09645	-64.4	19.6	-64.8	0
3.265	2.252376	3.537486	9.951264	-66.7	17.6	-57.6	0
3.27	2.664396	3.464892	9.660889	-68	15.5	-50.2	0
3.275	3.003822	3.464892	9.297918	-68.8	15.4	-41.1	0
3.28	3.0411	3.50217	9.080136	-68.7	17.7	-34	0
3.285	2.890026	3.537486	8.825076	-67.6	20.5	-26.7	0
3.29	2.627118	3.574764	8.5347	-65.8	23.2	-20.2	0
3.295	2.289654	3.574764	8.5347	-63.2	25.2	-13.5	0
3.3	1.95219	3.721914	8.607294	-60.5	26.2	-7.7	0
3.305	1.72656	4.053492	8.679889	-57.8	26.4	-2.8	0
3.31	1.389096	4.23792	8.825076	-53.8	27	2.1	0
3.315	1.08891	4.349754	8.717166	-51.1	26.7	4.7	0
3.32	0.63765	4.422348	8.571979	-49.3	26.5	5.6	0
3.325	0.223668	4.38507	8.352234	-46.9	27.2	5.2	0
3.33	-0.260946	4.422348	8.134453	-43	27.4	3.4	0
3.335	-0.674928	4.534182	7.989264	-38.2	27.6	-0.9	0
3.34	-1.163466	4.86576	8.134453	-33.6	27.8	-5.1	0
3.345	-1.612764	5.381766	8.316918	-29.8	26.5	-10.2	0
3.35	-1.801116	5.785938	8.389512	-26.9	23.5	-16.3	0
3.355	-1.652004	6.119478	8.462107	-26.3	20.5	-23	0
3.36	-1.575486	6.451056	8.571979	-25.7	17.2	-30.4	0
3.365	-1.426374	6.635484	8.499384	-26.2	15.3	-37.7	0
3.37	-1.349856	6.635484	8.244325	-27.7	12.8	-47	0
3.375	-1.200744	6.560928	7.80876	-29.4	10.9	-54.3	0
3.38	-1.04967	6.413778	7.481106	-30.7	8.6	-61.6	0
3.385	-0.7867621	6.413778	6.972948	-31.4	7	-69.4	0
3.39	-0.41202	6.266628	6.46479	-31.5	5.1	-77	0
3.395	0	6.192072	6.20973	-31.5	2.9	-84.9	0
3.4	0.63765	6.044922	5.991948	-31	1.1	-90.5	0
3.405	1.2753	5.970366	5.811444	-30.7	0	-95.6	0
3.41	-1.126188	4.534182	5.701572	-31.9	0.2	-100.1	0
3.415	-1.95219	6.192072	4.175136	-32.1	-8.4	-100.7	0
3.42	-1.163466	6.967062	3.376602	-21.9	-55.8	-93.3	0
3.425	3.22749	7.00434	3.231414	-15.4	-97.7	-83.8	0
3.43	9.949303	10.0631	3.41388	-5.5	-125.5	-69.9	0
3.435	14.23039	15.51942	2.758572	5.3	-130.9	-53.6	0
3.44	13.29059	16.0727	2.287692	13.7	-99.9	-32.1	0
3.445	12.76477	14.56	4.067226	21.9	-73.2	-0.9	0
3.45	10.81258	12.79028	10.56929	29.5	-53.9	21.3	0
3.455	5.556384	16.51415	19.43165	30.5	-28	30.9	0
3.46	1.312578	10.46923	17.54224	-5.1	-20.5	23.1	0
3.465	-1.2753	3.721914	13.03945	-37.5	-16	7.8	0
3.47	-1.652004	-1.620612	8.825076	-45.4	-12.1	-4	0
3.475	-0.7867621	-5.16006	5.666256	-38.3	-17.5	-9.4	0
3.48	-0.037278	-4.569498	6.137136	-7.6	-20.8	-7.9	0
3.485	0.523854	-1.326312	8.862354	17	-20.8	-4.9	0
3.49	0.749484	2.43288	10.85967	26.9	-21.7	-1.6	0
3.495	1.08891	5.234616	11.07745	26.8	-23.1	1.1	0
3.5	1.538208	6.6708	10.20632	20.1	-23.2	1.6	0
3.505	1.838394	6.266628	9.042858	12.1	-21.1	-0.6	0
3.51	1.989468	4.753926	8.207047	8.1	-18.2	-3.5	0
3.515	1.989468	3.058758	8.352234	8.5	-13.3	-7	0
3.52	1.801116	2.064024	8.752482	10.5	-9	-9.4	0
3.525	1.426374	2.064024	9.297918	13.3	-5.1	-10.1	0
3.53	1.238022	2.87433	9.62361	15.8	-2.2	-9.3	0
3.535	1.126188	3.79647	9.806076	17.1	-0.9	-7.4	0
3.54	1.163466	4.496904	9.915949	18.5	-0.3	-6.3	0
3.545	1.012392	4.644054	10.16905	18.7	0.3	-5.8	0
3.55	0.374742	6.192072	11.80339	18.9	-0.1	-5.3	0
3.555	0.486576	7.261362	11.76808	18.2	-6.1	-3	0
3.56	0.149112	4.496904	9.733482	7.2	-7.7	-1.2	0
3.565	0.674928	3.427614	8.862354	3.7	-4.9	-1.6	0
3.57	0.749484	3.833748	9.370512	6.4	-6	-1.6	0
3.575	1.012392	5.419044	10.78708	8.4	-3.5	-2	0
3.58	1.08891	5.234616	10.06114	3.5	-1.8	-1.6	0
3.585	0.600372	4.053492	9.042858	-1	0.6	-1.4	0
3.59	0.486576	3.684636	9.370512	0.2	1.3	-2.3	0
3.595	0.9378361	3.574764	9.660889	2.3	1.1	-3.5	0
3.6	1.349856	3.464892	9.660889	2.5	1.3	-4.5	0
3.605	1.612764	3.280464	9.62361	4.1	1.8	-5	0
3.61	1.652004	3.353058	9.588294	6	3.7	-5.1	0
3.615	1.426374	3.684636	9.733482	9.1	7.4	-5.4	0
3.62	0.8632801	3.833748	9.733482	10.7	9.8	-5.6	0
3.625	0.300186	3.980898	9.5157	10.2	9.8	-5.4	0
3.63	0.149112	4.018176	9.370512	10.1	9.7	-5.1	0
3.635	0.260946	4.275198	9.405828	10.1	9.6	-5.3	0
3.64	0.260946	4.09077	9.26064	9.5	8.6	-4.4	0
3.645	0.18639	4.275198	9.370512	9.3	7.9	-4.3	0
3.65	0.037278	4.128048	9.333235	8.9	6.5	-3.7	0
3.655	-0.111834	4.165326	9.225325	8.9	5.3	-2.7	0
3.66	0	3.980898	9.225325	8.6	3.2	-1.6	0
3.665	0.074556	3.980898	9.26064	9	1	0	0
3.67	0.111834	3.869064	9.26064	9.2	-0.4	0.8	0
3.675	0.111834	3.980898	9.405828	9.6	-1.8	1.7	0
3.68	0.260946	4.018176	9.443107	9.5	-2.5	2.8	0
3.685	0.563094	3.980898	9.297918	9.2	-3.4	3.1	0
3.69	0.63765	3.980898	9.333235	9.5	-4.2	3.6	0
3.695	0.523854	4.018176	9.478422	9.9	-4.2	3.3	0
3.7	0.449298	4.053492	9.443107	9.9	-4.2	3.4	0
3.705	0.563094	4.053492	9.5157	9.8	-3.9	3.5	0
3.71	0.712206	4.09077	9.478422	9.6	-3.5	2.8	0
3.715	0.8260021	4.053492	9.405828	9.4	-2.5	3.2	0
3.72	0.749484	3.980898	9.370512	9.1	-1.6	2.7	0
3.725	0.7867621	3.980898	9.443107	9.3	-0.5	2.1	0
3.73	0.7867621	3.906342	9.443107	9.2	0.4	2	0
3.735	0.712206	3.906342	9.5157	9.1	1.5	2.2	0
3.74	0.63765	3.869064	9.405828	9.9	2.4	2.1	0
3.745	0.486576	3.833748	9.478422	10.1	3	1.7	0
3.75	0.449298	3.94362	9.443107	10.7	3.4	2	0
3.755	0.486576	3.94362	9.370512	10.4	3.7	1.9	0
3.76	0.486576	4.018176	9.405828	10.8	3.9	2.5	0
3.765	0.41202	3.94362	9.297918	11.2	3.9	3.2	0
3.77	0.374742	3.94362	9.297918	11.3	3.6	3.4	0
3.775	0.337464	4.018176	9.333235	11.4	3.6	4.4	0
3.78	0.300186	3.980898	9.333235	11.5	2.8	5.6	0
3.785	0.223668	4.018176	9.333235	11.7	1.9	6.8	0
3.79	0.223668	4.018176	9.26064	12	1.1	7.5	0
3.795	0.223668	3.94362	9.370512	12.1	0.7	8.3	0
3.8	0	3.980898	9.370512	12.3	0.7	9.3	0
3.805	0.037278	3.869064	9.5157	12.3	0.2	10	0
3.81	0.18639	3.79647	9.478422	12.3	-0.1	9.9	0
3.815	0.223668	3.833748	9.443107	12.6	0	10.2	0
3.82	0.449298	3.980898	9.5157	13.5	0.7	9.8	0
3.825	0.563094	3.94362	9.443107	14.3	0.9	9.2	0
3.83	0.449298	4.018176	9.478422	14.6	2.1	8.4	0
3.835	0.63765	4.053492	9.370512	15.2	2.8	7.3	0
3.84	0.63765	4.053492	9.333235	15	3.4	6.6	0
3.845	0.674928	4.165326	9.297918	15.4	4.1	6.3	0
3.85	0.63765	4.165326	9.225325	16.1	3.9	5.7	0
3.855	0.563094	4.165326	9.26064	17.1	4.1	5.6	0
3.86	0.523854	4.202604	9.188046	17.5	3.4	5.7	0
3.865	0.449298	4.275198	9.297918	17.7	2.8	5.4	0
3.87	0.41202	4.23792	9.15273	18.1	3	5.6	0
3.875	0.449298	4.165326	9.26064	18.2	2.3	5.6	0
3.88	0.374742	4.165326	9.188046	18.2	2.2	5.9	0
3.885	0.337464	4.128048	9.297918	18.4	1.9	6.2	0
3.89	0.337464	4.053492	9.225325	18.9	2	6.7	0
3.895	0.449298	4.165326	9.333235	19.1	1.6	7.3	0
3.9	0.41202	4.165326	9.26064	20	1.6	7	0
3.905	0.523854	4.128048	9.297918	21.1	1.4	6.8	0
3.91	0.712206	4.202604	9.333235	21.7	1.4	6.6	0
3.915	0.749484	4.053492	9.443107	22.2	2	6.4	0
3.92	0.674928	4.128048	9.333235	23.1	2.1	6.3	0
3.925	0.563094	4.128048	9.333235	24.3	2.5	5.8	0
3.93	0.486576	4.053492	9.370512	25.9	2.8	5.3	0
3.935	0.712206	3.980898	9.297918	27.8	1.6	4.6	0
3.94	0.7867621	4.128048	9.333235	31.5	2.1	4.2	0
3.945	0.63765	4.165326	9.333235	33.9	2.7	3.8	0
3.95	0.8260021	4.202604	9.225325	35.8	2.5	3	0
3.955	0.9005581	4.202604	9.333235	38.7	3.2	2.5	0
3.96	0.8260021	4.312476	9.297918	40.8	4.2	2.3	0
3.965	0.7867621	4.202604	9.225325	42.7	4.7	1.7	0
3.97	0.674928	4.202604	9.188046	46	4.9	1.1	0
3.975	0.674928	4.275198	9.225325	48.9	5.1	0.9	0
3.98	0.63765	4.349754	9.188046	51.6	5	0.5	0
3.985	0.9378361	4.312476	9.26064	55.3	5.1	-0.3	0
3.99	1.163466	4.422348	8.934948	59	5.8	-0.5	0
3.995	0.486576	4.38507	9.297918	64	8.2	-0.7	0
4	0.486576	4.128048	9.551017	71.7	9.6	0	0
4.005	0.9378361	3.869064	9.370512	76.6	7.7	-0.2	0
4.01	0.749484	4.018176	9.768799	85	10.1	0	0
4.015	0.9378361	4.018176	9.768799	94.7	11.1	-0.2	0
4.02	1.08891	3.869064	9.62361	104	12.8	-0.8	0
4.025	0.9378361	3.759192	9.988543	115.7	15.7	-0.4	0
4.03	0.63765	3.427614	10.31423	128.1	16.8	-1.5	0
4.035	1.2753	3.464892	10.85967	141.1	15.5	-3.3	0
4.04	1.012392	3.537486	11.11277	156.1	19.9	-6	0
4.045	0.074556	3.243186	11.33251	172.9	23.5	-8.1	0
4.05	-0.9005581	3.280464	11.84067	196.9	21.7	-11.6	0
4.055	-2.401488	3.50217	12.67648	218.6	15.3	-13.7	0
4.06	-1.463652	3.427614	11.7308	235.9	-4.7	-13	0
4.065	-0.037278	3.721914	12.34883	253.4	-18.4	-13.9	0
4.07	0.563094	5.050188	13.76539	275.1	-16.3	-13.7	0
4.075	0.149112	5.491638	13.18464	289.1	-11.9	-12.6	0
4.08	-0.63765	6.007644	12.82167	298.9	-7	-11.6	0
4.085	-0.41202	6.266628	13.03945	309.4	-9.2	-9.8	0
4.09	-0.337464	5.860494	12.34883	319.2	-14.6	-7.2	0
4.095	0	6.708078	14.20096	332.4	-16.1	-5.3	0
4.1	0.9378361	9.731521	16.99877	346.7	-12.2	-4.5	0
4.105	0.674928	9.105642	15.9079	346.9	-6.3	-2.8	0
4.11	-0.712206	7.483068	13.98317	344.2	-9.7	5.4	0
4.115	-1.312578	7.924518	14.63652	353.1	-14.2	11	0
4.12	-0.712206	7.851924	14.16564	358	-25.4	15.2	0
4.125	0.486576	7.74009	13.6928	359.1	-35.5	18.4	0
4.13	-0.523854	8.624952	13.9459	362.1	-38.2	22.8	0
4.135	-2.289654	10.0631	14.74639	364.1	-39.5	33.1	0
4.14	-2.701674	11.50124	15.43702	356.5	-54.7	42.9	0
4.145	-3.341286	11.72295	16.59852	344	-70.1	53.9	0
4.15	-3.566916	10.91068	14.81899	324.4	-85.1	61	0
4.155	-4.092732	10.94796	14.38342	306.1	-99.6	67	0
4.16	-4.579308	11.53852	13.80071	288	-110.9	73	0
4.165	-1.538208	8.993809	15.47233	264.5	-125.5	76.2	0
4.17	5.931126	3.94362	19.61411	221.3	-132.3	83	0
4.175	10.36328	5.491638	23.53615	182.8	-106.7	92.6	0
4.18	8.823114	5.234616	24.66234	135	-53.2	106	0
4.185	3.003822	-1.21644	21.71934	77.6	-11.6	119	0
4.19	0.600372	4.534182	12.38414	31.4	5.8	128.2	0
4.195	-1.463652	6.0822	20.52056	15.8	21	131.1	0
4.2	-5.519106	1.032012	19.06868	-28	17.9	128.5	0
4.205	-8.071669	-1.179162	13.03945	-70	12.9	118.8	0
4.21	-8.597485	-1.21644	11.62289	-89.7	5.2	106.5	0
4.215	-8.26002	-2.248452	10.24164	-101.2	-7.5	92	0
4.22	-7.922556	-2.43288	9.188046	-114.1	-12.3	67.3	0
4.225	-7.545852	-1.879596	8.571979	-121.8	-10.7	46.1	0
4.23	-7.133832	-1.104606	8.352234	-128.5	-8.4	26.8	0
4.235	-6.94548	-0.44145	8.499384	-135.9	-4.2	7.4	0
4.24	-6.94548	0.182466	8.607294	-145.8	-1	-9.5	0
4.245	-6.682572	0.663156	8.752482	-158.9	-0.2	-28.7	0
4.25	-6.007644	0.9574561	8.752482	-170.8	-2.5	-41.6	0
4.255	-5.105124	1.179162	8.679889	-182.5	-4.8	-51.9	0
4.26	-4.13001	1.326312	8.499384	-193.9	-6.7	-60.1	0
4.265	-2.927304	1.289034	8.244325	-203.9	-7.2	-65.3	0
4.27	-1.875672	1.21644	7.881354	-213.2	-6.1	-68.1	0
4.275	-1.012392	1.032012	7.518384	-221.1	-3.7	-67.9	0
4.28	-0.18639	0.994734	7.045542	-228.6	0.9	-64.4	0
4.285	0.300186	1.067328	6.82776	-233.8	5.8	-59.1	0
4.29	0.563094	1.326312	6.682572	-237.4	9.9	-51.2	0
4.295	0.749484	1.767762	6.682572	-240.3	13.6	-42.9	0
4.3	1.012392	1.916874	6.682572	-242.4	16.6	-32.4	0
4.305	1.200744	2.283768	6.717888	-244.3	18.9	-20	0
4.31	1.463652	2.652624	6.93567	-245.3	22.1	-10.5	0
4.315	1.763838	3.133314	7.19073	-246.1	26.5	-2.3	0
4.32	1.763838	3.721914	7.300602	-247.3	32.6	4.1	0
4.325	1.349856	4.23792	7.335918	-249.3	39.3	9.9	0
4.33	0.523854	4.71861	7.44579	-250.5	45.5	13.9	0
4.335	-0.374742	5.234616	7.698888	-250.3	50.8	15.8	0
4.34	-1.463652	5.897772	7.953948	-250.1	53.4	15.2	0
4.345	-2.252376	6.598207	8.207047	-249.6	52.9	11.6	0
4.35	-2.890026	7.371234	8.5347	-248.9	50.6	5.6	0
4.355	-3.341286	8.256096	8.897671	-248.7	48.5	-3.7	0
4.36	-3.341286	9.178236	9.188046	-249.2	46.9	-16.6	0
4.365	-3.078378	10.02582	9.588294	-250.3	46.1	-36.4	0
4.37	-2.778192	10.8734	10.06114	-252.2	48	-54.3	0
4.375	-2.326932	11.79554	10.45942	-255.5	51	-72.9	0
4.38	-1.95219	12.53326	10.85967	-259.4	54	-90	0
4.385	-1.575486	13.30825	11.04017	-263.2	55.8	-104	0
4.39	-1.012392	14.15583	11.11277	-267.1	54.2	-116.9	0
4.395	-0.300186	15.18784	11.11277	-269.7	52.2	-124.1	0
4.4	0.449298	16.25713	10.89499	-272	48.8	-128	0
4.405	2.064024	17.21459	10.09645	-275	44	-130.5	0
4.41	4.918734	17.87774	8.862354	-276.9	40.6	-130.5	0
4.415	7.359462	18.32116	7.590978	-276.7	41	-128.8	0
4.42	8.934948	19.2433	5.919354	-273.3	51.8	-122.7	0
4.425	10.02386	19.97905	3.957354	-266.8	63.8	-111.4	0
4.43	10.32404	20.71676	2.17782	-256.3	69.9	-98	0
4.435	9.80019	21.67618	0.906444	-241.9	70.5	-82.1	0
4.44	9.086022	22.37661	0.180504	-225.6	65.3	-65.1	0
4.445	8.748558	22.81806	-0.36297	-208.6	53.5	-46.2	0
4.45	8.785836	23.2242	-0.9790381	-188.4	36.6	-25.2	0
4.455	8.748558	23.85007	-1.561752	-173.6	29.1	-12.3	0
4.46	7.997112	24.33076	-2.650662	-159.1	28.5	-0.6	0
4.465	6.419664	24.51519	-4.322286	-145.1	32.3	8.5	0
4.47	4.13001	24.44064	-6.137136	-128.4	36.1	15.6	0
4.475	-1.914912	21.3446	-7.045542	-104.5	39.6	20.4	0
4.48	-9.011466	21.78605	-11.94858	-80.6	31.2	24.2	0
4.485	-8.108947	22.96521	-13.80071	-38	-38.4	24.7	0
4.49	-7.057314	23.18692	-18.70571	-4.4	-79.5	15.7	0
4.495	2.778192	29.5281	-16.19827	52.4	-123.9	-6.7	0
4.5	6.757128	17.17731	-12.34883	89.8	-133.2	-30	0
4.505	5.705496	14.74443	0.035316	125.9	-74.9	-59.2	0
4.51	-2.81547	16.0727	28.07622	193.2	-10.5	-70.3	0
4.515	2.289654	12.86483	42.82261	172	-67.5	-53.7	0
4.52	14.23039	12.31155	35.34151	111	-166.6	-21.6	0
4.525	20.46366	7.15149	20.59315	49.6	-176.8	0	0
4.53	14.7562	-3.427614	4.39488	24.2	-124.5	11.3	0
4.535	12.95313	-1.732446	0.871128	60.2	-84.5	9.8	0
4.54	8.409132	6.782634	10.64189	107	-30	-2.3	0
4.545	1.914912	10.80081	16.34346	113.2	13.6	-8.8	0
4.55	1.04967	9.215514	12.7118	81.8	-3.9	-9.3	0
4.555	0.074556	6.266628	8.789761	62.4	-7.2	-6.5	0
4.56	-0.449298	4.903038	6.354918	57.8	-1.2	-5.4	0
4.565	-2.852748	9.694242	9.62361	60.4	0.5	-5.3	0
4.57	-0.9005581	18.65273	16.99877	63.3	-14.6	-4.2	0
4.575	-0.149112	8.846659	9.405828	18.4	-27.5	-2.4	0
4.58	0.712206	2.283768	5.338602	-0.1	-28.1	2.5	0
4.585	0.8260021	4.975632	12.09377	16.3	-24.9	2.1	0
4.59	1.012392	5.676066	12.31155	17.2	-14.3	1.4	0
4.595	0.486576	3.537486	9.042858	3.7	-17.1	5.8	0
4.6	0.337464	4.275198	9.915949	10.5	-12.4	5.6	0
4.605	2.13858	4.86576	10.85967	15.7	-11.6	1.1	0
4.61	2.890026	4.23792	9.660889	13.5	-10.2	-0.6	0
4.615	1.689282	4.38507	9.843354	14.9	-4.3	0	0
4.62	0.563094	4.644054	9.988543	16.8	0.8	-0.7	0
4.625	0.63765	4.38507	9.768799	16.8	1.5	-1.8	0
4.63	1.08891	4.71861	9.551017	16.8	1.9	-3.4	0
4.635	1.426374	5.085504	9.551017	16.8	1.8	-3.4	0
4.64	0.975114	4.606776	9.26064	15.6	3.8	-3.9	0
4.645	0.674928	4.606776	9.26064	14.7	4.9	-4.6	0
4.65	0.486576	4.606776	9.333235	14.6	6	-5.6	0
4.655	0.600372	4.459626	9.370512	13.7	5.5	-6	0
4.66	0.300186	4.38507	9.478422	13	6	-4.8	0
4.665	0.074556	4.349754	9.443107	12.3	5.7	-3.5	0
4.67	0.223668	4.496904	9.443107	11.4	4.6	-3	0
4.675	0.374742	4.496904	9.225325	10.6	3.7	-2.5	0
4.68	0.523854	4.422348	9.26064	9.5	3.2	-3	0
4.685	0.749484	4.38507	9.26064	9	2.1	-3	0
4.69	0.8260021	4.275198	9.333235	8.9	2.1	-3.7	0
4.695	0.7867621	4.128048	9.333235	9.1	2.7	-4.6	0
4.7	0.749484	4.165326	9.297918	8.8	3.5	-5.1	0
4.705	0.712206	4.202604	9.370512	9.5	4	-5.7	0
4.71	0.674928	4.165326	9.333235	9.4	4.7	-6.4	0
4.715	0.600372	4.275198	9.333235	9.2	5.3	-7.4	0
4.72	0.486576	4.38507	9.297918	9.1	5.5	-7.6	0
4.725	0.449298	4.459626	9.333235	8.4	6.4	-8.1	0
4.73	0.486576	4.422348	9.297918	7	6.9	-7.9	0
4.735	0.449298	4.459626	9.333235	6.5	6.9	-7.4	0
4.74	0.300186	4.349754	9.297918	5.1	7.3	-7.6	0
4.745	0.449298	4.422348	9.370512	4.7	7.7	-7.4	0
4.75	0.523854	4.38507	9.297918	4.1	7.7	-7.6	0
4.755	0.523854	4.422348	9.225325	3.5	7.7	-7.1	0
4.76	0.523854	4.349754	9.225325	3.5	7.4	-6.9	0
4.765	0.41202	4.422348	9.080136	3.5	7	-6.6	0
4.77	0.449298	4.312476	9.188046	3.3	6.7	-6.4	0
4.775	0.449298	4.349754	9.115453	3.3	6.4	-6.7	0
4.78	0.449298	4.349754	9.115453	3.1	5.8	-6.7	0
4.785	0.374742	4.349754	9.115453	2.8	6	-6.5	0
4.79	0.374742	4.422348	9.115453	2.4	5.1	-6.6	0
4.795	0.300186	4.38507	9.007543	2.4	5.6	-6	0
4.8	0.337464	4.349754	9.080136	1.7	4.8	-5.8	0
4.805	0.337464	4.202604	9.115453	1.6	5.2	-5.4	0
4.81	0.374742	4.275198	9.188046	2	4.6	-5.2	0
4.815	0.300186	4.312476	9.15273	1.8	4.5	-4.7	0
4.82	0.300186	4.312476	9.15273	1.5	4	-4.4	0
4.825	0.260946	4.275198	9.15273	1	3.6	-4	0
4.83	0.223668	4.349754	9.188046	1.1	3.2	-3.7	0
4.835	0.337464	4.349754	9.115453	0.9	2	-4.4	0
4.84	0.337464	4.349754	9.115453	0.7	2.2	-4.4	0
4.845	0.337464	4.422348	9.115453	0.9	2.8	-3.9	0
4.85	0.260946	4.38507	9.115453	1.1	2.5	-3.5	0
4.855	0.300186	4.349754	9.115453	0.7	2.4	-2.5	0
4.86	0.41202	4.349754	9.15273	0.2	2.3	-2.5	0
4.865	0.337464	4.349754	9.188046	0.1	2.2	-2.3	0
4.87	0.337464	4.349754	9.15273	0	1.9	-2	0
4.875	0.337464	4.422348	9.188046	-0.2	1.6	-1.1	0
4.88	0.374742	4.349754	9.15273	-0.7	1.8	-1.3	1
4.885	0.337464	4.422348	9.15273	-0.7	1.9	-1.1	1
4.89	0.300186	4.38507	9.15273	-1	2.1	-0.4	1
4.895	0.41202	4.422348	9.188046	-1.2	1.6	-0.5	1
4.9	0.337464	4.23792	9.188046	-1.5	1.7	-0.9	1
4.905	0.337464	4.349754	9.15273	-1.5	2.1	-0.9	1
4.91	0.337464	4.349754	9.115453	-2.1	2.1	-0.4	1
4.915	0.337464	4.38507	9.225325	-2.1	2.1	0	1
4.92	0.337464	4.312476	9.115453	-2.3	2.1	-0.5	1
4.925	0.374742	4.349754	9.188046	-2.7	2.3	0	1
4.93	0.260946	4.38507	9.15273	-3	2.5	0	1
4.935	0.337464	4.459626	9.225325	-2.8	2.3	0.5	1
4.94	0.337464	4.38507	9.26064	-2.7	2	0.9	1
4.945	0.449298	4.422348	9.297918	-2.5	2.2	0.7	1
4.95	0.374742	4.422348	9.225325	-3.3	2.3	0.9	1
4.955	0.300186	4.459626	9.26064	-3.7	2.7	1.2	1
4.96	0.223668	4.459626	9.26064	-3.7	2.5	2.1	1
4.965	0.41202	4.496904	9.405828	-4.5	2.3	2.6	1
4.97	0.523854	4.681332	9.405828	-4.9	2.1	2.8	1
4.975	0.449298	4.606776	9.478422	-5.1	2.1	3	1
4.98	0.374742	4.569498	9.405828	-5.8	2.9	3.1	1
4.985	0.486576	4.644054	9.551017	-5.8	3.2	3.7	1
4.99	0.674928	4.606776	9.588294	-6.4	4.2	3.3	1
4.995	0.712206	4.569498	9.878671	-6.7	5.4	3.5	1
5	0.7867621	4.496904	9.878671	-5.9	6.9	3	1
5.005	0.7867621	4.534182	10.09645	-4.9	8.2	1.8	1
5.01	0.486576	4.312476	9.878671	-4.6	10.9	0.8	1
5.015	0.074556	4.38507	9.915949	-3.9	12.3	-0.1	1
5.02	-0.41202	4.38507	9.333235	-4.4	13.3	-0.3	1
5.025	-0.674928	4.459626	9.225325	-5.6	12.6	-0.4	1
5.03	-0.749484	4.86576	9.297918	-7	12.1	0.7	1
5.035	-0.749484	4.828482	9.15273	-9.2	11.3	2.4	1
5.04	-0.63765	4.828482	9.007543	-12.1	10	3.9	1
5.045	-0.149112	5.01291	9.405828	-14.1	8.6	6.4	1
5.05	0.111834	4.534182	9.007543	-17	7.1	9.1	1
5.055	0.523854	4.275198	8.897671	-18.6	5.5	11.9	1
5.06	0.9005581	4.569498	9.188046	-18	4.9	14	1
5.065	1.312578	4.569498	9.297918	-18.9	5.6	16.8	1
5.07	1.689282	4.312476	9.405828	-20.4	6.8	19.5	1
5.075	1.989468	4.569498	9.806076	-20.5	10.2	21.6	1
5.08	2.478006	4.644054	9.843354	-21.4	12.9	25.9	1
5.085	3.527676	3.612042	9.297918	-23.3	12.1	30.9	1
5.09	3.527676	3.390336	9.297918	-21.7	14	38.9	1
5.095	2.401488	3.574764	9.951264	-18.1	18.6	46.6	1
5.1	0.600372	4.681332	10.31423	-15.5	17.6	52.5	1
5.105	2.101302	4.753926	10.09645	-14.2	7.8	61.3	1
5.11	7.282944	1.695168	6.537385	-20.9	-12	74.8	1
5.115	8.522928	2.468196	8.571979	-7.8	-5.9	95.9	1
5.12	8.108947	3.02148	9.5157	0.1	4.6	120.2	1
5.125	10.54967	3.205908	8.717166	0	0.2	148.3	1
5.13	11.26384	4.349754	8.352234	1.9	2.8	181.7	1
5.135	10.84986	5.234616	7.844076	6.9	13.5	217.9	1
5.14	10.54967	6.22935	7.155414	12.2	23.7	261.3	1
5.145	9.34893	7.520346	7.300602	18.8	36	293.3	1
5.15	7.020036	9.140959	7.91667	23.8	51.8	322.2	1
5.155	4.76766	9.547092	7.19073	25.9	59.4	346.3	1
5.16	1.914912	10.46923	7.263324	29.7	62.3	364.7	1
5.165	0	11.53852	7.881354	36.7	59	381.7	1
5.17	-1.426374	12.42338	8.644572	40.4	49.5	390.5	1
5.175	-2.740914	12.75496	8.825076	41.9	43.9	393.7	1
5.18	-3.790584	11.8701	7.989264	41.3	43	390.4	1
5.185	-4.804938	10.50651	6.972948	44.9	47.5	381.9	1
5.19	-5.893848	9.584371	6.572701	52.9	55.7	371.8	1
5.195	-7.020036	8.440524	6.392196	62.2	63.9	359.7	1
5.2	-7.057314	8.146224	6.609978	73.9	67.2	340.8	1
5.205	-5.85657	7.777369	7.263324	82.1	65.6	327	1
5.21	-3.304008	8.071669	8.499384	89.8	62	315	1
5.215	-1.389096	8.146224	9.588294	95.1	63.1	306.1	1
5.22	-0.449298	7.186806	9.551017	95.2	69.8	302.2	1
5.225	-0.037278	5.897772	8.970264	92.6	77.9	301.8	1
5.23	0.449298	4.828482	8.389512	92.9	83.2	304.2	1
5.235	1.312578	4.165326	8.099136	94.5	87.3	307.7	1
5.24	2.064024	3.94362	7.953948	96.5	92.5	313.4	1
5.245	2.36421	3.759192	7.953948	98.8	101	320.6	1
5.25	2.289654	3.684636	7.844076	100.1	110.6	330.2	1
5.255	2.064024	3.50217	7.736166	100.5	117.3	338.3	1
5.26	1.838394	3.317742	7.626294	101.5	123.2	345.2	1
5.265	1.689282	3.205908	7.518384	101.5	128.8	350.9	1
5.27	1.538208	3.058758	7.408512	101.5	134.7	356.7	1
5.275	1.126188	2.72718	7.300602	101.7	141.8	361.4	1
5.28	0.8260021	2.617308	7.300602	102	146.9	364.3	1
5.285	0.63765	2.395602	7.045542	102.4	151.2	365.9	1
5.29	0.486576	2.248452	6.93567	102.7	154.7	365.3	1
5.295	0.374742	2.211174	7.045542	102.6	159.3	363.3	1
5.3	0.074556	1.767762	6.717888	100.8	163	359.8	1
5.305	-0.074556	1.583334	6.900354	99.8	164.9	354.8	1
5.31	0	1.067328	6.82776	98.4	165.6	346.3	1
5.315	0.18639	0.700434	7.045542	96.9	165.6	337.5	1
5.32	0.41202	0.219744	6.900354	94	164.6	328	1
5.325	0.712206	-0.257022	7.010226	91	162.6	316.1	1
5.33	0.7867621	-0.551322	7.155414	86.5	158.2	301.6	1
5.335	2.13858	0.109872	7.118136	78.1	148.9	280.7	1
5.34	11.63858	14.37558	21.10327	74.2	150.1	258.7	1
5.345	-1.163466	7.371234	15.21727	22.6	231.6	222.5	1
5.35	-15.35658	7.88724	7.300602	-31.2	233.7	191.3	1
5.355	-14.94259	17.69332	12.38414	-16.1	170	126.2	1
5.36	-1.801116	20.56961	9.878671	-50.4	66	30.8	1
5.365	6.007644	19.61215	13.18464	-62.2	47.2	-39.1	1
5.37	7.39674	9.140959	11.91326	-73.9	53.3	-73	1
5.375	2.927304	-1.879596	9.007543	-79.8	46.4	-81.4	1
5.38	-0.749484	-6.154794	10.60461	-61.7	49.3	-71.8	1
5.385	-2.36421	-3.94362	13.8733	-38.9	46.5	-60.4	1
5.39	-4.016214	-1.548018	12.67648	-26.9	41.3	-43.6	1
5.395	-4.730382	0.625878	10.82239	-15.7	29.8	-26.9	1
5.4	-2.026746	3.721914	10.20632	-4.8	19.6	-20.6	1
5.405	1.04967	5.676066	9.806076	0.5	12.4	-15.7	1
5.41	2.026746	5.638788	8.571979	-1.1	10	-9.3	1
5.415	1.08891	4.938354	8.099136	-5	11.2	-2.8	1
5.42	-0.223668	5.16006	8.352234	-8.6	13.7	0.4	1
5.425	-1.163466	5.085504	8.679889	-13	13	2.4	1
5.43	-1.50093	4.606776	8.644572	-19.8	7.9	2.8	1
5.435	-0.563094	4.128048	8.897671	-25	3.2	1.7	1
5.44	1.463652	3.79647	9.26064	-27.8	0.1	-1.5	1
5.445	3.45312	3.317742	9.297918	-30.8	0.5	-6.7	1
5.45	4.76766	2.87433	9.551017	-31.9	5.7	-10.9	1
5.455	5.293476	2.173896	9.62361	-30.9	15.7	-15	1
5.46	4.99329	1.732446	9.733482	-28.7	26.9	-18.1	1
5.465	4.3164	1.695168	9.806076	-25.2	36.8	-19.5	1
5.47	3.527676	2.358324	9.988543	-20.6	44.3	-20.5	1
5.475	3.003822	3.50217	10.09645	-16.1	49.2	-20.5	1
5.48	2.552562	4.606776	9.733482	-13.9	52.5	-18.6	1
5.485	1.612764	4.903038	9.588294	-12.8	54.3	-17	1
5.49	0.674928	4.86576	9.26064	-13.4	54.3	-16.4	1
5.495	0.374742	4.71861	9.5157	-13.2	53.2	-16.8	1
5.5	0.111834	4.681332	9.588294	-14	52	-16	1
5.505	0.374742	4.975632	9.696204	-15.8	48.7	-15.2	1
5.51	0.149112	5.085504	9.551017	-17.1	46.2	-13.5	1
5.515	0	4.791204	9.297918	-19.2	43.9	-12.9	1
5.52	0.149112	4.644054	9.5157	-19.6	41.7	-12.8	1
5.525	0.41202	4.349754	9.733482	-20	39.9	-12.1	1
5.53	0.563094	4.202604	9.733482	-20.4	39.4	-11.7	1
5.535	0.712206	4.275198	9.843354	-20.9	39.4	-10.2	1
5.54	0.563094	4.275198	9.551017	-21.6	39.7	-8.9	1
5.545	0.523854	4.38507	9.843354	-21.9	40.1	-8.1	1
5.55	0.523854	4.23792	9.768799	-22.1	40.2	-7.7	1
5.555	0.674928	4.018176	9.588294	-23.2	39.7	-6.9	1
5.56	0.712206	3.980898	9.588294	-23.5	39	-5.3	1
5.565	0.749484	4.349754	10.09645	-23.5	38.6	-3.9	1
5.57	0.486576	4.349754	9.951264	-24.7	38.8	-2.5	1
5.575	0.63765	4.018176	9.5157	-27	37.8	-2	1
5.58	0.7867621	4.018176	9.696204	-27.2	36.9	-1.8	1
5.585	0.7867621	4.202604	10.13373	-26.8	36.8	-0.9	1
5.59	0.600372	4.534182	10.31423	-28.2	36.8	0.3	1
5.595	0.449298	4.681332	10.20632	-30.6	35.9	1.5	1
5.6	0.486576	4.275198	9.806076	-33.7	34.7	1.8	1
5.605	0.749484	4.128048	9.806076	-35	33.6	2.1	1
5.61	0.8632801	4.165326	10.06114	-35.5	33.6	2.1	1
5.615	0.8632801	4.09077	10.06114	-37.4	33.3	2.9	1
5.62	0.600372	3.79647	9.768799	-38.2	32.4	5.1	1
5.625	0.260946	3.427614	9.62361	-38.7	31	6.7	1
5.63	0.074556	3.243186	9.5157	-38.2	29.8	7.4	1
5.635	0.111834	3.205908	9.660889	-37	28.5	7.7	1
5.64	0.149112	3.205908	9.62361	-36.2	27.5	8.6	1
5.645	0.260946	2.984202	9.443107	-36.1	26.1	9.7	1
5.65	0.223668	2.911608	9.370512	-34.7	25.1	10	1
5.655	-0.074556	2.689902	9.188046	-33.3	24.2	11.4	1
5.66	-0.300186	2.542752	9.080136	-31.3	22	12.6	1
5.665	-0.8260021	2.542752	8.970264	-28.7	20.1	13.6	1
5.67	-1.163466	2.468196	8.970264	-26.7	17.8	13.8	1
5.675	-1.163466	2.395602	8.862354	-23.7	13.7	13.7	1
5.68	-1.126188	2.468196	8.897671	-20.8	10.7	13.5	1
5.685	-0.9378361	2.468196	8.897671	-18.7	8.1	13.3	1
5.69	-0.63765	2.505474	8.862354	-16.6	5.6	13.3	1
5.695	-0.300186	2.321046	8.789761	-14.7	3.2	13.5	1
5.7	-0.037278	2.026746	8.607294	-12.4	1.1	14.4	1
5.705	0.300186	1.620612	8.27964	-9.4	0	14.9	1
5.71	0.563094	1.21644	7.953948	-4.6	-1.9	16.1	1
5.715	0.600372	0.810306	7.844076	1.4	-3.4	17.5	1
5.72	0.600372	0.551322	8.099136	9.3	-5	18.3	1
5.725	0.674928	0.810306	8.644572	17.7	-7.4	19.4	1
5.73	0.486576	1.179162	9.26064	26.1	-10.8	21.7	1
5.735	0.300186	1.916874	9.733482	35	-13.6	24.1	1
5.74	0.486576	2.58003	9.405828	38.3	-16.5	26.3	1
5.745	1.426374	2.689902	8.717166	39.6	-21.7	28.7	1
5.75	1.463652	3.390336	9.15273	43.2	-22.4	32.6	1
5.755	2.36421	3.79647	9.915949	44.7	-23.2	37.5	1
5.76	1.463652	5.528916	11.55029	45.2	-22.8	43.5	1
5.765	3.415842	5.234616	10.96758	43.2	-17.5	51.1	1
5.77	8.67204	4.753926	8.862354	34.3	-30.3	67	1
5.775	9.949303	4.791204	10.06114	39.9	-21.6	88.6	1
5.78	13.06692	3.869064	8.026543	35.6	-22.8	112.8	1
5.785	15.2055	4.459626	8.389512	39	-17.4	141.7	1
5.79	14.30494	5.566194	8.607294	41.6	-4.1	174	1
5.795	14.45602	6.339222	8.099136	42.4	9.1	213.7	1
5.8	13.17875	7.704774	8.244325	44.9	19.3	246.3	1
5.805	12.20168	8.772102	7.408512	46.6	25.6	275.3	1
5.81	10.17493	10.02582	7.590978	50.2	35	301.9	1
5.815	7.508574	10.94796	7.263324	54.5	42.9	324.5	1
5.82	4.693104	11.90738	7.373196	58.5	45.5	346.5	1
5.825	1.838394	12.93939	7.80876	61.2	43.8	358.3	1
5.83	-1.426374	13.34356	8.244325	62.7	41.4	362.2	1
5.835	-3.90438	13.7497	7.736166	63	36.1	361.2	1
5.84	-6.156756	14.2657	7.010226	66.6	27.1	352.4	1
5.845	-8.897671	14.2657	5.956632	71.1	21.3	340	1
5.85	-11.07549	14.56	5.338602	78.8	13.3	317.1	1
5.855	-12.35275	15.18784	5.519106	89.1	-0.4	289.3	1
5.86	-11.30112	14.74443	6.282324	97	-15.7	261.1	1
5.865	-5.556384	15.62929	7.44579	101.9	-30.9	228.4	1
5.87	-4.13001	16.55143	10.02386	107	-15.1	196.8	1
5.875	-4.016214	14.22843	8.5347	97.7	2.4	172.8	1
5.88	-5.030568	12.38611	8.499384	92.9	17.4	151.7	1
5.885	-5.705496	10.32208	8.026543	91.3	22.4	140.9	1
5.89	-4.279122	8.22078	7.263324	90.5	11.2	135.5	1
5.895	-1.426374	6.892506	7.44579	92.5	0.8	133.7	1
5.9	0.9378361	5.860494	7.91667	94	1.1	135.1	1
5.905	1.989468	4.681332	8.27964	93	10.4	141.1	1
5.91	1.763838	3.64932	8.462107	90.6	22.4	148.3	1
5.915	1.349856	2.801736	8.752482	88.1	32.1	157.4	1
5.92	1.163466	1.95219	8.752482	84	37.8	167.7	1
5.925	1.50093	1.141884	8.462107	79.1	42.2	179	1
5.93	1.763838	0.625878	8.17173	75.7	48.1	190.6	1
5.935	1.652004	0.182466	7.844076	72.6	56.9	201.3	1
5.94	1.08891	-0.109872	7.44579	70.5	69.4	213.9	1
5.945	0.523854	0.072594	7.5537	69.4	78.6	223.3	1
5.95	0.18639	0.14715	7.481106	67.8	86	231.7	1
5.955	0	0.516006	7.80876	65.9	92.5	238.7	1
5.96	-0.300186	0.5886	7.989264	62.6	98.9	244.9	1
5.965	-0.712206	0.773028	8.099136	58.8	106.1	250.3	1
5.97	-1.126188	0.810306	8.17173	55.6	112	252.3	1
5.975	-1.50093	0.73575	8.061858	52	115.9	253.4	1
5.98	-1.612764	0.810306	8.17173	49	119.2	252.3	1
5.985	-1.652004	0.810306	8.17173	45.9	122.3	249.4	1
5.99	-1.575486	0.551322	8.099136	43.1	124.8	245.2	1
5.995	-1.426374	0.366894	8.134453	40.3	126.6	239.3	1
6	-1.04967	0.331578	7.953948	37.8	128.1	230.3	1
6.005	-0.8260021	0.2943	7.881354	36.1	128.5	222.1	1
6.01	-0.600372	0.219744	7.80876	33.2	126.9	212.8	1
6.015	0.674928	0.994734	8.717166	31.3	123.8	202.5	1
6.02	11.52675	11.50124	24.009	30.3	127.3	188.5	1
6.025	6.982759	5.491638	23.31837	-21.5	203.2	161.2	1
6.03	-13.25331	2.837052	12.49402	-75	217.9	146.5	1
6.035	-4.3164	3.317742	15.98049	-81.4	132.8	113.6	1
6.04	6.794406	4.791204	14.63652	-87.9	55.8	47.7	1
6.045	0.8260021	2.026746	14.78171	-94.9	80.6	-9.7	1
6.05	-1.426374	0.404172	16.8163	-77	84.2	-50.3	1
6.055	-4.655826	-4.422348	15.76271	-55.2	57	-59	1
6.06	-7.508574	-7.408512	13.83799	-29.1	42.5	-48	1
6.065	-6.30783	-6.22935	11.6582	-5.3	30.4	-41	1
6.07	0.486576	-1.732446	9.15273	11.2	18.6	-41.6	1
6.075	8.597485	3.759192	8.897671	23.8	13.5	-43.1	1
6.08	9.649117	6.303906	7.881354	22.9	29.8	-35.4	1
6.085	4.842216	6.413778	7.5537	19.1	47.3	-22.6	1
6.09	-1.50093	6.119478	8.026543	15.7	57.1	-13.8	1
6.095	-5.030568	5.897772	8.679889	9.8	53.9	-10.5	1
6.1	-4.956012	5.566194	9.007543	2.7	41.6	-7.9	1
6.105	-3.003822	5.45436	9.443107	-4.7	29.6	-5.9	1
6.11	-1.04967	5.050188	9.333235	-14.8	19.7	-0.9	1
6.115	0.300186	4.644054	9.370512	-21.1	16.5	1.1	1
6.12	1.538208	4.275198	9.478422	-25.5	16.8	0.9	1
6.125	2.627118	3.980898	9.5157	-28	18.4	-1.7	1
6.13	3.490398	3.537486	9.660889	-28.3	22.8	-6.2	1
6.135	3.566916	3.16863	10.02386	-27.5	31.1	-11.6	1
6.14	3.190212	2.837052	9.988543	-25.6	37.1	-15.2	1
6.145	2.740914	2.801736	9.843354	-23.3	41.7	-17.4	1
6.15	2.552562	3.280464	10.09645	-19.7	46.2	-19.3	1
6.155	2.401488	3.759192	9.915949	-17.7	48.8	-20.6	1
6.16	2.101302	4.053492	9.551017	-17.5	51.2	-21.2	1
6.165	2.064024	4.422348	9.62361	-16.7	52.5	-21.6	1
6.17	1.538208	4.791204	9.951264	-16.8	55	-20.9	1
6.175	0.9005581	4.903038	9.951264	-19	57	-19.9	1
6.18	0.300186	4.828482	9.62361	-22.1	56	-19.3	1
6.185	-0.260946	4.975632	9.660889	-24	54.7	-18.2	1
6.19	-0.63765	5.050188	9.696204	-24.9	52.4	-17.6	1
6.195	-0.563094	4.644054	9.588294	-27.4	48	-17.2	1
6.2	-0.223668	4.534182	9.806076	-28.1	45.9	-16.7	1
6.205	0.374742	4.349754	10.13373	-28.7	44.9	-15.7	1
6.21	0.9378361	4.09077	10.02386	-30.1	44.4	-13.8	1
6.215	1.463652	4.053492	10.13373	-31.5	45	-11.8	1
6.22	1.463652	4.312476	10.31423	-32.4	47.1	-9.1	1
6.225	1.04967	4.165326	10.09645	-33.8	49.7	-6.9	1
6.23	0.8260021	4.018176	9.988543	-35.4	49.7	-3.9	1
6.235	0.41202	3.759192	9.768799	-36.4	49.6	-2.8	1
6.24	0.563094	4.128048	10.06114	-36.6	49.1	-2.2	1
6.245	0.9005581	4.459626	10.31423	-38.2	48.3	-1.5	1
6.25	1.238022	4.496904	10.16905	-40.8	47.8	-1	1
6.255	1.126188	4.23792	10.13373	-43.1	48	0	1
6.26	0.9005581	4.053492	10.02386	-44.8	49.3	0.7	1
6.265	0.749484	4.053492	10.09645	-45.8	50.5	1	1
6.27	0.486576	4.018176	9.951264	-46.3	49.8	2.1	1
6.275	0.63765	3.79647	9.915949	-47.1	49.1	3.3	1
6.28	0.63765	3.574764	9.806076	-47.2	47.8	3.9	1
6.285	0.7867621	3.205908	9.660889	-47.1	46.9	4.9	1
6.29	0.63765	2.911608	9.5157	-46.3	45.9	6.7	1
6.295	0.486576	2.801736	9.478422	-44.4	44.9	9	1
6.3	0.300186	2.72718	9.443107	-42.7	42.2	11.2	1
6.305	-0.18639	2.58003	9.333235	-40.4	40.1	13.6	1
6.31	-0.674928	2.395602	9.042858	-38.6	37	16	1
6.315	-1.012392	2.211174	8.897671	-35.8	33.4	17.2	1
6.32	-1.612764	2.064024	8.644572	-32.9	30.6	17.6	1
6.325	-1.72656	1.767762	8.644572	-29.3	26.7	17.2	1
6.33	-1.763838	1.95219	8.825076	-25.7	22.2	16.5	1
6.335	-1.801116	1.95219	9.080136	-21.9	19.2	16.1	1
6.34	-0.7867621	2.101302	9.080136	-17.7	12.9	16.1	1
6.345	-1.126188	2.211174	9.297918	-14.7	10.2	17.2	1
6.35	-1.50093	1.842318	8.897671	-12	9.1	18.2	1
6.355	-1.349856	1.473462	8.352234	-9.5	3.8	18.6	1
6.36	-1.989468	0.773028	7.736166	-4.4	1.1	18.8	1
6.365	-1.875672	-0.035316	6.900354	4	-4.7	18	1
6.37	-1.95219	-0.663156	6.572701	14.5	-10.8	18.2	1
6.375	-1.389096	-1.067328	6.174414	26.2	-20	19.4	1
6.38	-1.163466	-1.067328	6.282324	39.7	-28.9	21.4	1
6.385	-0.18639	-0.994734	6.392196	53.1	-38.6	25.2	1
6.39	0.7867621	0.366894	7.80876	65.6	-47.7	29.5	1
6.395	1.08891	2.43288	9.806076	76.5	-49.2	34.6	1
6.4	2.401488	4.018176	10.64189	78.6	-52.6	42	1
6.405	3.829824	5.085504	11.15005	76.2	-54.8	49.4	1
6.41	4.76766	5.419044	11.44042	73.6	-52.9	56.9	1
6.415	6.794406	5.750622	11.6582	67.4	-48.7	70.9	1
6.42	8.785836	6.635484	11.69548	60.4	-41	88.2	1
6.425	10.5124	6.967062	11.36783	52.4	-30.1	105.6	1
6.43	11.11277	7.114213	10.60461	43.1	-18.4	124.8	1
6.435	10.70075	7.039656	10.27892	37.5	-4.3	145.6	1
6.44	10.70075	7.076934	9.188046	32.2	4.6	166.6	1
6.445	10.36328	7.371234	8.644572	30.5	13.7	188.4	1
6.45	9.837468	8.440524	8.752482	30.3	23.1	210.9	1
6.455	8.860393	9.621649	9.042858	30.1	37	236.7	1
6.46	7.282944	10.80081	9.225325	26.8	45.7	255.7	1
6.465	5.256198	11.97997	9.333235	22.5	51.2	272.3	1
6.47	3.078378	12.49598	8.789761	17.9	53.2	287.1	1
6.475	1.163466	12.38611	7.698888	14.9	46.9	296.7	1
6.48	-1.349856	11.8701	6.500106	15.1	40.7	304.1	1
6.485	-4.13001	11.20694	5.048226	19.8	36.2	304.1	1
6.49	-6.345109	10.94796	4.285008	29.4	29.4	299.6	1
6.495	-7.959835	11.72295	4.430196	43.1	19.6	290.4	1
6.5	-8.522928	12.23896	5.301324	55.6	7.3	276.4	1
6.505	-6.194034	12.05453	6.029226	63.7	-4.7	258.8	1
6.51	-5.368032	14.044	8.244325	72.8	-4.9	236.9	1
6.515	-5.330754	13.12382	8.207047	72.5	5.4	211.2	1
6.52	-5.519106	12.42338	8.061858	70	11.4	191.8	1
6.525	-6.007644	11.46397	8.207047	69.7	19.7	175	1
6.53	-6.156756	10.10038	7.698888	68.9	21.6	160.4	1
6.535	-5.40531	8.956531	7.408512	69.2	17.2	148.4	1
6.54	-4.053492	7.999074	7.44579	70.9	10.7	138.2	1
6.545	-2.552562	7.15149	7.5537	72.1	7	132.7	1
6.55	-1.349856	6.0822	7.663572	72.8	7.2	129.7	1
6.555	-0.449298	5.16006	7.91667	72.1	9.4	128.8	1
6.56	0.449298	4.38507	8.17173	72.2	13.9	129.9	1
6.565	0.9005581	3.684636	8.207047	71.2	18.9	132.7	1
6.57	0.975114	3.133314	8.27964	70.2	23	138.3	1
6.575	1.238022	2.58003	8.134453	68.3	26.6	147	1
6.58	1.763838	1.95219	7.91667	66	29.7	155.2	1
6.585	2.326932	1.400868	7.626294	64.8	33.8	163.5	1
6.59	2.664396	1.36359	7.771482	64.3	41.9	175.2	1
6.595	2.627118	1.400868	7.736166	63.5	49.6	184.9	1
6.6	2.215098	1.548018	7.736166	63.4	56.4	194.3	1
6.605	1.875672	1.65789	7.989264	62.5	62.3	203.4	1
6.61	1.652004	1.695168	7.91667	59.9	66.9	211.4	1
6.615	1.575486	1.732446	7.844076	57.4	70.7	218.8	1
6.62	1.426374	1.842318	7.989264	55.1	75.7	224.4	1
6.625	1.012392	1.695168	7.771482	51.1	82.1	229.5	1
6.63	0.486576	1.767762	7.881354	47.8	87	231.5	1
6.635	-0.037278	1.732446	7.881354	44.1	90.6	231.2	1
6.64	-0.449298	1.583334	7.881354	40	93.2	229	1
6.645	-0.8260021	1.51074	8.17173	36.1	95	224	1
6.65	-1.200744	1.36359	8.389512	29	96.2	215.8	1
6.655	-1.426374	1.104606	8.571979	21.2	95.7	206.3	1
6.66	-1.612764	0.663156	8.897671	13.5	94.9	195	1
6.665	-1.914912	0.182466	9.007543	4.3	93.8	181.4	1
6.67	-1.72656	0.072594	9.443107	-4.7	91.2	166.6	1
6.675	7.80876	1.548018	17.76003	-14.7	89.8	148.8	1
6.68	3.829824	7.29864	23.24578	-34.5	127.6	115.8	1
6.685	-3.341286	-0.516006	21.06599	-95.6	172.7	82.3	1
6.69	0.7867621	1.695168	22.047	-128.8	108.5	40.3	1
6.695	-4.616586	4.275198	23.79121	-127.9	102.2	-3.5	1
6.7	-13.89292	-2.211174	17.7973	-130.1	90.5	-26.5	1
6.705	-15.5822	-6.819912	16.23555	-95.9	69.7	-32	1
6.71	-9.160579	-8.256096	15.8353	-44.5	26.2	-31.4	1
6.715	-3.641472	-8.587674	9.405828	-26.8	14	-35.2	1
6.72	6.833646	-4.534182	5.73885	-10	5.6	-43.8	1
6.725	12.9904	3.02148	8.825076	10.8	16.8	-47.4	1
6.73	12.39003	6.119478	8.825076	10.7	46.4	-37.5	1
6.735	9.160579	7.335918	9.115453	3.5	63	-18.2	1
6.74	2.701674	6.855228	8.862354	-4.6	74.2	2.7	1
6.745	-2.664396	6.192072	7.91667	-19.3	75.3	18.2	1
6.75	-5.668218	6.339222	8.061858	-27.4	68.1	21.3	1
6.755	-7.359462	6.635484	9.26064	-33.6	61.1	17.2	1
6.76	-7.80876	6.303906	10.60461	-43	55.3	7.5	1
6.765	-5.893848	5.16006	10.6772	-52.2	45.7	-3.4	1
6.77	-1.463652	3.94362	10.42411	-58.4	34.7	-14.9	1
6.775	3.115656	3.133314	10.24164	-61.1	29.1	-22.4	1
6.78	5.744736	2.984202	10.20632	-61	33.3	-22.5	1
6.785	5.744736	3.02148	10.38683	-58.8	43.2	-18.5	1
6.79	3.716028	2.911608	10.27892	-57.2	53.3	-13.1	1
6.795	1.389096	2.505474	9.951264	-54.5	59.9	-8.6	1
6.8	0.074556	2.211174	9.5157	-51.5	58.9	-7.6	1
6.805	0.111834	2.395602	9.370512	-47.5	55.2	-9.3	1
6.81	0.712206	2.652624	9.478422	-44.1	52	-10.9	1
6.815	1.08891	3.096036	9.297918	-42	49.4	-10.1	1
6.82	0.975114	3.353058	9.188046	-39.9	46.9	-7.9	1
6.825	0.337464	3.537486	9.405828	-38.5	45.5	-4.4	1
6.83	-0.260946	3.50217	9.696204	-37.6	43	-1.4	1
6.835	-0.41202	3.427614	9.696204	-37	39.7	-0.3	1
6.84	-0.111834	3.02148	9.588294	-37.1	35.9	0.4	1
6.845	0.41202	2.764458	9.696204	-36.2	33.1	0.7	1
6.85	1.08891	2.505474	9.806076	-33.7	31	0.6	1
6.855	1.612764	2.505474	9.915949	-31.7	30.8	2.5	1
6.86	1.875672	2.468196	9.988543	-30.1	31.7	4.9	1
6.865	1.763838	2.468196	9.878671	-28.3	32.7	7.4	1
6.87	1.349856	2.358324	9.62361	-26.3	33.6	9.6	1
6.875	0.8260021	2.283768	9.551017	-23.7	34.3	11.3	1
6.88	0.674928	2.358324	9.5157	-19.8	33.1	12.8	1
6.885	0.63765	2.395602	9.733482	-17	31.9	14	1
6.89	1.163466	2.58003	9.878671	-15	30.3	15.4	1
6.895	1.652004	2.911608	9.951264	-13.8	28.9	17.2	1
6.9	1.763838	3.02148	9.878671	-13	30.1	20.5	1
6.905	1.612764	3.096036	9.806076	-12.8	29.8	23.8	1
6.91	1.200744	2.984202	9.660889	-13.2	30.4	27.3	1
6.915	1.012392	2.72718	9.5157	-12.8	29.9	31.9	1
6.92	0.41202	2.542752	9.443107	-12.7	29.1	34.9	1
6.925	0.223668	2.283768	9.26064	-10.9	28.5	37.8	1
6.93	0.260946	2.136618	9.333235	-9.3	25.9	40.4	1
6.935	0.18639	1.989468	9.370512	-6.9	24.9	43.1	1
6.94	0.337464	1.842318	9.333235	-3.7	21.9	45.9	1
6.945	0.63765	1.51074	9.042858	-0.9	19.4	49.5	1
6.95	1.163466	1.067328	8.897671	2.7	16.7	53.5	1
6.955	2.36421	0.994734	8.389512	7.4	11.6	58.5	1
6.96	3.078378	0.551322	8.17173	13.5	9.8	65.7	1
6.965	4.655826	0.366894	7.771482	20.1	6.1	75	1
6.97	6.419664	0.14715	7.844076	29	0.8	88.2	1
6.975	7.922556	0.478728	8.752482	42.2	-1.8	110.7	1
6.98	9.686395	1.95219	10.06114	52.5	-2.5	132.5	1
6.985	11.18929	3.869064	10.85967	57.1	-1.4	158.2	1
6.99	12.05257	5.45436	10.7498	56.9	0.1	186.1	1
6.995	12.69022	6.451056	9.988543	54.1	1.4	215.9	1
7	11.11277	7.520346	9.733482	51.5	10.9	248.3	1
7.005	8.823114	7.704774	8.316918	48.1	18.6	271.1	1
7.01	6.71985	8.071669	6.972948	48.1	21.7	289.1	1
7.015	4.13001	8.477802	6.029226	51.5	26.3	301.4	1
7.02	2.101302	8.22078	5.010948	56.2	29.4	307.5	1
7.025	-0.223668	8.809381	5.22873	66.2	32.9	306.1	1
7.03	-2.627118	9.178236	6.10182	74.7	36.1	299.6	1
7.035	-4.616586	9.399942	7.08282	80	33.8	287.4	1
7.04	-5.556384	9.878671	8.27964	84.2	29.6	272.7	1
7.045	-6.49422	10.83809	8.207047	84.8	24	255.1	1
7.05	-8.634763	10.80081	7.518384	83.5	17	231.6	1
7.055	-10.32404	10.13765	6.427512	83.5	3.9	208.2	1
7.06	-10.10038	11.35409	7.155414	90.1	-12.6	181.3	1
7.065	-7.245667	11.8701	7.844076	94.2	-39.3	155.3	1
7.07	0.486576	11.09511	8.099136	93.9	-63.8	131.5	1
7.075	4.616586	12.31155	9.443107	95.9	-62	111.5	1
7.08	4.204566	10.54183	8.644572	93	-33	101.2	1
7.085	1.575486	8.772102	7.518384	87.3	-11.1	97.9	1
7.09	-0.374742	7.483068	7.626294	89.9	-4.6	101.5	1
7.095	0.486576	6.745356	7.663572	90.4	-18.2	106.6	1
7.1	2.438766	6.154794	8.061858	91	-29.7	111.8	1
7.105	3.490398	5.603472	8.352234	89.8	-30.5	117.4	1
7.11	3.003822	4.753926	8.27964	85.4	-20.3	122.5	1
7.115	1.652004	3.684636	7.881354	81.3	-9.4	125.6	1
7.12	-0.18639	2.652624	7.663572	78.8	-3.7	126.9	1
7.125	-1.163466	2.026746	7.736166	76.7	-2.3	126.9	1
7.13	-1.04967	1.473462	7.698888	73.9	-4.6	125.2	1
7.135	-0.8260021	1.251756	8.134453	70.6	-4.9	122.4	1
7.14	-1.04967	0.2943	8.099136	64.8	-2	118.8	1
7.145	-2.026746	-1.032012	7.590978	56.6	3.4	112.2	1
7.15	-2.927304	-1.732446	8.026543	51.4	5.9	105.2	1
7.155	-3.115656	-2.211174	8.316918	43.7	6.2	95.6	1
7.16	-3.190212	-2.652624	8.717166	32.2	7.1	82.1	1
7.165	-3.304008	-2.837052	9.080136	21.1	8.1	67.8	1
7.17	3.90438	4.903038	16.05309	10.6	10.4	53.4	1
7.175	6.0822	2.984202	22.77294	-26.1	55.3	37.3	1
7.18	-6.419664	0.219744	16.99877	-83.7	125.6	4.9	1
7.185	-14.3795	1.326312	12.6392	-110.5	141.9	-25.2	1
7.19	-6.119478	4.791204	11.80339	-113.4	120.1	-60.1	1
7.195	2.58984	12.1644	14.74639	-108.7	74.2	-84.2	1
7.2	-1.801116	11.57384	13.72811	-104.8	77.9	-66	1
7.205	-8.071669	4.975632	15.79999	-78.7	39.2	-44.1	1
7.21	-8.934948	-7.667496	13.47502	-60.4	23.3	-31.9	1
7.215	-0.674928	-14.48741	13.21996	-31.1	-6.5	-27.7	1
7.22	7.245667	-10.94796	10.85967	-2.4	-4.6	-19.6	1
7.225	10.17493	-3.64932	8.897671	13.7	15.1	-5.1	1
7.23	5.893848	5.234616	9.733482	24.9	43.8	7.9	1
7.235	-1.238022	10.21025	9.806076	32.6	55.3	12.4	1
7.24	-5.85657	10.0631	9.26064	30.5	46.4	5.6	1
7.245	-1.689282	7.15149	7.045542	21.4	23.5	-5.7	1
7.25	2.13858	7.408512	8.42679	16.3	12.8	-11	1
7.255	0.449298	6.560928	8.571979	8.8	16.4	-7.7	1
7.26	-1.08891	5.528916	8.244325	-0.2	17.6	-6.8	1
7.265	-0.111834	5.344488	9.478422	-3.2	14.3	-8.7	1
7.27	1.200744	3.64932	9.297918	-8.4	10	-8.8	1
7.275	1.538208	3.205908	9.733482	-9.5	10	-7.9	1
7.28	1.04967	3.317742	9.806076	-8.1	12.6	-6	1
7.285	0.749484	3.574764	9.696204	-6.4	12.8	-5.6	1
7.29	0.8632801	3.79647	9.660889	-4.1	12.3	-4.9	1
7.295	0.9005581	3.79647	9.478422	-2.8	11.3	-3.7	1
7.3	0.9378361	3.906342	9.551017	-1.5	11.6	-3.5	1
7.305	0.9005581	4.165326	9.370512	-1.4	11.6	-2.9	1
7.31	1.012392	4.38507	9.297918	-1.4	11.6	-2.5	1
7.315	1.312578	4.422348	9.297918	-2.7	11.6	-3	1
7.32	1.838394	4.275198	9.26064	-3.5	12	-3.9	1
7.325	1.801116	4.23792	9.297918	-3.3	13.9	-5.8	1
7.33	1.2753	4.053492	9.443107	-3.2	15.9	-7.1	1
7.335	0.7867621	3.94362	9.551017	-2.7	17	-7.7	1
7.34	0.749484	3.906342	9.62361	-1.4	17	-8.7	1
7.345	1.08891	3.906342	9.696204	-1.3	17.4	-8.7	1
7.35	1.238022	3.906342	9.768799	-2.1	18.6	-8.8	1
7.355	1.200744	3.980898	9.768799	-2.3	20	-9.5	1
7.36	1.2753	4.018176	9.733482	-3.2	22.8	-10.7	1
7.365	1.312578	3.980898	9.696204	-4.4	25.6	-12	1
7.37	1.2753	3.94362	9.588294	-5.5	28.2	-13	1
7.375	1.312578	3.869064	9.588294	-5.5	30.7	-15.1	1
7.38	1.238022	3.906342	9.588294	-5.4	31.9	-16.1	1
7.385	1.126188	3.906342	9.5157	-5.2	31.9	-16.5	1
7.39	0.9005581	3.833748	9.5157	-4.4	31.8	-16.5	1
7.395	0.7867621	3.833748	9.443107	-3.8	31.1	-16.8	1
7.4	0.63765	3.833748	9.443107	-2.4	30	-16.6	1
7.405	0.260946	3.980898	9.370512	-2.6	29.6	-15.7	1
7.41	0.149112	4.018176	9.405828	-2.9	28.4	-15.5	1
7.415	0.037278	4.128048	9.297918	-3.2	26.5	-14.4	1
7.42	-0.037278	4.165326	9.188046	-3.2	24.2	-13.1	1
7.425	-0.223668	4.202604	9.188046	-3.7	21.8	-11.4	1
7.43	-0.149112	4.165326	9.297918	-4.5	20.2	-10	1
7.435	0.037278	4.128048	9.26064	-4.6	18.1	-8.8	1
7.44	0.260946	4.09077	9.551017	-4.4	15.9	-7.5	1
7.445	0.18639	4.09077	9.660889	-4.5	16	-6.4	1
7.45	0.223668	4.09077	9.951264	-5.5	15.8	-5.1	1
7.455	0.300186	4.23792	10.13373	-6.3	15.7	-4.2	1
7.46	0.523854	4.422348	10.13373	-8.3	17.2	-4.2	1
7.465	0.449298	4.422348	10.06114	-11.8	19.8	-3.9	1
7.47	0.337464	4.459626	10.09645	-15.5	23.1	-4.2	1
7.475	0.300186	4.38507	9.988543	-19	24.9	-3.7	1
7.48	0.260946	4.644054	10.27892	-21.2	27.5	-2.8	1
7.485	0.523854	4.86576	9.915949	-25.6	29.8	-3	1
7.49	0.8632801	5.381766	10.53202	-28	32.6	-3.7	1
7.495	0.449298	4.606776	9.696204	-32.5	37.8	-3.2	1
7.5	-0.111834	4.23792	9.551017	-36.5	40.7	-3.5	1
7.505	-0.149112	4.422348	9.878671	-36.8	41.1	-3.7	1
7.51	0	4.018176	9.5157	-39.2	39.6	-2.4	1
7.515	0.111834	3.537486	8.970264	-39.9	36.8	-1.8	1
7.52	0.074556	3.427614	9.042858	-37.5	33.7	0.2	1
7.525	-0.111834	3.94362	9.443107	-34	30.5	3	1
7.53	-0.260946	3.721914	9.62361	-32.4	28.1	4.9	1
7.535	0.486576	2.801736	8.825076	-33.2	23.3	7.1	1
7.54	0.600372	2.542752	9.115453	-29.9	19.1	10.2	1
7.545	-0.149112	2.764458	9.878671	-22.7	17.1	15.3	1
7.55	-1.012392	3.133314	10.06114	-18.8	14.2	17.8	1
7.555	-2.101302	3.353058	9.588294	-15.4	10	19.1	1
7.56	-2.401488	4.275198	9.443107	-11.4	3.1	20.2	1
7.565	-1.575486	3.833748	8.607294	-9.2	-4.5	20.1	1
7.57	-0.486576	2.837052	7.300602	-8.6	-13	20.7	1
7.575	0.18639	2.837052	8.061858	-2	-15.9	24.2	1
7.58	0.975114	3.096036	8.970264	2.8	-18.4	29.4	1
7.585	1.763838	2.911608	8.970264	4.9	-23.2	35.2	1
7.59	2.701674	2.505474	8.825076	8.4	-27.5	43.1	1
7.595	4.956012	2.136618	8.352234	12.8	-32.6	52.5	1
7.6	7.359462	2.468196	8.462107	18.2	-37.1	64.8	1
7.605	9.160579	2.911608	8.679889	24	-32.6	85.8	1
7.61	10.62619	3.390336	8.352234	27.7	-29.1	108.1	1
7.615	12.08984	3.833748	8.026543	31.5	-25.2	134.4	1
7.62	12.72749	4.569498	7.881354	37.5	-14.6	170.1	1
7.625	12.72749	5.603472	7.989264	43.7	-4.4	200.1	1
7.63	12.23896	6.708078	7.698888	48.7	4.6	229.6	1
7.635	10.8891	7.814646	7.80876	54.1	16.2	258.1	1
7.64	8.972226	8.846659	7.989264	58.3	27.3	284.5	1
7.645	6.419664	9.694242	8.026543	61.8	34.5	306.9	1
7.65	3.490398	10.21025	8.316918	64.8	37.5	325.2	1
7.655	1.08891	11.38941	9.297918	68.3	33.6	341.3	1
7.66	-0.712206	12.31155	9.696204	68.6	27	348.9	1
7.665	-2.890026	12.01725	8.499384	65.5	26.1	349.7	1
7.67	-5.593662	11.24226	7.5537	66.6	27.3	345.9	1
7.675	-8.03439	10.68898	6.972948	71	30.8	335	1
7.68	-9.686395	10.10038	6.900354	77.8	34.8	314.9	1
7.685	-10.28677	9.178236	7.481106	82.6	35.8	294.5	1
7.69	-10.06114	9.325386	8.462107	86.3	39.1	271.7	1
7.695	-10.02386	8.183502	8.825076	85.7	43.7	248.5	1
7.7	-8.146224	6.745356	8.679889	81.2	38.7	227.4	1
7.705	-6.982759	4.938354	8.679889	80.3	39.6	209.8	1
7.71	-5.556384	3.243186	8.644572	77	42.8	195.6	1
7.715	-3.941658	1.583334	8.352234	69.8	45.7	182.2	1
7.72	-2.664396	-0.219744	7.736166	64.1	48	173.8	1
7.725	-1.689282	-1.400868	7.771482	59.6	50.6	168.4	1
7.73	-0.486576	-2.358324	7.736166	54.1	52.6	164.2	1
7.735	0.41202	-3.390336	7.263324	45.9	54.8	160.9	1
7.74	0.523854	-4.23792	6.717888	36.7	59.2	157.3	1
7.745	0.337464	-4.71861	6.392196	31.2	61.6	153.6	1
7.75	0.300186	-4.828482	6.247008	25.9	62.5	148.1	1
7.755	1.914912	-5.01291	6.82776	20.1	63.4	139.8	1
7.76	2.664396	6.119478	14.63652	19.3	77.2	119.3	1
7.765	6.231312	11.75827	17.94249	-5.6	98	86.3	1
7.77	13.70457	14.41285	13.32983	-49.5	78.7	42.2	1
7.775	10.54967	10.3574	9.768799	-83.8	79.1	-8.4	1
7.78	4.99329	5.16006	12.38414	-71	86.3	-36.6	1
7.785	-2.252376	0.14715	15.54493	-54	90	-43.6	1
7.79	-8.48565	-4.349754	17.10668	-36.4	84.5	-35.7	1
7.795	-9.986581	-5.491638	13.07477	-21.4	54.6	-25.6	1
7.8	-7.133832	-1.436184	10.4967	0	33.3	-24.2	1
7.805	2.552562	4.606776	10.60461	13.7	18.8	-27.7	1
7.81	6.156756	7.261362	9.443107	13.5	20.6	-22.3	1
7.815	3.90438	6.266628	7.771482	6.7	30.7	-12.8	1
7.82	0.037278	6.0822	8.099136	2.1	39.4	-7.4	1
7.825	-2.36421	6.486372	8.862354	-4.7	40.3	-6.5	1
7.83	-3.716028	6.0822	9.225325	-13.1	34.8	-4.9	1
7.835	-3.304008	5.750622	9.225325	-20	24.2	-3.2	1
7.84	-1.72656	5.01291	9.405828	-25.1	12.7	-2.5	1
7.845	0.037278	4.275198	9.588294	-27.5	6.2	-1.7	1
7.85	1.389096	3.869064	9.696204	-28.7	3.9	-1.8	1
7.855	1.95219	3.833748	9.696204	-28.5	6	-2.8	1
7.86	2.101302	3.906342	9.843354	-27.6	9.5	-4.5	1
7.865	1.989468	3.353058	9.733482	-25.4	13.4	-7.2	1
7.87	2.36421	3.096036	9.806076	-23.1	16.3	-10.5	1
7.875	2.627118	3.058758	9.733482	-20.3	19.7	-13.1	1
7.88	2.627118	3.058758	9.551017	-18.9	24	-14.2	1
7.885	2.101302	3.16863	9.551017	-17.2	30.5	-14.2	1
7.89	1.689282	3.096036	9.551017	-16.4	34	-13.9	1
7.895	1.163466	2.984202	9.443107	-15.6	36.1	-12.8	1
7.9	1.163466	3.16863	9.588294	-14.7	37.6	-12.6	1
7.905	1.2753	4.09077	9.915949	-13.2	39	-12.8	1
7.91	1.04967	4.903038	10.02386	-13.2	40.8	-12.5	1
7.915	0.523854	4.86576	9.5157	-15.6	39.4	-12	1
7.92	0.41202	4.828482	9.696204	-15.9	38.8	-11.6	1
7.925	0.374742	4.71861	9.768799	-15.8	38.4	-11.9	1
7.93	0.563094	4.459626	9.696204	-17.7	36.3	-11	1
7.935	0.563094	4.534182	9.988543	-18.1	35.1	-9.8	1
7.94	0.523854	4.828482	10.24164	-18.9	34.5	-7.6	1
7.945	0.600372	5.122782	10.38683	-21.6	33.4	-4	1
7.95	0.374742	4.606776	9.5157	-24.9	31.8	-1.6	1
7.955	0.41202	3.833748	8.825076	-26.4	28	0.3	1
7.96	0.260946	3.721914	9.26064	-23.8	25.9	2	1
7.965	0.374742	3.94362	9.733482	-21.9	24.2	3.6	1
7.97	0.7867621	4.202604	9.951264	-22.1	21.6	5.3	1
7.975	1.426374	4.165326	9.915949	-24.1	19.7	7.6	1
7.98	1.72656	4.053492	9.696204	-25.4	18.9	11.7	1
7.985	1.612764	3.721914	9.660889	-26.5	19.6	15	1
7.99	1.914912	3.612042	9.588294	-26.9	19.4	19.1	1
7.995	1.95219	3.612042	9.588294	-26.1	18.4	24.2	1
8	2.026746	3.464892	9.405828	-24.9	18.2	28.4	1
8.005	1.652004	3.390336	9.62361	-22.7	17.7	33	1
8.01	1.312578	3.280464	9.5157	-20.3	17.2	37.4	1
8.015	0.486576	3.058758	9.333235	-17.7	17	40.5	1
8.02	0.449298	3.096036	9.333235	-13.3	13.4	43.7	1
8.025	0.674928	3.537486	9.588294	-9	10.7	47.3	1
8.03	0.712206	3.612042	9.733482	-5.9	9.5	51.5	1
8.035	1.04967	3.390336	9.115453	-5	5.9	56.7	1
8.04	1.95219	3.317742	8.571979	-2.9	1.1	62	1
8.045	3.152934	3.02148	8.244325	0.3	-1.7	68.6	1
8.05	5.067846	2.801736	8.099136	3.7	-5.3	77.4	1
8.055	6.794406	3.280464	8.752482	10.6	-7.3	93.4	1
8.06	8.371855	3.427614	8.717166	14.9	-7.6	109.9	1
8.065	9.76095	3.612042	8.389512	18.3	-8.2	129.9	1
8.07	10.8891	3.833748	7.771482	22.7	-9.3	152.3	1
8.075	12.80401	4.312476	7.010226	29.6	-9.2	176.9	1
8.08	14.30494	5.16006	6.500106	38.7	-5.8	209.5	1
8.085	13.02768	5.860494	6.790483	48.3	10.5	236.8	1
8.09	11.78966	6.413778	5.666256	53.6	19.3	262.9	1
8.095	10.28677	7.520346	5.73885	65	25.2	287.2	1
8.1	8.297298	8.66223	6.137136	74.5	31.4	309.3	1
8.105	5.21892	9.584371	6.572701	83.3	36.8	326.9	1
8.11	1.838394	10.17297	6.972948	89.4	38.5	339.6	1
8.115	-1.463652	10.76353	7.228008	97.6	34.8	346.9	1
8.12	-3.941658	11.97997	7.155414	103.6	28.4	346.2	1
8.125	-6.645294	12.86483	6.354918	108.7	22.1	337.1	1
8.13	-9.123301	12.86483	5.593662	113.8	16	322.4	1
8.135	-12.5411	12.42338	5.156136	121.7	10.1	301	1
8.14	-15.3193	12.27427	6.82776	132.7	-2.5	267.2	1
8.145	-12.05257	11.46397	8.5347	133.7	-26	234.9	1
8.15	-6.570738	12.68041	10.93226	130.8	-37.8	198.1	1
8.155	-7.17111	11.31682	11.80339	121.1	-12.3	166.6	1
8.16	-9.086022	7.851924	9.768799	100.6	5.4	140.5	1
8.165	-11.41295	4.86576	8.862354	90.5	18	119.7	1
8.17	-10.28677	2.136618	7.80876	84	10.5	102.9	1
8.175	-7.133832	0.663156	8.099136	78.8	0	83.7	1
8.18	-4.241844	-0.625878	8.5347	73.2	0.4	69.5	1
8.185	-3.115656	-1.916874	8.607294	64.1	10.4	58.5	1
8.19	-3.26673	-3.50217	8.499384	53.4	21.4	49.6	1
8.195	-3.003822	-4.644054	8.352234	43.8	24.6	43.1	1
8.2	0.111834	-3.79647	8.717166	31.8	20.5	36.4	1
8.205	10.21221	0.810306	19.28646	20.7	23.8	35.9	1
8.21	12.2782	-2.87433	16.34346	-24.5	64.6	40.2	1
8.215	4.053492	-1.842318	13.80071	-57.6	88.4	57.7	1
8.22	-2.515284	-1.732446	6.717888	-79	87.9	62.7	1
8.225	19.71222	7.777369	5.73885	-86.7	32.4	15.2	1
8.23	17.64623	13.23369	12.52933	-67.2	86.1	-30.3	1
8.235	14.49329	7.00434	10.93226	-85.4	108.1	-45	1
8.24	-2.627118	3.721914	16.05309	-67.8	120.8	-50	1
8.245	-13.9302	-3.16863	16.38074	-51.2	114	-44.5	1
8.25	-15.61948	-5.269932	15.28987	-28.4	58.5	-36.1	1
8.255	-8.67204	-2.801736	12.20364	-4.8	22	-30.4	1
8.26	3.115656	1.36359	9.843354	9.5	0.2	-26.1	1
8.265	9.235134	4.459626	8.352234	16.8	1.8	-19.5	1
8.27	6.456942	5.16006	7.736166	17.6	20.5	-12.5	1
8.275	1.04967	5.750622	8.316918	17.5	34.9	-11.3	1
8.28	-2.401488	6.339222	8.825076	14.3	37.1	-13.6	1
8.285	-3.67875	6.154794	9.042858	8.1	27.1	-13.3	1
8.29	-3.22749	5.566194	9.080136	2.3	17.2	-9.7	1
8.295	-1.763838	4.86576	9.333235	-1.1	7.7	-3.9	1
8.3	0.223668	4.165326	9.26064	-5.1	0.8	0.2	1
8.305	1.612764	4.018176	9.15273	-7.7	-1.2	3.4	1
8.31	2.438766	4.71861	9.551017	-8.8	-0.3	4.7	1
8.315	1.989468	5.491638	9.660889	-9	1.6	4.2	1
8.32	1.763838	4.903038	9.405828	-10.5	1.8	1.4	1
8.325	2.289654	4.23792	9.443107	-10.2	3	-2	1
8.33	2.36421	3.759192	9.443107	-8.4	4.8	-4.3	1
8.335	2.064024	3.79647	9.370512	-7	7.8	-5.5	1
8.34	1.689282	4.128048	9.443107	-6.3	10	-5.9	1
8.345	1.50093	4.459626	9.478422	-5.1	11.1	-7	1
8.35	1.238022	4.534182	9.478422	-5.1	11.9	-6.7	1
8.355	1.08891	4.534182	9.443107	-6	11.6	-6.4	1
8.36	0.9378361	4.349754	9.405828	-7.4	11.2	-5.9	1
8.365	0.749484	4.38507	9.5157	-8.4	10.9	-4.9	1
8.37	0.674928	4.459626	9.696204	-9.2	11.1	-3.5	1
8.375	0.8632801	4.569498	9.696204	-10.3	10	-2.3	1
8.38	1.04967	4.753926	9.768799	-11.2	9.3	-1.9	1
8.385	0.975114	4.496904	9.478422	-12.3	9.2	-0.7	1
8.39	1.08891	4.422348	9.62361	-13	9.2	0	1
8.395	1.163466	4.128048	9.551017	-13.4	9.1	1.4	1
8.4	1.575486	4.349754	9.443107	-13.9	8.2	2.5	1
8.405	1.801116	4.938354	9.806076	-12.8	8.4	4.4	1
8.41	1.463652	4.828482	9.660889	-12.5	10.2	5.2	1
8.415	2.026746	4.422348	9.405828	-14	8.7	6.7	1
8.42	3.22749	4.202604	9.733482	-13.9	5.6	10.6	1
8.425	3.641472	3.684636	9.478422	-13.7	5.8	15.2	1
8.43	4.392918	4.09077	9.696204	-13.1	6	21.7	1
8.435	4.54203	4.828482	9.843354	-12.4	7.6	28.3	1
8.44	4.504752	5.93505	10.60461	-13.1	10.7	34.4	1
8.445	2.964582	5.269932	9.551017	-17	15.4	39.6	1
8.45	3.0411	4.569498	9.007543	-19.4	13.3	42.8	1
8.455	3.45312	4.38507	9.188046	-16.8	11.2	46.9	1
8.46	3.341286	4.312476	9.188046	-15.3	11.8	51.4	1
8.465	3.90438	4.534182	9.5157	-14.4	10.2	56.8	1
8.47	4.842216	5.085504	9.878671	-13.9	8.3	63.8	1
8.475	5.293476	5.45436	10.09645	-14.1	7.9	73.1	1
8.48	5.85657	5.566194	9.915949	-16.7	8.1	87.2	1
8.485	6.30783	5.122782	9.370512	-18.1	8.6	100.1	1
8.49	6.94548	4.165326	8.134453	-17.9	10.6	112.3	1
8.495	7.659648	3.684636	7.408512	-13.7	12.2	124.7	1
8.5	8.297298	3.537486	7.263324	-7.6	15.6	139.2	1
8.505	8.748558	3.94362	7.300602	-1.1	18.6	155.1	1
8.51	9.160579	4.312476	7.19073	6.2	23.5	172.1	1
8.515	9.086022	4.681332	6.755166	13	28.4	192.8	1
8.52	9.197856	5.122782	6.20973	19.9	32.6	210	1
8.525	9.235134	5.970366	6.029226	27.7	36.5	227	1
8.53	8.67204	6.598207	5.956632	35.7	42.4	243.5	1
8.535	7.922556	7.483068	5.991948	43.3	47.1	258.1	1
8.54	6.53346	8.146224	6.10182	52.4	51.8	275	1
8.545	5.030568	8.36793	5.84676	58.1	52.4	285.8	1
8.55	3.67875	8.293374	5.701572	64.7	52	294.1	1
8.555	2.401488	8.477802	5.556384	72.5	51.5	298.9	1
8.56	1.689282	9.325386	5.84676	81.4	51.5	298.6	1
8.565	0.449298	10.76353	5.556384	89.3	50.9	297.4	1
8.57	-2.58984	11.68567	5.12082	96.8	54	294.2	1
8.575	-5.142402	12.97471	4.685256	106.8	51.2	285.8	1
8.58	-7.208388	14.78171	5.593662	116.3	44	275.3	1
8.585	-8.67204	16.03543	5.991948	121.3	31.6	260.4	1
8.59	-9.048744	16.367	6.247008	122.9	16.4	242.3	1
8.595	-5.40531	14.74443	6.572701	121.8	-0.1	220.3	1
8.6	-3.716028	15.22512	7.736166	122.7	-0.5	188.3	1
8.605	-6.870924	12.42338	6.500106	117.6	20.5	164.7	1
8.61	-9.498042	10.68898	6.500106	115.2	24.5	143.1	1
8.615	-9.123301	9.509814	7.08282	118.3	16.6	124.6	1
8.62	-6.757128	8.477802	7.844076	118	2.2	106.9	1
8.625	-5.030568	7.15149	8.389512	115.3	-2.8	91.2	1
8.63	-4.693104	5.01291	8.207047	109.1	0	77.4	1
8.635	-4.804938	2.837052	7.626294	102.2	4.4	63.7	1
8.64	-4.204566	0.8829001	7.045542	98.4	4.6	54.4	1
8.645	-2.81547	-0.625878	6.645294	95.9	3.5	48.3	1
8.65	-1.426374	-1.767762	6.572701	92.9	6.5	42.4	1
8.655	-0.600372	-2.652624	6.863076	89.4	13.2	40	1
8.66	-0.223668	-3.50217	7.045542	84.7	18.9	38.8	1
8.665	0.111834	-4.202604	7.155414	78.9	22.5	38.8	1
8.67	6.345109	1.436184	10.35151	73.5	24.2	40.3	1
8.675	14.49329	0.072594	22.99072	61.9	44.5	44.4	1
8.68	3.22749	-4.053492	15.03677	2.1	108.9	51.8	1
8.685	-7.434018	-8.66223	15.32714	-27.5	122	72.4	1
8.69	-1.838394	-9.105642	14.99949	-47.1	84.2	72.9	1
8.695	5.705496	-2.652624	23.31837	-56.3	89.3	57	1
8.7	-0.449298	-0.847584	15.6548	-87.2	118	42	1
8.705	-0.374742	2.689902	8.607294	-118.6	110.9	26.7	1
8.71	29.13766	15.88828	9.333235	-102.1	31.5	-34.6	1
8.715	16.1453	10.21025	11.40511	-102.5	118.1	-54.1	1
8.72	4.655826	5.823216	14.70912	-92	130.4	-59.7	1
8.725	-14.30494	-2.87433	18.99608	-66.7	139	-54.3	1
8.73	-17.00858	-9.547092	15.21727	-50.8	88.1	-44.3	1
8.735	-8.146224	-5.45436	13.43774	-12.7	35.1	-39.9	1
8.74	4.3164	0.9574561	10.64189	11.4	7.9	-31.7	1
8.745	7.434018	5.419044	8.679889	23.1	12.3	-17.5	1
8.75	3.790584	7.00434	7.771482	23.4	28	-11.3	1
8.755	0.523854	7.44579	7.771482	20.6	32.7	-13	1
8.76	-1.389096	7.15149	7.953948	16.1	30.3	-14.7	1
8.765	-2.552562	6.6708	8.207047	9.2	24.5	-12	1
8.77	-2.81547	6.3765	8.5347	0.2	15.5	-6	1
8.775	-1.838394	6.192072	8.789761	-6.5	6.3	-1.6	1
8.78	-0.300186	5.785938	8.644572	-12.6	-1.4	2.3	1
8.785	1.200744	4.975632	8.717166	-17.6	-5.3	4.9	1
8.79	2.289654	4.569498	9.007543	-21.2	-6.2	5.8	1
8.795	3.152934	4.165326	9.007543	-22.1	-5.3	4.1	1
8.8	3.45312	3.833748	9.15273	-22.3	-2.6	1.5	1
8.805	3.152934	3.390336	9.297918	-19.3	1.8	-1.1	1
8.81	2.664396	3.133314	9.370512	-16.5	4.9	-3.1	1
8.815	2.252376	3.353058	9.370512	-12.5	7.2	-4.2	1
8.82	2.026746	3.684636	9.188046	-8.8	8.9	-4.6	1
8.825	1.914912	4.018176	9.042858	-7.4	10.2	-5.2	1
8.83	1.801116	4.275198	8.934948	-6.7	11.7	-4.9	1
8.835	1.763838	4.275198	8.934948	-6.3	11.7	-5.1	1
8.84	1.426374	4.23792	9.080136	-6.1	12.5	-4.4	1
8.845	1.200744	4.165326	9.15273	-6.4	12.9	-3.8	1
8.85	1.200744	4.202604	9.225325	-6.8	11.9	-3.3	1
8.855	1.312578	4.275198	9.26064	-6.6	10.5	-2.6	1
8.86	1.426374	4.275198	9.225325	-6.3	9.8	-1.8	1
8.865	1.349856	4.165326	9.333235	-5.6	9.3	-1.1	1
8.87	1.312578	4.202604	9.405828	-4.8	9.2	-0.8	1
8.875	1.2753	4.202604	9.26064	-4.9	8.4	-0.6	1
8.88	1.426374	4.165326	9.405828	-4.3	7.9	-0.9	1
8.885	1.652004	4.202604	9.405828	-3.5	7.2	-1	1
8.89	1.72656	4.23792	9.405828	-3.2	7.7	-1.4	1
8.895	1.875672	4.202604	9.405828	-3.5	8.8	-2.4	1
8.9	1.95219	4.128048	9.478422	-4.6	10.3	-3.3	1
8.905	1.95219	4.09077	9.443107	-6	12.9	-4	1
8.91	2.17782	4.053492	9.62361	-8.6	16.8	-5.2	1
8.915	2.326932	4.053492	9.551017	-11.7	23.3	-7.3	1
8.92	2.36421	4.053492	9.62361	-15	29.5	-8.4	1
8.925	2.252376	3.94362	9.405828	-16.8	34.7	-9.3	1
8.93	2.326932	3.759192	9.660889	-18.2	39.2	-9.6	1
8.935	2.289654	4.018176	9.768799	-17.6	41.5	-9.1	1
8.94	1.72656	4.053492	9.768799	-17.1	45	-8.1	1
8.945	1.426374	4.459626	9.806076	-15.3	45.2	-7.9	1
8.95	1.538208	4.86576	10.09645	-13.8	45	-7.4	1
8.955	2.215098	5.085504	9.843354	-14.6	43.3	-5.6	1
8.96	2.552562	4.903038	9.733482	-15	41	-1.8	1
8.965	2.064024	4.903038	9.588294	-14.7	44.1	1.8	1
8.97	1.801116	5.01291	9.696204	-14	44.5	4.6	1
8.975	2.064024	5.381766	9.806076	-14.1	43.1	8.6	1
8.98	2.740914	7.114213	11.00486	-14.2	41.6	12.1	1
8.985	1.463652	6.303906	10.16905	-17.6	42.9	16	1
8.99	3.078378	4.569498	8.571979	-22.8	33.2	21	1
8.995	4.579308	3.869064	8.607294	-18.7	26.3	28.4	1
9	5.256198	3.427614	8.897671	-13.3	27.6	39.2	1
9.005	5.819292	3.50217	8.970264	-10.5	29.5	49.2	1
9.01	6.794406	3.574764	8.644572	-7.9	30.1	61.8	1
9.015	8.448372	3.390336	8.17173	-5.3	30.8	77.2	1
9.02	9.57456	3.427614	7.989264	-2.5	32.2	97	1
9.025	10.02386	3.684636	7.91667	1.6	37	119.7	1
9.03	11.07549	3.79647	7.771482	5.3	39.4	143.2	1
9.035	10.17493	5.01291	8.099136	9.8	44.8	171.9	1
9.04	7.997112	5.823216	8.244325	12.7	54.1	192.9	1
9.045	5.556384	6.892506	8.352234	13.2	57.6	208.9	1
9.05	3.490398	7.851924	8.499384	14.1	58.8	222.2	1
9.055	1.312578	8.405209	8.352234	12.8	59.5	226.5	1
9.06	-1.08891	8.330652	8.134453	11.9	59.2	225.7	1
9.065	-2.964582	8.108947	7.953948	11.9	55.6	220.9	1
9.07	-3.978936	7.851924	8.099136	14	50.1	213.3	1
9.075	-4.693104	7.59294	8.207047	15	44.1	203.5	1
9.08	-5.256198	7.076934	8.27964	16	37.8	192.6	1
9.085	-5.067846	6.967062	8.134453	17.2	30.4	177.3	1
9.09	-4.842216	7.483068	7.698888	19.9	24.7	165.2	1
9.095	-6.0822	7.039656	6.93567	23.5	20.3	153.5	1
9.1	-6.982759	7.371234	6.682572	28.5	16.1	139.9	1
9.105	-6.794406	7.88724	7.118136	35.9	7.1	124.5	1
9.11	-4.204566	7.777369	7.590978	41.3	-6.9	103.3	1
9.115	-2.515284	9.140959	8.607294	45.3	-5.4	85.9	1
9.12	-3.003822	8.624952	8.27964	44.6	4.1	70.6	1
9.125	-4.016214	7.924518	7.698888	42.9	9.1	56.4	1
9.13	-5.030568	7.114213	7.626294	44.5	12.1	43.4	1
9.135	-5.030568	6.413778	7.228008	45.7	6.8	30.9	1
9.14	-3.941658	5.603472	6.972948	47.3	0	18.5	1
9.145	-2.701674	5.01291	7.373196	50.5	-3.2	2.3	1
9.15	-2.101302	4.644054	7.771482	52	-0.4	-10.6	1
9.155	-2.252376	3.94362	7.881354	50.4	5.6	-24	1
9.16	-2.627118	3.096036	7.953948	48.5	9.8	-36.4	1
9.165	-2.552562	2.468196	8.17173	46.2	10.4	-47.6	1
9.17	-2.026746	2.173896	8.244325	43.3	8.2	-62.3	1
9.175	-0.9378361	2.026746	8.462107	39.6	6.2	-72.7	1
9.18	0	1.916874	8.644572	36	5.6	-81.4	1
9.185	0.449298	1.548018	8.5347	31.2	5.2	-87.2	1
9.19	0.7867621	1.141884	8.389512	26.2	2.6	-90.9	1
9.195	1.349856	0.44145	7.881354	22.4	-2.3	-91.6	1
9.2	2.215098	-0.331578	7.19073	19.5	-8.8	-89.1	1
9.205	2.927304	-1.179162	6.247008	17.9	-17.5	-83	1
9.21	3.527676	-2.101302	5.083542	19.1	-23.5	-75.8	1
9.215	3.753306	-2.984202	4.249692	23.3	-28.6	-67.6	1
9.22	3.716028	-3.759192	3.376602	29.6	-32.4	-59	1
9.225	3.527676	-4.496904	2.613384	39.3	-36.6	-49.5	1
9.23	3.829824	-3.64932	5.519106	52.5	-42	-40.1	1
9.235	13.36711	19.61215	38.71811	65.1	-38.1	-29	1
9.24	9.986581	30.59739	46.85452	19.3	24.9	-13.5	1
9.245	1.989468	-5.528916	-8.607294	-181.5	-38.2	7.5	1
9.25	-3.90438	-11.24226	-5.22873	-159.5	-48.7	26	1
9.255	0.9378361	10.68898	16.45333	-37	39.6	1.8	1
9.26	-1.04967	13.56527	21.46624	-38.4	39.2	7.6	1
9.265	-6.0822	-0.109872	10.31423	-57.9	-3.6	15.6	1
9.27	-4.504752	-6.745356	6.790483	-47.2	-23.3	13.5	1
9.275	3.716028	-1.141884	11.7308	-13.8	-21	3.7	1
9.28	8.334577	3.537486	13.11205	3.5	-15.7	4.6	1
9.285	6.71985	2.764458	7.91667	-2.9	-6.6	12.2	1
9.29	2.927304	4.202604	7.5537	3.5	10.7	12.3	1
9.295	0.486576	7.039656	10.31423	15.7	20.2	6.3	1
9.3	0	5.419044	8.752482	10.3	15.6	-0.5	1
9.305	0.9378361	5.01291	8.352234	5.3	10.8	-5	1
9.31	1.200744	5.785938	8.897671	5.8	10.9	-4.8	1
9.315	0.223668	5.638788	8.571979	0.7	11.4	-2.9	1
9.32	-0.260946	5.566194	8.789761	-2.9	11.1	-2	1
9.325	0.074556	5.30721	9.188046	-5.7	8.6	-2.3	1
9.33	0.563094	4.681332	9.188046	-9.3	6.3	-1.8	1
9.335	0.486576	4.38507	9.225325	-11.2	5.2	-0.6	1
9.34	0.18639	4.38507	9.333235	-12.8	5.3	1.1	1
9.345	0.18639	4.459626	9.26064	-14	3.6	2.3	1
9.35	0.63765	4.534182	9.26064	-14	1.8	2.9	1
9.355	0.8632801	4.534182	9.26064	-14.4	0.9	3.5	1
9.36	0.9378361	4.312476	9.188046	-15	0.4	4.4	1
9.365	0.8260021	4.23792	9.188046	-14.9	0.2	4.3	1
9.37	0.8632801	4.202604	9.225325	-14.7	-0.3	4.9	1
9.375	1.08891	4.275198	9.188046	-13.6	-0.9	4.6	1
9.38	1.612764	4.202604	9.15273	-13.7	-1.6	4.4	1
9.385	2.026746	4.202604	9.115453	-12.8	-1.1	3.9	1
9.39	2.17782	4.09077	9.188046	-12	0.1	3.4	1
9.395	1.95219	3.980898	9.188046	-10.7	1.1	2.2	1
9.4	1.72656	3.869064	9.188046	-8.8	2.8	0.5	1
9.405	1.612764	3.833748	9.297918	-7.3	3.6	0	1
9.41	1.612764	3.906342	9.333235	-5.6	3.9	0	1
9.415	1.389096	3.94362	9.225325	-4	4.6	0	1
9.42	1.2753	4.018176	9.370512	-2.7	5.1	-0.2	1
9.425	1.04967	4.128048	9.297918	-2	5.5	-0.4	1
9.43	1.200744	4.128048	9.225325	-1	4.4	0	1
9.435	1.389096	4.202604	9.26064	-0.5	4.6	0.3	1
9.44	1.126188	4.23792	9.26064	-0.1	4.9	0.3	1
9.445	1.312578	4.202604	9.297918	0.1	4.9	0.3	1
9.45	1.126188	4.202604	9.333235	0.7	5	0.2	1
9.455	1.312578	4.312476	9.26064	1.1	6	-0.3	1
9.46	1.08891	4.23792	9.225325	0.4	6.2	-0.6	1
9.465	1.2753	4.349754	9.297918	1	6.5	-0.9	1
9.47	1.04967	4.202604	9.188046	1.1	6.4	-0.9	1
9.475	1.2753	4.23792	9.297918	0.9	6.9	-0.8	1
9.48	1.04967	4.202604	9.297918	1.1	7.1	-0.5	1
9.485	1.08891	4.128048	9.333235	1.4	7.4	-1.2	1
9.49	1.389096	4.128048	9.370512	1.7	8.1	-1.9	1
9.495	1.426374	4.09077	9.405828	0.9	9.3	-2.3	1
9.5	1.50093	3.980898	9.405828	0	11.3	-2.7	1
9.505	1.238022	3.980898	9.370512	-0.2	13.6	-3.7	1
9.51	1.012392	3.906342	9.443107	0.2	15.9	-4.8	1
9.515	0.749484	3.869064	9.443107	1.2	17.2	-6.9	1
9.52	0.8632801	3.906342	9.370512	1.6	17.1	-8.6	1
9.525	1.238022	3.94362	9.5157	3	16.5	-9.6	1
9.53	1.50093	3.906342	9.297918	4.7	16.1	-10.5	1
9.535	1.612764	3.980898	9.478422	6.7	16.5	-10.8	1
9.54	1.463652	4.053492	9.370512	8.5	17.1	-11.3	1
9.545	1.349856	4.165326	9.297918	11.2	17	-11.3	1
9.55	1.163466	4.128048	9.333235	12.5	16.5	-11.5	1
9.555	0.8632801	4.09077	9.405828	14.4	16.4	-11.2	1
9.56	0.449298	4.053492	9.297918	16.8	15.8	-11.3	1
9.565	-0.037278	4.018176	9.443107	18.4	14.9	-11.7	1
9.57	-0.074556	4.09077	9.370512	21.4	12.1	-12.6	1
9.575	-0.037278	4.018176	9.297918	23.5	10.2	-13.5	1
9.58	0.337464	3.906342	9.225325	25.4	8.8	-14	1
9.585	0.41202	4.018176	9.15273	27.5	7.9	-13.6	1
9.59	0.41202	4.053492	9.297918	29.6	7.7	-12.6	1
9.595	0.300186	4.312476	9.188046	30.7	7.1	-11.6	1
9.6	0.41202	4.38507	9.297918	31.7	6.5	-11.4	1
9.605	0.7867621	4.791204	9.405828	32.6	6.4	-10.5	1
9.61	0.9005581	4.791204	9.297918	32	7.2	-10	1
9.615	1.08891	4.275198	9.15273	30.5	7.7	-9.8	1
9.62	0.600372	5.01291	9.478422	31.1	10.8	-9.1	1
9.625	0.8260021	4.496904	9.188046	30.1	11.5	-7.9	1
9.63	0.975114	4.71861	9.405828	29.2	14.8	-8.2	1
9.635	1.575486	4.459626	9.5157	28.9	18.9	-8.4	1
9.64	0	4.349754	9.768799	28.6	26.1	-7.9	1
9.645	-1.163466	4.312476	9.951264	28.9	28.7	-5.1	1
9.65	-0.223668	4.459626	9.478422	27.4	18.1	-4.2	1
9.655	0.037278	5.050188	10.20632	29.7	17.8	-6.7	1
9.66	1.04967	5.823216	10.6772	29.9	21.6	-9.5	1
9.665	1.349856	5.750622	10.09645	23.9	25.4	-10.9	1
9.67	0.975114	5.603472	9.333235	19.3	29.9	-11.8	1
9.675	0.8260021	5.419044	9.115453	17.4	32.9	-14.1	1
9.68	0.8632801	5.45436	8.752482	15.2	33	-17.7	1
9.685	0.260946	5.750622	8.499384	13.7	33.2	-21	1
9.69	-0.8260021	5.823216	8.352234	12.6	30.3	-24.6	1
9.695	-1.538208	5.897772	8.099136	11.4	24.1	-29.9	1
9.7	-2.81547	5.344488	8.5347	10.5	15.2	-36.6	1
9.705	-2.17782	5.122782	8.717166	7.6	0.4	-43.8	1
9.71	-0.975114	5.01291	9.188046	4.8	-14.4	-51.6	1
9.715	-0.223668	4.644054	8.862354	0.2	-23.1	-62.7	1
9.72	-0.523854	4.275198	8.42679	-3.1	-23.8	-71.9	1
9.725	-1.389096	4.275198	8.499384	-4.5	-23.1	-80.1	1
9.73	-2.13858	4.165326	8.717166	-5.6	-25.4	-87.2	1
9.735	-2.401488	4.128048	8.644572	-7	-33	-92.6	1
9.74	-2.101302	4.128048	8.607294	-8.1	-45	-98	1
9.745	-1.349856	4.128048	8.27964	-8.9	-54.3	-100.6	1
9.75	-0.449298	4.018176	8.061858	-9.1	-59.4	-102.3	1
9.755	0.149112	4.053492	8.134453	-8.4	-59.6	-103.9	1
9.76	0.300186	4.569498	8.499384	-7.4	-54.3	-106.5	1
9.765	0.037278	4.903038	8.752482	-7.9	-47.8	-110.1	1
9.77	-0.41202	5.122782	9.007543	-9.7	-42.1	-114.1	1
9.775	-0.712206	5.122782	8.970264	-13.7	-38	-119.2	1
9.78	-0.8632801	4.86576	8.644572	-16.8	-37.3	-123.4	1
9.785	-1.08891	4.644054	8.27964	-19.1	-38.3	-127.2	1
9.79	-1.163466	4.496904	8.061858	-20.3	-39.6	-130.7	1
9.795	-1.126188	4.349754	7.736166	-20.6	-42.4	-133.3	1
9.8	-0.8260021	4.23792	7.335918	-20.8	-46.4	-136	1
9.805	-0.337464	4.018176	7.010226	-20.9	-49.7	-138.1	1
9.81	0.074556	3.64932	6.354918	-20.3	-52.3	-138.9	1
9.815	0.223668	3.058758	5.519106	-19	-54	-138.8	1
9.82	-0.260946	2.689902	4.975632	-14.9	-56.6	-137.1	1
9.825	-1.2753	3.02148	4.830444	-8.4	-64.4	-132.7	1
9.83	-0.674928	3.317742	4.575384	-2.3	-85.7	-124.1	1
9.835	1.389096	3.79647	4.685256	4.9	-118.3	-108.5	1
9.84	3.90438	4.09077	4.903038	9.8	-137.8	-94.9	1
9.845	5.368032	4.38507	5.266008	12	-145.1	-79.8	1
9.85	5.593662	4.828482	5.774166	13.7	-144.1	-60.3	1
9.855	4.241844	4.903038	6.717888	13.9	-141.9	-42.9	1
9.86	2.778192	5.45436	8.462107	12.2	-140.3	-26.1	1
9.865	2.515284	6.635484	10.82239	7.1	-137.3	-11.7	1
9.87	6.94548	10.46923	16.52593	-3.7	-128.1	-0.3	1
9.875	11.03821	16.55143	22.40997	-24.8	-87.5	3.9	1
9.88	-5.21892	5.93505	11.69548	-62	-7.7	14.7	1
9.885	-2.890026	1.400868	2.54079	-85.7	-25.4	42.5	1
9.89	-6.044922	6.451056	13.03945	-43	-22.6	55.4	1
9.895	-4.092732	4.349754	14.05577	-42	-29.5	54.1	1
9.9	-0.223668	-0.8829001	8.5347	-54.3	-48.5	49.7	1
9.905	3.304008	-0.035316	9.843354	-36.8	-46	44.3	1
9.91	7.17111	4.349754	11.36783	-17.2	-35	35.6	1
9.915	6.570738	4.644054	9.768799	-14.7	-21.7	30.1	1
9.92	4.167288	3.980898	8.5347	-12.8	-7.4	23.4	1
9.925	3.003822	5.16006	9.588294	-2.9	0.3	12.3	1
9.93	2.740914	4.753926	9.405828	-0.1	2.6	3.3	1
9.935	2.515284	4.09077	8.789761	-2	3.9	-0.8	1
9.94	1.72656	4.681332	9.225325	0	7.3	-2.9	1
9.945	1.08891	4.681332	9.115453	-0.7	9.2	-5.1	1
9.95	0.9005581	4.534182	9.115453	-2	9.3	-6.7	1
9.955	0.749484	4.422348	9.225325	-2.3	9.6	-6.7	1
9.96	0.300186	4.38507	9.15273	-3.5	10.5	-6.3	1
9.965	-0.300186	4.534182	9.188046	-4.2	9.7	-4.2	1
9.97	-0.486576	4.644054	9.26064	-6	7.6	-2.1	1
9.975	-0.41202	4.606776	9.115453	-7.9	4.5	-0.4	1
9.98	-0.18639	4.606776	9.188046	-8.9	1.8	1.3	1
9.985	0.037278	4.38507	9.115453	-10.2	-0.3	3.1	1
9.99	0.337464	4.38507	9.115453	-11	-1.8	4.4	1
[truncated: 4,162 more rows]
