# Supplementary material for: Real-Time Detection of Freezing Motions in Parkinson's Patients for Adaptive Gait Phase Synchronous Cueing
Source: Front Neurol. 2021 Dec 6;12:720516. doi: 10.3389/fneur.2021.720516 (PMC8685223; doi:10.3389/fneur.2021.720516)
Supplement: Supplementary file 2 [file Data_Sheet_2.zip › data/S1/S1_left_foot_trial_1.csv]

time	acc_x	acc_y	acc_z	gyr_x	gyr_y	gyr_z	FoG
0	0.9005581	4.275198	9.15273	0.7	-0.1	0.3	0
0.005	0.9378361	4.275198	9.115453	0.9	-0.1	0.5	0
0.01	0.9378361	4.275198	9.115453	0.7	0	0.9	0
0.015	0.9005581	4.349754	9.080136	0.7	-0.2	0.5	0
0.02	0.9005581	4.38507	9.15273	0.6	0	0.2	0
0.025	0.9378361	4.312476	9.080136	0.7	0	0	0
0.03	0.9378361	4.38507	9.15273	1.1	0	-0.2	0
0.035	0.9378361	4.349754	9.188046	0.9	0	0	0
0.04	0.9378361	4.349754	9.115453	1.1	-0.2	0.2	0
0.045	0.9005581	4.422348	9.115453	1.2	0	0.2	0
0.05	0.9005581	4.422348	9.115453	1.1	-0.2	0	0
0.055	0.8260021	4.422348	9.115453	0.9	-0.2	0.1	0
0.06	0.8260021	4.38507	9.115453	0.2	-0.1	-0.2	0
0.065	0.7867621	4.38507	9.080136	0.4	0	0.2	0
0.07	0.9378361	4.38507	9.115453	0.7	0.1	-0.1	0
0.075	0.9005581	4.38507	9.115453	0.7	0	-0.3	0
0.08	0.8632801	4.422348	9.115453	0.4	-0.2	0	0
0.085	0.8632801	4.459626	9.115453	0.3	-0.2	0.1	0
0.09	0.9005581	4.38507	9.15273	0.4	-0.8	0	0
0.095	0.9005581	4.38507	9.115453	0.4	-0.7	0	0
0.1	0.9005581	4.312476	9.15273	-0.2	-0.4	0	0
0.105	0.9005581	4.38507	9.115453	0	-0.4	0.2	0
0.11	0.9005581	4.312476	9.15273	0	0	0.1	0
0.115	0.9378361	4.38507	9.115453	0.3	0	0.1	0
0.12	0.9378361	4.38507	9.080136	0.5	0	0.2	0
0.125	0.9378361	4.349754	9.080136	0.5	0	0.7	0
0.13	0.9378361	4.38507	9.115453	0.3	0	0.4	0
0.135	0.9378361	4.38507	9.080136	0	0	0.4	0
0.14	0.9005581	4.38507	9.115453	0	0.2	0.3	0
0.145	0.8632801	4.349754	9.080136	0.2	0	0.7	0
0.15	0.9005581	4.38507	9.15273	0.8	0	0	0
0.155	0.9005581	4.349754	9.080136	0.1	-0.1	0	0
0.16	0.9005581	4.312476	9.15273	0	0.2	0	0
0.165	0.9005581	4.312476	9.115453	-0.4	0	0	0
0.17	0.9378361	4.349754	9.080136	-0.2	0	-0.4	0
0.175	0.975114	4.349754	9.115453	0.2	0.3	-0.2	0
0.18	0.9378361	4.349754	9.115453	0.2	0	-0.2	0
0.185	0.9005581	4.38507	9.080136	0.7	0.1	0.2	0
0.19	0.9005581	4.312476	9.15273	0.7	0	0.1	0
0.195	0.9378361	4.349754	9.115453	0.4	-0.4	0	0
0.2	0.9378361	4.312476	9.042858	0.5	0	0	0
0.205	0.9005581	4.38507	9.115453	0.4	0.5	0	0
0.21	0.9005581	4.349754	9.225325	0.8	0	0.5	0
0.215	0.9005581	4.422348	9.188046	0.7	0	0	0
0.22	0.9005581	4.349754	9.080136	0.8	0	0	0
0.225	0.8632801	4.38507	9.080136	0.7	-0.1	0.2	0
0.23	0.9378361	4.349754	9.15273	0.5	0	0.2	0
0.235	0.9005581	4.312476	9.115453	0.2	0	0.3	0
0.24	0.9378361	4.312476	9.115453	0.4	0	0.1	0
0.245	0.8632801	4.38507	9.115453	0.6	0	0.4	0
0.25	0.9005581	4.349754	9.188046	0.5	-0.2	0.2	0
0.255	0.9378361	4.349754	9.15273	0.2	0.1	0.7	0
0.26	0.9378361	4.312476	9.080136	0.6	0	0.7	0
0.265	0.9005581	4.422348	9.115453	0.4	-0.2	0.3	0
0.27	0.9005581	4.38507	9.115453	0.4	0	0.2	0
0.275	0.9005581	4.422348	9.080136	0.4	-0.3	0.3	0
0.28	0.9005581	4.349754	9.115453	0.3	-0.3	0.5	0
0.285	0.9005581	4.38507	9.042858	0.4	0	0.1	0
0.29	0.975114	4.312476	9.15273	0.3	0	-0.2	0
0.295	0.9005581	4.38507	9.080136	0.3	0	-0.2	0
0.3	0.9378361	4.38507	9.080136	0	-0.1	0.2	0
0.305	0.9005581	4.38507	9.115453	0.1	0	-0.1	0
0.31	0.9005581	4.422348	9.080136	0.1	0.2	-0.4	0
0.315	0.9005581	4.422348	9.080136	-0.3	0	0.1	0
0.32	0.9005581	4.422348	9.080136	-0.4	0	0.2	0
0.325	0.8632801	4.422348	9.080136	-0.4	-0.2	0	0
0.33	0.8632801	4.422348	9.15273	-0.2	0	0	0
0.335	0.8632801	4.422348	9.080136	-0.7	0	0.1	0
0.34	0.7867621	4.422348	9.080136	-0.7	0	-0.1	0
0.345	0.8632801	4.349754	9.15273	-0.7	-0.1	0.1	0
0.35	0.9005581	4.312476	9.115453	-0.6	0.2	0	0
0.355	0.975114	4.349754	9.080136	-0.4	0	0	0
0.36	0.9005581	4.349754	9.15273	-0.6	0.1	-0.2	0
0.365	0.9378361	4.349754	9.188046	-0.4	0.2	0.2	0
0.37	0.975114	4.38507	9.188046	-0.6	0.2	0.3	0
0.375	0.975114	4.349754	9.115453	-0.2	0	0.6	0
0.38	0.9378361	4.349754	9.15273	-0.3	0	0.3	0
0.385	0.9378361	4.422348	9.115453	0.3	0	0.4	0
0.39	0.975114	4.349754	9.15273	1	0	0.4	0
0.395	0.9378361	4.38507	9.115453	0.7	0.2	0.2	0
0.4	0.975114	4.275198	9.115453	0	0.5	0.4	0
0.405	0.975114	4.349754	9.188046	0.2	0.7	0.1	0
0.41	0.975114	4.312476	9.225325	0.5	0.8	0.5	0
0.415	0.9005581	4.275198	9.15273	0.8	0.9	0.7	0
0.42	0.9378361	4.275198	9.188046	1.1	0.7	0.3	0
0.425	0.9378361	4.275198	9.15273	1	1	0.8	0
0.43	0.8632801	4.202604	9.15273	0.9	0.7	1.1	0
0.435	0.749484	4.312476	9.188046	1.3	0.7	1.3	0
0.44	0.749484	4.275198	9.15273	1.8	0.9	1	0
0.445	0.712206	4.38507	9.080136	2.3	0.9	0.6	0
0.45	0.7867621	4.349754	9.115453	2.7	0.4	1	0
0.455	0.8260021	4.422348	9.080136	2.6	0	0.5	0
0.46	0.8632801	4.459626	9.080136	2.6	-0.2	0.4	0
0.465	0.8632801	4.496904	9.080136	2.3	-0.5	0.2	0
0.47	0.9378361	4.459626	9.115453	2.5	-0.7	0.1	0
0.475	0.8260021	4.422348	8.970264	2.8	-0.2	-0.2	0
0.48	0.8260021	4.459626	9.042858	2.8	0	-0.7	0
0.485	0.8632801	4.534182	9.115453	1.7	-0.4	-0.8	0
0.49	0.8632801	4.569498	9.188046	2	-0.8	-0.9	0
0.495	0.9005581	4.534182	9.080136	1.7	-0.9	-1.1	0
0.5	0.9005581	4.496904	9.042858	1.1	-0.6	-1.3	0
0.505	0.8632801	4.534182	9.080136	1	-0.4	-1	0
0.51	0.8632801	4.459626	9.115453	0.7	-0.3	-1.3	0
0.515	0.8632801	4.534182	9.115453	0	-0.4	-1.8	0
0.52	0.9378361	4.569498	9.225325	-0.6	-0.4	-2.4	0
0.525	1.012392	4.644054	9.297918	-0.6	-0.5	-2.6	0
0.53	1.08891	4.753926	9.225325	-1.1	-0.3	-3	0
0.535	1.04967	4.753926	9.188046	-1.5	0.4	-3.2	0
0.54	1.04967	4.753926	9.225325	-1.8	1.1	-4.1	0
0.545	1.012392	4.681332	9.15273	-2.7	1.3	-3.5	0
0.55	0.9378361	4.569498	9.080136	-3.1	1.5	-4.4	0
0.555	0.9378361	4.459626	9.042858	-3.3	2.1	-4.4	0
0.56	0.9378361	4.38507	9.042858	-3.9	2.4	-4.3	0
0.565	0.9005581	4.38507	9.007543	-3.7	2.2	-5.1	0
0.57	0.9005581	4.275198	9.042858	-3.5	2.1	-5.3	0
0.575	0.9005581	4.165326	9.007543	-3.5	2.1	-5.3	0
0.58	0.9005581	4.23792	9.042858	-3.2	2.3	-4.8	0
0.585	0.9005581	4.128048	9.080136	-3.2	2.1	-4.3	0
0.59	0.9378361	4.202604	9.15273	-2.5	1.9	-3.9	0
0.595	0.9378361	4.09077	9.115453	-2	2	-3.9	0
0.6	0.9378361	4.018176	9.15273	-2.1	2.1	-3.5	0
0.605	0.9005581	4.053492	9.188046	-1.4	2.2	-2.7	0
0.61	0.9005581	4.053492	9.115453	-0.8	2.3	-2.3	0
0.615	0.975114	4.09077	9.26064	-0.8	2.3	-1.3	0
0.62	1.04967	4.275198	9.333235	0	2.7	-0.7	0
0.625	1.126188	4.38507	9.297918	0	3.2	-0.2	0
0.63	1.126188	4.422348	9.333235	0.3	4.3	0.2	0
0.635	1.163466	4.496904	9.225325	0.1	5.6	0.2	0
0.64	1.163466	4.496904	9.26064	-0.1	6.5	0.9	0
0.645	1.08891	4.534182	9.26064	-0.2	7.4	1.1	0
0.65	0.975114	4.534182	9.26064	-0.9	8.3	1.1	0
0.655	0.9378361	4.422348	9.188046	-0.4	8.6	1.5	0
0.66	0.8260021	4.459626	9.15273	-0.7	8.8	0.7	0
0.665	0.8632801	4.38507	9.188046	-0.8	9.3	0.4	0
0.67	0.9005581	4.422348	9.225325	-1.3	9.6	0	0
0.675	0.9378361	4.38507	9.225325	-1.6	10.4	0	0
0.68	0.9378361	4.349754	9.188046	-1.5	11	0	0
0.685	0.8260021	4.349754	9.15273	-1.2	10.7	0.5	0
0.69	0.712206	4.349754	9.26064	-0.9	11.3	0.5	0
0.695	0.600372	4.459626	9.188046	-1.1	11.2	0	0
0.7	0.63765	4.459626	9.26064	-0.8	10.9	0.3	0
0.705	0.674928	4.459626	9.188046	-1.6	10.9	0	0
0.71	0.749484	4.534182	9.188046	-1.6	10.7	-0.1	0
0.715	0.9378361	4.569498	9.188046	-2.1	10.7	0	0
0.72	0.9005581	4.644054	9.26064	-2.2	11.7	-0.3	0
0.725	1.012392	4.569498	9.26064	-3.4	12.9	0.3	0
0.73	0.975114	4.606776	9.225325	-4.2	13.5	1	0
0.735	0.975114	4.534182	9.225325	-4.4	13.8	1.5	0
0.74	0.9005581	4.534182	9.188046	-4.7	14.4	2.1	0
0.745	0.8260021	4.496904	9.225325	-5.3	15.1	2.8	0
0.75	0.7867621	4.422348	9.007543	-5.9	15.3	3.8	0
0.755	0.674928	4.275198	8.862354	-6.4	15.2	4.2	0
0.76	0.523854	4.23792	8.789761	-6.3	14.9	5.2	0
0.765	0.449298	4.202604	8.644572	-6	14.2	5.6	0
0.77	0.563094	4.23792	8.5347	-5.3	11.9	6.6	0
0.775	0.674928	4.202604	8.571979	-4.4	10	7.9	0
0.78	0.7867621	4.349754	8.5347	-3.5	7.9	8.8	0
0.785	0.9005581	4.422348	8.607294	-3	6.4	9.5	0
0.79	0.9378361	4.606776	8.752482	-2.9	5.7	10.4	0
0.795	1.04967	4.681332	8.862354	-2.8	5.6	11.6	0
0.8	0.9378361	4.791204	8.934948	-3.7	5.8	12.2	0
0.805	0.9005581	4.71861	8.897671	-4.7	5.1	12.1	0
0.81	0.8632801	4.71861	8.862354	-5.7	4.7	12.4	0
0.815	0.7867621	4.753926	8.862354	-6.1	4.1	12.5	0
0.82	0.8632801	4.681332	8.862354	-6.1	3	13.2	0
0.825	0.8632801	4.681332	8.789761	-6	2.5	13.2	0
0.83	0.8632801	4.71861	8.897671	-6	2.5	12.9	0
0.835	0.8632801	4.71861	9.007543	-6	1.9	12.6	0
0.84	0.9005581	4.86576	9.115453	-5.8	1.8	12.2	0
0.845	1.04967	4.903038	9.225325	-6.5	1.9	12.6	0
0.85	1.04967	4.828482	9.225325	-7.7	2	12.8	0
0.855	1.238022	4.86576	9.15273	-7.7	2.2	13.1	0
0.86	1.238022	4.938354	9.26064	-8.8	2.3	13.3	0
0.865	1.312578	5.01291	9.333235	-10.1	3.3	14	0
0.87	1.426374	4.975632	9.225325	-11.6	4	14.9	0
0.875	1.538208	4.828482	9.007543	-13	4.4	15.6	0
0.88	1.463652	4.86576	9.007543	-13	4.3	17	0
0.885	1.426374	4.86576	8.789761	-13.2	4.2	18.2	0
0.89	1.538208	4.828482	8.752482	-13.3	4.1	19.2	0
0.895	1.575486	5.01291	8.717166	-12.9	3.9	19.8	0
0.9	1.538208	4.975632	8.679889	-12.4	4	20.2	0
0.905	1.389096	5.16006	8.717166	-11.4	3.9	21	0
0.91	1.50093	5.197338	8.789761	-10.5	3.9	20.7	0
0.915	1.538208	5.419044	8.897671	-10.4	4.9	20.2	0
0.92	1.612764	5.491638	8.825076	-10.5	5.9	19.6	0
0.925	1.538208	5.491638	8.752482	-10.8	5.4	19.4	0
0.93	1.426374	5.45436	8.717166	-10.7	4.9	19.2	0
0.935	1.312578	5.45436	8.752482	-10.2	3.5	18.7	0
0.94	1.200744	5.491638	8.862354	-9.7	1.7	18.4	0
0.945	1.163466	5.566194	8.934948	-9.8	0.2	17.9	0
0.95	1.312578	5.528916	9.080136	-9.5	-1.7	16.9	0
0.955	1.463652	5.491638	9.080136	-9.8	-2.7	16.2	0
0.96	1.349856	5.381766	9.26064	-9.9	-3.6	15.9	0
0.965	1.389096	5.234616	9.297918	-9.8	-4.3	15.1	0
0.97	1.463652	5.16006	9.405828	-10.2	-5.6	14.3	0
0.975	1.50093	4.938354	9.333235	-10.1	-6.2	13.9	0
0.98	1.50093	4.71861	9.26064	-10.5	-7	13.5	0
0.985	1.538208	4.422348	9.26064	-10.3	-7.5	13.8	0
0.99	1.463652	4.23792	9.370512	-9.5	-7.8	14.5	0
0.995	1.50093	4.23792	9.478422	-8.1	-7.9	14.7	0
1	1.575486	4.09077	9.551017	-8.1	-8.3	14.6	0
1.005	1.652004	4.018176	9.696204	-8.3	-8.6	14.6	0
1.01	1.652004	3.833748	9.878671	-8.8	-8.2	15.5	0
1.015	1.538208	3.64932	9.951264	-10.4	-7.8	16.8	0
1.02	1.463652	3.464892	10.13373	-11.4	-8.1	17.8	0
1.025	1.426374	3.353058	10.16905	-12	-8.4	19.3	0
1.03	1.463652	3.133314	10.20632	-13.4	-8.5	20.1	0
1.035	1.463652	2.984202	10.20632	-15.1	-8.8	21	0
1.04	1.389096	2.652624	10.16905	-17.1	-8.4	22	0
1.045	1.238022	2.505474	10.02386	-18.6	-7.5	23.5	0
1.05	0.975114	2.248452	9.951264	-19.6	-7	24.8	0
1.055	0.7867621	2.064024	9.878671	-20.3	-7.4	25	0
1.06	0.674928	1.95219	9.806076	-21.4	-7.9	25.4	0
1.065	0.563094	1.842318	9.588294	-22.5	-8.2	25.3	0
1.07	0.523854	1.80504	9.660889	-23.5	-8	25.6	0
1.075	0.374742	1.842318	9.5157	-25.1	-7.1	25.2	0
1.08	0.223668	1.842318	9.551017	-26.2	-6.8	24.2	0
1.085	0.037278	1.695168	9.333235	-27.7	-6	24	0
1.09	-0.18639	1.620612	8.970264	-29.6	-6.1	22.8	0
1.095	-0.260946	1.326312	8.679889	-30.1	-5.8	21.7	0
1.1	-0.260946	1.251756	8.42679	-30.3	-5.4	20.4	0
1.105	-0.260946	1.21644	8.42679	-29.6	-4.7	18.7	0
1.11	-0.111834	1.251756	8.462107	-29.1	-3.5	17.5	0
1.115	-0.111834	1.400868	8.42679	-29.3	-2.1	16.6	0
1.12	-0.18639	1.473462	8.5347	-30	-0.9	16.6	0
1.125	-0.223668	1.51074	8.499384	-30.8	-0.3	16.5	0
1.13	-0.111834	1.36359	8.352234	-31.9	-0.4	17.1	0
1.135	2.627118	0.551322	8.17173	-33.2	-0.3	17.1	0
1.14	5.181642	2.801736	7.373196	-31.3	5.5	15.6	0
1.145	-1.08891	2.505474	8.352234	-23.4	50.1	18.9	0
1.15	-6.419664	3.096036	8.42679	-21.1	70.4	20.3	0
1.155	-6.231312	4.09077	10.35151	-13	59.2	18.5	0
1.16	-4.016214	5.785938	12.7118	-6.6	32.7	14.9	0
1.165	-3.527676	5.970366	13.58293	-9.1	26.6	14.7	0
1.17	-4.279122	5.269932	13.54761	-14.7	25.2	14	0
1.175	-3.641472	4.71861	13.21996	-17.4	17.4	11.4	0
1.18	-1.989468	4.534182	12.74908	-18.2	6.7	8.7	0
1.185	-0.712206	4.128048	11.80339	-18.6	1.4	6.2	0
1.19	0.111834	3.537486	10.82239	-18.9	0.4	4.1	0
1.195	0.9378361	2.948886	9.733482	-19.2	-0.4	2.4	0
1.2	1.689282	2.468196	8.897671	-18.6	-1.1	2.1	0
1.205	1.95219	2.101302	8.244325	-17	-0.7	3	0
1.21	2.215098	1.842318	7.953948	-14.2	0.3	4.9	0
1.215	2.17782	1.879596	7.771482	-11.5	1.8	6.9	0
1.22	2.101302	1.95219	7.80876	-9.7	2.8	8.5	0
1.225	1.801116	2.173896	7.80876	-8.1	3.9	10.3	0
1.23	1.612764	2.321046	8.026543	-7.1	4.6	10.7	0
1.235	1.08891	2.542752	8.134453	-5.6	5.6	10.9	0
1.24	0.7867621	2.617308	8.499384	-4.6	7	10.4	0
1.245	0.41202	2.764458	8.862354	-3.4	7.4	7.8	0
1.25	0	2.984202	9.297918	-1.8	7.9	6.5	0
1.255	-0.374742	3.16863	9.915949	-0.4	7.1	5.1	0
1.26	-0.523854	3.464892	10.45942	0.6	5.6	4.2	0
1.265	-0.523854	3.721914	10.7498	0.7	3.7	3.9	0
1.27	-0.486576	3.833748	10.82239	0.9	0.7	3.2	0
1.275	-0.223668	3.869064	10.45942	0.4	-1.6	2.7	0
1.28	0.111834	3.64932	10.16905	0.3	-3.7	1.5	0
1.285	0.41202	3.574764	9.806076	0.6	-4.8	0	0
1.29	0.674928	3.317742	9.5157	0.6	-5.2	-1.1	0
1.295	0.7867621	3.133314	9.405828	1.7	-4.4	-3.1	0
1.3	0.8260021	3.133314	9.370512	2.5	-2.9	-5.1	0
1.305	0.712206	3.280464	9.443107	2.4	-1.6	-7.6	0
1.31	0.523854	3.353058	9.551017	2.5	-0.9	-9.7	0
1.315	0.300186	3.427614	9.62361	2.9	-0.7	-11.4	0
1.32	0.074556	3.317742	9.733482	3.4	-0.7	-12.8	0
1.325	0	3.317742	9.768799	3	-1	-15	0
1.33	0.037278	3.280464	9.806076	2.6	-1.8	-17.5	0
1.335	0.18639	3.317742	9.660889	2.5	-2.5	-18.6	0
1.34	0.523854	3.243186	9.660889	2	-3	-20.6	0
1.345	0.7867621	3.280464	9.660889	2.6	-3.3	-21.5	0
1.35	1.126188	3.280464	9.733482	2.6	-2.6	-22.8	0
1.355	1.312578	3.317742	9.62361	2.7	-2	-22.8	0
1.36	1.575486	3.317742	9.588294	2.5	-1.6	-22.2	0
1.365	1.652004	3.353058	9.660889	2.8	-0.7	-21.2	0
1.37	1.652004	3.16863	9.588294	3.1	0.3	-19.8	0
1.375	1.652004	3.243186	9.551017	3.3	0.8	-18.9	0
1.38	1.801116	3.205908	9.478422	3.5	1.1	-17.5	0
1.385	1.838394	3.16863	9.370512	4.4	2.1	-15.1	0
1.39	1.763838	3.280464	9.478422	5.3	3.2	-12.3	0
1.395	1.801116	3.317742	9.62361	5.3	3.3	-9.6	0
1.4	1.763838	3.280464	9.733482	5.8	3.7	-8.4	0
1.405	1.575486	3.317742	9.733482	6	3.9	-6.3	0
1.41	1.50093	3.280464	9.768799	5.6	4.6	-4.2	0
1.415	1.312578	3.317742	9.733482	5.3	5.6	-2.4	0
1.42	1.08891	3.317742	9.733482	5.5	6.7	-1.6	0
1.425	0.8632801	3.390336	9.733482	5.4	7	-1.4	0
1.43	0.712206	3.464892	9.806076	5.6	7.2	-0.7	0
1.435	0.600372	3.50217	9.806076	5.1	6.8	-0.7	0
1.44	0.523854	3.574764	9.733482	4.6	6.6	-0.8	0
1.445	0.449298	3.50217	9.733482	3.9	6.5	-0.2	0
1.45	0.486576	3.537486	9.733482	3.5	6.3	-0.4	0
1.455	0.523854	3.427614	9.660889	2.9	5.8	-0.8	0
1.46	0.523854	3.464892	9.588294	2.3	5.5	-0.9	0
1.465	0.63765	3.317742	9.551017	2.1	5.3	-1.4	0
1.47	0.674928	3.280464	9.5157	2.3	5.4	-1.6	0
1.475	0.7867621	3.16863	9.62361	2.1	5.2	-1.6	0
1.48	0.8260021	3.205908	9.5157	2.1	5.3	-0.9	0
1.485	0.8260021	3.243186	9.5157	2.3	5.6	-0.6	0
1.49	0.7867621	3.317742	9.588294	2	5.8	-0.2	0
1.495	0.749484	3.353058	9.733482	2.3	6	0.2	0
1.5	0.712206	3.464892	9.768799	1.5	6	0.8	0
1.505	0.674928	3.537486	9.768799	0.7	5.7	1.8	0
1.51	0.63765	3.50217	9.62361	0.2	5.3	2.5	0
1.515	0.563094	3.390336	9.660889	-0.3	5.2	2.5	0
1.52	0.63765	3.353058	9.696204	-0.8	5.2	2.3	0
1.525	0.7867621	3.353058	9.696204	-0.7	5.2	2.5	0
1.53	0.600372	3.427614	9.768799	-0.9	5.6	3	0
1.535	0.63765	3.280464	9.551017	-1.3	5.3	2.9	0
1.54	0.523854	3.243186	9.588294	-1.1	5.2	3.1	0
1.545	0.486576	3.16863	9.5157	-1.1	5.5	3	0
1.55	0.523854	3.243186	9.733482	-1	5.5	3.2	0
1.555	0.300186	3.317742	9.696204	-0.6	5.2	3.2	0
1.56	0.337464	3.353058	9.696204	-0.7	5.1	3.4	0
1.565	0.486576	3.427614	9.588294	-1.5	4.2	3.7	0
1.57	0.523854	3.317742	9.62361	-1.4	4.4	3.7	0
1.575	0.486576	3.390336	9.5157	-1.9	4.9	3.4	0
1.58	0.486576	3.353058	9.478422	-2.1	4	2.6	0
1.585	0.374742	3.317742	9.588294	-2	4.5	2.7	0
1.59	0.374742	3.205908	9.551017	-2.6	4.4	3.1	0
1.595	0.223668	3.243186	9.5157	-2.8	3.7	3	0
1.6	0.18639	3.096036	9.551017	-3	3.2	3	0
1.605	0.037278	3.133314	9.478422	-2.9	3	3.2	0
1.61	-0.037278	3.16863	9.478422	-2.9	1.8	2.6	0
1.615	-0.074556	3.16863	9.551017	-2.8	1.1	2.2	0
1.62	0.037278	3.243186	9.588294	-2.6	0	2.5	0
1.625	0.149112	3.280464	9.62361	-2.5	-0.8	2.1	0
1.63	0.374742	3.317742	9.696204	-2.8	-1.3	2.1	0
1.635	0.523854	3.353058	9.660889	-2.9	-1.7	2.3	0
1.64	0.7867621	3.280464	9.733482	-3.5	-1.6	2.8	0
1.645	0.8632801	3.317742	9.660889	-3.7	-1.5	2.3	0
1.65	0.8632801	3.243186	9.62361	-4	-0.9	2.2	0
1.655	0.63765	3.205908	9.551017	-3.9	-0.4	2.2	0
1.66	0.374742	3.16863	9.551017	-3.7	-0.3	2.4	0
1.665	0	3.243186	9.5157	-3.5	-0.4	2	0
1.67	-0.260946	3.205908	9.478422	-3	-0.7	1.1	0
1.675	-0.486576	3.16863	9.443107	-3.2	-1.7	0.2	0
1.68	-0.41202	3.16863	9.5157	-3.3	-3.2	-0.1	0
1.685	-0.223668	3.205908	9.478422	-3.3	-5.1	-0.7	0
1.69	0.037278	3.205908	9.551017	-3.5	-6.5	-1.5	0
1.695	0.337464	3.133314	9.5157	-2.9	-8	-1.1	0
1.7	0.563094	3.133314	9.5157	-3.4	-8.9	-0.4	0
1.705	0.600372	3.058758	9.5157	-3.5	-9.1	0.4	0
1.71	0.63765	3.133314	9.62361	-3.4	-9	0.3	0
1.715	0.523854	3.280464	9.660889	-3.1	-9	0	0
1.72	0.449298	3.243186	9.768799	-3	-8.9	-0.2	0
1.725	0.41202	3.280464	9.806076	-2.8	-9.1	-0.9	0
1.73	0.337464	3.280464	9.806076	-3.2	-9.1	-1.1	0
1.735	0.374742	3.243186	9.660889	-3.5	-9.6	-2	0
1.74	0.449298	3.16863	9.62361	-3.8	-10	-2.3	0
1.745	0.563094	3.02148	9.5157	-3.7	-10	-2.4	0
1.75	0.486576	2.984202	9.551017	-3.3	-10	-2.9	0
1.755	0.63765	2.911608	9.478422	-2.5	-10.1	-3	0
1.76	0.7867621	2.984202	9.588294	-1.5	-10.7	-3.1	0
1.765	0.8260021	3.16863	9.660889	-0.8	-10.1	-2.4	0
1.77	0.9378361	3.133314	9.62361	-0.7	-10.4	-2	0
1.775	0.8632801	3.133314	9.62361	-0.8	-10.5	-1.7	0
1.78	0.8260021	3.133314	9.443107	-0.7	-10.6	-1.6	0
1.785	0.712206	3.133314	9.588294	-0.7	-10.2	-1.9	0
1.79	0.712206	3.205908	9.660889	-0.7	-10.1	-1.3	0
1.795	0.63765	3.317742	9.660889	-0.7	-10	-1.1	0
1.8	0.63765	3.317742	9.696204	-1	-10.2	-0.8	0
1.805	0.674928	3.317742	9.62361	-1.6	-10.4	-0.4	0
1.81	0.749484	3.243186	9.696204	-1.8	-10.6	-0.2	0
1.815	0.8260021	3.243186	9.660889	-1.9	-10.2	0	0
1.82	0.975114	3.205908	9.696204	-2.1	-10.4	-0.4	0
1.825	1.012392	3.133314	9.696204	-2.3	-9.9	-1	0
1.83	1.126188	3.205908	9.588294	-2.3	-9.8	-0.7	0
1.835	1.163466	3.133314	9.696204	-1.8	-9.2	-0.4	0
1.84	1.238022	3.243186	9.768799	-1.8	-8.1	0	0
1.845	1.163466	3.243186	9.768799	-1.8	-7.4	-0.2	0
1.85	1.163466	3.243186	9.696204	-2.1	-7	-0.2	0
1.855	1.126188	3.16863	9.588294	-2	-6.5	-0.7	0
1.86	1.012392	3.16863	9.62361	-2.1	-5.8	-0.4	0
1.865	1.04967	3.16863	9.733482	-2	-5.7	-0.1	0
1.87	1.08891	3.205908	9.806076	-1.9	-4.7	-0.4	0
1.875	1.126188	3.280464	9.768799	-2.5	-3.9	-0.4	0
1.88	1.238022	3.16863	9.733482	-2.8	-3.9	-0.7	0
1.885	1.389096	3.133314	9.696204	-2.5	-2.7	-0.8	0
1.89	1.50093	3.096036	9.62361	-2.2	-1.9	-0.9	0
1.895	1.50093	3.16863	9.62361	-2.3	-0.7	0	0
1.9	1.312578	3.133314	9.660889	-2.3	0.4	0	0
1.905	1.238022	3.133314	9.696204	-2.1	1.3	0.4	0
1.91	1.126188	3.096036	9.660889	-1.6	2	0.7	0
1.915	1.012392	3.133314	9.5157	-1.4	2.1	0.1	0
1.92	1.012392	3.058758	9.551017	-0.9	2.6	0.2	0
1.925	0.9005581	2.984202	9.551017	-1.3	3	0.4	0
1.93	0.8632801	2.87433	9.478422	-0.7	3.2	0	0
1.935	0.8632801	2.87433	9.443107	0.4	3.5	0.2	0
1.94	0.8260021	2.948886	9.551017	0.9	3.5	0	0
1.945	0.749484	3.096036	9.551017	1.3	3.5	-0.1	0
1.95	0.8260021	3.058758	9.62361	1.7	3.8	-0.8	0
1.955	0.749484	3.096036	9.660889	2	3.5	-0.7	0
1.96	0.7867621	3.02148	9.660889	2.2	3.5	-0.9	0
1.965	0.8260021	2.984202	9.5157	2.2	3.1	-1.2	0
1.97	0.8632801	2.911608	9.551017	2.3	3.2	-1.1	0
1.975	0.8632801	2.948886	9.62361	2.8	3.5	-0.9	0
1.98	0.8632801	2.911608	9.551017	3.5	3.5	-1.2	0
1.985	0.8260021	2.911608	9.405828	3.9	3.5	-0.7	0
1.99	0.712206	2.911608	9.478422	4.4	3.8	-0.6	0
1.995	0.523854	2.911608	9.5157	5.2	3.4	-0.2	0
2	0.41202	2.948886	9.551017	6	3.1	-0.9	0
2.005	0.223668	3.096036	9.551017	6.3	2.5	-1.3	0
2.01	0.149112	3.058758	9.443107	6.5	1.5	-1.8	0
2.015	0.300186	3.096036	9.443107	6.6	0.4	-1.7	0
2.02	0.41202	3.133314	9.551017	6.7	-0.1	-2.3	0
2.025	0.63765	3.205908	9.62361	7	-0.9	-3.2	0
2.03	0.9005581	3.353058	9.806076	7.3	-1.1	-2.9	0
2.035	1.012392	3.537486	9.988543	7	-0.7	-2.5	0
2.04	1.08891	3.64932	10.02386	6.5	-0.5	-2.2	0
2.045	0.9378361	3.64932	9.843354	4.6	-0.1	-2.3	0
2.05	0.7867621	3.427614	9.696204	3.7	0.6	-2.1	0
2.055	0.749484	3.205908	9.478422	3	0.7	-2.3	0
2.06	0.63765	3.096036	9.588294	3.2	0.7	-2.8	0
2.065	0.600372	3.243186	9.696204	3.6	0.6	-2.8	0
2.07	0.63765	3.427614	9.768799	3.3	0.2	-2.7	0
2.075	0.674928	3.427614	9.660889	2.9	-0.2	-2.7	0
2.08	0.749484	3.16863	9.588294	2.8	0	-3	0
2.085	0.63765	3.058758	9.405828	3.2	-0.3	-3.5	0
2.09	0.600372	2.984202	9.443107	3.7	-0.3	-3.8	0
2.095	0.523854	3.096036	9.588294	4.2	-0.5	-4.1	0
2.1	0.600372	3.353058	9.878671	4.2	-0.7	-4	0
2.105	0.674928	3.612042	9.951264	3.6	-0.8	-4	0
2.11	0.7867621	3.759192	9.915949	2.5	-0.9	-4.2	0
2.115	0.9378361	3.64932	9.843354	1.8	-0.7	-4.2	0
2.12	0.9005581	3.50217	9.62361	0.6	-0.4	-4.3	0
2.125	0.8260021	3.280464	9.660889	0.2	0	-4.6	0
2.13	0.712206	3.317742	9.696204	0	0	-4.5	0
2.135	0.600372	3.353058	9.733482	-0.7	0.5	-4.2	0
2.14	0.523854	3.317742	9.62361	-0.9	0.1	-4.7	0
2.145	0.486576	3.205908	9.551017	-1.6	0	-4.8	0
2.15	0.523854	3.16863	9.5157	-1.8	-0.1	-5	0
2.155	0.563094	3.16863	9.62361	-1.5	-0.7	-5.2	0
2.16	0.712206	3.317742	9.588294	-1.5	-0.7	-5.2	0
2.165	0.749484	3.243186	9.588294	-1.9	-0.7	-5.3	0
2.17	0.8632801	3.243186	9.478422	-2	-0.6	-5	0
2.175	0.712206	3.096036	9.405828	-2.2	-0.8	-4.5	0
2.18	0.749484	3.02148	9.405828	-2.1	-1.1	-4.9	0
2.185	0.749484	3.058758	9.588294	-1.8	-0.9	-5	0
2.19	0.8632801	3.16863	9.660889	-1.9	-0.5	-4.9	0
2.195	0.975114	3.16863	9.768799	-2.1	-0.4	-4.4	0
2.2	1.04967	3.280464	9.696204	-2.2	-0.4	-4.4	0
2.205	1.08891	3.16863	9.768799	-2.5	-0.2	-4.3	0
2.21	1.04967	3.16863	9.62361	-2.8	0.5	-3.9	0
2.215	1.04967	3.096036	9.660889	-3.2	1.4	-4.3	0
2.22	0.9378361	3.058758	9.588294	-3.2	1.6	-4	0
2.225	0.9005581	2.984202	9.478422	-2.3	2.2	-3.6	0
2.23	0.749484	2.948886	9.478422	-2.4	2.6	-3.7	0
2.235	0.63765	3.02148	9.478422	-2.1	2.6	-3.6	0
2.24	0.63765	3.02148	9.588294	-1.6	2.9	-3	0
2.245	0.712206	3.133314	9.5157	-1.3	2.2	-2.9	0
2.25	0.7867621	3.133314	9.551017	-1	2.8	-3.5	0
2.255	0.7867621	3.058758	9.551017	-0.9	2.7	-3.3	0
2.26	0.7867621	3.058758	9.5157	-0.7	2.8	-2.8	0
2.265	0.7867621	3.096036	9.551017	-0.8	3.3	-2.8	0
2.27	0.7867621	3.096036	9.62361	-0.7	3	-2.5	0
2.275	0.9005581	3.16863	9.551017	-0.5	3.5	-2.6	0
2.28	0.9378361	3.058758	9.588294	-0.2	4.4	-2.1	0
2.285	0.9005581	3.133314	9.588294	-0.3	4.6	-1.8	0
2.29	0.8260021	3.133314	9.551017	-0.8	4.7	-1.4	0
2.295	0.712206	3.133314	9.443107	-0.4	5.2	-0.9	0
2.3	0.63765	2.984202	9.5157	-0.8	5.4	-0.8	0
2.305	0.674928	2.984202	9.478422	-0.7	5.3	-0.7	0
2.31	0.63765	3.02148	9.62361	0	4.9	-0.3	0
2.315	0.712206	3.096036	9.588294	-0.3	5.4	-0.4	0
2.32	0.9378361	3.058758	9.660889	-0.2	5.3	-0.3	0
2.325	0.9378361	3.058758	9.588294	-0.2	5.4	-0.4	0
2.33	0.975114	3.133314	9.551017	-0.2	6	0.2	0
2.335	0.9378361	3.058758	9.588294	-0.4	7.1	0.4	0
2.34	0.8632801	3.133314	9.62361	0.2	7.9	0.4	0
2.345	0.674928	3.058758	9.551017	0.3	8.1	0.2	0
2.35	0.63765	2.984202	9.660889	0.2	8.2	0.2	0
2.355	0.563094	3.058758	9.696204	0.7	8.4	0.8	0
2.36	0.600372	3.243186	9.878671	1.3	8.6	0.9	0
2.365	0.600372	3.280464	9.915949	1.4	8.6	1.1	0
2.37	0.523854	3.280464	9.878671	1.4	9.1	1	0
2.375	0.374742	3.353058	9.696204	0.7	8.9	0.4	0
2.38	0.149112	3.317742	9.696204	0.3	8.7	0.4	0
2.385	-0.149112	3.390336	9.768799	0.2	8.2	0	0
2.39	-0.149112	3.390336	9.733482	0	7	-0.2	0
2.395	-0.149112	3.50217	9.733482	-0.2	5.2	-0.8	0
2.4	-0.037278	3.390336	9.768799	-0.9	3.9	-1.1	0
2.405	0.111834	3.280464	9.733482	-0.9	2.8	-1.6	0
2.41	0.18639	3.096036	9.696204	-1.5	1.8	-2.1	0
2.415	0.300186	2.984202	9.62361	-1	1.4	-1.8	0
2.42	0.374742	3.02148	9.696204	-0.2	0.2	-2.1	0
2.425	0.449298	3.058758	9.588294	-0.3	0.1	-2.1	0
2.43	0.563094	2.911608	9.551017	0.3	0.5	-2.4	0
2.435	0.600372	2.72718	9.405828	1.3	0.4	-2.5	0
2.44	0.712206	2.689902	9.405828	2.7	0.4	-2.3	0
2.445	0.749484	2.617308	9.333235	3.9	0.4	-2.8	0
2.45	0.712206	2.542752	9.333235	5.6	1	-2.7	0
2.455	0.8632801	2.542752	9.333235	7.4	1.5	-2.8	0
2.46	0.9378361	2.542752	9.405828	9	1.9	-3	0
2.465	1.012392	2.652624	9.405828	10.5	3	-3.5	0
2.47	1.08891	2.764458	9.62361	12.6	4.6	-3.5	0
2.475	1.08891	3.02148	9.733482	13.1	5.9	-3.2	0
2.48	1.012392	3.205908	9.696204	13.3	7.2	-3	0
2.485	0.9005581	3.427614	9.733482	13.2	8.3	-2.3	0
2.49	0.9005581	3.612042	9.843354	13.2	9.1	-2.3	0
2.495	0.712206	3.50217	9.696204	12.2	10.1	-1.8	0
2.5	0.674928	3.427614	9.696204	11.7	11	-0.9	0
2.505	0.563094	3.464892	9.660889	11	11.5	-0.6	0
2.51	0.337464	3.50217	9.696204	10.2	11.9	0	0
2.515	0.260946	3.50217	9.62361	10	11.9	-0.3	0
2.52	0.260946	3.390336	9.588294	10.3	11.4	-0.4	0
2.525	0.300186	3.353058	9.551017	9.6	11.3	-0.6	0
2.53	0.260946	3.243186	9.551017	9.6	10.8	-0.2	0
2.535	0.18639	3.16863	9.5157	9.8	10.5	-0.2	0
2.54	0.037278	3.243186	9.62361	10.1	9.5	0	0
2.545	0	3.390336	9.62361	10.6	8.3	-0.2	0
2.55	0	3.464892	9.696204	10.4	7.2	0.2	0
2.555	-0.111834	3.50217	9.551017	10.1	6.3	0	0
2.56	-0.111834	3.390336	9.443107	9.4	5.4	0	0
2.565	-0.037278	3.390336	9.443107	9.4	4	0.3	0
2.57	0	3.390336	9.5157	9.5	3.1	0.7	0
2.575	0.037278	3.317742	9.405828	9.8	2	0.7	0
2.58	0.037278	3.16863	9.443107	10.1	1.4	1	0
2.585	0.037278	3.16863	9.405828	10.2	0.6	1.3	0
2.59	0.18639	3.317742	9.478422	10.5	-0.3	1.4	0
2.595	0.337464	3.390336	9.588294	10.5	-0.9	1.8	0
2.6	0.449298	3.537486	9.5157	10.5	-1.4	1.6	0
2.605	0.449298	3.427614	9.478422	10.2	-1.9	2	0
2.61	0.449298	3.427614	9.443107	10.7	-2.1	2.5	0
2.615	0.337464	3.390336	9.370512	10.7	-2	2.8	0
2.62	0.337464	3.280464	9.188046	10.5	-2.8	2.5	0
2.625	0.149112	3.02148	9.007543	11.9	-4.9	2.6	0
2.63	-0.149112	2.911608	8.897671	13.4	-7.4	3.2	0
2.635	-0.41202	2.837052	8.789761	15.2	-10.9	3.7	0
2.64	-0.563094	2.764458	8.862354	17.2	-15.8	4.4	0
2.645	-0.449298	3.02148	9.297918	18.9	-20.4	4.3	0
2.65	-0.111834	3.096036	9.478422	19.4	-23.9	4.2	0
2.655	0.18639	3.16863	9.478422	20.2	-25.8	4.4	0
2.66	0.374742	3.50217	9.878671	21.2	-25.9	4.3	0
2.665	0.63765	3.869064	10.13373	20.7	-24.9	4	0
2.67	0.9378361	4.09077	10.24164	19.1	-22.3	3.2	0
2.675	0.9378361	3.79647	9.696204	17	-18.7	2.8	0
2.68	0.712206	3.612042	9.588294	16.3	-16.1	2.9	0
2.685	0.600372	3.759192	9.733482	16.2	-14	1.9	0
2.69	0.8260021	3.94362	9.806076	16.3	-13.1	1.8	0
2.695	1.08891	4.09077	9.951264	15.5	-11.3	2	0
2.7	1.200744	4.018176	9.733482	13.7	-7.3	2.5	0
2.705	0.975114	3.759192	9.588294	12.4	-4.5	2.8	0
2.71	0.8260021	3.833748	9.696204	12.3	-2.5	3.6	0
2.715	1.200744	4.349754	10.42411	9.5	-0.7	3.2	0
2.72	0.260946	3.205908	8.679889	4.3	3.5	3.2	0
2.725	0.449298	3.94362	9.878671	9.3	0.7	4.6	0
2.73	0.449298	3.833748	9.733482	9.5	2.7	3.7	0
2.735	0.600372	3.390336	9.405828	7.9	1.1	3.7	0
2.74	0.63765	3.64932	9.696204	8.5	1.6	3.5	0
2.745	0.674928	3.759192	9.551017	9.1	2.1	3.4	0
2.75	0.600372	3.79647	9.443107	8.5	2.7	3.8	0
2.755	0.600372	3.869064	9.551017	8.7	2.8	3.5	0
2.76	0.749484	3.759192	9.405828	8	2.5	3.2	0
2.765	0.712206	3.906342	9.443107	8.4	2.8	2.8	0
2.77	0.63765	3.833748	9.405828	8.2	3.5	2.3	0
2.775	0.523854	3.721914	9.405828	8.4	4.2	2.6	0
2.78	0.563094	3.574764	9.405828	9.1	4.6	1.8	0
2.785	0.523854	3.537486	9.443107	9.7	4.9	2.1	0
2.79	0.563094	3.537486	9.551017	10.5	5.6	2.2	0
2.795	0.63765	3.574764	9.478422	11.2	5.9	1.5	0
2.8	0.674928	3.721914	9.551017	11.9	6.4	1.3	0
2.805	1.04967	4.128048	9.696204	12.6	6.8	1.2	0
2.81	0.674928	3.50217	9.225325	12.5	8	1.2	0
2.815	0.449298	3.79647	9.588294	14.2	8.6	1	0
2.82	0.63765	3.684636	9.443107	14.7	8.8	0.9	0
2.825	0.63765	3.833748	9.478422	15.3	8.4	1.1	0
2.83	0.449298	3.64932	9.333235	16.4	8.6	1.3	0
2.835	0.337464	3.684636	9.443107	17.7	8.6	1.6	0
2.84	0.260946	3.612042	9.405828	18.2	7.1	1.9	0
2.845	0.111834	3.612042	9.443107	19.9	5.9	2.6	0
2.85	0.337464	3.574764	9.370512	21.2	4.4	2.5	0
2.855	0.223668	3.64932	9.5157	22.8	3.7	3.5	0
2.86	0.374742	3.759192	9.405828	23.9	2.3	4.2	0
2.865	0.300186	3.79647	9.370512	25.2	1.6	4.1	0
2.87	0.41202	3.79647	9.443107	27.3	1.3	3.8	0
2.875	0.486576	3.833748	9.478422	28.7	0.7	4.1	0
2.88	0.563094	3.980898	9.370512	30.3	-0.2	4.6	0
2.885	0.563094	4.053492	9.405828	32.1	0.2	4.4	0
2.89	0.486576	3.906342	9.297918	33.5	0.2	5	0
2.895	0.449298	3.833748	9.5157	35.3	0.4	5.9	0
2.9	0.563094	3.79647	9.588294	37.2	0	5.8	0
2.905	0.674928	3.64932	9.660889	40.8	-0.4	6	0
2.91	0.674928	3.50217	9.733482	43.6	-0.2	6.3	0
2.915	0.523854	3.280464	10.02386	47.9	1.1	6.7	0
2.92	0.337464	2.948886	9.988543	52.7	1.1	6.5	0
2.925	0.8260021	2.948886	10.20632	59.9	0.3	6	0
2.93	1.012392	2.948886	10.13373	69	0.7	5.1	0
2.935	1.200744	3.390336	9.806076	78.2	1.8	4.4	0
2.94	0.18639	3.390336	9.951264	89	4.9	4.4	0
2.945	0.223668	3.16863	10.53202	101.2	5.2	3.4	0
2.95	1.612764	2.72718	10.35151	111.6	0.9	1.1	0
2.955	1.312578	2.87433	10.35151	128.5	5.6	-0.3	0
2.96	0.9005581	3.353058	10.35151	142.8	10.9	-1.1	0
2.965	1.238022	3.574764	10.38683	154.8	13	-3.1	0
2.97	1.875672	3.64932	10.4967	167	16	-5.7	0
2.975	1.838394	3.50217	10.64189	179.2	23.6	-7.4	0
2.98	1.689282	3.537486	10.7498	192.5	29.8	-9.3	0
2.985	1.126188	3.390336	10.16905	205.5	33.1	-11.7	0
2.99	-0.486576	3.353058	10.24164	222.6	32.9	-13.7	0
2.995	-1.875672	3.94362	11.91326	241.2	23.3	-15.3	0
3	-0.9378361	4.202604	11.15005	252.4	3.3	-16.1	0
3.005	0.523854	4.202604	10.45942	254.5	-15.6	-17.7	0
3.01	0.449298	5.823216	12.02117	269.2	-16.1	-19.6	0
3.015	-0.300186	5.823216	11.51302	273.3	-13.7	-20	0
3.02	-0.8260021	6.044922	10.96758	275.2	-16.3	-19.4	0
3.025	-0.563094	6.819912	12.02117	281.6	-18.9	-17.5	0
3.03	0	6.339222	11.40511	285	-19.6	-17	0
3.035	-0.18639	5.897772	10.31423	288.9	-25.8	-16	0
3.04	-0.260946	8.51508	13.03945	301	-27.6	-14.5	0
3.045	0.149112	9.731521	14.02045	305.4	-26.4	-13.7	0
3.05	0.260946	8.330652	12.56661	301.1	-29.3	-11.3	0
3.055	-1.200744	7.924518	12.67648	304.5	-26.5	-7.3	0
3.06	-1.652004	7.74009	12.6392	307.8	-33.3	-1.3	0
3.065	-1.538208	7.44579	11.87599	308.2	-46.7	4	0
3.07	-1.04967	7.999074	11.91326	310.1	-55.4	8.2	0
3.075	-0.18639	8.66223	11.94858	311	-60.6	12.8	0
3.08	0.374742	9.472536	11.84067	309.7	-63.8	17.7	0
3.085	0.074556	10.54183	11.69548	306.8	-64.9	23.3	0
3.09	-0.712206	11.75827	13.8733	304.2	-64.6	29.1	0
3.095	-2.36421	11.90738	14.49133	297.7	-68.6	35.9	0
3.1	-3.26673	10.54183	14.8543	278.6	-87.8	45.2	0
3.105	-4.279122	10.10038	13.8733	255.6	-96.6	50.4	0
3.11	-3.566916	10.43195	12.78439	236.5	-110.8	53.6	0
3.115	-0.9378361	8.330652	12.92958	218.4	-127.9	56.7	0
3.12	5.40531	5.45436	17.68743	194.7	-133.3	61.6	0
3.125	9.649117	5.897772	21.68402	162.7	-110.4	69.3	0
3.13	8.897671	3.64932	22.91812	119.4	-62.4	80	0
3.135	4.956012	-2.43288	21.90181	58.5	-5.8	95.9	0
3.14	-0.486576	-6.22935	15.36246	15.6	20.3	112.7	0
3.145	0.975114	5.344488	16.8163	9.5	18.6	125.3	0
3.15	-2.964582	1.436184	22.08231	-0.5	14.4	134.1	0
3.155	-5.481828	-2.542752	16.48865	-47.7	5.6	133	0
3.16	-5.668218	-1.36359	15.03677	-79.1	4.4	125.2	0
3.165	-5.668218	-1.032012	15.10936	-95.1	-0.1	116.7	0
3.17	-6.119478	-1.400868	14.49133	-115	0.5	103.4	0
3.175	-6.270552	-1.473462	13.47502	-134.8	7.2	86.9	0
3.18	-6.456942	-1.436184	12.82167	-151.9	13	70.5	0
3.185	-6.71985	-1.36359	12.34883	-167.1	18.9	53	0
3.19	-6.833646	-1.326312	11.76808	-181.7	23.5	35.5	0
3.195	-6.71985	-1.289034	11.22264	-197.6	25.8	15.9	0
3.2	-6.156756	-1.251756	10.89499	-209.3	24.6	1.6	0
3.205	-5.256198	-1.141884	10.60461	-218.9	22.8	-10.9	0
3.21	-4.241844	-1.104606	10.24164	-229.9	22.2	-24.5	0
3.215	-3.304008	-1.179162	9.843354	-237.6	23.7	-32.2	0
3.22	-2.58984	-1.36359	9.588294	-243.9	26.1	-37.8	0
3.225	-1.875672	-1.326312	9.26064	-247.6	27.9	-40.9	0
3.23	-1.04967	-1.21644	9.115453	-250.9	29.4	-41.3	0
3.235	-0.260946	-0.9201781	9.15273	-253.4	31.5	-40.3	0
3.24	0.41202	-0.551322	9.370512	-255.8	34.5	-37.6	0
3.245	1.04967	-0.035316	9.5157	-258.3	37.9	-34	0
3.25	1.538208	0.44145	9.768799	-261	41.1	-30	0
3.255	1.801116	0.847584	10.09645	-264.6	45.6	-24.5	0
3.26	1.838394	1.473462	10.35151	-268.1	48.7	-20.5	0
3.265	1.875672	2.101302	10.6772	-271.3	51.6	-17.4	0
3.27	1.989468	2.652624	10.93226	-276	54.3	-15.1	0
3.275	1.95219	3.243186	11.07745	-280.2	55.7	-14.5	0
3.28	1.838394	3.79647	11.22264	-283.9	56.9	-15.7	0
3.285	1.801116	4.23792	11.15005	-286.8	58	-17.9	0
3.29	1.652004	4.569498	11.25992	-288.8	58.3	-21.2	0
3.295	1.575486	4.975632	11.4777	-289.7	57.5	-24.9	0
3.3	1.389096	5.638788	11.98586	-288.6	55.9	-28.7	0
3.305	1.50093	6.782634	12.56661	-287	54.6	-33.7	0
3.31	1.801116	8.22078	13.18464	-286.2	53.9	-38.4	0
3.315	2.13858	9.806076	13.76539	-286.2	55.7	-45	0
3.32	2.13858	11.75827	14.23823	-286.9	59.6	-51.7	0
3.325	1.875672	13.60255	14.56393	-289	64.6	-58.6	0
3.33	1.426374	15.07601	14.52861	-292.6	68.8	-65.8	0
3.335	1.126188	16.40428	13.83799	-296.4	69.7	-70.4	0
3.34	1.126188	17.39902	12.45674	-299	67.3	-74.4	0
3.345	0.975114	18.54286	10.93226	-298.4	64.7	-77.3	0
3.35	1.2753	19.72202	9.333235	-295.6	63.5	-80.1	0
3.355	2.58984	21.08562	7.590978	-290.4	62.7	-84.5	0
3.36	4.430196	22.30206	6.20973	-282.3	63.5	-89.5	0
3.365	5.44455	23.33407	4.793166	-270.6	71.4	-94.8	0
3.37	6.231312	24.55051	3.41388	-261.1	77.4	-96.6	0
3.375	6.382386	25.14107	1.70694	-249	78.8	-95.2	0
3.38	6.194034	25.47265	0.253098	-235.4	76.2	-92.5	0
3.385	6.0822	25.6198	-1.45188	-219.3	66.7	-86.7	0
3.39	5.142402	24.99392	-2.360286	-197.1	50.3	-77.6	0
3.395	1.238022	23.33407	-7.045542	-181	35.2	-68.7	0
3.4	1.238022	28.19983	-10.20632	-142.1	0.2	-55.1	0
3.405	0.41202	26.21036	-15.18196	-112.1	-35.2	-38	0
3.41	5.142402	31.702	-14.27355	-63.9	-64.6	-34.5	0
3.415	5.705496	35.20417	-11.98586	-14.2	-67.9	-30.1	0
3.42	0.63765	35.0943	-15.5822	11.7	-48.2	-25.5	0
3.425	-3.003822	36.27346	-18.56052	55	-42.9	-29.6	0
3.43	-1.2753	33.03027	-15.98049	103.6	-55.7	-39	0
3.435	3.003822	18.54286	-5.811444	146.7	-56.6	-53.8	0
3.44	3.152934	18.69001	22.2275	205.9	-16.1	-66.8	0
3.445	9.086022	14.15583	38.17464	198.9	-28.3	-62	0
3.45	11.45219	2.617308	35.84967	123.4	-70.8	-42.8	0
3.455	9.57456	-2.283768	21.82921	77	-64.4	-23.7	0
3.46	10.81258	-6.560928	4.212414	58.5	-77.4	-3.5	0
3.465	10.32404	-4.349754	0.435564	94.4	-67.2	12.2	0
3.47	5.030568	6.044922	8.679889	140	-34.5	14.3	0
3.475	-0.7867621	13.63982	15.9079	148.5	-14.9	9.6	0
3.48	-4.430196	15.96087	16.38074	124.8	-23.7	7.4	0
3.485	-4.804938	11.68567	11.29523	89.6	-40.1	7.9	0
3.49	-2.890026	7.039656	8.134453	69.8	-51.5	10	0
3.495	0.260946	5.269932	8.026543	68.1	-57.8	10.6	0
3.5	2.778192	6.119478	10.71448	69.4	-55.7	10.5	0
3.505	4.579308	7.29864	11.80339	61.8	-51.6	13.7	0
3.51	4.842216	7.74009	11.55029	50.4	-45.7	17.7	0
3.515	3.003822	7.114213	11.15005	41.2	-36.3	20.3	0
3.52	0.674928	5.93505	11.15005	35.6	-26.4	18.7	0
3.525	-0.074556	7.039656	12.92958	32.4	-24.9	15	0
3.53	1.012392	7.924518	13.07477	27.6	-25.2	11.4	0
3.535	1.875672	3.464892	8.5347	9.8	-25.2	9.6	0
3.54	2.438766	4.09077	10.06114	12.8	-21.2	9.5	0
3.545	1.801116	4.975632	11.36783	15.4	-12.3	8.8	0
3.55	0.975114	3.205908	9.297918	8.3	-8.3	8.8	0
3.555	0.300186	3.50217	9.5157	10.6	-6.2	8.8	0
3.56	0.63765	4.09077	10.13373	14.9	-4.8	7.2	0
3.565	1.04967	4.09077	9.478422	13	-5.5	5.6	0
3.57	1.312578	4.644054	9.588294	13.2	-3.6	5.3	0
3.575	0.975114	4.938354	9.660889	13	-1.8	5.3	0
3.58	0.9005581	4.459626	9.478422	10.7	-0.7	4.4	0
3.585	0.8632801	4.312476	9.5157	9.9	1.8	3.7	0
3.59	1.349856	3.94362	9.405828	9	0.5	4.2	0
3.595	1.08891	3.833748	9.62361	9.4	1.1	4.9	0
3.6	1.126188	4.128048	9.878671	10.7	1.3	4	0
3.605	0.600372	3.980898	9.5157	10.8	3	3.7	0
3.61	0.674928	4.128048	9.551017	10.5	2.5	3.6	0
3.615	0.749484	4.128048	9.478422	11.4	2.6	2.6	0
3.62	0.749484	4.275198	9.405828	10.5	2.1	2.1	0
3.625	0.712206	4.422348	9.443107	9.8	1.6	1.9	0
3.63	0.7867621	4.644054	9.405828	8.8	1.4	1.2	0
3.635	1.012392	4.534182	9.297918	7.7	1.8	0.7	0
3.64	1.126188	4.422348	9.15273	6.1	0.9	0	0
3.645	0.7867621	4.165326	9.297918	5.9	0.9	0	0
3.65	0.600372	4.312476	9.297918	5.7	0.5	-0.3	0
3.655	0.712206	4.165326	9.333235	5.3	0.1	-0.4	0
3.66	0.8260021	4.09077	9.297918	5.4	-0.1	0.2	0
3.665	1.04967	4.018176	9.370512	5.1	-0.4	-0.1	0
3.67	0.9005581	4.053492	9.443107	5.3	-0.3	-0.1	0
3.675	0.749484	4.09077	9.370512	5.6	-0.4	-0.4	0
3.68	0.8632801	4.018176	9.333235	5.4	-0.9	0.1	0
3.685	0.9005581	3.906342	9.26064	5.5	-0.9	0.1	0
3.69	0.8632801	3.869064	9.405828	5.6	-1.1	-0.1	0
3.695	0.9378361	3.906342	9.297918	5.6	-1.1	0	0
3.7	1.012392	4.018176	9.225325	6	-1.1	0.5	0
3.705	1.08891	3.906342	9.188046	6.3	-0.5	0.2	0
3.71	1.126188	3.980898	9.297918	6.4	-0.4	0	0
3.715	1.04967	3.94362	9.297918	6.4	0.2	0.2	0
3.72	0.975114	3.906342	9.297918	6.3	0.9	0.4	0
3.725	0.9378361	3.906342	9.297918	6.3	1.1	0.4	0
3.73	0.9005581	3.906342	9.333235	6.8	0.7	0.6	0
3.735	0.9005581	3.94362	9.333235	6.6	0.4	0.9	0
3.74	0.9005581	4.053492	9.333235	6.7	0.9	1.5	0
3.745	0.9005581	4.053492	9.26064	7.1	1.4	1.2	0
3.75	0.9005581	4.053492	9.225325	7.1	1.5	0.9	0
3.755	0.8260021	4.09077	9.26064	6.9	1.8	1.5	0
3.76	0.712206	4.202604	9.225325	6.1	1.7	1.4	0
3.765	0.712206	4.09077	9.225325	6.1	1.7	2.1	0
3.77	0.712206	4.165326	9.188046	5.6	1.7	3.2	0
3.775	0.674928	4.275198	9.15273	5.2	0.8	3.2	0
3.78	0.674928	4.275198	9.225325	4.9	0.2	3.5	0
3.785	0.712206	4.23792	9.15273	4.4	0	3.5	0
3.79	0.8260021	4.202604	9.188046	3.7	-0.4	4.4	0
3.795	0.8260021	4.275198	9.225325	3	-0.3	4.5	0
3.8	0.8632801	4.09077	9.297918	2.5	-0.4	4.4	0
3.805	0.8260021	4.09077	9.297918	2.8	-0.3	3.9	0
3.81	0.749484	4.09077	9.333235	2.4	-0.5	4	0
3.815	0.8632801	4.09077	9.297918	2	-0.8	4.2	0
3.82	1.08891	3.94362	9.333235	2.3	-0.7	3.6	0
3.825	0.9378361	4.018176	9.333235	2.8	-0.2	3.5	0
3.83	1.012392	4.018176	9.370512	3.4	0.3	3.2	0
3.835	0.975114	4.018176	9.297918	4.1	0.7	3.4	0
3.84	0.9005581	3.980898	9.333235	4.6	0.9	3.5	0
3.845	0.8632801	4.053492	9.297918	4.4	0.9	3.4	0
3.85	0.9005581	4.018176	9.405828	4.6	0.6	3.8	0
3.855	0.9005581	4.053492	9.333235	4.6	1.2	3.3	0
3.86	0.8260021	4.053492	9.333235	4.2	1.9	3.2	0
3.865	0.9005581	4.018176	9.443107	3.9	4	3.2	0
3.87	0.975114	3.980898	9.443107	3.9	5.8	2.1	0
3.875	1.126188	4.053492	9.551017	2.8	10.2	1.5	0
3.88	1.2753	4.053492	9.443107	1.9	14.7	0.4	0
3.885	1.312578	4.128048	9.551017	1.3	18.2	-0.3	0
3.89	1.2753	3.94362	9.588294	1.9	21.3	-0.9	0
3.895	1.163466	3.684636	9.660889	4.1	22.9	-1.8	0
3.9	0.9378361	3.243186	9.988543	9.2	22.8	-2.3	0
3.905	0.41202	2.837052	10.27892	14.9	21.9	-1.7	0
3.91	-0.18639	2.358324	10.64189	21.9	19.8	-1	0
3.915	-0.337464	1.916874	10.78708	31.1	17.4	0.1	0
3.92	-0.523854	1.695168	10.82239	41.8	13.7	1.4	0
3.925	-1.763838	1.436184	11.11277	55.4	12.2	4.3	0
3.93	-2.17782	0.625878	10.93226	67.7	5.5	6.3	0
3.935	1.349856	1.36359	10.93226	86.8	-4.6	5.6	0
3.94	1.126188	1.95219	10.78708	105	0.1	4.2	0
3.945	1.538208	2.395602	10.35151	122.3	0.4	4.9	0
3.95	0.749484	3.390336	9.297918	139.8	3.7	4.9	0
3.955	0.9378361	4.496904	10.24164	159.5	7.3	3	0
3.96	1.989468	4.903038	10.93226	177.2	10.7	-0.6	0
3.965	3.341286	4.349754	10.93226	186	11.8	-3.5	0
3.97	1.875672	4.275198	11.07745	195.9	22.8	-3.4	0
3.975	-0.712206	4.459626	12.02117	204.1	29.7	-1.1	0
3.98	-1.72656	5.344488	13.07477	206.2	21.7	1.4	0
3.985	-0.41202	5.860494	12.96686	199.2	8.9	4.8	0
3.99	1.349856	5.713344	12.05845	186.4	0.4	9.1	0
3.995	1.763838	5.638788	11.94858	174.5	5.9	16.7	0
4	-0.18639	5.566194	11.40511	165.9	16.2	24.9	0
4.005	-2.552562	6.598207	11.29523	158.7	19.5	33.7	0
4.01	-3.415842	8.036352	12.92958	147.5	15	43.8	0
4.015	-3.341286	5.750622	12.23896	128.7	2.1	54.5	0
4.02	-2.36421	3.612042	12.7118	112.6	-11.9	67.5	0
4.025	0.18639	2.58003	12.60389	97.3	-24.7	80.6	0
4.03	1.838394	0.5886	11.15005	80.9	-28.7	92.6	0
4.035	2.81547	-0.14715	10.60461	69.3	-21.2	105.4	0
4.04	2.478006	0.182466	10.85967	60.5	-8.8	117.9	0
4.045	1.163466	1.032012	11.29523	49.9	3.2	129.9	0
4.05	-0.18639	0.9574561	11.58561	37.1	12.3	139.4	0
4.055	-0.300186	0.8829001	9.768799	16.7	15.4	148.6	0
4.06	-0.523854	1.989468	10.06114	5.9	20.9	152.4	0
4.065	-1.689282	1.732446	10.02386	-5.4	34.2	150.4	0
4.07	-2.927304	0.8829001	7.881354	-21.8	45	146.3	0
4.075	-3.45312	0.5886	6.572701	-27.5	51.1	141.5	0
4.08	-3.790584	0.810306	6.282324	-29.1	53.7	136.2	0
4.085	-3.867102	1.36359	6.282324	-29.9	53.4	130.6	0
4.09	-3.304008	1.95219	6.46479	-32.2	50.9	125.6	0
4.095	-2.438766	2.248452	6.682572	-36.2	48.7	120.8	0
4.1	-1.575486	2.248452	6.717888	-40.4	48.5	116.9	0
4.105	-1.08891	2.211174	6.537385	-45.2	51.3	112.2	0
4.11	-0.600372	2.101302	6.500106	-49	54.8	108.9	0
4.115	-0.149112	2.248452	6.537385	-51.1	59.7	106.8	0
4.12	0.374742	2.43288	6.682572	-53.6	64.4	104.7	0
4.125	0.712206	2.652624	6.609978	-56	71.3	103.3	0
4.13	1.200744	2.617308	6.282324	-59.5	75.8	103.6	0
4.135	1.801116	2.505474	6.10182	-60.6	78.9	106.2	0
4.14	2.478006	2.395602	5.701572	-59.9	82	109.3	0
4.145	3.152934	2.173896	5.12082	-58.8	86.3	113.1	0
4.15	3.604194	1.80504	4.430196	-56.3	91.7	118.2	0
4.155	4.016214	1.400868	3.739572	-50.6	96.6	122.6	0
4.16	4.279122	1.179162	3.15882	-42.2	100.2	128.1	0
4.165	4.655826	1.21644	3.41388	-28.4	103.3	134.8	0
4.17	7.17111	5.785938	5.010948	-17.1	113	138.1	0
4.175	13.47894	16.367	16.56124	-7.5	139	142.7	0
4.18	14.64241	19.13146	18.48793	-36.2	192.2	144.2	0
4.185	7.734204	14.67184	12.38414	-80.7	209.5	153.6	0
4.19	3.604194	9.547092	5.010948	-114.3	191.2	173.4	0
4.195	6.682572	13.63982	6.427512	-101.9	163.6	179.8	0
4.2	10.06114	22.52376	9.5157	-86.7	150.4	179.5	0
4.205	8.334577	18.69001	4.975632	-96.8	131.3	186.2	0
4.21	10.40056	14.59728	0.36297	-107.1	85.7	193.6	0
4.215	9.611838	17.36174	2.287692	-82.4	80.6	187.1	0
4.22	8.146224	17.54617	1.852128	-64.5	83.5	175	0
4.225	8.711281	16.47688	1.161504	-56.9	55.3	156.8	0
4.23	8.185464	15.00342	2.613384	-46.8	40.8	137.8	0
4.235	6.53346	12.4587	4.067226	-43.2	33.1	112.2	0
4.24	4.956012	9.399942	5.701572	-44.4	21.9	83.6	0
4.245	4.392918	6.635484	7.481106	-50.2	8.6	51.3	0
4.25	9.423487	2.911608	8.462107	-62.4	-8.6	10.6	0
4.255	11.30112	2.505474	7.300602	-69.3	0.4	-19.3	0
4.26	9.011466	3.906342	8.752482	-66.3	34.1	-36.8	0
4.265	4.167288	4.202604	8.862354	-67.7	51.5	-46.7	0
4.27	-0.9005581	3.869064	9.443107	-69.2	62.8	-56.3	0
4.275	-4.918734	3.79647	10.16905	-64.2	58.1	-62	0
4.28	-6.645294	4.23792	10.89499	-55.8	41.9	-58.1	1
4.285	-6.382386	1.548018	11.07745	-46.3	25	-47.1	1
4.29	-3.078378	-0.2943	11.62289	-35.2	6.5	-33.7	1
4.295	1.689282	-1.032012	10.35151	-27.5	0.1	-24	1
4.3	6.119478	1.695168	9.988543	-16.1	-2.4	-12.4	1
4.305	4.016214	3.096036	8.462107	-11.6	8.2	-1.7	1
4.31	1.2753	5.197338	9.26064	-6.4	17	0.4	1
4.315	0.486576	4.86576	8.897671	-4.5	14.8	-2.8	1
4.32	1.126188	4.606776	8.825076	-4.6	12.9	-5.8	1
4.325	0.749484	4.791204	8.825076	-4.6	12.7	-6.2	1
4.33	0.149112	4.903038	8.970264	-5.6	13.9	-5.1	1
4.335	0.41202	4.938354	9.188046	-7	11.4	-5.1	1
4.34	1.2753	4.38507	9.225325	-8.8	8.5	-4.8	1
4.345	1.652004	4.128048	9.26064	-9	9.3	-4.9	1
4.35	1.652004	4.018176	9.370512	-7.8	11.2	-4.6	1
4.355	1.575486	4.202604	9.405828	-7.3	12.5	-4.9	1
4.36	1.426374	4.128048	9.443107	-6.6	13.5	-6.7	1
4.365	1.08891	4.053492	9.551017	-5.2	14.7	-6.8	1
4.37	0.749484	4.018176	9.5157	-4.5	15.3	-7	1
4.375	0.600372	4.09077	9.588294	-4.3	15.7	-6.3	1
4.38	0.523854	4.312476	9.551017	-4.5	15.8	-6.3	1
4.385	0.486576	4.534182	9.588294	-4.6	16.4	-4.8	1
4.39	0.63765	4.753926	9.443107	-6.6	16.2	-4.4	1
4.395	0.7867621	4.71861	9.478422	-8.6	16.6	-4.7	1
4.4	0.63765	4.681332	9.297918	-10.7	17	-4.6	1
4.405	0.449298	4.606776	9.333235	-11.5	17.1	-5	1
4.41	0.563094	4.459626	9.405828	-12.7	17.2	-5.5	1
4.415	0.712206	4.23792	9.370512	-13.5	15.7	-5.6	1
4.42	0.712206	4.202604	9.405828	-13	15.4	-5.3	1
4.425	0.8260021	4.09077	9.443107	-12.3	15.1	-4.9	1
4.43	1.04967	3.980898	9.443107	-11.5	14.6	-6	1
4.435	1.012392	3.94362	9.443107	-10.2	14.3	-5.9	1
4.44	0.9378361	4.053492	9.5157	-9.5	14.4	-5.7	1
4.445	0.8632801	4.09077	9.588294	-7.9	15.4	-6.5	1
4.45	0.749484	4.23792	9.62361	-7.3	15.5	-6.7	1
4.455	0.712206	4.312476	9.5157	-7.3	16.1	-7.1	1
4.46	0.600372	4.422348	9.370512	-7.8	16.8	-7	1
4.465	0.63765	4.569498	9.443107	-8.1	17.2	-6.9	1
4.47	0.749484	4.38507	9.405828	-8.8	17.5	-6.9	1
4.475	0.449298	4.23792	9.333235	-10.2	18.7	-5.8	1
4.48	0.563094	4.349754	9.5157	-10.7	18.8	-5.8	1
4.485	0.674928	4.23792	9.333235	-12.2	18.7	-5.5	1
4.49	0.712206	4.459626	9.5157	-12.7	19.2	-4.9	1
4.495	0.9005581	4.459626	9.551017	-14.3	20.2	-4.2	1
4.5	1.08891	4.681332	9.733482	-15.7	21.4	-3.9	1
4.505	1.238022	4.753926	9.768799	-18.1	24.3	-4.1	1
4.51	1.312578	4.753926	9.733482	-20.5	26.8	-4	1
4.515	1.163466	4.606776	9.660889	-22.6	29.5	-3.4	1
4.52	0.7867621	4.422348	9.62361	-24.5	31.2	-2.5	1
4.525	1.04967	4.71861	10.02386	-25.8	32.1	-1.8	1
4.53	1.389096	4.459626	9.696204	-28.3	32.6	0.3	1
4.535	0.975114	4.09077	9.297918	-29.6	33	3	1
4.54	0.563094	4.053492	9.370512	-29.4	32.6	5.3	1
4.545	0.374742	3.980898	9.370512	-28.4	31.3	8.1	1
4.55	0.037278	3.612042	9.26064	-28.9	27.9	11	1
4.555	-0.563094	3.980898	9.733482	-27.5	25.4	13.6	1
4.56	-0.674928	4.753926	10.24164	-25.6	20	16.5	1
4.565	-0.63765	3.464892	9.007543	-29.6	12.4	18.6	1
4.57	-0.41202	2.837052	8.571979	-29.6	8.7	19.6	1
4.575	0	3.133314	9.370512	-24.9	7.3	19.6	1
4.58	0.111834	3.280464	9.478422	-23.1	6.4	20.5	1
4.585	0.449298	3.16863	9.188046	-23.2	2.8	23.1	1
4.59	0.600372	2.911608	9.007543	-21.3	-0.7	27	1
4.595	0.712206	2.72718	8.970264	-19.3	-1.4	30.3	1
4.6	0.9378361	3.02148	9.15273	-16.6	-2.5	33	1
4.605	1.126188	3.096036	9.333235	-14.2	-3.7	35.7	1
4.61	1.989468	3.058758	9.26064	-12.5	-6	39.2	1
4.615	2.81547	2.801736	8.897671	-10.9	-8.6	43.8	1
4.62	4.167288	2.321046	8.717166	-8.3	-9.1	49.4	1
4.625	4.99329	2.136618	8.679889	-3.5	-9.5	59	1
4.63	5.44455	1.80504	8.825076	1.8	-5.9	68.6	1
4.635	6.382386	1.842318	8.934948	7	-5.3	79.5	1
4.64	8.071669	1.95219	8.789761	13.2	-4.1	92.1	1
4.645	10.10038	1.95219	8.499384	19.8	-1.3	110.2	1
4.65	12.50186	1.95219	7.626294	28	0.7	136.9	1
4.655	16.10802	2.064024	7.518384	37	4.3	167.9	1
4.66	18.84893	3.02148	7.335918	46.6	10.7	207.1	1
4.665	19.90057	4.018176	6.572701	55.4	21.3	254	1
4.67	19.41203	5.45436	6.247008	64.4	34	303.3	1
4.675	17.30877	7.224084	5.956632	75	52.7	361.9	1
4.68	13.63001	9.584371	6.029226	82.5	70	402.2	1
4.685	9.386209	11.90738	5.338602	88.1	83	432.8	1
4.69	6.194034	13.12382	4.975632	93.2	88.6	455.7	1
4.695	-0.8632801	14.78171	6.46479	101.5	101.2	467.6	1
4.7	-7.883317	13.56527	6.645294	102.5	102.4	469.4	1
4.705	-9.386209	13.01198	6.755166	102.1	77	455.2	1
4.71	-10.58695	11.20694	7.736166	101.2	56	432.3	1
4.715	-14.30494	9.806076	10.31423	103.5	55	406.4	1
4.72	-14.34222	8.921214	11.15005	98.4	40.7	373.7	1
4.725	-14.26766	7.961796	12.13105	92.5	26.2	340.8	1
4.73	-13.89292	6.598207	12.23896	85.1	20.5	308.1	1
4.735	-12.57838	5.491638	11.7308	73.4	13.7	268.3	1
4.74	-10.5124	4.903038	11.33251	65.4	11.7	239.3	1
4.745	-7.734204	4.86576	11.04017	58.5	14	214.1	1
4.75	-4.76766	4.569498	10.60461	51.1	19.7	192.1	1
4.755	-3.45312	4.349754	10.38683	43.4	33.5	175	1
4.76	-2.890026	4.053492	10.06114	34	49.6	159	1
4.765	-1.763838	4.128048	9.478422	26.6	52.2	150.4	1
4.77	0.975114	4.496904	8.789761	19.8	47.2	142.8	1
4.775	3.790584	5.085504	8.17173	14.8	44.1	135.1	1
4.78	5.593662	5.344488	7.844076	10.1	45.8	125.9	1
4.785	6.71985	5.45436	7.590978	5.1	47.8	115.8	1
4.79	6.908202	5.419044	7.481106	0.7	49.2	104.8	1
4.795	7.208388	4.828482	7.5537	-4.3	47.2	89.3	1
4.8	8.860393	4.202604	8.134453	-7.9	42.2	76.3	1
4.805	9.80019	3.79647	8.717166	-12.4	43.8	63.6	1
4.81	7.846038	2.948886	8.5347	-18.8	54.3	51.5	1
4.815	4.167288	2.395602	8.42679	-22.6	70.5	38.1	1
4.82	0.449298	2.801736	9.042858	-24.1	84.8	21.8	1
4.825	-2.852748	3.980898	10.16905	-24.8	91.4	5.6	1
4.83	-6.71985	4.938354	11.44042	-26.9	94	-9.8	1
4.835	-9.498042	6.451056	12.49402	-28	86.5	-22.1	1
4.84	-9.34893	5.897772	12.49402	-28.9	68.4	-29.2	1
4.845	-6.71985	4.202604	11.76808	-30.9	47	-30.6	1
4.85	-2.064024	1.51074	9.988543	-29.8	29.6	-28.5	1
4.855	2.552562	-0.2943	8.352234	-27	17.6	-20.2	1
4.86	4.616586	0.035316	7.989264	-21.4	19.1	-11.4	1
4.865	3.716028	1.583334	8.717166	-16.8	26.9	-3.7	1
4.87	1.989468	3.79647	9.878671	-14.8	32.7	2.5	1
4.875	-0.7867621	4.349754	9.733482	-16.8	33.5	4.9	1
4.88	-2.17782	4.459626	9.443107	-19.5	29.5	3.4	1
4.885	-2.17782	4.534182	9.333235	-19.7	23.8	-1.7	1
4.89	-0.337464	4.422348	9.15273	-19.5	17	-7.4	1
4.895	2.438766	4.496904	9.297918	-18.7	11.3	-10.7	1
4.9	4.204566	4.128048	9.297918	-19.4	10.7	-9.1	1
4.905	4.504752	3.906342	9.370512	-21.2	16.1	-3.7	1
4.91	3.566916	3.64932	9.551017	-21.4	21.4	0.1	1
4.915	2.401488	3.612042	9.660889	-20.7	24.5	3	1
4.92	1.689282	3.64932	9.806076	-19.8	25.7	5.1	1
4.925	1.426374	3.574764	9.768799	-18.6	24.6	7	1
4.93	1.463652	3.464892	9.768799	-17	22.7	10.2	1
4.935	1.612764	3.243186	9.696204	-16	21.7	12.2	1
4.94	1.875672	3.353058	9.843354	-14.9	21.4	14.8	1
4.945	2.064024	3.574764	9.878671	-13.7	21.2	17.4	1
4.95	1.763838	3.759192	9.843354	-13.1	20.9	20.9	1
4.955	1.612764	3.980898	9.733482	-12.2	21	22.8	1
4.96	1.349856	4.018176	9.660889	-11.4	19.9	23.8	1
4.965	1.50093	3.94362	9.733482	-10.4	18.4	24.2	1
4.97	1.575486	3.79647	9.843354	-8.7	17.9	24.5	1
4.975	1.95219	3.353058	9.768799	-7	16.8	25.4	1
4.98	2.326932	3.390336	9.951264	-5.3	15.9	26.7	1
4.985	2.478006	3.096036	9.915949	-3.3	17.6	28.5	1
4.99	2.701674	3.16863	10.06114	-0.7	18.8	31.7	1
4.995	3.490398	3.205908	9.768799	0.2	19.3	34.9	1
5	4.092732	3.390336	9.951264	1.7	21.2	39.7	1
5.005	4.616586	3.906342	9.951264	3	22.7	45.7	1
5.01	5.030568	4.053492	9.660889	3.2	26.6	53.5	1
5.015	6.044922	4.71861	9.26064	3.1	25.4	63.5	1
5.02	6.194034	4.753926	8.679889	6.5	27.3	76.8	1
5.025	9.086022	5.085504	8.026543	10.1	20.7	99.2	1
5.03	9.048744	5.860494	8.207047	16.2	21.4	121.8	1
5.035	8.860393	5.050188	6.282324	19.1	19.1	146.6	1
5.04	7.883317	5.45436	5.811444	27.7	14.8	171.5	1
5.045	8.185464	5.566194	5.411196	38.8	9.9	194	1
5.05	7.58313	7.74009	7.010226	52.9	9.5	217.9	1
5.055	3.941658	10.17297	9.843354	61.9	22	232.4	1
5.06	1.012392	9.878671	8.970264	54	21	241.7	1
5.065	-0.9378361	9.656964	8.897671	53.2	14	243.4	1
5.07	-1.575486	9.068364	7.663572	51.4	6.5	238.5	1
5.075	-2.890026	9.768799	6.174414	54.5	6.3	228.3	1
5.08	-5.330754	10.83809	4.720572	62.3	9.5	214.6	1
5.085	-8.897671	11.72295	4.249692	74.8	12	190.9	1
5.09	-10.92638	13.41812	5.628978	86.4	7.2	165.6	1
5.095	-10.66347	14.63456	7.228008	91	-10.9	137.4	1
5.1	-5.519106	13.63982	8.061858	87.4	-43.8	102.5	1
5.105	3.67875	13.67514	8.27964	82.8	-58.1	78	1
5.11	3.304008	12.12712	8.5347	78.6	-26.5	64.1	1
5.115	0.674928	8.699509	5.519106	70.2	-4.8	59.9	1
5.12	-1.838394	6.819912	5.48379	75.8	3	62.2	1
5.125	-0.074556	6.154794	5.84676	82.6	-8.9	67.7	1
5.13	2.58984	6.0822	7.045542	88.1	-19.4	74.4	1
5.135	3.304008	5.785938	7.91667	87.7	-15.4	86	1
5.14	1.50093	4.791204	7.91667	83.9	-4.4	95.9	1
5.145	-1.08891	3.50217	7.518384	79	3.1	104	1
5.15	-2.515284	2.505474	7.155414	75.3	5.3	109.6	1
5.155	-2.81547	2.026746	7.08282	73.5	4.1	110.8	1
5.16	-2.778192	1.695168	7.408512	71.8	7.4	109	1
5.165	-2.852748	1.436184	7.736166	69.7	14.3	106.4	1
5.17	-2.664396	1.251756	8.244325	67.6	22.6	103.8	1
5.175	-2.326932	1.21644	8.644572	65	30.7	101.5	1
5.18	-1.575486	1.21644	8.934948	61.8	37.3	101.4	1
5.185	-0.523854	1.104606	9.080136	58.8	42.7	104.1	1
5.19	0.63765	1.032012	9.007543	55.6	48.5	109	1
5.195	1.538208	1.067328	8.897671	52	56.5	117.3	1
5.2	2.664396	1.548018	8.679889	50.6	64.2	125.5	1
5.205	8.897671	5.419044	15.47233	48.1	74.6	136.6	1
5.21	7.245667	2.283768	13.54761	27.3	108.7	151	1
5.215	-0.523854	-0.182466	11.04017	9.7	132.5	166.8	1
5.22	-0.300186	-1.067328	12.31155	4.4	127.8	183.1	1
5.225	4.616586	0.035316	14.31083	-2.2	125	183.6	1
5.23	1.389096	-1.179162	13.8733	-15.8	143.5	189.2	1
5.235	-0.9378361	-2.801736	14.8543	-27.3	148.7	192.2	1
5.24	-6.0822	-1.51074	14.12836	-35.4	144.4	183.8	1
5.245	-0.523854	-0.625878	14.09305	-46.4	93.9	158.1	1
5.25	7.020036	3.16863	15.47233	-45.5	48.9	119.9	1
5.255	8.823114	0.9574561	12.56661	-56.8	42.3	80.7	1
5.26	10.5124	-1.695168	12.56661	-56.4	35	36.8	1
5.265	9.34893	-3.574764	12.74908	-48.1	46.8	-2.7	1
5.27	4.579308	-4.791204	11.29523	-39.8	61.5	-34.7	1
5.275	-0.9378361	-3.133314	10.56929	-26.6	76.8	-52.3	1
5.28	-2.026746	1.473462	11.07745	-8.1	76	-62.6	1
5.285	-1.689282	5.16006	10.85967	0.2	66.5	-61.5	1
5.29	-1.163466	6.154794	9.733482	1.6	57	-55.3	1
5.295	0.037278	5.197338	8.462107	0.2	45.8	-46.6	1
5.3	1.238022	4.09077	8.462107	-0.9	42.6	-37.8	1
5.305	1.2753	3.94362	8.970264	-3.9	43.6	-25.6	1
5.31	0.18639	4.128048	9.080136	-8.7	44.8	-15.3	1
5.315	-0.749484	4.681332	9.333235	-13.9	44.3	-9.3	1
5.32	-0.9005581	5.197338	9.843354	-19.8	43.7	-7	1
5.325	-0.374742	5.197338	9.988543	-26.5	42.8	-8.5	1
5.33	0.18639	4.828482	9.806076	-35.3	43.7	-12	1
5.335	0.563094	4.534182	9.806076	-39.4	45.9	-14.7	1
5.34	0.8632801	3.94362	9.733482	-41.3	46.6	-18.1	1
5.345	0.8632801	3.390336	9.806076	-41	46.6	-21.7	1
5.35	1.575486	3.16863	9.768799	-39.8	46.7	-24	1
5.355	2.13858	4.275198	10.35151	-36.6	47.8	-26.9	1
5.36	2.064024	4.791204	10.38683	-34.1	48.5	-26.9	1
5.365	2.13858	4.496904	9.660889	-35.4	45.9	-25.6	1
5.37	2.17782	4.09077	9.26064	-34.3	44.5	-23.9	1
5.375	2.326932	4.053492	9.843354	-31.9	42.9	-20.7	1
5.38	1.95219	3.869064	9.915949	-30.2	43	-15	1
5.385	0.63765	3.317742	8.970264	-31.7	42.9	-8.8	1
5.39	-0.7867621	3.50217	9.042858	-29.7	41.6	-3.7	1
5.395	-1.612764	3.94362	9.26064	-27.7	37.6	-2	1
5.4	-1.612764	4.09077	9.588294	-26.8	31.4	-1.9	1
5.405	-0.712206	3.721914	9.478422	-26.7	24.4	-1.6	1
5.41	0.486576	3.16863	9.333235	-26.6	18.2	-1.4	1
5.415	1.163466	2.984202	9.370512	-24.8	15.1	-0.4	1
5.42	1.2753	3.096036	9.551017	-21.9	14.7	1.7	1
5.425	1.012392	3.133314	9.696204	-19.2	13.7	3.9	1
5.43	0.8260021	3.16863	9.696204	-17.5	13	4.9	1
5.435	0.8632801	3.133314	9.696204	-16.1	12.3	5	1
5.44	1.08891	3.205908	9.696204	-13.7	11.6	5	1
5.445	1.389096	3.390336	9.768799	-12.6	11.4	5.5	1
5.45	1.801116	3.574764	9.806076	-12.6	10.9	6.1	1
5.455	1.875672	3.612042	9.696204	-12.1	11.1	7.8	1
5.46	1.838394	3.612042	9.843354	-11.6	11.7	9.1	1
5.465	1.763838	3.574764	9.696204	-11.9	12.6	10.9	1
5.47	1.801116	3.390336	9.588294	-11.6	12.6	13.2	1
5.475	1.838394	3.243186	9.660889	-11.3	12.6	15.4	1
5.48	1.95219	3.243186	9.660889	-9.9	12.7	18.1	1
5.485	2.13858	3.464892	9.951264	-8.1	13	22.2	1
5.49	2.215098	3.537486	9.806076	-8.3	13.6	25.9	1
5.495	2.101302	3.50217	9.768799	-8.1	12.9	30.2	1
5.5	2.81547	3.096036	9.5157	-6.7	11.2	36.1	1
5.505	2.81547	3.280464	9.696204	-4.3	10.2	42.9	1
5.51	2.252376	3.058758	9.806076	-2.3	11.3	49.3	1
5.515	4.204566	3.390336	9.878671	-1	6.5	56.1	1
5.52	2.927304	4.275198	10.6772	1.5	8.6	64.1	1
5.525	4.279122	3.79647	9.26064	0	8.4	71.4	1
5.53	6.156756	4.753926	10.02386	1.8	2.1	80.7	1
5.535	6.94548	4.86576	9.843354	3.6	4.9	97.1	1
5.54	7.959835	5.050188	9.696204	3.6	4.3	113.4	1
5.545	9.986581	5.269932	9.443107	4.8	0	133.8	1
5.55	11.30112	4.71861	8.42679	5.4	-1.5	158.6	1
5.555	11.3384	4.828482	6.93567	9.4	0	186.2	1
5.56	13.32787	4.534182	5.991948	18.1	-0.3	222.1	1
5.565	12.39003	5.970366	6.645294	28.5	6.7	251	1
5.57	8.634763	5.897772	5.84676	36.1	20.8	276.9	1
5.575	5.40531	6.303906	5.701572	42.6	23.4	297	1
5.58	2.740914	6.782634	6.392196	52.1	23.8	310	1
5.585	-0.600372	6.708078	6.82776	58.4	25.4	314.2	1
5.59	-3.753306	6.598207	7.481106	62.7	28	310.4	1
5.595	-4.730382	6.339222	7.698888	66.5	25.3	294.3	1
5.6	-5.593662	5.603472	8.42679	68.1	23.3	276.4	1
5.605	-6.794406	4.975632	9.15273	68.6	24.9	256.4	1
5.61	-7.17111	4.496904	9.5157	66.4	23	236	1
5.615	-7.58313	3.79647	9.733482	61.3	23.4	214.9	1
5.62	-7.282944	2.948886	9.843354	54.2	23.3	188.8	1
5.625	-6.30783	2.283768	9.951264	47.5	23.3	167	1
5.63	-5.368032	1.51074	9.878671	39.7	24.7	145.6	1
5.635	-4.092732	0.700434	9.843354	30.5	25.9	126.2	1
5.64	-2.890026	0.257022	9.915949	21.9	27	106.8	1
5.645	-1.72656	0.219744	9.843354	14.2	28	87.9	1
5.65	-0.749484	0.847584	9.478422	6.3	29.7	68.3	1
5.655	-0.149112	2.248452	9.007543	-0.7	34.6	42.8	1
5.66	-0.7867621	3.94362	9.15273	-3.8	42.4	22.8	1
5.665	-2.215098	5.234616	9.878671	-3.8	51.5	4.1	1
5.67	-2.664396	6.6708	11.7308	-2.1	52.9	-10.8	1
5.675	-2.17782	7.076934	13.14736	-3.5	46.4	-19.3	1
5.68	-1.763838	5.713344	13.00217	-9.8	37.6	-22	1
5.685	-0.975114	3.427614	11.6582	-14.6	30.4	-21.2	1
5.69	0.18639	1.326312	9.951264	-16.5	25.7	-20.9	1
5.695	1.238022	0.257022	8.934948	-13.9	25.5	-21.5	1
5.7	2.101302	0.9201781	8.970264	-9.8	29.9	-22.4	1
5.705	2.515284	2.211174	9.225325	-6.7	34.3	-21.8	1
5.71	2.215098	3.94362	9.806076	-4.6	37.1	-18.4	1
5.715	1.238022	5.01291	10.13373	-5.4	38	-12.9	1
5.72	0.074556	5.197338	10.35151	-8.4	36.8	-8.9	1
5.725	-1.163466	4.459626	9.951264	-12.6	33.8	-8.1	1
5.73	-1.612764	3.574764	9.62361	-16.3	29.4	-10.6	1
5.735	-1.126188	2.72718	9.333235	-16.9	27	-14.2	1
5.74	-0.037278	2.43288	9.5157	-16.8	25.9	-18.1	1
5.745	1.2753	2.764458	9.878671	-16.5	26.4	-20.1	1
5.75	2.36421	3.243186	10.13373	-16.8	28.1	-19.6	1
5.755	2.664396	3.464892	10.02386	-18.5	30.2	-16	1
5.76	2.627118	3.464892	9.843354	-19.9	30.2	-11.8	1
5.765	2.438766	3.50217	9.62361	-19.9	29.3	-6.2	1
5.77	2.289654	3.759192	9.768799	-18.2	28.2	-1.8	1
5.775	1.801116	3.94362	9.878671	-17.7	27.9	1.4	1
5.78	1.200744	3.906342	9.951264	-17.8	27.6	3.5	1
5.785	0.63765	3.684636	9.915949	-18.4	26.4	5	1
5.79	0.486576	3.612042	9.843354	-18.3	24.3	7.4	1
5.795	0.600372	3.64932	9.878671	-17.6	22.2	8.4	1
5.8	0.9005581	3.50217	10.09645	-15.9	19.9	9.6	1
5.805	1.08891	3.280464	10.02386	-15.1	18.6	10.7	1
5.81	1.163466	3.205908	10.16905	-14.6	18	11.5	1
5.815	1.689282	3.427614	10.16905	-13.5	16.6	12.8	1
5.82	2.101302	3.574764	10.16905	-13	15.5	14.7	1
5.825	2.515284	3.50217	10.02386	-12.3	15.2	18.4	1
5.83	3.190212	3.243186	10.02386	-12.1	15	21.2	1
5.835	3.341286	3.058758	10.13373	-11.4	16.3	26.1	1
5.84	3.0411	2.948886	10.20632	-10.4	19.6	30.4	1
5.845	3.22749	2.984202	10.24164	-9.3	20.3	34.5	1
5.85	3.078378	2.984202	10.20632	-7.4	21.7	40.6	1
5.855	2.664396	3.205908	10.20632	-5.8	23.8	44.7	1
5.86	2.701674	3.390336	10.35151	-5	22.8	49.7	1
5.865	2.515284	3.537486	10.60461	-3.5	23.2	55.7	1
5.87	2.778192	3.980898	10.89499	-2.7	21.8	60.6	1
5.875	3.45312	4.496904	10.89499	-3.1	20.4	68.9	1
5.88	4.204566	4.791204	10.53202	-4	20.2	75.6	1
5.885	6.0822	4.828482	9.878671	-4.7	15.5	85.5	1
5.89	8.03439	4.828482	9.225325	-3.1	12.5	98.8	1
5.895	9.537282	4.496904	8.462107	-0.9	11.5	117.8	1
5.9	10.58695	4.606776	7.44579	3	11.5	139.4	1
5.905	11.75238	4.459626	6.029226	10.3	10.2	164.4	1
5.91	10.36328	5.01291	5.774166	21.2	15	194.3	1
5.915	8.222742	4.681332	4.285008	29.8	18.2	216.3	1
5.92	6.231312	6.044922	4.938354	43.4	17.9	233.5	1
5.925	4.3164	7.408512	5.884038	54.9	18	244.7	1
5.93	1.04967	8.22078	6.609978	61.6	24	248.5	1
5.935	-2.215098	8.699509	7.481106	66.8	29.8	244.4	1
5.94	-4.3164	9.215514	8.026543	68.7	26.6	234	1
5.945	-6.382386	10.24753	7.481106	68.4	23.8	217.7	1
5.95	-10.7753	9.694242	5.811444	67.2	21.4	197	1
5.955	-13.74185	9.878671	5.193414	69.6	14.3	166.7	1
5.96	-13.63001	11.42669	6.717888	76.6	-7.7	120	1
5.965	-11.22656	12.12712	7.663572	75.2	-34	82.1	1
5.97	-7.359462	11.50124	7.663572	67.6	-57.8	49.2	1
5.975	-2.664396	9.953226	7.408512	59.6	-74.8	22.8	1
5.98	1.763838	7.59294	6.863076	53	-79.9	4.4	1
5.985	4.842216	5.566194	5.991948	48	-72.2	-6.1	1
5.99	3.67875	4.422348	5.84676	48.5	-50.4	-8.4	1
5.995	2.215098	3.574764	5.84676	49.8	-34.6	0.4	1
6	1.801116	3.537486	6.82776	51.5	-33.2	11.3	1
6.005	2.401488	3.280464	7.300602	50.2	-37.6	24.7	1
6.01	2.552562	2.652624	7.408512	46.4	-38.2	38	1
6.015	1.689282	1.732446	7.010226	42.2	-30.8	49.8	1
6.02	1.126188	0.331578	6.900354	38.5	-19.2	60.1	1
6.025	2.552562	-0.109872	7.518384	38.8	-7.7	64.1	1
6.03	-0.374742	-0.14715	9.588294	41.8	21.2	68.2	1
6.035	-1.838394	-1.104606	10.64189	37.4	35.2	72.1	1
6.04	-1.95219	-1.51074	12.92958	32.6	39.9	73.6	1
6.045	-0.63765	-2.652624	15.25455	23.8	38.5	72	1
6.05	0.18639	-4.496904	18.74102	11.4	37.6	66	1
6.055	3.078378	-4.681332	24.77025	-10.6	38.5	51.3	1
6.06	2.064024	-5.603472	26.51447	-35.9	42.2	37.8	1
6.065	1.04967	-5.050188	22.55515	-53.4	30.3	24.4	1
6.07	-3.641472	-6.708078	13.21996	-55.1	25.1	10	1
6.075	-2.627118	-3.721914	8.679889	-33.2	24.9	-5.3	1
6.08	0	1.51074	11.58561	9.2	26.4	-24.2	1
6.085	4.241844	5.01291	13.14736	18.4	27	-33.6	1
6.09	6.270552	4.938354	10.02386	11.1	27.2	-33.7	1
6.095	6.570738	3.537486	5.338602	2.5	31.7	-28.6	1
6.1	6.982759	3.353058	3.704256	3.9	40	-22.1	1
6.105	5.668218	4.422348	5.701572	9.4	51.6	-14.2	1
6.11	2.478006	5.528916	8.462107	9.8	62.7	-6.3	1
6.115	-0.300186	5.823216	9.915949	2.1	59.7	4.4	1
6.12	-2.890026	5.381766	10.02386	-5.8	53.2	11.5	1
6.125	-5.030568	4.534182	9.915949	-11.6	47.3	13.3	1
6.13	-6.49422	4.349754	10.64189	-13.6	39.6	7.3	1
6.135	-6.870924	4.422348	10.93226	-15.2	31.2	-2.3	1
6.14	-4.016214	4.23792	10.60461	-17.1	17.7	-13.5	1
6.145	0.674928	4.23792	10.38683	-17.9	6.2	-20.6	1
6.15	3.003822	3.906342	10.02386	-20.1	5.6	-21	1
6.155	3.152934	3.721914	9.660889	-23.3	11	-18.2	1
6.16	1.72656	3.833748	9.733482	-24.8	18.4	-15.4	1
6.165	-0.149112	3.906342	9.988543	-28	24.5	-15.5	1
6.17	-1.08891	3.869064	10.31423	-30.8	25.5	-17.8	1
6.175	-0.975114	3.612042	9.915949	-34	23.2	-21.8	1
6.18	-0.18639	3.058758	8.825076	-35.4	17.7	-25.1	1
6.185	1.349856	2.948886	8.789761	-32.2	10.5	-26.1	1
6.19	2.852748	3.317742	9.26064	-25.7	7	-24.7	1
6.195	3.22749	3.537486	9.188046	-23.1	7.7	-19.8	1
6.2	2.740914	3.612042	9.26064	-21.2	8.2	-14.2	1
6.205	1.575486	3.721914	9.370512	-19.3	9.1	-9.8	1
6.21	0.7867621	3.833748	9.878671	-17.8	9	-6.5	1
6.215	0.563094	3.906342	10.20632	-16.9	7.9	-5.8	1
6.22	0.975114	3.79647	10.02386	-17.3	5.8	-5.7	1
6.225	1.689282	3.612042	9.696204	-17.5	4.1	-5.2	1
6.23	2.289654	3.50217	9.62361	-16.5	3.8	-4.2	1
6.235	2.664396	3.574764	9.733482	-15.8	5.3	-1.6	1
6.24	2.778192	3.574764	9.878671	-15.6	7	0.3	1
6.245	2.701674	3.64932	9.915949	-15.3	8.6	3.4	1
6.25	2.515284	3.684636	10.16905	-15.1	11.6	6.4	1
6.255	2.36421	3.759192	10.16905	-16.1	13.2	8.1	1
6.26	2.401488	3.684636	10.20632	-17	14.8	9.5	1
6.265	2.778192	3.684636	10.02386	-16.5	16.1	11.2	1
6.27	3.26673	3.464892	10.13373	-16.7	17.6	14.1	1
6.275	3.604194	3.537486	10.02386	-16.3	19.3	17.7	1
6.28	3.790584	3.612042	10.13373	-15.5	21.4	22.4	1
6.285	3.90438	3.612042	9.988543	-14.8	22.2	29.7	1
6.29	4.655826	3.684636	10.16905	-13.7	20.1	37.1	1
6.295	4.655826	3.833748	10.45942	-13.2	20	46.3	1
6.3	3.753306	3.869064	10.42411	-13.5	22.4	57.5	1
6.305	2.326932	3.869064	10.13373	-14	22.7	64.8	1
6.31	1.389096	3.684636	9.660889	-14.3	20.7	69.7	1
6.315	1.652004	3.50217	9.042858	-12.7	16.1	73.2	1
6.32	2.215098	3.280464	9.188046	-10.3	13.2	76.5	1
6.325	3.003822	3.02148	9.225325	-7.7	11.4	80.4	1
6.33	4.13001	2.764458	9.26064	-5.2	9	86.3	1
6.335	5.40531	2.617308	9.115453	-1.7	6.3	96.6	1
6.34	6.757128	2.248452	8.499384	0.9	5	108.7	1
6.345	7.734204	1.695168	7.5537	3.8	4	124.1	1
6.35	8.823114	0.994734	7.010226	7.8	4.2	140.4	1
6.355	6.49422	0.73575	7.300602	11.5	12.3	156.5	1
6.36	2.890026	0.44145	6.790483	13.2	24.1	168.3	1
6.365	-0.63765	1.989468	8.061858	15.8	29.9	167.3	1
6.37	-4.092732	3.759192	8.862354	14.9	36.6	157	1
6.375	-7.359462	5.050188	9.988543	12.6	40.1	139.7	1
6.38	-9.160579	5.897772	11.11277	8.8	38.8	117.2	1
6.385	-10.21221	5.750622	11.51302	2.5	34.2	90.7	1
6.39	-10.5124	5.01291	11.4777	-3.5	29.9	63.6	1
6.395	-9.537282	4.534182	11.33251	-9.3	21.8	31.3	1
6.4	-7.734204	4.644054	11.11277	-12.6	16.3	9.4	1
6.405	-5.21892	4.644054	10.56929	-15.6	10.2	-6.7	1
6.41	-2.064024	4.753926	10.45942	-17.5	3.9	-17.5	1
6.415	0.8260021	4.791204	10.60461	-23.3	-1.1	-20.3	1
6.42	2.58984	4.496904	10.53202	-22.8	-5.3	-15.9	1
6.425	3.304008	3.721914	10.06114	-26.2	-7	-7	1
6.43	3.45312	2.984202	9.5157	-28.2	-8.1	2.5	1
6.435	3.22749	2.505474	9.188046	-28	-7.8	10.4	1
6.44	2.701674	2.248452	9.225325	-26.7	-6.3	15.6	1
6.445	2.36421	2.283768	9.551017	-24.6	-4.7	19.6	1
6.45	2.627118	2.358324	9.660889	-23	-4.1	22.8	1
6.455	3.415842	2.468196	9.478422	-20.4	-2.9	25	1
6.46	4.918734	2.211174	8.644572	-18.6	-2.1	28.7	1
6.465	7.096554	1.95219	8.207047	-13.1	-0.7	33.8	1
6.47	8.972226	1.767762	8.679889	-7.2	3.9	41.4	1
6.475	10.81258	1.141884	8.389512	-2.9	9.3	54.6	1
6.48	12.95313	0.773028	7.989264	3.5	12.8	76	1
6.485	13.70457	0.5886	7.263324	10.9	19.7	100.6	1
6.49	13.96748	1.289034	7.08282	19.6	25.4	127.2	1
6.495	14.34222	2.689902	7.300602	29	30.4	156	1
6.5	14.00476	4.09077	6.900354	37.7	36.8	186	1
6.505	14.00476	5.713344	6.427512	46.3	41.7	214.9	1
6.51	13.17875	7.114213	5.84676	55.8	46.9	243.5	1
6.515	11.82694	8.256096	5.12082	67.9	54.3	275.2	1
6.52	10.06114	9.215514	4.685256	78.7	58.1	298.3	1
6.525	7.959835	10.13765	4.067226	90.4	60.8	316.1	1
6.53	6.0822	9.806076	3.196098	103.9	59.5	330.9	1
6.535	3.304008	9.547092	3.88476	116.9	58.5	334.3	1
6.54	0.223668	12.12712	5.991948	131.8	60.2	331.7	1
6.545	-5.293476	14.70912	7.045542	139.7	59.1	324.6	1
6.55	-13.47894	15.07601	7.373196	138.8	55.3	308.7	1
6.555	-19.67494	15.5567	9.333235	136.5	33.6	279.5	1
6.56	-19.07456	14.74443	10.60461	127.4	-10.2	236.7	1
6.565	-10.54967	14.044	11.00486	111	-60.6	169.4	1
6.57	-7.80876	13.63982	12.42142	99.8	-55	116.2	1
6.575	-10.47512	9.694242	9.843354	79.3	-25.6	71.6	1
6.58	-13.5535	6.598207	8.644572	65.8	-9.4	33.8	1
6.585	-10.70075	4.938354	8.752482	62.4	-21.3	4.7	1
6.59	-5.142402	3.833748	9.588294	56.8	-40.4	-23.8	1
6.595	-1.426374	2.72718	9.915949	48	-38.7	-37.4	1
6.6	-0.523854	1.067328	9.660889	36.9	-27.5	-43.6	1
6.605	-0.223668	-0.700434	9.370512	27.5	-19.8	-44.6	1
6.61	0.8632801	-2.026746	8.970264	19.8	-18.9	-41	1
6.615	2.552562	-2.72718	8.752482	12.7	-19.7	-35	1
6.62	3.490398	-2.984202	8.752482	6.3	-16.6	-26.9	1
6.625	3.378564	-2.948886	8.789761	-1.6	-6.7	-13.8	1
6.63	2.515284	-2.652624	8.897671	-7.9	0	-3.6	1
6.635	1.389096	-2.136618	9.042858	-14.7	3.7	4.9	1
6.64	0.260946	-1.879596	8.934948	-22.6	5.7	11.1	1
6.645	2.026746	-4.496904	9.806076	-33	6.1	11.3	1
6.65	4.167288	-3.058758	11.25992	-43.4	17.4	0.9	1
6.655	-2.326932	-1.842318	15.14468	-46.9	66.7	-13.5	1
6.66	1.389096	-0.109872	13.6202	-66.7	42.2	-33.3	1
6.665	0.8260021	3.94362	15.98049	-62.6	55.5	-54.2	1
6.67	-4.616586	5.566194	14.78171	-63.3	68	-69.6	1
6.675	-4.3164	8.993809	21.42896	-37.2	59	-72.2	1
6.68	-1.72656	8.993809	25.46087	-23.5	32.6	-58.5	1
6.685	-0.18639	3.50217	19.7593	-37.9	6.2	-37.1	1
6.69	-0.260946	-2.72718	10.13373	-52	-1	-31.9	1
6.695	1.763838	-5.93505	2.215098	-44.7	1.4	-40.4	1
6.7	5.519106	-4.128048	2.17782	-21.7	9.8	-52.7	1
6.705	8.146224	0.035316	5.919354	2.9	28	-58.3	1
6.71	9.949303	3.759192	8.099136	10.7	41.5	-49.2	1
6.715	9.874746	6.007644	8.607294	4.8	47.7	-29.1	1
6.72	6.0822	6.451056	8.644572	-4.2	57.1	-7	1
6.725	1.463652	6.007644	9.370512	-11.9	64.1	8.7	1
6.73	-2.478006	4.938354	10.4967	-18.8	65.1	13	1
6.735	-5.293476	3.50217	10.85967	-26.3	64.4	4.2	1
6.74	-6.570738	2.505474	10.64189	-30.4	60.2	-8.7	1
6.745	-4.241844	2.173896	10.7498	-30.1	47.1	-20.5	1
6.75	0.223668	2.801736	10.85967	-29.4	31.6	-28	1
6.755	2.964582	3.50217	10.31423	-28.8	28.7	-27	1
6.76	3.790584	3.980898	9.370512	-29.6	29.1	-19.5	1
6.765	2.852748	4.349754	9.007543	-28.9	31.8	-13	1
6.77	0.712206	4.496904	9.225325	-26.8	34.3	-6.8	1
6.775	-1.126188	4.496904	9.696204	-24.9	32.3	-3.7	1
6.78	-1.575486	4.202604	9.806076	-24.5	26.6	-4.8	1
6.785	-0.749484	3.721914	9.588294	-24.3	18.4	-6.6	1
6.79	0.712206	3.353058	9.443107	-23.5	12.1	-8	1
6.795	2.064024	3.390336	9.660889	-21.7	9.8	-7	1
6.8	2.890026	3.759192	10.02386	-20	10.6	-3.5	1
6.805	2.515284	3.906342	10.13373	-19.3	13.7	-0.3	1
6.81	1.538208	3.759192	10.13373	-19.6	16.5	2.6	1
6.815	0.749484	3.390336	10.09645	-19.2	16.7	3.8	1
6.82	0.486576	3.205908	9.988543	-18.3	15.8	4.1	1
6.825	0.8632801	3.280464	9.951264	-17.6	14.7	4	1
6.83	1.72656	3.464892	10.24164	-16.6	14	4.6	1
6.835	2.515284	3.574764	10.31423	-16.3	13.7	5.6	1
6.84	2.852748	3.390336	10.09645	-16.9	15.3	7.7	1
6.845	2.964582	3.280464	9.988543	-17.2	17.7	10.7	1
6.85	3.078378	3.243186	10.20632	-16.5	21	13.6	1
6.855	3.378564	3.280464	10.16905	-15.6	24	17.9	1
6.86	3.867102	3.133314	9.988543	-15	26.6	21.4	1
6.865	4.392918	2.948886	9.806076	-14.3	28.1	27.1	1
6.87	5.181642	2.837052	9.551017	-12.3	29.6	34.2	1
6.875	5.819292	2.801736	9.588294	-10.8	31	42.5	1
6.88	5.067846	2.911608	9.588294	-8.5	37	55.3	1
6.885	3.67875	2.984202	9.333235	-7.5	40.4	64.9	1
6.89	2.964582	2.801736	8.897671	-5.7	40.1	73	1
6.895	2.627118	2.984202	9.007543	-3	37.8	80.2	1
6.9	2.064024	3.353058	9.733482	1.7	37.3	86.5	1
6.905	1.838394	3.684636	10.38683	4.6	35	92.3	1
6.91	2.326932	3.869064	10.60461	6.9	30.8	98.5	1
6.915	3.867102	3.537486	10.02386	8.1	22.2	108	1
6.92	6.94548	3.353058	8.862354	10.1	14.2	119.2	1
6.925	9.498042	2.87433	7.590978	15.1	9.7	137.8	1
6.93	11.3384	2.801736	6.392196	24.5	6.7	166.3	1
6.935	14.7562	3.280464	6.10182	36.6	1.8	195.7	1
6.94	14.79348	5.122782	6.82776	49.1	7.3	229.8	1
6.945	12.01529	5.45436	5.193414	56.5	21	261.8	1
6.95	9.386209	6.598207	4.830444	65.1	26	288.1	1
6.955	6.645294	7.851924	4.75785	76.3	30.1	306	1
6.96	2.17782	8.846659	5.519106	84.5	37.5	314.7	1
6.965	-2.215098	9.584371	6.682572	91.1	43.8	310.8	1
6.97	-5.668218	10.0631	8.244325	93.1	42	297.2	1
6.975	-7.320222	9.731521	8.897671	88.6	37.3	274.6	1
6.98	-8.108947	9.694242	8.644572	82.3	28.1	247.5	1
6.985	-12.39003	8.809381	7.881354	79	30	218.4	1
6.99	-14.15583	8.587674	6.755166	75.9	19.1	175.8	1
6.995	-13.32787	10.0631	8.462107	78.4	-0.9	137.4	1
7	-9.80019	10.13765	9.297918	73.2	-24.9	100.5	1
7.005	-5.40531	9.472536	9.478422	62.7	-41	66	1
7.01	-2.252376	7.483068	8.571979	50.9	-45.3	39.5	1
7.015	-0.337464	5.344488	7.590978	40.3	-41.2	19.6	1
7.02	1.126188	3.280464	6.46479	32.5	-34	5.6	1
7.025	2.438766	1.916874	6.20973	26.7	-25.8	-3.9	1
7.03	4.241844	1.067328	6.790483	23.1	-20.3	-6.5	1
7.035	5.63094	0.035316	7.408512	18.5	-10.6	-3.8	1
7.04	5.668218	-1.179162	8.571979	12.3	3.2	0	1
7.045	4.730382	-2.652624	9.660889	3.9	21.7	5.7	1
7.05	2.890026	-4.312476	11.6582	-7.3	47.6	13.8	1
7.055	-2.17782	-7.483068	14.6012	-18.5	67.2	20.4	1
7.06	-7.208388	-9.399942	17.83262	-30.7	74.4	25.1	1
7.065	-9.086022	-2.321046	21.03068	-31.8	63.3	31.4	1
7.07	-16.8575	3.50217	19.10399	-30.6	70.7	37.8	1
7.075	-21.21314	7.555662	15.69011	-28.9	71.2	29.1	1
7.08	-12.65294	10.76353	17.32446	-15	28.9	4.3	1
7.085	2.215098	8.772102	16.92617	-18.4	-20.5	-30.2	1
7.09	6.419664	2.689902	10.96758	-37.3	-17	-47	1
7.095	6.345109	-2.468196	4.575384	-45.4	9	-53.7	1
7.1	10.54967	-0.700434	4.029948	-34.7	15.8	-55	1
7.105	11.48947	3.317742	6.572701	-17.7	25	-38.1	1
7.11	9.197856	6.819912	9.62361	-13.3	38	-11.7	1
7.115	1.538208	7.59294	10.45942	-24	52.9	4.5	1
7.12	-4.99329	5.750622	9.333235	-35.7	56	7.4	1
7.125	-7.17111	3.906342	9.443107	-39.4	44.6	0.4	1
7.13	-6.49422	2.283768	10.27892	-36.9	35.1	-11.8	1
7.135	-1.652004	1.436184	10.56929	-37	22.8	-24.6	1
7.14	3.378564	1.548018	10.20632	-37	12.2	-30.1	1
7.145	5.481828	1.548018	9.080136	-35.4	14.7	-22.8	1
7.15	4.579308	2.026746	8.499384	-31	22.2	-12.7	1
7.155	1.801116	3.058758	9.080136	-24.2	29.2	-3.4	1
7.16	-0.975114	3.94362	9.660889	-18.6	30.7	2.3	1
7.165	-2.026746	4.202604	9.660889	-18	25.1	2.1	1
7.17	-1.04967	4.202604	9.660889	-17.2	16.7	-0.2	1
7.175	0.9378361	4.018176	9.62361	-17.5	10.1	-2.2	1
7.18	2.438766	3.94362	9.768799	-16.8	7.5	-1.8	1
7.185	2.852748	3.906342	10.16905	-16.2	9.4	0.7	1
7.19	2.58984	3.833748	10.27892	-17.4	12.9	4.5	1
7.195	2.026746	3.684636	10.16905	-18.5	16.3	8.5	1
7.2	1.2753	3.684636	10.35151	-18.5	18.5	9.1	1
7.205	1.08891	3.79647	10.53202	-18.2	18.8	9.6	1
7.21	1.463652	3.79647	10.60461	-18.8	18.1	9.4	1
7.215	2.215098	3.64932	10.35151	-19.6	17.9	11.2	1
7.22	2.778192	3.537486	10.31423	-20.3	19.6	14.4	1
7.225	3.26673	3.427614	10.31423	-20	21.8	18.2	1
7.23	3.490398	3.317742	10.35151	-19.9	24.2	22.5	1
7.235	3.67875	3.243186	10.20632	-19.8	25.4	27.5	1
7.24	4.693104	3.205908	10.24164	-18.4	24.9	33	1
7.245	5.181642	3.390336	10.38683	-17.5	25.8	40.3	1
7.25	4.842216	3.64932	10.35151	-16.3	30.3	48.5	1
7.255	3.867102	3.869064	10.4967	-16.1	34	58.6	1
7.26	3.90438	3.94362	10.31423	-16.1	32.2	66	1
7.265	3.716028	3.980898	10.27892	-15.6	30.3	75.1	1
7.27	3.978936	3.574764	9.878671	-15.5	27.5	83.3	1
7.275	4.504752	3.02148	9.588294	-13.9	25.6	93.3	1
7.28	5.85657	2.617308	8.862354	-11.2	21	107.6	1
7.285	8.146224	2.248452	7.698888	-7.2	15.6	123.6	1
7.29	12.39003	2.395602	6.82776	0.7	9.8	145.6	1
7.295	14.94259	3.02148	6.537385	10.7	6.8	175	1
7.3	14.94259	3.50217	6.46479	21	16.2	209.5	1
7.305	13.89292	4.38507	5.556384	27.7	20.5	243.4	1
7.31	11.93877	5.419044	5.338602	38	24.5	273.9	1
7.315	8.597485	6.22935	4.903038	49.9	29.6	300.9	1
7.32	5.142402	7.00434	4.938354	59.1	31.9	313.1	1
7.325	2.927304	7.29864	5.156136	67.4	37.1	313.3	1
7.33	0.41202	5.45436	5.373918	70.9	37.3	306.7	1
7.335	-2.852748	4.681332	7.481106	78.7	41.1	296.9	1
7.34	-4.730382	5.197338	9.62361	82.7	38.1	281.6	1
7.345	-7.245667	4.975632	10.78708	76.8	33.9	266	1
7.35	-10.54967	4.202604	11.29523	67	31.2	247.4	1
7.355	-13.1042	3.205908	10.71448	55.7	27.3	222.3	1
7.36	-14.94259	2.72718	10.56929	46.2	24.9	191.8	1
7.365	-15.91967	3.058758	11.22264	36.1	27.2	147.5	1
7.37	-17.00858	3.280464	12.16636	26	32	110	1
7.375	-18.66058	3.16863	12.52933	14	36.1	70.7	1
7.38	-19.48659	3.280464	12.05845	3.8	34.7	36.2	1
7.385	-18.32312	3.50217	10.82239	-3.7	25.6	1.1	1
7.39	-14.11659	4.275198	10.09645	-7.1	10.1	-38.5	1
7.395	-8.185464	5.750622	11.00486	-7.1	0.1	-63.2	1
7.4	-1.426374	7.186806	12.27623	-10.3	-5.9	-80.2	1
7.405	4.092732	7.261362	11.98586	-18.8	-8.3	-85.9	1
7.41	8.071669	5.823216	10.93226	-28.2	-9.4	-81.2	1
7.415	10.43784	3.574764	9.333235	-35	-7.2	-69.5	1
7.42	11.22656	1.989468	8.499384	-36.2	-1.3	-54.1	1
7.425	10.73803	1.21644	8.607294	-34.1	10.5	-32.8	1
7.43	8.448372	1.400868	9.551017	-31.7	21.4	-16.8	1
7.435	4.730382	1.95219	9.551017	-32	33.3	-4.6	1
7.44	0.563094	1.767762	8.789761	-33.9	35	3.1	1
7.445	-1.72656	2.911608	10.42411	-29.6	35.4	1.4	1
7.45	-2.401488	4.018176	11.29523	-28.6	40.2	-7.6	1
7.455	-2.289654	4.606776	11.55029	-32.9	43.3	-17.2	1
7.46	-0.749484	4.569498	11.29523	-38.7	43	-26.6	1
7.465	1.2753	3.612042	10.35151	-44.7	40.8	-31.9	1
7.47	2.740914	2.395602	9.405828	-47.5	40.6	-32.9	1
7.475	4.053492	1.695168	8.897671	-45.7	40.5	-30.9	1
7.48	4.579308	1.400868	8.970264	-41.7	42.2	-25.4	1
7.485	4.13001	1.548018	9.370512	-35.7	46.1	-14.7	1
7.49	3.415842	2.136618	9.588294	-31.5	48	-6.1	1
7.495	2.664396	2.87433	9.878671	-28.2	48.6	0.7	1
7.5	1.914912	3.464892	10.16905	-24.8	48.5	6.3	1
7.505	1.426374	3.759192	10.35151	-22.2	46.7	10.4	1
7.51	1.238022	3.64932	10.42411	-20.1	43.5	14.4	1
7.515	1.2753	3.612042	10.45942	-18.6	40.6	17.1	1
7.52	1.612764	3.574764	10.53202	-17.5	38.2	19.5	1
7.525	2.064024	3.833748	10.64189	-16.5	36.7	22.2	1
7.53	2.17782	4.053492	10.82239	-16.2	37.1	26.5	1
7.535	2.401488	3.869064	10.78708	-16.3	35.9	31.9	1
7.54	2.17782	3.64932	10.6772	-16.2	35.4	37.3	1
7.545	2.026746	3.096036	10.16905	-16.3	35.2	41.6	1
7.55	1.575486	2.58003	9.733482	-15.1	34.6	46.2	1
7.555	1.349856	2.064024	9.15273	-12.5	32.7	51.2	1
7.56	1.312578	1.767762	8.970264	-7.5	30	58	1
7.565	1.389096	1.767762	8.825076	-2.8	28.5	62.7	1
7.57	1.689282	1.695168	8.789761	1.8	26.6	68	1
7.575	2.701674	1.732446	8.752482	7.3	22.4	74.9	1
7.58	4.279122	1.767762	8.825076	13.1	15.2	83.7	1
7.585	7.208388	2.283768	8.789761	18.8	5.8	95.4	1
7.59	8.560206	1.989468	8.099136	23.8	7.2	111.6	1
7.595	9.986581	1.842318	6.790483	32.7	6.5	137.6	1
7.6	11.63858	1.65789	5.956632	43.6	4.9	162.3	1
7.605	11.97801	1.620612	4.647978	55.7	6.7	188.8	1
7.61	10.81258	1.879596	4.13982	70.6	4.9	215.6	1
7.615	11.52675	4.569498	6.20973	87.6	7.2	236.1	1
7.62	9.723673	6.782634	7.300602	98.5	28.4	256.6	1
7.625	7.133832	8.22078	8.789761	100	35.3	267.9	1
7.63	2.778192	8.293374	9.297918	95.9	43.6	273.4	1
7.635	-0.7867621	8.36793	9.297918	90.7	42.2	273	1
7.64	-4.13001	8.183502	8.789761	85.6	34.5	265	1
7.645	-9.34893	8.809381	8.352234	81.6	30.2	249.8	1
7.65	-14.26766	8.036352	7.228008	76.7	17.7	226.9	1
7.655	-14.23039	8.699509	7.19073	72.5	-19.8	180.1	1
7.66	-11.3384	10.32208	9.551017	73.9	-46.3	135.4	1
7.665	-8.823114	9.621649	10.13373	62.3	-55.7	88.7	1
7.67	-8.409132	7.88724	10.20632	48.5	-51.6	44.1	1
7.675	-8.146224	5.638788	9.478422	33.6	-44.6	5.1	1
7.68	-6.456942	3.64932	8.644572	18.6	-41.6	-35	1
7.685	-3.67875	1.916874	8.17173	9.7	-38	-59.5	1
7.69	-1.575486	0.257022	7.989264	1.6	-26.2	-78.4	1
7.695	-0.63765	-1.21644	8.717166	-3.9	-3.9	-92.4	1
7.7	-2.701674	-3.869064	10.09645	-10.2	23.8	-99.8	1
7.705	-8.748558	-6.486372	12.92958	-16.4	50.9	-100	1
7.71	-13.77913	-4.38507	16.8889	-15.5	64.5	-89.3	1
7.715	-15.76859	-1.289034	17.10668	-14.6	45.8	-59.3	1
7.72	-12.31547	1.732446	14.34614	-13.9	12.1	-35.4	1
7.725	-5.85657	5.603472	13.18464	-7.6	-11.6	-25.1	1
7.73	2.17782	7.371234	13.25723	-7.1	-28.1	-31.1	1
7.735	7.434018	7.00434	12.7118	-14.9	-22.1	-43.1	1
7.74	10.36328	4.938354	10.56929	-26.4	-10.7	-49.9	1
7.745	12.12712	3.133314	8.134453	-32.9	0	-47.2	1
7.75	10.8891	2.211174	7.263324	-31.3	14.2	-34.7	1
7.755	8.634763	3.280464	9.080136	-25.6	32.9	-18.7	1
7.76	1.126188	4.644054	9.551017	-25.4	54.1	-7.3	1
7.765	-3.941658	5.566194	10.09645	-27.5	52.2	-4.9	1
7.77	-5.330754	5.269932	9.951264	-28.7	41	-13.7	1
7.775	-2.964582	4.202604	10.31423	-29.2	25.6	-24.7	1
7.78	1.838394	3.390336	10.64189	-29.6	13.8	-32.2	1
7.785	5.556384	2.689902	10.20632	-30.8	13.5	-30.2	1
7.79	6.645294	2.43288	9.62361	-31.3	24.3	-18.1	1
7.795	4.54203	2.617308	9.551017	-28.8	38.7	-6.1	1
7.8	1.04967	3.096036	9.806076	-26.8	49.3	2.2	1
7.805	-1.538208	3.612042	9.951264	-25.4	50.1	6	1
7.81	-2.252376	4.128048	10.13373	-24.3	45.3	4.4	1
7.815	-1.08891	4.496904	10.16905	-23.8	38.1	1.9	1
7.82	0.486576	4.053492	9.843354	-24	31.3	0.2	1
7.825	1.50093	3.390336	9.5157	-23.4	28.2	1.4	1
7.83	1.612764	3.096036	9.843354	-21.7	29.5	4.8	1
7.835	1.2753	3.317742	9.951264	-19.6	31.3	8.6	1
7.84	0.674928	3.317742	9.768799	-18.7	32	11.9	1
7.845	0.41202	3.096036	9.806076	-17	30.5	14.4	1
7.85	0.63765	3.02148	9.733482	-13.4	27.3	17.8	1
7.855	0.9378361	2.984202	9.768799	-10.3	26.1	20	1
7.86	1.349856	2.764458	9.768799	-7.4	24.4	23.2	1
7.865	1.763838	2.358324	9.733482	-5.2	23.3	28.4	1
7.87	2.740914	2.58003	9.405828	-2.1	21.3	34.7	1
7.875	2.81547	2.617308	9.478422	1.2	19.8	43	1
7.88	2.58984	2.87433	9.478422	4.4	19.4	52.1	1
7.885	4.655826	2.801736	9.042858	6.4	10.2	64.6	1
7.89	4.392918	3.427614	9.951264	8.8	14	75.1	1
7.895	3.152934	3.980898	9.878671	9	19.3	85.2	1
7.9	2.289654	3.869064	9.768799	7.6	20.3	93.8	1
7.905	1.652004	3.243186	9.15273	4.9	17.4	99.6	1
7.91	0.374742	1.989468	8.897671	3.1	16.8	104.3	1
7.915	-1.95219	0.663156	8.825076	2.5	19.7	104.3	1
7.92	-3.829824	0.847584	8.789761	2.4	20.9	99.8	1
7.925	-5.030568	2.248452	8.717166	4.6	20.3	91.2	1
7.93	-5.85657	3.94362	9.080136	5.9	19.6	77.9	1
7.935	-6.645294	5.16006	9.660889	6.8	19.8	62.1	1
7.94	-6.982759	5.269932	9.696204	4.5	18.1	43.2	1
7.945	-7.696926	4.459626	9.660889	0.4	16.8	19.8	1
7.95	-7.734204	3.205908	9.225325	-2.1	12.9	1.8	1
7.955	-5.330754	2.283768	8.862354	-2.1	6.3	-13.2	1
7.96	-0.9005581	2.211174	9.080136	-1.2	-1.4	-23.6	1
7.965	1.72656	2.542752	9.878671	0.4	-1.6	-25.2	1
7.97	2.627118	2.87433	10.16905	-1.6	1.3	-22.1	1
7.975	1.838394	3.280464	10.31423	-3.7	6.8	-19	1
7.98	0.449298	3.684636	10.6772	-5.8	12.2	-17.3	1
7.985	-1.012392	3.906342	10.6772	-8.9	16.7	-18.6	1
7.99	-1.801116	3.833748	10.85967	-12.3	16.8	-23.1	1
7.995	-2.289654	3.50217	10.16905	-16.5	20	-31.7	1
8	-2.064024	2.136618	9.370512	-18.6	14.4	-37.8	1
8.005	-1.200744	2.064024	10.45942	-15.6	15.1	-45.2	1
8.01	-0.674928	2.248452	10.89499	-15.3	26.2	-52.5	1
8.015	0.449298	2.542752	10.45942	-19.4	28.4	-58.1	1
8.02	1.50093	3.537486	10.60461	-20.5	32.3	-61.1	1
8.025	2.13858	3.79647	10.24164	-22.4	34.7	-60.4	1
8.03	2.740914	4.018176	10.06114	-23.5	35.9	-57.4	1
8.035	2.778192	4.534182	10.35151	-22.8	38.9	-53.7	1
8.04	2.438766	4.828482	10.7498	-23.1	41	-47.6	1
8.045	1.538208	4.018176	9.915949	-26.1	40.1	-39.6	1
8.05	0.149112	2.837052	9.188046	-28.9	40.1	-33.3	1
8.055	-1.012392	2.321046	9.042858	-26.8	41.5	-29.3	1
8.06	-1.349856	2.542752	9.768799	-23.9	39.9	-28.6	1
8.065	-1.312578	3.096036	10.31423	-22.8	38	-28.1	1
8.07	-0.8260021	3.353058	10.45942	-23.6	35.3	-27.5	1
8.075	0.260946	3.353058	10.27892	-24.9	30.7	-25.4	1
8.08	0.712206	3.427614	10.31423	-26.3	30	-21.4	1
8.085	0.486576	3.427614	10.53202	-26.3	33.6	-17.7	1
8.09	0.486576	3.390336	10.42411	-28.2	33.6	-14.9	1
8.095	0.337464	3.205908	10.35151	-29.7	34.2	-11.4	1
8.1	0.300186	3.058758	10.24164	-30.5	34.5	-7.7	1
8.105	0.41202	2.801736	9.843354	-30.6	32.9	-3.2	1
8.11	0.674928	2.395602	9.843354	-29.8	31.5	1.9	1
8.115	1.426374	2.173896	9.62361	-28.3	29.9	9.4	1
8.12	2.101302	1.842318	9.188046	-25.7	29	15.6	1
8.125	2.58984	1.548018	9.115453	-21.8	27.4	24.2	1
8.13	3.003822	1.732446	9.588294	-16.9	27.5	33.1	1
8.135	2.627118	1.032012	9.115453	-14.4	31	42.7	1
8.14	2.289654	1.21644	9.15273	-9.8	31.7	54.2	1
8.145	1.838394	0.9201781	9.115453	-6.1	31.2	64.5	1
8.15	2.064024	0.73575	9.768799	-1.5	26.7	75.5	1
8.155	3.790584	1.289034	10.35151	0.9	17.2	89.2	1
8.16	4.693104	1.879596	11.04017	1.2	10.2	105.3	1
8.165	4.504752	2.72718	11.6582	-0.7	3.8	128.2	1
8.17	7.997112	2.468196	10.02386	-6.3	-6.5	150	1
8.175	14.04203	3.280464	9.188046	-9.5	-26.5	185.2	1
8.18	16.8575	4.312476	9.951264	-7.7	-33.6	227.2	1
8.185	16.74567	4.71861	9.15273	-10.2	-30.3	270.9	1
8.19	14.71892	4.681332	8.17173	-12.1	-25	320.1	1
8.195	10.70075	4.791204	7.44579	-9.8	-17	351.6	1
8.2	5.519106	4.753926	6.900354	-6.3	-7.8	372.4	1
8.205	-0.223668	4.903038	7.481106	-1.2	0.8	379.7	1
8.21	-5.705496	5.16006	8.244325	4.6	8.4	374	1
8.215	-8.972226	5.713344	8.244325	8	11.9	354.5	1
8.22	-10.96366	5.381766	8.389512	10.4	12.6	322.6	1
8.225	-14.07931	5.197338	9.696204	15.4	25.6	276	1
8.23	-15.09367	5.750622	10.96758	17.5	29.7	236.2	1
8.235	-14.34222	6.560928	11.98586	16.1	23.5	198.2	1
8.24	-13.25331	6.52365	11.91326	12.3	19.5	164.4	1
8.245	-11.30112	6.007644	11.11277	6.2	14	136.2	1
8.25	-9.011466	5.197338	10.02386	1.4	6.2	106.8	1
8.255	-6.419664	4.606776	9.443107	1.1	2	89.7	1
8.26	-3.829824	4.349754	9.443107	1.9	-0.4	77.9	1
8.265	-1.652004	4.018176	9.443107	2.4	-1.1	70.6	1
8.27	0.260946	3.574764	9.26064	2.5	-2.5	67.8	1
8.275	1.914912	2.948886	8.897671	2.3	-3.7	68.8	1
8.28	3.078378	2.248452	8.316918	3.3	-3.3	72.2	1
8.285	3.978936	1.842318	8.061858	7.8	-2.3	80.6	1
8.29	4.76766	1.879596	8.17173	13.4	-2.3	88.3	1
8.295	5.44455	2.026746	8.134453	18.1	-1.2	97	1
8.3	5.63094	2.101302	7.91667	23.1	0	105.3	1
8.305	5.21892	1.695168	6.790483	29	1	114.3	1
8.31	4.467474	0.810306	5.193414	39.5	0.2	124.2	1
8.315	3.566916	-0.257022	3.739572	53.6	-2.3	131.8	1
8.32	2.778192	-0.625878	3.849444	73	-5	136.6	1
8.325	1.875672	-0.404172	4.975632	92.4	-7.2	139.2	1
8.33	1.126188	0.73575	8.099136	109.3	-6.3	138.9	1
8.335	0.300186	4.202604	12.38414	119.5	-1.4	134.8	1
8.34	-1.126188	7.667496	14.81899	114.7	4.8	129.3	1
8.345	-1.801116	8.256096	14.16564	87.6	-0.5	120	1
8.35	-1.50093	8.256096	13.83799	67.2	-10.3	111.8	1
8.355	-0.975114	7.335918	12.27623	50.2	-15.9	102.4	1
8.36	-1.612764	5.45436	10.09645	34.1	-15.5	91.9	1
8.365	-2.701674	4.165326	8.862354	27.7	-8.6	80.2	1
8.37	-3.341286	3.79647	8.934948	25.6	-1.8	64.6	1
8.375	-3.490398	4.23792	9.696204	24.1	2.8	51	1
8.38	-3.22749	4.569498	10.56929	19.1	8.1	38.8	1
8.385	-3.641472	4.23792	10.7498	11.3	14.3	27.6	1
8.39	-4.879494	3.096036	10.16905	2	22.2	18.2	1
8.395	-6.645294	1.80504	9.225325	-5.1	30.5	9.2	1
8.4	-8.371855	1.436184	9.188046	-5.5	35.2	3.3	1
8.405	-10.36328	2.248452	10.02386	-3.9	36.5	-1.6	1
8.41	-9.986581	3.833748	10.85967	-3.9	31.8	-9.3	1
8.415	-7.771482	5.269932	11.00486	-7.3	23.4	-18.6	1
8.42	-5.593662	5.638788	10.09645	-15.3	15	-31.2	1
8.425	-2.927304	5.197338	9.333235	-19.5	9.8	-39.9	1
8.43	0.337464	4.71861	9.733482	-20.5	5.6	-46.8	1
8.435	3.078378	4.202604	10.56929	-22.4	7.7	-50.6	1
8.44	5.256198	3.427614	10.93226	-26.6	13.2	-51.1	1
8.445	6.456942	2.689902	10.71448	-31.9	19.1	-47.6	1
8.45	6.382386	2.136618	10.56929	-35.6	28.7	-40.7	1
8.455	5.40531	2.837052	10.60461	-38.5	48.6	-34.8	1
8.46	3.003822	3.058758	9.768799	-39.2	55.6	-29.4	1
8.465	2.627118	4.644054	10.7498	-34.3	43.5	-23.8	1
8.47	1.426374	5.01291	11.00486	-32.6	44.3	-20.1	1
8.475	-0.300186	4.202604	10.06114	-35.8	43.7	-17.7	1
8.48	-0.449298	3.833748	9.768799	-35.6	38.6	-17.7	1
8.485	-0.074556	3.390336	9.188046	-34.8	35.1	-17	1
8.49	0.374742	2.984202	8.862354	-32.9	33.5	-16.1	1
8.495	0.523854	2.984202	9.15273	-29.8	33.3	-14.1	1
8.5	0.223668	3.058758	9.588294	-28.1	33.9	-10.9	1
8.505	-0.41202	3.353058	9.878671	-27.2	34.7	-7.7	1
8.51	-0.7867621	3.50217	9.915949	-27.2	32.9	-4.9	1
8.515	-0.9378361	3.612042	9.696204	-27.9	29.1	-3.5	1
8.52	-0.975114	3.280464	9.696204	-27.4	26.6	-3.1	1
8.525	-0.712206	3.02148	9.768799	-25.7	24.9	-3.6	1
8.53	-0.486576	2.837052	9.843354	-24	23.1	-3.6	1
8.535	-0.149112	2.72718	9.915949	-23.1	22.1	-2.5	1
8.54	-0.111834	2.764458	9.915949	-22.3	22.4	-1.8	1
8.545	-0.037278	2.764458	9.768799	-21.7	21.9	-0.9	1
8.55	0.037278	2.837052	9.806076	-20.3	21.9	-0.6	1
8.555	0.149112	2.87433	9.733482	-19.5	23.1	-0.4	1
8.56	0.260946	2.801736	9.915949	-18.4	23.5	-0.9	1
8.565	0.374742	2.911608	10.02386	-16.9	24.6	-1.4	1
8.57	0.600372	2.948886	10.20632	-16.1	26.2	-1.6	1
8.575	0.712206	3.280464	10.42411	-15.5	28.1	-1.4	1
8.58	0.975114	3.684636	10.82239	-15.3	30.1	-0.4	1
8.585	0.975114	4.202604	11.00486	-17.8	32.3	0.4	1
8.59	0.8632801	4.275198	11.04017	-21.4	35.3	2.4	1
8.595	0.600372	3.980898	10.64189	-24.7	36.8	3.9	1
8.6	0.41202	3.684636	10.45942	-26.7	37.8	4.3	1
8.605	0.149112	3.390336	10.27892	-28.3	38.6	6.2	1
8.61	0.037278	3.205908	10.16905	-29.4	39.8	7.2	1
8.615	0.037278	3.243186	10.16905	-30.5	40.7	8.2	1
8.62	0	3.16863	10.06114	-31.2	41.4	9.5	1
8.625	0.037278	2.984202	9.988543	-31.6	41.3	11.6	1
8.63	0	2.801736	9.915949	-31.6	41.4	13	1
8.635	-0.111834	2.72718	9.768799	-31.5	41.7	14.4	1
8.64	-0.18639	2.468196	9.768799	-31	41.9	16.5	1
8.645	-0.300186	2.283768	9.588294	-29.9	41.2	19	1
8.65	-0.486576	2.064024	9.62361	-27.8	39.7	22.5	1
8.655	-0.337464	1.80504	9.551017	-25.8	37.9	25.2	1
8.66	-0.111834	1.65789	9.478422	-22.9	35.5	28.9	1
8.665	0.8260021	1.436184	9.115453	-19	31.2	33.3	1
8.67	2.13858	1.179162	9.225325	-14.4	27.1	40.1	1
8.675	3.003822	1.21644	9.405828	-8.4	26.3	48.6	1
8.68	3.378564	1.51074	9.988543	-3	27	58.6	1
8.685	3.490398	0.9201781	9.5157	1.6	28.7	72.8	1
8.69	4.35564	-0.14715	8.644572	4.3	29	86.5	1
8.695	6.194034	-0.035316	8.389512	11.2	22.4	101.8	1
8.7	6.570738	0.331578	8.717166	18.2	22.2	121.3	1
8.705	7.471296	0.810306	8.607294	23.9	15.1	144.1	1
8.71	8.071669	1.989468	8.825076	31.6	4.8	176.6	1
8.715	7.883317	2.948886	9.042858	36.8	-1.8	202.3	1
8.72	5.782014	4.128048	9.115453	38.9	-4.4	224.3	1
8.725	3.22749	4.644054	8.17173	39.5	-6.4	240.8	1
8.73	1.2753	4.312476	6.282324	39.4	-12	248.9	1
8.735	0.486576	3.16863	4.575384	45	-15.5	248.2	1
8.74	-1.238022	1.916874	3.123504	57.1	-17.2	242.6	1
8.745	-3.490398	1.879596	2.833128	80.7	-12.6	229.8	1
8.75	-5.556384	2.617308	3.196098	102.2	-14.4	216	1
8.755	-9.011466	4.791204	4.357602	122.2	-22.1	197.4	1
8.76	-12.12712	7.224084	6.755166	139.1	-36.4	175.3	1
8.765	-10.66347	8.330652	7.663572	141	-77.5	140.4	1
8.77	-7.58313	9.988543	10.85967	140	-121.6	91.2	1
8.775	-4.804938	13.4554	15.8353	133.7	-132.5	55.5	1
8.78	-0.449298	13.85957	16.59852	106.9	-136.1	23.3	1
8.785	0.449298	12.31155	16.01777	71.5	-121.9	-4.4	1
8.79	-1.538208	9.731521	14.63652	42.5	-93.2	-27.7	1
8.795	-4.504752	5.603472	10.56929	8.8	-74	-53.2	1
8.8	-6.757128	1.767762	6.972948	-6.7	-70.3	-72.1	1
8.805	-5.968404	-0.847584	5.519106	-8.8	-77.8	-92	1
8.81	0.149112	-2.026746	5.73885	-7.4	-84.9	-112	1
8.815	3.115656	-1.767762	8.607294	-3.4	-57.5	-130.4	1
8.82	3.90438	-1.473462	10.4967	-10.7	6.2	-148.6	1
8.825	-1.95219	-2.283768	12.49402	-23.2	63.8	-156.3	1
8.83	-16.55732	1.400868	13.6202	-30.3	110.9	-144.4	1
8.835	-14.30494	4.791204	13.21996	-27	55.9	-102.4	1
8.84	-8.748558	7.039656	12.27623	-32.6	-14.4	-43.4	1
8.845	-5.782014	7.88724	16.92617	-21	-15.8	1.8	1
8.85	0.600372	6.007644	12.92958	-42.9	-39.9	15.4	1
8.855	6.007644	4.165326	11.22264	-57.8	-41.8	5.1	1
8.86	10.66347	2.87433	9.660889	-63.3	-28.9	-6.3	1
8.865	12.91585	3.205908	9.843354	-59.4	-6.3	-10.5	1
8.87	12.69022	3.869064	10.93226	-53.1	19.6	-7.6	1
8.875	8.146224	3.906342	10.7498	-53.3	44.5	2.3	1
8.88	0.9378361	3.574764	10.35151	-53.9	70.2	12.1	1
8.885	-4.392918	3.205908	9.370512	-53.1	70.5	12.1	1
8.89	-6.419664	3.390336	8.644572	-53.9	70.2	12.1	1
8.895	-4.956012	3.64932	8.679889	-46.6	56.5	1.3	1
8.9	-1.575486	3.537486	8.789761	-39.3	35.8	-14	1
8.905	1.426374	2.984202	8.752482	-37.4	29.4	-18.3	1
8.91	2.664396	2.211174	8.825076	-35.6	29.8	-17.2	1
8.915	1.838394	1.65789	8.897671	-33	36.3	-11	1
8.92	-0.337464	1.583334	8.897671	-29.8	41	-5.3	1
8.925	-2.36421	1.95219	8.934948	-26.3	41.2	-2.5	1
8.93	-3.341286	2.542752	9.26064	-22	38.6	-2.5	1
8.935	-3.190212	3.390336	9.696204	-18	31.3	-4.6	1
8.94	-2.326932	3.721914	9.915949	-15.6	23.3	-6.5	1
8.945	-1.612764	3.537486	9.878671	-15.8	18.2	-6	1
8.95	-1.238022	3.280464	9.843354	-16.5	14.4	-3.9	1
8.955	-1.2753	3.427614	10.09645	-15.9	12.7	-1.1	1
8.96	-1.349856	3.869064	10.31423	-16.1	11.6	0.6	1
8.965	-1.200744	4.053492	10.27892	-18.2	9.2	2.1	1
8.97	-0.8632801	4.053492	10.35151	-20.7	7.1	2.4	1
8.975	-0.300186	4.053492	10.45942	-23	5.4	2.6	1
8.98	0.260946	4.09077	10.60461	-24.8	5.1	2.7	1
8.985	0.712206	4.018176	10.71448	-27.3	5.9	3	1
8.99	1.238022	3.980898	10.7498	-29.1	6.9	4	1
8.995	1.575486	3.94362	10.85967	-31	9.8	4.2	1
9	1.689282	3.79647	11.00486	-32.6	14.2	5.5	1
9.005	1.763838	3.721914	11.18732	-34.7	17.6	5.8	1
9.01	1.838394	3.79647	11.25992	-36.8	21.3	7.6	1
9.015	1.763838	3.94362	11.11277	-39.6	24.9	9.8	1
9.02	1.652004	4.018176	10.82239	-42.8	27.6	11.6	1
9.025	1.50093	3.64932	10.4967	-45.7	31.5	14.2	1
9.03	1.04967	3.280464	10.35151	-47.2	34.5	16.2	1
9.035	0.674928	3.133314	10.27892	-47.6	36.9	17.7	1
9.04	0.300186	3.058758	10.20632	-47.8	38.5	18.7	1
9.045	-0.223668	3.096036	10.27892	-48.3	38.7	19.4	1
9.05	-0.523854	3.02148	10.45942	-48.9	37.1	20.5	1
9.055	0.223668	3.243186	10.31423	-49	32.1	22.3	1
9.06	-0.037278	2.87433	10.24164	-49.7	31.7	25.4	1
9.065	0.300186	2.984202	10.24164	-50.1	30.3	28.2	1
9.07	0.18639	2.911608	10.31423	-49.9	27.7	32.4	1
9.075	0.18639	2.283768	10.09645	-50.1	25	37.3	1
9.08	1.012392	2.064024	10.06114	-49.6	20	42.5	1
9.085	2.17782	1.51074	9.225325	-48.4	13.1	51.5	1
9.09	2.438766	0.9574561	8.825076	-45.9	12.3	60.2	1
9.095	3.341286	0.551322	8.571979	-40.3	9.6	70.3	1
9.1	5.705496	0.773028	8.789761	-34.3	2.1	82.8	1
9.105	7.959835	1.141884	9.042858	-27.8	-1.8	101.2	1
9.11	9.611838	1.473462	8.862354	-22.4	-6.5	130.9	1
9.115	10.06114	1.95219	8.499384	-17.7	-8.7	158	1
9.12	9.649117	2.321046	7.881354	-12.7	-12.6	186.7	1
9.125	8.522928	2.87433	7.118136	-5.9	-16.4	213.2	1
9.13	6.53346	2.837052	6.354918	1.7	-17.5	235.4	1
9.135	2.401488	2.542752	5.593662	10.4	-18.6	250.2	1
9.14	-1.838394	1.620612	5.73885	19.9	-14.9	255.8	1
9.145	-2.81547	0.847584	5.48379	29.4	-17.1	245.4	1
9.15	-6.119478	-0.478728	7.5537	37.6	-9.2	227.8	1
9.155	-10.5124	0.072594	9.588294	41.6	9.6	205.2	1
9.16	-12.80401	0.478728	10.64189	38.2	12.6	178.9	1
9.165	-15.05639	0.625878	10.85967	28.7	11.4	150	1
9.17	-17.19693	0.994734	9.988543	17.9	15.5	109.8	1
9.175	-18.6233	1.65789	8.5347	11.5	18.1	73	1
9.18	-19.60038	2.984202	7.771482	11	20	34.9	1
9.185	-18.02293	4.09077	7.663572	12.6	17	-2.2	1
9.19	-13.59077	5.897772	9.333235	15.6	9.5	-37.9	1
9.195	-7.320222	7.371234	11.94858	15.3	-1.4	-70.2	1
9.2	-0.374742	7.076934	12.67648	5.6	-12.1	-83.3	1
9.205	5.067846	5.234616	11.58561	-7.2	-15.9	-81.4	1
9.21	9.048744	3.133314	10.24164	-16.3	-15.7	-72.1	1
9.215	11.3384	1.767762	9.988543	-17.8	-11.2	-55.2	1
9.22	11.60131	1.104606	10.31423	-16.8	-0.4	-28.7	1
9.225	9.386209	0.700434	10.6772	-15.8	9.2	-6.6	1
9.23	5.668218	0.847584	10.42411	-15.5	19	10.7	1
9.235	1.312578	1.21644	9.733482	-14.9	26.6	19.6	1
9.24	-2.326932	1.695168	9.660889	-12	32.2	19.7	1
9.245	-4.392918	2.211174	9.878671	-9.4	34.7	12.4	1
9.25	-4.804938	2.617308	10.06114	-6.7	34.1	1.1	1
9.255	-3.941658	2.43288	9.806076	-5.8	31.2	-13.3	1
9.26	-2.101302	1.80504	9.370512	-6.1	27	-21.9	1
9.265	0.18639	1.289034	9.007543	-3.1	24.5	-25.8	1
9.27	1.95219	1.141884	9.15273	0.4	25.2	-26.9	1
9.275	2.890026	1.65789	9.806076	4.3	29.8	-23.3	1
9.28	2.552562	2.542752	10.71448	6.5	36.1	-16.2	1
9.285	1.426374	3.759192	11.51302	5.6	38.2	-9.1	1
9.29	0.600372	4.644054	11.84067	3	34.5	-2.1	1
9.295	-0.9005581	4.828482	11.7308	-1.1	32.9	2.3	1
9.3	-2.064024	4.275198	11.07745	-5.4	30.8	3.8	1
9.305	-2.101302	3.537486	10.4967	-8.4	27	2.1	1
9.31	-1.538208	2.984202	10.35151	-9.1	24.7	-0.9	1
9.315	-0.337464	2.911608	10.56929	-9.1	22.2	-2.5	1
9.32	0.674928	3.133314	10.85967	-9.5	21.2	-1.3	1
9.325	1.200744	3.280464	11.04017	-11	22.6	2.2	1
9.33	0.9378361	3.317742	10.93226	-13.2	25.4	5.5	1
9.335	0.337464	3.353058	10.89499	-14.7	27.7	8.6	1
9.34	-0.074556	3.353058	10.96758	-16.1	30	10.3	1
9.345	-0.374742	3.353058	11.00486	-17.3	31.2	10.4	1
9.35	-0.149112	3.133314	11.04017	-18.2	31	10.1	1
9.355	0.037278	2.984202	11.04017	-19.1	31.2	11.1	1
9.36	0.300186	2.948886	11.07745	-20.2	32	12.2	1
9.365	0.41202	2.911608	10.96758	-20.5	32.2	13.7	1
9.37	0.523854	3.133314	11.22264	-20.8	32.6	15.6	1
9.375	0.300186	3.353058	11.18732	-21.6	34.3	18.3	1
9.38	0.41202	3.612042	11.25992	-22.7	34.8	19.6	1
9.385	0.63765	3.906342	11.4777	-23.9	35.4	21.2	1
9.39	1.312578	3.833748	11.40511	-25.4	36.1	24.1	1
9.395	2.326932	3.280464	11.25992	-26.9	35.4	28.4	1
9.4	3.078378	2.542752	10.82239	-28	36.9	35.7	1
9.405	3.941658	1.732446	10.42411	-28	37.2	44.3	1
9.41	4.053492	0.994734	10.16905	-26.6	39.8	55	1
9.415	3.490398	0.366894	9.768799	-25.5	41.7	66.7	1
9.42	3.0411	0.035316	9.26064	-23.5	41.2	79.1	1
9.425	2.852748	0	8.462107	-19.4	33.2	96.4	1
9.43	4.842216	0.516006	7.518384	-14.7	21.9	111.8	1
9.435	5.668218	1.65789	7.80876	-6.8	15	127.6	1
9.44	4.392918	3.02148	8.42679	0.9	18.1	141.2	1
9.445	2.627118	3.79647	8.644572	3.9	19.3	151.1	1
9.45	1.2753	4.71861	9.007543	8.2	16.5	157.6	1
9.455	0.074556	5.45436	8.862354	11.2	12.9	159	1
9.46	-2.401488	6.339222	7.5537	15.1	7.2	159.3	1
9.465	-4.918734	7.483068	5.519106	22.3	-4.9	158	1
9.47	-5.030568	6.6708	1.70694	31.4	-37.7	150.2	1
9.475	-3.978936	7.555662	0.906444	52.5	-69.1	134.6	1
9.48	-2.215098	8.587674	3.341286	81.2	-92.5	115.9	1
9.485	0.63765	8.146224	5.48379	103.9	-115.2	89.1	1
9.49	2.664396	12.1644	8.389512	119.1	-117.2	73.7	1
9.495	2.101302	12.60781	9.551017	123.1	-108.7	62.9	1
9.5	1.875672	13.30825	10.60461	118.5	-98.9	51.4	1
9.505	1.50093	14.00868	11.91326	115.7	-91.8	42.7	1
9.51	1.08891	13.34356	11.36783	102.2	-92.3	35.6	1
9.515	1.04967	11.75827	10.09645	91.6	-96.4	31.8	1
9.52	1.612764	9.988543	8.679889	84.3	-101.6	29	1
9.525	2.064024	8.146224	7.481106	80.9	-104	28.3	1
9.53	2.326932	6.6708	6.790483	81.9	-103.3	28.5	1
9.535	2.438766	5.750622	6.572701	85.5	-100.6	29.5	1
9.54	2.326932	5.419044	6.972948	89.5	-96.1	32.8	1
9.545	2.101302	5.269932	7.626294	92.1	-90.3	39	1
9.55	1.914912	4.791204	7.91667	91.3	-87.5	45.7	1
9.555	1.612764	4.128048	7.989264	88.2	-85.3	53.2	1
9.56	1.238022	3.317742	7.80876	84.8	-82.3	61.2	1
9.565	0.9378361	2.542752	7.5537	81.5	-79.3	68.6	1
9.57	0.41202	1.767762	7.408512	77.7	-73	76.3	1
9.575	-0.300186	1.067328	7.155414	74.2	-67.1	81	1
9.58	-0.9378361	0.404172	7.118136	70.9	-60.9	83.4	1
9.585	-1.463652	-0.219744	7.155414	67.6	-56	84.4	1
9.59	-1.72656	-0.700434	7.44579	63	-51.2	84.4	1
9.595	-1.689282	-0.994734	7.844076	58	-45.7	83.6	1
9.6	-1.50093	-1.141884	8.316918	51.3	-39.6	82	1
9.605	-1.2753	-1.21644	8.5347	40.8	-30.8	79.5	1
9.61	-1.312578	-1.583334	8.679889	30.8	-23.7	77.9	1
9.615	-1.349856	-1.879596	8.571979	21.3	-17	76.8	1
9.62	-1.389096	-2.358324	8.352234	10.1	-11.2	75.1	1
9.625	-1.238022	-2.652624	8.244325	1.8	-7.9	73.6	1
9.63	-0.9378361	-2.652624	8.352234	-5.3	-4.3	71.3	1
9.635	-0.8632801	-2.617308	8.717166	-12.5	-1.1	69.7	1
9.64	-0.9005581	-2.395602	9.26064	-20.1	2.3	68.1	1
9.645	-0.8632801	-2.211174	9.768799	-28.7	5.4	65.9	1
9.65	6.608016	-7.924518	10.93226	-38.5	8.5	63	1
9.655	14.53057	-4.828482	12.74908	-42.2	49.2	49	1
9.66	-6.982759	-2.395602	24.33469	-31.9	202.3	38.9	1
9.665	-9.048744	0.994734	24.66234	-49.1	163.2	21.9	1
9.67	-23.69311	13.34356	40.97049	-21.3	148.9	22.4	1
9.675	-39.76385	14.67184	34.94126	-10.1	151.6	18.5	1
9.68	-22.00187	6.486372	23.68134	-31.7	-6.7	8.1	1
9.685	-10.10038	-3.058758	13.80071	-32.4	-38.7	-28.9	1
9.69	0.975114	-7.335918	0.9790381	-33.6	-36	-74.5	1
9.695	6.870924	-8.809381	-2.360286	-10.1	-1.2	-105.6	1
9.7	14.56785	-2.801736	3.341286	30.4	26.1	-112.4	1
9.705	22.86711	4.165326	8.27964	48.5	23.3	-87.5	1
9.71	25.19404	9.437221	9.843354	41.6	37.8	-36.2	1
9.715	8.371855	10.10038	8.970264	12.8	89.9	28.2	1
9.72	-6.71985	9.472536	7.19073	-6.2	102.6	51.5	1
9.725	-13.89292	8.22078	6.972948	-15.9	81.2	40.4	1
9.73	-17.94641	6.044922	9.333235	-12.1	58	17.2	1
9.735	-15.54493	3.464892	11.7308	-9.8	30.7	-14.1	1
9.74	-4.167288	2.505474	12.67648	-11.2	-4.8	-42.9	1
9.745	7.133832	3.721914	12.02117	-17.2	-19.1	-47.6	1
9.75	12.31547	5.30721	11.36783	-21.9	-2.1	-37.1	1
9.755	9.423487	5.528916	10.06114	-26.8	25.5	-19.3	1
9.76	1.575486	4.86576	9.297918	-28.9	53.2	-7.9	1
9.765	-4.956012	4.165326	8.934948	-29.1	64.5	-7.4	1
9.77	-7.020036	3.759192	9.370512	-27.5	56.9	-15.6	1
9.775	-4.579308	4.053492	10.20632	-24.3	36.8	-28	1
9.78	-0.074556	4.459626	10.20632	-25.4	23.1	-33.5	1
9.785	3.341286	4.534182	9.551017	-27.7	18.5	-32	1
9.79	4.053492	4.496904	9.007543	-28.6	21.7	-26.1	1
9.795	2.627118	4.496904	9.443107	-28.8	29.4	-18.9	1
9.8	0.563094	4.275198	9.768799	-30.1	37	-12.8	1
9.805	-0.63765	3.980898	9.843354	-31.3	36	-11.6	1
9.81	-0.563094	3.243186	9.696204	-32.1	32.5	-12.9	1
9.815	0.41202	2.87433	9.478422	-31.2	29	-13.6	1
9.82	1.575486	2.689902	9.443107	-28.9	26.6	-13.3	1
9.825	1.763838	2.72718	9.5157	-25.6	28.1	-10.1	1
9.83	1.126188	2.837052	9.62361	-23.3	30.5	-7	1
9.835	0.074556	3.02148	9.478422	-21.4	31.4	-4.8	1
9.84	-0.749484	3.096036	9.443107	-19.8	31.5	-3.7	1
9.845	-0.674928	3.243186	9.478422	-17.7	29.5	-5.1	1
9.85	0	3.427614	9.843354	-15.8	26.8	-6.2	1
9.855	0.7867621	3.94362	10.27892	-15.1	26.1	-6.5	1
9.86	1.2753	4.202604	10.53202	-16.4	27.4	-5.6	1
9.865	1.163466	4.053492	10.16905	-19.3	29.8	-3.7	1
9.87	0.600372	3.79647	9.915949	-20.7	31.7	-2.5	1
9.875	-0.037278	3.50217	9.768799	-21.4	33.3	-2.2	1
9.88	-0.486576	3.317742	9.806076	-21.9	33.7	-1.9	1
9.885	-0.563094	3.464892	9.951264	-22.5	33.3	-2.3	1
9.89	-0.300186	3.869064	10.24164	-23.3	32.7	-1.7	1
9.895	0.037278	4.202604	10.27892	-25.2	31.5	-1.1	1
9.9	0.111834	4.23792	10.13373	-27	31	0.3	1
9.905	-0.037278	3.833748	9.988543	-29.6	30.8	1.4	1
9.91	-0.18639	3.464892	9.951264	-30.7	30.5	2.9	1
9.915	-0.260946	3.243186	9.62361	-31.2	30.4	4.2	1
9.92	-0.037278	2.984202	9.5157	-31.1	28.7	6.1	1
9.925	0.18639	2.837052	9.551017	-29.7	28.1	7.7	1
9.93	0.260946	2.87433	9.843354	-28.2	28	9.8	1
9.935	0.374742	2.984202	9.951264	-26.8	27.3	12.7	1
9.94	0.63765	3.096036	10.02386	-26.5	27.2	15.8	1
9.945	1.012392	3.058758	9.988543	-26	27	19.3	1
9.95	1.126188	2.87433	9.988543	-25.4	27.9	22.7	1
9.955	1.08891	2.764458	9.988543	-24.3	29.6	26.1	1
9.96	1.012392	2.617308	10.13373	-22.8	30.1	29.6	1
9.965	0.9378361	2.542752	10.09645	-21.3	30.8	32.9	1
9.97	0.674928	2.173896	9.843354	-19.8	33.1	36.7	1
9.975	1.012392	1.916874	9.62361	-17.6	31.1	40.3	1
9.98	1.612764	1.695168	9.297918	-15.2	28.2	45.8	1
9.985	3.22749	1.326312	8.970264	-11.9	25.2	52.7	1
9.99	4.092732	1.51074	8.752482	-7.7	21.7	62	1
[truncated: 5,029 more rows]
