# Supplementary material for: Real-Time Detection of Freezing Motions in Parkinson's Patients for Adaptive Gait Phase Synchronous Cueing
Source: Front Neurol. 2021 Dec 6;12:720516. doi: 10.3389/fneur.2021.720516 (PMC8685223; doi:10.3389/fneur.2021.720516)
Supplement: Supplementary file 2 [file Data_Sheet_2.zip › data/S1/S1_right_foot_trial_1.csv]

time	acc_x	acc_y	acc_z	gyr_x	gyr_y	gyr_z	FoG
0	0.820116	4.638168	8.750521	0.4	0.5	-0.8	0
0.005	0.820116	4.710762	8.715204	0.3	0.7	-0.3	0
0.01	0.7455601	4.785318	8.677926	0.2	0.7	-0.9	0
0.015	0.782838	4.673484	8.642611	0.2	1.1	-0.5	0
0.02	0.7082821	4.74804	8.642611	0.7	0.9	-0.2	0
0.025	0.782838	4.74804	8.642611	0.7	0.9	-0.2	0
0.03	0.820116	4.74804	8.787798	1.1	0.7	-0.4	0
0.035	0.782838	4.785318	8.715204	1.4	0.4	-0.4	0
0.04	0.820116	4.673484	8.677926	0.7	0.3	-0.1	0
0.045	0.820116	4.673484	8.750521	0.9	0.5	-0.5	0
0.05	0.820116	4.74804	8.677926	0.8	0.7	-0.6	0
0.055	0.820116	4.710762	8.715204	0.5	1	-0.9	0
0.06	0.820116	4.785318	8.642611	0.7	0.4	-0.7	0
0.065	0.782838	4.673484	8.677926	0.7	0.4	-0.7	0
0.07	0.782838	4.785318	8.677926	0.5	0.2	-0.4	0
0.075	0.820116	4.785318	8.677926	0.3	0.3	-0.6	0
0.08	0.820116	4.710762	8.677926	0.4	0.8	-0.9	0
0.085	0.820116	4.74804	8.787798	0	1.1	-0.7	0
0.09	0.782838	4.74804	8.677926	0.2	0.6	-0.6	0
0.095	0.857394	4.785318	8.750521	0.6	0.7	-0.6	0
0.1	0.7455601	4.785318	8.750521	0.3	0.5	-0.4	0
0.105	0.820116	4.710762	8.715204	-0.1	0.7	-0.3	0
0.11	0.820116	4.74804	8.715204	0	0.7	-0.2	0
0.115	0.820116	4.74804	8.750521	-0.2	0.2	-1	0
0.12	0.782838	4.74804	8.715204	-0.3	0.8	-0.4	0
0.125	0.782838	4.74804	8.750521	-0.2	0.6	-0.8	0
0.13	0.820116	4.710762	8.787798	-0.2	0.3	-0.7	0
0.135	0.782838	4.710762	8.750521	-0.1	0.4	-0.2	0
0.14	0.820116	4.710762	8.677926	-0.2	0.2	-0.8	0
0.145	0.782838	4.74804	8.715204	0	0	-0.2	0
0.15	0.7455601	4.710762	8.715204	0	0.8	-0.7	0
0.155	0.857394	4.673484	8.750521	-0.2	0.5	-0.9	0
0.16	0.820116	4.74804	8.750521	-0.4	0.2	-1.1	0
0.165	0.782838	4.74804	8.715204	-0.6	0.2	-1.1	0
0.17	0.820116	4.710762	8.677926	-0.4	0	-0.7	0
0.175	0.782838	4.710762	8.715204	-0.1	0	-0.7	0
0.18	0.782838	4.710762	8.677926	-0.4	0.4	-0.7	0
0.185	0.782838	4.74804	8.677926	-0.1	0.7	-0.9	0
0.19	0.7455601	4.74804	8.750521	-0.4	0.7	-0.3	0
0.195	0.857394	4.673484	8.715204	-0.4	0.7	-0.7	0
0.2	0.782838	4.785318	8.642611	0	0.2	-0.6	0
0.205	0.894672	4.74804	8.750521	-0.1	0.4	-0.9	0
0.21	0.820116	4.710762	8.677926	-0.1	0.1	-0.9	0
0.215	0.7455601	4.673484	8.787798	0.2	0.1	-0.5	0
0.22	0.782838	4.710762	8.750521	0.1	0	-0.7	0
0.225	0.820116	4.710762	8.715204	0	0.5	-0.9	0
0.23	0.820116	4.710762	8.750521	-0.1	0.7	-0.6	0
0.235	0.857394	4.710762	8.715204	-0.1	0.3	-0.9	0
0.24	0.782838	4.74804	8.715204	-0.2	0.3	-0.9	0
0.245	0.857394	4.710762	8.750521	-0.4	0.3	-0.8	0
0.25	0.857394	4.74804	8.677926	-0.4	0.2	-0.8	0
0.255	0.820116	4.710762	8.677926	0	0.7	-0.8	0
0.26	0.857394	4.710762	8.677926	-0.2	0.2	-0.4	0
0.265	0.857394	4.673484	8.715204	-0.3	0.2	-0.1	0
0.27	0.820116	4.673484	8.715204	0	0.6	-0.2	0
0.275	0.857394	4.673484	8.787798	0.2	0.6	-0.2	0
0.28	0.894672	4.673484	8.677926	0.5	0.9	-0.5	0
0.285	0.782838	4.673484	8.715204	0.4	0.9	-0.9	0
0.29	0.782838	4.710762	8.677926	0.4	1.1	-1.1	0
0.295	0.820116	4.74804	8.642611	0.7	1.3	-1.4	0
0.3	0.782838	4.785318	8.677926	0.8	1.3	-1.1	0
0.305	0.7455601	4.74804	8.677926	0.3	1	-1.1	0
0.31	0.782838	4.74804	8.787798	0	1.3	-1.1	0
0.315	0.7082821	4.785318	8.750521	0	1.6	-1.1	0
0.32	0.7082821	4.74804	8.715204	-0.1	1	-1.5	0
0.325	0.6710041	4.710762	8.715204	0.2	1.6	-1.3	0
0.33	0.7082821	4.74804	8.715204	0.3	0.6	-1.1	0
0.335	0.633726	4.710762	8.677926	0.4	0	-0.7	0
0.34	0.7082821	4.74804	8.715204	0.6	0.2	-0.8	0
0.345	0.782838	4.74804	8.750521	0.4	0.2	-0.5	0
0.35	0.782838	4.74804	8.642611	0.2	0	-0.6	0
0.355	0.782838	4.785318	8.677926	0	-0.4	-0.9	0
0.36	0.782838	4.74804	8.750521	0.4	-0.3	-0.4	0
0.365	0.820116	4.74804	8.750521	0	-0.1	-0.3	0
0.37	0.820116	4.710762	8.677926	0	0	-0.7	0
0.375	0.7455601	4.710762	8.715204	-0.1	0.2	-0.9	0
0.38	0.820116	4.785318	8.677926	0.4	0	-0.4	0
0.385	0.7455601	4.74804	8.750521	0.2	0	-0.2	0
0.39	0.782838	4.74804	8.715204	0.2	0	0	0
0.395	0.7082821	4.74804	8.750521	0	-0.2	0.3	0
0.4	0.782838	4.74804	8.715204	0.2	-0.3	0	0
0.405	0.782838	4.710762	8.787798	0.2	-0.1	0	0
0.41	0.782838	4.74804	8.750521	0.2	-0.6	0	0
0.415	0.857394	4.638168	8.750521	0.4	-0.2	-0.7	0
0.42	0.857394	4.74804	8.860393	0.4	-0.4	0	0
0.425	0.894672	4.60089	8.570016	0.3	-0.7	0	0
0.43	0.93195	4.820634	8.823114	0.7	-0.4	-0.4	0
0.435	0.820116	4.785318	8.715204	0.4	-0.4	-0.2	0
0.44	0.857394	4.710762	8.677926	0.3	-0.4	0.2	0
0.445	0.857394	4.673484	8.750521	0.3	-0.2	0.2	0
0.45	0.857394	4.74804	8.715204	0.4	0	0	0
0.455	0.820116	4.710762	8.715204	0.4	0.1	-0.2	0
0.46	0.820116	4.673484	8.677926	0.4	0	-0.5	0
0.465	0.857394	4.710762	8.750521	0.4	0.1	-0.3	0
0.47	0.820116	4.74804	8.677926	0.3	0.2	-0.7	0
0.475	0.857394	4.74804	8.677926	0	0.4	-0.5	0
0.48	0.894672	4.710762	8.715204	-0.1	0.7	-0.6	0
0.485	0.857394	4.785318	8.750521	-0.3	0.7	-0.7	0
0.49	0.857394	4.638168	8.750521	0	0.9	-0.9	0
0.495	0.782838	4.710762	8.715204	0	1.1	-0.9	0
0.5	0.857394	4.74804	8.750521	0	0.9	-1.2	0
0.505	0.782838	4.710762	8.715204	0	1.2	-1	0
0.51	0.857394	4.638168	8.715204	0	0.6	-1.1	0
0.515	0.820116	4.74804	8.715204	0.2	1.1	-0.7	0
0.52	0.820116	4.638168	8.750521	0.3	1.8	-1.4	0
0.525	0.820116	4.74804	8.715204	0.4	1.1	-0.9	0
0.53	0.820116	4.74804	8.787798	-0.1	0.8	-0.7	0
0.535	0.7455601	4.710762	8.750521	0	1.5	-1.3	0
0.54	0.7455601	4.785318	8.750521	0.4	1.5	-1.1	0
0.545	0.7455601	4.785318	8.750521	0.4	1.6	-1.2	0
0.55	0.782838	4.785318	8.715204	-0.1	1.1	-1.1	0
0.555	0.7455601	4.74804	8.715204	-0.2	1.3	-0.8	0
0.56	0.7082821	4.820634	8.642611	0	1.2	-0.8	0
0.565	0.7455601	4.74804	8.715204	-0.2	1.1	-1	0
0.57	0.782838	4.74804	8.750521	-0.4	0.9	-1.5	0
0.575	0.857394	4.785318	8.750521	-0.2	0.4	-1.1	0
0.58	0.820116	4.638168	8.677926	-0.4	0.5	-1.1	0
0.585	0.7455601	4.74804	8.750521	-0.3	0.9	-0.6	0
0.59	0.7455601	4.74804	8.642611	0	0.4	-0.9	0
0.595	0.7455601	4.785318	8.750521	0	0.7	-1	0
0.6	0.7082821	4.74804	8.750521	-0.2	1	-0.9	0
0.605	0.7082821	4.710762	8.750521	-0.6	0.4	-0.7	0
0.61	0.7455601	4.74804	8.677926	-0.1	0	-0.2	0
0.615	0.7082821	4.673484	8.677926	-0.3	0	-0.9	0
0.62	0.7455601	4.74804	8.750521	0.1	0	-0.7	0
0.625	0.820116	4.74804	8.750521	-0.1	0.2	-0.3	0
0.63	0.7455601	4.74804	8.715204	-0.2	0	-0.2	0
0.635	0.857394	4.673484	8.787798	0	0.6	-0.1	0
0.64	0.894672	4.638168	8.642611	0	0	-0.2	0
0.645	0.820116	4.785318	8.823114	1	-0.3	-0.1	0
0.65	0.857394	4.785318	8.715204	0.6	-0.1	0	0
0.655	0.857394	4.710762	8.787798	0.7	0.8	0.1	0
0.66	0.782838	4.673484	8.677926	0.2	0.8	-0.2	0
0.665	0.857394	4.785318	8.715204	0.9	0.8	-1	0
0.67	0.820116	4.673484	8.750521	0.6	0.7	-0.7	0
0.675	0.7455601	4.673484	8.750521	0.8	1	-0.8	0
0.68	0.7455601	4.673484	8.677926	0.8	1	-0.7	0
0.685	0.7455601	4.820634	8.787798	1.4	0	-0.9	0
0.69	0.820116	4.60089	8.750521	1.2	0.1	-1.1	0
0.695	0.782838	4.74804	8.715204	1.1	0.2	-1.5	0
0.7	0.782838	4.673484	8.677926	1.8	0	-1.1	0
0.705	0.782838	4.74804	8.715204	1.8	-0.2	-0.8	0
0.71	0.782838	4.857912	8.823114	1.8	0.1	-0.6	0
0.715	0.782838	4.785318	8.787798	1.6	0.3	-0.5	0
0.72	0.782838	4.785318	8.787798	2	0	-0.2	0
0.725	0.857394	4.857912	8.750521	2.3	0	0	0
0.73	0.857394	4.932468	8.715204	1.6	0.2	0.2	0
0.735	0.894672	4.967784	8.787798	0.9	-0.3	0.1	0
0.74	0.894672	4.820634	8.532739	0.2	-0.9	0.2	0
0.745	0.857394	5.079618	8.787798	0.7	0	0.7	0
0.75	0.894672	5.005062	8.968303	0.9	0.4	0.6	0
0.755	0.7455601	5.18949	8.750521	0.2	0.2	1.2	0
0.76	0.969228	5.114934	8.895708	0	-0.4	0.9	0
0.765	0.633726	5.558346	9.333235	0.4	-1	1.8	0
0.77	0.6710041	5.079618	8.532739	-2.7	-2.8	2.3	0
0.775	0.782838	5.264046	8.532739	-3.2	-3.7	2.9	0
0.78	0.782838	5.373918	8.715204	-2	-3.9	3.7	0
0.785	0.820116	5.521068	8.860393	-3.6	-5	3.9	0
0.79	0.7082821	5.373918	8.787798	-6	-5	4.4	0
0.795	0.596448	5.411196	8.787798	-7.6	-5.5	4.2	0
0.8	0.521892	5.264046	8.860393	-9.1	-6.6	4.5	0
0.805	0.410058	5.04234	8.750521	-10.8	-7.9	4.3	0
0.81	0.447336	4.820634	8.750521	-11.6	-8.9	3.6	0
0.815	0.484614	4.74804	8.677926	-12	-9.4	3	0
0.82	0.447336	5.005062	8.532739	-11.7	-10.2	2.7	0
0.825	0.7455601	5.226768	8.38755	-10.6	-11.6	2.4	0
0.83	1.081062	4.673484	7.66161	-11.2	-13.4	1.7	0
0.835	1.194858	5.558346	8.207047	-7.3	-11.8	1.1	0
0.84	1.306692	5.77809	8.27964	-6	-10.2	0.7	0
0.845	1.53036	6.037074	8.169768	-6.4	-10.5	0.1	0
0.85	1.604916	6.21954	8.207047	-6.3	-9.5	-0.2	0
0.855	1.71675	6.36669	8.207047	-6.5	-8.8	-0.9	0
0.86	1.71675	6.403968	7.951986	-7.7	-7.9	-0.1	0
0.865	1.754028	6.478524	7.771482	-7.9	-7	0.1	0
0.87	1.71675	6.36669	7.5537	-8.2	-6.5	0.3	0
0.875	1.71675	6.51384	7.589016	-7.2	-5.6	1.3	0
0.88	1.642194	6.256818	7.263324	-7.1	-5.3	1.2	0
0.885	1.679472	6.478524	7.29864	-6.1	-5.8	2.3	0
0.89	1.567638	6.146946	7.153452	-5.2	-5.6	2.5	0
0.895	1.53036	6.21954	7.080858	-4.2	-4.2	2.5	0
0.9	1.418526	6.07239	6.970986	-2.7	-3.9	2.5	0
0.905	1.418526	6.07239	7.008264	-1.2	-3.5	3	0
0.91	1.34397	6.037074	6.898392	0.9	-3	3.3	0
0.915	1.269414	6.07239	6.93567	3.3	-3	2.5	0
0.92	1.269414	6.256818	7.080858	4.6	-3	3.4	0
0.925	1.269414	6.294096	7.335918	6.3	-3	3.5	0
0.93	1.232136	6.51384	7.516422	7.1	-2.6	3.2	0
0.935	1.232136	6.698268	7.734204	7.2	-3.2	3.8	0
0.94	1.081062	6.772824	8.097175	7.1	-2.3	4	0
0.945	1.006506	6.735546	8.207047	5.3	-1.7	3.9	0
0.95	0.894672	6.662952	8.352234	3.7	-1.5	3.1	0
0.955	0.782838	6.551118	8.460144	2.4	-1.8	2.8	0
0.96	0.633726	6.51384	8.497422	0.7	-3	1.9	0
0.965	0.55917	6.403968	8.460144	-0.2	-3.6	0.7	0
0.97	0.484614	6.184224	8.352234	-1.1	-3.9	-0.3	0
0.975	0.447336	6.21954	8.207047	-1.6	-4.3	-1.7	0
0.98	0.37278	6.07239	8.02458	-1.7	-5.1	-2.7	0
0.985	0.37278	5.962518	8.02458	-1.4	-6.7	-4.1	0
0.99	0.55917	6.037074	7.989264	-0.7	-7.8	-5.5	0
0.995	0.6710041	5.92524	7.989264	-0.4	-8	-5.6	0
1	0.782838	6.07239	8.134453	0.2	-7.7	-5.5	0
1.005	0.633726	6.109668	8.352234	0.8	-6.7	-4.9	0
1.01	0.633726	6.037074	8.38755	0.7	-7	-4	0
1.015	0.633726	5.852646	8.352234	0.4	-7.3	-3	0
1.02	0.6710041	5.77809	8.460144	0.1	-7.5	-1.4	0
1.025	0.633726	5.852646	8.460144	0.4	-7.2	-0.6	0
1.03	0.7455601	5.77809	8.27964	-0.1	-7.2	0.8	0
1.035	0.857394	5.77809	8.314957	0.2	-6.9	2.4	0
1.04	0.298224	4.710762	7.989264	-0.1	-6.4	3	0
1.045	0.447336	6.109668	8.932986	2.3	-6.9	3.9	0
1.05	0.7082821	4.491018	7.516422	-0.5	-8.2	5	0
1.055	1.15758	4.74804	7.29864	0	-8.8	6	0
1.06	1.15758	4.89519	7.29864	5.8	-6	6	0
1.065	1.15758	5.005062	7.080858	8.4	-3.5	7.2	0
1.07	0.969228	4.820634	6.825799	10.2	-1.1	8.4	0
1.075	1.15758	5.299362	7.116174	13.2	0.2	9.5	0
1.08	1.006506	5.558346	7.29864	15.7	2.6	11	0
1.085	0.857394	5.411196	7.188768	15.6	3.9	12.8	0
1.09	1.11834	5.299362	7.771482	16	5.4	13.8	0
1.095	1.34397	5.226768	8.424829	15.8	7.8	14.5	0
1.1	1.71675	5.521068	9.551017	15.2	12.5	14.5	0
1.105	1.081062	4.563612	9.188046	10.1	17.4	14	0
1.11	0.894672	4.122162	9.478422	6.4	20.3	14.7	0
1.115	0.7082821	3.164706	9.115453	4.3	21	14.9	0
1.12	1.306692	2.466234	9.36855	2.3	18.9	14	0
1.125	1.865862	1.803078	9.949303	2.9	19.5	13.7	0
1.13	2.126808	1.728522	10.78511	2.7	22.8	13.5	0
1.135	2.052252	1.361628	11.25796	1.4	26.3	14	0
1.14	1.71675	0.8456221	12.09181	-1.8	27.3	15.6	0
1.145	1.53036	-0.182466	12.52737	-7.6	26.4	18.6	0
1.15	1.081062	-1.655928	13.32787	-13.7	20.8	21.2	0
1.155	1.493082	-3.201984	14.23431	-19.2	13	22.8	0
1.16	2.389716	-3.900456	15.3605	-23.3	5.5	23.2	0
1.165	2.389716	-5.446512	15.2879	-29.1	4.1	22.1	0
1.17	2.68794	-6.919974	15.17999	-34.1	3.8	18.6	0
1.175	1.754028	-4.638168	14.77975	-32.6	5.6	14.6	0
1.18	-0.149112	-1.803078	11.62093	-33	10	6.8	0
1.185	0.7455601	-1.508778	6.572701	-35	2.3	-3.4	0
1.19	2.68794	2.833128	7.371234	-14.6	-1	-9.7	0
1.195	3.584574	6.698268	8.968303	-1.2	4.3	-11.6	0
1.2	3.84552	8.356158	9.731521	-4.3	9.1	-6.8	0
1.205	3.209832	7.802875	8.424829	-16.8	12.3	2.3	0
1.21	2.426994	6.21954	6.825799	-25.3	15.8	12.1	0
1.215	1.232136	4.232034	5.628978	-27.5	18.7	18.5	0
1.22	-0.149112	3.386412	5.628978	-20.2	23.8	20.5	0
1.225	-1.567638	3.790584	7.589016	-11.3	27.4	15.8	0
1.23	-2.389716	4.416462	9.188046	-9.1	28.2	7.2	0
1.235	-2.464272	4.673484	10.0219	-10.8	27.2	-3.3	0
1.24	-1.11834	4.379184	9.768799	-16.3	22.5	-14	0
1.245	1.043784	4.047606	9.223362	-19.9	16.8	-19.5	0
1.25	2.762496	3.86514	8.968303	-17.9	15.8	-18.4	0
1.255	3.023442	4.047606	8.932986	-14.6	19.3	-14.2	0
1.26	2.126808	3.937734	9.115453	-10.8	24	-10.5	0
1.265	1.081062	4.30659	9.513739	-8.4	26.2	-8.6	0
1.27	0.149112	4.30659	9.150768	-8.9	27.2	-7.2	0
1.275	-0.521892	4.416462	8.932986	-9.7	27	-7.7	0
1.28	-0.55917	4.45374	8.750521	-9.5	24.3	-8.5	0
1.285	-0.484614	4.638168	8.750521	-8.7	22.4	-9.3	0
1.29	-0.18639	4.710762	8.823114	-8.3	20.9	-9.8	0
1.295	0.111834	4.74804	8.787798	-8.6	19.2	-9.8	0
1.3	0.37278	4.563612	8.932986	-8.6	18.3	-9.3	0
1.305	0.37278	4.491018	9.040896	-9	18.2	-8.8	0
1.31	0.37278	4.379184	9.150768	-7.9	16.7	-8.1	0
1.315	0.260946	4.194756	9.188046	-7.4	16.2	-7.3	0
1.32	0.223668	4.15944	9.00558	-7	15.4	-6.8	0
1.325	0.111834	4.232034	9.040896	-6.3	14.3	-6.5	0
1.33	0.149112	4.341906	9.188046	-5.8	13	-6.3	0
1.335	0.18639	4.45374	9.078175	-5.7	11.8	-6.2	0
1.34	0.260946	4.379184	9.00558	-4.8	11	-6	0
1.345	0.260946	4.379184	8.968303	-5.1	10.3	-5	0
1.35	0.149112	4.341906	9.00558	-4.6	9.5	-4.3	0
1.355	0.111834	4.269312	9.00558	-4.1	8.4	-3.7	0
1.36	0.074556	4.194756	9.078175	-3.6	7.5	-3.3	0
1.365	0.074556	4.194756	9.00558	-3.5	6	-3.3	0
1.37	0.111834	4.232034	9.115453	-3.2	4.7	-3.3	0
1.375	0.223668	4.232034	9.078175	-2.6	4.2	-2.3	0
1.38	0.298224	4.341906	9.040896	-1.6	3.5	-2	0
1.385	0.37278	4.269312	9.078175	-1.2	2.6	-1.7	0
1.39	0.410058	4.341906	9.040896	-1.3	1.7	-1.1	0
1.395	0.447336	4.341906	9.040896	-1.6	1.4	-0.9	0
1.4	0.55917	4.416462	9.00558	-1.6	0.9	-0.8	0
1.405	0.521892	4.416462	9.078175	-1.3	1	-1	0
1.41	0.55917	4.379184	9.040896	-1.4	0.7	-0.2	0
1.415	0.596448	4.379184	9.078175	-1.5	0.7	0	0
1.42	0.484614	4.379184	9.040896	-1.4	0.4	0	0
1.425	0.447336	4.269312	9.040896	-1.3	0.2	-0.3	0
1.43	0.410058	4.232034	9.00558	-1.6	0.7	-0.2	0
1.435	0.447336	4.30659	9.00558	-1.3	0.6	0.2	0
1.44	0.484614	4.269312	8.932986	-1.3	0	0.1	0
1.445	0.521892	4.30659	8.968303	-1.5	-0.2	0.5	0
1.45	0.596448	4.232034	9.00558	-1.6	-0.2	0.2	0
1.455	0.7455601	4.269312	9.040896	-1.6	-0.2	0.6	0
1.46	0.782838	4.30659	9.00558	-1.8	0.2	0.5	0
1.465	0.7082821	4.341906	8.895708	-2.3	0.4	0.7	0
1.47	0.6710041	4.269312	8.968303	-2.1	1.1	0.4	0
1.475	0.633726	4.269312	8.968303	-2.3	1.9	0.3	0
1.48	0.633726	4.194756	8.932986	-2.3	2.1	0.3	0
1.485	0.633726	4.122162	8.932986	-1.9	2.3	0	0
1.49	0.7455601	4.122162	8.968303	-1.6	2.3	-0.2	0
1.495	0.633726	4.15944	9.078175	-1.5	2.4	0.1	0
1.5	0.55917	4.232034	9.078175	-1.6	3.1	-0.4	0
1.505	0.55917	4.084884	8.932986	-1.7	3.5	-0.7	0
1.51	0.484614	4.30659	9.078175	-1.6	3.5	-0.2	0
1.515	0.521892	4.232034	8.968303	-2.1	3.7	-0.4	0
1.52	0.521892	4.232034	8.860393	-2.5	3.2	-0.8	0
1.525	0.521892	4.194756	8.895708	-2.3	3.8	-0.7	0
1.53	0.55917	4.15944	9.150768	-2.1	3.6	-0.7	0
1.535	0.484614	4.15944	8.968303	-1.8	4.1	-0.9	0
1.54	0.447336	4.194756	9.00558	-1.4	4.2	-0.2	0
1.545	0.410058	4.15944	8.932986	-1.2	4.4	-0.4	0
1.55	0.335502	4.232034	9.040896	-1.4	4	-0.2	0
1.555	0.260946	4.15944	9.00558	-1.2	3.7	0.3	0
1.56	0.410058	4.15944	9.078175	-1.2	3.2	0	0
1.565	0.447336	4.269312	9.00558	-1.4	2.7	0	0
1.57	0.410058	4.269312	8.968303	-1	2.3	0.2	0
1.575	0.447336	4.122162	8.932986	-0.9	1.8	0.7	0
1.58	0.260946	4.194756	9.150768	-0.4	1.6	1	0
1.585	0.223668	4.15944	8.968303	-1.2	1.8	1.1	0
1.59	0.37278	4.15944	9.00558	-1	1.2	0.7	0
1.595	0.410058	4.232034	9.00558	-0.5	1.4	0.9	0
1.6	0.447336	4.15944	9.040896	0.2	0.4	0.9	0
1.605	0.37278	4.15944	8.968303	-0.4	0.4	1	0
1.61	0.37278	4.047606	8.968303	-0.2	0.1	0.6	0
1.615	0.335502	4.122162	9.00558	-0.2	0.2	0.4	0
1.62	0.410058	4.122162	8.968303	-0.2	-0.1	0.1	0
1.625	0.410058	4.15944	8.968303	-0.2	-0.2	0.5	0
1.63	0.484614	4.122162	8.968303	0.2	-0.2	0.9	0
1.635	0.447336	4.232034	9.00558	0.4	-0.4	0.7	0
1.64	0.484614	4.194756	9.078175	0.2	-0.4	0.7	0
1.645	0.447336	4.194756	9.00558	0.2	-1.6	0.7	0
1.65	0.447336	4.232034	8.932986	0.1	-1.4	1.2	0
1.655	0.521892	4.232034	8.932986	0.1	-2.1	0.7	0
1.66	0.521892	4.15944	8.932986	0.1	-1.6	1.4	0
1.665	0.447336	4.269312	8.968303	0.3	-1.7	1.5	0
1.67	0.447336	4.15944	9.115453	0.1	-1.6	1.4	0
1.675	0.484614	4.122162	9.078175	0.1	-1.7	1.6	0
1.68	0.633726	4.15944	9.040896	0.7	-2.1	1.2	0
1.685	0.633726	4.269312	9.040896	0.4	-1.8	1.4	0
1.69	0.7082821	4.194756	9.040896	0	-1.8	1.4	0
1.695	0.7082821	4.269312	9.150768	-0.3	-1.2	1.4	0
1.7	0.6710041	4.45374	9.115453	-0.8	-1.6	1.4	0
1.705	0.7082821	4.416462	9.115453	-0.8	-1.6	1.1	0
1.71	0.7082821	4.491018	9.00558	-1.1	-1.1	1.2	0
1.715	0.596448	4.416462	8.895708	-1.8	-0.8	1	0
1.72	0.6710041	4.194756	8.968303	-1.8	-0.1	0.7	0
1.725	0.633726	4.30659	9.078175	-1.6	-0.2	0.9	0
1.73	0.596448	4.15944	8.968303	-2.1	-0.2	1.3	0
1.735	0.596448	4.047606	9.040896	-1.8	-0.4	1.3	0
1.74	0.633726	3.900456	8.932986	-1.6	-0.2	0.4	0
1.745	0.55917	3.975012	9.040896	-1.7	0.4	0.9	0
1.75	0.521892	3.790584	8.932986	-1.8	0.6	0.8	0
1.755	0.410058	3.790584	9.00558	-0.5	0.2	0.9	0
1.76	0.335502	3.827862	9.00558	0.4	0	0.7	0
1.765	0.447336	3.900456	8.968303	0.7	-0.7	0.3	0
1.77	0.484614	4.084884	9.078175	1.5	-0.3	0.7	0
1.775	0.410058	4.194756	9.040896	2	-0.3	0.9	0
1.78	0.484614	4.194756	9.150768	1.7	-0.7	0.7	0
1.785	0.335502	4.379184	9.188046	1.2	-1.1	0.7	0
1.79	0.335502	4.341906	9.188046	1	-1.9	1.4	0
1.795	0.484614	4.341906	9.150768	0.8	-2.5	1.1	0
1.8	0.55917	4.30659	9.115453	0.3	-3.2	0.5	0
1.805	0.55917	4.30659	9.040896	-0.1	-3.4	0.4	0
1.81	0.484614	4.232034	9.078175	-0.1	-3.3	0.8	0
1.815	0.37278	4.15944	9.040896	-0.1	-3.7	0.7	0
1.82	0.335502	4.047606	9.040896	0	-4.8	1.4	0
1.825	0.410058	4.194756	9.00558	0	-4.9	1.1	0
1.83	0.521892	4.047606	9.078175	0.2	-5.3	1.4	0
1.835	0.484614	4.122162	9.078175	0.4	-5.5	1.1	0
1.84	0.521892	4.01229	9.040896	1.2	-5.8	1.3	0
1.845	0.484614	4.01229	8.932986	1.7	-5.8	1.4	0
1.85	0.596448	4.15944	9.188046	1.8	-5.6	0.8	0
1.855	0.596448	4.379184	9.115453	1.8	-6	1.4	0
1.86	0.6710041	4.194756	9.00558	0.7	-5.9	1.2	0
1.865	0.633726	4.194756	9.040896	1.1	-5.6	1	0
1.87	0.633726	4.269312	9.040896	1.1	-5.8	1.2	0
1.875	0.596448	4.232034	8.932986	0.9	-5.6	1.4	0
1.88	0.6710041	4.30659	9.115453	1	-6.1	1.2	0
1.885	0.7455601	4.341906	9.150768	0.8	-6.3	1.8	0
1.89	0.7455601	4.379184	9.150768	0.7	-6.5	2.1	0
1.895	0.7455601	4.341906	9.00558	0.3	-6.6	2	0
1.9	0.820116	4.269312	9.040896	0.1	-6.1	2.1	0
1.905	0.820116	4.232034	8.968303	0	-6.6	2.5	0
1.91	0.857394	4.194756	8.895708	0.2	-5.6	2.1	0
1.915	0.857394	4.084884	8.932986	0.4	-5	2.3	0
1.92	1.006506	4.084884	8.968303	0.4	-5.3	2.1	0
1.925	0.969228	4.01229	8.787798	0	-4.4	1.8	0
1.93	0.894672	3.937734	8.895708	0.2	-3.5	1.6	0
1.935	0.857394	4.047606	8.968303	1.4	-2.1	1.4	0
1.94	0.857394	3.790584	8.715204	1.4	-1	1	0
1.945	0.820116	3.680712	8.605332	1.7	-0.1	0.6	0
1.95	0.894672	3.533562	8.424829	3	1.9	0.4	0
1.955	1.006506	3.386412	8.38755	3.9	3.9	-0.7	0
1.96	1.11834	3.274578	8.314957	5.6	7.1	-1.4	0
1.965	0.969228	3.386412	8.497422	7.2	10.9	-3	0
1.97	0.894672	3.790584	8.860393	8.8	14.4	-4.4	0
1.975	0.7455601	4.01229	9.00558	8.6	16.4	-5.3	0
1.98	0.6710041	4.047606	9.040896	8.1	16.2	-4.6	0
1.985	0.6710041	4.15944	9.223362	7.5	15.8	-3.9	0
1.99	0.6710041	4.45374	9.295957	7.4	15.5	-3.9	0
1.995	0.596448	4.710762	9.441144	6.2	13.7	-3.9	0
2	0.55917	4.785318	9.333235	5.6	10.9	-3.6	0
2.005	0.55917	4.74804	9.115453	4	9.3	-2.5	0
2.01	0.447336	4.638168	9.00558	3.1	8	-1.4	0
2.015	0.484614	4.526334	9.078175	2.8	7.2	-0.9	0
2.02	0.55917	4.416462	9.00558	2.3	6	-0.8	0
2.025	0.6710041	4.30659	9.040896	2	5.7	-0.7	0
2.03	0.633726	4.232034	9.00558	2.4	5.6	-0.6	0
2.035	0.596448	4.30659	9.115453	2.8	5.6	-0.8	0
2.04	0.484614	4.45374	9.478422	2.9	4.6	-0.9	0
2.045	0.335502	4.710762	9.36855	2.8	3.5	-0.1	0
2.05	0.298224	4.491018	8.968303	1.8	1.9	-0.3	0
2.055	0.298224	4.563612	9.078175	2.3	0.6	-0.1	0
2.06	0.260946	4.491018	9.040896	2.5	0	0.1	0
2.065	0.335502	4.563612	9.078175	2.5	-1.1	0.7	0
2.07	0.410058	4.416462	8.968303	1.8	-1.9	0.4	0
2.075	0.410058	4.491018	9.040896	1.5	-3	0.3	0
2.08	0.37278	4.232034	8.968303	1.8	-3.9	1	0
2.085	0.335502	4.269312	9.00558	2.2	-4.2	0.9	0
2.09	0.447336	4.341906	9.078175	2.2	-4.3	1.3	0
2.095	0.447336	4.379184	9.00558	1.9	-5.2	1	0
2.1	0.521892	4.269312	9.00558	2.2	-5.1	1.1	0
2.105	0.335502	4.379184	8.895708	2.6	-5.5	1.1	0
2.11	0.782838	4.416462	9.00558	2.7	-6.1	0.7	0
2.115	0.633726	4.491018	9.078175	1.9	-5.9	0.8	0
2.12	0.6710041	4.269312	8.715204	1.4	-5.8	0.5	0
2.125	0.7082821	4.379184	9.078175	2.1	-5.8	0.8	0
2.13	0.521892	4.341906	8.787798	1.3	-5.6	0.9	0
2.135	0.7455601	4.491018	9.040896	1.4	-6	0.9	0
2.14	0.6710041	4.30659	8.823114	0.9	-5.6	1.1	0
2.145	0.7082821	4.30659	8.968303	1	-5.1	1.4	0
2.15	0.596448	4.084884	8.787798	0.7	-5.1	1.3	0
2.155	0.782838	4.60089	9.295957	1.4	-5.1	0.7	0
2.16	0.7455601	4.15944	8.787798	0.8	-5.5	1	0
2.165	0.7082821	4.45374	9.040896	1.1	-4.9	1.4	0
2.17	0.6710041	4.341906	9.00558	1.7	-4.6	0.8	0
2.175	0.596448	4.15944	8.787798	1.1	-4	1.3	0
2.18	0.894672	4.526334	9.078175	1.5	-3.7	0.7	0
2.185	0.857394	4.232034	8.823114	1.8	-4.9	1.3	0
2.19	0.820116	4.194756	8.787798	1.2	-3.2	1.1	0
2.195	0.7082821	4.30659	8.932986	2.2	-2.7	1.2	0
2.2	0.782838	4.15944	8.787798	1.6	-1.9	1.2	0
2.205	0.7082821	4.084884	8.823114	1.6	-0.4	0.6	0
2.21	1.043784	4.45374	9.150768	3	-1	0.2	0
2.215	0.782838	3.975012	8.605332	1.8	0.3	0.4	0
2.22	0.894672	4.269312	9.150768	3.3	0.7	0	0
2.225	0.596448	4.269312	8.968303	3.9	1.4	-0.2	0
2.23	0.6710041	4.15944	8.895708	3.7	1.5	-0.1	0
2.235	0.6710041	4.232034	8.823114	4.4	1.6	0	0
2.24	0.6710041	4.194756	8.787798	4.3	1.4	-0.1	0
2.245	0.633726	4.01229	8.968303	5.5	1.5	0	0
2.25	0.7455601	3.827862	8.823114	5.6	1.8	-0.3	0
2.255	0.7082821	3.86514	8.968303	6.2	2	-1.3	0
2.26	0.596448	4.047606	9.078175	7.6	2.9	-1.6	0
2.265	0.55917	3.975012	8.895708	8.4	3.5	-1.7	0
2.27	0.521892	3.937734	9.00558	10.2	3	-1.6	0
2.275	0.484614	3.975012	8.860393	10.8	2.8	-1.4	0
2.28	0.633726	4.047606	9.00558	11.6	1.8	-1.5	0
2.285	0.633726	4.01229	8.932986	12.7	1.8	-1.7	0
2.29	0.7082821	3.975012	8.932986	14.5	1.8	-2	0
2.295	0.782838	4.01229	9.115453	16.1	1.9	-2.1	0
2.3	0.820116	3.975012	9.115453	17.6	2.7	-3.2	0
2.305	0.7455601	4.01229	9.188046	20.5	2.5	-3.7	0
2.31	0.857394	4.01229	9.223362	22.5	2.8	-3.9	0
2.315	0.969228	4.01229	9.295957	24.9	2.3	-4.5	0
2.32	1.11834	3.975012	9.405828	28	2.7	-4.8	0
2.325	1.269414	3.71799	9.478422	30.8	3.5	-5.5	0
2.33	1.006506	3.71799	9.405828	33.8	4	-5.2	0
2.335	0.969228	3.975012	9.658926	38.8	4.9	-5.2	0
2.34	1.11834	3.643434	9.62361	44.1	3.5	-7.1	0
2.345	1.754028	3.790584	9.513739	49.1	3.2	-9.5	0
2.35	2.238642	3.900456	10.05917	56.2	1.7	-11.7	0
2.355	1.418526	3.164706	9.658926	61	4.6	-13.7	0
2.36	0.037278	3.533562	9.551017	71.2	3.4	-16.8	0
2.365	1.081062	3.86514	10.20436	85.4	-7.2	-22.1	0
2.37	1.455804	3.937734	10.23968	95.8	-10.9	-26.9	0
2.375	1.90314	4.15944	10.49474	106.4	-10.9	-29.9	0
2.38	2.50155	3.937734	10.71252	115.6	-11.1	-34.6	0
2.385	2.50155	4.084884	10.13177	124.3	-7.2	-39.4	0
2.39	2.126808	4.563612	10.31227	136.7	-4.4	-44.4	0
2.395	1.754028	5.226768	10.53005	145.3	-3.9	-48.9	0
2.4	1.642194	5.264046	10.23968	150.3	-4.3	-52.5	0
2.405	2.164086	5.079618	9.804114	155.1	-3.9	-56.8	0
2.41	2.464272	4.857912	9.658926	162.3	-2.8	-60.2	0
2.415	2.201364	5.63094	10.23968	170.3	0.9	-63.3	0
2.42	1.754028	6.441247	11.0029	172.9	3.5	-65.5	0
2.425	1.493082	6.184224	10.38487	168.9	5.1	-66.8	0
2.43	1.828584	6.662952	10.34955	167.1	5.5	-68.4	0
2.435	1.71675	6.845418	10.56733	166.3	5.7	-69.7	0
2.44	1.604916	6.478524	9.62361	159.3	7.7	-69.7	0
2.445	1.865862	6.662952	9.513739	156.7	8.1	-70.4	0
2.45	1.15758	7.545852	10.38487	155.1	11.3	-71.3	0
2.455	0.447336	7.286868	10.05917	146.8	12.8	-73.1	0
2.46	0.7455601	6.810102	9.295957	137	10.8	-73.4	0
2.465	1.791306	6.735546	8.932986	130.1	8.1	-71.7	0
2.47	2.650662	6.36669	8.570016	125.9	9.3	-67.5	0
2.475	3.994632	5.521068	8.242362	121.4	11.7	-59.7	0
2.48	5.450436	5.446512	8.787798	119	12.6	-48.1	0
2.485	6.086124	5.152212	8.968303	115.5	15.8	-32.5	0
2.49	6.34707	4.89519	8.715204	109.1	18.6	-15.6	0
2.495	5.862456	5.005062	9.405828	104	21	2.1	0
2.5	5.114934	4.563612	9.876708	94.3	22.9	20.3	0
2.505	4.63032	3.421728	9.478422	84.2	25.7	30.8	0
2.51	3.733686	3.86514	9.078175	77.3	28.3	38.9	0
2.515	2.08953	4.491018	10.42214	70.5	25.2	46.3	0
2.52	0.521892	4.01229	11.36587	58.1	15.5	49.8	0
2.525	0	3.496284	11.04017	42.7	7	48.7	0
2.53	0.037278	3.164706	10.9303	30.1	-2.3	45	0
2.535	0.037278	2.723256	10.74784	18.2	-10.2	40.2	0
2.54	0.111834	2.169972	10.42214	6.5	-16.1	33.9	0
2.545	0.335502	2.0601	10.09449	-1.4	-20.9	27.6	0
2.55	0.55917	1.91295	9.949303	-10.4	-23.5	19.2	0
2.555	0.820116	1.803078	9.804114	-16.9	-23.7	13	0
2.56	0.969228	1.728522	9.731521	-23.6	-23.1	7.9	0
2.565	1.11834	1.728522	9.62361	-29.6	-22.1	3.2	0
2.57	1.194858	1.91295	9.731521	-34.8	-21.7	0.7	0
2.575	1.269414	2.244528	9.804114	-41	-21.1	-0.8	0
2.58	1.381248	2.576106	9.949303	-47.3	-21.5	0.2	0
2.585	1.679472	2.723256	9.876708	-54.6	-23.1	2.5	0
2.59	1.865862	2.79585	9.876708	-62.2	-24	4.2	0
2.595	1.977696	2.833128	9.768799	-69	-23.4	6.6	0
2.6	2.052252	2.760534	9.586332	-77.6	-23.2	9.3	0
2.605	1.977696	2.79585	9.478422	-83.7	-22.4	12.1	0
2.61	1.865862	2.79585	9.295957	-89.1	-21.9	14.2	0
2.615	1.865862	2.833128	9.188046	-93.8	-22.1	16.8	0
2.62	1.828584	2.723256	8.968303	-97.5	-22.1	19.8	0
2.625	1.828584	2.685978	8.823114	-102.4	-23.3	23.1	0
2.63	1.90314	2.613384	8.750521	-105	-24.2	25.1	0
2.635	1.940418	2.723256	8.677926	-106.8	-24.9	27	0
2.64	1.940418	2.79585	8.532739	-108.7	-25.4	29.4	0
2.645	1.90314	2.79585	8.677926	-110.1	-25.4	30.9	0
2.65	1.791306	2.907684	8.532739	-110.9	-25.4	32.1	0
2.655	1.604916	2.980278	8.570016	-111.6	-26.2	33.6	0
2.66	1.418526	3.164706	8.642611	-112.4	-28	35.4	0
2.665	1.34397	3.386412	8.750521	-112.9	-29.4	37.1	0
2.67	1.381248	3.533562	8.895708	-113.6	-31.5	38.6	0
2.675	1.381248	3.753306	9.078175	-114.6	-33.3	40.7	0
2.68	1.381248	4.01229	9.188046	-115.5	-34.2	40.9	0
2.685	1.269414	4.269312	9.36855	-116.3	-34.9	41.5	0
2.69	1.15758	4.563612	9.405828	-117.7	-35.7	42.8	0
2.695	1.006506	4.785318	9.478422	-119.3	-36.2	43.6	0
2.7	1.006506	4.967784	9.551017	-120.8	-36.8	44.8	0
2.705	0.894672	5.299362	9.586332	-121.8	-37.8	45.2	0
2.71	0.820116	5.521068	9.513739	-123.6	-37.8	45.9	0
2.715	0.7082821	5.815368	9.333235	-124.1	-37.5	46.4	0
2.72	0.6710041	5.999796	9.333235	-124.3	-37.7	46.4	0
2.725	0.596448	6.294096	9.26064	-124.1	-37	46.6	0
2.73	0.521892	6.588396	9.223362	-124.3	-36.2	45.9	0
2.735	0.37278	6.919974	9.188046	-124.1	-35	45.4	0
2.74	0.149112	7.139719	9.115453	-124.2	-34.8	43.9	0
2.745	0.037278	7.251552	8.895708	-124.5	-35.2	42.2	0
2.75	-0.18639	7.43598	8.532739	-124.2	-35	40.1	0
2.755	-0.260946	7.618446	8.352234	-123.8	-35.6	36.7	0
2.76	-0.260946	7.840152	8.169768	-123.1	-36.6	33.1	0
2.765	-0.298224	8.02458	7.879392	-121.3	-36.9	29.6	0
2.77	-0.298224	8.281602	7.5537	-119.7	-38.1	25.8	0
2.775	-0.410058	8.46603	7.226046	-117.6	-39	22.1	0
2.78	-0.37278	8.797608	6.863076	-115.1	-40.1	18.6	0
2.785	-0.298224	9.091908	6.572701	-111.5	-41.6	15.5	0
2.79	-0.335502	9.276337	6.245046	-108.5	-42.7	12.8	0
2.795	-0.223668	9.570637	5.95467	-105.1	-44.4	10.9	0
2.8	-0.18639	9.79038	5.736888	-101.7	-45.8	9.5	0
2.805	-0.074556	10.15924	5.48379	-98.2	-47.3	8.3	0
2.81	0.149112	10.41626	5.22873	-94.2	-48.5	7.7	0
2.815	0.223668	10.45354	5.046264	-90.8	-48.7	6.4	0
2.82	0.149112	10.60069	4.6107	-85.6	-47.5	5.4	0
2.825	0	10.52809	4.029948	-80.7	-47.7	4.9	0
2.83	-0.149112	10.45354	3.52179	-74.6	-49	4.9	0
2.835	-0.149112	10.41626	3.048948	-65.2	-51.5	4.9	0
2.84	-0.149112	10.45354	2.685978	-56.9	-53.6	4.2	0
2.845	0.037278	10.49081	2.395602	-48.5	-54.7	3	0
2.85	0.111834	10.60069	2.395602	-39.4	-55.3	1.3	0
2.855	0.223668	10.85771	2.323008	-30.8	-54.7	-0.1	0
2.86	0.223668	11.11669	2.395602	-22.6	-53.6	-1.7	0
2.865	0.298224	11.33644	2.613384	-15	-52	-3.6	0
2.87	0.37278	11.48359	2.723256	-7.5	-49.3	-5.9	0
2.875	0.223668	11.48359	2.723256	-2.7	-46.6	-7.8	0
2.88	0.298224	11.26384	2.831166	1.7	-43.4	-9.7	0
2.885	2.31516	10.41626	3.339324	5.3	-40.4	-11.5	0
2.89	9.072289	10.04936	3.449196	7.9	-32.9	-14.7	0
2.895	6.384348	9.79038	1.124226	23.6	31.2	-26.6	0
2.9	4.516524	7.067124	-0.508158	38.7	86.1	-38.7	0
2.905	-1.455804	8.76033	1.924722	66.7	132.2	-43.5	0
2.91	-8.84862	3.975012	5.118858	83.2	153.8	-45.9	0
2.915	-7.541928	4.379184	9.841393	85.1	127.8	-43.6	0
2.92	-3.24711	5.33664	16.84966	86.3	74.2	-30.1	0
2.925	-3.621852	2.20725	15.17999	64.1	60.8	-20.8	0
2.93	-4.292856	3.937734	15.94125	69.9	62	-24.9	0
2.935	-3.135276	6.21954	16.41409	76.6	59.5	-33.5	0
2.94	-2.08953	10.08468	16.81434	79	62.5	-46.5	0
2.945	-0.894672	13.14148	16.26891	71.6	65.5	-52.2	0
2.95	0.596448	13.65552	14.81702	55.5	56	-42.9	0
2.955	1.754028	11.30112	12.38218	36.6	42.2	-26.6	0
2.96	1.754028	7.73028	9.62361	22.4	34.6	-10.1	0
2.965	0.894672	5.04234	8.242362	19.4	33.6	-1.1	0
2.97	-0.484614	3.680712	8.497422	24.4	33	0.3	0
2.975	-1.232136	2.980278	8.642611	26.1	28	-2.2	0
2.98	-1.006506	2.870406	8.642611	25.2	22.4	-5.8	0
2.985	0.074556	3.533562	8.424829	25.7	18.6	-10	0
2.99	1.418526	4.45374	8.02458	25.6	17.5	-13.7	0
2.995	2.650662	5.63094	8.097175	25.8	17.7	-15.4	0
3	3.621852	6.772824	8.787798	26.1	20.5	-14.7	0
3.005	4.255578	7.765596	9.62361	23.4	24	-13.7	0
3.01	3.621852	7.73028	9.949303	18.4	31.1	-13.7	0
3.015	2.164086	6.735546	9.696204	10	34.8	-14	0
3.02	0.93195	5.446512	9.333235	3.1	36	-13.5	0
3.025	0.55917	4.673484	9.36855	-0.2	35	-13.9	0
3.03	0.782838	4.710762	9.696204	0	31	-14	0
3.035	1.081062	4.710762	9.551017	-1.4	28.7	-13	0
3.04	1.194858	4.710762	9.333235	-2.3	27.3	-13	0
3.045	0.969228	4.785318	9.150768	-2.4	25.9	-11.7	0
3.05	0.521892	4.820634	8.968303	-2.3	25.6	-10.4	0
3.055	0.111834	4.932468	9.00558	-2	24.2	-9.5	0
3.06	-0.18639	4.820634	9.00558	-2.3	23	-8.4	0
3.065	-0.260946	4.45374	8.823114	-3.7	21	-8.1	0
3.07	-0.111834	4.084884	8.715204	-3.5	19	-7.8	0
3.075	0.037278	3.827862	8.750521	-2.1	17.7	-7.7	0
3.08	0.298224	3.86514	8.932986	-0.4	16.1	-7.3	0
3.085	0.298224	3.975012	9.115453	0.7	15.1	-7.2	0
3.09	0.410058	4.047606	9.040896	1.6	14	-7.6	0
3.095	0.37278	4.047606	8.932986	1.7	12.6	-8.1	0
3.1	0.447336	4.194756	8.968303	2.5	11.4	-7.4	0
3.105	0.410058	4.269312	9.040896	3.2	10.4	-7.1	0
3.11	0.447336	4.379184	9.00558	3.6	9.5	-7.1	0
3.115	0.7082821	4.45374	9.040896	2.8	9	-7.4	0
3.12	1.006506	4.379184	8.860393	2.1	8.8	-7.3	0
3.125	1.34397	4.563612	9.00558	1.7	8	-7.8	0
3.13	1.418526	4.638168	8.895708	1.7	9.4	-8.3	0
3.135	1.34397	4.638168	8.932986	1.5	9.5	-8.8	0
3.14	1.11834	4.45374	8.787798	1.1	9.6	-8.8	0
3.145	1.15758	4.416462	8.932986	1.1	10	-9.2	0
3.15	1.043784	4.341906	8.787798	0.9	10.8	-9.6	0
3.155	1.043784	4.30659	9.223362	1	12.1	-10	0
3.16	1.15758	4.232034	8.715204	0.1	13.8	-10.7	0
3.165	0.969228	4.563612	9.150768	1.5	12.9	-10.6	0
3.17	0.93195	4.341906	8.823114	1.2	13.8	-10	0
3.175	0.596448	4.416462	9.040896	2.4	13.7	-9.6	0
3.18	0.596448	4.379184	8.895708	2	14	-9.1	0
3.185	0.7455601	4.526334	9.00558	2.1	13.7	-9.3	0
3.19	0.857394	4.60089	8.895708	1.8	12.8	-9.3	0
3.195	0.820116	4.491018	8.932986	1.7	12.8	-9.5	0
3.2	0.633726	4.45374	8.677926	0.9	14.4	-9.2	0
3.205	0.820116	4.416462	9.078175	2.2	11.5	-8.6	0
3.21	0.820116	4.194756	8.677926	1.4	10.7	-8.4	0
3.215	1.006506	4.341906	9.00558	2.6	10.5	-8.5	0
3.22	0.894672	4.269312	8.787798	2.4	11.4	-8.8	0
3.225	0.894672	4.30659	8.895708	2.1	10.4	-9.1	0
3.23	0.782838	4.30659	8.932986	3	9.8	-9.5	0
3.235	0.6710041	4.30659	8.823114	2.9	10.4	-9.3	0
3.24	0.633726	4.416462	8.860393	3.4	9	-9.3	0
3.245	0.596448	4.341906	8.860393	3.6	7.9	-9	0
3.25	0.633726	4.45374	8.932986	3.7	7.5	-8.6	0
3.255	0.521892	4.45374	8.895708	3.9	6.2	-8.8	0
3.26	0.521892	4.526334	8.968303	3.4	5.6	-8.5	0
3.265	0.7455601	4.416462	8.860393	3	3.9	-7.9	0
3.27	0.820116	4.379184	8.895708	3.5	4	-7.4	0
3.275	0.7455601	4.416462	8.932986	3.9	4.1	-6.9	0
3.28	0.521892	4.526334	8.968303	4.9	4.9	-7.1	0
3.285	0.447336	4.45374	8.968303	4.6	4.2	-7.1	0
3.29	0.7082821	4.341906	8.823114	5	2.7	-7.4	0
3.295	0.596448	4.526334	8.895708	5.7	1.7	-6.7	0
3.3	0.447336	4.526334	8.823114	5.8	2	-6.7	0
3.305	0.484614	4.491018	8.895708	5.7	2	-6.4	0
3.31	0.596448	4.491018	8.895708	6	1.4	-6.4	0
3.315	0.521892	4.45374	8.787798	6.2	2.1	-6.9	0
3.32	0.410058	4.491018	8.968303	6.7	1.3	-7	0
3.325	0.410058	4.416462	8.895708	6.6	0.8	-6.7	0
3.33	0.447336	4.491018	8.932986	6.7	-0.6	-6.7	0
3.335	0.410058	4.563612	8.932986	7.2	-1.4	-7.1	0
3.34	0.298224	5.005062	8.895708	7.2	-2.1	-7.2	0
3.345	0.37278	4.638168	8.895708	7.9	-2.6	-5.8	0
3.35	0.55917	4.526334	8.895708	6.9	-3.7	-5.6	0
3.355	0.6710041	4.45374	8.968303	7.7	-3.7	-5.5	0
3.36	0.7455601	4.30659	8.932986	8.4	-2.8	-5.7	0
3.365	0.782838	4.491018	9.00558	9.6	-3.2	-6.3	0
3.37	0.782838	4.416462	8.860393	9.3	-3.5	-6	0
3.375	0.7082821	4.379184	8.860393	9.5	-4.1	-6.5	0
3.38	0.55917	4.269312	8.932986	9.9	-5.6	-6.4	0
3.385	0.521892	4.15944	9.150768	9.8	-9.1	-5	0
3.39	0.37278	4.232034	9.078175	9.3	-13	-3.7	0
3.395	0.37278	4.30659	9.223362	9.8	-17.3	-2.7	0
3.4	0.447336	4.084884	9.295957	11.6	-21.4	-2	0
3.405	0.820116	3.937734	9.36855	14	-22.3	-2.4	0
3.41	1.493082	3.937734	9.586332	18.9	-22.5	-4.2	0
3.415	1.791306	3.753306	9.441144	22.7	-20.7	-5.8	0
3.42	1.90314	3.753306	9.551017	28	-19.1	-7.2	0
3.425	1.828584	3.496284	9.658926	33.6	-17.9	-10.1	0
3.43	2.014974	3.127428	9.62361	39	-17.2	-12.2	0
3.435	1.977696	3.239262	9.913986	48	-14.9	-16.4	0
3.44	2.464272	2.79585	10.63993	58.7	-14	-20.1	0
3.445	0.37278	2.538828	10.38487	69.2	-9.3	-22.1	0
3.45	-0.7082821	2.50155	10.78511	88.3	-9.8	-24.9	0
3.455	0.521892	2.723256	10.89499	107.8	-18.3	-28.7	0
3.46	0.521892	3.164706	11.14808	128.6	-19.8	-30.8	0
3.465	-0.298224	3.201984	10.96758	150	-20.9	-31.9	0
3.47	-0.335502	3.054834	11.33055	172.9	-25.6	-32.1	0
3.475	0.6710041	2.79585	11.43846	203.2	-32	-31.4	0
3.48	1.006506	3.349134	11.65624	228.3	-30.3	-31.9	0
3.485	0.7455601	3.459006	11.40314	250.9	-25.8	-31.9	0
3.49	0.447336	3.937734	11.54833	274.6	-21.7	-32.9	0
3.495	0.782838	4.01229	11.40314	295.8	-16.8	-33.2	0
3.5	1.791306	3.680712	10.71252	316.3	-10.3	-32	0
3.505	1.90314	4.194756	11.04017	338.4	-2.8	-31.9	0
3.51	2.014974	5.04234	12.12908	365.2	6.5	-35.9	0
3.515	2.014974	5.446512	12.52737	377.7	14.7	-40.6	0
3.52	2.464272	6.07239	12.78243	382.6	20.7	-45	0
3.525	3.284388	7.471296	12.49205	383.1	20.7	-49.9	0
3.53	4.255578	9.570637	13.76343	385.1	20.1	-55.4	0
3.535	4.441968	10.67524	14.19899	376.6	24	-60.6	0
3.54	4.63032	13.91451	15.97853	363.7	25.2	-67.9	0
3.545	5.18949	14.24608	15.90593	341	21.7	-74.2	0
3.55	5.711382	11.26384	12.01921	305.4	24.7	-80.4	0
3.555	4.965822	9.902214	9.768799	286.8	33.8	-88.6	0
3.56	3.696408	11.26384	9.62361	280.7	38.2	-97.2	0
3.565	3.733686	13.58293	11.62093	275.5	34	-104.8	0
3.57	3.733686	13.94982	13.76343	256.2	28.5	-108	0
3.575	2.576106	11.88972	14.05381	223	16.4	-105.5	0
3.58	1.71675	8.982037	13.1454	182	-2.1	-104.1	0
3.585	2.799774	7.361424	15.1074	145.8	-23.6	-107.8	0
3.59	3.733686	3.386412	14.70715	109.9	-30.8	-114.7	0
3.595	4.03191	-0.623916	13.18268	75.3	-27.1	-121.1	0
3.6	4.441968	-2.244528	13.18268	53.3	-24.4	-127.1	0
3.605	5.114934	-2.134656	11.83871	34.1	-21	-132.3	0
3.61	4.03191	4.526334	10.42214	15.1	-9.5	-133.9	0
3.615	4.255578	1.546056	12.30959	-5.2	-19.6	-123.4	0
3.62	5.487714	0.476766	12.01921	-33.8	-31.4	-110.5	0
3.625	6.94548	0.219744	9.478422	-55.7	-35	-97.3	0
3.63	7.430094	-1.396944	7.335918	-73.2	-36.9	-78.1	0
3.635	7.653762	-2.134656	6.20973	-81.3	-35.7	-53.6	0
3.64	7.691041	-1.249794	6.099858	-81.2	-32.4	-32.9	0
3.645	7.13187	-0.404172	6.245046	-81.9	-29.4	-11.6	0
3.65	6.309792	0.366894	6.427512	-85.4	-28.7	10.5	0
3.655	5.56227	1.1772	6.898392	-89.8	-30.3	33	0
3.66	5.077656	1.987506	7.226046	-97.8	-33.3	59.1	0
3.665	4.40469	2.50155	7.516422	-106.1	-35.3	78.6	0
3.67	3.65913	2.685978	7.516422	-115.1	-34.8	95.4	0
3.675	2.762496	2.870406	7.408512	-124.6	-34.3	109.4	0
3.68	1.828584	2.944962	7.226046	-132.7	-32.3	119.8	0
3.685	0.782838	2.980278	6.93567	-140.3	-30.2	128.7	0
3.69	-0.298224	3.017556	6.68061	-146.7	-29.2	133.1	0
3.695	-1.11834	3.164706	6.645294	-152.1	-28.5	135.2	0
3.7	-1.828584	3.386412	6.68061	-156.8	-29.9	134.4	0
3.705	-2.238642	3.606156	6.898392	-160.8	-31.2	130.7	0
3.71	-2.50155	4.01229	7.043581	-165.4	-32.2	124.7	0
3.715	-2.837052	4.269312	7.226046	-170.3	-31.2	117.1	0
3.72	-3.097998	4.379184	7.408512	-176.9	-29.4	106.1	0
3.725	-3.4335	4.45374	7.335918	-182.7	-27.5	95.8	0
3.73	-3.621852	4.491018	7.188768	-186.9	-25.9	84	0
3.735	-3.733686	4.491018	7.116174	-190.6	-24.6	70.7	0
3.74	-3.733686	4.526334	7.008264	-192.8	-24.7	60.8	0
3.745	-3.696408	4.638168	6.898392	-193.8	-26.1	52	0
3.75	-3.209832	4.638168	6.863076	-194.3	-27.3	45.3	0
3.755	-2.762496	4.785318	6.825799	-193.7	-28	39.7	0
3.76	-2.50155	4.89519	6.717888	-192.9	-27.5	35	0
3.765	-2.126808	5.226768	6.863076	-190.8	-28.1	31.1	0
3.77	-1.754028	5.63094	7.116174	-187.6	-26.8	27.1	0
3.775	-1.71675	6.256818	7.408512	-186.2	-25.3	24.2	0
3.78	-1.791306	6.957253	7.734204	-185.5	-24.7	21.1	0
3.785	-1.791306	7.655725	8.061858	-185.2	-25.9	18.2	0
3.79	-1.53036	8.503308	8.38755	-187.4	-29.7	16.1	0
3.795	-0.969228	9.20178	8.677926	-192.2	-34.4	15.4	0
3.8	-0.111834	9.717787	8.642611	-197.3	-37.8	15.2	0
3.805	0.93195	10.01209	8.424829	-201.2	-39.4	15.6	0
3.81	2.052252	10.30639	8.097175	-204.3	-38.1	18	0
3.815	2.911608	10.67524	7.734204	-205.6	-35	22.5	0
3.82	3.808242	11.48359	7.481106	-206.2	-31	34.1	0
3.825	4.81671	12.2213	6.863076	-205.6	-27.5	47.5	0
3.83	5.711382	12.95705	6.137136	-205.1	-24.5	64.7	0
3.835	6.570738	13.76735	5.33664	-203	-19.6	84.9	0
3.84	6.908202	14.54038	4.575384	-198.9	-13.2	108.2	0
3.845	6.570738	15.27613	3.704256	-192.7	-3.8	138.1	0
3.85	5.636826	16.23359	3.013632	-184.6	2.8	160.3	0
3.855	4.330134	16.89478	2.032632	-176.7	7.6	180.6	0
3.86	3.172554	17.33819	1.161504	-167.5	10	196.7	0
3.865	1.977696	17.70509	0.325692	-156	11.6	206.5	0
3.87	1.043784	17.99939	-0.653346	-142.3	13.1	211.4	0
3.875	0.149112	18.36824	-1.414602	-128	15.6	209.9	0
3.88	-0.93195	18.66254	-1.960038	-108.3	18.8	200.2	0
3.885	3.547296	17.00662	-1.924722	-92.3	20.5	189	0
3.89	1.418526	23.70685	-7.226046	-71.6	30.5	166.8	0
3.895	-5.636826	25.6198	-18.44869	-11.1	116.6	109.4	0
3.9	-9.26064	23.33799	-28.94343	26.2	80.9	73.7	0
3.905	-9.484308	37.98825	-26.61846	141.8	90.9	32.2	0
3.91	-17.40098	32.98318	-4.793166	241.1	102.5	-20.8	0
3.915	-13.10616	33.60906	20.01044	261	144.7	-89.1	0
3.92	-3.4335	43.95272	53.8569	266.2	130	-95.9	0
3.925	-3.135276	23.70685	46.41111	84.2	91.4	-48.5	0
3.93	-5.226768	-3.201984	14.85234	-107.3	30.8	-17	0
3.935	-5.899734	-19.83974	-7.29864	-115.7	0.1	-12.1	0
3.94	-1.34397	-11.11669	-2.360286	9.3	12.1	-24.7	0
3.945	6.831684	11.48359	16.66915	127.6	18.2	-25.4	0
3.95	6.757128	21.31321	20.26354	94.7	27	-14	0
3.955	-0.074556	12.95705	9.478422	15.8	26.8	-5.6	0
3.96	-2.31516	0.551322	0.616068	-22.4	13.7	-8.8	0
3.965	1.34397	5.18949	5.5917	4.6	10.9	-16.1	0
3.97	3.396222	11.55814	12.49205	30.1	9.8	-14.5	0
3.975	1.081062	7.58313	8.27964	0.9	9.1	-7.9	0
3.98	0.7455601	4.379184	6.753204	-14.2	8.4	-9.5	0
3.985	2.164086	5.48379	9.731521	-3.9	5.3	-11.9	0
3.99	1.455804	5.593662	10.23968	-4.4	6.1	-9.5	0
3.995	0	5.005062	9.478422	-8.7	6.2	-8.1	0
4	-0.223668	5.411196	9.36855	-7.4	4.6	-8.3	0
4.005	0.223668	5.77809	9.295957	-5.5	0	-7.5	0
4.01	0.55917	5.521068	8.823114	-7.3	-2.2	-5.8	0
4.015	0.782838	5.48379	9.188046	-6.2	-3.5	-5.1	0
4.02	0.37278	5.33664	9.223362	-6.1	-2.9	-3.8	0
4.025	0.223668	5.114934	9.223362	-7.3	-3.4	-3.1	0
4.03	0.633726	5.152212	9.333235	-7	-6.4	-3.2	0
4.035	0.820116	5.005062	9.00558	-7.1	-8.4	-2.8	0
4.04	1.418526	5.005062	8.860393	-7.4	-10	-2.6	0
4.045	1.567638	4.820634	8.642611	-7.4	-9.9	-3.2	0
4.05	1.493082	4.932468	8.750521	-7	-9	-3	0
4.055	1.269414	4.932468	8.642611	-7.4	-7.7	-2.5	0
4.06	0.93195	4.89519	8.787798	-7.2	-7.1	-2.5	0
4.065	0.857394	4.932468	8.823114	-7.6	-7.2	-2.7	0
4.07	0.782838	4.673484	8.787798	-7.5	-7.8	-2.7	0
4.075	0.857394	4.638168	8.860393	-7	-8.3	-2.6	0
4.08	1.15758	4.491018	8.715204	-6.9	-8.6	-3.5	0
4.085	1.493082	4.491018	8.605332	-6.5	-7.9	-3.7	0
4.09	1.754028	4.526334	8.605332	-5.3	-7.4	-4.2	0
4.095	1.679472	4.60089	8.497422	-4.4	-6.1	-4.9	0
4.1	1.567638	4.526334	8.532739	-3.8	-4.8	-5.1	0
4.105	1.679472	4.526334	8.497422	-3.2	-3.9	-4.8	0
4.11	1.71675	4.45374	8.424829	-3.2	-3.7	-4.5	0
4.115	1.791306	4.416462	8.532739	-2.3	-2.1	-4.7	0
4.12	1.791306	4.526334	8.497422	-1.3	-0.4	-4.2	0
4.125	1.679472	4.60089	8.605332	-0.8	0.7	-4.5	0
4.13	1.455804	4.638168	8.605332	-0.4	1.1	-4	0
4.135	1.306692	4.563612	8.642611	-0.3	1.4	-3.3	0
4.14	1.269414	4.526334	8.570016	-0.2	1	-3.2	0
4.145	1.269414	4.526334	8.677926	0.1	1.2	-2.8	0
4.15	1.11834	4.526334	8.677926	0	1.8	-2.1	0
4.155	1.15758	4.60089	8.715204	0.3	1.6	-1.6	0
4.16	1.006506	4.638168	8.715204	0.6	1.4	-1.4	0
4.165	0.969228	4.563612	8.677926	1	0.6	-1	0
4.17	1.043784	4.491018	8.642611	1.1	0	-1.2	0
4.175	1.15758	4.416462	8.642611	1.3	0.2	-1.2	0
4.18	1.232136	4.563612	8.677926	1.4	-0.1	-0.9	0
4.185	1.269414	4.563612	8.642611	1.6	-0.1	-0.7	0
4.19	1.232136	4.638168	8.605332	1.8	-0.3	-0.6	0
4.195	1.232136	4.638168	8.677926	2.1	-0.2	-1.1	0
4.2	1.232136	4.638168	8.605332	2.4	0	-1.5	0
4.205	1.269414	4.491018	8.532739	2.5	0.9	-1.5	0
4.21	1.381248	4.45374	8.642611	2.8	1.5	-2.2	0
4.215	1.455804	4.379184	8.642611	4.3	2.8	-2.5	0
4.22	1.567638	4.341906	8.570016	6	3.5	-3.2	0
4.225	1.604916	4.269312	8.677926	6.8	4.7	-3.6	0
4.23	1.493082	4.416462	8.570016	7.8	6.3	-3.5	0
4.235	1.381248	4.416462	8.642611	8.5	6.5	-4.5	0
4.24	1.306692	4.379184	8.677926	9.3	6.6	-4.9	0
4.245	1.269414	4.45374	8.750521	10	8.2	-5.3	0
4.25	1.15758	4.638168	8.787798	10.9	9.5	-5.6	0
4.255	0.93195	4.710762	8.860393	11.8	9.1	-5.7	0
4.26	0.782838	4.673484	8.932986	12.9	9.1	-6.1	0
4.265	0.782838	4.60089	9.188046	14.1	7.9	-5.6	0
4.27	0.857394	4.526334	9.295957	16.3	7.2	-5.7	0
4.275	0.894672	4.416462	9.478422	18.2	7.2	-6	0
4.28	1.006506	4.379184	9.513739	19.8	6	-6.5	1
4.285	1.418526	4.379184	9.441144	22.1	5.1	-6.6	1
4.29	1.828584	4.30659	9.405828	25	4.5	-7	1
4.295	2.538828	4.122162	9.333235	27.5	4.6	-8.5	1
4.3	3.209832	4.047606	9.150768	30.3	4.9	-10.2	1
4.305	3.808242	4.15944	8.895708	33.4	7.5	-13	1
4.31	2.352438	3.753306	9.00558	37.5	10.5	-14.6	1
4.315	0.521892	3.164706	9.841393	41.3	11.6	-18.5	1
4.32	1.567638	4.269312	9.551017	44.5	6.4	-24.7	1
4.325	3.696408	4.01229	9.586332	44.3	-3.1	-34.6	1
4.33	5.862456	3.937734	8.134453	42.4	-0.1	-40.1	1
4.335	5.37588	4.74804	8.134453	50.6	9.2	-40.7	1
4.34	3.023442	5.815368	8.27964	57.1	21	-36.7	1
4.345	0.782838	6.403968	8.968303	61.8	25.6	-32.3	1
4.35	-0.521892	5.92524	9.115453	62.7	23.8	-29.5	1
4.355	-0.37278	5.373918	8.932986	63.4	17.7	-28.7	1
4.36	0.484614	5.521068	9.768799	65.8	14.2	-28	1
4.365	2.014974	5.593662	10.42214	66.6	16.8	-28.1	1
4.37	3.172554	5.04234	10.05917	64.7	28.6	-28.1	1
4.375	3.957354	4.857912	9.405828	63.6	45.1	-25.6	1
4.38	4.441968	4.857912	10.05917	66.8	57.8	-21.5	1
4.385	4.853988	4.60089	10.67524	65.5	70.5	-14.3	1
4.39	5.97429	4.341906	11.40314	62.2	79.5	-3.9	1
4.395	8.252172	3.680712	11.47574	56.4	84.5	13	1
4.4	11.20106	2.870406	10.67524	48.6	87.7	36.5	1
4.405	13.36711	2.319084	9.804114	41.8	90.6	67.2	1
4.41	14.37558	2.980278	9.841393	36.1	93.1	113.6	1
4.415	13.62805	5.152212	11.65624	34	98	150.5	1
4.42	11.9113	4.416462	11.9113	21.7	105.3	181.2	1
4.425	10.26715	3.349134	11.33055	2.6	114.4	210.7	1
4.43	8.252172	2.576106	10.71252	-7.2	118.3	228.8	1
4.435	6.235236	1.61865	9.841393	-16.8	117.6	241.7	1
4.44	4.667598	1.102644	9.223362	-23	114	250.4	1
4.445	3.696408	1.139922	8.932986	-27.3	107.2	255	1
4.45	3.135276	1.287072	8.823114	-31.7	99.8	256.2	1
4.455	2.837052	1.361628	8.787798	-36.1	93.1	254.6	1
4.46	2.799774	1.508778	8.932986	-41.3	86.5	248.5	1
4.465	2.725218	1.803078	9.00558	-45.6	83.5	242.3	1
4.47	2.613384	2.134656	9.115453	-49.4	82	236.1	1
4.475	2.538828	2.466234	8.968303	-53.5	80.1	230.1	1
4.48	2.762496	2.613384	8.932986	-57.8	77.4	226.1	1
4.485	3.135276	2.833128	8.750521	-62.4	72.2	221.7	1
4.49	3.584574	3.092112	8.532739	-64.3	69.3	219.4	1
4.495	3.957354	3.421728	8.38755	-65.7	66.9	218.6	1
4.5	4.553802	3.86514	8.097175	-66.5	64.4	220.1	1
4.505	5.152212	4.379184	7.879392	-66.9	61	222.7	1
4.51	5.750622	5.005062	7.589016	-64.8	58.4	226.7	1
4.515	6.34707	5.705496	7.116174	-63.1	57.3	231	1
4.52	6.868962	6.184224	6.535422	-60.4	56.6	235.9	1
4.525	7.31826	6.625674	5.84676	-56.3	57	241.5	1
4.53	7.616484	7.176996	5.156136	-49.9	57.5	247.3	1
4.535	7.802875	7.802875	4.575384	-40.4	56.7	254.5	1
4.54	8.065783	8.356158	3.922038	-31.9	55.9	260.3	1
4.545	8.214894	9.017352	3.557106	-22.4	53.1	267	1
4.55	8.177616	9.64323	3.086226	-13.9	49.3	274.4	1
4.555	7.467372	10.26911	2.723256	-6.1	45.3	281.4	1
4.56	5.674104	10.71056	2.505474	1.8	40.6	290.5	1
4.565	3.957354	11.44827	3.048948	9.8	33	299.3	1
4.57	3.172554	12.44104	3.849444	15.7	13.9	307.7	1
4.575	3.06072	13.58293	4.6107	16.8	0.2	310.8	1
4.58	2.725218	14.13425	5.083542	13.2	-4	307	1
4.585	2.08953	13.83995	4.97367	4.4	-0.7	296.9	1
4.59	7.13187	13.47305	3.957354	-4.3	6.1	283.8	1
4.595	1.90314	14.54038	1.379286	0.1	56.4	260.9	1
4.6	-0.55917	11.00486	-2.105226	0	100.5	222.8	1
4.605	-6.011568	14.20881	-1.379286	18.7	127.4	191.7	1
4.61	-9.26064	16.96934	-0.761256	35.5	140.2	157.5	1
4.615	-8.885899	18.84697	-3.121542	37.1	131.6	124	1
4.62	-8.84862	15.386	-4.067226	45.9	119.7	89.4	1
4.625	-13.44166	12.2213	-1.924722	62.9	133.3	64.2	1
4.63	-14.41285	16.19631	11.83871	102.6	129.9	35.9	1
4.635	-17.73648	15.386	20.5186	108.6	134.3	9.1	1
4.64	-17.66192	11.77985	24.83892	66.8	117.9	-13.4	1
4.645	-14.78563	5.079618	23.09666	9.3	73	-30.1	1
4.65	-9.63342	-1.102644	14.45209	-30.1	35.4	-38.5	1
4.655	-4.965822	-3.386412	6.572701	-33.1	9.3	-43.9	1
4.66	-0.111834	-0.257022	5.882076	-5.2	-6.2	-45.2	1
4.665	3.172554	6.551118	10.31227	28.3	-13.3	-40.7	1
4.67	4.330134	10.34366	12.85502	30.5	-16.8	-26.8	1
4.675	2.87433	9.827659	11.83871	12.9	-15.4	-15.9	1
4.68	-0.335502	6.625674	9.551017	-2.9	-12.3	-10.7	1
4.685	-2.986164	3.311856	8.061858	-10.3	-12.8	-11	1
4.69	-3.547296	2.022822	8.02458	-8.3	-20.3	-16.4	1
4.695	-1.865862	2.723256	9.295957	-2.3	-32.8	-24.6	1
4.7	2.08953	4.673484	10.45746	-2.3	-39.2	-31.5	1
4.705	5.226768	6.146946	9.804114	-6.3	-36.2	-36.5	1
4.71	7.728318	5.77809	8.497422	-12.5	-28.4	-36.8	1
4.715	8.438562	4.967784	7.371234	-12.5	-19.1	-32.4	1
4.72	8.103061	4.30659	7.263324	-6.7	-5.9	-24.5	1
4.725	7.579206	4.638168	8.097175	-0.1	3.1	-18.6	1
4.73	6.011568	4.74804	8.677926	2.3	11.4	-14.3	1
4.735	3.957354	4.45374	8.787798	2.7	19.1	-12.3	1
4.74	2.725218	4.45374	9.115453	3	22.8	-13.7	1
4.745	2.837052	4.341906	9.078175	2.3	24.1	-15.1	1
4.75	3.396222	4.526334	8.750521	2.4	25	-15.5	1
4.755	3.358944	4.526334	8.787798	4.3	26.8	-14.1	1
4.76	2.762496	4.45374	8.750521	5.7	29.1	-12.8	1
4.765	1.791306	4.710762	9.040896	7.1	31.9	-11.5	1
4.77	1.11834	4.932468	9.26064	8.2	32	-11.2	1
4.775	0.820116	5.005062	9.405828	7.4	29.8	-10.2	1
4.78	0.857394	5.005062	9.405828	6.5	26.7	-8.4	1
4.785	0.820116	4.967784	9.36855	6.1	24.6	-7	1
4.79	0.782838	5.005062	9.513739	6.4	22.5	-4.9	1
4.795	0.484614	5.005062	9.513739	6.2	19	-2.8	1
4.8	0.260946	4.967784	9.586332	5.6	16.5	-1.3	1
4.805	0.223668	5.005062	9.551017	5.4	13.1	-0.5	1
4.81	0.298224	4.932468	9.405828	4.8	9	0.7	1
4.815	0.484614	4.967784	9.405828	3.9	5.9	1.8	1
4.82	0.484614	4.967784	9.405828	3.6	3.5	3.4	1
4.825	0.484614	4.785318	9.478422	3.9	0.4	4.7	1
4.83	0.37278	4.820634	9.441144	3.9	-2.5	5.7	1
4.835	0.410058	4.932468	9.62361	4.4	-5.8	6.9	1
4.84	0.410058	4.932468	9.731521	4.5	-8.2	7.3	1
4.845	0.335502	4.785318	9.696204	3.9	-10.4	6.8	1
4.85	0.410058	4.74804	9.768799	3.8	-13.3	6.2	1
4.855	0.782838	4.785318	9.658926	3.4	-17	4.6	1
4.86	1.53036	4.60089	9.405828	2.4	-18.4	2.9	1
4.865	2.50155	4.491018	9.078175	1.8	-17.1	0.9	1
4.87	3.882798	4.194756	8.570016	1	-15.1	-0.4	1
4.875	5.114934	3.680712	8.02458	1.4	-11.9	-0.3	1
4.88	6.048846	3.900456	7.408512	4.8	-5.3	3.7	1
4.885	6.123402	3.127428	7.516422	10	2.5	7.8	1
4.89	7.169148	4.15944	7.516422	13.6	7.2	13.5	1
4.895	7.430094	4.45374	7.516422	18.5	13.2	20.7	1
4.9	7.13187	4.673484	6.93567	20.7	22.7	28.6	1
4.905	6.608016	5.226768	6.825799	26.8	34.3	39.4	1
4.91	7.392817	5.005062	6.354918	28.6	38.5	52.8	1
4.915	10.53005	5.446512	6.172452	29.5	33.9	72.9	1
4.92	14.56196	6.957253	5.556384	34.7	37.2	101.8	1
4.925	15.01126	5.92524	3.194136	37.6	53.2	139.7	1
4.93	16.39251	7.104403	3.194136	47.6	69.9	182.4	1
4.935	15.86866	8.31888	3.922038	62.8	84.9	227.1	1
4.94	13.21799	8.31888	3.557106	69.7	110.4	279.1	1
4.945	9.63342	8.538625	3.957354	76.1	128.1	314.4	1
4.95	5.937012	8.61318	4.538106	80.5	139.4	337.9	1
4.955	1.754028	8.209008	5.083542	81	149.1	351.3	1
4.96	-2.126808	7.398702	5.809482	79.8	151	345.5	1
4.965	-5.226768	6.441247	7.188768	77.4	148.7	326.4	1
4.97	-7.430094	5.114934	8.424829	70.9	143.5	295.2	1
4.975	-8.84862	3.349134	9.586332	61.3	136.9	254.3	1
4.98	-9.63342	1.840356	10.89499	52.2	133.6	208.8	1
4.985	-9.707976	0.366894	11.43846	40.7	129.5	158.2	1
4.99	-9.670698	-0.623916	11.07549	27	124.6	95.2	1
4.995	-9.968923	-1.102644	10.31227	20.2	123.5	45.1	1
5	-11.53852	1.139922	10.31227	21.7	127.3	-0.4	1
5.005	-11.38745	5.33664	12.09181	26.1	123.2	-35.2	1
5.01	-6.94548	8.944758	13.1454	18.5	95	-49.7	1
5.015	-2.238642	8.834887	11.18536	0.1	62.3	-45.9	1
5.02	-1.418526	5.63094	8.27964	-6.7	51.3	-30.1	1
5.025	-3.358944	4.341906	8.823114	3.3	48.3	-15.2	1
5.03	-5.56227	4.785318	10.56733	12.8	41.7	-7.5	1
5.035	-6.123402	5.999796	11.51105	11.9	28.6	-7.7	1
5.04	-3.882798	5.852646	10.34955	1.6	6.5	-10	1
5.045	-0.93195	5.079618	8.823114	-5.2	-8.6	-10.1	1
5.05	0.93195	5.33664	9.078175	-3.5	-14.9	-7.9	1
5.055	1.15758	5.114934	9.26064	-2.9	-15.4	-6.1	1
5.06	0.596448	4.416462	9.150768	-6.5	-15.2	-6.3	1
5.065	0.111834	4.01229	8.750521	-11.1	-15.2	-9.7	1
5.07	0.596448	4.379184	9.188046	-12.1	-19.5	-13.1	1
5.075	1.493082	4.673484	9.040896	-13.9	-21.8	-15.6	1
5.08	2.426994	4.673484	8.895708	-14.6	-21.8	-15.6	1
5.085	3.358944	4.74804	8.895708	-14.1	-19.8	-13.6	1
5.09	3.994632	4.60089	8.677926	-13.5	-16.4	-11.7	1
5.095	3.84552	4.526334	8.532739	-13.3	-11.2	-10.7	1
5.1	3.621852	4.673484	8.532739	-11.1	-6	-9.8	1
5.105	3.396222	4.857912	8.38755	-10.5	-0.1	-9	1
5.11	3.284388	4.785318	8.497422	-9.5	2.8	-8.1	1
5.115	3.321666	4.60089	8.570016	-7.9	5.6	-6.6	1
5.12	2.87433	4.416462	8.570016	-7	8.8	-6.6	1
5.125	2.238642	4.416462	8.642611	-5.7	13.1	-7.2	1
5.13	1.90314	4.30659	8.895708	-3.9	14.1	-7.4	1
5.135	1.493082	4.269312	8.787798	-2.6	15.4	-7.1	1
5.14	1.11834	4.379184	8.823114	-1.5	16.2	-7.2	1
5.145	0.857394	4.45374	8.932986	-0.3	17	-6.7	1
5.15	0.6710041	4.45374	8.968303	0.8	17	-6	1
5.155	0.633726	4.563612	9.00558	1.6	16.5	-5.1	1
5.16	0.596448	4.526334	9.00558	2	15.5	-4.9	1
5.165	0.7455601	4.526334	8.932986	2.4	13.5	-4.4	1
5.17	0.7082821	4.60089	8.895708	2.3	13	-3.4	1
5.175	0.6710041	4.710762	8.968303	2.5	12.4	-3.3	1
5.18	0.6710041	4.74804	8.823114	1.8	11	-3.5	1
5.185	0.37278	4.379184	8.932986	0.7	10.2	-3.2	1
5.19	0.857394	4.857912	9.078175	1.3	8.6	-3.6	1
5.195	0.55917	4.491018	8.860393	1.5	7.8	-2.9	1
5.2	0.596448	4.638168	9.078175	2.7	6.3	-3.3	1
5.205	0.7082821	4.526334	8.895708	2.7	5.6	-2.8	1
5.21	0.7082821	4.60089	8.932986	3.1	4.3	-2.4	1
5.215	0.7082821	4.638168	8.860393	3.5	4.2	-2.1	1
5.22	0.7082821	4.710762	8.932986	4.4	3.6	-1.7	1
5.225	0.782838	4.60089	8.968303	4.8	2.2	-1.2	1
5.23	0.894672	4.563612	9.00558	5	1.4	-0.4	1
5.235	0.93195	4.60089	8.932986	5.2	1.3	0.2	1
5.24	0.93195	4.526334	8.968303	5.4	1	0.1	1
5.245	0.782838	4.563612	8.968303	5.8	1.1	0.3	1
5.25	0.894672	4.526334	9.00558	6.5	0.7	0.7	1
5.255	1.006506	4.563612	9.115453	7.5	0.4	1.2	1
5.26	1.11834	4.60089	9.150768	9	0	0.9	1
5.265	1.15758	4.60089	9.078175	10	-0.1	0.7	1
5.27	1.34397	4.710762	9.040896	10.9	0	0.4	1
5.275	1.604916	4.785318	8.968303	12.2	0	0.4	1
5.28	1.53036	4.710762	8.895708	12.2	1	0.2	1
5.285	1.455804	4.638168	8.860393	12.5	1.8	-0.5	1
5.29	1.34397	4.379184	9.00558	13	2.3	-0.6	1
5.295	0.93195	4.416462	8.968303	13.5	3.9	-1	1
5.3	1.418526	4.638168	8.823114	14	4.1	-1.1	1
5.305	2.08953	4.673484	8.642611	14.3	3.4	-1	1
5.31	2.201364	4.638168	8.715204	14.4	4.5	0.8	1
5.315	1.754028	4.563612	8.860393	15.2	7.1	2.3	1
5.32	1.493082	4.526334	9.115453	15.5	7.7	3.2	1
5.325	1.604916	4.638168	9.00558	15.5	7.6	3.9	1
5.33	1.828584	4.857912	8.895708	15.4	6.8	5.2	1
5.335	1.940418	5.04234	8.932986	15.9	7.4	8.4	1
5.34	1.828584	5.079618	8.932986	16.8	9.3	11.5	1
5.345	1.642194	5.152212	9.040896	18.4	10.5	13.8	1
5.35	2.31516	5.114934	9.040896	19.7	11.4	17.6	1
5.355	3.06072	5.114934	8.932986	20.3	14	21.5	1
5.36	5.18949	4.932468	8.860393	20.8	22.1	27.8	1
5.365	8.438562	4.416462	8.895708	21	34.7	39.4	1
5.37	6.421626	4.820634	8.134453	22.2	60.3	61.6	1
5.375	7.057314	4.932468	7.989264	27.6	81.2	90	1
5.38	6.831684	6.037074	8.207047	32.2	89.3	121.1	1
5.385	6.570738	5.962518	7.806798	35.4	105.2	159.9	1
5.39	7.057314	6.146946	7.481106	37.3	113.5	189.4	1
5.395	7.020036	6.36669	7.408512	40.8	124.1	218.6	1
5.4	5.487714	6.662952	7.043581	42.9	132.6	246.6	1
5.405	4.40469	7.139719	6.790483	44.5	134.6	271.8	1
5.41	4.516524	7.398702	6.93567	44.9	125	300.9	1
5.415	5.152212	7.73028	7.188768	43.6	114.5	321.3	1
5.42	5.711382	7.87743	7.481106	42	107.9	337.3	1
5.425	5.674104	7.58313	7.263324	39	107.8	350.7	1
5.43	4.965822	7.286868	7.008264	37.5	112.8	359.3	1
5.435	3.547296	6.992568	6.898392	36.1	120.1	366.3	1
5.44	1.754028	6.51384	6.790483	34.6	125.6	366.1	1
5.445	-0.223668	6.256818	6.753204	33.8	129.3	362.4	1
5.45	-1.977696	5.999796	7.008264	32.7	130.2	353.3	1
5.455	-3.321666	5.63094	7.226046	29.5	130.2	339	1
5.46	-4.516524	5.18949	7.371234	25.4	130.9	319	1
5.465	-5.599548	4.526334	7.008264	20.2	133	294.4	1
5.47	-6.309792	3.900456	6.282324	14.1	135.7	258	1
5.475	-6.53346	3.274578	5.628978	10.5	137.6	224.4	1
5.48	-6.908202	3.127428	5.556384	9.1	141.1	186.9	1
5.485	-14.04007	3.127428	5.774166	10.2	145.2	139.3	1
5.49	-11.08922	8.538625	8.02458	18.8	111.7	96.8	1
5.495	-6.908202	8.797608	10.71252	5.2	62.1	47.2	1
5.5	-2.464272	8.797608	9.62361	-17.7	53.2	-4.3	1
5.505	3.733686	6.109668	9.078175	-30.3	35.4	-34	1
5.51	9.857088	3.496284	9.150768	-35.9	32.1	-41.2	1
5.515	8.699509	2.907684	9.36855	-33.7	39.6	-32.6	1
5.52	1.081062	3.421728	10.45746	-24.5	61.7	-20	1
5.525	-6.309792	3.606156	10.85771	-24.1	65.3	-17.5	1
5.53	-9.521586	4.30659	11.36587	-24.2	50.3	-20	1
5.535	-8.026543	4.673484	10.60265	-25.4	19.9	-21.9	1
5.54	-4.292856	4.526334	9.405828	-24.5	-0.7	-17.5	1
5.545	-0.7455601	5.005062	9.333235	-17.9	-12.3	-10.1	1
5.55	0.820116	5.18949	9.405828	-12.3	-13.5	-3.3	1
5.555	1.006506	4.89519	9.115453	-10.7	-13.4	0.7	1
5.56	0.969228	4.710762	8.895708	-9.9	-14.3	1.1	1
5.565	1.306692	4.932468	8.860393	-9.8	-15.4	0.7	1
5.57	1.791306	4.857912	8.823114	-10	-15.8	1.3	1
5.575	1.90314	4.74804	8.750521	-10.8	-14.6	1.6	1
5.58	1.71675	4.673484	8.823114	-10.5	-13.5	2.1	1
5.585	1.493082	4.526334	8.895708	-10.3	-13	2.1	1
5.59	1.53036	4.45374	9.040896	-10.2	-12.9	1.8	1
5.595	1.791306	4.526334	9.00558	-9.9	-12.7	2.3	1
5.6	2.08953	4.341906	9.040896	-8.6	-11.5	2.7	1
5.605	2.31516	4.341906	9.040896	-7.9	-9.8	2.3	1
5.61	2.576106	4.15944	9.00558	-7.4	-8.6	1.7	1
5.615	2.725218	4.15944	8.932986	-7.4	-5.6	1.2	1
5.62	2.613384	4.30659	8.968303	-6.8	-2.6	0.2	1
5.625	2.352438	4.416462	8.895708	-6.2	-0.4	-0.1	1
5.63	1.90314	4.416462	8.968303	-5.6	1.5	-0.4	1
5.635	1.567638	4.341906	8.968303	-5.4	3.2	-1.1	1
5.64	1.34397	4.30659	9.078175	-4.3	4.6	-1.3	1
5.645	1.232136	4.416462	9.040896	-2.5	4.9	-1.3	1
5.65	1.232136	4.416462	9.040896	-1.1	5	-0.6	1
5.655	1.194858	4.269312	9.040896	-0.3	5.3	-0.9	1
5.66	1.081062	4.30659	9.040896	1.1	5.5	-0.5	1
5.665	1.043784	4.269312	9.040896	2.4	5.7	-0.7	1
5.67	1.081062	4.269312	9.115453	3.6	5.6	-0.3	1
5.675	1.15758	4.341906	9.150768	4.7	5.5	-0.6	1
5.68	1.11834	4.269312	9.150768	6	5.6	-1	1
5.685	1.15758	4.269312	9.188046	7.6	5.1	-1	1
5.69	1.34397	4.416462	9.150768	8.6	4.7	-1.1	1
5.695	1.567638	4.379184	9.078175	10.5	4.5	-1	1
5.7	1.754028	4.491018	9.115453	11.5	4.6	-1.2	1
5.705	1.940418	4.491018	9.040896	12.6	5.8	-1	1
5.71	2.201364	4.563612	9.150768	13.4	7	-1.6	1
5.715	2.352438	4.74804	9.223362	14.8	7.9	-3	1
5.72	2.31516	4.89519	9.078175	15	9.1	-2.5	1
5.725	2.352438	5.04234	8.968303	15.4	10.4	-2.3	1
5.73	2.238642	5.079618	8.895708	16.8	12.6	-1.1	1
5.735	2.238642	5.226768	8.895708	17.8	14	0.2	1
5.74	2.164086	5.226768	8.860393	19.5	15.9	3.2	1
5.745	1.977696	5.079618	8.932986	21.6	18	7	1
5.75	2.352438	4.710762	8.532739	22.1	19.1	10.6	1
5.755	3.584574	4.673484	8.605332	24.5	21.4	18.4	1
5.76	4.965822	4.563612	8.38755	25.5	28.2	27	1
5.765	7.691041	6.109668	7.771482	27.1	39.3	42.2	1
5.77	10.791	5.962518	6.825799	27.7	54.1	71.1	1
5.775	9.968923	6.21954	6.027264	31.1	81.9	112.2	1
5.78	9.782533	8.134453	7.116174	43.5	98.6	155.6	1
5.785	8.289451	7.802875	6.282324	46.9	116.3	198.1	1
5.79	7.280982	7.029846	5.628978	46.9	128.9	247.8	1
5.795	6.048846	7.176996	6.064542	50.7	136.4	282	1
5.8	3.882798	7.104403	6.427512	51.1	142.6	307.4	1
5.805	1.269414	6.735546	6.863076	47.3	148.4	328.5	1
5.81	-0.894672	6.146946	7.371234	42	150.2	334.5	1
5.815	-3.547296	5.264046	7.626294	33.7	150.9	333	1
5.82	-7.467372	4.01229	7.698888	24.9	152.1	322.7	1
5.825	-10.97739	2.944962	8.314957	17	148.4	302.8	1
5.83	-13.8164	2.6487	9.478422	8.5	135.4	274.1	1
5.835	-15.04854	3.092112	9.986581	-2.8	113.8	235.4	1
5.84	-12.06041	4.45374	9.551017	-18.9	75.6	171.7	1
5.845	-8.026543	5.962518	8.27964	-31.1	49.5	111.3	1
5.85	-1.493082	8.134453	7.335918	-36.6	29.1	52.5	1
5.855	9.297918	8.650458	9.986581	-40.4	7.4	-10.9	1
5.86	15.23493	3.533562	8.532739	-54.5	14.4	-34.5	1
5.865	11.79947	1.91295	7.879392	-51.4	45.7	-32.6	1
5.87	0.7082821	3.680712	9.658926	-35.2	72.1	-23.5	1
5.875	-9.745255	3.71799	10.09449	-30.8	79.8	-18.9	1
5.88	-14.45013	4.416462	11.65624	-26.6	57.2	-19	1
5.885	-13.06888	3.127428	10.45746	-26.9	25.2	-20	1
5.89	-6.197958	2.833128	9.586332	-23.1	-13.8	-13.2	1
5.895	-0.335502	4.269312	10.0219	-13.3	-29.1	-2.9	1
5.9	2.126808	4.673484	9.586332	-7.7	-28.7	3.6	1
5.905	2.126808	4.379184	9.188046	-5.1	-24.7	5.9	1
5.91	1.15758	3.937734	8.823114	-3.5	-21.2	5.3	1
5.915	0.410058	4.15944	8.860393	-2.9	-19.2	3.8	1
5.92	0.335502	4.341906	8.715204	-3.2	-19.3	3.2	1
5.925	0.93195	4.194756	8.677926	-4.2	-19.9	3.1	1
5.93	1.567638	3.900456	8.642611	-5.1	-20.3	2.3	1
5.935	2.31516	3.71799	8.677926	-5.4	-19.6	2.5	1
5.94	2.911608	3.827862	8.677926	-5.1	-17.1	2.3	1
5.945	3.172554	3.86514	8.787798	-4.8	-13	1.6	1
5.95	3.284388	3.975012	8.860393	-4.1	-9.2	0.4	1
5.955	3.396222	3.900456	8.642611	-4.2	-5.7	-0.7	1
5.96	3.24711	4.122162	8.677926	-3.4	-1.4	-1.7	1
5.965	2.986164	4.269312	8.715204	-3	3	-3	1
5.97	2.538828	4.30659	8.787798	-2.9	6.9	-2.6	1
5.975	2.052252	4.379184	8.968303	-3.2	9.5	-3.5	1
5.98	1.604916	4.491018	9.115453	-2.8	10.8	-4.2	1
5.985	1.381248	4.416462	9.00558	-3.7	11.6	-3.4	1
5.99	1.081062	4.379184	9.115453	-3.9	12.2	-3.3	1
5.995	0.782838	4.341906	9.26064	-3	12.3	-2.7	1
6	0.410058	4.269312	9.115453	-2.1	12	-2	1
6.005	0.298224	4.30659	9.188046	-1.6	10.9	-1.6	1
6.01	0.484614	4.341906	9.150768	-0.9	10.3	-1.6	1
6.015	0.7082821	4.379184	9.00558	-1	9.1	-1.3	1
6.02	0.894672	4.269312	8.860393	-0.9	7.7	-1.3	1
6.025	0.93195	4.232034	8.932986	-1.1	7.2	-2.4	1
6.03	0.93195	4.232034	8.932986	-1.4	7	-3	1
6.035	0.782838	4.269312	9.115453	-1.1	7.1	-3.9	1
6.04	0.633726	4.269312	9.040896	-1.2	6.6	-4.2	1
6.045	0.596448	4.232034	9.078175	-1.6	6.1	-3.9	1
6.05	0.596448	4.232034	9.188046	-0.9	5.6	-4.2	1
6.055	0.55917	4.232034	9.150768	0.1	5	-4.2	1
6.06	0.633726	4.194756	9.295957	1.8	4.2	-3.8	1
6.065	0.7455601	4.01229	9.188046	3.3	3	-3.1	1
6.07	0.857394	4.084884	9.36855	5.6	2.8	-2.5	1
6.075	1.232136	4.047606	9.295957	8.1	2.5	-1.8	1
6.08	1.381248	4.194756	9.223362	9.8	3.2	-1.3	1
6.085	1.34397	4.341906	9.223362	11.3	4.2	-1.5	1
6.09	1.194858	4.60089	8.968303	11.6	4.9	-1.7	1
6.095	1.006506	4.710762	8.932986	12.1	5.2	-1.8	1
6.1	0.894672	4.785318	8.895708	11.6	4.8	-2.3	1
6.105	0.7455601	4.638168	8.860393	11.6	5.1	-2.2	1
6.11	0.782838	4.45374	9.040896	11.6	3.9	-2	1
6.115	1.006506	4.379184	9.150768	12.2	3.4	-1.4	1
6.12	1.269414	4.341906	9.223362	13.3	2.5	-1.4	1
6.125	1.53036	4.30659	9.333235	14.4	2.2	-1.1	1
6.13	1.791306	4.269312	9.333235	15.9	2.9	-0.9	1
6.135	2.014974	4.341906	9.26064	17.6	4	-0.4	1
6.14	2.126808	4.491018	9.150768	19.3	4.8	0.4	1
6.145	2.164086	4.638168	8.932986	20.3	5.6	1.7	1
6.15	2.164086	4.563612	9.040896	22.1	5.9	3.6	1
6.155	2.164086	4.563612	9.040896	23.3	7.7	5.8	1
6.16	2.238642	4.491018	9.078175	24.3	9.9	9.5	1
6.165	3.06072	4.45374	8.823114	24.7	12.5	12.1	1
6.17	5.077656	4.122162	9.36855	25.8	17.3	16.1	1
6.175	4.704876	3.71799	9.00558	24.6	34	28.7	1
6.18	7.206426	3.092112	9.223362	26.4	48.3	44.7	1
6.185	4.553802	5.114934	9.26064	33.6	73.2	65.5	1
6.19	4.704876	4.60089	9.115453	37.5	88.5	87.5	1
6.195	6.757128	4.45374	8.715204	35.9	91.8	112.5	1
6.2	7.616484	4.74804	9.00558	41.6	106.1	138.6	1
6.205	7.467372	4.638168	8.605332	42.3	121.7	164.9	1
6.21	5.7879	4.526334	8.061858	42.9	134.2	200.4	1
6.215	4.330134	4.341906	7.66161	43.1	134.9	229.2	1
6.22	4.704876	4.047606	7.371234	40.6	117.3	258.7	1
6.225	6.384348	4.232034	7.5537	38.1	96.5	286.4	1
6.23	7.467372	4.416462	8.134453	33.8	80.5	310.3	1
6.235	6.71985	4.416462	8.532739	27.5	77.7	330.8	1
6.24	3.994632	4.269312	8.570016	22.1	85.8	338.5	1
6.245	1.15758	4.269312	8.715204	15.7	93.7	337.7	1
6.25	-1.977696	4.673484	9.078175	10.4	100.6	326.5	1
6.255	-5.524992	4.45374	8.642611	3	108.4	306.4	1
6.26	-7.989264	4.526334	8.169768	-7.1	111.4	269.3	1
6.265	-11.23834	4.526334	7.951986	-15	108.4	232.8	1
6.27	-12.35864	7.950024	6.863076	-17.9	95.6	192.2	1
6.275	-7.50465	9.974809	6.427512	-21.8	60.4	150.5	1
6.28	-3.547296	11.81516	3.994632	-25.8	48	110.6	1
6.285	-2.576106	13.54565	2.468196	-20.3	51	62.1	1
6.29	-2.799774	13.43578	3.666978	-12.2	55.5	28.6	1
6.295	-2.986164	9.827659	7.5537	-9.8	51.3	-0.4	1
6.3	-1.306692	6.21954	9.078175	-21	41.2	-17.4	1
6.305	1.043784	1.875672	8.061858	-30.8	35.1	-20.3	1
6.31	1.081062	1.287072	8.570016	-33.2	32.7	-17.1	1
6.315	-1.306692	2.79585	9.768799	-25.3	38.1	-13.3	1
6.32	-4.2183	3.753306	10.71252	-22	35.1	-11.1	1
6.325	-5.97429	3.86514	10.85771	-20.9	27.5	-10.6	1
6.33	-5.413158	3.311856	10.13177	-20.2	14.3	-9.5	1
6.335	-2.911608	3.386412	10.23968	-14.9	-5.1	-6.3	1
6.34	-0.521892	3.790584	10.31227	-10.5	-13.1	-3	1
6.345	1.194858	4.379184	10.34955	-6.7	-17.7	-0.5	1
6.35	1.754028	4.45374	9.62361	-4.5	-18.3	1.1	1
6.355	1.71675	4.857912	9.36855	-2.5	-17.9	2.1	1
6.36	1.455804	4.857912	9.150768	-1.3	-17.9	1.8	1
6.365	1.604916	5.226768	9.188046	-1.2	-18.9	2.3	1
6.37	1.679472	5.079618	8.860393	-1.4	-19.8	2.5	1
6.375	1.977696	5.152212	9.078175	-0.9	-20.3	3.8	1
6.38	1.90314	4.820634	8.968303	-1	-19.6	5.4	1
6.385	1.90314	4.491018	8.895708	-0.2	-19	6.6	1
6.39	2.201364	4.526334	9.00558	0.6	-17.8	7.7	1
6.395	2.426994	4.30659	8.715204	1.4	-16.3	8.8	1
6.4	2.613384	4.30659	8.787798	3.5	-14	9.8	1
6.405	2.650662	4.269312	8.860393	4.9	-11.4	10.6	1
6.41	2.352438	4.122162	8.677926	5.5	-8.4	11.6	1
6.415	2.126808	4.047606	8.895708	6.4	-5.1	12.4	1
6.42	1.828584	3.975012	8.895708	6.8	-2.5	11.7	1
6.425	1.493082	3.680712	8.677926	7.3	1.1	10.8	1
6.43	1.306692	3.386412	8.860393	7.8	3.4	8.8	1
6.435	1.34397	3.164706	8.750521	7.9	5.6	7	1
6.44	1.11834	3.127428	8.642611	8.3	7.7	3.5	1
6.445	1.006506	3.311856	8.677926	8.5	10	-0.9	1
6.45	0.55917	3.71799	8.677926	8.6	10.7	-3.9	1
6.455	0.074556	3.86514	8.605332	7.7	10.5	-6.4	1
6.46	-0.335502	4.341906	8.642611	7.3	9.7	-7.9	1
6.465	-0.6710041	4.416462	8.715204	6	8.2	-8.9	1
6.47	-0.857394	4.60089	8.750521	4.6	5.3	-8	1
6.475	-0.633726	4.673484	8.787798	3.5	3.5	-7	1
6.48	-0.223668	4.74804	8.823114	1.8	0.6	-6	1
6.485	0.484614	4.673484	8.895708	0.9	-2	-4.5	1
6.49	1.043784	4.710762	8.895708	-0.4	-3.5	-3.5	1
6.495	1.194858	4.967784	9.115453	-1.8	-4	-1.7	1
6.5	1.043784	5.226768	9.00558	-2.5	-4.6	-0.9	1
6.505	1.15758	5.079618	8.860393	-3.5	-6.5	-0.6	1
6.51	1.493082	4.857912	8.823114	-5.2	-7.6	-0.7	1
6.515	1.642194	4.710762	8.860393	-7	-7.9	-1.1	1
6.52	1.567638	4.638168	8.932986	-8.2	-7.4	-0.8	1
6.525	1.418526	4.563612	8.895708	-9.2	-6.6	-1.2	1
6.53	1.269414	4.563612	8.895708	-9.5	-6.3	-2	1
6.535	1.269414	4.416462	8.968303	-10.3	-6	-1.8	1
6.54	1.306692	4.30659	9.040896	-10.6	-5.4	-1.5	1
6.545	1.381248	4.194756	9.040896	-10.6	-5	-1.2	1
6.55	1.381248	4.232034	9.00558	-10.2	-3.9	-1.6	1
6.555	1.567638	4.232034	8.968303	-8.7	-3.2	-1.9	1
6.56	1.53036	4.15944	8.968303	-8.1	-2.5	-1.8	1
6.565	1.604916	4.15944	8.968303	-7.7	-1.4	-1.8	1
6.57	1.567638	4.15944	9.078175	-6.9	-0.5	-1.7	1
6.575	1.455804	4.232034	9.040896	-6.3	0.9	-2.2	1
6.58	1.34397	4.341906	9.00558	-5.7	1.6	-1.8	1
6.585	1.34397	4.341906	8.968303	-4.4	1.6	-2.1	1
6.59	1.269414	4.269312	8.968303	-3.9	1.7	-1.6	1
6.595	1.232136	4.30659	9.040896	-3.7	2	-1.8	1
6.6	1.11834	4.232034	9.040896	-2.5	2.5	-1.8	1
6.605	0.894672	4.122162	9.00558	-1.8	3.1	-1.4	1
6.61	0.782838	4.30659	8.895708	-1.6	2.8	-1.6	1
6.615	0.820116	4.45374	8.932986	-0.3	2.7	-1.6	1
6.62	0.857394	4.379184	8.895708	-0.2	3	-1.9	1
6.625	0.820116	4.232034	8.860393	-0.2	2.6	-1.6	1
6.63	0.820116	4.194756	8.860393	0.7	3.3	-1.2	1
6.635	0.894672	4.15944	8.895708	1.2	3.5	-1.7	1
6.64	0.93195	4.15944	8.860393	1.5	3.7	-1.5	1
6.645	0.93195	4.047606	8.932986	1.4	3.3	-1.4	1
6.65	0.969228	4.047606	8.932986	1.4	3.2	-1.3	1
6.655	0.93195	4.047606	8.968303	2.5	3.3	-1.8	1
6.66	0.969228	3.937734	9.078175	3.3	3.5	-1.4	1
6.665	1.043784	3.900456	9.188046	4.6	4	-1.5	1
6.67	1.15758	3.86514	9.333235	5.6	3.7	-1.4	1
6.675	1.194858	3.900456	9.405828	7.4	3.9	-1.6	1
6.68	1.381248	3.86514	9.551017	9.7	3.9	-2.1	1
6.685	1.604916	3.86514	9.696204	12.4	4.6	-2.7	1
6.69	1.754028	3.900456	9.586332	16.1	6.7	-3.7	1
6.695	1.865862	4.047606	9.26064	18.6	7.7	-4.9	1
6.7	1.977696	4.341906	9.00558	20.6	9.2	-5.9	1
6.705	2.126808	4.673484	8.823114	21.6	11.4	-7	1
6.71	2.238642	4.967784	8.570016	21.4	12.3	-7.2	1
6.715	2.576106	5.04234	8.642611	21	14.2	-7.4	1
6.72	2.725218	4.820634	8.787798	19.7	16.2	-6.7	1
6.725	2.725218	4.491018	9.00558	19.6	18.8	-6.3	1
6.73	2.464272	4.30659	9.150768	19.8	21.4	-5.8	1
6.735	2.08953	4.379184	9.26064	21.3	24.4	-4.4	1
6.74	2.164086	4.30659	9.26064	23.2	27.6	-2	1
6.745	3.994632	3.533562	9.841393	24.7	30	1.1	1
6.75	3.47274	3.680712	8.932986	26.3	40.2	9.8	1
6.755	2.613384	4.60089	9.876708	35.9	55.3	24.7	1
6.76	3.547296	4.122162	9.295957	37.8	60.4	38.8	1
6.765	1.940418	4.416462	9.804114	44.1	77.5	54.4	1
6.77	0.93195	4.122162	8.968303	47	91.4	72.5	1
6.775	2.986164	4.341906	9.333235	51.4	94.9	91.6	1
6.78	3.209832	4.857912	9.478422	55.6	107.4	112.1	1
6.785	3.284388	5.079618	8.968303	57.6	122.8	132.7	1
6.79	3.621852	5.373918	8.570016	59.2	135.6	161.1	1
6.795	4.255578	5.668218	7.806798	60.4	139.5	188.1	1
6.8	5.7879	5.999796	7.188768	61.2	134.6	219.1	1
6.805	7.802875	6.478524	7.153452	62.9	126.7	252.2	1
6.81	9.335196	6.957253	7.043581	63.6	118.7	287.1	1
6.815	9.44703	7.43598	7.698888	62	113.6	328.5	1
6.82	7.914708	6.919974	7.626294	57	113.1	356.6	1
6.825	5.37588	5.77809	6.790483	49.7	115.2	378.2	1
6.83	3.097998	5.33664	7.188768	47.2	111.6	392.4	1
6.835	0.410058	4.638168	7.516422	43.1	105.4	397.4	1
6.84	-2.352438	3.459006	7.5537	36.1	101.7	392.2	1
6.845	-4.106466	2.244528	7.626294	28.7	100.2	374.8	1
6.85	-5.338602	0.219744	7.263324	19.3	107.1	334.3	1
6.855	-6.908202	-0.8829001	6.970986	12.8	121.2	291.4	1
6.86	-8.811342	-0.476766	7.589016	7.1	133.8	239.8	1
6.865	-9.184122	1.875672	9.040896	-4.9	143.8	172.4	1
6.87	-7.280982	3.900456	9.876708	-22.9	144	119.7	1
6.875	-3.84552	4.74804	8.134453	-49.5	136.4	76.4	1
6.88	-0.260946	9.311652	8.860393	-68.5	122.7	44.9	1
6.885	2.837052	11.927	7.516422	-89.7	105.4	24.3	1
6.89	-1.679472	14.65025	2.360286	-112.4	95.7	15.2	1
6.895	2.464272	22.27066	-2.250414	-101.5	81.4	7.2	1
6.9	-5.862456	24.4426	1.306692	-72.7	55.5	-8.2	1
6.905	-6.757128	16.45333	9.62361	-50.9	60.2	-17.5	1
6.91	-5.599548	2.319084	9.333235	-65.8	22.5	-9.3	1
6.915	-2.201364	-3.71799	12.63724	-60.7	3.2	5.9	1
6.92	-3.097998	-3.680712	13.18268	-53.9	1.5	9	1
6.925	-2.613384	-0.73575	12.52737	-45.2	0.8	3	1
6.93	0.7082821	1.61865	11.76611	-35.2	-11.1	-1.3	1
6.935	1.865862	3.092112	10.49474	-21.9	-12.4	0.4	1
6.94	0.93195	3.421728	10.09449	-10.1	-9.5	4.6	1
6.945	-0.260946	3.349134	9.804114	-4.4	-8	4.6	1
6.95	-0.820116	3.606156	9.188046	-2.9	-10.8	1.8	1
6.955	-0.6710041	4.60089	8.823114	-2.3	-14.9	0	1
6.96	0.111834	5.446512	8.715204	-1.4	-17.6	0.4	1
6.965	0.93195	5.33664	8.497422	-3.2	-19	1.4	1
6.97	1.642194	4.967784	8.677926	-3.9	-19.8	2.5	1
6.975	1.71675	4.491018	8.932986	-6	-18	3.8	1
6.98	1.642194	4.30659	9.078175	-7	-17	3.7	1
6.985	1.828584	4.416462	9.150768	-6.8	-15.8	3.2	1
6.99	2.201364	4.30659	9.078175	-6.6	-14.3	2.8	1
6.995	2.613384	4.232034	8.932986	-6.1	-12.6	2	1
7	2.576106	4.30659	9.040896	-5.3	-9.1	1.3	1
7.005	2.31516	4.232034	9.040896	-5.1	-6.3	0.6	1
7.01	2.08953	4.232034	9.040896	-4.5	-3.1	0.4	1
7.015	1.865862	4.232034	9.150768	-4	-1.1	0.2	1
7.02	1.567638	4.232034	9.150768	-3.1	1.1	0.1	1
7.025	1.269414	4.194756	9.188046	-2.3	2.5	-0.6	1
7.03	1.043784	4.232034	9.078175	-1.6	3	-1.1	1
7.035	1.043784	4.30659	9.115453	-0.4	3.4	-0.7	1
7.04	1.194858	4.416462	9.078175	-0.2	3.6	-0.6	1
7.045	1.11834	4.269312	9.00558	0.4	4.4	-0.2	1
7.05	0.857394	4.269312	9.115453	1.2	4.9	-0.4	1
7.055	0.782838	4.15944	9.040896	1	4.4	-0.4	1
7.06	0.857394	4.047606	9.150768	1.4	4.2	-0.2	1
7.065	0.7082821	4.01229	9.223362	2.8	3.3	-0.2	1
7.07	0.410058	3.900456	9.333235	3.6	3.5	1.1	1
7.075	0.37278	3.900456	9.551017	5	2.4	2.1	1
7.08	0.596448	3.900456	9.62361	7.1	0	3	1
7.085	1.081062	3.937734	9.478422	9.6	-1.3	3.5	1
7.09	1.269414	4.047606	9.295957	12.4	-1.4	4.5	1
7.095	1.567638	4.416462	9.188046	15.1	-0.7	5.3	1
7.1	1.865862	4.673484	9.040896	17.1	0.2	5.3	1
7.105	2.27592	4.785318	9.00558	17.7	2.1	6	1
7.11	2.799774	4.857912	9.150768	18.1	4.1	5.9	1
7.115	3.135276	4.89519	9.115453	18.6	7.8	6.4	1
7.12	3.396222	4.710762	9.115453	19.2	12.3	7.1	1
7.125	3.358944	4.563612	9.078175	18.6	16.5	8	1
7.13	3.47274	4.563612	8.968303	19.2	20.7	10.8	1
7.135	3.47274	5.18949	8.932986	21	24.9	14.7	1
7.14	3.957354	5.079618	8.424829	21.4	30.5	21	1
7.145	6.458904	4.74804	7.5537	21.9	32.9	33.4	1
7.15	10.34366	4.638168	7.371234	25.2	35.1	54.6	1
7.155	12.91977	4.857912	6.93567	26.8	45.5	86.6	1
7.16	15.08582	4.857912	6.93567	31.9	63.8	134.8	1
7.165	12.77066	6.037074	6.753204	36	83.8	175.7	1
7.17	9.223362	6.184224	7.116174	40.6	101.7	216.3	1
7.175	7.989264	6.662952	7.989264	40.1	99	252.6	1
7.18	6.496182	6.07239	7.698888	35.1	98.6	278.8	1
7.185	3.733686	5.521068	7.371234	28.7	102	299.6	1
7.19	-0.111834	5.740812	7.806798	26.6	104.8	304.1	1
7.195	-2.762496	6.07239	8.097175	22.1	100.9	298.6	1
7.2	-4.667598	6.146946	7.806798	15.6	95	282.1	1
7.205	-6.682572	6.146946	7.116174	11.2	93.1	255.5	1
7.21	-7.691041	6.36669	7.371234	10.1	89.9	221.7	1
7.215	-7.691041	5.889924	7.371234	8.5	85.5	184.1	1
7.22	-6.982759	4.89519	7.626294	5.1	80.8	137.7	1
7.225	-5.7879	4.084884	7.806798	2.9	77.9	103.8	1
7.23	-4.479246	3.459006	7.698888	0.9	75.1	75.3	1
7.235	-4.069188	3.568878	8.061858	-0.4	75.3	46.2	1
7.24	-4.479246	3.71799	8.02458	-2.4	78.6	25.8	1
7.245	-5.450436	3.86514	8.27964	-4	79.8	7.8	1
7.25	-7.430094	4.710762	9.295957	-3.5	80	-6.7	1
7.255	-8.252172	5.740812	10.23968	-4.9	70.4	-17.5	1
7.26	-7.020036	5.558346	10.23968	-9.1	52.2	-21	1
7.265	-4.742154	4.710762	9.62361	-13.1	34.6	-18.8	1
7.27	-3.358944	3.86514	9.333235	-11.4	21.7	-11.2	1
7.275	-2.762496	3.606156	9.768799	-7.5	14.3	-6.1	1
7.28	-2.68794	3.533562	9.768799	-6	10	-3.5	1
7.285	-2.31516	3.86514	9.768799	-5	3.9	-3.6	1
7.29	-1.306692	4.269312	9.768799	-4.8	-3.6	-4.4	1
7.295	-0.37278	4.710762	9.804114	-5.4	-10.5	-4.4	1
7.3	0.37278	5.18949	9.804114	-5.3	-15.1	-4.3	1
7.305	0.484614	4.932468	9.223362	-7.2	-17.9	-3.6	1
7.31	0.6710041	4.820634	9.040896	-8.2	-20.3	-3.5	1
7.315	0.633726	4.74804	8.932986	-8.3	-20.2	-3.9	1
7.32	0.820116	4.785318	8.968303	-8.8	-21.8	-2.3	1
7.325	1.381248	4.820634	9.115453	-8.8	-22.4	-1.6	1
7.33	1.828584	4.491018	9.00558	-10.6	-22.2	-1.2	1
7.335	2.238642	4.30659	9.150768	-10.7	-21	-0.7	1
7.34	2.352438	4.269312	9.150768	-9.6	-18.1	-0.7	1
7.345	2.31516	4.047606	9.115453	-8.9	-14.7	-0.3	1
7.35	2.052252	4.194756	9.150768	-7.4	-12.6	-0.1	1
7.355	1.791306	4.15944	9.078175	-6.5	-11.1	0	1
7.36	1.828584	4.194756	9.040896	-5.6	-8.9	0	1
7.365	1.604916	4.194756	9.078175	-4.4	-7.2	0	1
7.37	1.418526	4.232034	9.223362	-3.2	-5.2	0.8	1
7.375	1.232136	4.269312	9.223362	-2.3	-4.9	1.1	1
7.38	0.969228	4.15944	9.223362	-1.1	-3.9	1.1	1
7.385	1.006506	3.790584	9.26064	0.1	-3.6	1.2	1
7.39	0.93195	3.975012	9.223362	0.9	-3.3	1.1	1
7.395	1.71675	4.15944	9.26064	2.7	-4.2	1.8	1
7.4	1.642194	4.15944	9.078175	4.2	-2.5	2.5	1
7.405	1.381248	4.194756	9.26064	5.8	-0.7	3	1
7.41	1.418526	4.341906	9.26064	6.3	-0.9	3.3	1
7.415	1.567638	4.526334	9.188046	6.1	-1.8	4	1
7.42	1.604916	4.60089	9.295957	6.7	-1.6	4.3	1
7.425	1.604916	4.638168	9.295957	7.7	-1	5.3	1
7.43	1.604916	4.60089	9.295957	9.1	-0.4	6	1
7.435	1.71675	4.563612	9.188046	10	0.9	6.7	1
7.44	2.052252	4.45374	9.223362	10.9	1.9	7.5	1
7.445	2.238642	4.45374	9.223362	12.1	4.1	8.4	1
7.45	2.50155	4.673484	9.36855	13.8	6.6	9.6	1
7.455	2.87433	4.710762	9.188046	14.3	9.6	10.9	1
7.46	3.284388	4.673484	8.895708	15.1	11.6	12.2	1
7.465	3.4335	4.60089	8.750521	16.7	17	15.4	1
7.47	3.06072	5.226768	8.207047	17.7	24	18.7	1
7.475	3.65913	5.77809	7.771482	20.4	29.8	25.1	1
7.48	8.84862	5.226768	6.427512	19.3	26.6	46.3	1
7.485	15.01126	5.299362	6.500106	22.1	23.9	78.9	1
7.49	16.5789	5.63094	6.282324	27.2	38	119.9	1
7.495	15.23493	6.21954	6.282324	31.9	58.3	162.6	1
7.5	12.32136	5.889924	6.535422	32.8	72.8	202.7	1
7.505	7.840152	6.146946	6.753204	32.4	88.5	242.4	1
7.51	2.68794	6.146946	6.863076	29.9	98.1	261.3	1
7.515	-2.238642	6.037074	6.898392	27.6	102.3	263.9	1
7.52	-6.309792	5.373918	6.572701	23.8	102.9	250.7	1
7.525	-9.409753	4.194756	7.008264	20	101.5	221.3	1
7.53	-11.42473	4.084884	8.497422	19.8	98.7	183.1	1
7.535	-11.83675	3.86514	9.586332	16.3	93.4	139.5	1
7.54	-10.4555	3.311856	9.513739	6	82.9	87.8	1
7.545	-8.513119	2.907684	9.295957	-0.4	74.6	49.9	1
7.55	-6.645294	3.790584	10.0219	-3.9	67.8	18.4	1
7.555	-5.599548	5.63094	10.60265	-9.1	58.4	-10.6	1
7.56	-3.284388	5.558346	9.551017	-17	48.1	-21.2	1
7.565	-1.493082	5.299362	9.00558	-19.6	38.8	-21.2	1
7.57	-2.538828	5.079618	9.441144	-15.4	35.5	-13.7	1
7.575	-4.667598	4.416462	9.586332	-12.4	31	-6.5	1
7.58	-6.123402	4.047606	9.731521	-11.2	23.6	-3.5	1
7.585	-5.040378	3.86514	9.36855	-11.4	11.1	-4.1	1
7.59	-2.27592	4.01229	9.223362	-11.3	-4.2	-4.2	1
7.595	-0.596448	4.30659	9.223362	-9.5	-8.4	-2.1	1
7.6	-0.37278	4.526334	9.62361	-5.8	-11.8	-0.4	1
7.605	-1.006506	4.194756	9.333235	-5.4	-14.4	0.1	1
7.61	-1.53036	4.15944	9.26064	-5.7	-17.2	-0.7	1
7.615	-1.455804	4.526334	9.26064	-5	-22	-1.9	1
7.62	-0.521892	4.710762	9.26064	-4.6	-28.7	-2.5	1
7.625	0.820116	4.60089	9.26064	-5.3	-32.1	-2.8	1
7.63	2.27592	4.526334	9.223362	-5.7	-32.4	-1.7	1
7.635	3.321666	4.416462	9.26064	-5.6	-30.2	-1.7	1
7.64	3.510018	4.416462	9.078175	-6.4	-23.7	-1.3	1
7.645	3.135276	4.563612	8.932986	-6.8	-18.5	-1.8	1
7.65	2.725218	4.563612	8.860393	-7	-15	-2.4	1
7.655	2.68794	4.491018	8.932986	-7	-11.1	-2.6	1
7.66	2.68794	4.45374	8.860393	-7.7	-7.9	-2.3	1
7.665	2.464272	4.416462	8.750521	-7.7	-4.4	-1.9	1
7.67	2.126808	4.341906	8.968303	-7	-0.9	-2.4	1
7.675	1.418526	4.194756	9.00558	-6.7	1.7	-2.1	1
7.68	1.15758	3.975012	9.150768	-5.6	3.3	-2	1
7.685	0.93195	3.827862	9.295957	-4.2	3.2	-2	1
7.69	0.894672	3.790584	9.26064	-1.8	4.2	-2.3	1
7.695	0.894672	4.01229	9.188046	0	5.9	-2.6	1
7.7	1.11834	3.900456	9.115453	1.1	6	-2.7	1
7.705	1.306692	3.937734	8.968303	1.8	7.2	-2.9	1
7.71	1.493082	4.047606	8.968303	3.4	8.1	-3.4	1
7.715	1.567638	4.01229	9.078175	4.8	9.7	-3.7	1
7.72	1.34397	3.937734	9.188046	5.8	11.1	-4.6	1
7.725	0.782838	3.937734	9.405828	7.6	12.3	-4.6	1
7.73	0.484614	3.975012	9.405828	9.6	13.2	-4.4	1
7.735	0.596448	4.122162	9.333235	11.5	12.1	-3.9	1
7.74	0.857394	4.341906	9.26064	13.4	11.7	-3.5	1
7.745	1.232136	4.341906	9.223362	15.4	12.1	-3.1	1
7.75	1.604916	4.379184	9.188046	17.7	13.1	-2.2	1
7.755	1.940418	4.30659	9.150768	18.9	14.4	-1.5	1
7.76	2.31516	4.232034	9.223362	21	16.1	-1	1
7.765	2.799774	4.232034	9.333235	22.8	18.6	-0.4	1
7.77	3.621852	3.937734	9.26064	23.5	21.2	1.1	1
7.775	3.358944	4.491018	9.115453	25.9	28.2	5.2	1
7.78	2.201364	4.341906	9.115453	27.4	32.2	10.2	1
7.785	2.68794	4.416462	9.26064	29.4	34.6	14.4	1
7.79	2.799774	3.937734	9.040896	30.3	36.7	18.7	1
7.795	4.704876	4.01229	8.715204	29.5	42.5	27.1	1
7.8	7.802875	4.15944	8.895708	29.8	50.7	46.6	1
7.805	10.97739	3.606156	7.698888	25.6	59.3	71.3	1
7.81	7.094592	5.18949	8.642611	33.8	87.6	105.8	1
7.815	7.094592	4.45374	8.097175	32.7	89.1	149.8	1
7.82	7.840152	3.421728	7.844076	30.3	87.3	182.7	1
7.825	8.289451	3.349134	8.061858	28.2	85.5	211.7	1
7.83	7.13187	3.790584	8.677926	24.2	88.6	235.6	1
7.835	4.553802	4.15944	8.895708	17.9	94.1	251.4	1
7.84	1.977696	4.269312	8.532739	9.4	96	259.3	1
7.845	-0.521892	4.710762	7.989264	1.3	93.5	259.3	1
7.85	-2.31516	5.889924	7.263324	-6.6	88.6	245.7	1
7.855	-3.510018	7.802875	6.535422	-9.5	85.4	226.8	1
7.86	-6.086124	9.902214	5.519106	-9.8	88.7	197.6	1
7.865	-8.66223	11.48359	5.373918	-6.8	91	163.1	1
7.87	-10.49278	11.37371	5.701572	-6	84.7	123.5	1
7.875	-10.86556	9.902214	6.93567	-6.5	70.2	74.2	1
7.88	-9.819811	7.139719	7.516422	-13.8	57.3	39	1
7.885	-8.475841	5.264046	8.061858	-20.2	47.5	9.5	1
7.89	-6.757128	4.89519	8.895708	-24.5	39.9	-11.4	1
7.895	-3.209832	4.74804	9.00558	-28.3	27.3	-21.5	1
7.9	-0.6710041	3.900456	8.860393	-29.9	16.8	-20.5	1
7.905	-1.194858	3.900456	9.731521	-24.2	15.7	-13.1	1
7.91	-2.464272	2.907684	10.42214	-17	12.6	-5.5	1
7.915	-3.396222	2.022822	10.67524	-12.8	8.4	-2.8	1
7.92	-2.911608	1.655928	10.49474	-8.6	0.9	-3.4	1
7.925	-1.455804	2.20725	10.27696	-2.1	-7.9	-2.8	1
7.93	-0.37278	3.386412	10.34955	4.2	-11.9	-1.1	1
7.935	0.149112	4.30659	10.05917	8.8	-13.9	-0.1	1
7.94	0.298224	4.416462	9.333235	11.5	-14.6	1.7	1
7.945	0.521892	4.416462	9.150768	14.2	-16.3	3	1
7.95	0.596448	4.379184	9.115453	16.4	-17.2	4.4	1
7.955	0.857394	4.60089	9.223362	18.2	-17.8	4.6	1
7.96	1.567638	4.820634	9.150768	18.6	-17.7	3.3	1
7.965	2.164086	4.932468	8.968303	18.5	-16.8	2.6	1
7.97	2.650662	4.967784	8.750521	18.2	-14.4	1.6	1
7.975	2.87433	5.079618	8.750521	17.3	-11.6	1.4	1
7.98	2.762496	5.005062	8.715204	17	-8.4	0.9	1
7.985	2.576106	5.04234	8.787798	17.1	-4.3	1.4	1
7.99	1.940418	4.89519	8.860393	17.2	-0.9	2.3	1
7.995	1.53036	4.820634	8.932986	18.2	1	3.7	1
8	0.969228	4.673484	8.932986	19	3.2	6.3	1
8.005	1.043784	4.491018	8.932986	20	3.7	8.4	1
8.01	1.418526	4.416462	9.115453	21.7	5.1	13.7	1
8.015	1.11834	4.673484	9.00558	22.5	8.9	19.2	1
8.02	1.977696	5.740812	9.188046	25.5	10.9	25.3	1
8.025	5.487714	4.967784	7.951986	25.4	11	33.8	1
8.03	8.177616	5.48379	8.27964	28.6	17	50.4	1
8.035	7.840152	6.037074	8.061858	35.7	35.4	79	1
8.04	6.048846	5.705496	7.844076	40	49.9	104.5	1
8.045	3.172554	5.33664	7.951986	43.3	56.4	130.9	1
8.05	2.725218	5.411196	8.38755	45.2	50.8	154.2	1
8.055	3.84552	5.04234	9.115453	44.3	39.2	173.6	1
8.06	4.181022	4.232034	9.078175	39.2	36.6	187.3	1
8.065	3.284388	3.127428	9.078175	33.3	41.7	195.4	1
8.07	1.455804	1.987506	8.895708	25.2	51.9	197.9	1
8.075	-0.410058	1.1772	9.078175	17.5	57.6	193.7	1
8.08	-1.455804	0.5886	9.150768	8.9	63	182.2	1
8.085	-1.90314	0.2943	9.295957	-2.9	68.7	161.7	1
8.09	-1.940418	0.182466	9.040896	-14	73.3	140.9	1
8.095	-1.90314	0.992772	9.078175	-25.6	77.5	118.7	1
8.1	-5.825178	3.790584	8.314957	-36.1	80.7	96.1	1
8.105	-1.455804	9.570637	6.68061	-41.6	65.5	75.1	1
8.11	-0.260946	14.7974	1.997316	-48.1	43.8	49.1	1
8.115	-4.367412	17.19104	1.161504	-33.6	66.5	20	1
8.12	-6.608016	14.13425	8.061858	-12.7	58	-11.9	1
8.125	-2.725218	8.834887	11.40314	-14.1	33.5	-25.9	1
8.13	-0.55917	-0.14715	6.645294	-33.8	23.1	-21	1
8.135	-1.194858	0.366894	8.424829	-30.3	20.5	-14.7	1
8.14	-4.106466	3.86514	10.85771	-19	23.1	-12	1
8.145	-6.34707	4.563612	10.63993	-20.5	15.1	-12.2	1
8.15	-5.450436	3.900456	9.696204	-20.7	-0.1	-12	1
8.155	-3.135276	3.311856	9.26064	-16.3	-14.4	-8.6	1
8.16	-0.93195	3.164706	9.586332	-10	-21.5	-6.1	1
8.165	0.7082821	2.723256	9.876708	-5.6	-24.6	-4.3	1
8.17	1.381248	2.466234	9.26064	-3	-19.7	-2.8	1
8.175	1.455804	3.311856	9.26064	1	-15.6	-2	1
8.18	1.828584	4.341906	9.405828	2.1	-15.2	-0.9	1
8.185	2.27592	4.857912	9.26064	1.4	-14.6	-1.3	1
8.19	2.576106	5.079618	8.932986	0.2	-13.5	-0.5	1
8.195	2.164086	5.373918	8.895708	-0.5	-10	-0.2	1
8.2	1.604916	5.593662	8.823114	-1.2	-8.5	-0.8	1
8.205	1.71675	5.558346	8.677926	-2.8	-7.5	-0.7	1
8.21	2.164086	5.18949	8.532739	-4.9	-7.2	-0.8	1
8.215	2.464272	4.785318	8.570016	-5.6	-5.9	-1.1	1
8.22	2.201364	4.60089	8.823114	-5.1	-2.2	-1.4	1
8.225	1.71675	4.526334	8.932986	-5.1	0.5	-1.6	1
8.23	1.604916	4.379184	8.968303	-5.6	1.7	-2.3	1
8.235	1.306692	4.416462	8.932986	-5.1	3.1	-2.4	1
8.24	1.006506	4.491018	8.968303	-4	4	-2.2	1
8.245	0.782838	4.45374	9.040896	-3.2	4.8	-2.6	1
8.25	0.6710041	4.45374	9.00558	-3	4.8	-2	1
8.255	0.894672	4.491018	8.932986	-2.5	4.6	-2.3	1
8.26	1.006506	4.45374	8.932986	-2.5	5.6	-2.2	1
8.265	0.894672	4.379184	8.860393	-2.3	6.8	-2.1	1
8.27	0.820116	4.526334	8.860393	-1.9	7.6	-2.5	1
8.275	0.7455601	4.74804	8.823114	-1.5	7.4	-2	1
8.28	0.7082821	4.673484	8.823114	-1.4	7.6	-1.7	1
8.285	0.782838	4.74804	8.860393	-1.3	7.3	-1.7	1
8.29	0.7455601	4.710762	8.787798	-1.7	7.9	-2	1
8.295	0.7082821	4.673484	8.860393	-1.9	7.1	-1.3	1
8.3	0.55917	4.710762	8.895708	-2.1	7.2	-1.1	1
8.305	0.37278	4.673484	8.860393	-2.2	6.8	-1.4	1
8.31	0.335502	4.60089	8.895708	-2.6	6.5	-0.4	1
8.315	0.37278	4.45374	8.968303	-2.7	6.2	-0.5	1
8.32	0.37278	4.45374	9.00558	-2.2	5.1	-0.5	1
8.325	0.410058	4.491018	8.968303	-1.8	4.7	0.2	1
8.33	0.484614	4.45374	8.932986	-1.1	3.9	0.3	1
8.335	0.484614	4.416462	8.895708	-0.7	3	0.4	1
8.34	0.55917	4.341906	8.968303	-0.3	2.3	0.5	1
8.345	0.596448	4.341906	8.932986	0	2.6	1.1	1
8.35	0.55917	4.416462	8.895708	0.7	2.3	1.2	1
8.355	0.447336	4.416462	8.932986	0.5	1.8	1	1
8.36	0.484614	4.269312	8.895708	0.7	1.9	1.3	1
8.365	0.521892	4.15944	8.968303	1.4	1.4	1.2	1
8.37	0.55917	4.084884	9.00558	2.9	1.1	1.3	1
8.375	0.596448	4.047606	8.968303	4.3	0.7	0.9	1
8.38	0.7082821	4.084884	9.078175	5.2	0.7	0.9	1
8.385	0.7455601	4.15944	9.040896	7	0.6	0.9	1
8.39	0.857394	4.15944	8.932986	8.1	1	0.2	1
8.395	0.969228	4.15944	9.00558	8.7	1.1	0.3	1
8.4	1.043784	4.122162	9.150768	9.1	1.6	0.1	1
8.405	1.006506	4.194756	9.115453	10.2	2.3	-0.4	1
8.41	0.857394	4.30659	9.078175	11.1	2.8	-0.3	1
8.415	0.596448	4.379184	9.078175	11.6	3.7	0.1	1
8.42	0.521892	4.341906	9.078175	13	2.8	0.5	1
8.425	0.447336	4.30659	9.078175	14.3	2.7	0.9	1
8.43	0.410058	4.269312	9.115453	15.7	2.6	0.5	1
8.435	0.633726	4.194756	9.26064	17.7	2.3	0.3	1
8.44	0.894672	4.122162	9.36855	20.5	2.8	-0.4	1
8.445	1.269414	3.975012	9.441144	23.1	3.7	-0.6	1
8.45	1.679472	4.194756	9.478422	26.4	3.6	-0.9	1
8.455	1.940418	4.269312	9.36855	30.5	4.5	-1.4	1
8.46	2.389716	4.122162	9.586332	33.4	5.8	-1.1	1
8.465	3.06072	2.50155	9.36855	35.3	6.9	-0.1	1
8.47	1.865862	4.416462	10.60265	44.3	13.3	1.8	1
8.475	2.50155	2.980278	9.731521	48.2	13.7	4.1	1
8.48	-0.596448	3.459006	9.405828	53.9	19.7	7.7	1
8.485	0.223668	4.416462	10.27696	68.1	18.1	12.3	1
8.49	-0.260946	3.86514	10.27696	77.2	16.9	18.6	1
8.495	-0.149112	3.790584	9.913986	85.1	22.7	23.3	1
8.5	0.6710041	4.194756	10.45746	95.2	24.3	30.5	1
8.505	1.194858	4.084884	10.45746	104.3	35.2	38.3	1
8.51	1.791306	3.975012	10.23968	110.9	47.4	48.2	1
8.515	1.679472	4.01229	10.09449	119	65.6	61.3	1
8.52	1.865862	4.673484	10.0219	124.5	79.4	73.3	1
8.525	2.31516	4.785318	10.0219	128.4	93.3	86.1	1
8.53	2.052252	4.932468	9.696204	128	108.9	99.7	1
8.535	1.754028	5.373918	10.42214	127.6	122.6	114.1	1
8.54	2.014974	4.638168	9.333235	118.4	134.9	132.5	1
8.545	2.426994	4.820634	8.968303	111	141.7	149.2	1
8.55	3.358944	5.446512	9.150768	103.8	144	169.6	1
8.555	6.123402	4.74804	8.787798	91.1	138.8	193.8	1
8.56	8.140338	4.857912	8.823114	79.2	129.7	224.3	1
8.565	8.401284	4.60089	8.932986	62.5	123	262.2	1
8.57	8.026543	3.311856	8.207047	47.2	120.7	288.5	1
8.575	7.169148	1.840356	7.443828	34	117.8	308.7	1
8.58	4.891266	2.097378	7.589016	24.7	116.1	322.3	1
8.585	1.604916	2.244528	8.642611	16.9	115.9	327.1	1
8.59	-1.34397	0.109872	7.626294	1.9	118.7	319.4	1
8.595	-2.986164	-1.139922	7.153452	-11.4	119	300.8	1
8.6	-3.920076	-1.840356	6.970986	-21.7	120.6	267.1	1
8.605	-4.03191	-1.396944	7.516422	-28.7	122.7	234.2	1
8.61	-3.547296	-0.8829001	8.134453	-38.9	124.3	200.4	1
8.615	-2.31516	-1.067328	8.02458	-55.7	123.5	160.6	1
8.62	-0.521892	-1.581372	6.717888	-70.2	120.4	134.8	1
8.625	2.31516	1.546056	7.335918	-77.9	116.7	114.1	1
8.63	5.040378	4.379184	8.424829	-84.3	117.3	97.6	1
8.635	5.937012	8.391475	8.532739	-99.1	123.6	87.4	1
8.64	5.18949	11.15397	7.91667	-109.7	128.8	79.7	1
8.645	3.770964	13.54565	4.720572	-130.6	126.7	77.1	1
8.65	4.330134	21.05618	5.809482	-130.8	117.3	70.3	1
8.655	1.754028	21.27593	2.468196	-138.3	117.8	61.6	1
8.66	-5.264046	23.37527	-1.669662	-138.2	121.1	55.3	1
8.665	-11.72491	30.07354	-5.919354	-111.3	102	47.2	1
8.67	-9.782533	32.6516	-2.54079	-76.3	50.8	28.3	1
8.675	-12.80794	18.36824	4.901076	-52.3	25.2	2.5	1
8.68	-0.447336	2.428956	10.31227	-56	-19.2	-4.7	1
8.685	4.255578	-4.269312	11.18536	-59.7	-24.2	7.2	1
8.69	1.90314	-3.606156	12.45478	-51.5	-13.1	13.3	1
8.695	1.34397	1.728522	11.94662	-45.9	0.4	5.3	1
8.7	2.613384	3.568878	10.85771	-38.3	-1.7	-4.9	1
8.705	1.71675	4.491018	10.34955	-28.4	0	-3.9	1
8.71	-0.596448	3.349134	10.31227	-16.3	1.1	0.3	1
8.715	-1.493082	2.428956	9.768799	-11.4	0.1	1.7	1
8.72	-0.969228	3.827862	9.150768	-8.5	-3.5	-0.8	1
8.725	0.484614	5.77809	8.424829	-6.6	-10	-2.3	1
8.73	1.306692	6.36669	8.27964	-5.8	-11.9	-0.7	1
8.735	0.596448	5.48379	8.38755	-6.5	-9.5	1.7	1
8.74	-0.447336	4.74804	8.715204	-7.8	-8.6	4.2	1
8.745	-0.37278	4.820634	8.932986	-7.9	-10.4	4.4	1
8.75	0.6710041	4.932468	8.932986	-8.1	-13.3	4.3	1
8.755	1.679472	4.820634	8.895708	-8	-14	4.3	1
8.76	2.014974	4.526334	8.895708	-8.1	-12.6	4.4	1
8.765	1.940418	4.491018	8.932986	-8.4	-9.5	3.8	1
8.77	1.828584	4.526334	8.932986	-7.9	-7.4	2.3	1
8.775	1.71675	4.45374	8.968303	-7.1	-4.7	0.8	1
8.78	1.493082	4.379184	9.078175	-6.6	-2.1	0.2	1
8.785	1.381248	4.379184	9.040896	-5.8	0	0	1
8.79	1.232136	4.341906	9.078175	-5.1	0.8	0	1
8.795	0.969228	4.416462	9.150768	-3.4	2.1	-0.5	1
8.8	0.7082821	4.379184	9.078175	-2.1	3	-0.2	1
8.805	0.7082821	4.526334	9.00558	-1.1	3.1	-0.9	1
8.81	0.7455601	4.638168	9.00558	0	2.8	-0.7	1
8.815	0.6710041	4.673484	8.968303	0.2	3.1	0	1
8.82	0.55917	4.710762	8.895708	1.4	3.4	-0.4	1
8.825	0.7082821	4.638168	8.895708	2.2	3.2	-0.8	1
8.83	0.6710041	4.491018	8.932986	3.1	3.1	-0.7	1
8.835	0.447336	4.563612	8.932986	4.9	3.5	-0.2	1
8.84	0.260946	4.379184	9.188046	6.1	3.5	0.2	1
8.845	0.149112	4.194756	9.478422	8.6	2.8	0.6	1
8.85	0.037278	4.122162	9.551017	11.7	2.2	1.9	1
8.855	0.111834	4.30659	9.441144	15.5	0.9	3	1
8.86	0.298224	4.74804	9.223362	18.9	-2	5.5	1
8.865	0.633726	5.079618	8.932986	21.2	-4.6	7.7	1
8.87	0.857394	5.264046	8.932986	23.2	-6.7	9.8	1
8.875	1.11834	5.226768	8.932986	25.1	-7.4	12	1
8.88	1.455804	5.005062	8.932986	24.8	-7.2	12.8	1
8.885	1.977696	4.857912	8.677926	25.2	-5.8	13.2	1
8.89	2.201364	4.967784	8.787798	26.9	-3.7	14	1
8.895	2.31516	5.005062	8.895708	26.5	-1.3	15.8	1
8.9	2.052252	4.673484	8.497422	25.5	1.7	16.8	1
8.905	2.238642	4.710762	8.642611	26	5.8	17.6	1
8.91	2.238642	4.74804	8.134453	26.5	10.6	22.4	1
8.915	4.516524	5.079618	7.66161	28.3	16.3	29.1	1
8.92	7.392817	5.299362	6.93567	28.9	28.5	45.1	1
8.925	6.011568	4.710762	5.5917	32.2	61	73.6	1
8.93	4.779432	5.999796	7.66161	43.7	71.4	105.2	1
8.935	0.7455601	5.77809	7.443828	53.2	97	139.3	1
8.94	-2.613384	4.89519	7.408512	55.7	106	158.1	1
8.945	-5.413158	4.526334	8.424829	59.4	109.4	171.9	1
8.95	-6.16068	4.379184	9.078175	59.6	107.3	179.2	1
8.955	-5.636826	3.753306	9.551017	57.9	102.2	180.8	1
8.96	-4.40469	3.421728	9.731521	54.5	101.7	178.2	1
8.965	-2.87433	3.311856	9.62361	51.2	100.8	176.1	1
8.97	-1.567638	3.606156	9.551017	48	101.9	173.1	1
8.975	-0.782838	3.900456	9.36855	44.3	102.9	170.8	1
8.98	-0.55917	4.01229	9.223362	40.7	103.9	168.3	1
8.985	-0.633726	4.194756	8.823114	35.4	103.9	162.6	1
8.99	-0.6710041	4.416462	8.715204	31.4	100.6	156	1
8.995	-0.335502	4.526334	8.677926	26.1	95.5	146.3	1
9	0.111834	4.932468	8.642611	22.1	88.8	135.3	1
9.005	0.93195	5.226768	8.497422	17.6	81.9	122.8	1
9.01	1.642194	5.521068	8.352234	13.9	73.8	109	1
9.015	2.052252	5.889924	8.097175	10.8	66.5	94.6	1
9.02	2.164086	6.256818	8.134453	7.4	56.8	75.8	1
9.025	1.791306	6.845418	8.27964	5.1	47.2	60.6	1
9.03	1.940418	6.256818	7.443828	-0.4	36.8	44.9	1
9.035	2.238642	6.625674	7.589016	-2.9	26.4	29.1	1
9.04	2.576106	6.662952	7.481106	-4.4	17.9	14.9	1
9.045	3.510018	6.478524	7.481106	-8.3	8.3	-2.2	1
9.05	3.920076	5.815368	7.806798	-11.9	6.2	-12.2	1
9.055	2.201364	5.558346	8.02458	-15.8	10.1	-18.6	1
9.06	0.223668	5.593662	7.844076	-21.4	12.3	-23.1	1
9.065	-0.335502	5.889924	7.951986	-27.4	9.3	-26.8	1
9.07	-0.037278	6.109668	7.806798	-35	5.1	-30.3	1
9.075	-0.410058	6.21954	7.626294	-41.3	4.2	-30.1	1
9.08	-1.567638	6.184224	7.66161	-46.6	5.1	-28.1	1
9.085	-2.164086	5.815368	7.335918	-51.9	3.2	-26.2	1
9.09	-3.321666	6.256818	8.02458	-54.1	-1.1	-21.2	1
9.095	-3.920076	5.77809	8.460144	-53.4	-4	-10.6	1
9.1	-2.87433	4.341906	8.460144	-54.6	-12.3	-3.6	1
9.105	-1.455804	4.638168	9.405828	-48.3	-13.9	3	1
9.11	0.074556	3.937734	9.333235	-43	-17	9.1	1
9.115	1.34397	3.975012	9.658926	-35.8	-17	11.9	1
9.12	2.389716	3.753306	9.841393	-28.9	-16.5	13	1
9.125	3.06072	3.568878	9.768799	-24	-14.6	11.4	1
9.13	2.911608	3.643434	9.696204	-17.9	-10.1	7	1
9.135	2.126808	3.827862	9.513739	-13.9	-5.8	3.9	1
9.14	1.194858	4.084884	9.333235	-10.9	-2.4	1.6	1
9.145	0.633726	4.416462	9.078175	-7.7	-1.4	0	1
9.15	0.149112	4.60089	8.968303	-5.7	-0.8	-0.4	1
9.155	-0.074556	4.785318	8.787798	-3.8	-2.1	0.7	1
9.16	0.260946	4.785318	8.750521	-2.2	-3.3	1.7	1
9.165	0.484614	4.89519	8.750521	-0.9	-4.9	2.6	1
9.17	0.55917	4.89519	8.750521	-2.2	-3.3	1.7	1
9.175	0.596448	4.563612	8.895708	0.7	-6.4	4.3	1
9.18	0.820116	4.416462	9.040896	2.9	-6.9	4.7	1
9.185	0.633726	4.416462	9.26064	5.3	-6.6	4.2	1
9.19	0.55917	4.30659	9.26064	7.5	-7.3	4	1
9.195	0.93195	4.379184	9.188046	10	-7.5	3.7	1
9.2	1.232136	4.710762	9.150768	12.8	-8.7	3.4	1
9.205	1.194858	4.785318	9.078175	14.2	-9	3.8	1
9.21	1.269414	4.710762	9.040896	15.1	-9.8	4.2	1
9.215	1.455804	4.857912	8.932986	16.5	-11.4	5.5	1
9.22	1.53036	4.932468	8.787798	18.2	-11.6	6.2	1
9.225	1.604916	5.04234	8.860393	20.7	-10.8	6.4	1
9.23	1.493082	5.079618	8.750521	22.1	-9.2	7.3	1
9.235	1.306692	5.373918	8.750521	23.5	-7	8.4	1
9.24	0.93195	5.521068	8.895708	25.8	-5.4	9.9	1
9.245	0.93195	5.411196	8.750521	25.9	-4.4	11.9	1
9.25	1.53036	5.04234	8.860393	27.6	-1.9	15.5	1
9.255	0.633726	5.593662	8.677926	29.6	2.5	20.1	1
9.26	1.418526	5.226768	9.00558	32.4	4.4	23.5	1
9.265	2.31516	4.932468	8.169768	32.1	9.5	29.3	1
9.27	3.209832	5.33664	8.460144	38.1	18.6	38	1
9.275	2.238642	5.668218	8.134453	41.7	34.1	50.8	1
9.28	0.93195	5.852646	7.806798	45.2	45.9	65.3	1
9.285	1.381248	5.962518	8.134453	50.6	53.6	82.2	1
9.29	0.55917	5.92524	7.734204	50.8	63.8	96.1	1
9.295	0.149112	5.815368	7.5537	49.9	70.2	110.1	1
9.3	-0.410058	5.705496	7.481106	48.5	76.3	124.1	1
9.305	-1.006506	5.299362	7.116174	43.8	82.2	135.7	1
9.31	-1.604916	4.785318	6.825799	37.5	86.6	145.5	1
9.315	-2.08953	4.30659	7.263324	31.9	88.6	149.8	1
9.32	-2.464272	4.047606	7.66161	24.4	89.6	150.2	1
9.325	-2.50155	4.047606	7.734204	15.9	89.8	147.4	1
9.33	-2.126808	4.15944	8.097175	6.9	87.1	141.2	1
9.335	-1.53036	4.526334	8.27964	-3.3	81	131.1	1
9.34	-0.6710041	4.74804	8.352234	-11.9	75.2	121.5	1
9.345	0.484614	5.18949	8.314957	-18.7	67.8	111	1
9.35	1.455804	5.18949	7.989264	-25.4	59.5	99.6	1
9.355	1.679472	5.373918	8.605332	-28.8	52.7	85.1	1
9.36	-0.7082821	5.152212	8.097175	-36.5	42	66	1
9.365	0.782838	5.962518	8.570016	-38.5	19.7	46.3	1
9.37	4.853988	5.815368	8.823114	-43.2	-1.1	21	1
9.375	9.782533	4.45374	8.570016	-48.3	-5.1	-2.8	1
9.38	7.169148	4.45374	9.478422	-47.7	6.5	-14.9	1
9.385	0.820116	3.975012	9.768799	-46.6	20.8	-19.7	1
9.39	-2.352438	3.753306	9.223362	-48.6	23.2	-24.5	1
9.395	-2.87433	4.74804	9.658926	-41.4	11.6	-23.3	1
9.4	-4.367412	5.005062	9.150768	-35.4	6.8	-16.8	1
9.405	-5.413158	5.152212	9.223362	-26.9	1.2	-7.9	1
9.41	-4.516524	4.638168	8.860393	-17.9	-9.5	2.3	1
9.415	-2.014974	4.673484	8.968303	-11.6	-18.1	8.5	1
9.42	0.521892	4.820634	8.968303	-6.8	-21.9	12.2	1
9.425	2.27592	4.857912	8.860393	-4.6	-22.4	12.6	1
9.43	2.799774	4.673484	8.823114	-3.8	-18.8	11	1
9.435	2.613384	4.74804	8.750521	-3.9	-14.6	8.1	1
9.44	2.31516	4.638168	8.860393	-4.3	-10.9	4	1
9.445	1.940418	4.673484	8.750521	-4.9	-7.2	0.8	1
9.45	1.567638	4.74804	8.750521	-5.3	-5.3	-0.7	1
9.455	1.381248	4.74804	8.750521	-4.6	-3.7	-1	1
9.46	1.455804	4.785318	8.823114	-4.5	-3.2	-0.6	1
9.465	1.604916	4.785318	8.787798	-4.2	-2	-0.9	1
9.47	1.642194	4.89519	8.677926	-3.7	0	0	1
9.475	1.642194	4.785318	8.642611	-3.5	0.4	-0.3	1
9.48	1.53036	4.820634	8.715204	-2.9	1.7	-0.2	1
9.485	1.232136	4.857912	8.677926	-3.7	2.8	-0.8	1
9.49	0.969228	4.932468	8.750521	-4.4	3.5	-0.7	1
9.495	0.820116	4.857912	8.750521	-4.8	3.7	-1.1	1
9.5	0.7455601	4.785318	8.787798	-4.9	3.9	-1	1
9.505	0.7455601	4.74804	8.823114	-4.2	3.6	-0.2	1
9.51	0.7082821	4.710762	8.823114	-4.2	3.7	-0.2	1
9.515	0.7082821	4.673484	8.860393	-3.4	3.8	-0.6	1
9.52	0.7082821	4.820634	8.823114	-2.3	3.5	-0.4	1
9.525	0.7082821	4.74804	8.715204	-2.3	2.5	-0.2	1
9.53	0.6710041	4.820634	8.823114	-2.3	3	-0.7	1
9.535	0.6710041	4.74804	8.823114	-1.4	3	-1	1
9.54	0.7455601	4.820634	8.750521	-1.1	3.5	-1	1
9.545	0.7455601	4.74804	8.715204	-1.1	3.2	-1.6	1
9.55	0.633726	4.785318	8.715204	-1.3	3.4	-1.6	1
9.555	0.596448	4.74804	8.715204	-0.8	2.6	-1.4	1
9.56	0.596448	4.74804	8.750521	-0.6	2.6	-1.5	1
9.565	0.596448	4.710762	8.677926	-0.8	2.8	-1.4	1
9.57	0.633726	4.74804	8.750521	-0.7	3.3	-1.6	1
9.575	0.6710041	4.710762	8.677926	-0.6	2.1	-1.4	1
9.58	0.6710041	4.785318	8.750521	-0.2	1.6	-1.8	1
9.585	0.6710041	4.857912	8.642611	-0.6	1.6	-1.4	1
9.59	0.633726	4.857912	8.570016	-0.6	1.3	-1.4	1
9.595	0.7455601	4.785318	8.532739	-0.9	1.8	-1.5	1
9.6	0.596448	4.785318	8.605332	-1.1	1.9	-1.9	1
9.605	0.894672	4.710762	8.605332	-1.4	1.9	-2.2	1
9.61	0.633726	4.673484	8.642611	-1	2.6	-1.8	1
9.615	0.6710041	4.638168	8.677926	-1.1	2.2	-2.4	1
9.62	0.7082821	4.673484	8.677926	-0.9	0.8	-2.1	1
9.625	0.7455601	4.638168	8.715204	-0.9	1.8	-1.8	1
9.63	0.7455601	4.673484	8.677926	-0.9	1.8	-2.3	1
9.635	0.7082821	4.60089	8.715204	-1	2.1	-1.6	1
9.64	0.633726	4.673484	8.787798	-0.5	2.1	-1.1	1
9.645	0.633726	4.563612	8.715204	-0.3	2.1	-1.1	1
9.65	0.633726	4.60089	8.677926	0.1	2.7	-1.6	1
9.655	0.633726	4.638168	8.677926	0.1	2.3	-1.8	1
9.66	0.521892	4.526334	8.787798	0.3	2.6	-1.8	1
9.665	0.521892	4.341906	9.040896	1.1	1.6	-1.7	1
9.67	0.633726	4.15944	9.295957	2.5	1	-1.2	1
9.675	0.857394	4.084884	9.62361	5	1.1	-1.6	1
9.68	1.679472	3.900456	9.804114	10.4	1.1	-1.7	1
9.685	2.164086	3.86514	9.696204	14.9	2.8	-2.6	1
9.69	2.164086	4.30659	9.295957	19.1	6.7	-3.6	1
9.695	1.679472	4.857912	8.750521	21.6	10	-5.1	1
9.7	1.081062	5.299362	8.27964	22.5	12.4	-6.6	1
9.705	0.55917	5.77809	8.169768	22.4	11.8	-7.2	1
9.71	0.521892	5.226768	8.38755	21.9	9.9	-8.4	1
9.715	0.969228	5.226768	8.497422	20.7	9	-8.9	1
9.72	1.081062	4.820634	8.860393	20.7	7.4	-9.3	1
9.725	1.194858	4.526334	8.860393	20.6	8.1	-8.8	1
9.73	1.455804	4.673484	9.078175	22.5	7.7	-8.3	1
9.735	1.71675	4.563612	9.223362	25.5	9.4	-7.5	1
9.74	1.269414	4.673484	9.36855	29.3	11.1	-6.1	1
9.745	1.043784	4.526334	9.36855	32.4	11.9	-4.7	1
9.75	0.93195	4.341906	9.333235	36.4	12.8	-3.4	1
9.755	0.894672	4.341906	9.295957	40.9	14	-1.2	1
9.76	0.7455601	4.89519	9.188046	47.1	16.3	2.2	1
9.765	0.521892	4.857912	9.478422	54.6	22.1	7.7	1
9.77	1.34397	4.232034	9.441144	58.8	28.2	11.9	1
9.775	3.358944	5.04234	9.513739	63	32.2	19.8	1
9.78	4.441968	5.005062	9.551017	68.3	50	32	1
9.785	4.069188	5.411196	9.513739	70.2	69.7	45	1
9.79	2.238642	5.558346	9.333235	73.7	89.4	59.7	1
9.795	1.232136	5.705496	9.00558	74.6	100.7	73.3	1
9.8	1.306692	6.662952	9.150768	78.1	106.4	87.5	1
9.805	2.08953	7.067124	8.352234	78.2	110.8	102.2	1
9.81	4.81671	7.029846	7.371234	74.3	106	121.8	1
9.815	8.624952	7.545852	7.008264	72.7	95.6	155.6	1
9.82	10.97739	8.834887	7.589016	72.4	92.1	186.3	1
9.825	10.60461	9.311652	8.497422	67.6	95.2	218.9	1
9.83	9.184122	8.356158	8.097175	55.6	97.6	249.9	1
9.835	7.206426	7.655725	8.134453	45.9	93.4	275.4	1
9.84	4.479246	8.538625	9.804114	35.2	82.3	299.1	1
9.845	1.11834	6.662952	10.0219	21.2	73.3	305	1
9.85	-1.081062	4.194756	8.787798	3.8	67.2	298.3	1
9.855	-2.799774	2.833128	8.097175	-3.9	61.5	282.7	1
9.86	-3.882798	1.91295	7.5537	-10.5	55.1	261.3	1
9.865	-3.770964	2.20725	7.879392	-14.4	47.8	227.5	1
9.87	-2.725218	2.6487	8.352234	-18.6	43.4	199	1
9.875	-1.493082	2.870406	8.424829	-26.1	41.7	172.2	1
9.88	-0.18639	2.760534	7.734204	-34.7	42.2	148.4	1
9.885	0.857394	1.875672	6.245046	-41.4	43	131.3	1
9.89	1.828584	0.8456221	4.175136	-45.7	41.6	116.3	1
9.895	3.023442	0.182466	2.831166	-41.5	36.6	110.8	1
9.9	4.330134	0.257022	2.250414	-32.6	30.3	109.2	1
9.905	5.524992	0.8829001	2.287692	-22.1	25.2	109.9	1
9.91	5.899734	1.287072	2.142504	-13	21.7	113.1	1
9.915	6.086124	0.257022	0.9790381	-5.3	19.9	117.8	1
9.92	6.272514	-0.257022	0.543474	5.3	19	122.2	1
9.925	5.899734	0.182466	1.19682	23.9	20.8	126.1	1
9.93	10.60461	5.114934	2.105226	36.6	21	128.1	1
9.935	17.84831	14.39323	15.32518	64.5	56.8	101.2	1
9.94	-3.696408	15.75486	12.59996	56.2	275.7	12.6	1
9.945	-25.20385	16.30618	8.715204	-3.7	303.3	-10.2	1
9.95	-30.54442	19.47285	11.11277	-27.5	214.4	-38.2	1
9.955	-25.05474	24.55247	10.89499	-50.1	126.4	-72.8	1
9.96	-11.23834	16.08644	4.50279	-92.2	24.7	-96.1	1
9.965	6.71985	9.423487	3.26673	-102.4	-17.2	-94.4	1
9.97	5.862456	7.618446	10.56733	-69.1	-13.5	-59.9	1
9.975	-9.335196	2.980278	10.34955	-58.8	36.6	-6.7	1
9.98	-15.68227	1.803078	12.12908	-52	23.1	6.1	1
9.985	-9.335196	1.434222	11.69352	-49	-9.7	0.6	1
9.99	1.567638	3.164706	10.23968	-45	-45.5	1.5	1
[truncated: 5,029 more rows]
