# Supplementary material for: Real-Time Detection of Freezing Motions in Parkinson's Patients for Adaptive Gait Phase Synchronous Cueing
Source: Front Neurol. 2021 Dec 6;12:720516. doi: 10.3389/fneur.2021.720516 (PMC8685223; doi:10.3389/fneur.2021.720516)
Supplement: Supplementary file 2 [file Data_Sheet_2.zip › data/S1/S1_right_foot_trial_2.csv]

time	acc_x	acc_y	acc_z	gyr_x	gyr_y	gyr_z	FoG
0	1.043784	4.638168	8.787798	0.2	0.6	-0.6	0
0.005	1.081062	4.673484	8.787798	0	0.3	-0.8	0
0.01	1.081062	4.710762	8.677926	-0.3	0.9	-1	0
0.015	1.11834	4.74804	8.642611	0	1	-0.9	0
0.02	1.081062	4.710762	8.715204	0	0.9	-0.2	0
0.025	1.081062	4.710762	8.715204	0.2	0.7	-0.4	0
0.03	1.081062	4.673484	8.715204	0	0.4	-0.7	0
0.035	1.043784	4.710762	8.677926	-0.2	0.5	-0.3	0
0.04	1.11834	4.710762	8.823114	0	0.7	-0.4	0
0.045	1.081062	4.710762	8.715204	0	0.9	-0.3	0
0.05	1.043784	4.74804	8.715204	-0.2	0.8	-0.5	0
0.055	1.043784	4.710762	8.750521	-0.1	0.4	-0.7	0
0.06	1.081062	4.74804	8.677926	-0.4	0.5	-0.4	0
0.065	1.043784	4.673484	8.750521	-0.2	0.9	-0.7	0
0.07	1.043784	4.673484	8.677926	-0.3	1.4	-0.2	0
0.075	1.081062	4.673484	8.715204	0.3	0.7	-0.9	0
0.08	1.11834	4.673484	8.715204	0.3	0	-0.7	0
0.085	1.081062	4.673484	8.750521	0.2	0.2	-0.4	0
0.09	1.043784	4.710762	8.750521	0	0.7	-0.4	0
0.095	1.043784	4.673484	8.715204	0.2	0.5	-0.4	0
0.1	1.081062	4.673484	8.750521	0	0	-0.6	0
0.105	1.081062	4.673484	8.750521	-0.1	0.9	-0.2	0
0.11	1.043784	4.638168	8.787798	0.2	0.5	-0.6	0
0.115	1.043784	4.60089	8.750521	0	0.7	-0.9	0
0.12	1.081062	4.785318	8.715204	0	1	-0.8	0
0.125	1.081062	4.74804	8.677926	0	0.4	-0.4	0
0.13	1.081062	4.710762	8.750521	0	0.7	-0.4	0
0.135	1.11834	4.673484	8.677926	0.1	0.9	-0.7	0
0.14	1.081062	4.710762	8.715204	0.2	0.8	-0.6	0
0.145	1.081062	4.710762	8.715204	0.1	0.4	-1	0
0.15	1.11834	4.710762	8.750521	-0.1	0.4	-0.6	0
0.155	1.11834	4.673484	8.787798	-0.3	0.5	-0.7	0
0.16	1.081062	4.710762	8.715204	0	0.6	-0.7	0
0.165	1.081062	4.638168	8.787798	0	0.9	-0.2	0
0.17	1.081062	4.673484	8.750521	-0.2	1.2	-0.2	0
0.175	1.081062	4.710762	8.715204	0.2	0.5	-0.3	0
0.18	1.043784	4.710762	8.715204	0	0.5	-0.8	0
0.185	1.081062	4.710762	8.677926	-0.1	0.6	-0.6	0
0.19	1.081062	4.673484	8.677926	0	0.4	0	0
0.195	1.11834	4.638168	8.715204	-0.2	0	-0.6	0
0.2	1.081062	4.710762	8.750521	-0.4	0.4	-0.9	0
0.205	1.081062	4.785318	8.642611	0	0.3	-0.9	0
0.21	1.11834	4.673484	8.677926	0	0.4	-0.5	0
0.215	1.043784	4.710762	8.677926	0	0.5	-0.5	0
0.22	1.043784	4.673484	8.642611	0.2	0.2	-0.4	0
0.225	1.043784	4.74804	8.677926	0.3	0.2	-0.7	0
0.23	1.11834	4.710762	8.715204	0	0.8	-0.7	0
0.235	1.043784	4.74804	8.715204	0.2	1.5	-1	0
0.24	1.006506	4.710762	8.823114	0	0.5	-0.3	0
0.245	1.006506	4.74804	8.642611	0	0.4	-0.3	0
0.25	1.043784	4.74804	8.715204	0	0.7	-0.7	0
0.255	1.081062	4.710762	8.750521	-0.2	0.3	-0.4	0
0.26	1.081062	4.74804	8.677926	-0.1	0.6	-0.2	0
0.265	1.081062	4.638168	8.750521	0	0.4	-0.2	0
0.27	1.081062	4.673484	8.715204	0	0.3	-0.5	0
0.275	1.11834	4.60089	8.715204	0	0.4	-0.7	0
0.28	1.043784	4.710762	8.677926	0.2	0.3	-1.1	0
0.285	1.081062	4.673484	8.750521	0.3	0.3	-0.9	0
0.29	1.081062	4.710762	8.642611	0.4	1	-0.6	0
0.295	1.043784	4.673484	8.715204	0.3	0.9	-0.2	0
0.3	1.043784	4.673484	8.715204	0.7	0.8	-0.3	0
0.305	1.043784	4.710762	8.677926	0.6	0.9	-0.9	0
0.31	1.043784	4.710762	8.787798	0.4	0.8	-0.9	0
0.315	1.11834	4.710762	8.750521	0.5	0.6	-1.1	0
0.32	1.043784	4.673484	8.750521	0.9	0.1	-0.7	0
0.325	1.11834	4.673484	8.750521	1	0.7	-0.7	0
0.33	1.043784	4.710762	8.715204	1.1	1.5	-0.9	0
0.335	1.081062	4.710762	8.750521	0.8	0.7	-0.4	0
0.34	1.081062	4.74804	8.750521	0.7	0.7	-0.5	0
0.345	1.081062	4.710762	8.677926	0.9	0.7	-0.2	0
0.35	1.11834	4.710762	8.715204	0.9	0.4	-0.4	0
0.355	1.043784	4.673484	8.715204	0.7	0.5	-0.7	0
0.36	1.043784	4.785318	8.677926	0.7	0.3	-1.1	0
0.365	1.081062	4.710762	8.677926	0.1	0	-0.7	0
0.37	1.081062	4.710762	8.787798	0	0.4	-0.3	0
0.375	1.081062	4.710762	8.787798	0.2	0.3	-0.8	0
0.38	1.043784	4.710762	8.715204	0	0.2	-1.1	0
0.385	1.081062	4.673484	8.715204	0	1.1	-1.1	0
0.39	1.043784	4.710762	8.715204	0	0.7	-0.6	0
0.395	1.043784	4.74804	8.677926	0	0.2	-0.5	0
0.4	1.11834	4.673484	8.677926	0.1	0.3	-0.7	0
0.405	1.081062	4.710762	8.677926	0.3	0.1	-0.7	0
0.41	1.081062	4.74804	8.642611	-0.1	0.7	-0.9	0
0.415	1.043784	4.74804	8.605332	-0.1	0.5	-0.7	0
0.42	1.081062	4.74804	8.715204	0.1	0.4	-1.1	0
0.425	1.043784	4.638168	8.715204	0.2	0.7	-0.4	0
0.43	1.043784	4.710762	8.715204	0.2	1.1	-0.5	0
0.435	1.081062	4.673484	8.677926	0	1.3	-0.6	0
0.44	0.969228	4.710762	8.642611	0.2	1	-0.3	0
0.445	1.081062	4.710762	8.750521	0.1	0.4	-0.7	0
0.45	1.081062	4.820634	8.715204	0	0.8	-0.9	0
0.455	1.11834	4.710762	8.715204	-0.2	0.7	-1.1	0
0.46	1.11834	4.74804	8.750521	-0.3	0.8	-0.5	0
0.465	1.081062	4.638168	8.715204	-0.4	0.7	-0.6	0
0.47	1.081062	4.673484	8.750521	-0.3	0.3	-0.7	0
0.475	1.043784	4.785318	8.677926	-0.3	0.6	-0.4	0
0.48	1.081062	4.785318	8.787798	0	0.8	-1.2	0
0.485	1.081062	4.74804	8.750521	-0.2	0.9	-1.1	0
0.49	1.11834	4.710762	8.750521	-0.2	1.1	-1	0
0.495	1.081062	4.74804	8.677926	-0.3	0.4	-0.9	0
0.5	1.043784	4.74804	8.715204	-0.7	0.7	-0.9	0
0.505	1.081062	4.74804	8.677926	-0.6	0.4	-1.1	0
0.51	1.043784	4.710762	8.750521	-0.2	0.7	-0.7	0
0.515	1.006506	4.74804	8.715204	-0.4	1.1	-1.2	0
0.52	1.081062	4.74804	8.677926	-0.5	1.4	-1.1	0
0.525	1.11834	4.710762	8.715204	-0.6	1.2	-1.1	0
0.53	1.081062	4.74804	8.750521	-0.6	1.1	-0.8	0
0.535	1.081062	4.74804	8.715204	-0.7	0.7	-0.8	0
0.54	1.081062	4.673484	8.715204	-0.7	0.9	-0.8	0
0.545	1.081062	4.710762	8.750521	-0.7	1	-0.9	0
0.55	1.11834	4.74804	8.787798	-0.7	0.9	-1	0
0.555	1.15758	4.710762	8.677926	-1	0.9	-0.8	0
0.56	1.043784	4.820634	8.787798	-0.6	1.1	-0.8	0
0.565	1.006506	4.932468	8.750521	-0.5	0.9	-0.9	0
0.57	1.006506	4.967784	8.860393	-1.1	0.9	-0.6	0
0.575	1.006506	4.967784	8.787798	-1.9	0.4	-0.7	0
0.58	1.081062	5.299362	9.150768	-2.2	0	-0.1	0
0.585	0.969228	5.264046	9.00558	-2.9	-1.2	-0.1	0
0.59	1.15758	4.820634	8.750521	-5.7	-3.5	0.4	0
0.595	0.93195	5.04234	8.823114	-4.3	-3.9	0.2	0
0.6	1.006506	4.932468	8.750521	-4.4	-5.2	0.2	0
0.605	1.232136	5.04234	8.932986	-5.1	-6	1.1	0
0.61	1.306692	5.152212	9.115453	-5.6	-5.4	1.2	0
0.615	1.381248	5.373918	9.150768	-6.4	-5.8	2	0
0.62	1.418526	5.668218	9.223362	-7.8	-6	2	0
0.625	1.34397	5.815368	9.188046	-10.2	-7.1	2.5	0
0.63	1.232136	5.92524	9.36855	-12	-8	3.6	0
0.635	1.11834	6.037074	9.36855	-15.7	-9	4.1	0
0.64	1.006506	6.037074	9.333235	-19	-10.4	5.1	0
0.645	0.93195	5.92524	9.333235	-21.8	-11.5	5.7	0
0.65	0.93195	5.962518	9.478422	-25.1	-12.9	7.2	0
0.655	1.081062	6.07239	9.551017	-28.2	-15	8.8	0
0.66	1.791306	6.184224	9.696204	-31.9	-18.3	10.9	0
0.665	2.352438	6.07239	9.768799	-35.7	-17	13	0
0.67	2.426994	6.109668	9.876708	-38.2	-12.7	13.4	0
0.675	2.389716	5.962518	9.913986	-40.6	-7.6	13	0
0.68	2.201364	5.92524	9.913986	-42.9	-3.8	13	0
0.685	2.014974	5.63094	9.62361	-45.3	-0.5	12.7	0
0.69	1.642194	5.264046	9.26064	-47.3	1.6	12.6	0
0.695	1.567638	4.820634	8.895708	-48.9	2.7	11.2	0
0.7	1.34397	4.416462	8.605332	-49.2	3.8	11.6	0
0.705	1.34397	4.047606	8.570016	-48.2	3.7	11.9	0
0.71	1.34397	3.827862	8.460144	-46.9	3.7	12.4	0
0.715	1.381248	3.753306	8.605332	-45.1	4.4	13	0
0.72	1.381248	3.568878	8.642611	-43.4	4.1	13.3	0
0.725	1.306692	3.386412	8.532739	-42.9	4.3	13.7	0
0.73	1.306692	3.164706	8.460144	-41.8	4.6	13.4	0
0.735	1.269414	2.907684	8.242362	-39.6	5.3	13.2	0
0.74	1.081062	2.870406	8.169768	-37.1	5.3	12.5	0
0.745	1.043784	2.870406	8.097175	-33.3	5.3	12.3	0
0.75	1.006506	2.870406	8.097175	-30.5	5.6	11.9	0
0.755	0.93195	2.907684	8.097175	-28.7	5.3	11.4	0
0.76	0.857394	3.054834	8.061858	-26	5.1	11.4	0
0.765	0.857394	2.980278	8.097175	-23.6	4.3	11.8	0
0.77	0.93195	3.054834	8.097175	-20.8	2.5	11.3	0
0.775	0.93195	3.054834	7.989264	-18.8	2.5	11.3	0
0.78	0.894672	3.201984	7.91667	-16.5	2.4	10.4	0
0.785	0.857394	3.127428	7.91667	-13.7	2.5	10	0
0.79	0.820116	3.127428	7.806798	-11.4	1.8	8.8	0
0.795	0.93195	3.092112	7.66161	-8	1.6	8.5	0
0.8	0.969228	3.054834	7.516422	-4.8	2	7.6	0
0.805	1.006506	3.092112	7.443828	-0.9	1.2	6.7	0
0.81	1.11834	3.164706	7.371234	2.8	1.1	6.3	0
0.815	1.15758	3.274578	7.29864	6.7	1.1	4.9	0
0.82	1.232136	3.274578	7.226046	11	0.6	4.6	0
0.825	1.269414	3.421728	7.153452	14.3	0	4.5	0
0.83	1.381248	3.533562	7.226046	18.4	-0.1	4.5	0
0.835	1.455804	3.643434	7.188768	21	0.6	3.9	0
0.84	1.418526	3.643434	7.29864	24.9	0	4.1	0
0.845	1.455804	3.71799	7.29864	28.7	-0.1	4.6	0
0.85	1.455804	3.753306	7.443828	31.7	0.5	4.1	0
0.855	1.418526	3.900456	7.626294	35.4	1.1	4.2	0
0.86	1.34397	3.900456	7.734204	38.2	0.9	3.9	0
0.865	1.455804	3.827862	7.951986	39.6	0.4	4.2	0
0.87	1.381248	3.827862	8.134453	42.1	1.2	4.3	0
0.875	1.381248	3.790584	8.169768	44.1	1.4	4.6	0
0.88	1.381248	3.643434	8.38755	45.9	2	4.9	0
0.885	1.381248	3.533562	8.677926	47.1	2.5	4.5	0
0.89	1.306692	3.680712	9.00558	49.2	2.9	4.5	0
0.895	1.11834	3.568878	9.040896	50.4	2.5	5.2	0
0.9	1.232136	3.680712	9.405828	51.5	3	4.9	0
0.905	1.269414	3.753306	9.551017	52.5	4.1	4.7	0
0.91	1.269414	3.975012	9.876708	52.7	4.6	4.7	0
0.915	1.194858	4.047606	9.986581	51.1	5.2	4.6	0
0.92	1.232136	4.269312	10.27696	49.5	6.2	5	0
0.925	1.269414	4.122162	10.34955	46.8	6.3	5.6	0
0.93	1.53036	4.194756	10.82043	43.6	7.3	5.2	0
0.935	1.90314	4.563612	11.51105	41.3	10.6	3.7	0
0.94	1.754028	4.967784	12.38218	38.3	17.4	1.2	0
0.945	0.93195	5.558346	12.81971	32.5	24	-2.1	0
0.95	0	5.558346	12.45478	22.8	23.5	-3.5	0
0.955	-0.447336	4.932468	11.58365	8.9	15.9	-2.5	0
0.96	-0.7455601	4.194756	10.0219	0.1	9.9	-1.9	0
0.965	-1.081062	3.753306	9.223362	-1	7.5	-2.4	0
0.97	-1.043784	3.975012	8.497422	0.2	3.9	-3.1	0
0.975	-0.260946	4.01229	8.207047	2.3	-1.1	-3	0
0.98	0.7455601	4.30659	8.38755	5.1	-4.7	-2.5	0
0.985	1.493082	4.785318	8.715204	6.5	-5.2	-2.5	0
0.99	2.052252	5.152212	8.823114	6	-5.1	-2.3	0
0.995	2.464272	5.04234	8.823114	5.1	-4.5	-1.9	0
1	2.50155	5.114934	8.750521	3.7	-2.5	-0.9	0
1.005	2.389716	5.114934	8.823114	3.2	-0.3	-0.8	0
1.01	2.126808	4.820634	8.642611	2.1	1.3	0	0
1.015	1.71675	4.638168	8.532739	1.1	3.1	0.2	0
1.02	1.418526	4.785318	8.352234	0.8	4.4	-0.1	0
1.025	1.081062	5.18949	8.02458	2.1	5.8	-0.9	0
1.03	0.820116	4.122162	7.116174	1.9	6.1	-2.8	0
1.035	1.043784	5.411196	8.097175	7.4	6.5	-4.3	0
1.04	1.194858	5.33664	8.207047	8.6	7	-4.9	0
1.045	1.306692	5.411196	8.38755	7.5	7.2	-5.2	0
1.05	1.455804	5.521068	8.605332	7.2	6.7	-4.9	0
1.055	1.455804	5.411196	8.605332	6.3	6.6	-5.1	0
1.06	1.418526	5.264046	8.532739	5.1	6.8	-4	0
1.065	1.493082	5.18949	8.532739	5.4	7	-3.5	0
1.07	1.455804	5.04234	8.314957	5.3	7.6	-3.4	0
1.075	1.53036	5.079618	8.314957	5.6	8.1	-2.4	0
1.08	1.53036	5.04234	8.38755	6.5	8.6	-2.3	0
1.085	1.567638	4.932468	8.352234	7.2	8.8	-2	0
1.09	1.53036	5.18949	8.460144	7.7	9.3	-1.4	0
1.095	1.455804	5.18949	8.532739	7.4	10.1	-0.7	0
1.1	1.381248	5.152212	8.605332	7.4	10.8	-0.4	0
1.105	1.306692	5.04234	8.532739	7.1	10.7	-0.5	0
1.11	1.194858	4.967784	8.532739	6.5	10.7	-0.6	0
1.115	1.11834	5.079618	8.570016	6.9	11.2	0	0
1.12	1.11834	4.89519	8.570016	6.6	10.9	0.2	0
1.125	1.043784	4.967784	8.532739	6.5	9.8	0	0
1.13	1.006506	4.967784	8.715204	6.7	10	-0.3	0
1.135	0.969228	4.932468	8.570016	6	10.1	0.3	0
1.14	0.969228	4.967784	8.642611	6.5	9.8	0.1	0
1.145	0.969228	4.89519	8.677926	6.1	9.3	0	0
1.15	0.894672	4.820634	8.677926	5.2	8.8	0.1	0
1.155	0.93195	4.89519	8.715204	4.6	8.2	0.4	0
1.16	0.894672	4.785318	8.715204	4.7	7.9	-0.1	0
1.165	0.93195	4.857912	8.750521	4.6	8.1	0	0
1.17	0.93195	4.74804	8.750521	4.4	7.7	0.2	0
1.175	0.93195	4.820634	8.750521	4.4	6.8	0.3	0
1.18	0.894672	4.89519	8.750521	4.4	7.1	0.5	0
1.185	0.93195	5.079618	8.677926	4.1	7.1	0.5	0
1.19	0.969228	5.264046	8.677926	3.7	6.5	1	0
1.195	0.857394	5.264046	8.677926	2.9	5.5	1.1	0
1.2	0.894672	5.411196	8.605332	3.1	4.9	1.1	0
1.205	0.894672	5.411196	8.38755	2.7	4.4	1.3	0
1.21	0.969228	5.411196	8.207047	2.1	3.7	1.4	0
1.215	1.006506	5.558346	8.169768	2.7	3.5	1.2	0
1.22	1.043784	5.63094	8.134453	2.8	3.2	0.6	0
1.225	1.081062	5.705496	8.061858	3.2	3.1	0.4	0
1.23	1.081062	5.705496	8.061858	3.9	3	0.1	0
1.235	1.081062	5.889924	8.207047	3.8	3.4	-0.2	0
1.24	1.043784	5.852646	8.061858	3.7	3.9	0.4	0
1.245	0.969228	5.889924	8.061858	3.6	3.7	0.9	0
1.25	0.969228	5.815368	8.207047	4.1	3.1	0.5	0
1.255	0.894672	5.815368	8.097175	4.1	2.7	-0.2	0
1.26	0.93195	5.852646	8.207047	4.4	2.5	-0.1	0
1.265	0.857394	5.63094	8.097175	3.9	2	-0.5	0
1.27	0.7455601	5.815368	8.207047	4.4	2	-1	0
1.275	0.782838	5.63094	8.242362	3.7	2	-1.3	0
1.28	0.782838	5.593662	8.424829	3.1	0.8	-1.5	0
1.285	0.857394	5.48379	8.38755	3	0.2	-1.4	0
1.29	0.7455601	5.446512	8.314957	2.7	0	-2.5	0
1.295	0.7082821	5.33664	8.314957	2.5	-0.7	-2.5	0
1.3	0.782838	5.18949	8.27964	2.2	-0.9	-3.2	0
1.305	0.7455601	5.18949	8.424829	2.5	-0.9	-3.7	0
1.31	0.857394	5.152212	8.460144	2.6	-0.9	-3.5	0
1.315	0.857394	4.89519	8.460144	2.3	-1.2	-3.8	0
1.32	0.894672	4.967784	8.570016	2.7	-0.6	-4	0
1.325	0.782838	4.74804	8.605332	2.6	-0.7	-3.9	0
1.33	0.857394	4.673484	8.787798	3	-1	-3.9	0
1.335	0.894672	4.60089	8.823114	3	-1.1	-3.9	0
1.34	0.820116	4.416462	8.968303	2.8	-0.9	-3.5	0
1.345	0.894672	4.379184	8.932986	3.3	-0.4	-3.2	0
1.35	0.894672	4.15944	9.040896	2.9	-0.5	-3.5	0
1.355	0.857394	4.084884	9.040896	2.9	-0.2	-3.3	0
1.36	0.7455601	4.047606	9.078175	2.4	0	-2.6	0
1.365	0.857394	4.01229	9.223362	2.5	-0.4	-2.3	0
1.37	0.857394	3.827862	9.26064	2.3	-0.7	-2.2	0
1.375	0.857394	3.680712	9.223362	1.7	-0.4	-2	0
1.38	0.93195	3.606156	9.36855	2.1	-0.4	-1.9	0
1.385	0.7455601	3.568878	9.405828	1.8	0.2	-1.8	0
1.39	0.894672	3.568878	9.513739	1.4	-0.2	-1.8	0
1.395	0.7455601	3.386412	9.478422	1.1	0	-1.8	0
1.4	0.7455601	3.239262	9.478422	0.7	-0.4	-1.9	0
1.405	0.782838	3.311856	9.551017	0.4	-0.4	-2	0
1.41	0.7082821	3.239262	9.586332	-0.1	-0.4	-2.1	0
1.415	0.7082821	3.201984	9.586332	-0.5	-0.6	-2.1	0
1.42	0.7455601	3.092112	9.62361	-0.4	-0.9	-1.7	0
1.425	0.820116	2.944962	9.696204	-0.9	-1.7	-1.9	0
1.43	0.857394	2.980278	9.731521	-1.2	-1.8	-1.9	0
1.435	0.93195	2.833128	9.62361	-1.4	-2.1	-2.5	0
1.44	0.93195	2.79585	9.768799	-1.3	-1.6	-2.1	0
1.445	1.006506	2.833128	9.731521	-1.4	-1.5	-2.1	0
1.45	1.11834	3.017556	9.731521	-1.6	-1.8	-2	0
1.455	1.11834	3.421728	9.295957	-1.8	-1.1	-1.7	0
1.46	1.006506	4.122162	8.968303	-0.8	-0.2	-1.3	0
1.465	0.969228	4.047606	8.242362	-0.7	0	-1.6	0
1.47	1.194858	5.18949	8.677926	2.6	0.2	-2.2	0
1.475	1.194858	5.558346	8.895708	3.9	1	-2.6	0
1.48	1.15758	5.373918	8.642611	1.8	0.7	-2.4	0
1.485	1.11834	5.079618	8.38755	0.4	0.4	-2.5	0
1.49	0.969228	5.005062	8.460144	0.6	0.1	-2	0
1.495	0.857394	5.005062	8.642611	0.4	0.4	-1.8	0
1.5	0.7082821	4.967784	8.570016	-0.1	0.4	-1.4	0
1.505	0.7082821	4.857912	8.570016	-0.5	0.1	-1.6	0
1.51	0.7455601	4.820634	8.605332	-1.2	-0.1	-1.1	0
1.515	0.894672	4.932468	8.605332	-1.4	-0.3	-0.7	0
1.52	0.93195	4.89519	8.677926	-1.8	-0.7	-0.4	0
1.525	0.93195	4.820634	8.605332	-2.6	-0.9	0.1	0
1.53	0.93195	4.785318	8.642611	-2.8	-0.9	-0.2	0
1.535	1.006506	4.820634	8.677926	-2.1	-0.2	-0.3	0
1.54	1.081062	4.857912	8.750521	-2.1	0	-0.4	0
1.545	1.15758	4.820634	8.642611	-1.3	-0.3	-0.4	0
1.55	1.232136	4.74804	8.642611	-1.4	-0.2	0	0
1.555	1.194858	4.785318	8.677926	-1.5	0	-0.1	0
1.56	1.081062	4.820634	8.677926	-0.7	0.1	-0.2	0
1.565	1.081062	4.74804	8.715204	-0.6	0.5	-0.9	0
1.57	0.969228	4.710762	8.715204	-0.5	0.5	-1.1	0
1.575	0.93195	4.820634	8.605332	-0.4	0.4	-0.8	0
1.58	0.93195	4.820634	8.677926	-0.5	1.1	-0.6	0
1.585	0.894672	4.89519	8.605332	-0.3	1.4	-0.9	0
1.59	0.894672	4.820634	8.677926	-0.3	0.2	-0.8	0
1.595	0.857394	4.89519	8.642611	-0.6	1	-0.7	0
1.6	0.857394	4.820634	8.605332	-0.7	0.2	-0.5	0
1.605	0.894672	4.857912	8.642611	-0.4	0.5	-0.5	0
1.61	0.969228	4.820634	8.677926	-0.9	0.6	-0.5	0
1.615	1.006506	4.820634	8.642611	-1.1	0.2	-0.5	0
1.62	1.081062	4.785318	8.642611	-1.1	0.5	-0.6	0
1.625	1.043784	4.710762	8.677926	-1.4	0.6	-0.7	0
1.63	1.006506	4.785318	8.715204	-1.3	0.7	-1.1	0
1.635	1.081062	4.785318	8.642611	-1	0.7	-1.1	0
1.64	1.081062	4.785318	8.642611	-1.4	1	-1.4	0
1.645	1.006506	4.820634	8.677926	-1.3	1.4	-1.4	0
1.65	0.969228	4.74804	8.715204	-1.4	1.6	-1.4	0
1.655	0.969228	4.820634	8.642611	-1.1	1.6	-1.2	0
1.66	0.93195	4.785318	8.642611	-1	1.4	-1.4	0
1.665	0.93195	4.857912	8.605332	-1.1	1.1	-1.4	0
1.67	0.93195	4.785318	8.715204	-0.9	1	-1.4	0
1.675	0.894672	4.710762	8.715204	-0.9	0.5	-1	0
1.68	0.894672	4.785318	8.715204	-0.9	0.6	-0.5	0
1.685	0.894672	4.820634	8.677926	-0.9	0.4	-0.7	0
1.69	0.969228	4.785318	8.715204	-0.8	0.3	-1.1	0
1.695	0.969228	4.820634	8.677926	-0.8	0.2	-0.9	0
1.7	0.93195	4.820634	8.642611	-0.9	0.6	-1.1	0
1.705	0.93195	4.785318	8.677926	-0.8	0.6	-1.1	0
1.71	0.93195	4.74804	8.642611	-0.5	0.5	-0.7	0
1.715	0.93195	4.785318	8.677926	-0.7	0.6	-0.2	0
1.72	1.006506	4.710762	8.715204	-1.1	0.7	-0.7	0
1.725	1.006506	4.710762	8.677926	-0.7	0.4	-1.1	0
1.73	1.043784	4.74804	8.677926	-0.3	0.8	-0.9	0
1.735	0.93195	4.785318	8.570016	-0.4	0.9	-0.8	0
1.74	0.969228	4.785318	8.677926	-0.4	0.3	-1.1	0
1.745	0.93195	4.785318	8.605332	0	-0.2	-1.1	0
1.75	0.93195	4.74804	8.642611	-0.1	0.3	-1	0
1.755	0.894672	4.785318	8.605332	0	0.4	-1.1	0
1.76	0.969228	4.74804	8.642611	-0.2	0	-1.4	0
1.765	0.969228	4.820634	8.605332	-0.6	0.5	-1.1	0
1.77	0.93195	4.74804	8.642611	-0.4	0.3	-0.9	0
1.775	0.93195	4.74804	8.677926	0.2	0.4	-1.1	0
1.78	0.969228	4.74804	8.642611	0.4	0.7	-1.6	0
1.785	1.006506	4.857912	8.605332	0.8	0.6	-1.6	0
1.79	0.93195	4.785318	8.605332	0.5	0.1	-1.4	0
1.795	1.006506	4.820634	8.677926	0.7	0.1	-1	0
1.8	0.969228	4.785318	8.642611	0.7	0.6	-0.7	0
1.805	1.006506	4.785318	8.677926	1.3	0.3	-0.9	0
1.81	1.043784	4.74804	8.642611	1.1	-0.2	-1	0
1.815	1.006506	4.74804	8.715204	0.7	0.5	-0.8	0
1.82	1.043784	4.74804	8.677926	1.1	1.1	-0.9	0
1.825	0.969228	4.710762	8.570016	1.3	1.1	-1.1	0
1.83	0.969228	4.710762	8.570016	1.3	0.9	-1	0
1.835	1.043784	4.60089	8.605332	1.6	1.4	-1	0
1.84	1.043784	4.710762	8.642611	1.8	1.7	-1.4	0
1.845	1.081062	4.710762	8.642611	2.6	1.9	-1.8	0
1.85	1.081062	4.673484	8.715204	3.4	2.1	-1.4	0
1.855	1.043784	4.710762	8.750521	3	1.9	-1.8	0
1.86	1.006506	4.857912	8.715204	2.8	1.8	-1.8	0
1.865	0.894672	4.820634	8.677926	2.7	2.3	-2.5	0
1.87	0.894672	4.932468	8.715204	2.5	2.3	-2.9	0
1.875	0.894672	4.89519	8.642611	2.4	2.5	-2.4	0
1.88	0.857394	4.857912	8.642611	1.8	2.1	-2.3	0
1.885	0.857394	4.932468	8.605332	1.6	1.7	-2	0
1.89	0.894672	4.857912	8.570016	1.4	1.8	-1.9	0
1.895	0.857394	4.89519	8.605332	0.9	1.8	-1.4	0
1.9	0.894672	4.820634	8.642611	0.7	1.8	-1.8	0
1.905	0.894672	4.820634	8.605332	0.8	1.7	-1.3	0
1.91	0.857394	4.820634	8.642611	0.9	1.3	-1.2	0
1.915	0.894672	4.820634	8.642611	0.7	1.1	-1.1	0
1.92	0.93195	4.74804	8.677926	0.8	0.9	-0.9	0
1.925	0.894672	4.820634	8.605332	0.5	1.2	-1.3	0
1.93	0.894672	4.857912	8.677926	0.4	1.6	-1.1	0
1.935	0.93195	4.820634	8.677926	0.6	1.4	-1.1	0
1.94	0.894672	4.820634	8.642611	0.7	1.3	-1.4	0
1.945	0.820116	4.820634	8.642611	0.8	1.2	-1.1	0
1.95	0.93195	4.89519	8.715204	1.1	1.3	-1.4	0
1.955	0.969228	4.820634	8.715204	1.3	0.9	-1	0
1.96	1.006506	4.820634	8.677926	1.6	0.7	-1.1	0
1.965	0.969228	4.785318	8.715204	1.6	0.9	-1.1	0
1.97	1.006506	4.820634	8.715204	2.3	1.2	-0.9	0
1.975	1.006506	4.74804	8.750521	2.2	1.3	-0.8	0
1.98	0.969228	4.785318	8.860393	2.2	1.5	-1.1	0
1.985	1.006506	4.820634	8.787798	2.9	1.6	-1.1	0
1.99	1.006506	4.89519	8.750521	3.1	1.1	-1	0
1.995	0.969228	4.932468	8.715204	3.1	1.7	-0.7	0
2	1.006506	4.932468	8.750521	3.8	2	-0.7	0
2.005	0.93195	4.967784	8.715204	4.3	1.8	-1	0
2.01	0.857394	5.114934	8.860393	4.5	2	-0.7	0
2.015	0.55917	5.264046	8.895708	4.4	0.7	0.1	0
2.02	0.633726	5.446512	8.895708	5	-1.3	0.7	0
2.025	0.484614	5.63094	8.787798	4.3	-3.2	0.1	0
2.03	0.521892	5.593662	8.677926	4	-5.6	-0.5	0
2.035	0.7455601	5.92524	8.677926	3.9	-8.8	-2	0
2.04	0.820116	5.962518	8.532739	2.4	-11.9	-3.5	0
2.045	0.820116	5.889924	8.314957	0.3	-13.9	-5.2	0
2.05	0.93195	6.109668	8.169768	-1.6	-16	-5.8	0
2.055	0.820116	6.36669	8.02458	-3.4	-17.1	-7.2	0
2.06	0.894672	6.772824	7.91667	-5.8	-17.7	-8.2	0
2.065	1.232136	6.882696	7.698888	-9	-20.3	-7.9	0
2.07	1.604916	7.176996	7.879392	-11	-22.7	-7.3	0
2.075	1.642194	7.765596	8.061858	-12.8	-22.1	-6	0
2.08	1.604916	7.802875	8.097175	-16.2	-22.3	-4.4	0
2.085	1.493082	7.765596	7.91667	-20.6	-23.8	-2.3	0
2.09	1.604916	7.618446	7.734204	-24.3	-26.6	0.6	0
2.095	1.493082	7.398702	7.443828	-26.8	-27.8	2.3	0
2.1	1.642194	7.214274	7.263324	-27.1	-29.2	4.1	0
2.105	1.791306	6.992568	7.080858	-26.3	-29.7	4.8	0
2.11	2.014974	6.772824	7.008264	-25.5	-28.9	5.8	0
2.115	2.052252	6.551118	6.898392	-22.7	-27.5	5.7	0
2.12	1.791306	6.551118	6.863076	-19.3	-25.2	5	0
2.125	1.754028	6.662952	6.898392	-15.3	-23	4.3	0
2.13	1.567638	6.662952	6.93567	-12.1	-22.4	3.1	0
2.135	1.381248	6.810102	7.008264	-9.7	-21.9	2.1	0
2.14	1.642194	6.845418	7.116174	-7.8	-21.9	1.1	0
2.145	1.418526	6.772824	7.043581	-6.9	-21.4	0.6	0
2.15	1.493082	6.919974	7.29864	-5.2	-22.1	-0.2	0
2.155	1.418526	6.992568	7.5537	-4.3	-22.4	-0.6	0
2.16	1.232136	6.992568	7.589016	-4.6	-23.1	-1	0
2.165	1.269414	6.992568	7.698888	-5.3	-24.7	-1.3	0
2.17	1.269414	6.662952	7.626294	-6	-26.3	-1.5	0
2.175	1.34397	6.51384	7.589016	-6.7	-27.5	-2.5	0
2.18	1.194858	6.21954	7.481106	-6.3	-27.7	-3.2	0
2.185	1.15758	5.962518	7.481106	-5.9	-28.1	-3.9	0
2.19	1.11834	5.815368	7.408512	-4.3	-28.1	-5.8	0
2.195	1.11834	5.705496	7.408512	-2.7	-28.1	-6.5	0
2.2	1.15758	5.593662	7.5537	-1.1	-28.4	-7.7	0
2.205	1.306692	5.48379	7.734204	0.9	-28	-8.7	0
2.21	1.493082	5.521068	8.061858	2.7	-27.1	-9.7	0
2.215	1.418526	5.411196	8.207047	3.9	-24.7	-10	0
2.22	1.269414	5.264046	8.38755	4.8	-23.5	-10	0
2.225	1.269414	5.264046	8.605332	5.1	-23.1	-9.8	0
2.23	1.232136	5.152212	8.642611	5.6	-22.6	-9.3	0
2.235	1.455804	4.820634	8.860393	5.6	-23.4	-7.6	0
2.24	1.418526	5.005062	8.787798	5.2	-23.7	-6.4	0
2.245	1.306692	4.785318	9.078175	5.2	-22.6	-4.6	0
2.25	1.306692	4.45374	8.750521	3.2	-22.6	-2.8	0
2.255	1.493082	4.785318	9.115453	4.6	-23.1	-0.4	0
2.26	1.567638	4.416462	8.823114	3.3	-23.3	1.1	0
2.265	1.71675	4.232034	8.750521	2.6	-22.7	3	0
2.27	1.977696	4.01229	8.677926	2.3	-21.2	4.5	0
2.275	1.940418	3.533562	8.460144	1.8	-18.2	5.8	0
2.28	2.126808	3.386412	8.460144	2.7	-16.3	7.6	0
2.285	2.238642	3.311856	8.570016	4.1	-13	9.4	0
2.29	2.389716	3.092112	8.605332	4.2	-10.4	10.6	0
2.295	2.50155	3.164706	8.860393	3.9	-7.4	11.2	0
2.3	2.426994	3.017556	9.150768	3.9	-3.7	12.3	0
2.305	2.426994	2.576106	9.115453	0.9	-0.6	12.6	0
2.31	2.50155	2.319084	9.441144	-1.5	3.2	14	0
2.315	2.576106	1.7658	9.441144	-4.6	6	14.7	0
2.32	3.023442	0.661194	9.586332	-9	9.2	14.1	0
2.325	3.023442	0.44145	10.13177	-10.5	14.7	13.9	0
2.33	3.097998	-0.8456221	10.27696	-13.7	20.3	12.9	0
2.335	3.47274	-1.4715	11.07549	-18.3	25.2	13.2	0
2.34	3.882798	-2.723256	12.12908	-21.9	29	12.8	0
2.345	3.621852	-3.71799	12.92762	-27.8	34.3	12.7	0
2.35	1.791306	-5.558346	14.08912	-31.6	36.2	11.3	0
2.355	3.770964	-3.421728	15.86866	-33.4	28.2	7.4	0
2.36	1.642194	-1.875672	14.34418	-37.2	26.2	-1.4	0
2.365	-1.53036	-0.73575	11.18536	-38.5	32.6	-13.2	0
2.37	-1.306692	1.1772	9.696204	-31	20	-22	0
2.375	-0.782838	4.710762	10.31227	-16.3	8.7	-25.2	0
2.38	-0.149112	7.029846	10.0219	-11.2	3.3	-23.1	0
2.385	0.037278	8.31888	9.876708	-14.1	-1.9	-13.2	0
2.39	0.149112	8.02458	8.750521	-20.5	-5.4	-3.8	0
2.395	0.149112	6.772824	7.043581	-26.8	-7.7	4.4	0
2.4	0.037278	5.114934	5.991948	-27.4	-7.3	9.3	0
2.405	0.260946	3.680712	5.882076	-22.5	-6	9.5	0
2.41	0.633726	3.239262	7.116174	-13.9	-3.9	5.5	0
2.415	1.53036	3.311856	8.38755	-11.5	-1.5	-0.7	0
2.42	2.87433	3.127428	9.00558	-13.5	0.2	-5.3	0
2.425	3.770964	2.723256	8.352234	-16.9	3.9	-10.7	0
2.43	4.2183	2.723256	8.061858	-15.6	9	-13.9	0
2.435	4.106466	3.127428	8.242362	-10.6	14.1	-14.3	0
2.44	3.396222	3.827862	8.677926	-5.1	18.6	-13.3	0
2.445	2.31516	4.341906	9.00558	-1.1	23.5	-11.2	0
2.45	1.15758	4.45374	9.00558	-0.2	25.9	-10.2	0
2.455	0.298224	4.491018	9.040896	0.6	25.8	-9.6	0
2.46	-0.149112	4.416462	9.078175	0.5	23.2	-9.8	0
2.465	0.037278	4.341906	9.188046	0.4	20	-10.2	0
2.47	0.447336	4.30659	9.115453	0.3	17.7	-10.2	0
2.475	0.857394	4.194756	8.968303	0.7	16.1	-9.7	0
2.48	1.306692	4.047606	8.787798	1.4	15.1	-9.1	0
2.485	1.604916	4.047606	8.677926	2.3	14.7	-8.5	0
2.49	1.791306	4.194756	8.750521	2.8	15.3	-8	0
2.495	1.791306	4.232034	8.823114	4.3	15.8	-7.5	0
2.5	1.567638	4.341906	8.750521	4.8	16.8	-7.5	0
2.505	1.306692	4.379184	8.932986	5.3	18.2	-7.1	0
2.51	1.006506	4.341906	8.932986	5.6	18.2	-7.2	0
2.515	0.894672	4.269312	8.860393	5.4	17.9	-6.7	0
2.52	0.820116	4.269312	8.895708	5.4	17	-6.7	0
2.525	0.820116	4.194756	8.787798	5.8	16.3	-6.5	0
2.53	0.969228	4.194756	8.895708	6.7	15.4	-6.3	0
2.535	1.11834	4.269312	8.968303	6.6	14.7	-6.3	0
2.54	1.269414	4.379184	8.932986	7.2	13.9	-6.6	0
2.545	1.269414	4.379184	9.040896	7.3	14	-6.5	0
2.55	1.232136	4.563612	9.00558	7.2	13.7	-6.1	0
2.555	1.15758	4.563612	9.040896	7.2	14	-5.3	0
2.56	0.894672	4.60089	9.078175	7	14.2	-4.6	0
2.565	0.782838	4.673484	9.295957	7.4	13.3	-4.3	0
2.57	0.596448	4.673484	9.00558	6.2	12.2	-4.7	0
2.575	0.596448	4.638168	8.968303	5.6	11.5	-4.4	0
2.58	0.7082821	4.673484	9.00558	5.8	9.8	-4.4	0
2.585	0.857394	4.60089	9.040896	5.1	8.8	-4	0
2.59	0.93195	4.638168	9.00558	4.4	7.9	-3.7	0
2.595	1.006506	4.563612	8.895708	4.3	6.9	-4.1	0
2.6	1.11834	4.526334	8.895708	3.5	6.1	-3.5	0
2.605	1.15758	4.491018	8.932986	3.2	6.7	-3.4	0
2.61	1.11834	4.491018	8.932986	3	6.9	-3.1	0
2.615	1.11834	4.491018	8.895708	3.4	6.1	-3.4	0
2.62	1.081062	4.563612	8.968303	3.3	5.5	-3	0
2.625	1.081062	4.491018	9.00558	3.2	5.5	-2.7	0
2.63	1.006506	4.526334	8.968303	2.9	5.4	-2.5	0
2.635	1.043784	4.563612	8.968303	2.8	5.1	-2.1	0
2.64	0.969228	4.638168	8.932986	2.4	4.5	-2.4	0
2.645	1.006506	4.563612	8.823114	1.8	5.3	-2.1	0
2.65	1.043784	4.526334	8.895708	1.4	5	-1.6	0
2.655	1.043784	4.526334	8.860393	1.4	3.6	-1.7	0
2.66	1.043784	4.563612	8.787798	1.4	3.5	-2.2	0
2.665	1.043784	4.45374	8.823114	0.9	3.4	-2.2	0
2.67	0.969228	4.45374	8.860393	0.4	3.5	-2.1	0
2.675	1.006506	4.416462	8.932986	-0.2	3.4	-2.3	0
2.68	1.006506	4.45374	9.00558	-0.7	3	-2.1	0
2.685	1.043784	4.379184	8.895708	0	2.8	-2.4	0
2.69	1.006506	4.416462	8.895708	0	2.1	-2.7	0
2.695	1.043784	4.416462	8.823114	0	1.6	-1.4	0
2.7	1.043784	4.416462	8.932986	0.2	1.6	-1.6	0
2.705	1.11834	4.491018	8.895708	-0.1	1.8	-1.4	0
2.71	1.081062	4.491018	8.895708	0	2.1	-1.2	0
2.715	1.15758	4.416462	8.895708	-0.2	1.8	-1.4	0
2.72	1.15758	4.491018	8.895708	-0.3	1.8	-1	0
2.725	1.11834	4.563612	8.823114	-0.7	1.8	-1.2	0
2.73	1.006506	4.563612	8.860393	-0.9	1.8	-1.2	0
2.735	0.93195	4.563612	8.787798	-1.1	1.6	-1.1	0
2.74	1.006506	4.491018	8.823114	-1.4	1.6	-1.1	0
2.745	1.043784	4.526334	8.860393	-1.4	1.2	-0.5	0
2.75	1.11834	4.526334	8.895708	-1.6	1.4	-0.6	0
2.755	1.081062	4.45374	8.895708	-1.5	1.7	-0.2	0
2.76	0.969228	4.526334	8.895708	-1.3	1.2	-0.1	0
2.765	1.043784	4.491018	8.895708	-1.7	0.9	0.1	0
2.77	1.043784	4.526334	8.895708	-1.8	1	0.2	0
2.775	1.081062	4.526334	8.823114	-1.8	0.3	0.2	0
2.78	1.006506	4.563612	8.823114	-1.8	-0.6	0.9	0
2.785	0.969228	4.526334	8.823114	-2.2	0.2	0.9	0
2.79	1.006506	4.45374	8.750521	-2.8	0	1.1	0
2.795	1.11834	4.416462	8.677926	-2.9	-0.5	1.2	0
2.8	1.15758	4.45374	8.715204	-2.8	-0.5	1.1	0
2.805	1.269414	4.341906	8.823114	-2.8	0.3	1.2	0
2.81	1.194858	4.379184	8.860393	-3.1	0.4	0.9	0
2.815	1.232136	4.416462	8.750521	-3	1.2	1	0
2.82	1.15758	4.379184	8.750521	-3.4	1.6	0.4	0
2.825	1.194858	4.379184	8.750521	-3.2	1.4	0.6	0
2.83	1.232136	4.416462	8.787798	-3.4	1.1	1.5	0
2.835	1.15758	4.416462	8.715204	-3.7	2.2	1.2	0
2.84	1.194858	4.416462	8.787798	-3.7	2	1.4	0
2.845	1.232136	4.341906	8.787798	-3.9	2.6	1.3	0
2.85	1.232136	4.416462	8.895708	-3.4	2.5	1.3	0
2.855	1.11834	4.416462	8.860393	-3.5	2.8	1.1	0
2.86	1.081062	4.341906	8.823114	-3.7	3.2	2.2	0
2.865	1.043784	4.269312	8.787798	-3.7	3.3	1.7	0
2.87	1.11834	4.232034	8.823114	-3.7	3.7	0.7	0
2.875	1.11834	4.232034	8.823114	-3.7	4.2	0.7	0
2.88	1.232136	4.194756	8.895708	-3.7	4.3	0.3	0
2.885	1.081062	4.30659	8.968303	-3.4	4.9	0.2	0
2.89	1.081062	4.194756	8.860393	-3.8	5.5	0	0
2.895	1.081062	4.122162	8.823114	-3.7	5.8	-0.4	0
2.9	1.15758	4.232034	8.750521	-3.5	6.1	-0.4	0
2.905	1.194858	4.232034	8.895708	-3.5	6.1	0	0
2.91	1.11834	4.269312	8.860393	-2.6	6.8	0	0
2.915	1.043784	4.194756	8.823114	-1.6	6.4	-0.1	0
2.92	1.006506	4.269312	8.895708	-0.9	7.2	-0.1	0
2.925	0.93195	4.269312	8.968303	-0.9	6.9	-0.2	0
2.93	0.857394	4.269312	8.932986	-0.7	7.1	-0.4	0
2.935	0.820116	4.341906	8.968303	-0.5	6.5	-0.6	0
2.94	0.7455601	4.269312	8.895708	-0.8	6.2	-0.7	0
2.945	0.6710041	4.379184	9.040896	0	5.6	-0.6	0
2.95	0.596448	4.341906	9.040896	-0.3	4.3	-0.2	0
2.955	0.521892	4.379184	9.040896	-0.4	2.8	-0.3	0
2.96	0.55917	4.416462	9.00558	-0.7	1.8	0	0
2.965	0.7082821	4.341906	9.078175	-0.1	0.3	0	0
2.97	0.7455601	4.416462	9.078175	0	-0.5	0.8	0
2.975	0.6710041	4.416462	8.932986	-0.5	-1.5	0.9	0
2.98	0.820116	4.30659	8.860393	-0.3	-1.9	1	0
2.985	0.93195	4.194756	8.823114	-0.2	-2.6	1	0
2.99	1.006506	4.194756	8.823114	0.3	-3.5	1.7	0
2.995	0.857394	4.122162	8.860393	0.4	-3.7	2.3	0
3	0.93195	4.341906	8.932986	1.6	-4.3	1.6	0
3.005	1.194858	4.232034	8.860393	1.7	-3.9	1.7	0
3.01	1.418526	4.01229	8.787798	1	-3.6	1.9	0
3.015	1.381248	4.15944	8.715204	1	-2.5	2	0
3.02	1.269414	4.45374	8.750521	2.5	-1.5	1.6	0
3.025	1.15758	4.30659	8.932986	2.4	-0.8	1.3	0
3.03	0.969228	4.341906	8.823114	2.4	-0.4	0.9	0
3.035	0.894672	4.232034	8.750521	2.3	-0.4	1	0
3.04	1.081062	4.15944	8.750521	2.2	-0.6	1.6	0
3.045	1.381248	4.232034	8.715204	2.3	-0.2	1.2	0
3.05	1.53036	4.15944	8.642611	2.7	1	0.6	0
3.055	1.493082	4.269312	8.823114	3	2.6	0.7	0
3.06	1.15758	4.45374	9.00558	3.2	4.5	0.5	0
3.065	1.081062	4.491018	8.932986	3	4.9	0.2	0
3.07	1.006506	4.638168	9.115453	3	4.4	0.2	0
3.075	0.93195	4.74804	9.333235	2.5	3.2	0.2	0
3.08	0.7455601	4.89519	9.26064	1.4	2.1	0.2	0
3.085	0.7082821	4.710762	9.115453	0.3	0	1.1	0
3.09	0.782838	4.60089	9.078175	0	-1.2	1.8	0
3.095	0.782838	4.491018	9.040896	-0.7	-1.8	2.3	0
3.1	0.857394	4.491018	9.00558	-0.9	-3.3	2.8	0
3.105	0.857394	4.45374	9.00558	-1.1	-3.9	3	0
3.11	0.93195	4.416462	9.040896	-1.1	-5.7	3.6	0
3.115	0.857394	4.45374	9.00558	-0.9	-5.6	3.3	0
3.12	0.820116	4.526334	9.040896	-1	-6.3	3.2	0
3.125	0.7082821	4.416462	8.968303	-1.3	-7.1	3.8	0
3.13	0.6710041	4.341906	8.932986	-1.4	-7.9	3.1	0
3.135	0.7082821	4.416462	9.00558	-1.1	-9.1	3.3	0
3.14	0.820116	4.45374	9.00558	-0.7	-10.4	4.4	0
3.145	0.820116	4.379184	8.895708	-1.1	-11.1	4.4	0
3.15	0.820116	4.45374	9.040896	-0.7	-12	4.7	0
3.155	0.93195	4.416462	8.932986	-0.6	-12.8	4.7	0
3.16	0.969228	4.416462	9.00558	-0.8	-13.3	5.1	0
3.165	1.081062	4.416462	8.968303	-0.4	-13.5	4.9	0
3.17	1.006506	4.30659	8.860393	-0.9	-14	4.9	0
3.175	1.006506	4.491018	8.895708	-0.2	-14.7	5.2	0
3.18	1.15758	4.341906	8.932986	-0.2	-14.7	5.8	0
3.185	1.34397	4.379184	8.823114	0	-15.6	6.3	0
3.19	1.418526	4.194756	8.823114	0.2	-15.1	6	0
3.195	1.493082	4.084884	8.860393	0.3	-14.3	6	0
3.2	1.53036	4.122162	8.823114	1	-13.3	6	0
3.205	1.604916	4.084884	8.605332	1.1	-12.6	5.5	0
3.21	1.604916	4.084884	8.750521	2.3	-12.1	5.2	0
3.215	1.604916	4.232034	8.677926	2.7	-10	4.6	0
3.22	1.679472	4.269312	8.823114	3.1	-9.3	3.9	0
3.225	1.567638	4.15944	8.605332	2.9	-7.4	3.4	0
3.23	1.567638	4.232034	8.787798	2.5	-6.3	3.6	0
3.235	1.567638	4.379184	8.860393	3.1	-5.3	2.6	0
3.24	1.567638	4.45374	8.787798	2.8	-5.3	2.5	0
3.245	1.455804	4.379184	8.823114	2.6	-4.4	2.5	0
3.25	1.418526	4.379184	8.860393	2.2	-4.5	2.5	0
3.255	1.418526	4.45374	8.860393	2.6	-4.6	2.5	0
3.26	1.34397	4.379184	8.787798	1.5	-4.2	2.2	0
3.265	1.493082	4.379184	8.860393	0.7	-4.3	1.8	0
3.27	1.34397	4.341906	8.787798	0.3	-4.5	1.8	0
3.275	1.381248	4.341906	8.677926	0.5	-4.6	1.6	0
3.28	1.493082	4.30659	8.823114	0.9	-4	2.1	0
3.285	1.493082	4.084884	8.715204	0.7	-3.2	1.4	0
3.29	1.493082	4.30659	8.895708	0.6	-2.1	0.7	0
3.295	1.455804	4.341906	8.860393	0.7	-2.3	0.5	0
3.3	1.381248	4.30659	8.750521	0.3	-2	0	0
3.305	1.306692	4.45374	8.750521	0.3	-1.3	-0.3	0
3.31	1.194858	4.45374	8.860393	0.4	-1.1	-0.4	0
3.315	1.15758	4.341906	8.750521	0	-1.2	-0.3	0
3.32	1.306692	4.30659	8.750521	0	-1.6	-0.9	0
3.325	1.455804	4.194756	8.677926	-0.2	-1.4	-1.4	0
3.33	1.567638	4.30659	8.787798	0.4	-1.7	-1.3	0
3.335	1.34397	4.269312	8.860393	0.5	-0.9	-1	0
3.34	1.381248	4.379184	8.823114	0.3	-0.3	-0.9	0
3.345	1.306692	4.269312	8.860393	0.2	0	-1.1	0
3.35	1.306692	4.379184	8.932986	0.6	0.1	-1.5	0
3.355	1.269414	4.416462	8.968303	0.6	-0.5	-1.6	0
3.36	1.15758	4.341906	8.932986	0.1	-0.5	-1.8	0
3.365	1.194858	4.341906	8.860393	0.4	-0.9	-1.6	0
3.37	1.381248	4.30659	8.823114	0.4	-1.8	-2.1	0
3.375	1.381248	4.15944	8.750521	0.9	-1.6	-2.1	0
3.38	1.604916	4.194756	8.787798	1.1	-1.6	-2.3	0
3.385	1.604916	4.01229	8.605332	1.4	-0.2	-2.9	0
3.39	1.754028	3.975012	8.715204	2.8	0.9	-2.8	0
3.395	1.53036	3.937734	8.677926	3.9	2.1	-3.2	0
3.4	1.53036	3.827862	8.532739	5.5	3.7	-3.2	0
3.405	1.642194	3.606156	8.497422	6.6	5.8	-4.6	0
3.41	1.679472	3.568878	8.570016	8.5	7.5	-5.2	0
3.415	1.53036	3.827862	8.677926	10.5	9.6	-5.8	0
3.42	1.381248	4.122162	8.932986	12.3	11.9	-6.2	0
3.425	1.232136	4.15944	9.040896	12.8	13.6	-7.8	0
3.43	1.15758	4.30659	9.040896	12.5	13.7	-7.9	0
3.435	1.11834	4.491018	9.078175	12.8	11.4	-7.4	0
3.44	1.043784	4.416462	9.00558	12	8.8	-6.7	0
3.445	1.15758	4.379184	9.00558	11.8	7.1	-5.9	0
3.45	1.194858	4.379184	9.00558	11.4	5.7	-4.9	0
3.455	1.15758	4.416462	9.040896	12.1	5.1	-4.6	0
3.46	1.194858	4.341906	9.078175	12.6	4.3	-4.2	0
3.465	1.269414	4.30659	9.00558	13.3	3.1	-3.6	0
3.47	1.418526	4.269312	9.188046	14.7	2.5	-3.5	0
3.475	1.53036	4.15944	9.040896	15.5	2.4	-3.9	0
3.48	1.567638	4.194756	9.078175	16.5	2.3	-3.5	0
3.485	1.604916	4.194756	9.150768	18.9	2.5	-3.2	0
3.49	1.604916	4.30659	9.115453	21.2	3	-3.9	0
3.495	1.679472	4.30659	9.188046	23.3	3	-3.9	0
3.5	1.679472	4.15944	9.223362	25.7	3.1	-4.2	0
3.505	1.791306	4.232034	9.223362	28.2	4.6	-4.9	0
3.51	1.977696	4.269312	9.223362	30.8	4.9	-5.3	0
3.515	2.238642	4.084884	9.188046	33.5	5.6	-6.3	0
3.52	2.389716	3.975012	9.441144	36.3	6.7	-7.1	0
3.525	2.27592	4.232034	9.658926	39.1	5.7	-8	0
3.53	1.455804	3.606156	8.895708	42.2	7.5	-9.9	0
3.535	1.791306	4.15944	9.876708	49.5	8.9	-13.5	0
3.54	0.7082821	3.753306	9.441144	54.6	7.3	-15.6	0
3.545	0.857394	3.274578	9.62361	61.1	5.1	-17.9	0
3.55	1.679472	2.3544	10.09449	72.5	-3.7	-21.2	0
3.555	2.948886	2.576106	10.13177	88.7	-6.3	-23.4	0
3.56	-0.335502	3.239262	9.768799	104.9	0.4	-22.4	0
3.565	-1.381248	3.311856	10.96758	120.6	-9.5	-21.3	0
3.57	-0.7455601	3.680712	10.67524	134.4	-25.3	-23.5	0
3.575	0.857394	3.311856	10.74784	150.6	-37.3	-26.6	0
3.58	1.34397	3.533562	10.16708	168.1	-44.8	-28.2	0
3.585	1.306692	4.379184	11.22068	186.5	-49.1	-29.1	0
3.59	1.642194	4.89519	11.65624	200.2	-47.9	-32.4	0
3.595	2.201364	4.416462	10.78511	209.7	-43.4	-38.3	0
3.6	3.696408	4.673484	10.74784	219.8	-42	-42.5	0
3.605	3.4335	5.33664	11.29327	234.4	-35.7	-45.3	0
3.61	2.576106	6.551118	11.83871	238.7	-33.3	-46.8	0
3.615	2.837052	7.58313	12.85502	237.3	-36.8	-51.1	0
3.62	3.396222	6.662952	12.09181	230.3	-38.2	-55.3	0
3.625	3.882798	6.256818	11.29327	225.2	-36.4	-58.7	0
3.63	4.069188	6.810102	11.43846	224.9	-34.8	-62	0
3.635	3.547296	8.538625	13.21799	223.3	-35.8	-63.8	0
3.64	3.023442	8.834887	12.78243	212.4	-33.3	-68.1	0
3.645	3.621852	8.281602	11.14808	199.7	-27.4	-76.4	0
3.65	4.143744	7.693002	9.876708	195.9	-19.2	-82.9	0
3.655	4.2183	7.508574	8.677926	192.7	-12.4	-86.4	0
3.66	3.584574	8.391475	9.26064	194.1	-5.6	-88	0
3.665	2.50155	7.067124	9.441144	190.8	-1.2	-90.3	0
3.67	2.948886	6.51384	9.804114	184.5	-1	-92.3	0
3.675	4.292856	5.92524	11.0029	181.5	2.3	-95.8	0
3.68	4.965822	4.638168	11.25796	171.3	13.1	-98.7	0
3.685	4.81671	4.01229	11.40314	163.4	20.8	-97.7	0
3.69	4.553802	4.491018	12.20168	157.7	23.5	-96	0
3.695	4.704876	4.563612	13.18268	148.2	24.1	-94.6	0
3.7	4.59108	4.084884	13.90862	133.7	28	-93.9	0
3.705	4.03191	3.239262	13.94393	117.3	32.2	-92.9	0
3.71	3.172554	4.30659	12.78243	99.1	33.9	-90	0
3.715	2.87433	4.785318	13.69084	79.8	28.4	-83.2	0
3.72	2.762496	3.86514	14.85234	59.5	17.3	-76.3	0
3.725	2.986164	2.980278	14.3069	36.3	9.5	-70.7	0
3.73	3.696408	2.097378	13.18268	13.8	1.8	-64.5	0
3.735	4.106466	0.9201781	12.30959	-3.6	-4.9	-56.8	0
3.74	4.667598	-0.14715	11.36587	-20.3	-7.2	-49.7	0
3.745	4.891266	-0.623916	10.67524	-28.5	-5.6	-43.4	0
3.75	4.891266	-0.698472	10.34955	-34.4	-2.3	-37.3	0
3.755	4.553802	-0.514044	10.23968	-40	-0.1	-30.9	0
3.76	4.069188	-0.404172	10.13177	-46.8	0.7	-23.1	0
3.765	3.733686	-0.072594	10.13177	-54.5	0	-13.3	0
3.77	3.47274	0.182466	10.23968	-61.6	-2.8	-4.4	0
3.775	3.321666	0.329616	10.23968	-70.3	-6.4	4.2	0
3.78	3.209832	0.476766	10.0219	-79.3	-10.8	12.8	0
3.785	3.135276	0.514044	9.949303	-87.6	-14.4	20.9	0
3.79	3.097998	0.514044	9.658926	-97.8	-17.9	30	0
3.795	2.986164	0.514044	9.333235	-105.3	-19	36.1	0
3.8	2.837052	0.404172	9.115453	-111.3	-19.3	40.9	0
3.805	2.50155	0.551322	8.932986	-116.4	-18.8	44.7	0
3.81	2.126808	0.623916	8.787798	-121.1	-18.2	47.3	0
3.815	1.754028	0.955494	8.677926	-125.8	-18.2	49.8	0
3.82	1.493082	1.067328	8.642611	-130	-19.3	51.1	0
3.825	1.418526	1.287072	8.715204	-135.6	-21.9	52.8	0
3.83	1.381248	1.4715	8.715204	-140.3	-24.1	53.3	0
3.835	1.418526	1.7658	8.750521	-144.5	-26.6	52.7	0
3.84	1.567638	1.91295	8.823114	-149.8	-27.7	51.4	0
3.845	1.604916	2.169972	8.932986	-154.2	-28	49.7	0
3.85	1.679472	2.319084	8.932986	-158.2	-27.9	49	0
3.855	1.679472	2.613384	9.078175	-162.2	-28.1	47.6	0
3.86	1.791306	2.907684	9.26064	-166.7	-30.1	46.4	0
3.865	1.90314	3.201984	9.36855	-171	-32.4	45.5	0
3.87	1.977696	3.568878	9.513739	-175.4	-33.9	44.1	0
3.875	1.90314	3.827862	9.513739	-182.2	-36.4	43.4	0
3.88	1.791306	4.084884	9.586332	-187.7	-37.6	42.2	0
3.885	1.679472	4.269312	9.586332	-192.9	-40.5	40.3	0
3.89	1.604916	4.379184	9.586332	-199.8	-44.8	39.2	0
3.895	1.642194	4.563612	9.405828	-205.4	-49.2	37.9	0
3.9	1.679472	4.563612	9.26064	-209.6	-53.9	37.4	0
3.905	1.828584	4.74804	9.188046	-212.1	-58.6	36.6	0
3.91	1.977696	5.04234	9.115453	-213.9	-63.4	36.2	0
3.915	2.052252	5.411196	9.078175	-214.9	-68.5	37.3	0
3.92	2.27592	6.037074	9.188046	-214.7	-75.1	38.8	0
3.925	2.576106	6.845418	9.150768	-213.9	-84.1	41.8	0
3.93	3.023442	7.912746	9.115453	-213	-90.5	45	0
3.935	3.621852	8.90748	8.932986	-212.4	-96.2	48.7	0
3.94	4.143744	10.15924	8.860393	-211.1	-100.4	53.2	0
3.945	4.81671	11.70529	8.715204	-209	-102.4	57.7	0
3.95	5.37588	13.50837	8.570016	-206.9	-103.3	64.3	0
3.955	5.711382	15.12898	8.242362	-206.2	-102.8	70.3	0
3.96	5.413158	16.27087	7.116174	-206.2	-99.6	76.5	0
3.965	4.2183	17.33819	5.95467	-203.2	-95.2	82.4	0
3.97	2.911608	18.40552	4.938354	-197.1	-94.4	89.3	0
3.975	1.828584	19.39829	3.631662	-189.7	-98	95.4	0
3.98	0.7455601	20.39303	2.395602	-181	-102.9	98.9	0
3.985	-0.074556	21.38776	0.9790381	-167.5	-109.1	99.7	0
3.99	-0.633726	22.01168	-0.253098	-153.8	-112.1	98.6	0
3.995	-1.081062	22.41781	-1.597068	-138.6	-112.2	93.8	0
4	-1.71675	22.82199	-2.650662	-118	-108.5	85.6	0
4.005	0.857394	21.53491	-2.723256	-100.3	-102.3	75.8	0
4.01	5.899734	23.30071	-5.083542	-86.2	-89.8	64.1	0
4.015	1.194858	24.55247	-7.5537	-46.2	-8.5	37.2	0
4.02	0.782838	23.44786	-8.932986	-22.5	33.1	6.7	0
4.025	-6.309792	27.313	-7.516422	14.9	84.1	-8.1	0
4.03	-7.541928	28.08603	-6.354918	39.4	112	-23.5	0
4.035	-5.524992	26.4301	-7.008264	53.4	116.2	-30.8	0
4.04	-6.458904	16.85947	-7.91667	63.1	138.6	-25.8	0
4.045	-19.56703	8.834887	-2.976354	101.4	184.5	-8.6	0
4.05	-21.99402	11.85244	17.97585	175.2	184.9	5.3	0
4.055	-16.01777	11.00486	33.5914	184.3	114	12.3	0
4.06	-12.50775	6.037074	34.60968	125.8	75.6	6.2	0
4.065	-12.13497	6.36669	25.1293	85.6	78.5	-16.4	0
4.07	-10.71644	6.919974	16.08644	68.7	72.7	-41.5	0
4.075	-6.682572	4.563612	8.314957	58.5	51.1	-53.3	0
4.08	-0.037278	6.882696	7.698888	77	30.8	-48	0
4.085	6.16068	9.570637	10.56733	96.3	16.5	-26.1	0
4.09	8.252172	9.164502	11.07549	88.2	15.8	-8.8	0
4.095	6.608016	5.77809	8.895708	70.6	27.7	-3.2	0
4.1	2.87433	2.538828	6.20973	60.2	40.8	-6.7	0
4.105	0.596448	2.613384	5.736888	65.4	45.2	-15.8	0
4.11	1.381248	6.403968	7.589016	75.2	43.1	-25.1	0
4.115	4.143744	11.74257	11.14808	75.3	45.4	-32.1	0
4.12	5.862456	13.6202	11.04017	57.9	57.1	-40.4	0
4.125	5.899734	10.38094	9.768799	29.4	59.7	-36.8	0
4.13	3.135276	6.07239	8.134453	13.3	63.4	-30.8	0
4.135	0.93195	4.01229	8.932986	13.6	67.4	-29.1	0
4.14	-1.232136	4.673484	11.36587	19.1	63.4	-28.5	0
4.145	-2.126808	5.48379	11.72884	15	55.3	-29.1	0
4.15	-1.232136	5.33664	10.45746	7.5	43.9	-29.4	0
4.155	0.260946	4.89519	9.36855	4.5	36.1	-28.4	0
4.16	0.969228	5.04234	9.36855	7	30.1	-25.2	0
4.165	0.298224	5.226768	9.513739	8.7	30.5	-21.2	0
4.17	-0.55917	5.373918	9.62361	8	28	-19.1	0
4.175	-0.782838	5.521068	9.513739	6.7	24.2	-18.3	0
4.18	-0.335502	5.18949	9.223362	4.8	19.1	-16.3	0
4.185	0.410058	5.04234	9.00558	3.5	13.8	-14.2	0
4.19	0.857394	5.18949	9.078175	3.7	12.4	-11.6	0
4.195	1.081062	5.152212	9.150768	2.5	9.8	-9.3	0
4.2	1.194858	4.820634	8.860393	0.7	9.1	-7.4	0
4.205	1.381248	4.932468	8.860393	0.4	8.4	-7	0
4.21	1.71675	4.60089	8.787798	-0.4	7.7	-7.2	0
4.215	2.014974	4.74804	8.968303	0	7.1	-7.5	0
4.22	2.052252	4.638168	8.860393	-2.1	7.9	-8.2	0
4.225	1.977696	4.491018	8.715204	-3.2	8.9	-8.5	0
4.23	1.940418	4.60089	8.787798	-3	8.8	-9.8	0
4.235	1.71675	4.491018	8.895708	-2.8	9.9	-10.4	0
4.24	1.828584	4.563612	8.677926	-4	11.5	-11.2	0
4.245	1.977696	4.45374	8.677926	-3.9	13.3	-12.5	0
4.25	1.940418	4.379184	8.715204	-3.3	12.1	-12.2	0
4.255	1.493082	4.491018	8.715204	-2.3	13.8	-11.7	0
4.26	1.11834	4.563612	8.677926	-1.8	14.4	-11.8	0
4.265	1.043784	4.416462	8.677926	-1.2	14.8	-11.1	0
4.27	1.006506	4.341906	8.677926	-0.2	14.4	-10	0
4.275	0.93195	4.341906	8.750521	0.9	14	-9	0
4.28	0.820116	4.30659	8.750521	1.5	13.3	-8.1	0
4.285	0.7455601	4.379184	8.860393	2	13.3	-7.3	0
4.29	0.7082821	4.341906	8.895708	3.3	12.6	-6.7	0
4.295	0.7455601	4.379184	8.932986	3.9	11.6	-6.7	0
4.3	0.857394	4.379184	8.895708	4	10.9	-6.5	0
4.305	0.969228	4.379184	8.823114	4.4	10	-5.6	0
4.31	1.194858	4.491018	8.750521	4.6	10	-5.8	0
4.315	1.081062	4.60089	8.750521	4.2	9.5	-6.1	0
4.32	1.194858	4.60089	8.860393	3.8	9.4	-6.5	0
4.325	1.043784	4.638168	8.677926	3	10	-6.3	0
4.33	1.081062	4.60089	8.715204	2.6	9.9	-6.7	0
4.335	1.15758	4.563612	8.750521	2.3	9.3	-7.1	0
4.34	0.894672	4.45374	8.750521	2.3	9.8	-6.3	0
4.345	0.820116	4.526334	8.787798	3	8.8	-5.9	0
4.35	0.7082821	4.638168	8.860393	3.9	7.7	-5.9	0
4.355	0.633726	4.563612	8.932986	3.9	7	-5.7	0
4.36	0.7082821	4.45374	8.932986	4.2	6.5	-5.1	0
4.365	0.521892	4.673484	8.895708	5.1	5.7	-4.4	0
4.37	0.6710041	4.785318	8.968303	5.8	4.4	-4.1	0
4.375	0.7082821	4.932468	8.715204	5.2	4.1	-4.3	0
4.38	0.633726	5.005062	8.932986	5.3	3.9	-3.5	0
4.385	0.7455601	4.710762	8.715204	4.2	3.5	-3.7	0
4.39	0.782838	4.857912	8.750521	4.6	3	-3.5	0
4.395	0.820116	4.820634	8.750521	3.8	3.2	-3	0
4.4	1.006506	4.820634	8.750521	3.6	2.3	-2.9	0
4.405	1.081062	4.710762	8.715204	2.9	2.5	-3.4	0
4.41	0.857394	4.710762	8.715204	2.3	3.5	-3.2	0
4.415	0.820116	4.710762	8.787798	3	3.2	-3.5	0
4.42	0.782838	4.673484	8.715204	2.8	2.2	-4.1	0
4.425	0.7455601	4.563612	8.860393	2.5	1.5	-3.6	0
4.43	0.820116	4.60089	8.895708	2.4	0.9	-3.5	0
4.435	0.6710041	4.45374	8.860393	2.5	1	-3	0
4.44	0.7455601	4.526334	8.823114	2.8	0.6	-2.8	0
4.445	0.484614	4.491018	8.750521	3.2	1.1	-3.2	0
4.45	0.7082821	4.526334	8.895708	3.6	0.4	-3.1	0
4.455	0.633726	4.638168	8.715204	4.5	0.4	-3.3	0
4.46	0.6710041	4.563612	8.750521	4.4	-0.6	-2.9	0
4.465	0.894672	4.526334	8.715204	4.4	-1.8	-3.1	0
4.47	0.782838	4.45374	8.715204	4.6	-3.2	-3.4	0
4.475	0.820116	4.45374	8.823114	5.2	-4	-2.5	0
4.48	0.7082821	4.30659	8.823114	5.8	-6.6	-2.3	0
4.485	0.447336	4.341906	8.895708	6.5	-10.9	-1.4	0
4.49	0.335502	4.269312	8.968303	6.7	-15.3	-0.2	0
4.495	0.37278	4.15944	9.188046	7.6	-18.6	1.3	0
4.5	0.633726	3.975012	9.115453	9.5	-22.6	2.1	0
4.505	0.782838	4.01229	9.405828	12.3	-23.9	1.8	0
4.51	1.11834	3.827862	9.441144	14.8	-24.8	1.2	0
4.515	1.493082	3.790584	9.513739	19.1	-25.2	-0.8	0
4.52	1.567638	3.790584	9.658926	23.6	-24.6	-2.1	0
4.525	1.455804	3.643434	9.658926	28.2	-25.9	-3.9	0
4.53	1.791306	3.680712	10.05917	37.2	-29	-6.3	0
4.535	1.418526	3.201984	10.38487	46.6	-29.7	-8.2	0
4.54	2.948886	2.613384	10.45746	56.8	-31.5	-11.6	0
4.545	3.584574	2.613384	11.33055	73.5	-30.3	-15.2	0
4.55	3.023442	0.808344	11.72884	89.8	-25.8	-17.9	0
4.555	-0.410058	0.955494	10.71252	108.7	-19.5	-20.5	0
4.56	0.18639	2.169972	11.72884	141.4	-26.3	-24.2	0
4.565	0.074556	2.79585	11.9839	180.6	-38.8	-28.7	0
4.57	-1.081062	2.538828	11.07549	206.2	-44.3	-29.3	0
4.575	-0.7082821	2.79585	11.22068	235.4	-54.3	-29.1	0
4.58	0.149112	4.60089	12.52737	266.8	-61.9	-28.9	0
4.585	1.232136	4.74804	12.34687	286.3	-60.5	-30.5	0
4.59	2.68794	3.71799	11.33055	299.4	-55.9	-30.9	0
4.595	2.201364	4.30659	11.9839	317.5	-43.8	-30.5	0
4.6	0.93195	5.705496	11.9113	328	-39.3	-28.9	0
4.605	1.493082	7.545852	13.61824	332.4	-44.2	-29.4	0
4.61	3.097998	8.059896	13.72615	330.4	-47.4	-31.2	0
4.615	4.742154	7.286868	12.27427	316.7	-48.5	-33	0
4.62	5.152212	8.834887	12.38218	314	-39.5	-35.3	0
4.625	4.59108	12.73534	16.48669	312.6	-32.6	-38.8	0
4.63	4.704876	13.25135	16.26891	294.3	-23.9	-44.3	0
4.635	5.487714	10.52809	12.92762	261.5	-8	-55	0
4.64	5.97429	9.49608	10.89499	241.4	17.7	-66.5	0
4.645	5.37588	9.607914	9.62361	231.4	34.4	-71.6	0
4.65	4.255578	10.67524	9.658926	221.8	44.6	-70.9	0
4.655	3.06072	10.38094	10.82043	209.5	45.3	-67.7	0
4.66	2.837052	7.471296	11.22068	186.3	42.9	-65.3	0
4.665	2.613384	7.176996	12.8923	160.9	40.3	-62.3	0
4.67	3.023442	6.037074	13.54565	134.2	34.7	-57.4	0
4.675	3.621852	2.538828	12.45478	102.9	33.6	-54.8	0
4.68	3.321666	3.274578	10.71252	78.1	42.2	-57	0
4.685	2.389716	7.987302	11.22068	62.7	53.6	-57.8	0
4.69	2.986164	4.194756	11.33055	28.1	43.8	-48.1	0
4.695	3.584574	3.680712	11.65624	7	47.2	-43.6	0
4.7	3.321666	2.281806	8.497422	-16.8	50.8	-37.4	0
4.705	2.87433	0.661194	7.080858	-30.2	52	-29.6	0
4.71	2.538828	0	5.84676	-36.8	55.2	-24.2	0
4.715	2.238642	0.366894	5.5917	-39.5	57.6	-19	0
4.72	1.754028	0.551322	5.264046	-42.4	58	-14.1	0
4.725	1.455804	1.067328	5.33664	-47.4	55.1	-6.8	0
4.73	1.493082	1.396944	5.48379	-52.2	52	-1.7	0
4.735	1.567638	1.840356	5.701572	-58.3	49.5	3.7	0
4.74	1.754028	2.281806	5.84676	-67.4	46.6	11.8	0
4.745	1.865862	2.576106	5.701572	-75.4	45.7	18.1	0
4.75	1.940418	2.760534	5.628978	-84.3	46.1	24.2	0
4.755	1.828584	2.870406	5.301324	-92.4	48	29.6	0
4.76	1.53036	2.79585	5.083542	-98.7	49.2	35.9	0
4.765	1.232136	2.944962	4.828482	-104.7	49.3	41.5	0
4.77	1.11834	3.054834	4.50279	-110.6	48.8	47.2	0
4.775	1.006506	3.164706	4.50279	-116.2	46.9	54.4	0
4.78	0.857394	3.311856	4.465512	-120.3	45.3	59.7	0
4.785	0.969228	3.274578	4.357602	-124.5	44.8	64.7	0
4.79	1.006506	3.311856	4.212414	-128.6	44.1	69	0
4.795	1.081062	3.349134	4.320324	-131	45	72.8	0
4.8	1.081062	3.533562	4.430196	-133.3	46.7	77.5	0
4.805	1.269414	3.790584	4.575384	-135.1	47.8	81.7	0
4.81	1.493082	4.122162	4.647978	-136.4	48.5	85.8	0
4.815	1.754028	4.491018	4.901076	-138.7	49.4	91.4	0
4.82	2.126808	4.932468	5.118858	-140.4	51.6	96.9	0
4.825	2.538828	5.114934	5.118858	-143.9	54.8	104.8	0
4.83	2.68794	5.18949	5.156136	-145.9	58.8	111.8	0
4.835	2.650662	5.33664	5.191452	-146.3	62.1	119.2	0
4.84	2.576106	5.411196	5.046264	-146	63.6	127.1	0
4.845	2.68794	5.63094	4.938354	-145	63.8	136.6	0
4.85	2.948886	5.815368	5.010948	-143.6	63.7	147.3	0
4.855	3.135276	6.037074	5.046264	-141.1	63.8	155.9	0
4.86	3.24711	6.146946	5.191452	-138.6	63.6	163.4	0
4.865	3.4335	6.36669	5.301324	-136.1	64.1	170.7	0
4.87	3.621852	6.625674	5.556384	-133.9	65.1	177.3	0
4.875	3.733686	6.625674	5.664294	-132.4	65.6	182.5	0
4.88	3.65913	6.772824	5.628978	-130.9	67.6	187.1	1
4.885	3.733686	6.845418	5.5917	-128.1	70.4	190.8	1
4.89	3.882798	6.919974	5.556384	-125.4	72.9	192	1
4.895	3.994632	6.992568	5.301324	-122.5	75.6	191.5	1
4.9	4.255578	7.139719	5.118858	-117.6	80	190.2	1
4.905	4.553802	7.398702	5.046264	-112.9	82.8	188.8	1
4.91	5.077656	7.765596	5.083542	-107.6	84.9	187	1
4.915	5.636826	8.391475	5.156136	-102.5	87	186.6	1
4.92	6.309792	9.091908	5.264046	-97.5	90.2	186.8	1
4.925	6.982759	9.570637	5.118858	-93.1	92	188.7	1
4.93	7.541928	9.827659	4.793166	-89.3	94.6	191.5	1
4.935	8.065783	9.974809	4.285008	-82.6	97.9	197	1
4.94	8.475841	10.19651	3.631662	-75.6	100.1	202.7	1
4.945	8.885899	10.38094	2.868444	-67.2	101	207.4	1
4.95	9.184122	10.71056	2.250414	-57.1	102.4	211.6	1
4.955	9.335196	10.96954	1.524474	-46	104.7	213	1
4.96	9.372475	11.33644	1.016316	-31	107.1	213.5	1
4.965	8.997732	11.63074	0.47088	-17.7	106.3	211.9	1
4.97	8.513119	11.99959	0.072594	-3.7	103.3	207.8	1
4.975	7.989264	12.33117	-0.36297	10.5	97.4	203.1	1
4.98	7.579206	12.55288	-0.798534	24.7	87.5	196.2	1
4.985	7.13187	12.66275	-1.19682	43.2	71.7	184.6	1
4.99	7.50465	13.1042	-1.269414	58.7	57.4	173.6	1
4.995	20.34986	22.12351	1.55979	81.1	53.7	153.5	1
5	26.73618	28.63931	13.65356	124.7	126.9	96.9	1
5.005	1.53036	34.82354	6.172452	118	320.3	5.3	1
5.01	-35.02563	42.44395	9.078175	70.1	365	-40.6	1
5.015	-27.96831	43.58387	15.2879	22.4	179.5	-41.4	1
5.02	-25.1293	23.19084	-5.301324	-102.9	46.6	-38.4	1
5.025	-23.74805	9.423487	1.08891	-85.8	59.8	-59.9	1
5.03	-1.381248	8.17173	15.07012	-26.1	-24	-44.8	1
5.035	6.34707	-2.613384	12.63724	-35.4	-49.2	-17.2	1
5.04	4.891266	-7.912746	9.768799	-40.2	-23.7	0	1
5.045	1.642194	0.035316	12.74711	0	3.1	-3.8	1
5.05	-1.604916	5.114934	11.69352	8.5	9.6	-12.6	1
5.055	-1.642194	6.845418	8.570016	-1.2	2.6	-19.5	1
5.06	-0.298224	8.209008	7.879392	-1.3	-9	-18.6	1
5.065	0.6710041	7.73028	7.66161	-2.8	-12	-13.5	1
5.07	1.455804	6.037074	7.5537	-7.2	-11.4	-9.4	1
5.075	2.426994	4.967784	8.207047	-7.9	-11.2	-9.3	1
5.08	2.464272	5.005062	8.169768	-10.5	-10.8	-8.6	1
5.085	1.53036	5.63094	7.989264	-12.5	-7.7	-8.9	1
5.09	0.55917	6.294096	7.879392	-13.1	-7.7	-7.4	1
5.095	0.820116	5.999796	8.097175	-16.5	-10.5	-5.5	1
5.1	2.576106	5.521068	8.242362	-19.3	-13.8	-5.3	1
5.105	4.143744	5.152212	8.352234	-21.2	-12.2	-5.5	1
5.11	4.928544	4.673484	8.207047	-22.8	-9.5	-6.4	1
5.115	3.84552	4.967784	8.424829	-22.2	-2	-8.1	1
5.12	1.791306	4.74804	8.642611	-21.6	5.3	-9.5	1
5.125	0.6710041	4.932468	8.968303	-21.4	3.9	-10.2	1
5.13	0.55917	4.785318	9.00558	-20.5	3	-8.9	1
5.135	0.298224	4.932468	8.787798	-19.1	2.8	-7.7	1
5.14	0	5.18949	8.860393	-16.2	2	-6.3	1
5.145	-0.111834	5.152212	8.715204	-13.7	1.1	-4.4	1
5.15	0.149112	4.967784	8.677926	-12.9	0.4	-2.4	1
5.155	0.596448	4.932468	8.677926	-11.2	-0.8	-0.7	1
5.16	0.820116	4.785318	8.677926	-10	-1.6	0	1
5.165	0.93195	4.74804	8.642611	-9.2	-1.2	0.4	1
5.17	1.043784	4.785318	8.677926	-8.1	-2.1	0.3	1
5.175	1.11834	4.89519	8.642611	-8.3	-2.6	0	1
5.18	1.15758	4.89519	8.605332	-7.9	-2.8	0	1
5.185	1.15758	4.89519	8.677926	-7.7	-2.6	-0.3	1
5.19	1.269414	4.785318	8.715204	-7.4	-2.5	0	1
5.195	1.269414	4.74804	8.715204	-6.2	-1.8	-0.4	1
5.2	1.34397	4.89519	8.787798	-5.3	-1.6	-0.5	1
5.205	1.418526	4.967784	8.677926	-5.1	-1.1	-1.1	1
5.21	1.306692	5.005062	8.715204	-4.9	-0.4	-0.9	1
5.215	1.043784	5.04234	8.605332	-5	0.7	-0.2	1
5.22	0.969228	5.079618	8.642611	-4.6	1.4	0	1
5.225	0.969228	5.005062	8.605332	-3.9	1.8	0.7	1
5.23	0.969228	5.04234	8.642611	-3	0.9	0.9	1
5.235	0.93195	4.932468	8.677926	-2.1	0.9	0.8	1
5.24	0.93195	4.932468	8.715204	-2.2	1.4	0.9	1
5.245	0.93195	4.932468	8.677926	-1.7	0.6	1.2	1
5.25	0.969228	4.89519	8.642611	-0.7	0.5	1.3	1
5.255	1.006506	4.857912	8.715204	0.1	0.9	0.9	1
5.26	1.043784	4.785318	8.677926	0.4	1.3	0.8	1
5.265	1.006506	4.820634	8.677926	0.8	1.7	0.7	1
5.27	1.15758	4.857912	8.715204	1.1	1.9	0.7	1
5.275	1.232136	4.820634	8.642611	1.5	1.4	0.9	1
5.28	1.081062	4.89519	8.677926	1.1	2	0.4	1
5.285	0.93195	5.005062	8.642611	1.1	2.3	0.6	1
5.29	0.93195	4.932468	8.642611	1.2	2.1	0.2	1
5.295	0.894672	4.967784	8.570016	1	2.6	0.5	1
5.3	0.894672	4.967784	8.570016	0.9	3	0.7	1
5.305	0.969228	4.857912	8.677926	0.3	2.3	0.3	1
5.31	0.969228	4.857912	8.677926	0.5	1.7	0.6	1
5.315	0.93195	4.857912	8.642611	0.9	2	0.8	1
5.32	0.969228	4.820634	8.605332	1.3	2.2	1.3	1
5.325	0.969228	4.820634	8.642611	0.7	1.5	0.7	1
5.33	1.006506	4.820634	8.677926	1.1	1	0.2	1
5.335	0.969228	4.74804	8.642611	1.5	1	0.3	1
5.34	0.894672	4.74804	8.715204	2.2	0.7	0	1
5.345	0.93195	4.785318	8.677926	2.6	0.4	0.1	1
5.35	0.969228	4.74804	8.605332	2.6	0.5	0.4	1
5.355	0.820116	4.820634	8.605332	2.7	0	0.4	1
5.36	0.894672	4.857912	8.605332	2.8	0	0.7	1
5.365	0.969228	4.857912	8.570016	2.3	-0.5	0.8	1
5.37	0.894672	4.820634	8.677926	2.3	-0.2	1.4	1
5.375	0.969228	4.820634	8.677926	2.1	-0.2	1.3	1
5.38	1.006506	4.820634	8.677926	2.5	-0.5	2.3	1
5.385	1.232136	4.820634	8.787798	3.2	-0.2	2.2	1
5.39	1.53036	4.820634	8.860393	3.8	0.1	2.5	1
5.395	1.642194	4.785318	8.895708	5.3	0.9	2.2	1
5.4	1.642194	4.710762	9.00558	7.2	2	1.3	1
5.405	1.53036	4.673484	9.078175	8.1	4.4	0.9	1
5.41	1.418526	4.673484	9.115453	10.5	5.4	-0.2	1
5.415	1.381248	4.710762	9.150768	12.6	6.3	-0.6	1
5.42	1.567638	4.673484	9.150768	15	6.3	-1.2	1
5.425	1.865862	4.673484	9.26064	17.9	6	-1.2	1
5.43	2.014974	4.673484	9.26064	21.7	7.1	-1.3	1
5.435	1.940418	4.563612	9.115453	24.4	7	-0.7	1
5.44	1.567638	4.710762	9.040896	27.3	8.5	0	1
5.445	1.71675	4.491018	9.188046	31.2	8.5	0.2	1
5.45	1.679472	4.269312	9.078175	34.9	8.1	0.5	1
5.455	3.172554	4.30659	9.26064	41	9.1	0	1
5.46	4.553802	3.900456	9.26064	46.4	12.6	0.1	1
5.465	1.34397	3.71799	8.823114	54.8	27.2	3	1
5.47	0.782838	4.673484	9.62361	68.7	32.2	5.8	1
5.475	0.93195	4.820634	9.986581	73.8	28.3	6.7	1
5.48	1.71675	4.74804	9.876708	78.7	34.4	6.8	1
5.485	3.621852	4.45374	10.20436	84.4	36.3	9.1	1
5.49	4.255578	4.820634	10.67524	91.6	51.5	12.4	1
5.495	4.2183	4.563612	10.63993	95.4	70.7	14.8	1
5.5	3.733686	4.785318	10.53005	97.8	88.9	19.3	1
5.505	3.621852	5.04234	11.11277	101.5	106.6	24.9	1
5.51	3.4335	5.299362	10.78511	101.4	121	32	1
5.515	3.4335	5.411196	10.53005	99	139.2	42.1	1
5.52	3.621852	6.919974	11.33055	98.1	156.3	51	1
5.525	5.152212	5.852646	10.05917	90.3	168.4	65.8	1
5.53	8.289451	4.710762	8.750521	79.3	171.3	89.7	1
5.535	10.71644	5.299362	9.00558	76.8	166.6	132.7	1
5.54	12.65882	5.005062	8.27964	71.1	164.9	178.5	1
5.545	13.51622	5.48379	8.642611	67.7	167.4	220.6	1
5.55	12.09769	7.176996	9.36855	62.8	173	261.5	1
5.555	8.811342	6.735546	10.38487	52.8	178.2	296.7	1
5.56	6.086124	5.63094	10.27696	38.5	177.8	321.6	1
5.565	4.516524	4.820634	9.986581	27.4	178	336.4	1
5.57	2.986164	3.606156	9.223362	15.7	173.6	345.8	1
5.575	1.455804	2.466234	8.532739	4.6	165.5	351.4	1
5.58	0.484614	2.169972	8.424829	-1	157.6	350.8	1
5.585	0.18639	1.950228	8.460144	-6	149	345.9	1
5.59	0.074556	1.546056	8.314957	-13.8	140.7	337.4	1
5.595	0.260946	1.067328	8.169768	-19.8	136	328.8	1
5.6	0.447336	0.773028	8.134453	-24.5	133.6	320	1
5.605	0.55917	0.698472	7.951986	-28.9	132.3	311.3	1
5.61	0.782838	0.773028	7.66161	-32.7	130.7	303.5	1
5.615	1.306692	0.73575	7.408512	-35.9	128.1	296.3	1
5.62	2.126808	1.03005	7.335918	-38.3	125.9	290.9	1
5.625	3.023442	1.434222	7.263324	-40.6	123.9	287.1	1
5.63	3.882798	1.91295	6.970986	-42.2	123.6	285.6	1
5.635	4.667598	2.319084	6.462828	-43	123.8	286.4	1
5.64	5.487714	2.723256	5.809482	-42.4	123.4	288.8	1
5.645	6.197958	3.164706	5.22873	-40.6	123.5	292.9	1
5.65	6.94548	4.01229	4.901076	-37.2	122.7	298.3	1
5.655	7.691041	4.89519	4.683294	-34	121.4	303.8	1
5.66	8.438562	5.77809	4.320324	-30.8	119.7	309.8	1
5.665	9.223362	6.551118	4.175136	-28.2	119.8	315.4	1
5.67	9.745255	7.029846	3.557106	-25.4	120.6	320.8	1
5.675	9.968923	7.361424	2.90376	-21.7	123.4	326.4	1
5.68	10.04348	7.361424	2.105226	-17.8	125.3	330.6	1
5.685	10.0062	7.286868	1.45188	-12.5	125.7	332.8	1
5.69	9.894366	7.324146	0.9790381	-6.4	125.6	334.2	1
5.695	9.558865	7.508574	0.653346	1.5	125.4	333.7	1
5.7	8.438562	7.618446	0.508158	10.9	124.5	330.4	1
5.705	5.899734	7.950024	0.543474	18.7	122	326.3	1
5.71	3.584574	8.281602	1.016316	25.8	111.7	319.9	1
5.715	10.90283	13.94982	3.304008	30.8	93.9	306.6	1
5.72	16.54162	15.90201	10.20436	48.9	132	261.9	1
5.725	4.891266	21.93909	5.156136	41.7	256.6	193.6	1
5.73	-29.23772	29.63209	-5.519106	44.6	353.2	130	1
5.735	-31.55289	38.90842	-0.9437221	57.7	270	39	1
5.74	-28.1547	41.15491	1.45188	44.9	144.1	-25.4	1
5.745	-25.50404	33.64438	13.61824	31	137	-73.5	1
5.75	-5.825178	15.82745	15.97853	-34.9	-4.6	-69.2	1
5.755	2.576106	-6.919974	5.519106	-74.6	-28.2	-30.3	1
5.76	6.235236	-8.76033	6.68061	-43.3	-18.9	-9.3	1
5.765	0.111834	4.673484	15.97853	14.9	14.7	-6.7	1
5.77	-3.84552	6.256818	13.07281	-0.4	14.4	-11.7	1
5.775	-2.014974	4.341906	8.787798	-22.6	-3.2	-16.2	1
5.78	2.27592	5.18949	8.570016	-17.6	-14.3	-15.8	1
5.785	4.704876	7.067124	8.677926	-6.2	-18.4	-5.6	1
5.79	4.255578	6.146946	8.750521	-3.6	-11.8	0.3	1
5.795	2.426994	4.122162	8.169768	-7.8	-6.8	0.4	1
5.8	0.55917	4.710762	8.750521	-7.4	-3.5	-0.8	1
5.805	-0.521892	5.705496	9.040896	-6.9	-6.1	-0.4	1
5.81	-0.260946	5.668218	8.497422	-9.5	-12.6	3.6	1
5.815	0.7455601	5.558346	8.570016	-9	-16.8	5.5	1
5.82	2.799774	5.114934	8.823114	-9.6	-20.5	6.3	1
5.825	3.321666	4.45374	8.460144	-12.8	-20	6	1
5.83	3.358944	5.299362	8.932986	-12.8	-14.5	3.3	1
5.835	2.948886	4.820634	8.605332	-15.8	-12.3	1.6	1
5.84	1.940418	4.673484	8.642611	-17.1	-8.8	0.2	1
5.845	1.306692	4.60089	8.860393	-15.8	-8.4	-0.7	1
5.85	2.164086	4.673484	9.040896	-15.4	-8.5	-0.8	1
5.855	2.014974	4.269312	8.460144	-15.1	-8.6	1.3	1
5.86	1.418526	4.74804	9.00558	-11.4	-5.3	3.2	1
5.865	1.043784	4.638168	9.040896	-10.2	-5	3.9	1
5.87	1.232136	4.526334	8.895708	-9.6	-5.3	4.9	1
5.875	1.567638	4.673484	8.968303	-7.4	-6.6	5.2	1
5.88	1.679472	4.563612	8.787798	-6.2	-6.7	5.9	1
5.885	1.71675	4.491018	8.895708	-5	-6.5	5.4	1
5.89	1.71675	4.416462	8.895708	-4.1	-6.2	5	1
5.895	1.828584	4.491018	8.823114	-3.6	-5.1	5.1	1
5.9	1.828584	4.341906	8.823114	-3.1	-4	4.7	1
5.905	1.754028	4.30659	8.823114	-2.3	-3.2	4.2	1
5.91	1.679472	4.232034	8.787798	-0.7	-2.3	2.7	1
5.915	1.604916	4.379184	8.677926	0.6	-2	2.1	1
5.92	1.642194	4.45374	8.642611	1.1	-0.9	1.4	1
5.925	1.642194	4.45374	8.677926	2.3	-0.1	0.4	1
5.93	1.679472	4.45374	8.605332	2.3	0.5	0.3	1
5.935	1.754028	4.45374	8.677926	2.5	1.1	-1	1
5.94	1.828584	4.526334	8.642611	2.5	1.7	-1.6	1
5.945	1.828584	4.563612	8.570016	3.2	3.3	-2.1	1
5.95	1.754028	4.526334	8.642611	3	3.5	-2.1	1
5.955	1.642194	4.45374	8.642611	2.8	3.8	-2.1	1
5.96	1.567638	4.491018	8.605332	3.2	4.8	-2.5	1
5.965	1.381248	4.45374	8.677926	3.2	4.9	-2.3	1
5.97	1.269414	4.491018	8.715204	3.6	4.2	-2.3	1
5.975	1.269414	4.491018	8.570016	3.7	4.4	-2.2	1
5.98	1.232136	4.45374	8.750521	4.2	4.4	-1.6	1
5.985	1.194858	4.526334	8.715204	4.4	4.2	-2.2	1
5.99	1.194858	4.60089	8.750521	4.4	3.7	-1.4	1
5.995	1.232136	4.638168	8.715204	5	2.3	-1.5	1
6	1.306692	4.710762	8.642611	5	2.4	-1.3	1
6.005	1.34397	4.526334	8.715204	4.3	2.2	-1.1	1
6.01	1.381248	4.563612	8.787798	3.9	1.7	-1.2	1
6.015	1.381248	4.563612	8.677926	4.3	1.2	-1.1	1
6.02	1.418526	4.563612	8.642611	5	1.1	-1.5	1
6.025	1.418526	4.416462	8.677926	5.5	1.4	-1.6	1
6.03	1.493082	4.491018	8.677926	5.4	1.3	-1.3	1
6.035	1.567638	4.526334	8.677926	5.5	1.3	-2	1
6.04	1.642194	4.45374	8.677926	5.4	1.4	-2.3	1
6.045	1.642194	4.491018	8.715204	5.4	2	-3	1
6.05	1.455804	4.491018	8.823114	5.9	2.4	-3	1
6.055	1.381248	4.491018	8.932986	6.7	2.4	-3.5	1
6.06	1.455804	4.491018	9.078175	7.8	1.7	-3.5	1
6.065	1.604916	4.45374	9.00558	9.3	2.1	-3.3	1
6.07	1.828584	4.341906	9.150768	12.6	3	-2.4	1
6.075	2.052252	4.341906	9.040896	15.3	3.5	-2	1
6.08	2.389716	4.232034	9.115453	17.8	3.6	-2.4	1
6.085	2.576106	4.232034	9.150768	20.7	5.5	-2.7	1
6.09	2.68794	4.30659	9.078175	22.6	7.7	-4.3	1
6.095	2.389716	4.379184	9.00558	24.7	9.8	-5.3	1
6.1	2.201364	4.526334	8.932986	26.6	11.6	-6.1	1
6.105	2.27592	4.638168	8.787798	28.8	11.9	-7.7	1
6.11	2.201364	5.005062	8.968303	30.9	12.2	-8.1	1
6.115	1.828584	4.194756	9.150768	32.1	12.8	-8.1	1
6.12	0.857394	4.785318	8.605332	34.6	13.6	-7	1
6.125	1.828584	5.18949	9.658926	40.3	11	-7.3	1
6.13	2.27592	3.975012	8.497422	37.3	11	-7	1
6.135	2.799774	3.827862	9.150768	43.2	12.2	-5.7	1
6.14	2.986164	4.563612	9.150768	50.8	15.4	-4.6	1
6.145	2.08953	4.785318	9.551017	57.6	21.7	-1.8	1
6.15	2.201364	4.563612	9.36855	62	24.3	0.9	1
6.155	2.911608	4.563612	9.551017	68.3	27.8	3.7	1
6.16	2.799774	4.60089	9.804114	74.2	34.2	7.7	1
6.165	2.426994	4.491018	9.876708	79.1	44.4	12.9	1
6.17	2.762496	4.74804	10.13177	84.3	53.6	18.4	1
6.175	3.882798	4.45374	10.27696	88.8	66.4	24.3	1
6.18	3.584574	4.30659	9.696204	92.7	87.3	33.8	1
6.185	3.284388	4.932468	9.949303	97.1	104.2	45	1
6.19	3.023442	5.593662	10.34955	101	120	56.6	1
6.195	2.986164	5.33664	10.16708	99.9	136	68.4	1
6.2	2.725218	4.563612	9.586332	95.9	151.7	79.5	1
6.205	2.538828	5.48379	9.62361	94.4	166.7	98	1
6.21	3.209832	6.588396	9.658926	91	176	114	1
6.215	6.048846	5.593662	8.497422	82.1	180.1	134.9	1
6.22	9.184122	5.079618	7.516422	76.2	180.8	162.8	1
6.225	11.1265	5.92524	7.589016	73	177.3	200.9	1
6.23	11.9113	6.441247	7.844076	67.1	175.2	251.3	1
6.235	12.20953	6.625674	7.844076	59.9	176.4	289.8	1
6.24	11.50124	7.398702	8.27964	52.9	178.8	324.7	1
6.245	8.923177	8.61318	9.986581	45.2	181	354	1
6.25	5.97429	7.139719	10.09449	29.5	182.7	374.7	1
6.255	4.181022	5.63094	9.333235	12.8	182.1	385.9	1
6.26	2.50155	4.084884	8.169768	-0.6	177.3	391.7	1
6.265	0.894672	2.6487	7.116174	-12.3	167.6	393.9	1
6.27	0	1.655928	6.462828	-17.4	158.3	389.9	1
6.275	-0.335502	1.287072	6.172452	-19.6	147.9	382.5	1
6.28	-0.447336	0.955494	6.064542	-21.3	136.8	369.5	1
6.285	-0.149112	0.773028	6.064542	-23.5	129.7	357.6	1
6.29	0.260946	0.8456221	6.064542	-24.7	125.1	346	1
6.295	0.633726	0.9201781	5.84676	-25.6	122.4	334.5	1
6.3	1.006506	0.773028	5.446512	-26.9	120.3	323.2	1
6.305	1.53036	0.661194	4.938354	-27	117.8	312.6	1
6.31	2.31516	0.773028	4.50279	-25.6	116	304.1	1
6.315	3.209832	1.139922	4.357602	-21.2	113.1	295.4	1
6.32	4.069188	1.693206	4.212414	-17.4	111.3	288.6	1
6.325	4.779432	2.319084	4.029948	-14.4	110.3	283.3	1
6.33	5.37588	2.538828	3.339324	-11.9	109.4	278.3	1
6.335	6.011568	2.281806	2.360286	-8.6	108	273.5	1
6.34	6.94548	2.428956	1.852128	-0.7	105.9	268.1	1
6.345	13.73989	8.685775	1.852128	7.7	104.4	263.1	1
6.35	19.52779	17.74237	13.36318	38.5	140.2	235	1
6.355	8.997732	17.00662	6.245046	30.3	290	170.8	1
6.36	-6.682572	18.7371	5.118858	-14.6	344	154	1
6.365	-12.84521	18.91957	6.172452	-32.9	299.1	130.6	1
6.37	-15.49588	23.88931	6.825799	-42.7	254.9	106.5	1
6.375	-17.32642	27.57199	3.15882	-53.8	174.5	87	1
6.38	-13.06888	26.06125	-6.753204	-69.3	91.9	55.6	1
6.385	-12.73338	25.5472	1.997316	-36.6	63.4	2.1	1
6.39	-0.93195	15.60771	13.29059	-25.9	12.5	-26.3	1
6.395	1.977696	2.907684	10.13177	-56	-6.1	-9.9	1
6.4	1.71675	-4.379184	10.53005	-54.1	-2.2	9.5	1
6.405	-2.538828	-2.833128	11.65624	-36.4	6.3	9.1	1
6.41	-3.994632	3.164706	13.00021	-27	8.5	-1.8	1
6.415	-0.7082821	3.86514	10.49474	-28.6	-9.9	-13	1
6.42	2.352438	4.89519	9.115453	-23.2	-18.1	-13.1	1
6.425	2.725218	5.04234	9.078175	-12.9	-16.5	-7.7	1
6.43	1.043784	4.491018	9.295957	-7.9	-11.6	-2.8	1
6.435	-0.484614	3.827862	9.223362	-6.5	-11.4	-0.6	1
6.44	-0.820116	3.900456	8.787798	-5.6	-14.9	0	1
6.445	0.447336	4.89519	8.968303	-3.5	-20.4	0.5	1
6.45	1.865862	5.226768	8.823114	-2.6	-24.5	2.4	1
6.455	2.87433	4.89519	8.532739	-3.5	-24.7	4.2	1
6.46	3.284388	4.710762	8.642611	-3.8	-22.3	4.9	1
6.465	3.023442	4.785318	8.642611	-4.3	-18.5	4.5	1
6.47	2.87433	4.710762	8.823114	-6.6	-15.1	3	1
6.475	2.799774	4.563612	8.715204	-9.1	-11.5	0.7	1
6.48	2.538828	4.416462	8.605332	-9.6	-9.5	-0.1	1
6.485	2.31516	4.638168	8.860393	-8.8	-7.4	-0.9	1
6.49	2.014974	4.526334	8.787798	-8.6	-6.7	-0.4	1
6.495	1.977696	4.45374	8.715204	-8.8	-5.5	-0.2	1
6.5	2.052252	4.379184	8.968303	-8.4	-5	0.3	1
6.505	2.014974	4.341906	8.895708	-7.3	-3.2	0.9	1
6.51	1.679472	4.45374	8.895708	-5.8	-1.7	1	1
6.515	1.754028	4.526334	8.932986	-5.3	-1.2	1.1	1
6.52	1.90314	4.491018	8.860393	-4.6	-1.4	0.3	1
6.525	1.90314	4.45374	8.787798	-4.6	-0.2	0.8	1
6.53	1.679472	4.416462	8.860393	-4.8	0.7	0.6	1
6.535	1.567638	4.416462	8.750521	-4.7	1.4	0.1	1
6.54	1.455804	4.491018	8.895708	-3.8	1	0.4	1
6.545	1.418526	4.416462	8.823114	-3.5	1.4	0	1
6.55	1.381248	4.379184	8.932986	-2.8	0.9	0.7	1
6.555	1.455804	4.341906	8.895708	-2.7	1.1	0	1
6.56	1.493082	4.341906	8.823114	-2.1	1.3	0	1
6.565	1.418526	4.45374	8.750521	-2.3	1.6	0.4	1
6.57	1.381248	4.563612	8.860393	-1.8	2.1	0	1
6.575	1.34397	4.491018	8.860393	-1.4	1.8	0	1
6.58	1.34397	4.60089	8.860393	-0.7	1.6	-0.1	1
6.585	1.194858	4.60089	8.787798	-1.1	1.4	0.3	1
6.59	1.15758	4.60089	8.787798	-1.2	1.6	0.3	1
6.595	1.232136	4.491018	8.787798	-1.4	1.1	0.3	1
6.6	1.34397	4.416462	8.860393	-0.8	1.2	0.9	1
6.605	1.418526	4.341906	8.787798	-0.9	1.1	0.9	1
6.61	1.455804	4.379184	8.787798	-0.7	0.6	0.5	1
6.615	1.455804	4.379184	8.787798	-0.6	0.5	0.4	1
6.62	1.53036	4.30659	8.860393	-0.5	1.1	0.6	1
6.625	1.418526	4.269312	8.787798	-0.3	1.4	0.5	1
6.63	1.381248	4.30659	8.860393	-0.3	1.4	0.1	1
6.635	1.306692	4.194756	8.860393	-0.4	1.4	0.3	1
6.64	1.306692	4.194756	8.823114	0	0.7	0.1	1
6.645	1.306692	4.269312	8.787798	0.9	0.9	0	1
6.65	1.306692	4.194756	8.823114	1.4	1.2	-0.2	1
6.655	1.306692	4.232034	8.860393	1.5	0.4	-0.4	1
6.66	1.269414	4.232034	8.787798	2.3	0.5	-0.2	1
6.665	1.269414	4.194756	8.823114	3.3	0.9	-0.3	1
6.67	1.232136	4.194756	8.823114	3.6	0.7	-0.3	1
6.675	1.232136	4.15944	8.823114	4.4	0.2	-0.2	1
6.68	1.306692	4.15944	8.787798	5.8	0.9	-0.9	1
6.685	1.34397	4.122162	8.860393	7	1.4	-1.9	1
6.69	1.306692	4.122162	8.895708	7.8	1.3	-2.5	1
6.695	1.34397	4.15944	8.895708	8.3	0.8	-2.3	1
6.7	1.232136	4.122162	8.968303	9.2	1.2	-3.2	1
6.705	1.15758	4.122162	9.115453	10.9	1.3	-3.3	1
6.71	1.081062	4.084884	9.295957	13.3	0	-3.1	1
6.715	1.081062	3.900456	9.513739	10.9	1.3	-3.3	1
6.72	1.53036	3.790584	9.513739	17.9	-0.8	-2.5	1
6.725	2.052252	3.680712	9.551017	24.2	-2	-1.1	1
6.73	2.650662	3.680712	9.658926	29.3	-1.1	-0.8	1
6.735	3.06072	3.71799	9.441144	33.8	0.6	-0.9	1
6.74	2.911608	3.86514	9.405828	38.3	4.2	-2.1	1
6.745	2.426994	4.341906	9.26064	42.9	6.7	-2.8	1
6.75	2.538828	5.114934	9.115453	46.1	7.7	-3.2	1
6.755	1.642194	4.710762	8.02458	46.7	9	-3.2	1
6.76	2.31516	6.21954	8.642611	51.4	6.9	-1.8	1
6.765	2.352438	5.18949	8.169768	49.8	7.9	0.4	1
6.77	2.014974	4.341906	8.097175	48.8	11.4	4.2	1
6.775	1.940418	5.152212	8.750521	55	14	8.6	1
6.78	1.567638	4.673484	8.932986	58.3	18.9	12.9	1
6.785	1.53036	5.04234	9.040896	60.4	20.5	16.1	1
6.79	1.567638	5.114934	9.295957	64.6	24.7	23.2	1
6.795	1.71675	5.114934	8.932986	66.5	29.7	29.8	1
6.8	2.164086	5.63094	8.823114	72.1	35.4	38.9	1
6.805	2.650662	5.962518	9.00558	75.2	42	49.4	1
6.81	2.986164	6.037074	8.642611	74.9	52.8	63	1
6.815	2.837052	6.36669	8.497422	76.7	66.9	82.8	1
6.82	2.389716	6.810102	8.38755	77.7	78.4	100.5	1
6.825	2.052252	7.104403	8.097175	77.7	86.9	118.5	1
6.83	2.164086	7.545852	7.989264	76.5	94.2	137.3	1
6.835	2.650662	7.87743	7.806798	74.9	102.6	155.9	1
6.84	3.172554	8.31888	7.263324	71.4	110	181.4	1
6.845	3.621852	8.723052	6.354918	68.3	114.9	204.9	1
6.85	5.37588	9.129187	6.137136	66.8	114.1	230.6	1
6.855	6.982759	9.276337	5.628978	64.6	112.2	257.5	1
6.86	7.87743	9.34893	5.301324	61.3	113.5	285.2	1
6.865	7.840152	9.570637	5.264046	58	118.8	315.1	1
6.87	6.645294	9.20178	4.755888	54.9	123.4	335.4	1
6.875	5.114934	8.503308	4.285008	50.5	126.1	349.7	1
6.88	3.882798	8.391475	4.465512	49.3	125.2	356.6	1
6.885	2.426994	8.134453	4.647978	46.8	125	354.7	1
6.89	-0.037278	7.58313	4.720572	43.4	126.2	345.8	1
6.895	-2.389716	6.845418	4.683294	37.6	122.9	332	1
6.9	-3.47274	6.037074	4.828482	29.5	110.4	309.4	1
6.905	-3.06072	5.521068	5.264046	23.3	98.9	284.7	1
6.91	-2.389716	5.226768	5.701572	18.1	95.3	254	1
6.915	-2.50155	4.379184	5.882076	8.6	101.2	211.4	1
6.92	-3.47274	3.017556	4.901076	-0.1	111.7	177.1	1
6.925	-3.396222	1.91295	4.720572	-5.2	117.4	142.5	1
6.93	-2.014974	1.987506	6.064542	-6.6	121.3	109.1	1
6.935	-0.6710041	3.568878	9.040896	-8.1	130.9	77.9	1
6.94	0.6710041	4.820634	10.34955	-19.8	136.9	53.8	1
6.945	2.389716	3.568878	8.895708	-41.1	131	41.1	1
6.95	3.510018	3.017556	7.734204	-59.2	125.7	26.4	1
6.955	3.696408	4.122162	8.750521	-63.8	130.7	10.7	1
6.96	2.725218	5.889924	10.85771	-71.9	136.1	-4	1
6.965	0.298224	7.43598	11.80143	-86.7	135.5	-14.7	1
6.97	-4.181022	5.299362	13.18268	-104.3	123.4	-23.5	1
6.975	-3.4335	3.386412	9.36855	-120.3	87.9	-37.1	1
6.98	-6.570738	7.067124	9.513739	-111.1	67.4	-36.6	1
6.985	-5.264046	7.361424	12.85502	-88.2	46.2	-31.2	1
6.99	-3.135276	5.558346	14.1264	-78.6	22.9	-17.2	1
6.995	-2.576106	-0.514044	13.07281	-71.8	13.1	-4.9	1
7	-1.194858	-3.680712	13.29059	-55	3.5	4.2	1
7.005	-1.642194	-2.613384	11.43846	-44.8	1.2	4	1
7.01	-0.55917	1.287072	10.34955	-33.4	-6.7	-4.4	1
7.015	1.381248	3.349134	9.441144	-27.7	-11.9	-11.5	1
7.02	2.27592	4.563612	9.150768	-24	-10.2	-13.6	1
7.025	0.894672	4.60089	8.532739	-20.2	-5.6	-11	1
7.03	-1.11834	4.341906	8.38755	-18.7	-4.2	-8.8	1
7.035	-2.201364	4.785318	8.497422	-18.2	-6	-8.6	1
7.04	-1.455804	5.226768	8.932986	-19.4	-12.2	-8.1	1
7.045	0.596448	5.152212	8.677926	-23.3	-17.4	-7.4	1
7.05	2.911608	4.820634	8.497422	-24.2	-20	-6.3	1
7.055	4.553802	4.379184	8.424829	-24.5	-18.3	-4.6	1
7.06	4.81671	4.30659	8.642611	-23	-11.4	-4.3	1
7.065	3.957354	4.122162	8.787798	-21.4	-4.8	-3.7	1
7.07	3.097998	4.084884	8.932986	-20.4	-1.1	-4.7	1
7.075	2.762496	4.047606	9.040896	-18.9	2.7	-4.5	1
7.08	2.650662	3.975012	9.078175	-18	4.6	-4.9	1
7.085	2.613384	3.975012	9.188046	-16.5	6.5	-5.2	1
7.09	2.426994	3.827862	8.968303	-14.9	9.3	-4.3	1
7.095	1.754028	3.753306	9.188046	-12.8	11.6	-4.3	1
7.1	1.15758	3.900456	9.333235	-10.4	12.9	-3.9	1
7.105	0.7082821	4.047606	9.333235	-9.1	13.2	-3.7	1
7.11	0.7455601	4.15944	9.36855	-6.4	11.6	-2.5	1
7.115	0.7082821	4.194756	9.188046	-5.1	11.7	-1.3	1
7.12	0.782838	4.01229	9.00558	-4.7	11.2	-0.7	1
7.125	0.857394	3.643434	8.895708	-3.4	11	-0.6	1
7.13	0.782838	3.421728	8.860393	-2.2	11.2	-1.6	1
7.135	0.633726	3.386412	9.00558	-0.1	11	-2.1	1
7.14	0.55917	3.239262	8.932986	1.4	10.2	-3	1
7.145	0.6710041	3.164706	8.860393	2.8	10.7	-3.5	1
7.15	0.6710041	2.980278	8.860393	4.9	11.9	-4.3	1
7.155	0.820116	3.164706	9.040896	7.9	11.2	-5.3	1
7.16	0.857394	3.201984	8.787798	10.6	11.4	-6.5	1
7.165	1.043784	3.054834	8.787798	12.6	11.7	-7.8	1
7.17	1.043784	3.017556	8.642611	13.6	13.7	-7.8	1
7.175	1.006506	3.311856	8.750521	15.6	15.6	-8.6	1
7.18	0.7455601	3.459006	8.787798	17.5	17.5	-9.6	1
7.185	0.55917	3.71799	9.00558	19	18.2	-10.2	1
7.19	0.447336	3.937734	9.26064	18.8	17.3	-10.1	1
7.195	0.335502	4.15944	9.36855	17.9	15.6	-9.8	1
7.2	0.335502	4.084884	9.441144	16.8	13.2	-9.8	1
7.205	0.335502	4.15944	9.513739	15.6	11.2	-9.6	1
7.21	0.335502	4.122162	9.551017	14.7	8.9	-9.4	1
7.215	0.633726	3.900456	9.586332	14.9	6.5	-9.3	1
7.22	1.081062	3.680712	9.731521	17	5.2	-9.1	1
7.225	1.53036	3.568878	9.949303	19.8	5.1	-9.1	1
7.23	2.31516	3.386412	9.913986	23.3	5.5	-9.6	1
7.235	2.837052	3.421728	9.841393	28.7	6.8	-11.2	1
7.24	3.06072	3.643434	9.768799	32.8	9.8	-12	1
7.245	2.650662	3.975012	9.513739	35.2	13.2	-13	1
7.25	2.31516	4.491018	9.405828	38.2	15.8	-14	1
7.255	2.238642	5.04234	9.295957	39.9	16.4	-15	1
7.26	2.238642	4.526334	9.223362	42	17.9	-15.6	1
7.265	2.50155	4.45374	9.078175	42.7	17.9	-15	1
7.27	2.650662	4.341906	9.333235	50.1	22	-14.1	1
7.275	3.957354	4.194756	9.658926	54.3	24.2	-12.9	1
7.28	-0.18639	3.71799	9.551017	61.1	35.1	-9	1
7.285	0.55917	3.86514	9.949303	70.8	37.8	-7.8	1
7.29	1.604916	4.15944	10.45746	80.4	35.5	-7.7	1
7.295	2.426994	3.975012	10.42214	90.1	45	-4.2	1
7.3	3.358944	3.86514	10.96758	98.8	50.5	-0.7	1
7.305	2.50155	3.606156	11.22068	108.9	66.5	3.8	1
7.31	1.34397	2.980278	11.0029	116.5	81.7	9	1
7.315	1.043784	3.643434	11.07549	123.9	92	15.1	1
7.32	1.977696	3.827862	11.36587	134.6	104.7	21.9	1
7.325	2.464272	3.680712	10.53005	140	120.3	29.4	1
7.33	2.201364	4.194756	10.60265	148.6	137.9	40.2	1
7.335	2.014974	4.60089	10.49474	155.9	155.4	51.1	1
7.34	1.828584	5.18949	10.63993	159.2	172.5	63	1
7.345	2.201364	5.962518	11.0029	158.9	190.9	78.7	1
7.35	2.538828	5.152212	10.23968	151	204.8	91.6	1
7.355	2.052252	4.30659	9.223362	140.9	217.6	105.8	1
7.36	1.11834	4.74804	9.36855	134.6	225.1	121.7	1
7.365	1.15758	4.967784	9.696204	123.2	223	140.9	1
7.37	4.2183	5.114934	9.768799	102.4	201.3	173.6	1
7.375	7.840152	5.005062	10.31227	86	177.9	206	1
7.38	9.857088	4.269312	9.586332	67.6	165.5	238	1
7.385	10.08076	4.60089	10.09449	52.1	161	266.9	1
7.39	7.989264	5.005062	9.986581	37.5	165.2	287.8	1
7.395	3.358944	5.962518	11.11277	16.9	168.7	304.6	1
7.4	-0.857394	4.341906	11.11277	-6.7	159.8	309.9	1
7.405	-2.126808	2.613384	10.20436	-28.4	143.8	305.1	1
7.41	-2.201364	1.287072	9.26064	-43.4	127.4	295.7	1
7.415	-2.164086	0.5886	8.677926	-53.4	112.9	282.5	1
7.42	-1.71675	0.551322	8.38755	-60.4	103	266.6	1
7.425	-1.081062	1.102644	8.460144	-65.2	97	249.1	1
7.43	-0.55917	1.581372	8.605332	-72.8	93	227.1	1
7.435	0.074556	1.987506	8.570016	-80.2	90.4	212.8	1
7.44	0.969228	2.169972	8.242362	-87.5	86.4	201.9	1
7.445	1.940418	2.391678	7.844076	-95.2	80.7	193.7	1
7.45	2.986164	2.538828	7.443828	-99.1	76	192.2	1
7.455	4.069188	2.833128	7.008264	-101.9	71.4	193.5	1
7.46	5.077656	3.127428	6.717888	-103.6	68.3	198	1
7.465	5.937012	3.568878	6.535422	-103.8	66.2	204.3	1
7.47	6.570738	4.047606	6.282324	-102.9	65.8	211.2	1
7.475	7.020036	4.416462	5.84676	-102.4	66.2	218.3	1
7.48	7.057314	4.74804	5.156136	-100.5	66.8	227.3	1
7.485	6.908202	4.857912	4.465512	-97.7	66.7	233.8	1
7.49	6.908202	4.967784	3.594384	-91.9	65	239.7	1
7.495	7.057314	5.114934	2.613384	-85.4	61.8	245.3	1
7.5	7.280982	5.264046	1.887444	-77.1	57.9	249.2	1
7.505	7.616484	5.264046	1.161504	-64.6	53.6	253	1
7.51	7.914708	4.60089	0.035316	-52.9	53.8	255	1
7.515	8.252172	3.86514	-0.906444	-37.5	57.3	254.9	1
7.52	8.438562	4.232034	-0.435564	-18.2	63.4	254.1	1
7.525	8.026543	5.33664	0.871128	1.1	69.3	253.8	1
7.53	6.384348	6.441247	1.997316	16.1	75.2	254.5	1
7.535	4.292856	6.331374	2.468196	21.9	75.6	255.2	1
7.54	10.86556	12.03687	3.849444	28.4	74.7	248.9	1
7.545	19.60431	25.28822	19.97316	58.7	122.5	209.4	1
7.55	-11.27561	32.79876	19.86329	48.5	306.1	128.2	1
7.555	-37.41534	41.30206	-2.105226	-40.8	339	93.3	1
7.56	-25.50404	34.45469	-4.285008	-71.4	107.7	64.1	1
7.565	-25.20385	36.40687	-5.118858	-30.5	79.4	-0.9	1
7.57	-14.52469	19.21583	11.69352	11.9	50	-39.5	1
7.575	2.576106	4.60089	9.62361	-39.8	-41.2	-37.2	1
7.58	8.774064	-5.33664	8.02458	-47.2	-23.1	-13.7	1
7.585	6.645294	-2.20725	9.949303	-36.4	-11	2.6	1
7.59	-2.352438	4.820634	12.01921	-17.1	27	2.3	1
7.595	-5.450436	6.21954	11.40314	-25.6	21	-6.4	1
7.6	-3.584574	5.852646	9.731521	-32.9	5.8	-12.3	1
7.605	-0.484614	5.005062	8.787798	-29.9	-11.9	-10.4	1
7.61	1.642194	4.820634	9.223362	-23.9	-15.2	-6.3	1
7.615	2.31516	4.416462	9.478422	-21.7	-13.1	-4	1
7.62	1.679472	3.680712	8.642611	-22.4	-8.5	-4.3	1
7.625	0.484614	4.269312	8.895708	-18.6	-6.8	-4.4	1
7.63	-0.782838	4.820634	9.040896	-14.7	-7.3	-2.8	1
7.635	-0.484614	4.820634	8.932986	-13.2	-8.8	-0.3	1
7.64	1.493082	4.60089	8.787798	-13	-14.5	0.9	1
7.645	3.4335	4.379184	8.605332	-13.2	-15.7	0.2	1
7.65	3.957354	4.30659	8.677926	-12.3	-11.4	-0.5	1
7.655	2.986164	4.416462	8.677926	-11.9	-5.5	-1.8	1
7.66	1.71675	4.416462	8.715204	-12.1	-2.9	-2.8	1
7.665	1.232136	4.45374	9.00558	-12.2	-2.3	-4.2	1
7.67	1.567638	4.379184	8.932986	-11.9	-2.7	-4.4	1
7.675	1.34397	4.416462	8.895708	-11.6	-0.9	-3.3	1
7.68	0.969228	4.563612	9.078175	-10.3	0	-2.1	1
7.685	0.820116	4.526334	9.078175	-9.3	1.2	-1.8	1
7.69	1.081062	4.526334	9.040896	-8.1	0.9	-1.4	1
7.695	1.34397	4.379184	8.968303	-7.7	1.6	-1.1	1
7.7	1.269414	4.30659	8.895708	-6.4	3	-1.2	1
7.705	1.15758	4.232034	8.895708	-5.2	4.6	-1.6	1
7.71	0.93195	4.194756	9.00558	-3.9	4.9	-2.3	1
7.715	0.7455601	4.232034	9.00558	-3	4.9	-2.9	1
7.72	0.7082821	4.232034	9.040896	-1.1	4.3	-2.8	1
7.725	0.782838	4.194756	9.115453	0.2	4.2	-2.6	1
7.73	0.782838	4.232034	9.078175	0.9	4.6	-2.6	1
7.735	0.7082821	4.30659	9.00558	2	4.2	-3.5	1
7.74	0.6710041	4.491018	8.968303	3	4.3	-3.3	1
7.745	0.7082821	4.526334	8.968303	3.9	4.4	-3	1
7.75	0.7455601	4.526334	8.895708	3.9	3.8	-3.2	1
7.755	0.633726	4.563612	8.895708	5.1	3.5	-3.1	1
7.76	0.521892	4.526334	8.860393	5.3	3.2	-3.6	1
7.765	0.447336	4.491018	8.860393	5.5	2.5	-3.5	1
7.77	0.410058	4.45374	8.895708	5.8	2	-3	1
7.775	0.447336	4.341906	9.00558	6.2	0.7	-2.5	1
7.78	0.521892	4.341906	8.968303	7.2	-0.4	-1.8	1
7.785	0.521892	4.30659	9.150768	8.4	-1.4	-1.9	1
7.79	0.55917	4.15944	9.223362	9.7	-1.8	-1.7	1
7.795	0.7455601	3.975012	9.333235	12.1	-2.4	-1.4	1
7.8	1.15758	3.827862	9.551017	16.4	-2.8	-1.2	1
7.805	1.71675	3.71799	9.586332	20.4	-2	-1.3	1
7.81	2.31516	3.643434	9.62361	25.1	-0.5	-0.8	1
7.815	2.538828	3.643434	9.62361	29.5	0.9	-0.6	1
7.82	2.799774	4.01229	9.513739	33.8	4.3	-1.6	1
7.825	2.68794	4.563612	9.513739	39.1	7	-2.9	1
7.83	2.650662	4.673484	9.586332	42.9	9.1	-3.6	1
7.835	2.538828	3.643434	9.36855	44.4	11	-4.2	1
7.84	2.87433	4.710762	10.05917	49	15.4	-3.2	1
7.845	2.352438	4.341906	9.405828	52.9	17.9	-0.6	1
7.85	1.232136	4.047606	9.00558	59.7	27.9	3.3	1
7.855	0.820116	5.005062	9.078175	72	30	7.7	1
7.86	1.679472	4.932468	9.841393	79.8	29.9	12.4	1
7.865	1.194858	4.563612	9.36855	85.8	40.3	19.1	1
7.87	1.567638	4.785318	9.62361	92.4	46.6	27.9	1
7.875	2.08953	5.079618	10.09449	101.4	58.3	40.6	1
7.88	2.613384	4.379184	9.986581	105.4	73.5	51.5	1
7.885	3.47274	4.30659	9.658926	108.2	88.2	65.3	1
7.89	3.84552	5.04234	9.841393	111	104.1	81.6	1
7.895	3.621852	5.521068	9.913986	112.2	121.9	97.3	1
7.9	3.06072	5.18949	9.333235	106.2	145.6	117	1
7.905	2.31516	5.33664	9.36855	100.5	157.9	134.5	1
7.91	3.172554	4.673484	8.134453	89.1	155.4	160.2	1
7.915	6.123402	4.638168	7.771482	78.9	144.5	188.5	1
7.92	9.072289	5.48379	8.932986	71.6	127.6	224.1	1
7.925	10.22987	4.673484	8.532739	53.9	115.4	268.2	1
7.93	10.0062	4.15944	8.677926	40.9	113.4	298.4	1
7.935	7.989264	3.643434	8.424829	28.2	114.7	323.4	1
7.94	4.928544	4.491018	9.768799	18	114.7	339.2	1
7.945	1.269414	2.576106	8.968303	3.5	115.2	343.8	1
7.95	-1.418526	1.361628	8.207047	-11.3	113.8	339.5	1
7.955	-2.948886	0.514044	7.66161	-20.2	107.6	328.3	1
7.96	-3.097998	0.476766	7.443828	-29.1	96.3	306.3	1
7.965	-2.389716	0.955494	7.481106	-34.4	88.6	285.3	1
7.97	-1.232136	1.249794	7.408512	-41.3	86	263.2	1
7.975	0.111834	1.287072	6.717888	-49.2	85.7	237.5	1
7.98	1.006506	0.8456221	5.046264	-54.8	87	219.8	1
7.985	2.126808	0.035316	3.15882	-55.9	86.2	204.9	1
7.99	3.65913	0.14715	2.032632	-48.9	82.8	193.2	1
7.995	5.152212	1.214478	1.632384	-38.7	79.3	184.8	1
8	7.50465	4.563612	0.761256	-28.4	76	179.2	1
8.005	16.65346	17.66977	11.72884	-6.6	84	162.8	1
8.01	7.616484	15.71758	8.27964	-6.3	199.8	110.1	1
8.015	-5.37588	18.58995	3.704256	-48.6	242.8	93.5	1
8.02	-13.25527	21.75466	8.134453	-41.6	205.5	76.7	1
8.025	-15.64499	21.23865	-1.487196	-62.7	159.1	61	1
8.03	-10.67917	24.7369	-0.180504	-46.5	87	28.6	1
8.035	-16.2434	20.46562	5.301324	-21.4	72.3	-14	1
8.04	-6.123402	9.974809	8.02458	-34.7	22.7	-28.1	1
8.045	1.604916	1.4715	9.188046	-37	-12.8	-19.6	1
8.05	2.426994	-0.2943	11.94662	-31	-0.9	-4.2	1
8.055	-2.87433	0.44145	12.63724	-24.4	10.8	3	1
8.06	-4.667598	2.097378	11.54833	-30.4	6	-3.6	1
8.065	-1.754028	4.232034	9.913986	-31.6	-7	-10.7	1
8.07	2.08953	6.441247	8.932986	-26.4	-16.5	-11.4	1
8.075	3.47274	6.772824	8.642611	-18.7	-17.2	-7.2	1
8.08	2.052252	5.04234	8.715204	-14.7	-12.3	-3.2	1
8.085	-0.223668	4.122162	8.895708	-13.4	-5.6	-1.8	1
8.09	-0.298224	4.673484	8.860393	-13.5	-8.9	-3.7	1
8.095	1.642194	5.558346	8.460144	-15.6	-15	-6	1
8.1	3.097998	5.740812	8.314957	-17.5	-15.2	-6	1
8.105	2.68794	5.48379	8.27964	-18	-11.2	-5	1
8.11	1.679472	5.005062	8.497422	-18.4	-8.1	-4.1	1
8.115	1.642194	5.04234	8.532739	-20.6	-7.5	-5	1
8.12	2.238642	5.005062	8.642611	-23.4	-7.1	-6	1
8.125	2.164086	4.785318	8.715204	-24.5	-5.2	-5.9	1
8.13	1.34397	4.60089	8.932986	-23.9	-2.4	-4.9	1
8.135	0.782838	4.526334	9.040896	-21.1	-1.1	-3.3	1
8.14	0.447336	4.526334	9.00558	-19.4	-1.6	-2.1	1
8.145	0.633726	4.491018	9.078175	-16.7	-2.1	-1.2	1
8.15	0.7455601	4.379184	9.040896	-13.7	-2.1	0.8	1
8.155	1.081062	4.379184	9.040896	-10.5	-1.8	1.3	1
8.16	1.493082	4.379184	9.078175	-8.3	-0.9	1.5	1
8.165	1.493082	4.491018	9.040896	-6.5	-0.1	1.6	1
8.17	1.381248	4.526334	8.968303	-4.9	0.9	1.1	1
8.175	1.306692	4.491018	8.932986	-3.8	2.1	0.7	1
8.18	1.15758	4.269312	8.932986	-2.4	2.5	0	1
8.185	0.93195	4.416462	8.860393	-1.4	3	0	1
8.19	0.857394	4.416462	8.932986	0.2	3	0	1
8.195	0.894672	4.45374	8.895708	2	2.5	-0.4	1
8.2	0.93195	4.379184	8.895708	3.2	2.9	-0.1	1
8.205	1.006506	4.45374	8.750521	4.1	2.5	-0.3	1
8.21	1.006506	4.526334	8.787798	4.9	1.9	-0.8	1
8.215	0.969228	4.526334	8.787798	5.8	2.8	-1.1	1
8.22	0.894672	4.526334	8.787798	7.3	2.8	-1.5	1
8.225	0.7455601	4.526334	8.860393	8	2.8	-1.1	1
8.23	0.633726	4.526334	8.895708	9.1	2.3	-0.9	1
8.235	0.633726	4.491018	9.00558	10.2	2.5	-0.3	1
8.24	0.633726	4.379184	9.115453	12.4	1.3	-0.1	1
8.245	0.55917	4.269312	9.223362	15.8	0	1.1	1
8.25	0.596448	4.084884	9.513739	19.9	-1.2	2.2	1
8.255	0.857394	4.30659	9.551017	24.8	-3.5	3.2	1
8.26	1.34397	4.379184	9.658926	29.1	-5.1	3	1
8.265	1.754028	4.60089	9.478422	32.8	-5.1	3.2	1
8.27	2.052252	4.673484	9.333235	37.2	-3.9	3.4	1
8.275	2.538828	4.269312	9.36855	40.9	-1.5	3.9	1
8.28	2.799774	4.341906	8.932986	46.6	4.3	5.1	1
8.285	2.911608	4.232034	9.513739	54.3	10.9	6.3	1
8.29	3.47274	4.15944	8.932986	57.1	15.9	8.3	1
8.295	4.106466	4.379184	9.295957	63.6	29.1	12.8	1
8.3	0.149112	3.975012	8.497422	65.3	45.3	20	1
8.305	-0.93195	5.264046	8.823114	73.5	48.6	28.2	1
8.31	-0.37278	4.820634	9.223362	76.7	43.7	33.2	1
8.315	0.782838	4.526334	8.677926	76	52.5	39.9	1
8.32	1.865862	4.379184	9.115453	78.3	56.7	51.2	1
8.325	1.71675	4.416462	8.860393	78.6	68.9	65.8	1
8.33	1.043784	4.341906	8.677926	78.7	87	88.4	1
8.335	0.335502	4.785318	8.424829	78.7	100.3	108	1
8.34	-0.633726	5.18949	8.424829	77.2	111.7	127.6	1
8.345	-1.567638	5.18949	7.879392	73	123.9	151.9	1
8.35	-2.08953	5.593662	7.879392	70.3	129.6	169.9	1
8.355	-2.126808	5.77809	7.481106	65.2	135.4	185.9	1
8.36	-1.865862	5.999796	7.335918	60.1	139.6	199.9	1
8.365	-1.567638	6.109668	7.371234	54.2	145.2	212.8	1
8.37	-1.306692	6.07239	7.188768	47.3	151.3	222.7	1
8.375	-1.34397	6.21954	6.970986	40.2	156.2	230.7	1
8.38	-1.493082	6.36669	6.863076	30.9	159.8	237.7	1
8.385	-1.567638	6.478524	6.753204	23.5	159.7	239.9	1
8.39	-1.269414	6.551118	6.608016	15.6	156.3	239.1	1
8.395	-0.596448	6.625674	6.753204	8.3	150.9	236.1	1
8.4	0.223668	6.772824	6.93567	2.6	144.7	230.8	1
8.405	0.857394	6.51384	6.93567	-4.6	137.9	221.6	1
8.41	1.15758	6.551118	7.335918	-9.3	131.3	212.3	1
8.415	1.418526	6.51384	7.443828	-13.4	122.8	200.8	1
8.42	1.90314	6.36669	7.698888	-17.2	113.4	187	1
8.425	2.014974	6.07239	7.698888	-20.6	103.1	171.5	1
8.43	2.014974	5.999796	7.989264	-24	87.2	149.9	1
8.435	2.389716	5.740812	8.097175	-26.6	73.6	131.3	1
8.44	2.538828	5.63094	8.352234	-29.1	60.6	111	1
8.445	2.50155	5.558346	8.38755	-31.5	48	90	1
8.45	2.464272	5.33664	8.27964	-34	35.7	69.5	1
8.455	2.50155	5.299362	8.38755	-35.2	19.6	44.2	1
8.46	2.538828	5.264046	8.352234	-35.7	8.6	25.1	1
8.465	3.47274	5.079618	8.497422	-36.5	0	7.2	1
8.47	4.516524	4.673484	8.570016	-37.3	-5.1	-6.7	1
8.475	3.172554	4.60089	8.823114	-37.7	-2.5	-15.6	1
8.48	0.521892	4.60089	8.750521	-38.1	1.6	-20.2	1
8.485	-0.410058	4.820634	8.823114	-37.3	0.2	-22.4	1
8.49	-0.633726	4.967784	8.642611	-36.1	-3.2	-23.3	1
8.495	-0.857394	5.264046	8.605332	-35	-4.7	-21.2	1
8.5	-1.791306	5.264046	8.605332	-33.2	-4.8	-16.9	1
8.505	-2.08953	5.226768	8.460144	-32	-6	-12	1
8.51	-1.71675	5.373918	8.605332	-28.5	-9.2	-6.1	1
8.515	-1.34397	5.33664	8.642611	-25.2	-11.7	-0.4	1
8.52	-0.410058	4.967784	8.605332	-22.9	-14.4	2.9	1
8.525	0.6710041	5.005062	8.677926	-20.9	-15.4	5.3	1
8.53	1.455804	5.04234	8.605332	-19.3	-15.5	5.7	1
8.535	2.164086	5.005062	8.570016	-18.3	-13.5	5.6	1
8.54	2.426994	4.857912	8.605332	-18.6	-11.4	3	1
8.545	2.352438	5.005062	8.605332	-18.6	-8.8	1.1	1
8.55	2.126808	4.967784	8.605332	-18.6	-7.2	-1.5	1
8.555	1.90314	4.89519	8.605332	-19.3	-4.2	-4.1	1
8.56	1.381248	4.820634	8.605332	-19.8	-2.7	-6	1
8.565	1.081062	4.74804	8.787798	-19.8	-1.6	-6.5	1
8.57	0.782838	4.785318	8.715204	-18.7	-1.3	-5.1	1
8.575	0.633726	4.785318	8.787798	-16.9	-1.4	-4	1
8.58	0.410058	4.785318	8.895708	-16	-0.7	-2.8	1
8.585	0.37278	4.710762	8.823114	-14.6	-0.7	-1.2	1
8.59	0.55917	4.710762	8.932986	-12.1	-0.7	0.2	1
8.595	0.7455601	4.710762	8.860393	-10.1	0	0.8	1
8.6	0.93195	4.638168	8.895708	-8.4	-0.3	0.8	1
8.605	1.043784	4.60089	8.932986	-7.1	-0.4	1.4	1
8.61	1.194858	4.673484	8.860393	-5.7	-0.2	0.7	1
8.615	1.15758	4.673484	8.932986	-4.2	1.1	0.1	1
8.62	1.081062	4.710762	8.968303	-3.2	1.4	0	1
8.625	0.93195	4.638168	8.787798	-2.3	1.6	-0.7	1
8.63	0.894672	4.638168	8.932986	-0.9	1.5	-1	1
8.635	0.7455601	4.638168	8.895708	0.5	1.4	-1.2	1
8.64	0.7082821	4.673484	8.860393	2.2	0.9	-0.9	1
8.645	0.820116	4.638168	8.895708	3.9	0.2	-0.4	1
8.65	0.820116	4.673484	8.860393	5.1	-0.1	-0.4	1
8.655	0.857394	4.638168	8.895708	6.8	0	-0.5	1
8.66	0.93195	4.673484	8.895708	7.9	-0.2	-0.4	1
8.665	0.894672	4.74804	8.787798	9.3	0.3	-0.5	1
8.67	0.93195	4.710762	8.860393	10.5	0	-1.1	1
8.675	0.894672	4.638168	8.823114	11.5	-0.1	-0.7	1
8.68	0.894672	4.785318	8.823114	12.1	-0.2	-1	1
8.685	0.894672	4.710762	8.787798	12.8	-0.4	-1.8	1
8.69	0.894672	4.785318	8.750521	14	0	-2	1
8.695	0.7455601	4.785318	8.750521	15.4	0.8	-2.5	1
8.7	0.894672	4.820634	8.750521	16.5	0.3	-3	1
8.705	0.894672	4.74804	8.787798	17.4	0	-3.7	1
8.71	0.633726	4.673484	8.823114	18.4	0.8	-3.6	1
8.715	0.633726	4.673484	8.895708	20	0.5	-3.9	1
8.72	0.6710041	4.491018	8.895708	22.3	-0.2	-4	1
8.725	0.55917	4.341906	9.115453	26.6	-0.5	-4.2	1
8.73	0.484614	4.232034	9.333235	30.9	-1.8	-4.1	1
8.735	0.596448	3.900456	9.804114	37.4	-2.8	-3.2	1
8.74	0.820116	3.71799	9.876708	45.6	-3	-2.5	1
8.745	1.232136	3.827862	10.31227	56.2	-4.3	-1.4	1
8.75	0.969228	3.568878	10.34955	71.3	-3.7	0.5	1
8.755	1.043784	3.568878	10.31227	84.2	-5.1	1.6	1
8.76	1.269414	3.900456	10.34955	98.9	-7.9	2.2	1
8.765	1.34397	4.047606	10.49474	112.4	-10.5	2.8	1
8.77	1.604916	3.86514	10.49474	123.6	-11.3	3.9	1
8.775	2.201364	4.15944	10.23968	137.1	-7.6	4.6	1
8.78	2.31516	4.673484	9.949303	146.8	1.1	3.5	1
8.785	1.754028	5.079618	9.768799	153.5	13	4.2	1
8.79	0.782838	5.373918	9.586332	159.7	23.5	6	1
8.795	0.298224	5.558346	9.295957	164.7	32.4	7.7	1
8.8	0.782838	5.705496	9.551017	169.3	39.8	10.8	1
8.805	1.194858	5.815368	9.768799	170	46.1	14.3	1
8.81	2.201364	5.152212	9.040896	165.4	52	18.4	1
8.815	3.396222	5.521068	9.513739	163.3	62	23.5	1
8.82	2.837052	6.037074	9.696204	156.9	79.5	31.3	1
8.825	2.389716	6.772824	9.36855	142.8	98	41.5	1
8.83	2.201364	7.104403	9.841393	130.5	109	50.2	1
8.835	1.604916	6.36669	8.497422	111.3	120.9	60.7	1
8.84	1.232136	6.256818	9.478422	98.5	132.2	71.5	1
8.845	1.081062	4.526334	9.150768	81.4	137.4	87.2	1
8.85	3.06072	3.054834	9.841393	60.5	130.2	107.8	1
8.855	5.226768	2.685978	10.89499	45	123.6	130.2	1
8.86	6.868962	1.139922	10.38487	16.3	115	160.1	1
8.865	7.467372	-0.73575	9.188046	-6.5	116	182.2	1
8.87	6.496182	-0.5886	9.62361	-20.9	121.5	199.7	1
8.875	3.994632	0.551322	9.841393	-37.5	127	213.8	1
8.88	1.418526	1.693206	10.63993	-56.6	127.2	221.2	1
8.885	-0.149112	0.514044	10.67524	-85.8	118.4	221.8	1
8.89	-0.596448	-0.992772	8.642611	-107.1	112.3	214.9	1
8.895	-0.484614	-1.840356	6.572701	-123	104	204.6	1
8.9	0.335502	-1.840356	5.191452	-128.8	98.4	192.5	1
8.905	1.493082	-2.022822	3.15882	-133	94.3	179.9	1
8.91	2.576106	-2.281806	1.269414	-131.6	91.4	165.8	1
8.915	4.106466	-1.655928	0.543474	-122.7	88.6	158	1
8.92	6.048846	0.476766	1.08891	-109.2	85.7	154.7	1
8.925	7.50465	3.239262	2.17782	-97.3	83.7	155.1	1
8.93	7.989264	5.411196	2.215098	-91.2	81.4	159.3	1
8.935	9.745255	17.52066	6.790483	-80.4	79.3	163.5	1
8.94	10.94011	29.81651	16.41409	-77	97.4	150.9	1
8.945	3.321666	20.68733	3.339324	-136	146.7	131.7	1
8.95	-4.853988	21.05618	-4.13982	-160.7	164	116	1
8.955	-5.264046	32.9459	3.411918	-114.8	143.3	92.1	1
8.96	-8.026543	29.85379	-3.88476	-120.5	121.8	64.5	1
8.965	-12.20953	31.80402	-6.172452	-117.3	111.3	38.1	1
8.97	-10.19259	23.70685	1.632384	-75.2	46.4	11.6	1
8.975	-3.696408	8.428752	5.519106	-76.9	-6	2	1
8.98	1.269414	0.5886	12.30959	-64.6	-20.9	2.5	1
8.985	1.828584	-4.857912	13.29059	-68.5	-16.8	7.9	1
8.99	-3.097998	-2.097378	13.69084	-64.2	0.9	6.6	1
8.995	-1.53036	1.287072	11.9113	-63.1	-6	-0.9	1
9	1.90314	3.71799	9.040896	-63.2	-15.7	-7.9	1
9.005	2.464272	7.73028	8.642611	-46.1	-10.7	-7.3	1
9.01	1.754028	6.36669	9.26064	-30.6	-7.7	-1.5	1
9.015	-0.633726	3.533562	9.295957	-25.9	-3.5	2.3	1
9.02	-0.6710041	2.833128	10.0219	-17.9	-5.4	2.1	1
9.025	1.043784	3.568878	9.150768	-16.3	-8.3	-0.4	1
9.03	2.799774	5.114934	8.497422	-14.2	-9.8	-1.9	1
9.035	2.650662	5.77809	8.424829	-12.1	-8.6	-1.6	1
9.04	1.34397	5.373918	8.314957	-12.4	-6.3	-1.3	1
9.045	0.894672	5.226768	8.497422	-12.1	-7	-1.6	1
9.05	1.418526	5.005062	8.424829	-14	-8.5	-2.5	1
9.055	1.71675	5.04234	8.424829	-14.8	-8.6	-1.2	1
9.06	1.418526	5.079618	8.642611	-13.5	-7.6	0	1
9.065	1.006506	4.857912	8.605332	-13.7	-7.3	-0.4	1
9.07	0.7082821	4.967784	8.677926	-12.4	-5.8	0.7	1
9.075	0.93195	4.857912	8.677926	-11.4	-5.8	2.1	1
9.08	1.34397	4.820634	8.642611	-10.3	-5.3	2.5	1
9.085	1.865862	4.785318	8.787798	-9.1	-5.2	2.6	1
9.09	2.126808	4.638168	8.895708	-8.9	-3.5	2.1	1
9.095	2.201364	4.60089	8.932986	-8.2	-0.7	0.1	1
9.1	2.08953	4.491018	9.00558	-7.4	0.9	-1.2	1
9.105	1.71675	4.60089	8.895708	-7	3.2	-1.6	1
9.11	1.232136	4.673484	8.895708	-7.2	4.8	-2.7	1
9.115	0.857394	4.710762	8.823114	-7.2	5.7	-2.3	1
9.12	0.820116	4.785318	8.750521	-6.1	5.5	-1.8	1
9.125	0.820116	4.857912	8.677926	-4.6	4.7	-1.6	1
9.13	0.93195	4.785318	8.787798	-4.5	5.1	-1.1	1
9.135	1.11834	4.710762	8.715204	-4.9	5.1	-1.3	1
9.14	1.006506	4.710762	8.677926	-4.6	5.8	-0.8	1
9.145	0.969228	4.785318	8.750521	-3.6	5.7	-0.8	1
9.15	0.969228	4.710762	8.787798	-2.7	5.3	-1.1	1
9.155	0.857394	4.710762	8.750521	-2.8	5.2	-1	1
9.16	0.857394	4.673484	8.787798	-2.2	5.1	-1.1	1
9.165	0.969228	4.785318	8.750521	-2	5.1	-1.1	1
9.17	0.820116	4.74804	8.750521	-1.8	4.9	-1	1
9.175	0.7455601	4.74804	8.750521	-1.5	5.5	-0.2	1
9.18	0.820116	4.710762	8.787798	-1.2	5.4	-0.5	1
9.185	0.820116	4.673484	8.750521	-1.4	5.3	-0.4	1
9.19	0.782838	4.710762	8.715204	-0.8	4.8	-0.2	1
9.195	0.7455601	4.710762	8.787798	-0.6	4.7	-0.9	1
9.2	0.7455601	4.673484	8.715204	-0.2	4.6	-1.3	1
9.205	0.7455601	4.710762	8.787798	-0.2	3.8	-1.1	1
9.21	0.7455601	4.638168	8.715204	0.2	3.6	-0.6	1
9.215	0.7455601	4.638168	8.787798	0.4	3.5	-0.7	1
9.22	0.820116	4.563612	8.787798	1.4	2.8	-0.8	1
9.225	0.894672	4.526334	8.860393	1.9	2.3	-0.9	1
9.23	0.93195	4.526334	8.860393	2.5	1.9	-1.4	1
9.235	0.969228	4.563612	8.895708	3.4	2.1	-1.7	1
9.24	1.043784	4.491018	8.895708	4.2	2.5	-1.6	1
9.245	0.857394	4.60089	8.787798	5.1	2.1	-2	1
9.25	0.782838	4.60089	8.787798	5.9	2.4	-2.1	1
9.255	0.7082821	4.60089	8.787798	6.5	1.6	-2.5	1
9.26	0.7455601	4.60089	8.932986	7.3	1.2	-2.3	1
9.265	0.6710041	4.45374	9.00558	8.4	1.4	-2.6	1
9.27	0.782838	4.379184	9.078175	10.1	0.9	-2.3	1
9.275	0.93195	4.30659	9.223362	12.1	0.5	-2.2	1
9.28	1.006506	4.122162	9.333235	15.5	0.4	-2.9	1
9.285	1.306692	4.269312	9.36855	19.1	0.2	-3	1
9.29	1.418526	4.232034	9.36855	22.4	1.1	-3.8	1
9.295	1.418526	4.341906	9.405828	25.4	1.8	-4.8	1
9.3	1.493082	4.232034	9.36855	28.3	2.8	-5.7	1
9.305	1.381248	4.084884	9.26064	31.7	3.7	-6.6	1
9.31	1.679472	4.269312	9.405828	37.1	3.5	-7.4	1
9.315	1.53036	3.937734	9.333235	41.5	6	-8.8	1
9.32	1.418526	3.937734	9.36855	47.5	6.8	-10.1	1
9.325	1.269414	3.643434	9.62361	56	6.6	-12.1	1
9.33	0.223668	3.900456	9.478422	63.2	6.5	-12.7	1
9.335	1.306692	4.673484	9.876708	73.5	1.3	-12.5	1
9.34	1.043784	5.04234	9.36855	82.9	0.7	-11.3	1
9.345	0.55917	4.820634	9.26064	88.8	3.2	-9.3	1
9.35	0.260946	4.967784	9.333235	96.6	2.8	-7.7	1
9.355	0.6710041	5.226768	9.333235	105.4	2.6	-5.5	1
9.36	1.418526	5.079618	9.405828	112.7	5.8	-3.7	1
9.365	1.604916	4.89519	9.00558	118.2	12.8	-2.3	1
9.37	1.081062	5.264046	8.932986	124.8	19	0.7	1
9.375	0.447336	5.852646	8.895708	129.3	21.5	2.9	1
9.38	0.596448	6.109668	8.860393	130.6	22.5	3.7	1
9.385	1.081062	6.331374	8.860393	128.4	20.7	5.5	1
9.39	0.93195	6.403968	9.188046	121.8	19.3	8.5	1
9.395	1.194858	6.294096	8.460144	113.8	17.5	9.8	1
9.4	1.828584	6.919974	8.642611	107.7	17.8	9.4	1
9.405	1.90314	6.992568	8.424829	100.5	21.2	9.5	1
9.41	1.567638	7.139719	8.097175	88.3	22.8	10.3	1
9.415	1.043784	7.655725	8.207047	75.2	22.6	12.5	1
9.42	1.194858	7.43598	7.844076	61.3	20.9	14.1	1
9.425	1.642194	6.845418	8.242362	49.9	18.2	16.3	1
9.43	3.24711	6.07239	7.806798	32.6	10.2	23.5	1
9.435	4.81671	5.373918	7.698888	19.3	1	33.3	1
9.44	6.384348	4.710762	7.043581	2.3	-7.9	47.4	1
9.445	7.243704	6.184224	8.497422	-7.3	-12.7	58.4	1
9.45	6.235236	5.668218	8.715204	-22.3	-8.1	64.1	1
9.455	4.59108	4.416462	8.532739	-39.6	0.1	64.6	1
9.46	2.538828	2.685978	7.153452	-55	4.2	61.8	1
9.465	1.11834	1.434222	5.519106	-69	1.6	56.6	1
9.47	0.633726	-0.072594	3.594384	-76.1	-7	49	1
9.475	0.7455601	-1.61865	1.81485	-78.8	-17	40.3	1
9.48	1.381248	-1.840356	1.414602	-73.2	-26.3	31.1	1
9.485	2.31516	-0.9201781	2.360286	-64.3	-35	23.1	1
9.49	3.135276	0.551322	3.77685	-58.3	-41.7	15.1	1
9.495	3.4335	1.546056	4.683294	-58.3	-45.9	10.9	1
9.5	3.396222	1.03005	4.24773	-63.5	-49.2	11.6	1
9.505	3.733686	0.44145	3.048948	-67.3	-54.5	12.9	1
9.51	9.184122	11.22656	8.460144	-58.4	-56.2	9.8	1
9.515	5.37588	17.70509	18.19363	-48	9.5	-28.4	1
9.52	-7.13187	11.59542	7.879392	-113.9	78.6	-60.2	1
9.525	-11.87402	12.77262	5.33664	-138.8	63.1	-73.5	1
9.53	-11.72491	18.58995	6.172452	-131.8	40.6	-93.8	1
9.535	-7.579206	23.15356	8.207047	-134.4	9.5	-115.9	1
9.54	-4.516524	17.41079	0.798534	-162.7	1.8	-132.3	1
9.545	1.418526	15.49784	4.067226	-158	-4.7	-132.9	1
9.55	3.510018	10.19651	7.408512	-139.8	-12.2	-101.4	1
9.555	-3.209832	3.459006	9.223362	-138.7	10.5	-67.9	1
9.56	-7.989264	0.773028	10.85771	-125.1	19	-39.6	1
9.565	-13.51622	0.955494	12.05649	-110.6	16.6	-13.7	1
9.57	-10.60461	0.2943	11.40314	-87.9	-3.2	6.5	1
9.575	-6.794406	2.466234	11.14808	-55.5	-24.7	24.9	1
9.58	-0.7082821	3.71799	11.54833	-30.3	-40.3	35	1
9.585	4.181022	3.164706	10.96758	-16.7	-42	36.4	1
9.59	6.831684	2.244528	10.53005	-6.6	-35	35.3	1
9.595	7.057314	1.91295	10.60265	0	-25.9	31.6	1
9.6	5.97429	2.0601	9.586332	3.3	-14	21.6	1
9.605	4.40469	3.790584	9.115453	6.4	-5	13.2	1
9.61	2.464272	5.114934	8.677926	6.3	0.1	6.8	1
9.615	0.410058	5.705496	8.38755	3.8	3.1	3.1	1
9.62	-1.194858	5.740812	8.097175	1.1	2.2	3.3	1
9.625	-1.34397	5.815368	8.02458	-0.4	-3.5	5.3	1
9.63	-0.298224	5.77809	8.097175	-2.1	-9.5	7.7	1
9.635	1.15758	5.668218	8.169768	-3.8	-13.4	9.1	1
9.64	2.426994	5.373918	8.352234	-7	-14.1	8.6	1
9.645	3.321666	5.04234	8.460144	-10.3	-11.7	6.6	1
9.65	3.321666	4.932468	8.497422	-13.2	-7	3.5	1
9.655	2.762496	4.89519	8.570016	-15.1	-2.5	0.9	1
9.66	1.977696	4.785318	8.677926	-16.2	0.5	-1.7	1
9.665	1.34397	4.89519	8.677926	-17.3	2.8	-2.7	1
9.67	1.006506	4.710762	8.823114	-16.9	2.9	-2.3	1
9.675	0.7455601	4.638168	8.860393	-15.8	2.8	-1.4	1
9.68	0.7082821	4.379184	8.860393	-14.3	3.2	-0.2	1
9.685	0.894672	4.194756	8.968303	-12.6	2.3	0.1	1
9.69	1.006506	3.975012	9.040896	-10.4	1.6	1.1	1
9.695	0.969228	4.084884	9.00558	-8.1	1.3	1.2	1
9.7	0.782838	4.269312	9.00558	-5.8	1.8	0.8	1
9.705	0.782838	4.491018	8.860393	-4.7	2.1	1.1	1
9.71	0.857394	4.563612	8.787798	-3.2	1.8	2.1	1
9.715	1.043784	4.710762	8.715204	-2.5	2.1	2.1	1
9.72	1.15758	4.638168	8.750521	-2.6	1.9	1.8	1
9.725	1.11834	4.673484	8.787798	-2.2	2	1.4	1
9.73	1.006506	4.710762	8.787798	-2.3	2.1	0.4	1
9.735	0.969228	4.710762	8.787798	-2.4	2.4	-0.1	1
9.74	0.894672	4.673484	8.860393	-3.1	2.4	-0.3	1
9.745	0.93195	4.673484	8.823114	-3.3	2.4	-0.6	1
9.75	0.894672	4.563612	8.860393	-3.2	2.3	-0.8	1
9.755	0.857394	4.563612	8.895708	-3.1	2.5	-1.1	1
9.76	0.894672	4.563612	8.860393	-2.6	2.3	-1.3	1
9.765	0.820116	4.60089	8.787798	-2.3	2.1	-1.5	1
9.77	0.782838	4.563612	8.860393	-1.8	2	-1.5	1
9.775	0.820116	4.526334	8.860393	-1.6	1.6	-0.9	1
9.78	0.6710041	4.60089	8.932986	-0.8	1.2	-0.4	1
9.785	0.7455601	4.638168	8.823114	-0.1	0.4	0.2	1
9.79	0.93195	4.563612	8.823114	0	-0.7	0.5	1
9.795	0.894672	4.638168	8.895708	0.2	-0.7	1	1
9.8	0.894672	4.638168	8.860393	0.3	-0.1	1.4	1
9.805	0.857394	4.673484	8.860393	0.4	-0.1	1.1	1
9.81	0.820116	4.74804	8.787798	0.7	-0.4	1.5	1
9.815	0.820116	4.673484	8.823114	1.1	-0.2	1.8	1
9.82	0.820116	4.638168	8.823114	1.1	-0.2	2	1
9.825	0.820116	4.638168	8.715204	1.1	-0.8	1.4	1
9.83	0.93195	4.638168	8.823114	1.1	-1.2	1.4	1
9.835	0.894672	4.638168	8.860393	1.2	-1	1.4	1
9.84	0.93195	4.563612	8.787798	1.6	-1.6	0.9	1
9.845	0.93195	4.60089	8.787798	1.6	-1.8	0.9	1
9.85	1.006506	4.491018	8.860393	1.6	-1.6	0.9	1
9.855	0.93195	4.60089	8.895708	2.2	-1.8	0.5	1
9.86	0.969228	4.60089	9.00558	2.4	-2.1	0.9	1
9.865	0.93195	4.673484	8.823114	2.2	-2.2	0.6	1
9.87	1.006506	4.638168	8.968303	3	-3.5	0.9	1
9.875	0.969228	4.74804	8.932986	3.8	-5.1	0.8	1
9.88	1.043784	4.820634	9.040896	4.3	-5.7	1.4	1
9.885	1.006506	4.967784	9.150768	4.4	-6.6	1.5	1
9.89	0.857394	5.152212	9.223362	4.4	-8.5	1.8	1
9.895	0.857394	5.226768	9.150768	4.1	-11.4	2.5	1
9.9	0.820116	5.005062	9.00558	3.8	-14.2	2.8	1
9.905	0.633726	4.857912	9.150768	5.6	-15.8	3.2	1
9.91	0.335502	4.89519	9.333235	7.4	-16.3	3.7	1
9.915	0.223668	4.820634	9.333235	10.2	-17.6	4.1	1
9.92	0.111834	4.785318	9.223362	13.1	-20.1	4.2	1
9.925	-0.074556	4.89519	9.223362	15.2	-22.8	4.2	1
9.93	0.074556	5.114934	9.295957	17.4	-25.7	4.3	1
9.935	0.18639	5.48379	9.513739	17.6	-29.2	4.7	1
9.94	0.410058	5.48379	9.513739	14.9	-34	5.3	1
9.945	0.6710041	5.152212	9.295957	10.3	-38.3	5.1	1
9.95	0.894672	4.820634	9.150768	6.4	-41.5	3.9	1
9.955	1.043784	4.785318	9.223362	3.7	-43.7	2.4	1
9.96	0.969228	4.932468	9.441144	0.7	-45.7	0	1
9.965	0.7455601	5.152212	9.441144	-3.2	-47.8	-2.5	1
9.97	0.410058	5.04234	9.26064	-8.7	-50.7	-6	1
9.975	-0.6710041	5.005062	9.223362	-11.6	-51.5	-10.5	1
9.98	-3.023442	4.74804	9.295957	-13.5	-51	-20.9	1
9.985	-6.123402	4.194756	9.696204	-14.6	-51.8	-36.6	1
9.99	-8.026543	4.60089	10.71252	-16.3	-59.4	-63.6	1
[truncated: 4,162 more rows]
