# Supplementary material for: Real-Time Detection of Freezing Motions in Parkinson's Patients for Adaptive Gait Phase Synchronous Cueing
Source: Front Neurol. 2021 Dec 6;12:720516. doi: 10.3389/fneur.2021.720516 (PMC8685223; doi:10.3389/fneur.2021.720516)
Supplement: Supplementary file 2 [file Data_Sheet_2.zip › data/S6/S6_left_foot_trial_2.csv]

time	acc_x	acc_y	acc_z	gyr_x	gyr_y	gyr_z	FoG
0	-1.83774	7.22016	6.97164	-1.1	0	0.9	0
0.005	-1.75926	7.14822	6.97164	-1.5	-0.5	0.9	0
0.01	-1.64808	7.076281	7.04358	-1.8	-0.1	1.4	0
0.015	-1.60884	6.9978	7.15476	-1.4	0	1.3	0
0.02	-1.49766	6.9651	7.11552	-1.7	0	1.1	0
0.025	-1.45842	6.9651	7.11552	-1.4	0.4	0.9	0
0.03	-1.57614	6.92586	7.004341	-1.1	1.3	1	0
0.035	-1.60884	6.9978	7.076281	-0.7	1.3	0.2	0
0.04	-1.64808	7.03704	6.9324	-0.7	1.6	-0.2	0
0.045	-1.68732	6.9978	6.9324	-0.5	1.7	-0.2	0
0.05	-1.64808	6.9978	6.899701	-1	1.5	-0.4	0
0.055	-1.64808	6.92586	6.899701	-1.3	1.4	-1.2	0
0.06	-1.68732	6.9978	6.86046	-1.4	1.3	-1	0
0.065	-1.68732	6.89316	6.78852	-2.3	1.5	-1.1	0
0.07	-1.72656	6.814681	6.899701	-2.3	1.9	-1.6	0
0.075	-1.60884	6.85392	6.97164	-2.5	2.3	-1.8	0
0.08	-1.60884	6.89316	6.899701	-2.6	2.7	-2.3	0
0.085	-1.68732	6.92586	6.9324	-3.2	2.8	-2.2	0
0.09	-1.72656	6.92586	6.86046	-4	3	-2.3	0
0.095	-1.72656	7.03704	6.9324	-4.6	3.2	-2.1	0
0.1	-1.7985	7.14822	6.9324	-5.3	2.8	-2.5	0
0.105	-1.75926	7.108981	7.04358	-5.6	2.3	-2.6	0
0.11	-1.7985	7.108981	7.004341	-6	2.5	-2.8	0
0.115	-1.83774	7.18746	7.004341	-6.5	2.3	-2.8	0
0.12	-1.94892	7.076281	7.076281	-6.6	1.8	-2.1	0
0.125	-1.83774	6.9651	7.004341	-6.7	0.9	-1.6	0
0.13	-1.94892	7.03704	7.2267	-5.8	0.2	-0.4	0
0.135	-1.94892	6.9651	7.2594	-5.4	-0.2	0	0
0.14	-1.94892	6.92586	7.298641	-5.6	0.4	-0.1	0
0.145	-1.83774	6.92586	7.44252	-5.5	0.7	0.2	0
0.15	-1.90968	6.92586	7.44252	-4.4	1.1	0.4	0
0.155	-1.87698	6.92586	7.481761	-3.3	1.4	0.3	0
0.16	-1.7985	6.85392	7.44252	-2.1	1.1	0.9	0
0.165	-1.64808	6.89316	7.403281	-0.4	0.6	1.3	0
0.17	-1.64808	6.92586	7.44252	1	0.5	1.1	0
0.175	-1.64808	6.9651	7.37058	2.4	0.9	0.9	0
0.18	-1.75926	6.9651	7.298641	4.2	1.1	0.7	0
0.185	-1.72656	6.9651	7.2594	6	1.1	0.4	0
0.19	-1.60884	6.89316	7.298641	6.8	0.6	0	0
0.195	-1.57614	6.9651	7.18746	7.5	0.8	-0.4	0
0.2	-1.68732	6.9651	7.004341	7.9	0.9	-0.5	0
0.205	-1.7985	6.92586	6.97164	8.5	1.1	-0.2	0
0.21	-1.7985	6.89316	6.899701	8.4	1.3	-0.5	0
0.215	-1.7985	6.89316	7.004341	8.1	1.4	-0.8	0
0.22	-1.72656	6.89316	6.9324	7.7	1.4	-1.4	0
0.225	-1.68732	6.9651	6.9324	7.5	1.5	-1.8	0
0.23	-1.68732	6.9651	6.86046	6.6	1.6	-1.8	0
0.235	-1.75926	6.9978	6.82776	6	1.8	-2.1	0
0.24	-1.72656	7.03704	6.78852	4.9	1.8	-2.1	0
0.245	-1.7985	7.076281	6.78852	4.1	1.8	-3	0
0.25	-1.7985	7.03704	6.78852	3	1.6	-3.1	0
0.255	-1.83774	6.9651	6.82776	2.5	1.6	-3.2	0
0.26	-1.87698	7.03704	6.82776	1.1	1.3	-3.5	0
0.265	-1.87698	6.9978	6.82776	0.5	1.3	-3.6	0
0.27	-1.87698	7.03704	6.82776	-0.2	1.4	-4.1	0
0.275	-1.98816	6.9978	6.899701	-1.4	1.4	-3.3	0
0.28	-2.0274	7.03704	6.899701	-1.8	0.8	-3.2	0
0.285	-2.09934	7.03704	6.86046	-2.6	0.8	-3.4	0
0.29	-2.0601	7.03704	6.899701	-3.9	0.7	-2.9	0
0.295	-2.0274	7.03704	6.82776	-4.8	0.1	-2.3	0
0.3	-1.98816	7.03704	6.86046	-5.5	0	-2.2	0
0.305	-1.94892	7.03704	6.899701	-6.5	0	-2.2	0
0.31	-1.94892	7.03704	6.9324	-7.2	-0.2	-1.7	0
0.315	-1.87698	7.03704	6.97164	-8.1	-0.3	-1.6	0
0.32	-1.90968	7.076281	6.9324	-9	-0.3	-1.7	0
0.325	-1.90968	6.9651	6.97164	-9.5	-0.4	-0.7	0
0.33	-1.83774	6.9978	7.076281	-9.5	-0.4	-1.1	0
0.335	-1.83774	6.9651	7.076281	-9.8	-0.2	-1.3	0
0.34	-1.7985	6.89316	7.18746	-9.5	-0.2	-1.4	0
0.345	-1.7985	6.85392	7.2594	-9.2	-0.3	-1.9	0
0.35	-1.75926	6.89316	7.2594	-8.5	0	-1.1	0
0.355	-1.75926	6.814681	7.403281	-7.3	-0.2	-1.6	0
0.36	-1.68732	6.814681	7.37058	-6.6	-0.4	-1.4	0
0.365	-1.68732	6.74274	7.403281	-5.4	0	-1.9	0
0.37	-1.68732	6.85392	7.403281	-4.1	0.2	-1.9	0
0.375	-1.75926	6.814681	7.37058	-2.3	0.4	-2.1	0
0.38	-1.7985	6.89316	7.298641	-1	0.6	-1.9	0
0.385	-1.83774	6.85392	7.298641	-0.1	0.9	-2	0
0.39	-1.87698	6.85392	7.2267	1	0.6	-2.1	0
0.395	-1.87698	6.814681	7.2267	2	0.8	-1.8	0
0.4	-1.90968	6.89316	7.15476	2.3	0.9	-2	0
0.405	-1.90968	6.89316	7.076281	2	0.7	-2.3	0
0.41	-1.90968	6.92586	7.076281	2.5	0.6	-1.6	0
0.415	-1.90968	6.89316	7.076281	2.3	0.5	-1.4	0
0.42	-1.90968	6.9651	7.004341	2.1	0.4	-1.2	0
0.425	-1.90968	6.92586	7.04358	1.8	0.3	-1.8	0
0.43	-1.94892	6.92586	7.004341	1.7	0.4	-1.4	0
0.435	-1.90968	6.9651	6.9324	0.9	0.3	-1.6	0
0.44	-1.94892	6.9978	6.97164	0.5	0	-1.6	0
0.445	-1.94892	6.9651	7.004341	0.1	-0.2	-1.1	0
0.45	-1.94892	6.9651	6.9324	-0.4	-0.4	-1.5	0
0.455	-1.90968	6.9651	6.97164	-1.8	-0.1	-0.9	0
0.46	-1.94892	6.9651	6.97164	-2.2	-0.3	-0.8	0
0.465	-1.94892	6.89316	7.004341	-2.6	-0.4	-0.9	0
0.47	-1.98816	6.89316	7.04358	-3.4	-0.5	-0.6	0
0.475	-1.87698	6.89316	7.11552	-3.2	-0.6	-0.4	0
0.48	-1.87698	6.85392	7.11552	-3.6	-0.4	0	0
0.485	-1.90968	6.85392	7.076281	-3.5	-0.4	-0.1	0
0.49	-1.87698	6.85392	7.11552	-3.7	-0.7	0	0
0.495	-1.90968	6.92586	7.076281	-3.5	-0.7	-0.1	0
0.5	-1.90968	6.814681	7.18746	-3.9	-0.4	-0.2	0
0.505	-1.90968	6.814681	7.2594	-3.4	-0.5	-0.4	0
0.51	-1.90968	6.781981	7.2267	-3.3	-0.3	-0.4	0
0.515	-1.83774	6.814681	7.15476	-2.8	-0.6	0.2	0
0.52	-1.7985	6.814681	7.18746	-2.5	-0.4	0.2	0
0.525	-1.87698	6.814681	7.2594	-1.8	0	-0.4	0
0.53	-1.83774	6.781981	7.2267	-1.2	0	-0.2	0
0.535	-1.83774	6.781981	7.2594	-0.6	0	-0.1	0
0.54	-1.7985	6.85392	7.2594	-0.4	0	-0.2	0
0.545	-1.83774	6.85392	7.2594	0.1	-0.2	-0.4	0
0.55	-1.87698	6.85392	7.2267	0.7	-0.3	-0.2	0
0.555	-1.83774	6.814681	7.18746	1.6	-0.1	-0.7	0
0.56	-1.87698	6.85392	7.11552	1.6	-0.4	-0.2	0
0.565	-1.87698	6.89316	7.11552	1.6	-0.1	0	0
0.57	-1.83774	6.85392	7.15476	1.6	-0.2	-0.2	0
0.575	-1.87698	6.89316	7.04358	1.4	-0.4	0	0
0.58	-1.90968	6.89316	7.076281	1.3	-0.5	0	0
0.585	-1.87698	6.85392	7.11552	1.1	-0.2	0	0
0.59	-1.90968	6.92586	7.076281	0.4	0	-0.2	0
0.595	-1.90968	6.85392	7.15476	0.9	-0.1	-0.3	0
0.6	-1.90968	6.89316	7.15476	0.9	-0.2	0.1	0
0.605	-1.90968	6.85392	7.11552	0.6	-0.5	0.3	0
0.61	-1.90968	6.89316	7.04358	0.2	-0.7	0.3	0
0.615	-1.83774	6.89316	7.11552	0.4	-0.3	-0.1	0
0.62	-1.87698	6.781981	7.15476	0.2	-0.2	0	0
0.625	-1.83774	6.85392	7.11552	0.1	0	0.4	0
0.63	-1.7985	6.92586	7.11552	0.3	-0.2	0.2	0
0.635	-1.87698	6.85392	7.18746	0.3	-0.3	0.4	0
0.64	-1.87698	6.814681	7.2267	0	-0.4	0	0
0.645	-1.87698	6.85392	7.18746	0.3	-0.5	0.1	0
0.65	-1.83774	6.89316	7.15476	1	-0.2	0	0
0.655	-1.90968	6.814681	7.18746	1.2	-0.3	0.1	0
0.66	-1.87698	6.814681	7.18746	1.2	-0.4	0.2	0
0.665	-1.87698	6.85392	7.15476	1.1	-0.7	0.1	0
0.67	-1.87698	6.85392	7.15476	0.8	-0.6	0.2	0
0.675	-1.90968	6.85392	7.18746	1	-0.2	0.3	0
0.68	-1.87698	6.89316	7.11552	1.3	-0.4	0.2	0
0.685	-1.90968	6.92586	7.076281	0.5	-0.7	0.7	0
0.69	-1.94892	6.814681	7.076281	0.6	-0.7	0.7	0
0.695	-1.87698	6.85392	7.076281	0.4	-0.7	0.7	0
0.7	-1.83774	6.89316	7.004341	0.3	-1	0.9	0
0.705	-1.87698	6.89316	7.04358	0	-0.7	1.1	0
0.71	-1.87698	6.92586	6.9324	-0.7	-0.7	0.7	0
0.715	-1.87698	6.89316	7.004341	-1.1	-0.7	0.3	0
0.72	-1.90968	6.9651	6.97164	-1.8	-0.9	0.8	0
0.725	-1.87698	6.89316	6.97164	-2	-0.9	0.9	0
0.73	-1.90968	6.89316	7.004341	-2.8	-0.7	0.5	0
0.735	-1.90968	6.89316	7.076281	-3.3	-0.8	0.9	0
0.74	-1.87698	6.9978	7.04358	-3.7	-1	0.5	0
0.745	-1.94892	6.9651	7.04358	-3.9	-1.4	0.9	0
0.75	-1.87698	6.9651	7.04358	-4.5	-1.6	0.7	0
0.755	-1.83774	6.89316	7.11552	-4.8	-1.5	0.7	0
0.76	-1.75926	6.92586	7.15476	-5.1	-1.8	0.2	0
0.765	-1.75926	6.92586	7.2267	-5.3	-1.8	0.2	0
0.77	-1.83774	6.85392	7.18746	-5.1	-1.7	0	0
0.775	-1.83774	6.85392	7.18746	-5.3	-1.7	0.2	0
0.78	-1.87698	6.89316	7.2267	-5.1	-1.6	0.5	0
0.785	-1.90968	6.85392	7.18746	-4.9	-1.4	0.5	0
0.79	-1.90968	6.814681	7.18746	-4.8	-1.4	1.2	0
0.795	-1.87698	6.814681	7.18746	-4.8	-1.8	1.2	0
0.8	-1.87698	6.814681	7.15476	-4.6	-1.6	0.9	0
0.805	-1.90968	6.85392	7.18746	-5	-1.6	1	0
0.81	-1.87698	6.85392	7.18746	-4.7	-1.2	1.4	0
0.815	-1.90968	6.85392	7.18746	-4.9	-0.9	2	0
0.82	-1.83774	6.85392	7.2267	-4.6	-1.7	1.4	0
0.825	-1.83774	6.89316	7.298641	-4.6	-1.9	1.4	0
0.83	-1.87698	6.92586	7.33134	-4.1	-1.5	1.6	0
0.835	-1.72656	6.9651	7.2594	-3.2	-1.5	1.1	0
0.84	-1.64808	6.89316	7.403281	-2.6	-1.6	1.3	0
0.845	-1.60884	6.781981	7.44252	-1.4	-1.3	1.7	0
0.85	-1.68732	6.92586	7.65834	0	-0.7	2.1	0
0.855	-1.60884	6.9978	7.62564	1	-0.2	1.6	0
0.86	-1.49766	7.14822	7.62564	2.8	0.3	1.8	0
0.865	-1.19682	7.298641	7.5537	4.6	1.3	1.9	0
0.87	-0.9744601	7.66488	7.2594	5.8	2.8	2.1	0
0.875	-0.8959801	8.21424	6.71658	7.4	5.8	2.7	0
0.88	-0.8959801	8.770141	6.023341	9.2	9.7	3	0
0.885	-1.0464	9.5811	5.15352	11.1	13.8	4	0
0.89	-1.15758	10.24164	4.49952	13.5	17.9	5.8	0
0.895	-0.9744601	11.42538	4.42758	14.4	20	6.9	0
0.9	-0.67362	11.71968	3.77358	12.4	22.7	6.7	0
0.905	-0.37278	11.45808	2.9757	11.1	25.4	6.5	0
0.91	-0.63438	11.53656	2.21052	11.2	28.2	6.4	0
0.915	-0.9744601	11.45808	1.59576	12.6	29.8	7.1	0
0.92	-1.23606	11.71968	1.37994	14.8	29.6	8.8	0
0.925	-1.19682	12.12516	1.48458	18.4	26.5	11.2	0
0.93	-1.0137	12.4587	1.45188	20.8	23.1	12.4	0
0.935	-0.8240401	12.30828	1.12488	22.1	21.4	12.3	0
0.94	-0.7848001	12.1971	0.90252	22.8	20.5	12.1	0
0.945	-0.8240401	12.26904	0.90252	25.8	18.6	12.3	0
0.95	-0.8959801	12.12516	0.90252	28.3	16.3	13.3	0
0.955	-0.8240401	11.71968	0.7978801	31	13.7	14.6	0
0.96	-0.71286	11.56926	0.7978801	34.7	10.9	16.1	0
0.965	-0.7455601	11.35344	0.94176	38.7	7.9	18.4	0
0.97	-0.67362	11.35344	1.26876	42.4	5.6	20.4	0
0.975	-0.67362	11.3142	1.62846	46.9	3	22.2	0
0.98	-0.5232	11.27496	2.03394	50.6	0.5	24.5	0
0.985	-0.33354	11.0526	2.43288	54.3	-1.5	26.4	0
0.99	-0.37278	11.09184	3.0084	57.1	-2	28.4	0
0.995	-0.44472	11.0526	3.6297	59.8	-2.3	29.8	0
1	-0.2943	11.0199	3.91746	61.5	-2.1	30.5	0
1.005	0.0327	10.7583	4.21176	62.7	-0.5	31.3	0
1.01	0.2943	10.464	4.38834	64.1	2.8	32.5	0
1.015	0.59514	11.0526	5.66364	66.7	7.6	33.6	0
1.02	-0.0327	10.28088	5.55246	65.8	15.4	33.4	0
1.025	-0.44472	9.32604	5.15352	64	21.4	33.4	0
1.03	-0.8959801	9.06444	5.15352	65.9	25.2	35.4	0
1.035	-0.9352201	8.95326	5.36934	69.2	27.3	37.6	0
1.04	-0.9352201	8.920561	5.48052	72.3	28.7	39.7	0
1.045	-1.08564	8.920561	5.624401	75.9	30.1	41.7	0
1.05	-1.15758	8.730901	5.918701	77.9	31.1	43.1	0
1.055	-1.23606	8.36466	5.696341	78.8	31.9	44.3	0
1.06	-1.42572	8.142301	5.80752	80.3	33.5	45.4	0
1.065	-1.68732	7.704121	5.87946	82.8	34	45.6	0
1.07	-1.90968	7.481761	5.87946	85.6	33.2	45.4	0
1.075	-2.17128	7.076281	6.2784	87.6	30.7	45	0
1.08	-2.58984	6.781981	6.500761	89.8	27.6	44	0
1.085	-2.89068	6.48768	6.677341	90.7	24.1	41.9	0
1.09	-2.92338	6.186841	7.15476	92.4	19.7	39.4	0
1.095	-2.89068	5.89254	7.69758	92.8	13.7	34.1	0
1.1	-2.70102	5.37588	7.808761	92.1	9.8	29.4	0
1.105	-2.70102	4.6434	7.84146	91.4	5.7	23.1	0
1.11	-2.70102	3.97632	7.985341	91.1	1.9	18.2	0
1.115	-2.70102	3.45966	8.35158	91.2	-2.2	12.7	0
1.12	-2.58984	3.05418	9.110221	91	-7.7	5.3	0
1.125	-2.85144	2.46558	9.842701	88.9	-11.9	0	0
1.13	-3.26346	1.7658	10.74522	86.5	-15.9	-6	0
1.135	-3.5643	0.95484	11.8374	82.8	-20.4	-11.7	0
1.14	-3.8259	0.40548	13.10616	78.7	-25.1	-18.3	0
1.145	-4.23792	0.10464	15.06816	72.8	-29.4	-25.4	0
1.15	-4.64994	-0.327	17.28522	63.9	-33.9	-31.7	0
1.155	-5.21892	-0.8109601	19.79004	48.3	-39.1	-40.9	0
1.16	-5.814061	-0.8109601	22.58916	32.6	-41.8	-49.3	0
1.165	-6.304561	-1.10526	24.76698	11.9	-44.4	-58.8	0
1.17	-5.78136	-0.9156	25.42098	-11.5	-47.1	-68.7	0
1.175	-2.89068	2.87106	18.66516	-30.8	-44.5	-78.7	0
1.18	-5.068501	4.78728	7.73028	-43.4	-33.3	-90.5	0
1.185	-7.1286	12.01398	5.44782	-33	-32.6	-90.6	0
1.19	-4.8396	15.9576	5.87946	-26.6	-54.2	-82.3	0
1.195	-1.90968	9.2868	4.86576	-40	-77	-69.3	0
1.2	-0.11118	7.66488	5.2647	-37.5	-83.7	-60.3	0
1.205	0.2616	8.61972	6.31764	-23.8	-74.3	-58.4	0
1.21	-0.56244	8.84208	6.677341	-13.3	-53.2	-59.8	0
1.215	-2.09934	8.21424	6.2784	-4.2	-32.4	-57.6	0
1.22	-3.45312	7.704121	6.422281	4.3	-22.3	-51.5	0
1.225	-3.3354	7.51446	7.04358	13.5	-20.4	-44.5	0
1.23	-2.85144	7.22016	7.076281	21	-20.2	-39.2	0
1.235	-2.66178	7.18746	7.11552	28.8	-18.1	-33.7	0
1.24	-2.8122	7.481761	6.9324	37.5	-14.8	-29.1	0
1.245	-3.00186	7.5537	6.64464	42.2	-13.7	-25.6	0
1.25	-2.77296	7.481761	6.53346	45.9	-14.7	-22.6	0
1.255	-2.3217	7.14822	6.82776	47.2	-15.5	-19.7	0
1.26	-1.72656	7.03704	7.298641	47.4	-16.1	-18.5	0
1.265	-1.49766	6.89316	7.69758	44.8	-13.5	-20	0
1.27	-1.68732	6.74274	7.84146	40.3	-12.4	-21.3	0
1.275	-2.13858	6.814681	7.9134	33.8	-13.1	-22.9	0
1.28	-2.09934	6.74274	7.73028	26.5	-15.8	-23.6	0
1.285	-2.09934	6.92586	7.5537	19.2	-18.7	-24.7	0
1.29	-2.0601	7.108981	7.11552	10.8	-22.8	-26.1	0
1.295	-1.90968	7.51446	6.500761	3.9	-25.9	-27	0
1.3	-1.98816	7.88724	5.77482	-2.2	-28.7	-28.4	0
1.305	-2.0601	8.29272	5.04234	-7.2	-31.3	-29.2	0
1.31	-1.98816	8.770141	4.24446	-11.9	-33.8	-30.1	0
1.315	-2.17128	9.214861	3.59046	-14.9	-35.5	-30.3	0
1.32	-2.13858	9.5811	3.15882	-16.9	-37	-30.8	0
1.325	-2.0601	9.692281	2.83182	-16.9	-39.3	-31.4	0
1.33	-2.0274	9.83616	2.46558	-16.1	-40.3	-31.5	0
1.335	-1.90968	9.947341	2.39364	-12.9	-41	-31.6	0
1.34	-1.94892	9.947341	2.53752	-9.5	-40.8	-31.9	0
1.345	-1.90968	9.731521	2.9757	-5.2	-40	-31.5	0
1.35	-1.87698	9.46992	3.41388	0.4	-38.6	-30.8	0
1.355	-1.98816	9.214861	3.88476	3.9	-36.6	-29.8	0
1.36	-2.0601	8.920561	4.3164	7	-33.9	-28.9	0
1.365	-2.21052	8.58702	4.6107	9.5	-30.5	-27.1	0
1.37	-2.13858	8.4039	4.9704	11	-28.1	-25.7	0
1.375	-2.289	8.253481	5.15352	12.4	-24.7	-23.8	0
1.38	-2.3217	8.142301	5.2647	13.6	-21	-21.4	0
1.385	-2.47212	8.142301	5.40858	14.8	-17	-18.9	0
1.39	-2.36094	8.07036	5.48052	14.9	-14.2	-16.3	0
1.395	-2.24976	8.03112	5.624401	14.6	-12.1	-13.7	0
1.4	-2.289	8.07036	5.73558	14.6	-9.5	-11.8	0
1.405	-2.17128	7.848001	5.87946	14.6	-7.2	-10.2	0
1.41	-1.90968	7.91994	5.9514	14.6	-4.2	-8.1	0
1.415	-1.83774	7.998421	6.023341	14.1	-1.1	-6.4	0
1.42	-1.98816	7.95918	5.99064	12.7	1.8	-4.9	0
1.425	-2.0601	7.95918	6.06258	11.1	5	-1.8	0
1.43	-2.0274	8.03112	5.99064	10	8.2	0.5	0
1.435	-1.75926	8.18154	6.023341	9.1	11.6	2.7	0
1.44	-1.49766	8.32542	5.99064	8.1	16.3	5.8	0
1.445	-1.64808	8.32542	6.023341	6.2	22.9	9.5	0
1.45	-1.68732	8.32542	6.20646	4.3	28.7	14.5	0
1.455	-1.7985	8.32542	6.2457	1.6	34.1	18.9	0
1.46	-1.60884	8.32542	6.2457	-1.1	40.5	23.8	0
1.465	-1.42572	8.32542	6.2784	-4.7	47	28.6	0
1.47	-1.42572	8.21424	6.2457	-10.9	53.7	34	0
1.475	-1.5369	8.21424	6.2457	-16.2	57.8	38.9	0
1.48	-1.75926	8.32542	6.2784	-21.5	60.8	43.8	0
1.485	-1.7985	8.36466	6.2784	-27	62.3	48.9	0
1.49	-1.75926	8.32542	6.13452	-32.5	61.8	53.4	0
1.495	-1.72656	8.32542	6.023341	-39.6	60	57.7	0
1.5	-1.60884	8.4039	5.9514	-45.2	57.9	60.6	0
1.505	-1.308	8.58702	5.918701	-49.9	54.7	62.2	0
1.51	-1.0464	8.58702	5.66364	-54.3	52.1	63.4	0
1.515	-0.9744601	8.51508	5.36934	-58.2	49.4	63	0
1.52	-1.23606	8.61972	5.04234	-62.5	46.3	62	0
1.525	-1.60884	9.247561	4.6107	-65.3	42.7	60.9	0
1.53	-1.90968	9.76422	4.06788	-67.4	37.3	58.8	0
1.535	-1.87698	9.83616	3.3354	-69.6	29.6	56.7	0
1.54	-1.72656	9.76422	2.53752	-69.9	20	53.6	0
1.545	-1.68732	9.80346	1.92276	-68.3	12.5	50.9	0
1.55	-1.83774	10.02582	1.52382	-65.6	5.8	46.9	0
1.555	-2.0274	10.137	1.22952	-61.8	-3.8	40.1	0
1.56	-2.3217	9.947341	0.7586401	-58.8	-10.3	34.5	0
1.565	-2.66178	9.62034	0.47088	-54.8	-17	27.4	0
1.57	-2.92338	9.35874	0.39894	-49.3	-24.9	20.1	0
1.575	-3.00186	9.62034	0.54282	-42.4	-32.2	12.3	0
1.58	-2.66178	9.76422	0.90252	-33.3	-40.2	1.8	0
1.585	-2.17128	9.80346	1.05294	-27.2	-44.7	-7	0
1.59	-1.83774	9.692281	1.48458	-22.2	-47.1	-14	0
1.595	-1.60884	9.80346	1.92276	-17.7	-46.9	-19.1	0
1.6	-1.45842	10.28088	2.50482	-13.6	-46.2	-22	0
1.605	-1.308	10.57518	2.93646	-10	-45.9	-22.7	0
1.61	-1.0464	10.64712	3.11958	-7.8	-45.3	-23.5	0
1.615	-0.8632801	10.57518	3.23076	-5.8	-44.1	-21	0
1.62	-0.71286	10.35282	3.37464	-5.1	-42	-18.1	0
1.625	-0.56244	10.28088	3.51852	-4.4	-38.7	-13.2	0
1.63	-0.37278	10.05852	3.74088	-3.6	-34.1	-6.7	0
1.635	-0.33354	9.875401	3.81282	-3.7	-28.7	-2.2	0
1.64	-0.44472	9.214861	3.81282	-4	-23.1	1.8	0
1.645	-0.56244	8.51508	3.81282	-4.4	-17.5	5.8	0
1.65	-0.8959801	7.998421	3.84552	-4.5	-11.7	8.9	0
1.655	-1.0464	7.66488	4.02864	-5.5	-6.3	10.4	0
1.66	-1.308	7.298641	4.10058	-7.2	-1.1	11.7	0
1.665	-1.45842	6.7035	4.10058	-9.5	2.7	11.7	0
1.67	-1.87698	6.29802	4.24446	-12.1	6.8	11.2	0
1.675	-2.09934	6.44844	4.6107	-15.8	12	8.6	0
1.68	-2.74026	6.92586	5.2974	-20.1	15.5	5.1	0
1.685	-4.8396	9.06444	6.86046	-25.4	15.5	2.5	0
1.69	-4.87884	7.848001	7.73028	-38.1	4.4	1.9	0
1.695	-3.60354	5.74866	6.71658	-51.9	-4.2	-0.8	0
1.7	-2.09934	4.78728	6.78852	-59.5	-10.7	-1	0
1.705	-0.8632801	4.9377	8.16846	-65.1	-11.5	-1.4	0
1.71	-0.2616	5.63748	9.91464	-73.3	-7.7	-3.5	0
1.715	-0.7848001	5.5263	11.03952	-86.3	-1.8	-3.9	0
1.72	-2.40018	4.6434	11.03952	-102	1.1	-3.5	0
1.725	-3.60354	5.5263	9.33258	-118	-0.5	-2	0
1.73	-4.0548	7.076281	6.74928	-126	-4.3	-3.2	0
1.735	-2.17128	8.6982	5.55246	-133.4	-8.2	-4.9	0
1.74	-0.8632801	10.39206	5.08158	-138.3	-10.9	-5.8	0
1.745	-0.8240401	9.247561	5.22546	-144.3	-9.5	-5.7	0
1.75	-1.83774	7.91994	6.2784	-149.8	-5.1	-6.3	0
1.755	-2.24976	6.781981	7.04358	-152.3	-3.9	-7.4	0
1.76	-1.98816	6.26532	7.481761	-152.8	-3.7	-9.3	0
1.765	-1.75926	6.22608	8.02458	-151.4	-2.1	-10.7	0
1.77	-1.90968	6.15414	8.09652	-150.7	-1.5	-11.1	0
1.775	-2.40018	6.00372	7.952641	-149.8	-1.1	-11.1	0
1.78	-2.8122	6.114901	7.880701	-145.3	-2.5	-11.1	0
1.785	-2.58984	5.97102	7.76952	-139.3	-5.8	-11.8	0
1.79	-2.13858	5.85984	7.9134	-134.7	-6.2	-11.6	0
1.795	-2.24976	5.74866	8.13576	-129.2	-6.7	-9.4	0
1.8	-2.43942	5.59824	8.45622	-123.5	-6.4	-8.4	0
1.805	-3.11304	5.59824	8.63934	-118.6	-9.3	-6.3	0
1.81	-2.36094	5.487061	8.5347	-113.1	-15.6	-3	0
1.815	-1.94892	5.5263	8.35158	-109.5	-18	-1.4	0
1.82	-1.49766	5.8206	8.27964	-106.1	-16.8	-0.7	0
1.825	-1.64808	5.70942	8.2404	-103.6	-14.8	0.9	0
1.83	-1.5369	5.45436	8.35158	-101.7	-14.3	2.3	0
1.835	1.308	4.71534	8.5674	-99.8	-13.7	3.5	0
1.84	-1.68732	6.409201	9.14946	-93.5	-1.1	-3.6	0
1.845	0.0327	6.114901	9.5157	-80.2	-5	-3.7	0
1.85	-1.45842	4.86576	10.49016	-68.1	-5.1	-4.9	0
1.855	-2.43942	3.97632	10.78446	-50.7	-6.2	-2.1	0
1.86	-2.40018	3.61008	10.41822	-35	-5.9	0	0
1.865	-1.87698	4.23792	9.36528	-22.4	-6.1	2.4	0
1.87	-2.17128	5.67672	8.09652	-12.8	-5.8	5.3	0
1.875	-2.21052	6.74274	7.298641	-12.4	-6.5	7.1	0
1.88	-1.64808	6.9651	7.18746	-15.4	-7.7	7.7	0
1.885	-1.34724	6.52038	7.481761	-18.8	-9.2	7.2	0
1.89	-1.42572	6.00372	7.985341	-21.8	-9.7	7	0
1.895	-1.5369	5.5263	8.312341	-23.2	-9.8	6.4	0
1.9	-1.60884	5.41512	8.495461	-22.7	-9.4	5.8	0
1.905	-1.57614	5.34318	8.5674	-21.2	-9.6	5.5	0
1.91	-1.38648	5.41512	8.42352	-19.7	-9.3	5.6	0
1.915	-1.08564	5.67672	8.5347	-17	-8.9	5.6	0
1.92	-0.8632801	5.70942	8.38428	-14.8	-8.1	5.6	0
1.925	-0.67362	5.74866	8.38428	-13.5	-7	4.2	0
1.93	-0.71286	5.74866	8.38428	-11.7	-6	3.4	0
1.935	-0.8632801	5.67672	8.45622	-9.7	-4.9	2.2	0
1.94	-0.7848001	5.78136	8.38428	-7.4	-3.9	1	0
1.945	-0.7848001	5.74866	8.42352	-5.7	-2.9	0	0
1.95	-0.7848001	5.74866	8.45622	-3.8	-1.6	-1.4	0
1.955	-0.71286	5.67672	8.42352	-2	-0.7	-2.9	0
1.96	-0.67362	5.67672	8.38428	-0.4	0.2	-4.8	0
1.965	-0.8240401	5.70942	8.38428	0.7	1.4	-6	0
1.97	-0.7455601	5.93178	8.42352	1.8	2.1	-7.5	0
1.975	-0.7848001	5.97102	8.35158	3.5	2.9	-8.4	0
1.98	-1.12488	5.85984	8.27964	4.6	4.4	-10	0
1.985	-1.08564	5.67672	8.312341	5	5.3	-11.2	0
1.99	-1.2753	5.56554	8.35158	5.9	5.3	-11.6	0
1.995	-1.38648	5.487061	8.42352	6.8	6.3	-12.2	0
2	-1.38648	5.5263	8.27964	7.2	7.2	-12.1	0
2.005	-1.49766	5.5263	8.2404	7.5	7.6	-12.2	0
2.01	-1.49766	5.59824	8.207701	8	7.5	-12.4	0
2.015	-1.68732	5.59824	8.2404	8.2	7.2	-12.3	0
2.02	-1.83774	5.67672	8.2404	7.9	7	-12.4	0
2.025	-1.94892	5.56554	8.13576	7	6.4	-11.4	0
2.03	-1.94892	5.487061	8.207701	6.5	6.1	-10.8	0
2.035	-2.0274	5.232	8.2404	5.8	5.4	-10.2	0
2.04	-2.09934	5.232	8.207701	4.5	4.6	-8.9	0
2.045	-2.09934	5.30394	8.207701	4.3	4	-7.7	0
2.05	-2.0601	5.487061	8.13576	4.1	3.3	-6.1	0
2.055	-1.94892	5.487061	8.13576	3	2.3	-5.4	0
2.06	-1.75926	5.45436	8.16846	2.7	1.5	-4.6	0
2.065	-1.94892	5.30394	8.207701	1.8	1.4	-3.9	0
2.07	-2.0601	5.27124	8.16846	1.1	1.2	-3.6	0
2.075	-1.90968	5.27124	8.207701	0.5	0.7	-2.3	0
2.08	-1.83774	5.41512	8.16846	0.2	0	-1.4	0
2.085	-1.7985	5.37588	8.2404	0	-0.2	-0.4	0
2.09	-1.87698	5.41512	8.16846	-0.6	-0.7	-0.1	0
2.095	-1.7985	5.487061	8.207701	-1.1	-0.7	0	0
2.1	-1.57614	5.45436	8.35158	-1.1	-0.9	0.4	0
2.105	-1.34724	5.56554	8.2404	-1	-1.5	0.5	0
2.11	-1.42572	5.63748	8.27964	-1.4	-1.4	0.6	0
2.115	-1.60884	5.5263	8.16846	-1.2	-1.2	0.9	0
2.12	-1.57614	5.56554	8.27964	-1.5	-1.4	1	0
2.125	-1.42572	5.56554	8.27964	-1.9	-1.6	0	0
2.13	-1.42572	5.63748	8.312341	-1.4	-1.6	0.1	0
2.135	-1.45842	5.63748	8.16846	-0.9	-1.1	0.9	0
2.14	-1.49766	5.70942	8.2404	-0.7	-1.1	0.5	0
2.145	-1.49766	5.78136	8.27964	-0.8	-0.5	0.2	0
2.15	-1.45842	5.70942	8.207701	-1.1	-0.3	0.2	0
2.155	-1.49766	5.487061	8.207701	-0.8	-0.2	0	0
2.16	-1.57614	5.5263	8.2404	-0.8	0.1	-0.2	0
2.165	-1.60884	5.59824	8.27964	-0.7	0.3	0	0
2.17	-1.45842	5.85984	8.2404	0	0.4	0.4	0
2.175	-1.38648	5.93178	8.207701	0	0.7	-0.4	0
2.18	-1.49766	5.74866	8.207701	0	0.8	-0.4	0
2.185	-1.57614	5.70942	8.27964	-0.1	0.9	-0.8	0
2.19	-1.64808	5.8206	8.27964	0.6	0.8	-0.9	0
2.195	-1.60884	5.78136	8.2404	0.4	1.4	-1.1	0
2.2	-1.64808	5.70942	8.27964	0.4	1.6	-1.8	0
2.205	-1.60884	5.67672	8.2404	0.7	1.2	-1.6	0
2.21	-1.64808	5.67672	8.16846	1.2	1	-1.6	0
2.215	-1.68732	5.67672	8.16846	0.9	1.1	-0.9	0
2.22	-1.68732	5.70942	8.16846	0.7	1.1	-1.3	0
2.225	-1.64808	5.70942	8.207701	0.7	0.7	-1.3	0
2.23	-1.5369	5.70942	8.207701	0.4	0.8	-1.4	0
2.235	-1.64808	5.67672	8.207701	0.4	0.9	-1.4	0
2.24	-1.64808	5.59824	8.207701	0.4	0.3	-1.1	0
2.245	-1.60884	5.56554	8.207701	0.3	0.3	-0.9	0
2.25	-1.64808	5.56554	8.27964	0.4	0.3	-0.6	0
2.255	-1.68732	5.59824	8.2404	0	0.4	-0.7	0
2.26	-1.64808	5.63748	8.2404	0.4	0.2	-0.9	0
2.265	-1.64808	5.59824	8.207701	0.2	0.2	-0.8	0
2.27	-1.64808	5.63748	8.2404	-0.2	0	-0.5	0
2.275	-1.68732	5.5263	8.2404	-0.5	0	-0.7	0
2.28	-1.68732	5.59824	8.2404	-0.7	0	-0.9	1
2.285	-1.60884	5.56554	8.27964	-0.5	0	-0.4	1
2.29	-1.60884	5.67672	8.312341	-0.2	0.3	-0.7	1
2.295	-1.60884	5.67672	8.207701	0	0.9	-0.7	1
2.3	-1.68732	5.63748	8.27964	0	1.6	-0.9	1
2.305	-1.68732	5.5263	8.2404	0.6	1.5	-1	1
2.31	-1.64808	5.67672	8.2404	0.8	1.5	-0.7	1
2.315	-1.72656	5.67672	8.207701	0.9	1.7	-0.7	1
2.32	-1.72656	5.67672	8.27964	1.4	1.8	-0.7	1
2.325	-1.64808	5.70942	8.207701	1.9	1.8	-0.4	1
2.33	-1.72656	5.74866	8.207701	2.3	2.1	-0.5	1
2.335	-1.68732	5.78136	8.207701	2.7	2.3	-0.3	1
2.34	-1.64808	5.74866	8.207701	3.3	2.7	-0.9	1
2.345	-1.60884	5.78136	8.2404	3.9	2.9	-1.1	1
2.35	-1.5369	5.78136	8.27964	4.5	2.9	-0.4	1
2.355	-1.5369	5.70942	8.27964	5.1	3	-0.6	1
2.36	-1.60884	5.67672	8.27964	5.7	3	-0.2	1
2.365	-1.57614	5.63748	8.2404	6.3	3.7	-0.2	1
2.37	-1.5369	5.59824	8.27964	6.9	3.8	-0.4	1
2.375	-1.57614	5.5263	8.27964	8.4	3.9	0	1
2.38	-1.7985	5.487061	8.35158	9.8	4.2	0.3	1
2.385	-1.90968	5.41512	8.35158	11.6	4.5	1.7	1
2.39	-2.0274	5.30394	8.38428	13.4	4	2.5	1
2.395	-2.17128	5.232	8.38428	14.8	3.7	3.9	1
2.4	-2.36094	5.16006	8.45622	16.1	4.1	5.1	1
2.405	-2.51136	5.16006	8.495461	18.2	4.2	6.9	1
2.41	-2.62254	5.00964	8.606641	20.5	4.4	8.6	1
2.415	-2.8122	4.86576	8.5674	23.3	4.4	10.9	1
2.42	-2.96262	4.6761	8.67858	25.6	4.4	14.1	1
2.425	-2.89068	4.6434	8.78322	28.6	4	16.1	1
2.43	-3.00186	4.6434	8.93364	32.9	3.5	20	1
2.435	-2.5506	4.82652	9.14946	36.4	2.9	24.5	1
2.44	-1.94892	5.16006	9.33258	40.3	6.1	30.3	1
2.445	-3.90438	5.37588	8.96634	45.7	13.5	35.9	1
2.45	-2.5506	5.67672	9.260641	50.9	12.6	42	1
2.455	0.56244	5.8206	9.692281	57.3	11.9	49.2	1
2.46	0.11118	5.70942	9.91464	63	21.9	55	1
2.465	-1.90968	5.5263	9.731521	69.7	32.6	62.5	1
2.47	-3.8259	5.56554	9.437221	77.7	37.7	72.1	1
2.475	-4.72842	5.74866	9.40452	88.2	38.9	80.2	1
2.48	-3.97632	6.082201	9.2214	96.1	35.4	87	1
2.485	-2.89068	6.22608	9.03828	103.5	31.4	92.4	1
2.49	-2.70102	6.52038	8.894401	113.3	31.9	98.2	1
2.495	-2.66178	6.33726	8.63934	120.1	34.5	101.3	1
2.5	-2.96262	6.22608	8.606641	126.8	37.4	103.6	1
2.505	-3.18498	6.04296	8.67858	133.3	37.6	105.4	1
2.51	-3.37464	5.41512	8.82246	136.1	37.5	105.3	1
2.515	-3.48582	5.19276	9.110221	136.2	38.2	102.7	1
2.52	-4.3164	4.56492	9.293341	132.9	37.4	97.4	1
2.525	-6.23262	3.42696	9.986581	126.8	34.7	87.7	1
2.53	-8.22078	1.91622	11.11146	121	30.9	75.5	1
2.535	-10.01928	0.5886	12.41946	112.4	25.3	56.9	1
2.54	-11.37306	-0.43818	13.25658	102.4	18.7	36.2	1
2.545	-12.57642	-1.4715	13.58358	90.3	11.4	11.6	1
2.55	-13.74054	-2.17128	13.65552	75.7	3	-22.4	1
2.555	-13.28928	-1.51074	14.08716	65.3	-4.6	-50.9	1
2.56	-12.49794	-1.69386	14.1264	52.2	-14.4	-76.5	1
2.565	-11.86356	-2.83836	13.68822	37.2	-24.6	-98	1
2.57	-10.84986	-3.31578	12.89034	25.6	-31.5	-117.7	1
2.575	-8.67204	-1.51074	12.96228	17.7	-36.6	-135.5	1
2.58	-5.17968	0.7717201	14.52534	13.4	-35.7	-155.8	1
2.585	-4.68918	0.8829001	13.61628	-6.4	-24.5	-179.3	1
2.59	-4.95078	1.24914	12.92958	-20.7	-17.6	-190.1	1
2.595	-4.80036	1.54344	11.94858	-31.5	-16.3	-193	1
2.6	-3.22422	2.24322	11.22264	-40.7	-17.6	-192.2	1
2.605	-1.90968	3.34848	10.74522	-47.3	-20.3	-189	1
2.61	-0.2943	4.56492	10.13046	-55.1	-21.7	-180.8	1
2.615	1.5369	5.34318	9.5157	-62.3	-19.4	-171.3	1
2.62	2.85144	6.26532	8.8617	-68.5	-13.8	-160.4	1
2.625	3.3354	7.03704	8.495461	-74.6	-5.1	-147.9	1
2.63	3.22422	7.91994	7.9134	-80.7	4	-133.9	1
2.635	3.11304	8.58702	7.11552	-86.8	12.2	-117.7	1
2.64	2.77296	9.17562	6.31764	-91.9	18.9	-100.8	1
2.645	1.72656	10.4313	5.696341	-97.3	25.6	-78	1
2.65	1.08564	11.83086	5.36934	-101.9	25.9	-57.8	1
2.655	1.49766	11.75892	4.21176	-110.1	22.1	-37.5	1
2.66	1.83774	12.60258	3.6297	-115.7	22.7	-20.1	1
2.665	1.98816	12.41946	2.43288	-120.8	26.3	-5.5	1
2.67	1.45842	12.05322	0.9744601	-125.3	32.8	11.9	1
2.675	0.67362	12.41946	0	-124	38.7	24	1
2.68	0	12.97536	-0.9744601	-120.6	40.8	35.7	1
2.685	-0.59514	13.11924	-1.92276	-116.6	40.6	46.9	1
2.69	-0.7455601	13.67514	-2.46558	-110.8	36.7	56.4	1
2.695	-0.9352201	14.1918	-2.75988	-101.5	29.8	65.8	1
2.7	-1.12488	14.74116	-2.9757	-93.7	22.4	70.7	1
2.705	-1.60884	15.29706	-2.9757	-85.4	12.6	74.4	1
2.71	-2.74026	15.77448	-2.9757	-77.3	-1.6	78.7	1
2.715	-5.51322	16.87974	-4.35564	-68.7	-26.4	85.4	1
2.72	-1.60884	16.2192	-6.023341	-54.2	-76.3	98	1
2.725	1.19682	15.48018	-6.899701	-40	-102.6	101.9	1
2.73	4.76766	17.46834	-6.677341	-19.2	-123.1	103.8	1
2.735	12.12516	18.8679	-2.13858	1.8	-131.7	96.9	1
2.74	10.28742	14.8131	8.606641	0.7	-115.9	82.6	1
2.745	11.78508	16.95168	18.95292	-9.7	-101.7	68.5	1
2.75	10.50978	11.75892	22.77228	-27.1	-76.8	51.8	1
2.755	4.95078	4.0875	20.91492	-44.5	-27.3	30	1
2.76	-1.5369	-2.17128	12.41946	-45.6	-0.9	25.9	1
2.765	-5.591701	-2.17128	7.37058	-25.2	2.9	28.7	1
2.77	-4.64994	6.409201	9.188701	2.5	0.9	26.7	1
2.775	0.37278	12.1644	9.03828	12.7	-0.9	12.3	1
2.78	4.12674	10.68636	6.605401	4.6	-1	-2.9	1
2.785	2.85144	7.998421	6.74928	3.4	5.3	-9.3	1
2.79	-0.9352201	6.114901	7.985341	3.2	11.9	-11.9	1
2.795	-3.97632	4.86576	8.312341	1.4	14	-14.5	1
2.8	-5.068501	4.75458	8.057281	0.1	12.5	-15.7	1
2.805	-4.8396	5.45436	7.880701	0.7	9.4	-13.7	1
2.81	-4.20522	6.082201	7.73028	-0.4	5.8	-10.1	1
2.815	-3.90438	6.15414	7.69758	-4.2	2.3	-3.9	1
2.82	-3.75396	6.15414	7.69758	-7.3	0.2	0.3	1
2.825	-3.5643	5.8206	7.84146	-9.1	-0.5	3.9	1
2.83	-3.11304	5.78136	8.02458	-10.5	-2.1	6.3	1
2.835	-2.47212	5.97102	8.16846	-12.3	-5.3	7.9	1
2.84	-2.0274	6.114901	8.27964	-12.8	-6.1	8.8	1
2.845	-1.83774	6.22608	8.2404	-12.8	-6.2	8.4	1
2.85	-1.7985	6.186841	8.16846	-12.1	-5.6	7.9	1
2.855	-1.68732	6.082201	8.16846	-11.3	-5.5	7.3	1
2.86	-1.49766	6.082201	8.2404	-10.9	-4.9	6.7	1
2.865	-1.2753	6.082201	8.207701	-9.8	-3.7	5.8	1
2.87	-1.2753	6.082201	8.207701	-9	-3.3	4.2	1
2.875	-1.23606	5.97102	8.207701	-7.9	-2.8	3	1
2.88	-1.2753	6.00372	8.2404	-6.5	-2.5	1.4	1
2.885	-1.19682	5.97102	8.27964	-5.3	-1.5	0.7	1
2.89	-1.2753	5.93178	8.2404	-4.3	-0.8	0	1
2.895	-1.308	6.00372	8.207701	-2.7	-0.2	-1.4	1
2.9	-1.42572	5.8206	8.2404	-1.1	0.4	-1.8	1
2.905	-1.64808	5.70942	8.207701	-0.4	0.9	-2.6	1
2.91	-1.7985	5.70942	8.16846	0.1	1.1	-3.2	1
2.915	-1.94892	5.78136	8.16846	0.4	1.3	-3.3	1
2.92	-1.94892	5.78136	8.09652	0.1	1.5	-2.6	1
2.925	-1.94892	5.67672	8.16846	0	1.1	-2.8	1
2.93	-1.98816	5.74866	8.207701	0.2	0.9	-2.5	1
2.935	-2.0274	5.74866	8.13576	0	1	-2.3	1
2.94	-2.0274	5.78136	8.13576	0	0.8	-1.9	1
2.945	-1.98816	5.70942	8.13576	-0.4	0.5	-1.7	1
2.95	-1.98816	5.63748	8.13576	-0.6	0	-1.2	1
2.955	-1.98816	5.67672	8.09652	-0.6	-0.2	-1.2	1
2.96	-1.90968	5.70942	8.16846	-1.1	-0.2	-0.7	1
2.965	-1.87698	5.74866	8.09652	-1.1	-0.5	-0.6	1
2.97	-1.87698	5.70942	8.207701	-1.6	-0.4	-0.7	1
2.975	-1.83774	5.67672	8.16846	-1.4	-0.4	-0.4	1
2.98	-1.7985	5.59824	8.13576	-1.6	-0.4	-0.2	1
2.985	-1.83774	5.70942	8.13576	-1	-0.9	0	1
2.99	-1.83774	5.70942	8.09652	-1.5	-0.7	0	1
2.995	-1.7985	5.70942	8.13576	-1.6	-0.4	0	1
3	-1.87698	5.70942	8.16846	-1.6	-0.4	0	1
3.005	-1.83774	5.67672	8.13576	-1.6	-0.2	-0.4	1
3.01	-1.7985	5.67672	8.16846	-1.6	0	-0.2	1
3.015	-1.83774	5.67672	8.207701	-1.1	1.1	-0.8	1
3.02	-1.7985	5.67672	8.207701	-1.2	1.1	-0.5	1
3.025	-1.7985	5.67672	8.16846	-1.9	0.3	-0.7	1
3.03	-1.75926	5.70942	8.13576	-2	0.4	-0.2	1
3.035	-1.83774	5.67672	8.16846	-2	0.1	-0.4	1
3.04	-1.7985	5.70942	8.16846	-1.8	0.5	-0.6	1
3.045	-1.7985	5.70942	8.16846	-1.6	0.7	-0.2	1
3.05	-1.75926	5.70942	8.13576	-1.5	0.9	-0.4	1
3.055	-1.72656	5.70942	8.13576	-1.8	1.4	-0.8	1
3.06	-1.75926	5.67672	8.13576	-1.8	1.5	-1.1	1
3.065	-1.75926	5.67672	8.207701	-1	1.6	-0.9	1
3.07	-1.87698	5.70942	8.2404	-0.7	1.4	-1.4	1
3.075	-1.83774	5.63748	8.16846	-0.3	1.4	-1.1	1
3.08	-1.83774	5.59824	8.2404	-0.2	1.8	-1.1	1
3.085	-1.7985	5.59824	8.13576	-0.4	1.5	-1.1	1
3.09	-1.87698	5.56554	8.16846	-2.8	0	-0.9	1
3.095	-1.90968	5.56554	8.16846	-1.5	1.5	-1	1
3.1	-1.90968	5.45436	8.16846	-0.8	1.8	-1.1	1
3.105	-1.7985	5.5263	8.13576	-0.7	1.8	-0.7	1
3.11	-1.7985	5.59824	8.13576	-0.7	2	-0.1	1
3.115	-1.83774	5.59824	8.16846	-1.1	2.3	-0.4	1
3.12	-1.87698	5.487061	8.2404	-1.5	1.9	-1.1	1
3.125	-2.0274	5.56554	8.207701	-1.2	2.2	-0.9	1
3.13	-2.0274	5.56554	8.207701	-1.3	1.6	-0.6	1
3.135	-2.13858	5.63748	8.207701	-1.5	1.4	0.2	1
3.14	-2.09934	5.56554	8.16846	-1.5	0.8	0.9	1
3.145	-2.09934	5.5263	8.13576	-1.9	0.1	1.9	1
3.15	-2.21052	5.5263	8.13576	-2.3	-0.4	3	1
3.155	-2.09934	5.5263	8.09652	-2.3	-0.8	4.4	1
3.16	-2.13858	5.5263	8.16846	-2.8	-1.1	4.9	1
3.165	-2.0601	5.487061	8.16846	-2.3	-0.9	5.6	1
3.17	-2.0274	5.45436	8.207701	-1.9	-0.7	5.9	1
3.175	-1.98816	5.45436	8.207701	-1.6	-1.4	6.3	1
3.18	-1.90968	5.45436	8.27964	-0.3	-0.8	6.3	1
3.185	-1.87698	5.37588	8.27964	0.4	-0.3	6.5	1
3.19	-2.0601	5.19276	8.35158	1.7	-0.1	7	1
3.195	-2.21052	5.04888	8.42352	3.3	0	7.3	1
3.2	-2.17128	5.19276	8.45622	5.6	0.4	8.3	1
3.205	-2.17128	5.19276	8.495461	8.1	1	8.9	1
3.21	-2.21052	5.16006	8.5674	10.4	0.8	10.2	1
3.215	-2.24976	5.19276	8.606641	14.7	1.1	12.1	1
3.22	-2.43942	5.04888	8.606641	16.9	1.6	13.3	1
3.225	-2.51136	5.08158	8.75052	20.9	1.4	15.1	1
3.23	-2.5506	5.04888	8.82246	25.5	1.8	17	1
3.235	-2.5506	4.89846	9.00558	31.1	2.1	20.1	1
3.24	-3.11304	4.71534	9.110221	38.9	3	25.2	1
3.245	-3.45312	4.6434	9.40452	47.1	2.9	29.8	1
3.25	-2.36094	4.75458	9.587641	57.1	1.8	33.3	1
3.255	-0.8959801	5.37588	9.875401	70.6	2.9	36.3	1
3.26	-1.64808	5.120821	9.80346	86.1	10	37.8	1
3.265	-1.75926	4.89846	10.09122	101.6	15	39.3	1
3.27	-0.9744601	4.75458	10.24164	119	17.5	41.7	1
3.275	-1.12488	4.78728	10.45746	142.8	21.2	42.4	1
3.28	-0.8632801	5.04888	10.31358	163.8	20.5	42.2	1
3.285	-0.0327	5.59824	10.13046	186.2	18.4	42	1
3.29	0.2616	5.41512	10.34628	210.1	18.4	40.8	1
3.295	-0.67362	5.00964	10.45746	236.6	19.3	38.6	1
3.3	-0.59514	4.60416	10.89564	267.4	15.8	36.1	1
3.305	-1.08564	4.01556	10.89564	290	13.1	34.5	1
3.31	-2.17128	3.90438	11.00028	311.8	9.6	34	1
3.315	-3.22422	4.01556	11.00028	333.9	3.3	35.4	1
3.32	-3.97632	3.72126	10.92834	352.9	-4.2	40.2	1
3.325	-5.14044	3.61008	10.96758	375.9	-9.8	51.3	1
3.33	-6.526921	4.46028	11.39922	394.3	-15.6	65.2	1
3.335	-6.90624	5.34318	10.34628	402.5	-26.6	78.9	1
3.34	-6.94548	6.409201	8.93364	407.8	-37.9	92.7	1
3.345	-6.15414	7.62564	8.45622	412.2	-46.1	105.3	1
3.35	-5.02926	9.731521	8.2404	414.2	-49.4	113.8	1
3.355	-4.38834	12.93612	8.5347	413.1	-43.1	115.1	1
3.36	-3.5643	14.92428	9.188701	401.2	-36.2	112.3	1
3.365	-3.3027	16.69662	12.1644	381	-27.1	105.3	1
3.37	-4.61724	18.2793	16.01646	352	-14.9	94.7	1
3.375	-6.04296	18.5736	21.79128	307.2	-3.8	77.9	1
3.38	-6.71658	19.16874	26.47392	250.6	4.3	59.7	1
3.385	-8.521621	14.40762	26.68974	155.2	11.4	38.2	1
3.39	-9.273721	7.108981	23.53092	83.5	8.5	23.4	1
3.395	-9.9081	0.43818	20.18898	37.3	-5.7	13.8	1
3.4	-10.47054	-5.70942	16.34346	5.2	-22.1	5.1	1
3.405	-9.123301	-9.06444	13.40046	-6.1	-42.5	-2.8	1
3.41	-7.017421	-8.65896	11.5104	-1.2	-60	-12.5	1
3.415	-5.1012	-5.78136	14.27028	7.9	-61.3	-25	1
3.42	-3.5643	-2.83836	16.7424	1.4	-55.3	-36.7	1
3.425	-3.71472	-3.57084	15.90528	-21.3	-46.4	-43.8	1
3.43	-4.80036	-4.56492	14.1591	-43	-33.7	-51.2	1
3.435	-5.17968	-4.3818	13.65552	-57.6	-27	-55.5	1
3.44	-5.068501	-3.42696	13.72746	-69.9	-27.2	-55.3	1
3.445	-4.53876	-2.24322	13.8321	-88.8	-29.2	-53.9	1
3.45	-3.8259	-1.43226	13.54434	-105.4	-29.1	-52.7	1
3.455	-3.3027	-0.9156	13.00152	-121.8	-28.4	-52.3	1
3.46	-2.89068	-0.47742	12.38022	-137.6	-25.6	-51.5	1
3.465	-2.74026	0.14388	11.8374	-151.4	-21.6	-51.3	1
3.47	-2.66178	0.73248	11.36652	-167.1	-15.1	-51.9	1
3.475	-2.74026	1.36032	10.81716	-178	-11.5	-51.9	1
3.48	-2.70102	1.94892	10.49016	-187.7	-8	-51.6	1
3.485	-2.58984	2.87106	10.31358	-196.2	-4.6	-51.5	1
3.49	-2.74026	3.86514	10.31358	-204.9	-1	-51.3	1
3.495	-3.26346	4.9704	10.31358	-213.5	1.6	-50.8	1
3.5	-4.01556	6.114901	10.34628	-222.6	3.5	-50.7	1
3.505	-4.76766	7.108981	10.2024	-234.3	3.8	-51.6	1
3.51	-5.44128	8.03112	9.947341	-243.2	2.1	-53.1	1
3.515	-6.23262	9.103681	9.731521	-251.5	-1	-55.4	1
3.52	-6.82776	10.24164	9.2214	-243.2	2.1	-53.1	1
3.525	-6.94548	11.6085	7.73028	-262.1	-7.5	-61.3	1
3.53	-6.49422	12.01398	5.591701	-271.7	-18.3	-71.2	1
3.535	-6.867	10.90872	3.88476	-274.4	-25.7	-81.3	1
3.54	-7.507921	10.7256	2.57676	-269.7	-29.4	-90.7	1
3.545	-7.54062	11.42538	1.77888	-260.3	-33.1	-100	1
3.55	-7.24632	12.82494	1.48458	-246.4	-37.3	-110.1	1
3.555	-6.677341	14.66922	1.15758	-231	-40.8	-121.7	1
3.56	-6.00372	16.32384	0.54282	-214.9	-40.8	-140.2	1
3.565	-6.867	19.46304	-0.54282	-203.7	-38.2	-156.3	1
3.57	-6.94548	22.11174	0.14388	-189.9	-48.2	-162.3	1
3.575	-2.77296	23.07312	-1.45188	-186.3	-70	-158.1	1
3.58	1.72656	22.96194	-3.59046	-181.9	-78.1	-154.3	1
3.585	4.20522	20.3067	-6.9324	-175	-75.7	-151	1
3.59	5.89254	19.53498	-8.82246	-155.1	-68.3	-137.1	1
3.595	7.46868	21.78474	-8.93364	-128.3	-58.4	-110.7	1
3.6	7.65834	25.8003	-7.808761	-105.9	-51.8	-80	1
3.605	8.97288	28.16124	-7.952641	-92.5	-52.7	-44.1	1
3.61	10.81062	27.49416	-9.110221	-90.6	-51.8	0.7	1
3.615	8.67204	27.64458	-11.8374	-87.2	-48.9	28.9	1
3.62	16.96476	30.55488	-13.43316	-72.3	-59.9	65.1	1
3.625	20.64678	38.40942	-10.05852	-56.2	-42.2	91.1	1
3.63	11.82432	40.80306	-14.1264	-56	17.2	96.8	1
3.635	12.49794	38.8149	-20.73834	-90.8	22.8	111	1
3.64	3.86514	44.67474	-20.55522	-73.7	31.5	99	1
3.645	-10.50978	44.3412	-12.38022	-61.2	17.3	52.4	1
3.65	-10.137	21.4512	5.120821	-94.7	-4.4	16.3	1
3.655	4.64994	-0.66054	15.94452	-108.5	-21.2	-3.2	1
3.66	11.82432	-12.86418	17.65146	-87	-20.3	-9.1	1
3.665	5.74212	-10.28088	14.88504	-53.9	6.2	-5.6	1
3.67	-4.61724	2.72718	11.00028	-6.8	32.7	-4	1
3.675	-8.74398	13.96944	5.33664	6.7	31.2	-8.5	1
3.68	-3.22422	15.21858	4.2837	5.1	14.7	-11.8	1
3.685	2.43942	8.58702	7.18746	-4.6	1.5	-11.6	1
3.69	1.42572	4.0548	8.495461	-6.8	5.4	-11	1
3.695	-2.17128	4.12674	8.35158	-2.1	11.9	-13.5	1
3.7	-4.49952	6.00372	7.84146	-0.9	13.2	-14.3	1
3.705	-4.53876	7.108981	7.37058	-4.9	8.8	-12.6	1
3.71	-3.63624	6.6708	7.403281	-9.5	4.2	-8.4	1
3.715	-3.00186	5.97102	7.9134	-12.5	2.2	-3.2	1
3.72	-2.85144	5.30394	8.2404	-14.2	0.9	0.1	1
3.725	-2.8122	5.59824	8.09652	-15	0.3	2.3	1
3.73	-2.40018	6.26532	7.985341	-14.4	-0.8	4.2	1
3.735	-1.68732	6.26532	8.13576	-14.2	-2.1	5.6	1
3.74	-1.12488	5.85984	8.38428	-13.8	-2.4	5.1	1
3.745	-0.8959801	5.67672	8.495461	-12.6	-2.1	4.5	1
3.75	-0.59514	5.93178	8.495461	-9.5	-1.2	3.2	1
3.755	-0.63438	6.082201	8.45622	-5.3	0	0.4	1
3.76	-1.0137	5.74866	8.38428	-2.5	1.4	-1	1
3.765	-1.64808	5.56554	8.38428	0	2.2	-2.8	1
3.77	-2.21052	5.5263	8.27964	1.9	2.8	-3.1	1
3.775	-2.289	5.487061	8.16846	2.9	2.3	-2.6	1
3.78	-2.289	5.487061	8.09652	3.8	1.9	-1.6	1
3.785	-2.40018	5.45436	8.13576	3.8	1.8	-0.2	1
3.79	-2.47212	5.45436	8.16846	3.4	1.3	0.6	1
3.795	-2.47212	5.59824	8.09652	3.1	0.6	1.4	1
3.8	-2.289	5.67672	8.13576	2.5	-0.2	2	1
3.805	-2.17128	5.67672	8.16846	1.5	-0.4	3	1
3.81	-2.0601	5.67672	8.207701	1.4	-0.2	3.6	1
3.815	-2.0601	5.487061	8.09652	0.9	-0.3	4.2	1
3.82	-1.90968	5.70942	8.16846	1.6	-0.2	5.1	1
3.825	-1.75926	5.70942	8.13576	1.9	-0.5	5.1	1
3.83	-1.72656	5.70942	8.16846	2.1	-0.1	5.1	1
3.835	-1.72656	5.67672	8.16846	3	0.1	4.5	1
3.84	-1.72656	5.59824	8.207701	3.4	0.2	4.2	1
3.845	-1.68732	5.56554	8.2404	4.6	0.7	4.4	1
3.85	-1.60884	5.59824	8.207701	5.8	0.9	3.7	1
3.855	-1.75926	5.63748	8.207701	6.7	0.6	3.4	1
3.86	-1.87698	5.59824	8.207701	7.3	1	3.5	1
3.865	-1.83774	5.56554	8.207701	7.6	1	3.7	1
3.87	-1.87698	5.56554	8.207701	8.7	1.2	3.7	1
3.875	-1.83774	5.63748	8.16846	9.3	1.1	4.4	1
3.88	-1.87698	5.67672	8.09652	10.1	1.1	5.1	1
3.885	-1.83774	5.78136	8.13576	10.6	1.2	5.1	1
3.89	-1.7985	5.67672	8.207701	11.2	1.3	4.9	1
3.895	-1.83774	5.59824	8.207701	12.1	1.1	5.9	1
3.9	-1.83774	5.5263	8.2404	13.1	1.4	5.9	1
3.905	-1.94892	5.59824	8.207701	14.4	1.4	6.6	1
3.91	-1.90968	5.56554	8.2404	15.9	1.5	6.8	1
3.915	-1.94892	5.56554	8.35158	17.4	1.6	7.8	1
3.92	-1.90968	5.45436	8.38428	19	1.8	8.8	1
3.925	-1.72656	5.487061	8.45622	21.6	3.6	9.4	1
3.93	-2.70102	5.30394	8.45622	24.5	5.4	11.2	1
3.935	-2.17128	5.34318	8.711281	28.4	4.9	12.9	1
3.94	-2.24976	5.08158	8.78322	32.9	6.2	15.3	1
3.945	-2.43942	5.19276	9.03828	39.7	7.4	17.3	1
3.95	-2.0274	5.232	9.260641	48	7.1	18.8	1
3.955	-1.94892	5.00964	9.437221	56.7	7.2	19.8	1
3.96	-2.0274	5.08158	9.692281	71.1	10.3	21.1	1
3.965	-2.13858	4.9704	9.80346	88.5	13.2	23.7	1
3.97	-1.60884	5.00964	9.986581	105.8	15.6	25.6	1
3.975	-1.57614	4.82652	10.27434	119.8	17.3	27.4	1
3.98	-1.87698	4.78728	10.45746	140.4	18.8	28.7	1
3.985	-1.49766	4.78728	10.49016	168.6	17.7	30.3	1
3.99	-0.71286	4.6761	10.60134	193.7	16	32.4	1
3.995	-0.59514	4.53222	10.8564	218.9	17.7	33.1	1
4	-0.9352201	4.49298	10.89564	242.8	19.1	33.3	1
4.005	-1.94892	4.12674	11.00028	266.6	19	33.3	1
4.01	-2.47212	3.38772	11.36652	290.2	15.6	34.9	1
4.015	-3.90438	2.72718	11.79816	312.3	10.6	37	1
4.02	-4.42758	2.98224	11.22264	336.4	0	40.8	1
4.025	-3.78666	3.90438	10.41822	354.6	-12.3	46.6	1
4.03	-3.52506	4.9377	9.91464	371	-20.3	53	1
4.035	-4.53876	6.6708	9.14946	385.7	-24.4	60.5	1
4.04	-4.01556	7.481761	8.207701	390	-28.3	64.7	1
4.045	-3.8259	8.18154	7.62564	390.3	-26	64.6	1
4.05	-3.45312	9.43068	7.62564	388.2	-20.9	64.3	1
4.055	-2.96262	11.13108	8.606641	378	-14.4	60.4	1
4.06	-4.578001	14.44686	10.38552	362.4	-7	52.1	1
4.065	-5.068501	17.24598	17.21328	337.2	-6	42.2	1
4.07	-5.1012	16.95168	22.87692	272.8	-10.8	24.6	1
4.075	-6.114901	13.3416	24.6558	206.1	-16.5	6.7	1
4.08	-6.56616	9.32604	24.91086	141.7	-24.7	-7.4	1
4.085	-8.142301	1.36032	21.3531	78	-36.5	-17.5	1
4.09	-7.54062	-4.75458	18.59322	38.7	-56	-24.6	1
4.095	-6.41574	-7.481761	17.28522	14.2	-79.1	-32.5	1
4.1	-4.578001	-8.29272	16.48734	2.4	-94.2	-38.9	1
4.105	-3.3027	-7.88724	15.61752	-6.6	-101.7	-46.6	1
4.11	-2.96262	-6.186841	15.7614	-13.2	-103.1	-55.3	1
4.115	-2.47212	-3.57084	18.0504	-23.7	-101.8	-65.5	1
4.12	-2.51136	-2.6487	18.30546	-45.4	-99.7	-71.6	1
4.125	-3.18498	-3.53814	16.4154	-73.7	-97.9	-74	1
4.13	-3.60354	-4.01556	14.66922	-100.7	-99.1	-73.9	1
4.135	-3.22422	-3.53814	13.7994	-115.1	-104.3	-70.4	1
4.14	-2.47212	-2.0274	13.76016	-127.3	-108.4	-65.5	1
4.145	-2.0274	-0.5886	13.4724	-140.2	-109.2	-62.3	1
4.15	-2.0274	0.5886	13.03422	-154.2	-106.4	-59.9	1
4.155	-2.43942	1.4715	12.56334	-171.5	-101	-58.2	1
4.16	-3.00186	2.50482	12.12516	-183.6	-97.3	-57.6	1
4.165	-3.90438	3.53814	11.69352	-194.8	-93.8	-56.8	1
4.17	-4.91808	4.56492	11.32728	-205	-91.5	-55.7	1
4.175	-5.8533	5.78136	10.96758	-214.2	-91.7	-55.6	1
4.18	-6.64464	6.9978	10.45746	-225.4	-94.5	-56.4	1
4.185	-7.46868	8.142301	9.986581	-233.5	-97.3	-58.5	1
4.19	-8.331961	9.13638	9.260641	-240.8	-101.5	-61.9	1
4.195	-9.234481	9.83616	8.35158	-247.1	-105.6	-66.3	1
4.2	-9.796921	10.35282	6.9324	-251.2	-110.5	-74.2	1
4.205	-9.986581	10.94796	4.86576	-252.7	-115.9	-82.9	1
4.21	-9.456841	10.68636	2.43288	-249.9	-120.9	-93.5	1
4.215	-8.93364	9.397981	0.54282	-239.8	-123.8	-108.7	1
4.22	-9.986581	9.214861	-0.7586401	-222.3	-119.2	-121.3	1
4.225	-10.73214	10.28088	-1.45188	-201.1	-113.7	-133.2	1
4.23	-11.4123	11.79162	-1.95546	-178.5	-111.5	-146.3	1
4.235	-11.52348	13.56396	-2.6814	-156.1	-111.9	-160	1
4.24	-10.62096	14.59728	-4.13982	-131.3	-115.2	-176.5	1
4.245	-9.19524	14.59728	-5.918701	-112.5	-117.6	-188.5	1
4.25	-7.31826	15.00276	-6.78852	-88.5	-116.1	-195.9	1
4.255	-4.72842	16.36308	-7.44252	-62.9	-109.6	-199.6	1
4.26	-2.21052	18.02424	-7.76952	-38.4	-95.9	-199.5	1
4.265	-0.2943	19.90122	-7.9134	-11.4	-71.8	-193.3	1
4.27	-3.71472	25.8003	-7.952641	7.7	-52.8	-180.1	1
4.275	-3.86514	29.08338	-5.36934	20.6	-70.2	-133	1
4.28	1.34724	30.29982	-6.53346	4.5	-94.9	-79.4	1
4.285	6.82776	29.8551	-7.403281	-14.2	-92.2	-56.2	1
4.29	12.72684	26.61126	-9.110221	-30.3	-79.9	-34.7	1
4.295	16.33038	29.30574	-7.586401	-36.4	-57.4	-7.1	1
4.3	13.59012	30.7053	-7.69758	-41.4	-4.1	23.3	1
4.305	12.75954	28.59942	-10.1697	-61	26.3	52.4	1
4.31	8.6328	28.74984	-10.60134	-72.8	55.5	86.5	1
4.315	0.14388	29.15532	-9.692281	-79.8	79.6	115.3	1
4.32	-13.25004	25.2117	-8.13576	-95.2	92.7	116.9	1
4.325	-29.61966	18.76326	-7.076281	-108.6	77.6	76.7	1
4.33	-25.71528	10.137	1.22952	-97	13.4	36	1
4.335	5.3301	2.24322	12.4914	-86	-44.8	14.9	1
4.34	17.34408	-0.7717201	18.59322	-75.9	-42	10.7	1
4.345	6.15414	-2.13204	13.25658	-67.9	-3.9	19.3	1
4.35	-7.880701	1.80504	7.69758	-58.2	26.7	10.5	1
4.355	-6.97818	12.4914	5.2647	-33.8	25.6	-4.9	1
4.36	0.2616	14.08062	6.38958	-21.2	4.2	-3	1
4.365	2.96262	8.58702	7.586401	-29.4	-2.5	0	1
4.37	1.15758	5.27124	8.93364	-20.4	3.6	-1.6	1
4.375	-0.7848001	4.9377	8.75052	-9.1	9.5	-5.3	1
4.38	-1.57614	5.97102	7.9134	-3.2	11.6	-10.2	1
4.385	-1.83774	7.14822	7.481761	0.9	12.6	-12.3	1
4.39	-1.94892	7.18746	7.298641	0.9	11	-11.4	1
4.395	-2.43942	6.7035	7.51446	0.5	10	-9.9	1
4.4	-2.5506	6.082201	7.880701	0	8.5	-9	1
4.405	-2.51136	6.00372	7.9134	0.2	7.3	-7.7	1
4.41	-2.51136	6.29802	7.84146	0.3	6.2	-5.5	1
4.415	-2.47212	6.33726	7.808761	-0.4	4.9	-3.7	1
4.42	-2.24976	6.22608	7.84146	-2.1	3.6	-2.3	1
4.425	-2.0601	6.15414	7.9134	-2.6	2.5	-1.6	1
4.43	-2.0274	6.22608	7.808761	-3	2.2	-0.6	1
4.435	-2.0601	6.15414	7.808761	-3.9	1.8	0	1
4.44	-2.13858	6.114901	7.880701	-5.5	1.8	0.4	1
4.445	-1.94892	5.97102	7.985341	-5.7	1.6	0.7	1
4.45	-1.87698	6.00372	7.952641	-5.8	1.1	0.5	1
4.455	-1.75926	5.97102	7.985341	-5.8	0.9	0.5	1
4.46	-1.64808	6.00372	8.09652	-6	1.1	0.7	1
4.465	-1.64808	6.00372	8.057281	-5.1	1.5	0.9	1
4.47	-1.60884	6.04296	8.057281	-4.2	1.6	0.5	1
4.475	-1.64808	5.97102	8.09652	-2.9	1.6	0.2	1
4.48	-1.68732	5.89254	8.09652	-1.9	1.6	-0.1	1
4.485	-1.68732	5.8206	8.09652	-1	1.7	-0.6	1
4.49	-1.60884	5.97102	8.057281	0	1.8	-0.9	1
4.495	-1.5369	6.00372	8.09652	1.1	2.5	-1.4	1
4.5	-1.57614	5.93178	8.02458	1.4	2.5	-1.6	1
4.505	-1.5369	6.00372	8.02458	2.9	2.5	-2	1
4.51	-1.57614	5.93178	8.13576	4	3.2	-3.1	1
4.515	-1.60884	5.85984	8.13576	5	3.7	-3.4	1
4.52	-1.68732	5.97102	8.02458	5.8	3.5	-3.9	1
4.525	-1.72656	5.93178	8.09652	6.6	3.3	-3.6	1
4.53	-1.68732	5.97102	8.02458	7.7	3.5	-3.8	1
4.535	-1.83774	5.85984	8.057281	8.4	3	-3.7	1
4.54	-1.87698	5.70942	8.057281	9.3	2.4	-3.1	1
4.545	-2.0274	5.78136	8.02458	10.5	1.7	-3	1
4.55	-2.09934	5.89254	7.952641	10.8	1.9	-1.9	1
4.555	-2.0601	5.93178	7.952641	10.9	1.1	-0.6	1
4.56	-1.94892	6.00372	7.985341	11.2	0.6	0.3	1
4.565	-1.90968	5.97102	8.02458	11.9	0.4	0.7	1
4.57	-1.98816	6.00372	7.9134	12.5	0.1	0.3	1
4.575	-1.7985	6.082201	7.9134	13.2	0	0.2	1
4.58	-1.72656	6.082201	7.9134	13.3	-0.1	0.2	1
4.585	-1.75926	6.04296	8.02458	13.6	-0.4	0	1
4.59	-1.72656	6.114901	7.9134	15	-1.6	-0.4	1
4.595	-1.5369	6.04296	8.02458	15.6	-3	-1.6	1
4.6	-1.5369	6.04296	7.985341	16.1	-4.8	-2.9	1
4.605	-1.64808	5.97102	8.09652	17.7	-6	-4.3	1
4.61	-1.90968	5.78136	8.312341	19.3	-7	-4.9	1
4.615	-2.17128	5.67672	8.35158	21.7	-8.8	-5.3	1
4.62	-2.17128	5.5263	8.495461	24.6	-11.6	-5.3	1
4.625	-1.83774	5.56554	8.5674	28.4	-14.1	-5.9	1
4.63	-2.0601	5.59824	8.45622	32.9	-15.2	-6.7	1
4.635	-2.3217	5.74866	8.5347	37.7	-16.6	-7.3	1
4.64	-2.17128	5.59824	8.711281	44.5	-20.9	-9	1
4.645	-2.0601	5.45436	8.894401	50.4	-24.5	-10.9	1
4.65	-2.13858	5.34318	9.110221	58.1	-28.6	-13	1
4.655	-2.13858	5.08158	9.36528	65.9	-33.1	-15.7	1
4.66	-2.62254	4.86576	9.5157	73.8	-39	-17.7	1
4.665	-3.00186	4.71534	9.76422	82.9	-49.2	-21.5	1
4.67	-2.5506	4.9377	9.5157	88.8	-60.5	-25.3	1
4.675	-1.90968	5.37588	9.188701	94.7	-71.6	-29.5	1
4.68	-1.60884	5.74866	9.110221	101.2	-80.8	-35.8	1
4.685	-1.75926	5.67672	9.00558	105.5	-90.3	-43.2	1
4.69	-1.75926	5.56554	8.93364	108	-100.8	-51.5	1
4.695	-1.5369	5.16006	8.96634	109.9	-113.6	-60.4	1
4.7	-1.0137	5.27124	8.82246	111.5	-129.4	-74.6	1
4.705	-0.59514	5.30394	8.711281	111.8	-142.7	-87.2	1
4.71	0.11118	5.27124	8.35158	111	-156.1	-101.2	1
4.715	0.56244	5.232	8.13576	109.5	-168.2	-116.4	1
4.72	0.59514	5.37588	8.02458	108.3	-179	-131.9	1
4.725	1.0137	5.45436	7.65834	104.7	-192.2	-152.1	1
4.73	1.34724	5.59824	7.004341	101.4	-201.5	-167.6	1
4.735	1.64808	6.082201	6.677341	98.3	-207.6	-182.8	1
4.74	1.75926	6.48768	6.605401	95.6	-210.6	-195.9	1
4.745	1.19682	6.9651	6.2784	93.1	-211.3	-207.5	1
4.75	0.63438	7.37058	5.9514	90.1	-211.6	-216.8	1
4.755	-0.0327	7.73682	5.73558	86.2	-211.5	-223.9	1
4.76	-0.44472	7.95918	5.40858	80.8	-210.4	-230.5	1
4.765	-0.48396	8.18154	5.2974	77.2	-207.8	-233.6	1
4.77	-0.8959801	8.51508	5.08158	73.7	-202	-233.7	1
4.775	-1.57614	8.6982	4.82652	70.1	-194.4	-232	1
4.78	-2.13858	8.95326	4.68264	65.9	-187	-227.7	1
4.785	-2.24976	9.025201	4.53876	60.5	-177.1	-220.9	1
4.79	-2.47212	9.103681	4.6107	55.7	-166.8	-212.8	1
4.795	-2.8122	8.95326	4.68264	51	-154.7	-203.5	1
4.8	-3.11304	8.88132	4.49952	46.2	-140.9	-193.1	1
4.805	-3.3354	8.809381	4.53876	41.6	-126.5	-180.8	1
4.81	-3.48582	8.6982	4.82652	37.4	-111.3	-168.3	1
4.815	-3.52506	8.29272	5.33664	33.3	-96.1	-154.1	1
4.82	-4.01556	7.808761	5.73558	28.9	-77.9	-135.3	1
4.825	-4.53876	7.51446	6.06258	25.4	-64.6	-119	1
4.83	-5.068501	7.298641	6.35034	20.9	-52.8	-101.6	1
4.835	-4.91808	6.9651	6.422281	15.4	-39.4	-81.9	1
4.84	-4.76766	6.89316	6.572701	10.6	-28.7	-65.4	1
4.845	-4.68918	6.85392	6.605401	5.6	-18.4	-50.1	1
4.85	-4.76766	6.85392	6.572701	0.9	-7.7	-35.9	1
4.855	-4.87884	6.814681	6.46152	-3.7	1	-23	1
4.86	-5.02926	6.6708	6.605401	-8.6	7.2	-11.4	1
4.865	-4.68918	6.781981	6.605401	-13	10	-1.5	1
4.87	-3.67548	7.03704	6.677341	-16.8	7.9	6.8	1
4.875	-2.5506	7.108981	6.78852	-19.6	4.4	11.3	1
4.88	-2.0601	7.14822	6.9324	-21.1	3.5	12.9	1
4.885	-1.90968	7.076281	7.004341	-22.6	2.8	13.5	1
4.89	-1.60884	7.108981	7.076281	-23.5	1.6	12.8	1
4.895	-1.15758	7.108981	7.11552	-23.1	-0.3	11.5	1
4.9	-0.8632801	7.108981	7.2267	-21.9	-0.5	9.5	1
4.905	-0.7455601	6.9978	7.37058	-19.3	-0.7	6.3	1
4.91	-0.8632801	6.89316	7.5537	-15.9	-0.9	3.7	1
4.915	-0.8959801	6.74274	7.69758	-11.8	-1	1.4	1
4.92	-1.308	6.55962	7.880701	-6.7	-1.4	0	1
4.925	-1.72656	6.409201	8.02458	-0.7	-1.3	-1.1	1
4.93	-2.09934	6.33726	8.13576	7.4	-1.4	-1.5	1
4.935	-2.47212	6.22608	8.207701	14.6	-1.3	-0.9	1
4.94	-2.77296	6.186841	8.27964	21.2	-0.9	0.2	1
4.945	-3.00186	6.00372	8.27964	29.4	-1.6	2.7	1
4.95	-3.0411	5.85984	8.495461	39.5	-1.4	6.2	1
4.955	-3.15228	5.78136	8.5347	52.2	-1.4	11.5	1
4.96	-3.15228	5.70942	8.5674	63.3	-1.6	16.6	1
4.965	-2.92338	5.93178	8.5674	73.5	-2.7	21	1
4.97	-2.96262	6.114901	8.82246	84.5	-4.4	24.9	1
4.975	-2.74026	6.186841	8.8617	93.8	-8.3	27.3	1
4.98	-2.62254	6.114901	8.78322	103.4	-14.3	28.8	1
4.985	-2.43942	6.6708	8.27964	111.5	-19.1	29.7	1
4.99	-2.21052	6.89316	7.808761	117.6	-23.6	28.5	1
4.995	-2.0274	7.22016	7.51446	123.8	-28.4	27.7	1
5	-2.62254	7.2594	7.62564	128.9	-33.6	25	1
5.005	-2.89068	6.92586	7.62564	130.9	-41.8	21	1
5.01	-2.3217	6.74274	7.481761	130.6	-53.9	15.1	1
5.015	-2.0601	7.03704	7.11552	129.2	-70.2	6.8	1
5.02	-1.23606	7.108981	6.899701	126	-85.4	-3.6	1
5.025	0.11118	6.59232	6.572701	120.1	-102.3	-17	1
5.03	1.45842	6.409201	6.53346	115.5	-118.2	-32	1
5.035	2.36094	6.114901	6.38958	111.3	-131.7	-49.7	1
5.04	2.51136	6.33726	5.87946	105.3	-146.3	-71.6	1
5.045	2.21052	6.6708	5.36934	99.6	-158.2	-88.8	1
5.05	1.87698	7.18746	5.04234	92.1	-170.4	-105	1
5.055	1.87698	7.37058	4.21176	83	-182.2	-120.3	1
5.06	1.87698	7.848001	3.3027	73.8	-190.3	-135.2	1
5.065	2.0601	8.95326	2.6487	62	-195.5	-151.1	1
5.07	2.0601	9.83616	1.92276	53	-195.8	-161.1	1
5.075	1.64808	10.39206	1.08564	43.6	-193.2	-169.1	1
5.08	1.0464	10.83678	0.7586401	35.8	-186.9	-174.1	1
5.085	0.2943	11.09184	0.8698201	28.1	-178.7	-176	1
5.09	-1.19682	11.27496	1.30146	21.2	-168	-174.3	1
5.095	-2.47212	10.7583	1.95546	14.3	-156.8	-168.3	1
5.1	-3.22422	9.91464	2.3544	3.9	-141.3	-158	1
5.105	-3.71472	9.83616	3.15882	-2.7	-125.9	-147.7	1
5.11	-4.46682	9.731521	3.81282	-8.1	-108.9	-134.6	1
5.115	-5.1012	9.2868	4.2837	-15.2	-91.7	-118.9	1
5.12	-5.21892	8.65896	4.79382	-21.7	-73.8	-101.3	1
5.125	-5.48052	8.142301	5.2647	-29.6	-49.4	-78.9	1
5.13	-5.93178	7.998421	5.73558	-35.7	-29.7	-60.3	1
5.135	-6.114901	7.776061	5.80752	-42.2	-12.6	-42.1	1
5.14	-6.3765	7.704121	5.77482	-48.1	1.5	-24.2	1
5.145	-6.3438	7.848001	5.624401	-53.9	11.3	-7.9	1
5.15	-5.3301	7.73682	5.591701	-58.5	14.6	5.6	1
5.155	-3.67548	7.59294	5.9514	-62.9	11.9	15.8	1
5.16	-2.5506	7.59294	6.2784	-65.9	8.4	23.3	1
5.165	-2.09934	7.51446	6.35034	-66.8	7.4	25.3	1
5.17	-1.68732	7.59294	6.35034	-66.7	6.2	24.3	1
5.175	-1.08564	7.5537	6.605401	-66.1	2.8	22.1	1
5.18	-0.63438	7.481761	6.82776	-65	1.2	18.6	1
5.185	-0.44472	7.403281	6.9324	-63.3	-0.2	15.6	1
5.19	-0.48396	7.403281	6.9324	-60.5	-0.6	12.3	1
5.195	-0.48396	7.44252	7.04358	-57.3	-1.1	8.4	1
5.2	-0.67362	7.33134	7.076281	-54.1	-1.6	5.3	1
5.205	-0.71286	7.14822	7.2267	-49.3	-2.4	1.9	1
5.21	-0.9352201	6.9978	7.2594	-44	-2.1	0	1
5.215	-1.23606	6.9978	7.2594	-38.7	-1.8	-1.9	1
5.22	-1.34724	6.9651	7.2594	-31	-1.3	-3.4	1
5.225	-1.49766	6.85392	7.44252	-24.2	-0.7	-3.9	1
5.23	-1.72656	6.85392	7.51446	-16.9	-0.2	-4.2	1
5.235	-1.90968	6.7035	7.73028	-6.9	0.4	-3.2	1
5.24	-2.09934	6.7035	7.808761	1.4	0.7	-2.5	1
5.245	-2.3217	6.63156	7.9134	10.5	1.1	-0.9	1
5.25	-2.40018	6.44844	8.02458	19.1	1.7	0.3	1
5.255	-2.43942	6.29802	8.13576	29.8	2.2	2.9	1
5.26	-2.5506	6.22608	8.27964	42	3.4	6.5	1
5.265	-2.58984	6.33726	8.2404	54.6	4.2	9.8	1
5.27	-2.58984	6.33726	8.42352	71.7	5.1	14.8	1
5.275	-2.62254	6.082201	8.75052	86.3	5.6	18.7	1
5.28	-2.92338	5.85984	9.00558	101.2	5.3	22.5	1
5.285	-3.0411	5.63748	9.110221	115.2	3.7	26.2	1
5.29	-3.0738	5.70942	9.00558	130.1	0.2	31.1	1
5.295	-3.0411	6.04296	8.93364	148.1	-5.6	37.3	1
5.3	-3.22422	6.6708	8.894401	162	-10.5	41.3	1
5.305	-2.74026	6.781981	8.67858	174.3	-16.1	44.6	1
5.31	-2.62254	6.63156	8.5347	186.4	-21	48.5	1
5.315	-2.47212	7.108981	7.880701	197.6	-24.5	50.8	1
5.32	-2.85144	7.95918	7.481761	207.3	-26.6	51.4	1
5.325	-2.51136	8.29272	7.298641	212.5	-27.3	50.1	1
5.33	-2.43942	8.436601	6.74928	213.4	-25.2	46.9	1
5.335	-2.58984	8.9925	6.10182	209.1	-21.5	43	1
5.34	-3.60354	9.65304	6.06258	202.6	-22.9	39.1	1
5.345	-3.60354	9.65304	5.99064	194.4	-31	34.7	1
5.35	-3.41388	9.83616	6.31764	183.1	-45	28.3	1
5.355	-3.3354	10.54248	7.586401	166.8	-69.6	18.2	1
5.36	-3.48582	9.46992	9.260641	146.7	-95.7	8.3	1
5.365	-3.60354	6.3765	10.56864	121.3	-123.4	-3.5	1
5.37	-3.63624	3.94362	11.87664	96.2	-146.5	-22.4	1
5.375	-3.22422	1.43226	12.5241	68	-160.7	-47	1
5.38	-3.63624	-1.24914	12.20364	41.4	-169.3	-74.4	1
5.385	-4.72842	-2.98224	11.58234	22.4	-175.3	-101.4	1
5.39	-5.29086	-3.34848	10.89564	4.4	-185.2	-132.2	1
5.395	-5.3628	-1.80504	10.81716	-7.4	-194.4	-153.6	1
5.4	-4.87884	1.24914	10.71252	-21.7	-206.1	-170.5	1
5.405	-3.93708	3.90438	10.1697	-40.3	-219.1	-184.8	1
5.41	-3.37464	5.70942	8.35158	-65.8	-230	-197.4	1
5.415	-2.24976	7.44252	5.2647	-92.3	-241.2	-207.1	1
5.42	-1.60884	9.5811	1.08564	-109.3	-251	-209.6	1
5.425	-0.11118	13.30236	-2.93646	-119.9	-259.9	-206.5	1
5.43	0.8240401	20.67948	-7.44252	-122.1	-262.8	-202.8	1
5.435	2.289	25.35558	-14.19834	-121.2	-266	-195.9	1
5.44	4.01556	25.54524	-20.11704	-110.6	-265.2	-184.4	1
5.445	5.93178	26.50008	-23.82522	-88.4	-254.3	-174.1	1
5.45	8.55432	27.38298	-22.73304	-59	-233	-162.1	1
5.455	10.32012	21.63432	-13.28928	-37.1	-198.5	-150	1
5.46	4.80036	13.96944	-2.72064	-32.7	-141.1	-136.2	1
5.465	-6.75582	8.6982	4.68264	-35.3	-71.1	-123.7	1
5.47	-15.42786	3.57084	7.076281	-43.1	-50	-110.1	1
5.475	-13.25004	4.82652	6.97164	-51.6	-65.3	-89.2	1
5.48	-4.01556	8.547781	5.73558	-58.3	-81.3	-66.6	1
5.485	0.8240401	9.46992	4.35564	-68	-63.1	-45.4	1
5.49	-3.52506	9.541861	4.2837	-73.9	-17.9	-27.5	1
5.495	-9.49608	7.66488	5.2647	-77.6	15.4	-10.8	1
5.5	-8.07036	6.44844	6.71658	-80.8	15.1	8	1
5.505	-3.37464	6.55962	7.2267	-80.9	3	20.8	1
5.51	-1.60884	7.403281	7.15476	-77.9	5.6	28.4	1
5.515	-1.87698	7.808761	6.78852	-73.9	15.2	30.8	1
5.52	-1.64808	7.62564	6.74928	-69.4	21.6	31.6	1
5.525	-0.59514	7.403281	7.18746	-63.3	22.7	31.4	1
5.53	0.0327	7.44252	7.62564	-57.7	22.3	29.3	1
5.535	-0.33354	7.2594	7.65834	-52.9	22.4	25	1
5.54	-0.67362	7.18746	7.44252	-48	20.3	19.3	1
5.545	-0.9352201	7.22016	7.481761	-41.1	15.1	13.3	1
5.55	-0.9352201	6.9978	7.69758	-33.5	8.6	7.1	1
5.555	-0.48396	6.9651	7.880701	-25.8	2.9	1.1	1
5.56	-0.5232	6.89316	7.9134	-15.4	0.1	-4.6	1
5.565	-1.19682	6.814681	7.880701	-6.3	-0.5	-8	1
5.57	-1.75926	6.89316	7.69758	3.9	0.4	-9.5	1
5.575	-2.09934	6.74274	7.73028	14.5	1.4	-10.2	1
5.58	-2.21052	6.409201	7.880701	25.7	3	-8.8	1
5.585	-2.36094	6.33726	8.057281	41.7	5.6	-7.1	1
5.59	-2.21052	6.186841	8.207701	55.5	8.1	-5.5	1
5.595	-1.98816	6.15414	8.312341	69.9	9.8	-4	1
5.6	-1.87698	6.04296	8.5347	84	10.9	-2.4	1
5.605	-1.90968	5.74866	8.75052	98.5	12.1	-0.7	1
5.61	-2.0274	5.67672	8.78322	112.9	12.5	0	1
5.615	-2.0601	6.114901	8.63934	126.9	12.1	1.1	1
5.62	-2.0274	6.63156	8.5347	144.7	11.7	1.9	1
5.625	-2.0601	6.85392	8.42352	157.8	11.3	1.1	1
5.63	-2.36094	6.74274	8.13576	168.5	10.8	0.9	1
5.635	-2.0274	7.18746	7.37058	180.1	10.3	-0.3	1
5.64	-1.87698	7.776061	6.500761	186.3	9.5	-3.2	1
5.645	-1.83774	8.61972	6.023341	190.7	9.9	-5.2	1
5.65	-1.72656	8.61972	5.80752	191.3	10.5	-7.2	1
5.655	-1.90968	8.475841	5.2647	189.1	12.3	-10.9	1
5.66	-2.21052	8.6982	4.53876	184.7	12.6	-16.1	1
5.665	-2.0274	9.247561	3.3354	179.4	8.6	-21.4	1
5.67	-1.83774	9.5811	2.50482	169	-3.4	-28.7	1
5.675	-2.17128	9.65304	2.21052	157.7	-20.7	-33.8	1
5.68	-2.77296	8.920561	2.17782	143.9	-49.7	-38.2	1
5.685	-1.75926	8.21424	2.3544	129	-83.6	-45.7	1
5.69	0.18312	8.29272	2.79258	114.3	-117.1	-56.2	1
5.695	1.45842	8.809381	2.39364	92.3	-149.1	-70	1
5.7	1.34724	9.32604	0.9744601	71.8	-164	-81.7	1
5.705	0	10.464	-0.39894	51.7	-177.1	-92.4	1
5.71	-1.42572	10.86948	-1.88352	31.2	-191.6	-99.5	1
5.715	-2.62254	10.7256	-3.51852	12.1	-208.3	-104.3	1
5.72	-2.51136	11.0526	-4.57146	-5.2	-222.6	-108.6	1
5.725	-1.75926	11.68044	-4.35564	-21.9	-228.9	-111.8	1
5.73	-1.83774	12.12516	-3.3354	-41	-219.5	-113.1	1
5.735	-3.22422	11.6085	-2.3217	-56.2	-203.9	-111.2	1
5.74	-4.8396	10.50324	-0.47088	-69.3	-185.8	-103	1
5.745	-5.78136	9.947341	1.88352	-80.7	-168.7	-89.8	1
5.75	-4.76766	8.9925	3.84552	-93.3	-147.9	-71.8	1
5.755	-4.16598	8.547781	5.22546	-106.5	-114.1	-50.6	1
5.76	-4.49952	8.18154	5.77482	-115.9	-78.8	-30.8	1
5.765	-5.74212	7.808761	6.10182	-122.7	-44.3	-10.3	1
5.77	-7.24632	7.403281	5.77482	-126	-20.4	8.8	1
5.775	-6.677341	6.814681	5.519761	-125.2	-11.1	25	1
5.78	-3.15228	7.108981	6.20646	-120.4	-10.8	36.6	1
5.785	-0.5232	7.66488	7.37058	-112.6	-8.4	42.5	1
5.79	0.56244	7.62564	7.808761	-103.5	1.2	40.7	1
5.795	0.41202	7.03704	7.33134	-95.9	9.2	35	1
5.8	0.63438	7.33134	7.2594	-85.2	11.1	28.9	1
5.805	0.7848001	7.66488	7.37058	-74.5	10.5	21.2	1
5.81	0.59514	7.44252	7.33134	-65.5	9.3	12.5	1
5.815	0.41202	7.481761	7.15476	-54.7	7.1	1.8	1
5.82	0	7.44252	7.076281	-45.8	4.8	-5.5	1
5.825	-0.41202	7.44252	6.899701	-37.5	3.3	-12.4	1
5.83	-1.0464	7.44252	6.64464	-30.2	3.3	-17.5	1
5.835	-1.83774	7.44252	6.64464	-22.6	4.3	-20.8	1
5.84	-2.43942	7.403281	6.64464	-14.1	5.3	-21.7	1
5.845	-2.85144	7.2594	6.572701	-7.8	6.3	-20.7	1
5.85	-3.15228	7.403281	6.422281	-1.6	6.7	-18.6	1
5.855	-3.15228	7.44252	6.31764	3.3	7	-15.8	1
5.86	-3.15228	7.403281	6.31764	7.9	7.7	-12.6	1
5.865	-3.00186	7.481761	6.20646	12.8	8.4	-9.1	1
5.87	-2.70102	7.62564	6.17376	16.5	8.4	-6.3	1
5.875	-2.51136	7.66488	6.2457	20.3	9	-4.4	1
5.88	-2.289	7.403281	6.422281	25.5	9.1	-2.5	1
5.885	-2.0274	7.44252	6.53346	31	9.9	-1.5	1
5.89	-1.98816	7.37058	6.53346	36.4	11.1	-1.2	1
5.895	-1.83774	7.33134	6.572701	42.9	12.2	-1.2	1
5.9	-1.68732	7.298641	6.677341	52.4	13	-1.7	1
5.905	-1.68732	7.22016	6.82776	60.4	14.1	-2.3	1
5.91	-1.75926	7.14822	6.97164	69.2	14.6	-3.2	1
5.915	-1.75926	7.03704	7.2267	79	15.8	-3.3	1
5.92	-1.64808	6.814681	7.62564	89.8	17.2	-2.8	1
5.925	-1.87698	6.15414	8.09652	104.6	19.4	-2.1	1
5.93	-2.5506	6.15414	8.207701	117.7	21.7	0	1
5.935	-2.62254	6.33726	8.63934	133.2	23.2	0.4	1
5.94	-2.58984	6.63156	9.14946	149.1	24.9	1.1	1
5.945	-2.85144	6.85392	9.00558	164.2	28	0.3	1
5.95	-2.74026	7.2594	8.057281	177.8	30.9	-2.4	1
5.955	-1.7985	8.547781	6.899701	189.7	32.3	-5	1
5.96	-0.8632801	9.947341	5.918701	200.9	37.7	-10.2	1
5.965	-1.08564	10.05852	5.04234	203.9	45.6	-14.7	1
5.97	-1.60884	9.986581	3.81282	201.8	50.8	-19.5	1
5.975	-1.49766	9.986581	2.60946	197.7	51.8	-25.4	1
5.98	-1.19682	10.50324	1.70694	189.9	46.9	-30.4	1
5.985	-0.9744601	11.24226	1.3407	178.5	37.3	-36.2	1
5.99	-1.5369	10.83678	1.62846	164.9	26.1	-40.1	1
5.995	-2.74026	9.875401	1.81158	149.8	3.5	-40.3	1
6	-2.8122	9.103681	2.39364	133.4	-28.1	-41.7	1
6.005	-1.0464	8.730901	3.44658	118	-69.5	-43.9	1
6.01	0.5232	7.808761	3.59046	100.4	-109.6	-45	1
6.015	1.12488	6.6708	3.37464	82.1	-143.1	-48.6	1
6.02	0.37278	6.52038	2.83182	61.8	-173.6	-58.1	1
6.025	-1.15758	6.814681	1.41264	47.1	-194.3	-68.3	1
6.03	-2.40018	7.66488	-0.83058	32.7	-215.4	-78.4	1
6.035	-3.8259	9.62034	-3.59046	16.8	-242.7	-89.8	1
6.04	-4.61724	11.24226	-6.38958	5.3	-261.8	-98.7	1
6.045	-5.25162	12.1971	-8.09652	-3.2	-274.7	-107	1
6.05	-5.93178	11.97474	-8.42352	-9.4	-280.5	-114.8	1
6.055	-5.74212	11.0526	-7.33134	-14.7	-280.9	-119.6	1
6.06	-6.15414	11.3142	-4.3164	-21	-278.3	-117.2	1
6.065	-5.3301	10.64712	-1.52382	-29.4	-273.2	-108.9	1
6.07	-5.40204	9.35874	0.6867	-45.5	-255.7	-94.3	1
6.075	-5.78136	8.6982	2.75988	-58.6	-235.4	-80.7	1
6.08	-4.99002	8.51508	4.6107	-72	-208.8	-63.5	1
6.085	-4.20522	8.142301	5.87946	-86.6	-176.7	-44.8	1
6.09	-4.0875	8.18154	6.74928	-99.3	-138.9	-24.5	1
6.095	-4.38834	7.776061	7.15476	-113.1	-89.8	1.2	1
6.1	-6.15414	7.51446	6.06258	-121.3	-55.7	21.7	1
6.105	-7.808761	7.5537	4.75458	-122.9	-35	38.8	1
6.11	-5.25162	7.95918	5.04234	-120.4	-30.5	52.7	1
6.115	-1.15758	8.51508	6.13452	-116.6	-30.8	61	1
6.12	0.8959801	8.547781	6.677341	-112.7	-24.1	61.8	1
6.125	1.42572	8.36466	6.64464	-108.6	-13.8	56.4	1
6.13	1.45842	8.32542	6.46152	-101.2	-6.5	44.4	1
6.135	1.49766	8.21424	6.605401	-94.5	-6	33.7	1
6.14	1.19682	8.29272	6.74928	-85.9	-6.5	22.6	1
6.145	0.44472	7.91994	6.71658	-77.9	-7	11.7	1
6.15	-0.41202	7.5537	6.78852	-69	-7	2.8	1
6.155	-1.38648	7.44252	6.64464	-58.4	-6.3	-5.1	1
6.16	-2.17128	7.44252	6.31764	-50.1	-4.9	-9.4	1
6.165	-2.51136	7.44252	6.10182	-42.6	-3.9	-10.4	1
6.17	-2.58984	7.481761	6.06258	-35	-1.7	-9.3	1
6.175	-2.51136	7.481761	6.13452	-28.8	0.3	-8.4	1
6.18	-2.36094	7.51446	6.20646	-22.8	2	-7.6	1
6.185	-2.24976	7.59294	6.20646	-17	3.6	-6.7	1
6.19	-2.21052	7.704121	6.06258	-10.2	4.6	-6.9	1
6.195	-2.09934	7.73682	5.99064	-5.4	5.2	-7.1	1
6.2	-2.0274	7.73682	5.99064	-0.6	5.3	-7.7	1
6.205	-2.21052	7.808761	5.9514	3.3	5.7	-8.1	1
6.21	-2.3217	7.88724	5.84676	7.1	6.1	-8.6	1
6.215	-2.47212	7.848001	5.80752	11.8	6.7	-8.1	1
6.22	-2.74026	7.66488	5.918701	15.8	7.5	-6.9	1
6.225	-2.5506	7.44252	6.2457	20.3	9.1	-5.9	1
6.23	-2.40018	7.37058	6.38958	25.6	10.5	-4.8	1
6.235	-2.0601	7.298641	6.46152	31.3	12.6	-4.1	1
6.24	-2.5506	7.44252	6.38958	37.5	15.4	-3.1	1
6.245	-2.58984	7.298641	6.38958	44.5	17.6	-2.8	1
6.25	-2.3217	7.298641	6.46152	52.7	17.5	-3.5	1
6.255	-1.83774	7.704121	6.17376	60	16.4	-4.6	1
6.26	-1.5369	8.03112	6.023341	66	16.1	-5.7	1
6.265	-1.45842	8.03112	5.84676	72.6	16.6	-9.3	1
6.27	-1.45842	7.95918	5.73558	77.4	16.6	-11.2	1
6.275	-1.64808	7.998421	5.66364	82.3	16.8	-13.5	1
6.28	-1.57614	8.1096	5.519761	87	17.6	-14.9	1
6.285	-1.7985	8.29272	5.55246	91.7	18.5	-15.8	1
6.29	-1.90968	8.29272	5.696341	95.9	19.6	-17.2	1
6.295	-2.17128	8.253481	5.87946	99.4	21.2	-17.9	1
6.3	-2.66178	8.21424	5.9514	103.2	25.4	-20.2	1
6.305	-3.15228	8.18154	5.55246	105.9	27.5	-22.8	1
6.31	-2.8122	8.29272	4.57146	107.3	26.1	-24.4	1
6.315	-2.43942	8.9925	3.51852	109.1	24.2	-26	1
6.32	-2.21052	9.2868	3.3027	109	22.5	-26.6	1
6.325	-2.92338	8.770141	2.93646	104	22.1	-27.3	1
6.33	-3.45312	8.51508	2.24976	98.4	18.5	-28.5	1
6.335	-3.41388	8.61972	1.37994	92.8	10.5	-29.5	1
6.34	-3.78666	9.32604	0.50358	85.7	0.2	-29.5	1
6.345	-3.86514	9.65304	0	76.1	-13.9	-29.1	1
6.35	-4.0875	9.80346	-0.47088	65.3	-29.6	-27.6	1
6.355	-3.86514	9.692281	-0.90252	53.6	-44.5	-28.1	1
6.36	-3.37464	9.986581	-0.6867	38.9	-59.7	-27.8	1
6.365	-3.41388	10.137	-0.43164	25.6	-69	-25.9	1
6.37	-3.45312	10.09776	0.14388	11.7	-75.1	-22.3	1
6.375	-3.63624	9.80346	0.61476	-7.4	-76.5	-16.5	1
6.38	-3.78666	9.731521	1.19682	-22.4	-73.5	-10.7	1
6.385	-4.0875	9.43068	1.52382	-37	-68.2	-3.7	1
6.39	-4.20522	9.13638	1.9947	-50.9	-61	4.4	1
6.395	-3.86514	9.2868	2.83182	-62.8	-52	13.6	1
6.4	-4.12674	9.2868	3.15882	-73	-41.6	21.9	1
6.405	-5.1012	8.6982	3.0084	-81.7	-32.9	30.3	1
6.41	-4.68918	8.475841	3.37464	-87.4	-30.6	38.4	1
6.415	-2.77296	8.770141	4.17252	-89.4	-31.9	43.2	1
6.42	-1.64808	9.025201	4.71534	-90.4	-29.3	45.4	1
6.425	-1.23606	8.84208	5.15352	-90.3	-24.2	44.7	1
6.43	-1.15758	8.436601	5.48052	-89.1	-20.1	41.3	1
6.435	-0.8240401	8.29272	5.80752	-86.1	-18.4	36.8	1
6.44	-0.44472	8.29272	6.06258	-81.1	-17	31.2	1
6.445	-0.59514	8.21424	5.87946	-74.6	-14.9	24.5	1
6.45	-1.0464	7.998421	5.9514	-69	-12.9	19.6	1
6.455	-1.42572	7.848001	6.10182	-63.1	-11.2	16	1
6.46	-1.83774	7.776061	6.10182	-56.9	-9.8	12.6	1
6.465	-1.98816	7.808761	5.9514	-50.7	-8.3	9.8	1
6.47	-2.0274	7.91994	5.80752	-43.1	-6.5	8.6	1
6.475	-1.94892	7.95918	5.696341	-37.5	-5.6	7.3	1
6.48	-1.94892	7.95918	5.696341	-32.2	-3.7	6.5	1
6.485	-2.0274	7.848001	5.66364	-27.6	-1.8	5.5	1
6.49	-1.98816	7.91994	5.55246	-23.3	-1.2	4.9	1
6.495	-1.7985	7.998421	5.48052	-17.7	-0.4	3.9	1
6.5	-1.87698	7.998421	5.36934	-14	0.8	2.6	1
6.505	-1.90968	8.07036	5.40858	-10.2	1.8	1.1	1
6.51	-2.0274	8.07036	5.40858	-6.3	3.2	-0.9	1
6.515	-2.13858	8.1096	5.36934	-3	4.4	-1.5	1
6.52	-2.09934	8.07036	5.2974	0.2	5.3	-2.2	1
6.525	-1.98816	8.1096	5.2647	3.7	5.8	-3.1	1
6.53	-2.09934	8.1096	5.33664	7.4	6.3	-3.8	1
6.535	-2.09934	8.1096	5.40858	10.4	7	-4.3	1
6.54	-2.13858	7.998421	5.519761	13.8	7.3	-4.2	1
6.545	-2.21052	7.95918	5.55246	17	7.3	-4.6	1
6.55	-2.17128	7.998421	5.519761	21	7	-4.8	1
6.555	-2.09934	8.03112	5.55246	26.6	7.2	-5.6	1
6.56	-2.0274	7.91994	5.624401	31.5	7.2	-6.5	1
6.565	-2.09934	7.91994	5.66364	36.5	7.7	-6.5	1
6.57	-2.21052	7.91994	5.591701	41.2	8.1	-7.3	1
6.575	-2.21052	7.848001	5.624401	46.8	8.9	-7.7	1
6.58	-2.21052	7.88724	5.73558	52.9	9.1	-8.3	1
6.585	-2.289	7.88724	5.624401	58.3	9.8	-8.7	1
6.59	-2.3217	7.95918	5.48052	64.4	11.2	-9	1
6.595	-2.3217	7.998421	5.44782	70.2	11.7	-9.3	1
6.6	-2.24976	8.07036	5.40858	76.4	12.8	-8.8	1
6.605	-2.21052	7.95918	5.40858	82.3	14.7	-9	1
6.61	-2.21052	8.07036	5.48052	88.9	16.2	-7.8	1
6.615	-2.24976	8.03112	5.624401	97.1	18.9	-6.7	1
6.62	-2.40018	7.848001	5.77482	104.4	21.7	-5.9	1
6.625	-2.47212	7.848001	5.84676	113.8	24.7	-3.6	1
6.63	-2.5506	7.848001	6.10182	124.1	28.6	-1.5	1
6.635	-2.77296	7.808761	6.17376	134.2	32.9	1.3	1
6.64	-2.92338	7.848001	6.2457	144.6	36.7	4.4	1
6.645	-2.92338	8.03112	6.2784	155.6	40.3	7.5	1
6.65	-3.0738	8.36466	5.80752	168.6	44.7	12.6	1
6.655	-3.67548	8.730901	5.48052	178.3	48	17.7	1
6.66	-3.3027	8.88132	5.22546	188.5	47.8	24	1
6.665	-3.0411	9.103681	5.00964	199.3	45	28.2	1
6.67	-2.74026	9.65304	4.6434	205.5	44.4	31.7	1
6.675	-2.47212	9.947341	4.2837	209.5	43.5	34	1
6.68	-2.85144	10.61442	3.3354	211.4	43.1	34.4	1
6.685	-2.92338	11.64774	3.55776	212.9	42.4	34.2	1
6.69	-2.21052	12.4587	3.23076	211.1	39.3	32.6	1
6.695	-2.3217	13.00806	3.04764	206.7	38.9	30.3	1
6.7	-2.40018	14.89158	3.6297	199.2	39.9	23.7	1
6.705	-2.51136	16.73586	3.81282	188.6	43.1	14.4	1
6.71	-2.0601	16.02954	3.04764	168.2	42.6	6.6	1
6.715	-0.8240401	15.21858	3.55776	147	36.2	2.6	1
6.72	0.18312	15.40824	5.99064	126.4	28.5	3.2	1
6.725	0.07194	15.14664	7.808761	95.6	23.5	3.1	1
6.73	0	13.0473	7.5537	65	17.4	5.1	1
6.735	1.23606	10.54248	7.73028	39.3	6.9	10.9	1
6.74	1.75926	8.809381	7.985341	18.4	-2.1	19.8	1
6.745	1.7985	8.03112	8.057281	0.4	-8.4	29.1	1
6.75	2.09934	7.5537	8.606641	-13.9	-14.6	37.5	1
6.755	2.289	6.89316	8.711281	-29	-17.9	44.8	1
6.76	1.7985	6.082201	8.606641	-48	-20.3	51.8	1
6.765	1.15758	5.78136	8.711281	-60.4	-21.7	56.7	1
6.77	0.71286	5.78136	9.00558	-72.3	-22	58.1	1
6.775	0.07194	5.56554	9.2214	-84.7	-22.6	58.9	1
6.78	-1.12488	4.9704	8.894401	-97	-26.2	61	1
6.785	-2.40018	4.86576	8.93364	-111.1	-34.1	62.2	1
6.79	-3.37464	4.9704	8.5674	-121.2	-43.6	62.1	1
6.795	-3.8259	4.6761	8.2404	-131.9	-54.6	60.5	1
6.8	-4.3164	4.27062	7.808761	-141.8	-67.4	58.3	1
6.805	-4.49952	3.7932	7.403281	-150	-80.6	55.3	1
6.81	-4.72842	3.42696	6.86046	-156.3	-93	51.1	1
6.815	-4.8396	2.943	6.31764	-161.2	-104.8	45.9	1
6.82	-5.17968	2.46558	5.80752	-165.2	-116.4	37.2	1
6.825	-5.591701	2.50482	5.55246	-166.1	-123.2	28.7	1
6.83	-5.8533	3.02148	5.120821	-166.1	-128.7	18.1	1
6.835	-6.45498	3.31578	4.75458	-165.6	-134.4	6	1
6.84	-7.3575	3.7932	4.71534	-164	-139.8	-8.8	1
6.845	-8.331961	4.75458	4.2837	-163.5	-146.6	-28.3	1
6.85	-9.30642	5.34318	3.9567	-163.7	-153.6	-44.8	1
6.855	-10.09776	5.70942	3.37464	-164.1	-162.8	-62	1
6.86	-10.62096	5.93178	2.57676	-164.1	-175	-78.8	1
6.865	-10.81062	6.781981	1.88352	-162.5	-189	-94.5	1
6.87	-11.03298	7.44252	1.62846	-158.7	-205.1	-117.7	1
6.875	-11.00028	8.03112	0.50358	-157.4	-219.1	-136.3	1
6.88	-9.947341	8.142301	-0.07194	-154.7	-233	-151.4	1
6.885	-8.41044	9.247561	-0.14388	-150.8	-245.9	-165.6	1
6.89	-6.82776	10.94796	0	-147.2	-253.4	-179.8	1
6.895	-6.56616	13.00806	-0.14388	-147.8	-256.4	-199.4	1
6.9	-6.00372	16.8405	0.3597	-152.2	-260.8	-210.2	1
6.905	-5.3628	24.0345	1.15758	-164	-264.7	-219.1	1
6.91	-4.42758	24.6231	-2.03394	-190.4	-268.8	-222.8	1
6.915	-3.41388	18.65208	-8.45622	-216.2	-268.6	-221.5	1
6.92	-0.5232	15.44094	-12.23634	-213.8	-270.6	-214.4	1
6.925	1.75926	18.09618	-12.8184	-190.3	-261.8	-205.5	1
6.93	2.40018	24.87816	-13.68822	-159.8	-232.6	-197.2	1
6.935	3.00186	28.23318	-16.1211	-144.8	-212.5	-185.9	1
6.94	2.289	25.83954	-18.66516	-134.3	-193.4	-170	1
6.945	0.67362	24.40074	-18.12234	-118	-170.4	-153.7	1
6.95	0.56244	20.67948	-11.47116	-100.6	-147.9	-134.8	1
6.955	-2.09934	14.08062	-1.62846	-92.8	-110.3	-112	1
6.96	-6.45498	6.92586	7.004341	-96.2	-76.1	-97.9	1
6.965	-7.95918	1.94892	11.62158	-105.4	-56.7	-82	1
6.97	-7.42944	1.58268	12.27558	-112.4	-49.7	-64.5	1
6.975	-4.3164	3.13266	11.1834	-118.5	-46.6	-45.5	1
6.98	-2.40018	5.59824	8.606641	-127.1	-33.1	-24.9	1
6.985	-5.74212	7.22016	6.10182	-134	-7.6	-6.5	1
6.99	-8.03112	6.92586	5.99064	-135.7	8	10.3	1
6.995	-4.72842	6.114901	7.37058	-132.9	-3.8	22.3	1
7	-0.8240401	5.56554	8.93364	-130.3	-16	27.7	1
7.005	-0.41202	5.89254	8.78322	-131.5	-18.1	27.5	1
7.01	-1.42572	6.74274	7.481761	-134.7	-17	24.5	1
7.015	-1.64808	7.298641	6.71658	-137	-18.7	18.2	1
7.02	-1.08564	7.14822	7.2267	-135.7	-22.6	15.6	1
7.025	-1.0464	6.26532	8.09652	-135.8	-22.8	13.8	1
7.03	-1.49766	5.37588	8.13576	-137.7	-20.5	10.5	1
7.035	-1.75926	5.63748	7.880701	-136.1	-20	7.8	1
7.04	-1.49766	6.00372	8.02458	-133.6	-18.4	6.5	1
7.045	-1.15758	5.89254	8.67858	-131.3	-16.5	6	1
7.05	-0.8240401	4.6761	8.67858	-129	-10.4	5.8	1
7.055	-0.59514	4.30986	8.8617	-122.4	-3.9	4.7	1
7.06	0.48396	4.9377	9.986581	-102.5	4.7	-1.7	1
7.065	0	4.71534	10.45746	-81.9	5.9	-3.5	1
7.07	-1.34724	3.97632	10.13046	-66.8	6.7	-5.3	1
7.075	-1.5369	4.3818	10.01928	-48.5	5.3	-5.1	1
7.08	-1.42572	4.82652	9.842701	-30.8	4.7	-4.3	1
7.085	-0.71286	5.232	9.36528	-17.2	3.9	-3.7	1
7.09	-0.14388	5.93178	8.8617	-6.4	3.7	-4.3	1
7.095	-0.37278	6.22608	8.38428	1	4.9	-6.9	1
7.1	-0.71286	6.22608	8.27964	5.6	6.5	-10.9	1
7.105	-1.12488	6.15414	8.207701	8.6	6.7	-13.3	1
7.11	-1.68732	5.97102	8.09652	10.4	6.8	-14	1
7.115	-2.289	5.70942	7.985341	10.9	6.4	-14.7	1
7.12	-2.62254	5.56554	7.952641	11.1	5.5	-14.2	1
7.125	-2.89068	5.5263	7.952641	11.1	5	-12	1
7.13	-3.00186	5.56554	7.880701	10	4.3	-10.2	1
7.135	-2.96262	5.37588	8.02458	8.1	3	-7.9	1
7.14	-3.00186	5.27124	8.02458	6.5	2.2	-5.8	1
7.145	-2.77296	5.41512	8.09652	4.5	1.5	-3.7	1
7.15	-2.62254	5.59824	7.985341	3	0.9	-2	1
7.155	-2.40018	5.74866	8.02458	1.4	0.4	-0.5	1
7.16	-2.17128	5.8206	8.057281	0.2	-0.6	0.6	1
7.165	-2.13858	5.78136	8.057281	0.4	-0.4	1.2	1
7.17	-2.0601	5.8206	8.09652	0.2	-0.6	1.4	1
7.175	-1.7985	5.78136	8.09652	0.2	-0.3	2.2	1
7.18	-1.75926	5.85984	8.09652	0.4	-0.4	1.9	1
7.185	-1.68732	5.93178	8.16846	0.3	-0.7	1.6	1
7.19	-1.64808	5.89254	8.13576	0.5	-0.3	1.1	1
7.195	-1.68732	5.93178	8.057281	0.9	0	0.4	1
7.2	-1.68732	5.8206	8.09652	1.1	0	0.2	1
7.205	-1.75926	5.8206	8.057281	1.6	0.1	-0.4	1
7.21	-1.87698	5.78136	8.057281	2.1	0	-0.7	1
7.215	-1.90968	5.78136	8.057281	2.5	0	-1	1
7.22	-1.90968	5.63748	8.13576	2.8	0	-0.6	1
7.225	-1.94892	5.67672	8.16846	2.8	0.2	-0.4	1
7.23	-2.09934	5.59824	8.16846	3.3	0	-0.4	1
7.235	-2.21052	5.63748	8.13576	3.9	0	0.2	1
7.24	-2.13858	5.59824	8.207701	5.1	0	0.4	1
7.245	-2.13858	5.56554	8.16846	6.3	0	1.3	1
7.25	-2.09934	5.56554	8.16846	7.4	0.1	2.3	1
7.255	-2.0601	5.59824	8.207701	8.6	0	2.8	1
7.26	-2.0601	5.5263	8.2404	9.3	0.2	3.5	1
7.265	-2.0601	5.56554	8.207701	10.7	0.5	3.8	1
7.27	-1.98816	5.5263	8.35158	13.3	0	5	1
7.275	-2.0274	5.487061	8.38428	15.7	0.2	4.9	1
7.28	-2.13858	5.41512	8.5674	19.1	0.4	5.6	1
7.285	-2.47212	5.19276	8.8617	25.6	0.9	6.6	1
7.29	-3.15228	4.86576	9.03828	33	0.4	7.9	1
7.295	-3.15228	4.60416	9.36528	42	-1	9.8	1
7.3	-2.36094	4.0875	9.842701	50.9	-1.4	12.2	1
7.305	-2.40018	3.97632	9.731521	59.9	0.8	14.3	1
7.31	-1.94892	4.56492	9.587641	70.2	3.5	16.5	1
7.315	-1.98816	4.89846	9.33258	79.5	7.2	18.9	1
7.32	-1.60884	5.30394	9.293341	88.6	12	19.9	1
7.325	-1.19682	5.30394	9.188701	97.4	13.8	21	1
7.33	-1.0137	5.45436	9.40452	110.8	15.9	21.4	1
7.335	-1.57614	5.5263	9.587641	122.5	16.9	20.2	1
7.34	-1.57614	5.56554	9.36528	133.8	13	19.8	1
7.345	-1.2753	5.63748	9.40452	146.3	8.4	20.3	1
7.35	-0.8632801	5.70942	9.188701	159.3	5.1	20.9	1
7.355	-1.0464	5.63748	9.293341	174.7	2.6	20.9	1
7.36	-1.83774	5.74866	9.47646	186.4	1.6	20.3	1
7.365	-1.75926	5.97102	9.437221	196.2	-2	20.5	1
7.37	-1.87698	5.78136	9.00558	203.7	-5	20.6	1
7.375	-2.62254	6.00372	8.82246	211.9	-5.1	19.9	1
7.38	-3.0738	7.18746	8.42352	219.2	-5.3	19.3	1
7.385	-3.0738	7.51446	7.84146	221.7	-8.6	18	1
7.39	-3.48582	7.704121	7.65834	219.8	-9.8	16.2	1
7.395	-4.38834	8.6982	7.18746	214.1	-10.2	12.8	1
7.4	-4.95078	8.84208	6.899701	201.7	-15.1	9.4	1
7.405	-4.64994	8.61972	7.37058	189.1	-25.8	5.1	1
7.41	-4.01556	8.809381	8.711281	173.9	-39.3	-1.5	1
7.415	-3.63624	9.80346	9.875401	150.7	-55.2	-11.7	1
7.42	-3.60354	9.103681	9.5484	127.7	-68	-21	1
7.425	-4.61724	6.48768	8.67858	104.3	-77	-32.7	1
7.43	-5.814061	5.59824	7.985341	86.3	-81.4	-50.7	1
7.435	-6.23262	4.27062	7.11552	72.2	-85.7	-70.4	1
7.44	-6.94548	2.46558	5.624401	60.5	-91.3	-89.4	1
7.445	-7.017421	2.72718	4.86576	55.5	-98.9	-106.3	1
7.45	-6.19338	4.3491	5.66364	56.6	-109.9	-126	1
7.455	-5.3628	4.75458	6.422281	53.2	-115	-142.8	1
7.46	-5.29086	4.6434	6.06258	44.1	-119.4	-156.9	1
7.465	-4.68918	4.46028	5.918701	33.1	-129.4	-166.8	1
7.47	-3.75396	3.97632	5.33664	25.4	-136.6	-171.6	1
7.475	-2.5506	3.64932	4.71534	19.7	-141.3	-173.2	1
7.48	-1.60884	3.83244	4.42758	16.4	-145	-172.2	1
7.485	-0.8632801	4.15944	4.42758	13.3	-146.7	-167.7	1
7.49	-0.33354	4.82652	4.53876	10.1	-146.4	-162.7	1
7.495	-0.0327	5.67672	4.86576	6	-143.7	-157.2	1
7.5	-0.22236	6.26532	4.9377	-1.6	-140.3	-148.8	1
7.505	-0.44472	6.6708	4.86576	-8.8	-138.4	-141.6	1
7.51	-0.67362	6.9978	4.6107	-16.2	-138	-133.1	1
7.515	-1.72656	7.66488	4.3164	-22.6	-138.1	-124.9	1
7.52	-1.308	7.848001	4.38834	-28.2	-142.4	-114.6	1
7.525	-0.8959801	8.36466	4.49952	-36.6	-147.7	-100.1	1
7.53	-0.5232	8.4039	3.9567	-44.8	-149.5	-90.5	1
7.535	-0.33354	8.03112	3.44658	-51	-148.4	-82.1	1
7.54	-0.37278	8.07036	3.15882	-54.7	-144.6	-74.5	1
7.545	-0.71286	8.475841	3.11958	-57.4	-139.7	-67	1
7.55	-1.64808	9.32604	3.15882	-59.2	-135.2	-59.5	1
7.555	-2.09934	10.4313	3.3354	-61.8	-133.2	-51.8	1
7.56	-2.24976	11.38614	3.48582	-67.4	-133.8	-40.6	1
7.565	-2.0601	13.15848	4.06788	-73.2	-133.9	-34.7	1
7.57	-1.42572	15.51288	4.06788	-81.9	-131.9	-30.3	1
7.575	-0.07194	17.28522	4.68264	-92.6	-125.7	-28	1
7.58	-1.83774	14.08062	1.81158	-107.3	-107.8	-30.2	1
7.585	-1.60884	11.38614	-0.83058	-117.9	-92.2	-29.8	1
7.59	-2.289	12.60258	-1.05294	-108.6	-80.5	-26.6	1
7.595	-2.74026	14.92428	-0.57552	-97.2	-70.9	-22.1	1
7.6	-2.62254	15.40824	-0.83058	-93.3	-64.8	-18.2	1
7.605	-2.0601	15.18588	-1.52382	-91.1	-60.4	-14.7	1
7.61	-0.9352201	14.70192	-1.37994	-86.2	-55.7	-10.2	1
7.615	0.37278	13.3416	1.19682	-79.9	-50.4	-5	1
7.62	1.0464	9.80346	5.77482	-79	-39.4	1.4	1
7.625	-0.41202	7.108981	8.35158	-82.2	-25.5	4.3	1
7.63	-3.0738	3.97632	9.62034	-83.5	-11.9	5.1	1
7.635	-3.3354	2.83836	10.2024	-82.6	-9.3	6.1	1
7.64	-1.94892	3.72126	10.49016	-79.3	-13.5	7.6	1
7.645	-0.67362	5.120821	9.40452	-78.6	-13.5	7.7	1
7.65	-0.8959801	6.114901	8.02458	-79.1	-7.5	6.9	1
7.655	-1.19682	7.18746	7.298641	-77.1	-4.7	6.4	1
7.66	-1.38648	7.73682	7.076281	-73.2	-5.2	5.5	1
7.665	-1.19682	7.5537	7.2267	-70.3	-5.9	3.7	1
7.67	-0.8240401	6.89316	7.65834	-66.7	-6.2	0	1
7.675	-0.67362	6.26532	8.13576	-63.6	-5.3	-2.5	1
7.68	-0.7455601	5.78136	8.42352	-60.8	-4.7	-4.2	1
7.685	-1.15758	5.63748	8.495461	-58.5	-4	-6.9	1
7.69	-1.45842	5.59824	8.42352	-56.1	-3.6	-8	1
7.695	-1.60884	5.78136	8.27964	-54	-4.8	-10.2	1
7.7	-1.45842	5.89254	8.16846	-52.9	-6.4	-10.9	1
7.705	-1.38648	5.97102	8.057281	-51.9	-6.8	-10.9	1
7.71	-1.38648	6.04296	7.985341	-51.1	-6.6	-10.5	1
7.715	-1.45842	6.082201	7.952641	-49.8	-5.5	-10.3	1
7.72	-1.45842	6.04296	7.9134	-48.5	-4.6	-10.8	1
7.725	-1.45842	5.85984	8.02458	-47.7	-4.2	-10.7	1
7.73	0.2616	5.232	8.5674	-47	-1.4	-11.5	1
7.735	-2.0601	5.16006	8.5347	-44.2	9.3	-14.9	1
7.74	-1.19682	5.30394	8.711281	-41.9	7	-14.4	1
7.745	-1.45842	5.08158	8.5674	-42.7	2.8	-12.8	1
7.75	-2.36094	5.37588	8.45622	-38.9	3.2	-10.9	1
7.755	-2.21052	5.37588	8.42352	-35.4	2.7	-9.2	1
7.76	-1.49766	5.5263	8.27964	-33.5	2.2	-8.4	1
7.765	-1.12488	5.85984	8.2404	-30.8	2.9	-7.4	1
7.77	-1.12488	6.00372	8.207701	-27.7	3.1	-7.4	1
7.775	-1.42572	5.97102	8.16846	-25.2	3.7	-8.1	1
7.78	-1.75926	5.85984	8.207701	-22.6	3.9	-8.5	1
7.785	-1.7985	5.67672	8.2404	-19.9	4.3	-9.3	1
7.79	-1.94892	5.59824	8.38428	-17	4.2	-9.2	1
7.795	-2.0274	5.59824	8.35158	-14.9	4	-7.9	1
7.8	-2.09934	5.5263	8.312341	-13.7	3.9	-7.4	1
7.805	-1.90968	5.70942	8.16846	-11.9	3	-6.3	1
7.81	-1.90968	5.70942	8.13576	-10.9	3.2	-6	1
7.815	-2.0274	5.59824	8.2404	-10.2	3	-5.3	1
7.82	-2.0601	5.487061	8.2404	-10	3.1	-5.1	1
7.825	-2.0601	5.45436	8.27964	-9.5	2.8	-4.4	1
7.83	-2.0274	5.5263	8.2404	-9.3	3	-3.5	1
7.835	-1.98816	5.63748	8.2404	-8.8	3.3	-3	1
7.84	-1.90968	5.70942	8.2404	-7.8	2.9	-2.1	1
7.845	-1.7985	5.63748	8.27964	-7.4	2.3	-2.3	1
7.85	-1.75926	5.56554	8.27964	-6.7	2.3	-1.9	1
7.855	-1.72656	5.63748	8.312341	-6.2	2.1	-1.8	1
7.86	-1.68732	5.74866	8.312341	-5.4	2.3	-2.5	1
7.865	-1.64808	5.78136	8.2404	-4.6	2.1	-2.3	1
7.87	-1.68732	5.78136	8.2404	-3.5	2.2	-2.5	1
7.875	-1.75926	5.74866	8.27964	-2.8	1.8	-2.7	1
7.88	-1.72656	5.78136	8.2404	-2.3	1.8	-2.5	1
7.885	-1.75926	5.70942	8.2404	-1.8	1.6	-2.8	1
7.89	-1.7985	5.63748	8.16846	-1	1.5	-2.3	1
7.895	-1.90968	5.59824	8.207701	-0.4	1.5	-2.1	1
7.9	-1.94892	5.63748	8.207701	-0.5	1.4	-2.4	1
7.905	-1.90968	5.63748	8.207701	0	1.1	-1.8	1
7.91	-1.87698	5.63748	8.16846	0.4	1.4	-1.6	1
7.915	-1.90968	5.56554	8.207701	0.2	1.3	-1.4	1
7.92	-1.90968	5.63748	8.207701	0.5	0.9	-1	1
7.925	-1.90968	5.63748	8.207701	0.4	0.8	-0.7	1
7.93	-1.87698	5.63748	8.207701	0.4	0.3	-0.2	1
7.935	-1.87698	5.67672	8.2404	0.3	0	-0.3	1
7.94	-1.87698	5.59824	8.16846	0.7	0.2	0.1	1
7.945	-1.87698	5.70942	8.207701	0.8	0.2	0.9	1
7.95	-1.90968	5.67672	8.207701	0.1	0	0.5	1
7.955	-1.90968	5.63748	8.207701	0.6	-0.3	0.9	1
7.96	-1.98816	5.56554	8.2404	0.5	-0.5	1.4	1
7.965	-1.94892	5.5263	8.207701	0.6	-0.4	1.4	1
7.97	-1.90968	5.5263	8.207701	0.4	-0.5	1.7	1
7.975	-1.87698	5.487061	8.2404	0.6	-0.2	2.3	1
7.98	-1.83774	5.56554	8.207701	0.9	-0.7	2.6	1
7.985	-1.7985	5.59824	8.207701	1.2	-0.9	2.9	1
7.99	-1.90968	5.45436	8.35158	1.5	-0.7	3.2	1
7.995	-1.94892	5.5263	8.27964	1.6	-0.9	3.3	1
8	-1.87698	5.41512	8.2404	2.5	-0.9	3.2	1
8.005	-1.90968	5.37588	8.312341	3.2	-0.8	3.7	1
8.01	-1.98816	5.232	8.38428	4.7	-0.6	4.6	1
8.015	-2.09934	5.232	8.38428	5.8	-0.7	5.1	1
8.02	-2.21052	5.16006	8.606641	6.7	-0.2	5.6	1
8.025	-2.24976	4.9704	8.63934	8.8	-0.4	6.3	1
8.03	-2.3217	5.04888	8.67858	12	-0.6	7.7	1
8.035	-2.47212	5.04888	8.67858	15.4	-0.4	9.7	1
8.04	-2.70102	4.86576	8.75052	18.3	-0.6	11.7	1
8.045	-2.70102	4.75458	8.8617	21.4	-0.4	13.6	1
8.05	-2.40018	4.9377	8.82246	26.5	-0.7	15.8	1
8.055	-2.0274	5.08158	8.8617	31.8	-0.3	17.9	1
8.06	-1.68732	5.34318	9.07752	37	-0.2	19.6	1
8.065	-1.68732	5.30394	9.260641	44.4	1.1	21.2	1
8.07	-3.11304	4.86576	9.36528	50.8	2.8	23.1	1
8.075	-1.12488	4.75458	9.80346	59.7	-0.4	26.4	1
8.08	-0.11118	5.04888	10.13046	73.9	3.7	26.1	1
8.085	-0.7848001	5.27124	9.731521	84.1	10.3	25	1
8.09	-1.83774	5.30394	9.947341	96	10.4	25.6	1
8.095	-1.45842	5.45436	9.986581	108.8	5.9	25.1	1
8.1	-0.8632801	5.34318	9.76422	118.7	2.5	23.5	1
8.105	-0.67362	5.5263	9.986581	133	1.1	23.5	1
8.11	-1.34724	5.232	9.875401	146.7	0.4	24.3	1
8.115	-1.60884	5.59824	9.5157	162.1	-3.5	25.3	1
8.12	-1.64808	5.67672	9.47646	173.6	-7.8	26.6	1
8.125	-1.90968	5.93178	9.33258	183.2	-11.4	27.3	1
8.13	-1.60884	6.00372	8.894401	191.5	-15.8	28	1
8.135	-1.45842	6.15414	8.711281	198.6	-20.6	29.4	1
8.14	-2.17128	6.59232	8.45622	205.8	-21.4	31.4	1
8.145	-2.74026	6.814681	8.16846	209.1	-22.9	32.4	1
8.15	-3.0738	7.2594	7.880701	209.7	-25.2	32.9	1
8.155	-3.26346	7.51446	7.5537	209.1	-28.2	33.5	1
8.16	-3.67548	7.998421	7.5537	206.9	-32.2	34.1	1
8.165	-3.26346	8.475841	8.02458	202.2	-38.5	35.2	1
8.17	-3.00186	8.770141	8.312341	191.1	-43.1	33.1	1
8.175	-2.85144	9.025201	8.312341	172.9	-44.5	28.3	1
8.18	-2.89068	9.397981	8.38428	158.4	-45.2	23.1	1
8.185	-2.66178	9.46992	8.45622	141.1	-47.8	16.1	1
8.19	-3.3027	8.809381	8.09652	125	-50.1	7.9	1
8.195	-4.8396	7.808761	7.880701	107.1	-52.5	-3.7	1
8.2	-6.00372	6.9651	7.62564	87.2	-57.2	-19.3	1
8.205	-6.75582	6.22608	6.97164	73.3	-62.7	-33.5	1
8.21	-7.095901	5.45436	6.10182	62.3	-69.6	-47.4	1
8.215	-7.691041	4.3491	5.9514	54	-79.2	-59.1	1
8.22	-7.691041	3.90438	5.624401	47.7	-91.9	-70	1
8.225	-6.677341	4.19868	4.9704	41.4	-103.6	-80.8	1
8.23	-4.578001	4.89846	5.55246	38.2	-111.4	-94.9	1
8.235	-4.0548	4.82652	5.918701	30.8	-109.9	-115.4	1
8.24	-3.97632	4.56492	5.696341	21.9	-107.3	-129.5	1
8.245	-4.3164	4.01556	5.08158	14.1	-107.1	-138.5	1
8.25	-4.3491	3.57084	4.49952	7.6	-107.5	-146.7	1
8.255	-3.97632	3.38772	4.17252	4.2	-110	-153.3	1
8.26	-3.52506	3.61008	3.9894	1.8	-115.1	-158	1
8.265	-2.96262	3.86514	3.9567	-0.1	-119	-160.4	1
8.27	-2.43942	4.19868	3.9567	-1.8	-121.8	-162.8	1
8.275	-1.87698	4.53222	4.06788	-4.6	-123	-165.2	1
8.28	-1.5369	4.71534	4.10058	-7.9	-123.1	-167.6	1
8.285	-1.2753	4.82652	4.02864	-12	-122.7	-168.9	1
8.29	-1.23606	5.08158	3.9567	-15.1	-122.1	-170.2	1
8.295	-1.23606	5.37588	3.88476	-17.9	-122.9	-170.4	1
8.3	-1.19682	5.63748	3.88476	-21	-124.5	-170.8	1
8.305	-1.12488	5.85984	3.70164	-23.5	-126.2	-169.8	1
8.31	-1.0137	6.15414	3.55776	-26.5	-129	-168.8	1
8.315	-0.9744601	6.409201	3.55776	-27.6	-131.8	-167.5	1
8.32	-1.87698	7.59294	3.19152	-28.2	-134.3	-165.7	1
8.325	-3.8259	9.214861	2.43288	-26.8	-143.6	-156.9	1
8.33	-1.0464	11.35344	5.120821	-24.9	-165	-138.8	1
8.335	0.7848001	12.12516	5.48052	-33	-181.2	-127.9	1
8.34	2.5506	12.89688	5.2647	-48.1	-191.5	-117.1	1
8.345	4.76766	17.80188	6.46152	-62	-196.5	-100.8	1
8.35	5.78136	23.25624	10.31358	-71.1	-186.4	-95.6	1
8.355	4.23792	16.8405	5.696341	-116.1	-170.1	-90.2	1
8.36	3.48582	11.49732	1.0137	-148.1	-157.5	-81.9	1
8.365	2.17128	11.6085	-0.54282	-144.2	-139	-71.8	1
8.37	1.49766	14.33568	0.07194	-129	-118	-59.1	1
8.375	-0.11118	17.17404	0.47088	-122.6	-102.9	-50.6	1
8.38	-1.87698	17.1021	-1.0137	-124.4	-91.3	-44.8	1
8.385	-2.3217	15.32976	-2.79258	-125.7	-82.8	-41.4	1
8.39	-2.17128	15.1074	-2.79258	-117	-75.3	-38	1
8.395	-1.87698	15.84642	-1.12488	-104	-65.9	-35.2	1
8.4	-0.59514	13.38084	1.6677	-99	-54.1	-32.5	1
8.405	1.57614	8.809381	5.44782	-103.3	-35.6	-23.2	1
8.41	-1.12488	5.37588	8.5347	-104.1	-12.7	-14.9	1
8.415	-5.1012	3.02148	10.78446	-102.4	5.6	-10.5	1
8.42	-5.814061	1.94892	11.00028	-101.5	6.4	-6	1
8.425	-2.85144	2.39364	10.13046	-101	-3.6	-2.4	1
8.43	-0.48396	4.6434	9.110221	-98.1	-5.9	0	1
8.435	-0.48396	6.6708	8.16846	-95.2	0.3	0	1
8.44	-1.90968	7.481761	7.51446	-92.7	3.5	1	1
8.445	-2.62254	7.37058	7.69758	-89.1	2.3	1.4	1
8.45	-1.45842	6.55962	8.207701	-86.1	-4.1	2.1	1
8.455	-0.22236	5.70942	8.67858	-83.3	-9.4	2.6	1
8.46	0.0327	5.34318	8.894401	-79.9	-9.8	0.8	1
8.465	0.33354	4.71534	9.2214	-76	-7.7	0	1
8.47	-0.18312	4.71534	9.03828	-72.1	-2.1	-3.7	1
8.475	-1.68732	5.232	9.33258	-65.4	0	-9.7	1
8.48	-0.2943	5.232	8.96634	-56.5	-3.8	-6.3	1
8.485	-1.94892	5.56554	8.82246	-49.3	-0.1	-7.6	1
8.49	-1.15758	5.78136	8.606641	-41.8	-1.5	-6.3	1
8.495	-0.8240401	5.67672	8.606641	-35.4	-0.6	-7.2	1
8.5	-0.8240401	5.63748	8.711281	-28.3	0.6	-8.1	1
8.505	-0.8959801	5.5263	8.75052	-22.6	1.6	-9.5	1
8.51	-0.9744601	5.59824	8.711281	-16.5	2.8	-10.5	1
8.515	-1.12488	5.63748	8.495461	-10.5	4.1	-11.9	1
8.52	-1.23606	5.93178	8.42352	-6.8	4.7	-12.7	1
8.525	-1.60884	5.97102	8.2404	-4.6	5.2	-13	1
8.53	-1.94892	5.89254	8.057281	-3.1	5.5	-13.5	1
8.535	-2.13858	5.8206	8.09652	-2.5	5.5	-13.4	1
8.54	-2.40018	5.8206	8.057281	-2.3	4.7	-12.1	1
8.545	-2.62254	5.67672	8.02458	-2.3	4.5	-11.4	1
8.55	-2.66178	5.56554	8.057281	-2.9	3.5	-9.9	1
8.555	-2.70102	5.34318	8.16846	-3.1	2.3	-8.8	1
8.56	-2.74026	5.232	8.207701	-3.9	2.1	-7.5	1
8.565	-2.66178	5.27124	8.16846	-4.6	1.4	-5.7	1
8.57	-2.62254	5.34318	8.16846	-5.1	0.6	-4	1
8.575	-2.5506	5.41512	8.207701	-5.3	-0.3	-2.1	1
8.58	-2.3217	5.41512	8.207701	-6.2	-0.5	-0.4	1
8.585	-2.24976	5.30394	8.312341	-6.7	-0.5	0.8	1
8.59	-2.13858	5.37588	8.312341	-7	-0.7	1.7	1
8.595	-2.0601	5.45436	8.27964	-7	-0.9	2.7	1
8.6	-1.87698	5.63748	8.2404	-6.8	-0.8	3.5	1
8.605	-1.87698	5.67672	8.16846	-7.2	-0.8	3.7	1
8.61	-1.68732	5.8206	8.2404	-6.8	-0.4	3.7	1
8.615	-1.57614	5.63748	8.27964	-6.4	-0.4	3.7	1
8.62	-1.5369	5.67672	8.35158	-5.9	-0.4	3.3	1
8.625	-1.38648	5.74866	8.27964	-5.3	-0.4	3	1
8.63	-1.308	5.89254	8.312341	-4.2	0	2.6	1
8.635	-1.2753	5.89254	8.207701	-2.5	0.1	1.6	1
8.64	-1.308	5.89254	8.16846	-1.4	0	0.9	1
8.645	-1.38648	5.78136	8.207701	-0.5	0.5	0.1	1
8.65	-1.34724	5.74866	8.207701	0.5	0.5	-1	1
8.655	-1.49766	5.70942	8.207701	0.7	1.1	-1.1	1
8.66	-1.64808	5.63748	8.2404	1.1	1.3	-2.1	1
8.665	-1.7985	5.63748	8.207701	1.9	1.6	-2.8	1
8.67	-1.7985	5.59824	8.27964	1.6	1.6	-2.6	1
8.675	-1.83774	5.56554	8.207701	1.4	1.6	-3.2	1
8.68	-1.87698	5.59824	8.207701	2.1	1.2	-2.8	1
8.685	-1.98816	5.56554	8.207701	1.5	1	-2.1	1
8.69	-1.98816	5.45436	8.16846	1.1	0.6	-1.2	1
8.695	-1.94892	5.487061	8.16846	1	0.3	-0.8	1
8.7	-1.87698	5.59824	8.16846	0.3	0.4	-1.1	1
8.705	-1.90968	5.63748	8.16846	0.5	0.4	-0.1	1
8.71	-1.90968	5.59824	8.2404	0.4	0.4	0	1
8.715	-1.87698	5.5263	8.16846	0.1	-0.1	0	1
8.72	-1.90968	5.45436	8.207701	0.3	-0.2	0.4	1
8.725	-1.90968	5.5263	8.2404	0.4	0	0.7	1
8.73	-1.87698	5.56554	8.312341	0.7	-0.4	1.9	1
8.735	-1.94892	5.5263	8.312341	0.7	-0.2	1.7	1
8.74	-1.98816	5.56554	8.27964	1.3	-0.4	2.5	1
8.745	-1.98816	5.59824	8.312341	2.1	-0.6	3.1	1
8.75	-1.98816	5.59824	8.312341	2.7	-0.9	3.2	1
8.755	-1.98816	5.59824	8.27964	3.2	-1.2	3.8	1
8.76	-1.98816	5.56554	8.2404	3.7	-1.3	4.4	1
8.765	-1.98816	5.59824	8.207701	3.8	-1.4	4.8	1
8.77	-1.90968	5.56554	8.16846	3.9	-1.9	5.2	1
8.775	-1.83774	5.67672	8.16846	4.4	-2.3	5.8	1
8.78	-1.68732	5.70942	8.16846	4.5	-2.7	6.1	1
8.785	-1.57614	5.8206	8.13576	4.6	-2.8	6.1	1
8.79	-1.5369	5.74866	8.16846	4.4	-2.5	6.3	1
8.795	-1.45842	5.74866	8.13576	3.8	-1.9	5.8	1
8.8	-1.34724	5.70942	8.207701	4.5	-1.8	5.6	1
8.805	-1.308	5.70942	8.16846	4.7	-1.8	4.9	0
8.81	-1.308	5.8206	8.207701	4.6	-1.4	4.5	0
8.815	-1.34724	5.70942	8.16846	4.9	-1.2	3.9	0
8.82	-1.38648	5.67672	8.2404	4.8	-0.7	2.7	0
8.825	-1.42572	5.59824	8.207701	5.1	-0.7	2.5	0
8.83	-1.38648	5.78136	8.13576	5.2	-0.5	2.2	0
8.835	-1.42572	5.85984	8.13576	5.4	-0.1	1.5	0
8.84	-1.42572	5.89254	8.16846	5.5	0.2	0.8	0
8.845	-1.42572	5.89254	8.13576	5.1	0.4	0.7	0
8.85	-1.42572	5.78136	8.16846	5.3	0.3	0.2	0
8.855	-1.49766	5.78136	8.16846	5.5	0.9	-0.2	0
8.86	-1.57614	5.85984	8.16846	5.4	1	-0.2	0
8.865	-1.5369	5.85984	8.16846	5.7	1.1	-0.8	0
8.87	-1.5369	5.85984	8.13576	5.8	1.1	-1.1	0
8.875	-1.57614	5.85984	8.09652	5.5	1.1	-1.3	0
8.88	-1.64808	5.8206	8.057281	5.1	0.9	-1.6	0
8.885	-1.68732	5.8206	8.09652	4.6	0.9	-1.7	0
8.89	-1.75926	5.74866	8.09652	4.5	0.9	-2	0
8.895	-1.75926	5.74866	8.13576	3.8	1.3	-1.7	0
8.9	-1.75926	5.67672	8.16846	3.5	1.3	-1.5	0
8.905	-1.72656	5.67672	8.16846	4.2	1.4	-1.7	0
8.91	-1.72656	5.67672	8.207701	4.4	1	-1.3	0
8.915	-1.72656	5.70942	8.09652	3.7	0.6	-0.9	0
8.92	-1.75926	5.63748	8.13576	3.3	0.3	-0.3	0
8.925	-1.75926	5.70942	8.207701	2.8	0.4	-0.7	0
8.93	-1.60884	5.93178	8.16846	3.2	0.5	-0.2	0
8.935	-1.49766	5.78136	8.2404	3.7	0.9	0	0
8.94	-1.38648	5.78136	8.16846	4.7	0.9	-0.1	0
8.945	-1.2753	5.97102	8.09652	5.4	1.2	-0.7	0
8.95	-1.42572	6.15414	7.952641	5.8	1.3	-1.4	0
8.955	-1.72656	6.15414	7.880701	5.7	1.4	-2.1	0
8.96	-1.87698	5.93178	7.985341	4.4	1.2	-3.2	0
8.965	-2.289	5.56554	8.13576	2.9	1.2	-3.2	0
8.97	-2.70102	5.232	8.13576	1.9	1	-2.3	0
8.975	-2.89068	5.120821	8.16846	0.3	0	-0.6	0
8.98	-2.5506	5.41512	8.13576	-0.3	-0.7	0.9	0
8.985	-1.94892	5.67672	8.057281	-0.7	-1.6	2.8	0
8.99	-1.5369	5.93178	8.057281	-1.4	-1.8	4.2	0
8.995	-1.08564	5.89254	8.13576	-2	-2	3.9	0
9	-0.8959801	5.74866	8.13576	-1.6	-1.7	3.2	0
9.005	-0.9744601	5.63748	8.207701	-1.3	-1.1	2	0
9.01	-1.23606	5.5263	8.2404	-0.8	-0.3	0.9	0
9.015	-1.45842	5.5263	8.312341	0	0.3	0.2	0
9.02	-1.49766	5.70942	8.207701	0.4	0.4	-0.4	0
9.025	-1.5369	5.78136	8.16846	0.8	0.2	-1	0
9.03	-1.57614	5.8206	8.207701	1.6	0.7	-0.9	0
9.035	-1.64808	5.8206	8.207701	1.8	1.4	-1.4	0
9.04	-1.60884	5.78136	8.16846	2	1.5	-1.6	0
9.045	-1.60884	5.8206	8.09652	2.3	1.4	-1.8	0
9.05	-1.68732	5.89254	8.13576	2.4	1.3	-1.6	0
9.055	-1.75926	5.89254	8.057281	2.5	1.2	-1.4	0
9.06	-1.87698	5.89254	8.057281	2.4	1.2	-2.1	0
9.065	-1.94892	5.8206	8.09652	1.7	1.1	-1.1	0
9.07	-2.0274	5.78136	8.13576	1.8	0.8	-1	0
9.075	-2.09934	5.74866	8.16846	1.8	0.7	-0.7	0
9.08	-2.0601	5.70942	8.13576	1.5	0.2	0	0
9.085	-2.0274	5.59824	8.13576	1.3	0.2	1	0
9.09	-1.94892	5.63748	8.13576	1.4	0	1.6	0
9.095	-1.87698	5.67672	8.13576	1.6	-0.4	1.7	0
9.1	-1.7985	5.70942	8.16846	1.8	-0.4	2.5	0
9.105	-1.64808	5.8206	8.13576	2	-0.5	2.3	0
9.11	-1.5369	5.8206	8.13576	2.1	-0.2	2.3	0
9.115	-1.57614	5.78136	8.207701	2.5	-0.3	1.8	0
9.12	-1.60884	5.8206	8.09652	3.2	-0.3	1.6	0
9.125	-1.68732	5.85984	8.09652	3	0.3	1.3	0
9.13	-1.68732	5.89254	8.02458	2.9	0.3	1.2	0
9.135	-1.68732	5.97102	7.985341	3	0	1.1	0
9.14	-1.60884	5.89254	7.952641	2.8	0.1	0.1	0
9.145	-1.64808	5.89254	7.985341	1.9	0.2	0.3	0
9.15	-1.68732	5.93178	8.02458	1.4	0.1	0.1	0
9.155	-1.64808	5.85984	8.057281	0.9	0	-0.1	0
9.16	-1.60884	5.85984	8.057281	0.7	0.1	0.2	0
9.165	-1.57614	5.85984	8.057281	-0.1	-0.2	0.2	0
9.17	-1.57614	5.89254	8.09652	-0.2	-0.3	0	0
9.175	-1.64808	5.85984	8.13576	-0.6	-0.2	0	0
9.18	-1.64808	5.78136	8.16846	-0.8	0	-0.8	0
9.185	-1.72656	5.78136	8.207701	-0.6	0	-0.8	0
9.19	-1.72656	5.8206	8.16846	0	0.2	-0.9	0
9.195	-1.68732	5.8206	8.16846	0.4	0.3	-0.7	0
9.2	-1.72656	5.74866	8.13576	0.7	0.3	-0.5	0
9.205	-1.64808	5.78136	8.16846	1.4	0.5	-1.1	0
9.21	-1.64808	5.8206	8.13576	1.9	0.7	-1.1	0
9.215	-1.60884	5.78136	7.985341	1.9	0.7	-1.3	0
9.22	-1.64808	5.89254	8.09652	2.2	0.9	-1.2	0
9.225	-1.75926	5.85984	8.13576	2.5	0.5	-1.4	0
9.23	-1.72656	5.8206	8.09652	2.5	0.5	-0.7	0
9.235	-1.83774	5.70942	8.13576	2.8	0.5	-1.1	0
9.24	-1.83774	5.74866	8.13576	3	0.6	-0.9	0
9.245	-1.83774	5.74866	8.09652	2.5	0.7	-0.8	0
9.25	-1.90968	5.78136	8.057281	2.4	0.7	-0.7	0
9.255	-1.87698	5.78136	8.057281	2.4	0.4	-0.3	0
9.26	-1.87698	5.74866	8.057281	2.8	0.2	-0.1	0
9.265	-1.75926	5.74866	8.13576	2.2	0.2	0.6	0
9.27	-1.7985	5.78136	8.09652	1.9	0.2	0.8	0
9.275	-1.75926	5.8206	8.16846	2.1	0	0.4	0
9.28	-1.72656	5.8206	8.09652	2.1	-0.4	0.9	0
9.285	-1.75926	5.78136	8.13576	2.2	-0.1	0.6	0
9.29	-1.72656	5.8206	8.13576	3.1	0	0.8	0
9.295	-1.68732	5.74866	8.16846	2.7	0.2	0.9	0
9.3	-1.72656	5.8206	8.16846	2.1	0	0.7	0
9.305	-1.68732	5.85984	8.057281	2.3	-0.2	0.9	0
9.31	-1.68732	5.89254	8.13576	2.7	-0.1	0.9	0
9.315	-1.68732	5.89254	8.13576	2.7	0	0.4	0
9.32	-1.64808	5.85984	8.057281	2.8	0	0.3	0
9.325	-1.68732	5.85984	8.057281	3	0.1	0.2	0
9.33	-1.64808	5.8206	8.13576	2.9	0	0.4	0
9.335	-1.68732	5.78136	8.13576	3	0.1	0.7	0
9.34	-1.68732	5.85984	8.13576	3	0.1	0.9	0
9.345	-1.68732	5.74866	8.16846	3.4	0	0	0
9.35	-1.68732	5.8206	8.057281	3.5	0.2	0.2	0
9.355	-1.68732	5.78136	8.13576	3.5	0.7	-0.1	0
9.36	-1.64808	5.85984	8.09652	3.7	0.4	-0.7	0
9.365	-1.68732	5.78136	8.13576	3.9	0.4	-0.4	0
9.37	-1.64808	5.8206	8.09652	4.3	0.6	-0.8	0
9.375	-1.72656	5.78136	8.09652	4.5	0.8	-0.4	0
9.38	-1.75926	5.8206	8.13576	4.2	0.9	-0.2	0
9.385	-1.68732	5.78136	8.13576	4.4	0.9	-0.4	0
9.39	-1.75926	5.78136	8.09652	4.6	0.7	0	0
9.395	-1.75926	5.78136	8.13576	5.6	0.9	0	0
9.4	-1.72656	5.85984	7.985341	6.2	0.9	0	0
9.405	-1.72656	5.89254	8.09652	5.8	1.1	0	0
9.41	-1.72656	5.85984	8.057281	6	1.1	-0.2	0
9.415	-1.64808	5.8206	8.057281	5.8	1.2	-0.3	0
9.42	-1.68732	5.85984	8.09652	5.6	0.9	-0.5	0
9.425	-1.72656	5.89254	8.057281	5.8	1	-0.4	0
9.43	-1.68732	5.89254	8.057281	6.2	0.9	-0.4	0
9.435	-1.68732	5.89254	8.02458	5.9	0.8	-0.3	0
9.44	-1.72656	5.89254	8.02458	4.9	0.7	-0.4	0
9.445	-1.75926	5.93178	8.02458	4.6	1.1	-0.7	0
9.45	-1.75926	5.85984	7.952641	4.1	1.1	-1.1	0
9.455	-1.75926	5.89254	8.02458	3.2	1.1	-1.1	0
9.46	-1.72656	5.93178	7.952641	2.9	0.8	-1.1	0
9.465	-1.7985	5.93178	7.9134	2.4	0.7	-1.5	0
9.47	-1.7985	5.93178	7.952641	1.8	0.4	-0.9	0
9.475	-1.7985	5.85984	7.985341	1.1	0.4	-0.8	0
9.48	-1.7985	5.8206	7.985341	0.5	0.4	-0.8	0
9.485	-1.83774	5.85984	8.02458	0.1	0.4	-0.7	0
9.49	-1.7985	5.93178	8.02458	0.1	0	-1	0
9.495	-1.72656	5.93178	8.057281	0.4	0	-0.4	0
9.5	-1.75926	5.93178	8.09652	0	0.1	-0.7	0
9.505	-1.75926	5.89254	8.057281	-0.1	0	-0.5	0
9.51	-1.72656	5.89254	8.02458	0.4	0	-0.4	0
9.515	-1.72656	5.93178	8.057281	0.3	0.1	-0.2	0
9.52	-1.75926	5.89254	7.952641	0.1	0.4	-0.4	0
9.525	-1.72656	5.93178	7.985341	0.2	0.5	-0.6	0
9.53	-1.72656	5.89254	8.02458	0	0.1	-0.7	0
9.535	-1.72656	5.85984	8.057281	0.4	0.2	-0.5	0
9.54	-1.72656	5.8206	8.02458	0.4	0.1	-0.8	0
9.545	-1.7985	5.78136	8.02458	0.1	0.2	-0.7	0
9.55	-1.75926	5.85984	8.02458	0.5	0.5	-0.5	0
9.555	-1.75926	5.89254	7.985341	0.4	0.3	-0.4	0
9.56	-1.75926	5.85984	8.09652	0.1	0.3	-0.5	0
9.565	-1.75926	5.89254	8.09652	0	0.2	-0.2	0
9.57	-1.72656	5.89254	7.952641	0	0	-0.6	0
9.575	-1.75926	5.93178	8.02458	0	0.2	-0.4	0
9.58	-1.72656	5.97102	8.02458	-0.1	0.2	-0.7	0
9.585	-1.72656	5.93178	8.02458	0.2	0.5	-0.8	0
9.59	-1.75926	5.93178	8.02458	-0.1	0.3	-0.7	0
9.595	-1.72656	5.89254	8.057281	-0.7	0.1	-0.9	0
9.6	-1.72656	5.93178	8.02458	-0.3	-0.2	-0.9	0
9.605	-1.68732	5.93178	8.02458	-0.3	0.3	-0.7	0
9.61	-1.72656	5.93178	8.02458	-0.5	0.2	-0.5	0
9.615	-1.75926	5.93178	8.057281	-0.7	0.3	-0.7	0
9.62	-1.7985	5.93178	8.057281	-0.9	0.4	-1.4	0
9.625	-1.7985	5.89254	8.09652	-1	0.2	-1.2	0
9.63	-1.72656	5.89254	8.057281	-0.7	0	-0.9	0
9.635	-1.72656	5.89254	8.02458	-0.4	0.2	-1.3	0
9.64	-1.75926	5.89254	8.057281	0	0.1	-0.9	0
9.645	-1.7985	5.85984	8.09652	-0.6	0.1	-1.7	0
9.65	-1.7985	5.8206	8.02458	-0.1	0.1	-1.3	0
9.655	-1.72656	5.85984	7.985341	0	-0.1	-1	0
9.66	-1.83774	5.8206	8.02458	-0.3	-0.1	-1	0
9.665	-1.83774	5.85984	8.057281	-0.2	0.1	-0.1	0
9.67	-1.83774	5.85984	8.09652	0	0	-0.7	0
9.675	-1.7985	5.89254	8.09652	-0.2	0	-1	0
9.68	-1.72656	5.85984	7.952641	-0.3	-0.1	-0.6	0
9.685	-1.75926	5.78136	8.057281	0	0	-0.2	0
9.69	-1.72656	5.78136	8.057281	-0.1	0	-0.2	0
9.695	-1.72656	5.78136	8.02458	0.2	0.2	0	0
9.7	-1.64808	5.85984	8.02458	0.4	0.4	0	0
9.705	-1.7985	5.8206	8.057281	0.2	0.3	-0.5	0
9.71	-1.87698	5.85984	8.057281	0.5	-0.2	-0.9	0
9.715	-1.83774	5.8206	8.09652	0.8	0	-0.2	0
9.72	-1.7985	5.85984	8.09652	0.7	0	0	0
9.725	-1.75926	5.85984	8.13576	1.1	0.4	0	0
9.73	-1.75926	5.85984	8.057281	1.4	0.2	-0.2	0
9.735	-1.75926	5.93178	8.09652	1.2	0.2	0.1	0
9.74	-1.72656	5.93178	8.057281	1.1	0.1	-0.2	0
9.745	-1.75926	5.89254	8.057281	0.9	0.2	-0.4	0
9.75	-1.75926	5.85984	8.057281	1.4	0.2	-0.7	0
9.755	-1.75926	5.89254	8.13576	1.1	0.2	0	0
9.76	-1.72656	5.89254	7.985341	1.1	0.5	0.3	0
9.765	-1.75926	5.93178	7.985341	1.1	0.9	-0.4	0
9.77	-1.75926	5.93178	7.985341	1	0.8	-0.2	0
9.775	-1.72656	5.93178	8.02458	0.9	0.6	-0.2	0
9.78	-1.75926	5.93178	7.985341	1	0.4	-0.2	0
9.785	-1.72656	5.97102	8.057281	1.2	0.2	-0.4	0
9.79	-1.75926	5.93178	8.02458	1.1	0.5	-0.4	0
9.795	-1.7985	5.93178	8.02458	0.7	0.6	-0.5	0
9.8	-1.75926	5.89254	7.952641	0.6	0.4	-0.5	0
9.805	-1.7985	5.89254	8.057281	0.5	0.2	-0.3	0
9.81	-1.7985	5.89254	8.02458	0.8	0	-0.3	0
9.815	-1.7985	5.89254	8.057281	0.4	0.2	-0.2	0
9.82	-1.75926	5.89254	8.09652	0.4	0.5	-0.3	0
9.825	-1.75926	5.85984	8.057281	0.6	0.2	0	0
9.83	-1.75926	5.93178	7.952641	0.6	0	-0.2	0
9.835	-1.7985	5.89254	8.057281	0.1	0	-0.4	0
9.84	-1.75926	5.85984	8.02458	0	-0.1	-0.4	0
9.845	-1.75926	5.8206	8.09652	0	-0.2	-0.5	0
9.85	-1.7985	5.85984	8.057281	0	0	-0.7	0
9.855	-1.7985	5.85984	8.02458	-0.1	0.1	-0.2	0
9.86	-1.87698	5.93178	7.985341	0	0	-0.6	0
9.865	-1.7985	5.89254	8.02458	-0.1	-0.1	-0.2	0
9.87	-1.83774	5.97102	8.057281	0.1	0.1	-0.2	0
9.875	-1.75926	5.85984	8.057281	0.2	0.2	0	0
9.88	-1.75926	5.89254	7.985341	0	0	0	0
9.885	-1.75926	5.89254	8.057281	0.2	0.2	-0.1	0
9.89	-1.7985	5.89254	8.057281	-0.4	0.2	-0.2	0
9.895	-1.7985	5.97102	8.02458	0	0	-0.4	0
9.9	-1.83774	5.89254	8.057281	0.2	0	-0.1	0
9.905	-1.83774	5.8206	8.057281	-0.2	-0.2	0	0
9.91	-1.87698	5.85984	8.057281	0.1	0	0	0
9.915	-1.83774	5.8206	8.09652	0.3	-0.3	0.4	0
9.92	-1.83774	5.89254	8.057281	0	-0.4	0.6	0
9.925	-1.75926	5.89254	7.985341	-0.7	-0.5	0.4	0
9.93	-1.72656	5.89254	8.057281	-0.3	-0.4	0.4	0
9.935	-1.72656	5.89254	8.02458	-0.4	-0.4	0.7	0
9.94	-1.72656	5.93178	8.057281	-0.4	-0.2	0.7	0
9.945	-1.72656	5.89254	8.057281	-0.3	-0.2	0.5	0
9.95	-1.68732	5.85984	8.09652	-0.4	-0.2	0.6	0
9.955	-1.64808	5.85984	8.02458	-0.5	-0.3	0.2	0
9.96	-1.68732	5.93178	8.02458	-0.7	-0.4	0.4	0
9.965	-1.60884	5.97102	8.02458	-0.2	-0.4	0	0
9.97	-1.57614	5.93178	7.985341	-0.6	0	-0.7	0
9.975	-1.45842	5.85984	7.985341	-0.7	0.4	-0.8	0
9.98	-1.57614	5.89254	8.09652	-0.4	0.5	-1.3	0
9.985	-1.57614	5.78136	8.02458	-0.7	0.2	-1.3	0
9.99	-1.60884	5.89254	7.985341	-1.1	0.7	-1.4	0
[truncated: 8,401 more rows]
