# Supplementary material for: Real-Time Detection of Freezing Motions in Parkinson's Patients for Adaptive Gait Phase Synchronous Cueing
Source: Front Neurol. 2021 Dec 6;12:720516. doi: 10.3389/fneur.2021.720516 (PMC8685223; doi:10.3389/fneur.2021.720516)
Supplement: Supplementary file 2 [file Data_Sheet_2.zip › data/S6/S6_left_foot_trial_1.csv]

time	acc_x	acc_y	acc_z	gyr_x	gyr_y	gyr_z	FoG
0	-1.83774	6.44844	7.5537	0.2	-0.5	0	0
0.005	-1.7985	6.44844	7.586401	0.7	-0.4	0.4	0
0.01	-1.7985	6.48768	7.51446	0.3	-0.2	0	0
0.015	-1.75926	6.44844	7.51446	0.8	0.1	0.2	0
0.02	-1.75926	6.48768	7.51446	0.6	-0.2	0.2	0
0.025	-1.75926	6.52038	7.586401	0.4	-0.2	0	0
0.03	-1.7985	6.409201	7.51446	0.4	0	0	0
0.035	-1.75926	6.48768	7.5537	0.2	0	-0.2	0
0.04	-1.75926	6.44844	7.586401	0.2	-0.2	0.1	0
0.045	-1.7985	6.44844	7.5537	0	-0.1	0	0
0.05	-1.75926	6.44844	7.51446	0.3	0	-0.1	0
0.055	-1.75926	6.409201	7.51446	0.4	-0.2	0	0
0.06	-1.7985	6.48768	7.481761	0.4	-0.1	0	0
0.065	-1.7985	6.48768	7.5537	0.7	-0.2	-0.1	0
0.07	-1.75926	6.52038	7.586401	0.4	-0.1	-0.2	0
0.075	-1.75926	6.48768	7.51446	0.5	-0.2	0	0
0.08	-1.7985	6.55962	7.481761	0.4	-0.2	0.1	0
0.085	-1.7985	6.44844	7.5537	0.5	0.1	-0.2	0
0.09	-1.75926	6.48768	7.586401	0.6	0.2	0.2	0
0.095	-1.7985	6.44844	7.51446	0.1	0	-0.1	0
0.1	-1.7985	6.52038	7.51446	0.6	-0.2	0	0
0.105	-1.7985	6.48768	7.5537	0.5	-0.1	0.2	0
0.11	-1.7985	6.48768	7.51446	0.2	0	0.3	0
0.115	-1.75926	6.44844	7.481761	0.2	-0.2	0	0
0.12	-1.7985	6.52038	7.51446	0.4	-0.3	-0.3	0
0.125	-1.75926	6.44844	7.586401	0.3	-0.1	0.2	0
0.13	-1.72656	6.48768	7.481761	0	-0.3	-0.1	0
0.135	-1.7985	6.48768	7.51446	0	0	0	0
0.14	-1.72656	6.48768	7.51446	0	0	-0.1	0
0.145	-1.7985	6.48768	7.5537	0	-0.2	-0.3	0
0.15	-1.75926	6.48768	7.5537	0	0	0	0
0.155	-1.75926	6.44844	7.44252	0.2	-0.1	-0.3	0
0.16	-1.75926	6.55962	7.481761	0.2	-0.2	0	0
0.165	-1.7985	6.44844	7.5537	0.2	0	0	0
0.17	-1.75926	6.52038	7.481761	0	-0.1	-0.2	0
0.175	-1.75926	6.48768	7.51446	0	-0.3	-0.2	0
0.18	-1.75926	6.409201	7.51446	0	-0.3	0	0
0.185	-1.75926	6.44844	7.5537	0.2	-0.2	-0.6	0
0.19	-1.7985	6.48768	7.51446	0.7	-0.1	-0.4	0
0.195	-1.75926	6.44844	7.51446	0.7	0.1	0	0
0.2	-1.7985	6.409201	7.586401	1	-0.3	0.4	0
0.205	-1.7985	6.48768	7.5537	0.4	-0.4	0	0
0.21	-1.7985	6.409201	7.51446	0.2	0	0	0
0.215	-1.7985	6.44844	7.5537	0.3	-0.2	-0.1	0
0.22	-1.75926	6.44844	7.5537	0.6	-0.2	-0.1	0
0.225	-1.75926	6.48768	7.5537	0.6	0	-0.2	0
0.23	-1.75926	6.48768	7.5537	0.4	-0.4	-0.1	0
0.235	-1.75926	6.48768	7.51446	0.4	0	0	0
0.24	-1.7985	6.44844	7.51446	0.7	-0.1	-0.4	0
0.245	-1.7985	6.48768	7.5537	0.7	0	0.1	0
0.25	-1.75926	6.48768	7.51446	0	0.2	0	0
0.255	-1.75926	6.48768	7.5537	0	0	0.2	0
0.26	-1.75926	6.44844	7.586401	0.4	0	0.1	0
0.265	-1.75926	6.48768	7.51446	0.2	-0.4	0.5	0
0.27	-1.75926	6.48768	7.51446	0.4	-0.1	0	0
0.275	-1.7985	6.48768	7.51446	0.4	0	-0.3	0
0.28	-1.72656	6.48768	7.5537	0.1	-0.5	-0.2	0
0.285	-1.75926	6.409201	7.5537	0	0	-0.4	0
0.29	-1.75926	6.48768	7.481761	0.4	0	-0.1	0
0.295	-1.75926	6.44844	7.51446	0.6	0	-0.4	0
0.3	-1.7985	6.409201	7.481761	0.6	-0.4	0	0
0.305	-1.72656	6.48768	7.5537	0.5	-0.3	0.3	0
0.31	-1.75926	6.44844	7.5537	0.7	0	0	0
0.315	-1.7985	6.48768	7.51446	0.8	0.1	0	0
0.32	-1.7985	6.48768	7.5537	0.5	0	-0.4	0
0.325	-1.7985	6.52038	7.44252	0.7	0	-0.3	0
0.33	-1.75926	6.52038	7.51446	0.9	0	-0.3	0
0.335	-1.7985	6.48768	7.5537	0.7	0	-0.3	0
0.34	-1.7985	6.52038	7.51446	0.3	-0.1	-0.2	0
0.345	-1.75926	6.52038	7.51446	0.4	-0.1	-0.4	0
0.35	-1.75926	6.52038	7.5537	0.5	0	-0.2	0
0.355	-1.7985	6.48768	7.586401	0.3	0.1	-0.1	0
0.36	-1.83774	6.52038	7.51446	0.2	0.3	0	0
0.365	-1.7985	6.409201	7.51446	0.3	0	0.1	0
0.37	-1.7985	6.48768	7.481761	0	-0.3	-0.1	0
0.375	-1.7985	6.48768	7.51446	0.1	-0.4	0.1	0
0.38	-1.7985	6.44844	7.5537	0.3	-0.2	0	0
0.385	-1.7985	6.48768	7.586401	0.2	-0.3	0.1	0
0.39	-1.7985	6.52038	7.51446	0.1	-0.4	0.3	0
0.395	-1.75926	6.44844	7.586401	0.2	0	0.6	0
0.4	-1.7985	6.52038	7.586401	0.2	0	0.4	0
0.405	-1.75926	6.48768	7.586401	0.5	-0.2	-0.2	0
0.41	-1.75926	6.44844	7.5537	0.6	-0.4	0.1	0
0.415	-1.72656	6.409201	7.586401	0.4	-0.1	0	0
0.42	-1.7985	6.44844	7.51446	0.4	0	0	0
0.425	-1.75926	6.48768	7.51446	0.9	-0.4	0	0
0.43	-1.75926	6.52038	7.586401	1.1	-0.2	-0.5	0
0.435	-1.75926	6.44844	7.5537	0.7	-0.2	-0.2	0
0.44	-1.7985	6.44844	7.5537	0.5	-0.2	0.1	0
0.445	-1.75926	6.44844	7.5537	0.8	-0.2	0.4	0
0.45	-1.7985	6.48768	7.586401	0.9	0	0.1	0
0.455	-1.7985	6.55962	7.51446	0.8	0.2	-0.2	0
0.46	-1.7985	6.52038	7.5537	0.6	0	0	0
0.465	-1.83774	6.55962	7.44252	0.7	-0.2	0	0
0.47	-1.7985	6.52038	7.481761	0.4	-0.4	-0.2	0
0.475	-1.7985	6.55962	7.481761	0.2	0	-0.2	0
0.48	-1.72656	6.48768	7.51446	0.2	-0.1	-0.1	0
0.485	-1.7985	6.44844	7.5537	0.3	0	0.1	0
0.49	-1.83774	6.48768	7.51446	0	-0.3	0	0
0.495	-1.83774	6.48768	7.5537	0.2	-0.4	0.4	0
0.5	-1.75926	6.44844	7.51446	0.4	0	0.2	0
0.505	-1.7985	6.48768	7.5537	0	-0.2	0.6	0
0.51	-1.7985	6.48768	7.51446	0.2	0	0	0
0.515	-1.7985	6.44844	7.51446	0.4	0	0	0
0.52	-1.7985	6.48768	7.5537	0.4	-0.2	0.4	0
0.525	-1.75926	6.52038	7.586401	0.7	-0.4	0.4	0
0.53	-1.7985	6.52038	7.5537	1.1	-0.2	0.2	0
0.535	-1.75926	6.52038	7.5537	1.1	0	0	0
0.54	-1.75926	6.52038	7.5537	1.2	-0.2	0.1	0
0.545	-1.75926	6.48768	7.586401	1.1	-0.2	0.2	0
0.55	-1.75926	6.48768	7.586401	1.2	0	0.1	0
0.555	-1.75926	6.52038	7.586401	1.2	-0.2	0.3	0
0.56	-1.7985	6.48768	7.51446	1.5	-0.4	0	0
0.565	-1.7985	6.48768	7.5537	1.7	-0.1	0.1	0
0.57	-1.7985	6.52038	7.481761	1.2	0	0	0
0.575	-1.7985	6.52038	7.5537	1.1	0	-0.3	0
0.58	-1.64808	6.52038	7.51446	0.8	0	-0.2	0
0.585	-1.68732	6.48768	7.51446	1.1	-0.2	-0.4	0
0.59	-1.72656	6.44844	7.586401	1.1	0	0	0
0.595	-1.75926	6.48768	7.586401	1.2	0	-0.1	0
0.6	-1.7985	6.52038	7.51446	1.6	0	0	0
0.605	-1.83774	6.48768	7.481761	1.1	0	0	0
0.61	-1.7985	6.48768	7.44252	1.1	-0.1	-0.3	0
0.615	-1.83774	6.48768	7.51446	1.1	-0.2	0.2	0
0.62	-1.83774	6.48768	7.51446	0.9	-0.4	0	0
0.625	-1.83774	6.44844	7.51446	1	-0.4	-0.1	0
0.63	-1.83774	6.52038	7.481761	0.7	0	0	0
0.635	-1.75926	6.52038	7.51446	0.1	0.2	-0.5	0
0.64	-1.72656	6.55962	7.481761	0.3	0.3	-1	0
0.645	-1.42572	6.52038	7.586401	0.2	0.2	-1.8	0
0.65	-1.64808	6.44844	7.5537	0.2	0.3	-1.4	0
0.655	-1.94892	6.48768	7.51446	0.9	0.2	-0.7	0
0.66	-1.87698	6.44844	7.65834	1.1	-0.1	-1.6	0
0.665	-1.68732	6.44844	7.65834	1.4	0	-1.5	0
0.67	-1.7985	6.44844	7.62564	1.4	0.1	-1.2	0
0.675	-1.90968	6.48768	7.62564	1.8	0.1	-0.9	0
0.68	-1.87698	6.409201	7.62564	2.2	0.4	-0.6	0
0.685	-1.7985	6.44844	7.5537	2.8	0.4	-0.7	0
0.69	-1.7985	6.48768	7.586401	3.1	0.4	-0.5	0
0.695	-1.83774	6.48768	7.481761	3.4	0.8	0	0
0.7	-1.83774	6.409201	7.5537	4	0.7	0.4	0
0.705	-1.7985	6.48768	7.51446	4.1	0.6	0	0
0.71	-1.7985	6.52038	7.51446	3.8	0.8	-0.2	0
0.715	-1.72656	6.52038	7.5537	3.8	0.7	-0.2	0
0.72	-1.75926	6.55962	7.44252	3.7	0	-0.4	0
0.725	-1.7985	6.48768	7.44252	3.4	0	-0.3	0
0.73	-1.75926	6.52038	7.44252	3	-0.1	-0.2	0
0.735	-1.75926	6.59232	7.403281	2.4	-0.2	0	0
0.74	-1.7985	6.55962	7.481761	1.7	-0.2	0	0
0.745	-1.7985	6.59232	7.403281	1.3	-0.3	-0.2	0
0.75	-1.87698	6.55962	7.37058	1.1	-0.3	-0.2	0
0.755	-1.87698	6.55962	7.403281	0.8	-0.4	0	0
0.76	-1.90968	6.52038	7.44252	0	-0.4	0.4	0
0.765	-1.87698	6.59232	7.403281	-0.9	-0.3	0.1	0
0.77	-1.83774	6.55962	7.33134	-1.5	-0.7	0.1	0
0.775	-1.83774	6.52038	7.33134	-2.2	-0.5	0	0
0.78	-1.87698	6.55962	7.403281	-2.8	-0.6	0	0
0.785	-1.83774	6.52038	7.51446	-3.2	-0.6	0.2	0
0.79	-1.72656	6.52038	7.5537	-3.4	-0.7	0	0
0.795	-1.72656	6.44844	7.5537	-3.6	-0.9	0	0
0.8	-1.68732	6.44844	7.62564	-2.8	-0.7	-0.2	0
0.805	-1.72656	6.44844	7.65834	-2.4	-0.8	-0.7	0
0.81	-1.64808	6.409201	7.69758	-1.7	-0.7	-0.6	0
0.815	-1.72656	6.44844	7.69758	-0.9	-0.5	-0.5	0
0.82	-1.72656	6.44844	7.808761	0.5	0	-0.7	0
0.825	-1.72656	6.409201	7.76952	1.5	0.1	-0.9	0
0.83	-1.72656	6.48768	7.65834	2.6	0	-1	0
0.835	-2.0601	6.409201	7.586401	4.4	0.2	-1.4	0
0.84	-1.45842	6.409201	7.73028	5.3	-0.4	-1.7	0
0.845	-1.38648	6.186841	7.808761	5.6	-0.5	-1.8	0
0.85	-1.68732	6.55962	7.880701	7.2	0.9	-1.6	0
0.855	-1.98816	6.48768	7.5537	7.7	1.4	-1.1	0
0.86	-1.94892	6.52038	7.44252	8.6	1.1	-0.8	0
0.865	-1.83774	6.55962	7.586401	9.5	0.4	-0.2	0
0.87	-1.75926	6.52038	7.5537	9.3	0.4	-0.5	0
0.875	-1.83774	6.59232	7.481761	9.4	1	-0.7	0
0.88	-1.87698	6.59232	7.481761	9.8	1	-0.2	0
0.885	-1.94892	6.63156	7.298641	9.9	0.9	-0.4	0
0.89	-1.87698	6.6708	7.37058	10.6	0.9	-0.7	0
0.895	-1.75926	6.7035	7.481761	10.7	0.2	-0.9	0
0.9	-1.72656	6.63156	7.481761	10.4	-0.4	-0.9	0
0.905	-1.75926	6.6708	7.44252	10.3	-0.5	-1.1	0
0.91	-1.7985	6.7035	7.44252	11	-0.7	-2.1	0
0.915	-1.87698	6.7035	7.5537	11.2	-1.5	-1.6	0
0.92	-2.0274	6.52038	7.5537	11.6	-2.3	-2.2	0
0.925	-2.21052	6.55962	7.44252	12.1	-3.3	-4.1	0
0.93	-1.75926	6.63156	7.403281	13.5	-6	-4.8	0
0.935	-1.15758	6.6708	7.37058	12.6	-8.8	-5.1	0
0.94	-1.19682	6.814681	7.481761	13	-8	-6	0
0.945	-1.45842	6.814681	7.298641	12.6	-6.7	-7.4	0
0.95	-1.72656	6.7035	7.15476	11.9	-6.4	-7.6	0
0.955	-1.98816	6.781981	7.2267	11.8	-6.2	-7.7	0
0.96	-2.0601	6.74274	7.15476	11.2	-7.4	-8	0
0.965	-1.98816	6.74274	7.04358	10.5	-8.7	-8.3	0
0.97	-1.7985	6.814681	7.15476	10.2	-9.4	-8.6	0
0.975	-1.75926	6.814681	7.18746	9.1	-9.8	-8.3	0
0.98	-1.7985	6.781981	7.15476	8.4	-9.8	-8.4	0
0.985	-1.72656	6.781981	7.15476	7.7	-10	-8.6	0
0.99	-1.7985	6.6708	7.298641	7.3	-9.6	-8.6	0
0.995	-1.7985	6.7035	7.2267	6.4	-9.3	-8.8	0
1	-1.75926	6.7035	7.2267	5.6	-9.5	-8.1	0
1.005	-1.75926	6.7035	7.2594	5.8	-9.1	-8.2	0
1.01	-1.83774	6.63156	7.298641	4.9	-8.8	-8.4	0
1.015	-1.87698	6.59232	7.2594	4.6	-8.4	-8.1	0
1.02	-1.7985	6.63156	7.33134	3.8	-8.3	-7.9	0
1.025	-1.7985	6.59232	7.37058	3.2	-7.7	-7.2	0
1.03	-1.83774	6.59232	7.37058	2.8	-7.3	-6.7	0
1.035	-1.83774	6.52038	7.44252	1.7	-6.5	-5.6	0
1.04	-1.7985	6.55962	7.44252	1.4	-5.4	-4.6	0
1.045	-1.83774	6.55962	7.481761	0.7	-4.6	-3.9	0
1.05	-1.90968	6.55962	7.44252	0.5	-4.2	-3.2	0
1.055	-1.87698	6.55962	7.403281	-0.2	-3	-2	0
1.06	-1.87698	6.52038	7.403281	-0.7	-2.3	-1.1	0
1.065	-1.7985	6.55962	7.37058	-1.1	-1.4	-0.7	0
1.07	-1.94892	6.52038	7.37058	-1.6	-0.2	0.2	0
1.075	-2.0274	6.55962	7.2267	-2.5	0.4	0.3	0
1.08	-1.98816	6.6708	7.2594	-2.3	0.5	1.3	0
1.085	-1.75926	6.781981	7.2594	-2.3	0.9	1.8	0
1.09	-1.68732	6.74274	7.2267	-3.1	0.4	1.5	0
1.095	-1.57614	6.6708	7.2594	-3.8	0.8	1.7	0
1.1	-1.5369	6.74274	7.298641	-4.2	1.2	2.3	0
1.105	-1.64808	6.59232	7.2594	-5.3	1.8	1.9	0
1.11	-1.83774	6.63156	7.2594	-6	2.5	1.4	0
1.115	-1.90968	6.74274	7.2267	-6.3	2.3	1.8	0
1.12	-1.87698	6.74274	7.15476	-7	1.8	1.8	0
1.125	-1.7985	6.781981	7.298641	-8	1.5	1.8	0
1.13	-1.72656	6.74274	7.44252	-7.9	1.6	2.3	0
1.135	-1.60884	6.781981	7.403281	-8.5	1.6	1.8	0
1.14	-1.5369	6.6708	7.44252	-8.6	1.3	1.4	0
1.145	-1.57614	6.7035	7.403281	-8.4	1.4	0.9	0
1.15	-1.57614	6.63156	7.44252	-8.7	1.4	0.9	0
1.155	-1.64808	6.6708	7.44252	-9.1	2	1.4	0
1.16	-1.72656	6.63156	7.44252	-9.2	2.8	1.5	0
1.165	-1.7985	6.55962	7.44252	-9.6	3.3	2.1	0
1.17	-1.83774	6.63156	7.403281	-9.8	4.2	2.5	0
1.175	-1.83774	6.63156	7.403281	-10	4.8	3.3	0
1.18	-1.75926	6.55962	7.481761	-10.7	5.1	4.6	0
1.185	-1.7985	6.55962	7.51446	-11.2	5.8	5.2	0
1.19	-1.7985	6.48768	7.586401	-11.6	6.7	6.3	0
1.195	-1.7985	6.52038	7.5537	-12.3	7.4	7.2	0
1.2	-1.83774	6.44844	7.62564	-13.1	8.3	8.6	0
1.205	-1.7985	6.48768	7.62564	-14.2	9.2	10	0
1.21	-1.75926	6.409201	7.5537	-14.2	10.2	11	0
1.215	-1.72656	6.48768	7.5537	-14.8	11.7	12.2	0
1.22	-1.72656	6.409201	7.62564	-15.6	12.7	13.2	0
1.225	-1.72656	6.52038	7.65834	-15.6	13.4	14.2	0
1.23	-1.75926	6.59232	7.65834	-15.5	14	14.9	0
1.235	-1.7985	6.55962	7.62564	-16.5	13.7	16.1	0
1.24	-1.83774	6.59232	7.481761	-17.5	14.4	16.5	0
1.245	-1.87698	6.63156	7.33134	-18.4	15.1	16.7	0
1.25	-1.98816	6.63156	7.403281	-18.6	15.2	16.6	0
1.255	-2.0274	6.6708	7.298641	-18.7	14.6	16.3	0
1.26	-1.87698	6.7035	7.2594	-19.2	14.1	15.8	0
1.265	-1.7985	6.74274	7.298641	-19.2	12.6	15.1	0
1.27	-1.60884	6.7035	7.5537	-18.9	11.8	14.7	0
1.275	-1.5369	6.74274	7.51446	-19.9	10.4	13.8	0
1.28	-1.45842	6.6708	7.586401	-20.5	9.9	12.1	0
1.285	-1.42572	6.74274	7.62564	-20.5	8.7	10.9	0
1.29	-1.42572	6.85392	7.84146	-20.1	7.8	9.1	0
1.295	-1.42572	6.9651	7.880701	-20.1	6.6	7.6	0
1.3	-1.42572	7.108981	7.9134	-19.4	6.9	5.7	0
1.305	-1.42572	7.076281	7.84146	-19.2	7.4	3.7	0
1.31	-1.38648	7.108981	7.73028	-18.9	7.7	1.1	0
1.315	-1.34724	6.9978	7.5537	-19.2	7.7	-1.4	0
1.32	-1.38648	6.814681	7.403281	-19.7	7.4	-3.7	0
1.325	-1.64808	6.85392	7.403281	-19.7	6.5	-6.5	0
1.33	-1.94892	6.9651	7.37058	-19.4	5.3	-8.5	0
1.335	-2.09934	6.9978	7.11552	-19.1	4	-10.3	0
1.34	-2.40018	6.85392	6.9324	-19.9	2.5	-12.8	0
1.345	-2.62254	6.7035	6.82776	-20.6	0.3	-14.7	0
1.35	-2.77296	6.63156	6.78852	-21.2	-2.8	-16.6	0
1.355	-2.89068	6.59232	6.71658	-21	-6.7	-18.4	0
1.36	-3.18498	6.15414	6.74928	-21.2	-12.1	-19.7	0
1.365	-3.52506	5.27124	6.78852	-21.7	-17	-20.7	0
1.37	-2.77296	5.120821	7.11552	-19.7	-23.8	-18	0
1.375	-2.66178	4.56492	8.13576	-15.1	-26	-15.5	0
1.38	-1.42572	4.56492	9.47646	-13.5	-24.7	-13.5	0
1.385	-1.94892	4.49298	10.71252	-14.2	-15.3	-11.4	0
1.39	-1.75926	3.86514	10.81716	-16.1	-8.3	-9.2	0
1.395	-1.83774	3.75396	9.47646	-17.4	-3	-4.4	0
1.4	-2.62254	3.2046	7.73028	-15.6	-0.3	1.6	0
1.405	-3.93708	3.75396	6.78852	-10.9	-1.1	7.3	0
1.41	-4.16598	5.37588	7.298641	-2.2	-6.3	10.6	0
1.415	-3.22422	6.781981	7.69758	0.7	-11.2	10.8	0
1.42	-2.3217	6.74274	7.73028	-3.3	-11.6	10.2	0
1.425	-1.57614	6.186841	7.51446	-8.6	-12.4	10.7	0
1.43	-1.87698	5.74866	7.69758	-10.7	-13.7	12.3	0
1.435	-2.0601	5.93178	7.84146	-12.1	-13	13.2	0
1.44	-2.24976	5.78136	7.73028	-13.8	-13.2	13.4	0
1.445	-2.289	5.78136	7.73028	-14.3	-14.5	13	0
1.45	-2.36094	5.487061	7.73028	-13.2	-15.9	13.4	0
1.455	-2.21052	5.89254	7.952641	-11.7	-15.3	13.3	0
1.46	-1.34724	6.9651	9.2214	-11	-16.3	14.2	0
1.465	-1.87698	6.6708	8.75052	-12.3	-12	13.5	0
1.47	-1.94892	5.45436	7.73028	-16.7	-11.2	12.5	0
1.475	-2.13858	5.34318	8.057281	-14.3	-12.6	11.1	0
1.48	-1.72656	5.45436	8.35158	-11.2	-13.4	7.5	0
1.485	-1.49766	5.63748	8.5674	-8.4	-13.7	4	0
1.49	-1.7985	5.59824	8.63934	-6.5	-14	0.4	0
1.495	-1.83774	5.30394	8.495461	-5.1	-14.8	-5.1	0
1.5	-2.0274	5.27124	8.45622	-3.7	-15.4	-8.1	0
1.505	-1.83774	5.487061	8.38428	-2.1	-16	-11.2	0
1.51	-1.90968	5.63748	8.38428	-1.6	-16.4	-13.7	0
1.515	-1.64808	5.63748	8.27964	-0.7	-16.3	-14.9	0
1.52	-1.5369	5.67672	8.2404	-0.1	-16.8	-16.5	0
1.525	-1.2753	5.8206	8.13576	0.6	-17.2	-17.3	0
1.53	-0.8959801	5.97102	8.16846	1.3	-16.7	-18.2	0
1.535	-0.71286	6.15414	8.207701	1.8	-15.7	-19	0
1.54	-0.7455601	6.26532	8.27964	1.7	-14.6	-19.6	0
1.545	-1.0464	6.186841	8.207701	2.1	-13.3	-20	0
1.55	-1.23606	6.082201	8.057281	2.5	-12.5	-20.8	0
1.555	-1.23606	5.93178	8.13576	3.4	-12.3	-22.1	0
1.56	-1.42572	5.93178	8.16846	3.6	-11.6	-21.7	0
1.565	-1.5369	5.78136	8.13576	3.5	-11.4	-22.8	0
1.57	-1.57614	5.63748	8.13576	3.9	-12.3	-23.3	0
1.575	-1.57614	5.63748	8.13576	4.3	-13	-23.8	0
1.58	-1.5369	5.74866	8.09652	4.3	-13.6	-24.5	0
1.585	-1.57614	5.8206	8.16846	5.1	-13.7	-24.9	0
1.59	-1.49766	5.8206	8.2404	5.3	-14.3	-25.6	0
1.595	-1.64808	5.93178	8.312341	6.3	-14.8	-25.6	0
1.6	-1.72656	5.8206	8.38428	6.2	-14.5	-26.2	0
1.605	-1.94892	5.59824	8.35158	5.8	-14.9	-26.9	0
1.61	-1.94892	5.34318	8.207701	5.5	-15.8	-28.1	0
1.615	-2.0274	5.487061	8.2404	6.1	-17.2	-29.1	0
1.62	-1.90968	5.59824	8.35158	7	-17.6	-29.8	0
1.625	-1.90968	5.85984	8.42352	7.1	-17.9	-30.5	0
1.63	-2.09934	5.93178	8.35158	6.7	-18.9	-30.5	0
1.635	-2.0601	5.85984	8.207701	6.2	-19.4	-31.5	0
1.64	-2.0601	5.70942	8.09652	6	-20.3	-33.1	0
1.645	-2.0601	5.67672	8.27964	7	-21.3	-34.1	0
1.65	-1.94892	5.78136	8.45622	7.2	-21.7	-35.1	0
1.655	-1.98816	5.8206	8.495461	7.5	-21.7	-36.2	0
1.66	-1.83774	6.082201	8.63934	7.1	-22	-38	0
1.665	-1.94892	5.89254	8.495461	5.9	-21.8	-40.6	0
1.67	-2.0601	5.30394	8.09652	4.4	-22.4	-42.1	0
1.675	-2.09934	5.37588	8.09652	5.6	-23.3	-43.5	0
1.68	-1.90968	5.70942	8.2404	7.4	-24.1	-43.9	0
1.685	-1.7985	5.85984	8.35158	7.7	-24.5	-44.3	0
1.69	-1.72656	5.70942	8.13576	7	-24.7	-45.7	0
1.695	-1.45842	5.63748	7.9134	6.8	-25.4	-45.7	0
1.7	-1.12488	5.67672	7.69758	7.3	-25.9	-45.9	0
1.705	-0.8632801	6.00372	7.62564	7.8	-25.9	-44.8	0
1.71	-0.59514	6.48768	7.51446	8.4	-25	-42	0
1.715	-0.2943	6.85392	7.37058	8	-24.1	-38.6	0
1.72	-0.2616	6.9978	7.04358	6.9	-22.7	-35.1	0
1.725	-0.22236	7.2594	6.9324	6	-20.6	-29.7	0
1.73	-0.18312	7.66488	7.04358	5.6	-17.9	-25.2	0
1.735	-0.44472	7.91994	7.004341	5.1	-15.4	-20.9	0
1.74	-0.63438	7.704121	6.9324	3.6	-13.3	-17.5	0
1.745	-0.8632801	7.22016	6.64464	2.3	-11.4	-15.1	0
1.75	-1.19682	6.92586	6.74928	1.8	-10.7	-12.9	0
1.755	-1.38648	7.076281	7.076281	3	-9.5	-10.5	0
1.76	-1.68732	7.2594	7.481761	3.5	-7.9	-8.7	0
1.765	-1.7985	7.14822	7.62564	2.8	-7	-8.1	0
1.77	-1.72656	6.63156	7.44252	1.6	-6.7	-8.1	0
1.775	-1.64808	5.97102	7.44252	0.7	-7	-8	0
1.78	-1.7985	5.487061	7.69758	1.6	-7.2	-8.5	0
1.785	-1.94892	5.63748	8.02458	2.8	-7.6	-8	0
1.79	-2.0601	5.59824	8.207701	2.7	-7.8	-7.2	0
1.795	-2.13858	5.70942	8.207701	1.9	-7.9	-7.8	0
1.8	-2.09934	5.56554	7.952641	0.9	-9.5	-7.5	0
1.805	-2.17128	5.45436	7.880701	0.3	-10.7	-7.6	0
1.81	-2.17128	5.70942	8.02458	1.1	-11.6	-7	0
1.815	-2.40018	6.114901	8.09652	1.8	-11.9	-6.5	0
1.82	-2.47212	6.3765	8.13576	1.4	-12.4	-6.7	0
1.825	-2.51136	6.186841	7.84146	0.6	-14.2	-7.4	0
1.83	-2.5506	5.78136	7.69758	0.4	-15.1	-8.6	0
1.835	-2.62254	5.93178	7.952641	1	-15.6	-8.7	0
1.84	-2.62254	6.22608	8.207701	1.8	-16	-9.8	0
1.845	-2.74026	6.3765	8.45622	2.5	-16.8	-11.8	0
1.85	-2.77296	6.114901	8.312341	1.9	-18	-14.4	0
1.855	-2.8122	5.67672	8.057281	1	-18.9	-17.7	0
1.86	-2.85144	5.34318	7.9134	1.4	-20.7	-21.3	0
1.865	-2.74026	5.34318	7.9134	2.3	-21.9	-25.1	0
1.87	-2.62254	5.63748	7.952641	4	-23.3	-28.7	0
1.875	-2.47212	5.93178	7.9134	4.7	-24.1	-31.3	0
1.88	-2.3217	6.15414	7.808761	4.7	-25	-32.9	0
1.885	-2.0274	6.22608	7.62564	4.6	-25.4	-33.6	0
1.89	-1.75926	6.33726	7.51446	4.5	-25.6	-34.5	0
1.895	-1.45842	6.7035	7.5537	5	-25.4	-33.9	0
1.9	-0.9352201	7.03704	7.76952	5.5	-24.7	-32.2	0
1.905	-0.44472	7.5537	8.09652	5.1	-23	-29.9	0
1.91	-0.07194	7.91994	8.2404	3.9	-20.7	-27.5	0
1.915	0.48396	8.18154	8.38428	2.1	-18.9	-23.5	0
1.92	1.08564	8.03112	8.27964	-0.5	-16.1	-18.6	0
1.925	1.49766	7.62564	8.02458	-3.2	-13.3	-13.4	0
1.93	1.90968	7.18746	8.057281	-5.2	-9.4	-5.3	0
1.935	2.21052	6.92586	8.5674	-6.5	-5.8	2.3	0
1.94	1.87698	7.2594	9.36528	-7.7	-2.3	8.7	0
1.945	1.64808	7.298641	9.587641	-10.7	0	14.9	0
1.95	1.7985	6.85392	9.2214	-13.7	1	20.3	0
1.955	2.17128	6.63156	8.495461	-15.5	2.1	26.7	0
1.96	2.3217	6.26532	7.952641	-16.1	4	33.6	0
1.965	2.40018	6.409201	7.73028	-15.1	6.3	40.9	0
1.97	2.21052	6.781981	7.73028	-13.7	8.4	48.8	0
1.975	1.72656	6.89316	7.51446	-14.5	10	54.8	0
1.98	0.71286	6.9978	6.97164	-15.6	9.7	61.8	0
1.985	-0.2943	7.14822	6.53346	-14.8	7.7	65.8	0
1.99	-0.56244	7.808761	6.38958	-11.9	2.9	67.2	0
1.995	-0.71286	8.21424	6.20646	-8.8	-1.7	66	0
2	-0.8959801	8.36466	5.99064	-5.9	-6.5	62	0
2.005	-1.15758	7.998421	5.591701	-2.3	-12.2	56	0
2.01	-1.23606	7.704121	5.44782	2.1	-16.3	50.2	0
2.015	-0.8959801	7.73682	5.33664	7.3	-21.1	44	0
2.02	-0.56244	7.66488	5.2647	12.7	-24.1	36.8	0
2.025	-0.11118	7.37058	5.15352	17.4	-25.6	29.4	0
2.03	1.0464	6.814681	5.33664	21.9	-25.9	22.3	0
2.035	0.71286	6.85392	5.66364	26.7	-21.5	14.3	0
2.04	0.33354	6.44844	5.591701	31.2	-16.8	8.2	0
2.045	0.0327	6.59232	5.9514	34.1	-14.7	5.1	0
2.05	0.0327	6.55962	6.17376	35	-15.4	3.7	0
2.055	0.2943	6.15414	6.35034	34.7	-17.5	3.9	0
2.06	0.7848001	6.00372	6.572701	33.8	-18.6	5.3	0
2.065	1.15758	5.89254	6.86046	32.2	-17.3	7.2	0
2.07	1.2753	5.8206	7.04358	30.8	-13.7	9	0
2.075	1.08564	5.89254	7.004341	29.1	-9.4	11.2	0
2.08	0.67362	5.8206	7.004341	26.8	-6	13.1	0
2.085	0.5232	5.63748	6.97164	24.4	-3.2	16.4	0
2.09	1.94892	6.814681	8.13576	22.4	-1.1	19.3	0
2.095	3.15228	8.58702	11.00028	19.7	7.1	19.4	0
2.1	0.63438	5.8206	7.985341	2	31.4	10.4	0
2.105	-2.47212	4.53222	7.880701	-3.5	40.9	8.1	0
2.11	-2.17128	4.56492	7.985341	-3.9	40.9	10.5	0
2.115	-1.83774	4.30986	7.985341	-6.5	39.9	10	0
2.12	-1.57614	4.6434	8.67858	-8.9	42	8.9	0
2.125	-1.0137	4.86576	10.09122	-15.2	48.5	4.9	0
2.13	-3.71472	6.44844	12.63528	-25.1	57.4	-1.1	0
2.135	-9.234481	4.75458	12.60258	-39.6	63.2	-8.4	0
2.14	-11.56272	0.73248	10.96758	-53.2	57.6	-14.3	0
2.145	-11.00028	-0.25506	11.76546	-57.4	41.5	-13.5	0
2.15	-13.09962	-0.51012	13.36122	-54.6	29.5	-15.1	0
2.155	-15.27744	-1.4715	12.89034	-54	20.9	-16.5	0
2.16	-14.56458	0.36624	11.43846	-38.9	7.9	-14.4	0
2.165	-6.15414	3.68202	10.01928	-23	-1.1	-12	0
2.17	0.48396	6.59232	9.437221	-11.1	-5.6	-1.5	0
2.175	2.70102	8.1096	8.09652	-3.2	-0.7	7	0
2.18	2.0601	7.704121	7.33134	-0.7	2.8	6.1	0
2.185	1.19682	6.781981	7.51446	0.9	3.8	-0.1	0
2.19	0.7455601	5.41512	7.952641	0.4	4.4	-7.5	0
2.195	0.0327	4.71534	8.27964	-1.1	5	-12.6	0
2.2	-1.12488	4.71534	8.38428	-2.7	6.5	-14	0
2.205	-2.289	5.34318	8.13576	-5.1	7.4	-13.5	0
2.21	-3.15228	5.89254	7.76952	-8.1	6.6	-11.1	0
2.215	-3.45312	6.26532	7.586401	-10.5	5	-8.1	0
2.22	-3.00186	6.082201	7.952641	-11.4	1.8	-5.2	0
2.225	-2.0601	5.74866	8.09652	-12.8	0.3	-3.1	0
2.23	-1.12488	5.74866	8.09652	-13.3	-0.4	-1.6	0
2.235	-1.0464	6.082201	8.09652	-12.3	-0.2	-1.1	0
2.24	-1.5369	6.082201	8.16846	-12	0.1	-0.8	0
2.245	-1.98816	6.082201	8.16846	-11.4	0.2	-0.7	0
2.25	-2.17128	5.97102	8.207701	-10.8	-0.4	-0.8	0
2.255	-1.83774	6.04296	8.09652	-9.7	-1.4	-0.4	0
2.26	-1.308	6.04296	8.057281	-9.1	-2.2	0.2	0
2.265	-1.15758	6.04296	8.16846	-8.7	-1.8	0.3	0
2.27	-1.34724	6.04296	8.13576	-8.6	-1.5	1.1	0
2.275	-1.64808	6.082201	8.16846	-8.3	-1.6	1.8	0
2.28	-1.5369	6.082201	8.13576	-8.4	-2.1	1.6	0
2.285	-1.2753	6.114901	8.16846	-7.9	-2.5	1.3	0
2.29	-1.0464	6.04296	8.207701	-7.2	-2.5	1	0
2.295	-1.0464	5.70942	8.35158	-6.3	-2.4	0.7	0
2.3	-1.45842	5.59824	8.35158	-5.5	-2.3	0.4	0
2.305	-1.72656	5.70942	8.2404	-5.5	-2	0.8	0
2.31	-1.64808	5.74866	8.27964	-5	-2.3	0.9	0
2.315	-1.34724	5.89254	8.16846	-4.6	-2.8	0.7	0
2.32	-1.12488	5.89254	8.13576	-4.4	-3.3	1.1	0
2.325	-1.308	5.70942	8.16846	-4.6	-3.2	1.7	0
2.33	-1.57614	5.8206	8.16846	-5.1	-2.6	2.3	0
2.335	-1.5369	6.114901	8.13576	-5.4	-2.3	2.6	0
2.34	-1.2753	6.15414	8.13576	-4.6	-2.5	2.5	0
2.345	-1.08564	5.93178	8.2404	-4.2	-2.8	2.3	0
2.35	-1.12488	5.70942	8.207701	-4.6	-2.2	1.9	0
2.355	-1.19682	5.74866	8.2404	-4.1	-2.1	1.7	0
2.36	-1.12488	5.85984	8.207701	-3.7	-1.9	1.8	0
2.365	-1.08564	5.97102	8.2404	-3.5	-1.6	1.2	0
2.37	-0.9352201	5.93178	8.207701	-2.5	-1.5	0.2	0
2.375	-1.12488	5.67672	8.2404	-2.4	-0.7	0	0
2.38	-0.9352201	5.97102	8.42352	-1.8	-0.5	-1	0
2.385	-1.0464	5.78136	8.27964	-1.8	0	-1.1	0
2.39	-1.08564	5.89254	8.2404	-1	0.1	-1.4	0
2.395	-0.9352201	5.5263	8.13576	-1	0.4	-2.3	0
2.4	-0.9744601	5.63748	8.312341	0	0.4	-3	0
2.405	-1.19682	5.8206	8.207701	0.8	1.2	-3.5	0
2.41	-1.2753	5.8206	8.2404	1.1	1.9	-3.9	0
2.415	-1.23606	5.85984	8.16846	1.3	2.1	-4.5	0
2.42	-1.2753	5.74866	8.312341	1	2.1	-4.5	0
2.425	-1.23606	5.67672	8.2404	0.9	2.5	-4.9	0
2.43	-1.38648	5.56554	8.207701	1.1	2.6	-5.2	0
2.435	-1.57614	5.63748	8.16846	1.1	2.9	-4.6	0
2.44	-1.57614	5.78136	8.2404	0.2	2.8	-4.2	0
2.445	-1.42572	5.89254	8.16846	0.2	2.9	-3.8	0
2.45	-1.42572	5.74866	8.09652	-0.4	2.7	-3.7	0
2.455	-1.34724	5.63748	8.207701	-0.7	2.3	-3.9	0
2.46	-1.45842	5.70942	8.207701	-0.7	2.3	-3.8	1
2.465	-1.42572	6.082201	8.207701	-0.5	2.5	-4.2	1
2.47	-1.38648	5.89254	8.207701	-0.9	2.8	-3.3	1
2.475	-1.34724	5.67672	8.2404	-1.4	3.2	-3.5	1
2.48	-1.308	5.41512	8.312341	-1.4	2.8	-3.2	1
2.485	-1.19682	5.63748	8.27964	-1.3	3.1	-3.4	1
2.49	-1.308	5.97102	8.312341	-1	3.5	-3.9	1
2.495	-1.19682	5.89254	8.207701	-0.9	4.1	-4.1	1
2.5	-1.12488	5.85984	8.2404	-0.4	4.7	-5.1	1
2.505	-1.12488	5.59824	8.312341	-0.3	5.6	-5.3	1
2.51	-1.308	5.59824	8.312341	0	5.9	-4.9	1
2.515	-1.308	5.70942	8.38428	0.3	6.3	-4.6	1
2.52	-1.308	5.89254	8.27964	0.6	6.4	-5.1	1
2.525	-1.19682	5.97102	8.207701	0.6	6.8	-6.1	1
2.53	-1.12488	5.85984	8.16846	1.1	7.4	-6.7	1
2.535	-1.23606	5.89254	8.2404	1.4	7.9	-7	1
2.54	-1.45842	5.89254	8.2404	1.9	8.4	-7.7	1
2.545	-1.57614	5.8206	8.16846	2.2	8.6	-7.2	1
2.55	-1.57614	5.70942	8.2404	2.1	8.6	-8.1	1
2.555	-1.5369	5.8206	8.27964	2.3	8.4	-7.7	1
2.56	-1.60884	5.85984	8.207701	2.9	8.6	-8.2	1
2.565	-1.72656	5.8206	8.27964	2.6	8.6	-7.9	1
2.57	-1.75926	5.74866	8.2404	2.4	7.9	-7.6	1
2.575	-1.83774	5.63748	8.207701	2.2	7.6	-7.9	1
2.58	-1.7985	5.63748	8.16846	1.8	7.4	-7.2	1
2.585	-1.7985	5.67672	8.09652	2.1	7	-7	1
2.59	-1.87698	5.63748	8.16846	1.7	6.9	-6.2	1
2.595	-1.98816	5.45436	8.13576	1.2	6.3	-5.3	1
2.6	-2.0601	5.41512	8.16846	0.6	5.7	-4.3	1
2.605	-2.09934	5.56554	8.16846	0.4	5.2	-3.9	1
2.61	-2.0274	5.70942	8.16846	0.6	3.9	-3.1	1
2.615	-1.75926	5.8206	8.09652	0.7	3.5	-2.8	1
2.62	-1.75926	5.78136	8.13576	0.4	3.5	-2.4	1
2.625	-1.72656	5.70942	8.09652	0	3.2	-1.8	1
2.63	-1.7985	5.5263	8.207701	0	2.7	-2.1	1
2.635	-1.87698	5.56554	8.16846	0.4	2.5	-1.9	1
2.64	-1.87698	5.63748	8.207701	0.6	2.2	-1.4	1
2.645	-1.72656	5.70942	8.207701	0.9	2.3	-1.1	1
2.65	-1.57614	5.85984	8.207701	0.9	1.8	-1.1	1
2.655	-1.57614	5.8206	8.16846	0.2	1.6	-1.4	1
2.66	-1.60884	5.63748	8.13576	0.5	1.6	-1.8	1
2.665	-1.68732	5.59824	8.207701	0.9	1.8	-1.5	1
2.67	-1.68732	5.59824	8.207701	0.2	1.8	-1.3	1
2.675	-1.64808	5.78136	8.16846	0.5	1.6	-0.9	1
2.68	-1.60884	5.74866	8.207701	0.7	1.7	-1.4	1
2.685	-1.57614	5.67672	8.16846	0.4	1.6	-1.3	1
2.69	-1.60884	5.56554	8.2404	0.4	1.6	-1.3	1
2.695	-1.68732	5.5263	8.16846	0.9	1.7	-0.8	1
2.7	-1.7985	5.59824	8.16846	1.1	1.6	-0.1	1
2.705	-1.68732	5.59824	8.13576	0.8	1.1	-0.5	1
2.71	-1.75926	5.70942	8.16846	0.9	1.1	-0.1	1
2.715	-1.64808	5.78136	8.207701	1	0.9	-0.3	1
2.72	-1.72656	5.56554	8.16846	0.9	0.9	-0.1	1
2.725	-1.7985	5.45436	8.16846	0.7	0.4	-0.2	1
2.73	-1.7985	5.45436	8.207701	0.9	-0.2	0	1
2.735	-1.72656	5.56554	8.13576	1.3	-0.1	0.1	1
2.74	-1.68732	5.56554	8.09652	1.1	-0.5	0.4	1
2.745	-1.68732	5.56554	8.02458	0.8	-0.7	0.9	1
2.75	-1.7985	5.487061	8.09652	0.7	-1.1	1.1	1
2.755	-1.87698	5.45436	8.057281	1.4	-1.7	1.6	1
2.76	-1.83774	5.45436	8.16846	1.1	-2.3	2.5	1
2.765	-1.68732	5.59824	8.09652	1.4	-2.6	2.5	1
2.77	-1.72656	5.5263	8.13576	1.2	-3.7	2.9	1
2.775	-1.72656	5.63748	8.09652	1	-4.3	3.4	1
2.78	-1.68732	5.63748	8.09652	1	-5	3.6	1
2.785	-1.60884	5.59824	8.13576	0.7	-5.4	3.5	1
2.79	-1.68732	5.5263	8.16846	1.1	-5	3.4	1
2.795	-1.68732	5.56554	8.16846	0.9	-5.3	4.2	1
2.8	-1.60884	5.70942	8.16846	1.2	-5.6	4.4	1
2.805	-1.60884	5.8206	8.16846	1.1	-5.8	4.4	1
2.81	-1.57614	5.70942	8.207701	1.2	-5.8	4.2	1
2.815	-1.64808	5.67672	8.207701	0.5	-6.1	3.9	1
2.82	-1.64808	5.70942	8.207701	0.2	-6.5	4.3	1
2.825	-1.60884	5.78136	8.16846	0	-6.7	4.2	1
2.83	-1.5369	5.8206	8.207701	-0.4	-6.7	4	1
2.835	-1.5369	5.93178	8.16846	-0.4	-6.3	4.2	1
2.84	-1.45842	5.97102	8.2404	-0.2	-6	3.8	1
2.845	-1.42572	6.00372	8.2404	-0.6	-5.5	3.6	1
2.85	-1.34724	5.93178	8.2404	-0.5	-4.5	2.7	1
2.855	-1.38648	5.85984	8.2404	0	-3.6	2.3	1
2.86	-1.34724	5.85984	8.2404	0.7	-2.8	2.1	1
2.865	-1.49766	5.70942	8.27964	2	-1.7	1.3	1
2.87	-1.57614	5.487061	8.312341	3	-1.1	1.2	1
2.875	-1.75926	5.30394	8.495461	3.5	-0.4	1.4	1
2.88	-2.13858	5.19276	8.42352	4.4	0	1.5	1
2.885	-2.13858	5.19276	8.35158	5.8	0.2	2.1	1
2.89	-2.17128	5.120821	8.27964	6.6	0.6	3	1
2.895	-2.3217	4.9377	8.312341	7.6	1.3	4.1	1
2.9	-2.47212	4.78728	8.35158	9.2	1.6	5.8	1
2.905	-2.47212	4.78728	8.27964	11.2	2.2	7.7	1
2.91	-2.66178	4.6434	8.38428	12.7	2.6	9.4	1
2.915	-2.85144	4.53222	8.495461	15.1	3.3	12.7	1
2.92	-2.89068	4.60416	8.5347	17.1	4.4	14.5	1
2.925	-2.70102	4.75458	8.63934	20.1	5.7	16.8	1
2.93	-2.62254	4.89846	8.78322	23.2	6.4	18.7	1
2.935	-2.0601	4.78728	9.00558	26.8	8.2	21.4	1
2.94	-1.0464	4.56492	9.62034	30.7	11.9	24.9	1
2.945	-2.36094	4.46028	9.5484	35	20.4	30.8	1
2.95	-4.12674	4.6761	9.03828	39.9	28.9	38.2	1
2.955	-2.21052	5.56554	9.587641	48.7	29.6	47.4	1
2.96	0.56244	5.78136	10.49016	59.3	35	58.4	1
2.965	1.308	5.30394	10.64058	65.7	48.3	66.7	1
2.97	-1.38648	5.41512	10.56864	76	63.7	74.2	1
2.975	-3.67548	5.5263	10.1697	89.1	71.1	84.4	1
2.98	-4.46682	5.5263	9.62034	100.6	68.6	90	1
2.985	-3.5643	5.93178	9.437221	112.8	63.9	95	1
2.99	-2.289	6.114901	9.437221	124	60.3	99	1
2.995	-2.09934	6.26532	9.2214	133.4	61.1	102.6	1
3	-2.85144	6.44844	9.260641	142.7	63.3	105	1
3.005	-2.8122	6.29802	8.93364	150.5	61.3	106.6	1
3.01	-2.3217	6.15414	8.711281	159.4	56.5	107.1	1
3.015	-2.3217	6.6708	8.711281	168.1	52.4	106.4	1
3.02	-1.72656	6.52038	8.5674	172.4	48.7	104.9	1
3.025	-1.34724	5.93178	8.207701	173.4	46.6	100.8	1
3.03	-1.57614	6.15414	8.63934	173.8	46.8	94.7	1
3.035	-1.87698	5.8206	8.82246	169.4	46.9	86.9	1
3.04	-3.18498	4.49298	9.47646	163.3	47.1	78.6	1
3.045	-5.14044	2.75988	10.81716	154.7	46	66.4	1
3.05	-6.64464	1.21644	12.8184	143.7	40.9	50	1
3.055	-7.42944	0.5886	14.38146	130.2	33.6	32.6	1
3.06	-7.99188	-0.6213	15.36246	112.9	25.4	13.5	1
3.065	-8.371201	-2.3217	15.83334	92.5	17	-6	1
3.07	-8.331961	-3.45966	16.01646	68.3	9.5	-33.7	1
3.075	-8.03112	-3.83244	15.94452	50.2	4.8	-57.6	1
3.08	-7.84146	-4.0548	15.39516	32.6	0.7	-79.7	1
3.085	-7.390201	-3.75396	15.03546	18	-4.9	-98.9	1
3.09	-6.082201	-3.53814	14.99622	4.9	-13.2	-112.5	1
3.095	-4.42758	-3.05418	14.96352	-12	-23	-124.2	1
3.1	-2.58984	-1.1772	15.1074	-24.5	-26.6	-132.3	1
3.105	-0.71286	0.6213	15.53904	-37.8	-25.4	-138.4	1
3.11	-0.59514	1.1772	14.74116	-56.2	-20	-143.6	1
3.115	-0.8632801	2.0601	13.91058	-72.4	-15	-143.8	1
3.12	-2.66178	4.0875	13.00152	-86.1	-14	-138.9	1
3.125	-0.14388	5.30394	12.41946	-97.6	-22.7	-123.3	1
3.13	1.57614	6.186841	11.94858	-115.5	-33.2	-104.4	1
3.135	3.45312	7.37058	10.8564	-128.3	-36.1	-90.9	1
3.14	4.76766	6.781981	8.93364	-141.1	-30.5	-74.5	1
3.145	5.21892	8.29272	8.057281	-147.4	-19.8	-61.2	1
3.15	4.76766	9.83616	7.880701	-150.5	-9.5	-46.1	1
3.155	3.93708	10.83678	7.004341	-156.5	-1	-25.9	1
3.16	3.71472	11.38614	5.73558	-161.6	4	-8.4	1
3.165	3.52506	11.64774	4.49952	-164.5	10.2	6	1
3.17	3.41388	12.05322	3.37464	-164.9	17.2	19.8	1
3.175	2.51136	12.60258	2.43288	-163.8	25	32.8	1
3.18	1.45842	13.3416	1.45188	-160.5	34	48.2	1
3.185	0.7848001	13.56396	0.10464	-157.5	38	60.7	1
3.19	0.2616	13.96944	-0.94176	-152.7	41	72.6	1
3.195	-0.14388	14.4861	-1.85082	-146.6	42.9	82.5	1
3.2	-0.63438	14.70192	-2.79258	-139.3	42.2	93.1	1
3.205	-1.49766	15.51288	-3.44658	-127.8	37.5	105.4	1
3.21	-1.308	16.17996	-4.17252	-117.9	26.9	117	1
3.215	-0.8240401	16.62468	-4.9377	-108	17.3	128	1
3.22	-0.48396	17.72994	-5.08158	-96.9	7.7	134.4	1
3.225	-1.94892	20.05164	-7.15476	-84.5	-3.9	141.6	1
3.23	10.62096	28.82178	-4.82652	-63.3	-24.1	149.1	1
3.235	-2.96262	32.28798	-6.500761	-42.4	14.1	130.9	1
3.24	-0.11118	27.05598	-13.58358	-69.8	4.3	97.7	1
3.245	-4.91808	26.13384	-4.21176	-66.5	-17.5	75.6	0
3.25	-4.01556	20.8626	8.96634	-61.7	-19.8	27.6	0
3.255	2.74026	5.487061	13.03422	-75.6	-25.5	2.3	0
3.26	3.22422	-7.22016	13.8321	-78	-14.5	-6.2	0
3.265	0.9352201	-6.781981	14.56458	-43.6	2.9	-3.3	0
3.27	-2.43942	-0.73248	11.94858	-22.1	12.6	2.3	0
3.275	-3.90438	6.15414	8.606641	-14	13.5	4.7	0
3.28	-2.0601	11.86356	6.71658	-8.4	8.5	-2.2	0
3.285	1.2753	11.68044	6.572701	-7.2	5	-8.5	0
3.29	1.90968	7.998421	7.37058	-9.9	6.5	-14.7	0
3.295	-0.18312	5.5263	8.27964	-7.3	12.2	-19.1	0
3.3	-2.85144	4.82652	8.495461	-4	16.7	-22.1	0
3.305	-3.86514	5.120821	8.27964	-2.7	16.7	-23.3	0
3.31	-3.93708	5.487061	8.207701	-2	13.3	-20	0
3.315	-3.60354	5.59824	8.057281	-2.9	10.7	-15.5	0
3.32	-3.67548	5.85984	7.84146	-5.3	9.1	-11	0
3.325	-3.5643	6.26532	7.69758	-9	6.6	-6.1	0
3.33	-3.18498	6.15414	7.76952	-11.9	3.8	-2.6	0
3.335	-2.66178	5.74866	7.952641	-14.2	1.3	0	0
3.34	-2.289	5.487061	8.312341	-15	0.2	2.1	0
3.345	-2.21052	5.34318	8.42352	-15.7	-0.2	3.6	0
3.35	-1.90968	5.487061	8.38428	-15.8	-0.9	4.6	0
3.355	-1.42572	5.93178	8.27964	-15.1	-1.4	4.8	0
3.36	-1.0137	6.22608	8.207701	-13.8	-1.4	4.5	0
3.365	-0.9352201	6.26532	8.2404	-13	-0.9	3.7	0
3.37	-0.9744601	6.04296	8.27964	-11.9	-0.6	2.5	0
3.375	-1.08564	5.89254	8.38428	-9.9	0.1	0.6	0
3.38	-1.15758	5.78136	8.38428	-7.6	0.8	-0.5	0
3.385	-1.23606	5.78136	8.312341	-5.8	1.2	-1.6	0
3.39	-1.12488	5.70942	8.2404	-3.8	1.4	-2.5	0
3.395	-1.0137	5.67672	8.38428	-1.8	1.8	-3.1	0
3.4	-1.19682	5.63748	8.45622	0	3	-4.2	0
3.405	-1.23606	5.59824	8.38428	1.4	4.4	-5.6	0
3.41	-1.34724	5.5263	8.38428	3.2	5.6	-7	0
3.415	-1.45842	5.5263	8.38428	5	6.7	-7.9	0
3.42	-1.83774	5.59824	8.35158	6.5	7.7	-8.1	0
3.425	-1.83774	5.67672	8.27964	7.2	7.6	-8.4	0
3.43	-1.90968	5.67672	8.207701	7.7	7.7	-8.6	0
3.435	-1.90968	5.59824	8.207701	7.9	7.6	-8.4	0
3.44	-2.0601	5.63748	8.16846	8.1	7.6	-8	0
3.445	-2.0274	5.63748	8.2404	8	7.2	-7.6	0
3.45	-2.0601	5.5263	8.207701	7.9	6.5	-7.2	0
3.455	-2.09934	5.5263	8.16846	8.4	6.3	-6.4	0
3.46	-2.13858	5.5263	8.13576	8.2	5.6	-5.9	0
3.465	-2.0601	5.5263	8.09652	8.2	5	-4.2	0
3.47	-2.0601	5.56554	8.16846	8.4	4.4	-3.5	0
3.475	-2.0274	5.56554	8.13576	7.9	4.2	-3.2	0
3.48	-2.0274	5.487061	8.207701	7.7	3.8	-1.9	0
3.485	-1.98816	5.5263	8.16846	7.8	3.4	-1.1	0
3.49	-1.94892	5.59824	8.16846	7.7	3.3	-0.9	0
3.495	-1.83774	5.56554	8.16846	7.9	2.9	-0.8	0
3.5	-1.90968	5.487061	8.207701	7.9	3.1	-1	0
3.505	-1.90968	5.5263	8.16846	8	2.7	-0.8	0
3.51	-1.87698	5.487061	8.207701	8.6	3	0	0
3.515	-1.87698	5.59824	8.13576	8.8	3.2	-0.1	0
3.52	-1.90968	5.63748	8.16846	9.2	3.1	-0.6	0
3.525	-1.83774	5.78136	8.13576	9.3	3.5	-0.4	0
3.53	-1.83774	5.74866	8.16846	9.8	3.2	-0.5	0
3.535	-1.83774	5.70942	8.13576	9.8	3.6	-0.3	0
3.54	-1.90968	5.70942	8.09652	9.8	3.1	-0.2	0
3.545	-1.94892	5.63748	8.13576	10.2	2.9	-0.7	0
3.55	-1.90968	5.74866	8.16846	10	3	-0.5	0
3.555	-1.90968	5.74866	8.09652	10	3.2	0.4	0
3.56	-1.98816	5.74866	8.13576	9.9	2.9	0.9	0
3.565	-2.0274	5.67672	8.13576	9.8	2.4	1.2	0
3.57	-2.0601	5.59824	8.09652	10.2	2.4	1.5	0
3.575	-2.09934	5.67672	8.09652	10.8	1.9	2	0
3.58	-2.13858	5.74866	8.02458	11.2	1.7	3	0
3.585	-2.17128	5.70942	8.02458	11	1.8	4.2	0
3.59	-2.13858	5.67672	8.057281	10.6	1.4	4.3	0
3.595	-2.09934	5.70942	8.13576	11.1	1	5	0
3.6	-2.0274	5.85984	8.02458	10.9	0.7	5.6	0
3.605	-1.98816	5.89254	7.985341	10.9	0.5	6	0
3.61	-2.0274	5.78136	8.057281	10.7	0.4	6.6	0
3.615	-2.0274	5.85984	8.057281	10.7	0.4	6.7	0
3.62	-2.0274	5.78136	8.057281	11.2	0.6	7.2	0
3.625	-1.98816	5.78136	8.057281	11.2	0.4	7.8	0
3.63	-1.98816	5.78136	8.09652	11.4	0.2	8	0
3.635	-2.09934	5.70942	8.13576	12.1	0.2	9.1	0
3.64	-2.13858	5.74866	8.09652	12.4	0	10.5	0
3.645	-2.0601	5.70942	8.13576	13.4	-0.3	11.2	0
3.65	-2.0601	5.74866	8.16846	14.4	-0.1	11.6	0
3.655	-2.09934	5.78136	8.13576	15	-0.2	12.2	0
3.66	-2.0601	5.78136	8.13576	15.8	-0.4	12.6	0
3.665	-1.98816	5.85984	8.16846	17	0	13.3	0
3.67	-2.0601	5.78136	8.13576	18.1	0.4	13.9	0
3.675	-1.90968	5.85984	8.09652	18.7	0	14.3	0
3.68	-1.87698	5.8206	8.16846	20.5	0.3	14.6	0
3.685	-1.75926	5.89254	8.09652	22.2	0.7	14.9	0
3.69	-1.7985	5.89254	8.09652	23.8	1.8	15.1	0
3.695	-1.72656	5.97102	8.13576	25.7	2.3	14.9	0
3.7	-1.72656	5.93178	8.13576	28.7	2.5	14.7	0
3.705	-1.68732	6.00372	8.057281	31.1	3.2	14.7	0
3.71	-1.64808	5.97102	8.16846	33.3	3.8	14.7	0
3.715	-1.68732	5.97102	8.13576	36	4.4	14.5	0
3.72	-1.64808	5.97102	8.09652	39.1	5.1	14.7	0
3.725	-1.57614	6.082201	8.13576	43.8	5.7	14.3	0
3.73	-1.60884	6.00372	8.13576	47.3	6.4	14.4	0
3.735	-1.5369	6.00372	8.16846	52	6	14.8	0
3.74	-1.45842	6.00372	8.16846	56	6.5	14.5	0
3.745	-1.45842	6.082201	8.13576	60.6	7.4	13.7	0
3.75	-1.45842	6.15414	8.16846	66.7	8.1	13.1	0
3.755	-1.38648	6.22608	8.16846	70.9	9	12.5	0
3.76	-1.49766	6.04296	8.09652	76.5	8.3	11.4	0
3.765	-1.75926	6.186841	7.985341	82	8.6	11.2	0
3.77	-1.68732	6.082201	8.16846	86.8	8.9	11	0
3.775	-1.7985	5.97102	8.207701	92.8	9.2	11.2	0
3.78	-2.0274	6.04296	8.2404	99.9	9.3	11.4	0
3.785	-2.0274	6.00372	8.207701	109	8.8	12.9	0
3.79	-2.0601	5.85984	8.16846	116.9	9.4	13.9	0
3.795	-2.17128	5.74866	8.35158	125.5	10.2	15.2	0
3.8	-2.24976	5.70942	8.5674	135.2	10.9	17.2	0
3.805	-2.24976	5.78136	8.75052	146.2	11.2	19	0
3.81	-2.36094	5.63748	8.75052	161.2	11.9	21.6	0
3.815	-2.5506	5.41512	8.93364	174.7	12.9	23.8	0
3.82	-2.89068	5.34318	9.260641	189.8	14.2	27	0
3.825	-2.66178	5.45436	8.894401	204.3	13.9	30.6	0
3.83	-2.21052	5.41512	8.82246	219.8	13.5	35.7	0
3.835	-1.94892	5.45436	8.93364	241.2	16.3	41.9	0
3.84	-2.13858	5.5263	8.495461	259.6	19.9	47.3	0
3.845	-2.89068	5.74866	8.67858	279.5	23.7	53.4	0
3.85	-3.15228	5.56554	9.03828	299.5	26.3	61.2	0
3.855	-3.45312	5.27124	8.63934	319.2	27.7	71.8	0
3.86	-4.3491	5.85984	8.38428	341.8	29.4	83.2	0
3.865	-5.25162	6.33726	8.78322	364.9	28.9	97.3	0
3.87	-6.23262	6.22608	9.47646	388.2	25.3	117.4	0
3.875	-7.6191	7.03704	9.587641	404.2	21.2	133.2	0
3.88	-7.73028	7.73682	10.01928	419.4	8.9	149.9	0
3.885	-6.795061	8.730901	10.13046	430.8	-5.5	165.6	0
3.89	-6.3765	12.05322	10.45746	438.2	-14	178.7	0
3.895	-5.1012	15.14664	9.47646	440	-24.2	191.5	0
3.9	-3.86514	17.91306	9.14946	435.1	-29.3	194.6	0
3.905	-0.22236	22.26216	10.60134	427.5	-22.4	183.1	0
3.91	1.38648	23.88408	10.56864	406.1	-1	162.1	0
3.915	-0.63438	23.84484	10.45746	378.3	30.9	140	0
3.92	-3.0738	25.87224	15.29052	350.1	63	122.6	0
3.925	-6.677341	27.64458	20.11704	304	95.2	104.3	0
3.93	-7.95918	27.46146	22.40604	222.6	116.8	86.8	0
3.935	-8.443141	23.73366	21.86322	150.4	118.5	80.4	0
3.94	-9.9081	16.87974	18.3774	77.9	102.3	87.3	0
3.945	-11.63466	9.247561	15.03546	21.5	74.4	101	0
3.95	-13.74054	2.57676	12.34752	-10.2	37.8	112.5	0
3.955	-13.62936	-1.98816	9.260641	-31.9	-12.8	118.5	0
3.96	-10.28742	-1.94892	6.023341	-28.8	-52.6	117.1	0
3.965	-6.82776	1.21644	8.82246	-10.9	-72.3	107.5	0
3.97	-3.86514	3.57084	12.09246	-6.7	-66.5	89.8	0
3.975	-2.36094	2.3544	11.43846	-25.4	-56.9	76.5	0
3.98	-3.18498	-0.07194	8.8617	-45.2	-40.3	64.3	0
3.985	-4.38834	-2.28246	6.35034	-53.2	-17.5	48.7	0
3.99	-4.8396	-3.27654	4.86576	-51.5	3.4	31.7	0
3.995	-5.068501	-2.50482	4.9377	-44.8	13.9	21.8	0
4	-5.40204	-1.10526	5.80752	-38.6	18.9	14.6	0
4.005	-5.70288	0.40548	6.64464	-37.1	21.3	5.8	0
4.01	-5.814061	1.24914	6.9324	-42	21.4	-2.4	0
4.015	-5.70288	1.58268	7.04358	-49.6	20	-9.8	0
4.02	-5.48052	1.91622	7.2594	-57.3	16.6	-17.3	0
4.025	-5.29086	2.28246	7.403281	-65.6	13.2	-25.6	0
4.03	-5.1012	2.43288	7.403281	-75.3	10.1	-34.1	0
4.035	-4.80036	2.3544	7.2594	-84.7	6.5	-42.6	0
4.04	-4.3164	2.28246	7.04358	-95.1	1.9	-50.3	0
4.045	-3.63624	2.46558	6.9324	-102.3	-0.2	-57.1	0
4.05	-3.0738	2.6487	6.899701	-108.9	-1.4	-63.6	0
4.055	-2.51136	2.98224	6.82776	-116	-1.6	-69.6	0
4.06	-2.0274	3.24384	6.82776	-123.4	-0.2	-75.5	0
4.065	-1.72656	3.4989	6.64464	-131.8	2.3	-82	0
4.07	-1.60884	3.75396	6.500761	-138.1	4.4	-86.1	0
4.075	-1.45842	4.27062	6.38958	-144.2	6.1	-89.1	0
4.08	-1.308	4.60416	6.31764	-150	7.1	-91.3	0
4.085	-1.308	5.00964	6.20646	-155.5	7.4	-93.3	0
4.09	-1.34724	5.41512	6.2784	-161.6	8.1	-94.5	0
4.095	-1.49766	6.00372	6.31764	-166.9	7.8	-95.7	0
4.1	-1.60884	6.6708	6.31764	-173.7	6.1	-96.5	0
4.105	-1.83774	7.22016	6.2457	-179.8	3.5	-97.5	0
4.11	-2.09934	7.704121	6.17376	-185.2	0.6	-99.7	0
4.115	-2.13858	8.29272	6.023341	-191.2	-2.6	-102.4	0
4.12	-2.21052	8.770141	5.80752	-196.6	-6.7	-106.2	0
4.125	-2.40018	9.247561	5.44782	-203.3	-12.3	-111.2	0
4.13	-2.58984	9.541861	4.9704	-208	-17	-116.2	0
4.135	-2.66178	9.875401	4.53876	-212.7	-22.2	-121.1	0
4.14	-2.77296	10.09776	4.02864	-216	-27.7	-127.2	0
4.145	-2.47212	10.57518	3.51852	-217.7	-33.8	-134.2	0
4.15	-2.3217	11.09184	3.08688	-217.8	-39.4	-141.6	0
4.155	-1.83774	11.6085	2.75988	-217.4	-43.6	-150.4	0
4.16	-1.60884	12.23634	2.53752	-215.8	-47.3	-160.7	0
4.165	-1.19682	13.08	2.3217	-213.9	-48.9	-169.1	0
4.17	-0.7455601	14.00214	2.06664	-211.7	-49.9	-177.5	0
4.175	-0.18312	15.25782	1.55652	-208.7	-51.3	-187.3	0
4.18	0.22236	16.29114	1.12488	-206.8	-51.4	-193.6	0
4.185	0.44472	17.1021	0.57552	-204.3	-51.3	-197.8	0
4.19	0.67362	17.87382	-0.32046	-200.7	-52.5	-199.9	0
4.195	1.23606	18.2466	-1.85082	-197.1	-54.6	-200	0
4.2	-1.23606	20.05164	-3.55776	-190.1	-56.2	-196.9	0
4.205	0.48396	19.75734	-4.46682	-179.6	-70.4	-184.4	0
4.21	2.43942	21.19614	-4.06788	-166.6	-92.8	-158.7	0
4.215	4.27716	22.15098	-5.591701	-158	-100	-139.7	0
4.22	6.49422	20.8626	-7.952641	-153	-108.5	-112.7	0
4.225	6.49422	19.64616	-9.80346	-143.3	-111.3	-85.4	0
4.23	7.31826	21.67356	-10.09122	-123.1	-111.3	-54.1	0
4.235	9.044821	26.0946	-8.5674	-100.1	-111.5	-8.6	0
4.24	10.58172	29.44962	-7.952641	-94.8	-105	21.4	1
4.245	11.78508	30.48294	-9.00558	-98.7	-92.1	47.8	1
4.25	16.78164	36.89868	-4.75458	-99.3	-69.5	72.6	1
4.255	10.81062	33.39324	-8.75052	-109.2	-14.7	82	1
4.26	11.56272	25.72836	-14.38146	-136.9	11.7	89.3	1
4.265	7.54062	28.16124	-13.4724	-125.2	36.1	102.5	1
4.27	3.52506	32.62152	-12.74646	-99.7	57.6	104	1
4.275	-0.8240401	31.25466	-14.52534	-105.3	59.7	95.8	1
4.28	-3.67548	28.16124	-14.7804	-109.5	48.5	81.2	1
4.285	-5.29086	24.40074	-9.5157	-104.3	28.6	61.3	1
4.29	-1.38648	14.40762	3.88476	-101.7	-2.2	35.6	1
4.295	9.3849	2.87106	13.87134	-107.9	-40.5	14.9	1
4.3	8.371201	-3.7932	15.83334	-110.2	-31.5	4.6	1
4.305	-0.67362	-1.02678	12.4914	-100.2	-2.6	-10.2	1
4.31	-5.3301	6.409201	7.62564	-87.8	5.8	-19.7	1
4.315	-2.43942	11.79162	5.36934	-78.3	-5	-21.9	1
4.32	1.308	11.20302	6.20646	-75.3	-16	-20.5	1
4.325	0.7455601	6.92586	8.09652	-76.1	-11.9	-19.2	1
4.33	-1.23606	4.0875	9.188701	-70.8	0.2	-19	1
4.335	-1.94892	4.12674	9.110221	-62.3	5.6	-19.8	1
4.34	-3.90438	6.04296	8.45622	-52.5	9.4	-17.9	1
4.345	-3.90438	6.92586	8.057281	-46.9	3.8	-12.2	1
4.35	-3.5643	6.00372	8.45622	-44.3	2.6	-7.3	1
4.355	-2.43942	5.08158	8.78322	-39.4	-0.1	0	1
4.36	-1.98816	5.19276	8.67858	-32.1	-0.7	3.5	1
4.365	-1.308	6.114901	8.45622	-24.7	-0.4	5.3	1
4.37	-0.5232	6.52038	8.42352	-18.7	-0.2	5.2	1
4.375	-0.67362	6.22608	8.42352	-13.7	0.2	3.8	1
4.38	-1.08564	5.8206	8.42352	-8.6	0.7	2.2	1
4.385	-1.49766	5.78136	8.38428	-3.9	1	1.4	1
4.39	-1.42572	5.89254	8.38428	1.6	1.4	0.9	1
4.395	-1.19682	6.00372	8.27964	4.9	1.4	0.3	1
4.4	-1.12488	6.082201	8.2404	7	1.6	0.2	1
4.405	-1.308	6.114901	8.13576	9.1	2.3	-0.9	1
4.41	-1.57614	6.114901	8.09652	10.4	2.5	-1.1	1
4.415	-1.64808	6.082201	8.02458	11.6	2.5	-1.5	1
4.42	-1.7985	6.04296	7.9134	12.5	2.3	-1.4	1
4.425	-1.7985	5.97102	7.9134	13.1	2.2	-0.9	1
4.43	-1.87698	5.89254	8.057281	12.9	2.1	-0.7	1
4.435	-1.7985	6.00372	8.057281	13	1.7	0	1
4.44	-1.7985	6.00372	8.02458	13.1	2.1	0	1
4.445	-1.7985	6.00372	8.02458	13.6	2.1	0.4	1
4.45	-1.7985	5.93178	7.985341	13.7	2.3	0.6	1
4.455	-1.7985	5.93178	8.02458	14	2	0.6	1
4.46	-1.75926	6.00372	7.985341	13.9	1.9	0.9	1
4.465	-1.75926	5.97102	8.02458	15.3	2.1	1.1	1
4.47	-1.68732	5.97102	8.057281	15.7	2.2	1.1	1
4.475	-1.72656	5.89254	8.02458	16.3	2.1	0.7	1
4.48	-1.72656	5.8206	8.16846	17	2	1.4	1
4.485	-1.87698	5.85984	8.09652	18.1	1.7	2.3	1
4.49	-1.94892	5.85984	8.09652	19.1	1.5	2.2	1
4.495	-1.60884	5.93178	8.16846	20.5	0.9	3	1
4.5	-1.57614	6.00372	8.13576	22.7	1.2	3	1
4.505	-1.72656	6.04296	8.02458	24.2	1.1	3.1	1
4.51	-1.34724	5.97102	8.207701	25.9	0.7	3	1
4.515	-1.42572	6.082201	7.985341	26.7	0.7	2.5	1
4.52	-1.75926	6.29802	7.880701	27.9	1.4	2.1	1
4.525	-1.64808	6.44844	7.76952	28.1	1.1	1.7	1
4.53	-1.38648	6.3765	7.76952	29	0.2	1.8	1
4.535	-1.38648	6.44844	7.69758	29.1	0	1.1	1
4.54	-1.45842	6.48768	7.65834	29.5	0	0.2	1
4.545	-1.5369	6.55962	7.65834	29.3	0	-1.1	1
4.55	-1.49766	6.409201	7.65834	28.4	-1.4	-2.5	1
4.555	-1.42572	6.15414	7.808761	27.8	-3.2	-4.6	1
4.56	-1.45842	6.48768	7.62564	27.8	-6.6	-7.4	1
4.565	-1.19682	6.29802	7.808761	27.6	-10.8	-9.5	1
4.57	-1.60884	6.114901	7.952641	28.2	-13	-13	1
4.575	-1.72656	6.22608	8.057281	29.1	-16.4	-17.8	1
4.58	-2.13858	6.00372	8.02458	31	-21.6	-22.4	1
4.585	-2.289	5.93178	8.2404	33.7	-30.1	-28.7	1
4.59	-2.0274	5.74866	8.45622	35.7	-39.2	-33.8	1
4.595	-1.45842	5.78136	8.495461	38.6	-48.6	-39.4	1
4.6	-1.19682	5.97102	8.312341	41.2	-56.5	-45.7	1
4.605	-1.0464	6.186841	8.13576	43.6	-62.7	-51.6	1
4.61	-0.9744601	6.26532	8.02458	46.1	-68.8	-57.5	1
4.615	-1.0137	6.186841	8.057281	48.3	-72.9	-62.5	1
4.62	-0.9352201	6.22608	7.880701	50.3	-77	-67.5	1
4.625	-0.8240401	6.22608	7.952641	52.4	-81.1	-72.8	1
4.63	-0.71286	6.186841	7.9134	53.6	-85	-77.5	1
4.635	-0.56244	6.29802	7.84146	54.6	-89.3	-84	1
4.64	-0.56244	6.409201	7.586401	55	-92.6	-89.6	1
4.645	-0.5232	6.59232	7.5537	55.3	-96.4	-94.8	1
4.65	-0.56244	6.6708	7.37058	54.8	-99.8	-100	1
4.655	-0.7455601	6.63156	7.44252	54.4	-102.9	-105.7	1
4.66	-0.7455601	6.7035	7.298641	53.9	-105.9	-110.4	1
4.665	-0.8632801	6.814681	7.15476	53.2	-108.7	-114.5	1
4.67	-0.9352201	6.9651	7.11552	51.4	-110.7	-119.6	1
4.675	-0.9352201	7.03704	7.004341	49.5	-111.7	-122.4	1
4.68	-1.0137	7.076281	6.899701	47.8	-112	-124.9	1
4.685	-1.19682	7.22016	6.64464	45.9	-111.1	-126.2	1
4.69	-1.38648	7.403281	6.572701	44.2	-109.2	-126	1
4.695	-1.5369	7.5537	6.2784	41	-106.4	-125.1	1
4.7	-1.72656	7.62564	6.17376	37.8	-102.2	-123.2	1
4.705	-1.83774	7.704121	6.17376	33.1	-97.3	-121	1
4.71	-1.90968	7.66488	6.13452	28.7	-92.2	-117.6	1
4.715	-1.98816	7.62564	6.023341	24	-86.6	-113.4	1
4.72	-2.17128	7.51446	6.06258	19.8	-80.8	-108.7	1
4.725	-2.21052	7.33134	6.13452	15.8	-74.9	-103.3	1
4.73	-2.3217	7.2594	6.17376	10.5	-66	-95.8	1
4.735	-2.58984	6.9978	6.31764	5.7	-59	-89.3	1
4.74	-2.8122	6.92586	6.572701	2	-51.3	-81.9	1
4.745	-2.92338	6.781981	6.64464	-1.4	-43.2	-74.1	1
4.75	-3.11304	6.7035	6.82776	-5.7	-35.2	-65.7	1
4.755	-3.0738	6.6708	6.97164	-11	-25.5	-54.7	1
4.76	-3.18498	6.52038	7.04358	-14.9	-18.1	-45.1	1
4.765	-3.3354	6.48768	7.076281	-18.9	-10.8	-35.8	1
4.77	-3.52506	6.3765	7.33134	-22.6	-4.3	-25.9	1
4.775	-3.67548	6.15414	7.37058	-26.8	1	-16.2	1
4.78	-4.0548	5.93178	7.33134	-30.4	4.6	-7.4	1
4.785	-4.0548	6.22608	7.2594	-32.6	4.8	-0.9	1
4.79	-3.15228	6.52038	7.15476	-35.7	0.7	6.8	1
4.795	-2.13858	6.7035	7.2594	-38	-2	12.1	1
4.8	-1.90968	6.74274	7.2594	-41.1	-2.3	14.5	1
4.805	-1.98816	6.6708	7.298641	-44.9	-2.2	16.2	1
4.81	-1.64808	6.7035	7.33134	-46.9	-3.3	16.7	1
4.815	-1.15758	6.781981	7.403281	-48.9	-4.4	16.8	1
4.82	-1.0137	6.74274	7.62564	-50.4	-4.4	16.3	1
4.825	-1.08564	6.55962	7.73028	-51.8	-3.7	15.1	1
4.83	-1.0464	6.3765	7.952641	-52.3	-3.9	13.7	1
4.835	-0.7455601	6.33726	8.057281	-51.6	-4.6	11.6	1
4.84	-0.8959801	6.26532	8.09652	-50.4	-3.7	9.7	1
4.845	-0.8632801	6.00372	8.16846	-49.3	-1.8	7.6	1
4.85	-0.67362	5.74866	8.207701	-46.2	-0.2	4.9	1
4.855	-0.71286	5.97102	8.42352	-40	3.2	1.1	1
4.86	-0.7455601	5.97102	8.312341	-36.4	1.1	-0.6	1
4.865	-1.0137	6.04296	8.35158	-30.5	1.8	-3	1
4.87	-1.12488	5.78136	8.45622	-24.9	2.3	-4.6	1
4.875	-1.23606	5.63748	8.495461	-19.3	3.2	-5.8	1
4.88	-1.45842	5.59824	8.495461	-13.3	3.5	-5.9	1
4.885	-1.60884	5.70942	8.42352	-7.6	3.7	-6.5	1
4.89	-1.7985	5.70942	8.42352	-2.1	4.3	-6.3	1
4.895	-2.0601	5.67672	8.35158	2.5	4.9	-5.8	1
4.9	-2.289	5.56554	8.312341	7.6	5.1	-5.1	1
4.905	-2.36094	5.59824	8.312341	11.5	5.2	-3.5	1
4.91	-2.5506	5.56554	8.27964	14.7	4.6	-2.3	1
4.915	-2.62254	5.59824	8.2404	18.2	4.1	0.2	1
4.92	-2.77296	5.63748	8.27964	21	3.6	2.1	1
4.925	-2.8122	5.63748	8.207701	24.3	2.9	4.4	1
4.93	-2.92338	5.487061	8.5347	28.4	2.7	6.7	1
4.935	-1.94892	5.27124	8.78322	33.3	1.6	10.2	1
4.94	-1.68732	5.27124	9.07752	39.8	3.8	11.3	1
4.945	-1.90968	5.5263	8.894401	48	7.4	12.4	1
4.95	-2.17128	5.70942	9.07752	58.3	10.7	14.8	1
4.955	-2.0274	5.34318	9.587641	69.7	12.8	16.8	1
4.96	-1.7985	4.82652	10.2024	84.8	12.9	20.4	1
4.965	-2.09934	4.49298	10.56864	96.9	13.6	22.7	1
4.97	-2.62254	4.6761	10.64058	109.7	12.9	25.9	1
4.975	-2.36094	5.232	10.05852	126.8	6.4	29.5	1
4.98	-1.75926	5.67672	9.659581	140.4	1.1	30.7	1
4.985	-1.34724	6.082201	9.40452	152.3	-1.4	30.8	1
4.99	-1.45842	6.22608	9.03828	164.1	-4.9	29.3	1
4.995	-1.38648	6.082201	9.07752	172.4	-7.4	25.5	1
5	-1.12488	5.97102	8.711281	177.1	-10.4	21	1
5.005	-1.0137	6.814681	8.35158	178.5	-14.2	13.7	1
5.01	-1.83774	7.076281	7.84146	171	-18	3.6	1
5.015	-3.0411	6.48768	6.82776	160.2	-21.9	-6.5	1
5.02	-4.99002	5.34318	7.51446	149.3	-30.1	-19.6	1
5.025	-6.71658	2.39364	8.63934	133.3	-51.3	-35.7	1
5.03	-6.605401	1.4715	10.01928	117.2	-87.7	-56.1	1
5.035	-3.52506	0.0327	10.89564	93.3	-137.4	-83.7	1
5.04	-1.60884	-1.1772	11.65428	72.3	-163.3	-110.6	1
5.045	-1.72656	-1.4715	11.87664	51.8	-174.7	-140.3	1
5.05	-2.66178	-0.25506	11.58234	31.5	-180.4	-169.1	1
5.055	-3.48582	1.80504	10.45746	10.9	-188.5	-192.1	1
5.06	-3.26346	3.4989	8.45622	-11	-200.6	-208.1	1
5.065	-2.17128	6.3765	6.38958	-31.4	-212.8	-217.5	1
5.07	-0.5232	9.247561	4.38834	-52.2	-223.7	-218.8	1
5.075	1.12488	10.90872	2.06664	-67.9	-226.5	-213.9	1
5.08	2.289	13.45278	-0.0327	-79.1	-216.3	-204.5	1
5.085	3.11304	16.02954	-1.81158	-86.1	-200.4	-191.8	1
5.09	2.74026	18.61284	-3.48582	-89.6	-178.7	-175.5	1
5.095	2.21052	20.23476	-5.519761	-90.4	-149.3	-153.2	1
5.1	0.8632801	21.19614	-7.298641	-88.2	-124.3	-135.5	1
5.105	-0.7455601	22.19022	-8.02458	-81.9	-100.5	-118.5	1
5.11	-2.8122	20.93454	-6.17376	-75	-76.3	-104.3	1
5.115	-1.90968	15.51288	-0.72594	-74.1	-53.7	-88.6	1
5.12	-2.40018	8.920561	5.87946	-79.5	-28.8	-70.8	1
5.125	-6.56616	2.68794	10.31358	-86	-2.8	-55.3	1
5.13	-9.607261	-0.66054	11.87664	-89.1	6.8	-35.7	1
5.135	-7.095901	0.9156	11.14416	-85	-1.7	-20.4	1
5.14	-3.71472	4.15944	9.33258	-81	-8.1	-8.5	1
5.145	-3.67548	6.92586	7.586401	-80	-4.9	1.4	1
5.15	-4.72842	7.95918	6.82776	-80.7	-3.9	9.1	1
5.155	-3.71472	6.781981	7.33134	-81.7	-12	15.8	1
5.16	-1.83774	5.27124	8.42352	-81.6	-18.3	18.6	1
5.165	-1.38648	4.6761	9.07752	-80.3	-16.4	19.9	1
5.17	-2.0274	4.71534	8.93364	-79.7	-9.9	20.6	1
5.175	-2.24976	5.37588	8.45622	-78.5	-6	20	1
5.18	-0.8959801	6.52038	7.952641	-75.3	-5.4	14.4	1
5.185	2.24976	7.403281	8.5347	-68.4	-8.8	10	1
5.19	1.49766	6.6708	8.93364	-60.7	-5.7	2.1	1
5.195	0.2616	5.487061	9.00558	-53.5	-1.2	-3.8	1
5.2	-0.67362	5.19276	9.07752	-42.8	1	-7.9	1
5.205	-1.0137	5.487061	8.894401	-28.9	2.5	-10	1
5.21	-1.12488	5.85984	8.67858	-19.8	3.4	-10.9	1
5.215	-1.08564	6.15414	8.42352	-12.1	4.2	-11.4	1
5.22	-1.34724	6.00372	8.38428	-6.2	4.9	-12.6	1
5.225	-1.83774	5.93178	8.27964	-1.8	5.3	-12.9	1
5.23	-2.289	5.78136	8.02458	1.8	5.6	-12.5	1
5.235	-2.62254	5.97102	7.808761	3.8	5.1	-10.8	1
5.24	-2.8122	5.97102	7.73028	4.4	3.7	-8.5	1
5.245	-3.00186	5.8206	7.76952	3.7	2.7	-6.5	1
5.25	-3.00186	5.45436	7.985341	4.1	1.8	-4.2	1
5.255	-2.85144	5.487061	7.952641	4	0.9	-1.1	1
5.26	-2.85144	5.67672	7.985341	3.9	0.2	0.5	1
5.265	-2.8122	5.67672	7.952641	4.4	-0.4	3.1	1
5.27	-2.70102	5.45436	8.207701	5.3	-0.7	5.5	1
5.275	-2.74026	5.27124	8.2404	7	-0.9	8	1
5.28	-2.77296	5.30394	8.38428	9.8	-0.8	10.5	1
5.285	-2.62254	5.37588	8.38428	13	-1	12.6	1
5.29	-2.47212	5.34318	8.5674	16.5	-1.3	14.4	1
5.295	-2.24976	5.487061	8.711281	20.7	-1.2	15.7	1
5.3	-2.09934	5.5263	8.894401	27	-1	18.8	1
5.305	-1.7985	5.59824	8.93364	32.8	-0.6	21	1
5.31	-1.308	5.5263	9.14946	39.8	1.4	23.7	1
5.315	-1.90968	5.00964	9.5157	48.1	7	26.5	1
5.32	-1.0464	4.82652	9.842701	57.8	12.8	29.4	1
5.325	-1.98816	5.120821	9.875401	74.3	17.6	31.2	1
5.33	-1.64808	4.9704	10.01928	88	17	32.4	1
5.335	-2.09934	5.04888	10.09122	100.1	18.9	32.7	1
5.34	-2.58984	5.59824	10.05852	113.3	17.2	32.4	1
5.345	-1.7985	6.15414	9.437221	125.8	8.5	33.5	1
5.35	-1.98816	6.409201	9.40452	138.1	3.4	33.8	1
5.355	-2.3217	6.33726	9.5157	148	0.5	31.6	1
5.36	-2.36094	5.78136	9.36528	156.5	-4.6	29.4	1
5.365	-2.62254	5.93178	9.03828	160.5	-9.9	25.9	1
5.37	-2.40018	6.55962	8.606641	163.3	-18.7	22.1	1
5.375	-2.289	6.44844	7.69758	161.7	-27.4	17.9	1
5.38	-2.74026	6.89316	7.403281	155.1	-32.8	11.1	1
5.385	-3.52506	6.409201	7.62564	144.1	-44.2	0.8	1
5.39	-6.41574	2.616	8.35158	127.4	-59	-12.9	1
5.395	-8.331961	0.8436601	9.91464	111.3	-82.5	-35	1
5.4	-7.42944	-0.9940801	10.60134	95.3	-116	-60	1
5.405	-6.97818	-2.83836	11.07222	77.4	-145.1	-88.8	1
5.41	-7.6191	-3.64932	11.07222	56.1	-159.1	-137.8	1
5.415	-8.371201	-2.9103	10.92834	39.9	-165	-178.7	1
5.42	-8.55432	-1.10526	10.5294	23.9	-175.1	-213.5	1
5.425	-7.84146	1.43226	9.36528	7.3	-189.3	-242.6	1
5.43	-5.51322	3.83244	7.84146	-10.4	-207.2	-261.3	1
5.435	-2.70102	6.082201	5.87946	-32.4	-225.4	-276	1
5.44	0.67362	8.770141	4.13982	-46.5	-231.4	-280.7	1
5.445	3.90438	12.4587	2.9757	-57	-230.2	-276.1	1
5.45	7.46868	15.51288	1.3407	-68.2	-223.1	-261.1	1
5.455	8.97288	17.57952	-1.0137	-77.4	-204.8	-240.6	1
5.46	9.9081	20.3067	-2.90376	-83.2	-184.6	-213.9	1
5.465	10.01928	22.6284	-5.00964	-84.5	-164.2	-181.6	1
5.47	7.6191	23.73366	-6.86046	-83.5	-129	-144.3	1
5.475	2.36094	24.76698	-8.09652	-78.9	-101	-120.3	1
5.48	-1.98816	23.11236	-7.298641	-73.9	-80	-104.5	1
5.485	-3.3027	17.24598	-1.52382	-73.7	-61.5	-91.4	1
5.49	-3.18498	9.5811	5.9514	-81.2	-44.3	-76.7	1
5.495	-7.20708	2.28246	11.11146	-89.8	-22.5	-58.5	1
5.5	-9.68574	-2.09934	12.09246	-92.6	-19.3	-40.3	1
5.505	-7.95918	-0.2943	11.65428	-89	-20.8	-24.9	1
5.51	-4.8396	4.01556	9.36528	-87.2	-21.7	-11	1
5.515	-5.44128	7.22016	7.11552	-91.1	-14.7	1.3	1
5.52	-5.3628	7.73682	6.46152	-95.2	-13.3	11.7	1
5.525	-3.00186	6.52038	7.985341	-96.2	-17.3	13	1
5.53	0.8240401	4.82652	9.587641	-93.3	-23	16.8	1
5.535	-1.87698	3.68202	9.62034	-88.1	-14.4	16.5	1
5.54	-2.0601	4.15944	9.36528	-77	-11.4	15	1
5.545	-1.0137	5.19276	9.47646	-64.2	-11	12.8	1
5.55	0.22236	5.59824	9.40452	-51.7	-9.6	12.2	1
5.555	0.71286	5.70942	9.33258	-36.7	-6.7	9	1
5.56	0.8959801	5.63748	9.110221	-26.1	-3.2	4.9	1
5.565	0.8632801	6.082201	8.67858	-16.1	-0.4	0.6	1
5.57	0.37278	6.29802	8.495461	-8.1	2.1	-3.2	1
5.575	-0.33354	6.082201	8.2404	-1.7	5.4	-7.2	1
5.58	-0.9352201	5.97102	8.207701	0.9	5.9	-10.2	1
5.585	-1.68732	5.93178	8.057281	3	6.9	-11.7	1
5.59	-2.3217	5.97102	7.84146	4.2	6.6	-12.3	1
5.595	-2.77296	6.04296	7.808761	4	5.7	-11.8	1
5.6	-3.0411	5.85984	7.69758	2.3	4.3	-10.1	1
5.605	-2.96262	5.67672	7.76952	0.2	2.6	-6.7	1
5.61	-2.74026	5.70942	7.9134	-1.5	1.6	-3.9	1
5.615	-2.66178	5.89254	7.880701	-3	0.6	-2.5	1
5.62	-2.51136	5.78136	8.057281	-3.7	0.4	-0.2	1
5.625	-2.40018	5.63748	8.13576	-4.2	0	1	1
5.63	-2.3217	5.59824	8.16846	-4.2	-0.5	2.8	1
5.635	-2.13858	5.70942	8.16846	-3.9	-0.9	4.1	1
5.64	-2.0274	5.78136	8.16846	-3.5	-1.1	5.4	1
5.645	-1.94892	5.85984	8.207701	-2.9	-1.4	6.4	1
5.65	-1.7985	5.93178	8.16846	-2.1	-1.4	6.3	1
5.655	-1.60884	6.082201	8.16846	-0.7	-1.4	6	1
5.66	-1.57614	5.89254	8.207701	0.4	-1.4	5.6	1
5.665	-1.49766	5.74866	8.2404	1.6	-1.5	5.1	1
5.67	-1.5369	5.78136	8.35158	3.2	-0.9	5.3	1
5.675	-1.57614	5.70942	8.27964	5.3	-0.9	5.1	1
5.68	-1.64808	5.70942	8.35158	8	-0.6	5.6	1
5.685	-1.72656	5.67672	8.35158	9.9	-0.5	5.8	1
5.69	-1.94892	5.41512	8.5347	13	-0.2	6.3	1
5.695	-2.13858	5.37588	8.67858	16.6	0.2	6.7	1
5.7	-2.3217	5.27124	8.75052	21.9	0.8	7.6	1
5.705	-2.51136	5.19276	8.93364	27.7	1.4	9.2	1
5.71	-2.77296	5.04888	9.03828	34.7	2.6	10.7	1
5.715	-3.15228	4.71534	9.2214	41.8	3.9	13	1
5.72	-3.11304	4.6434	9.293341	50.6	4.6	17.7	1
5.725	-2.47212	4.75458	9.62034	63	6	23.6	1
5.73	-1.83774	4.49298	9.842701	72.1	11.3	24.9	1
5.735	-3.18498	5.08158	10.1697	84.4	14.9	24.8	1
5.74	-2.09934	5.19276	10.31358	96.3	8.7	27.3	1
5.745	-1.64808	5.63748	10.05852	108.2	2.2	26.8	1
5.75	-1.60884	6.04296	9.947341	121.8	-3	27	1
5.755	-1.34724	6.082201	10.2024	135.4	-10.2	27.5	1
5.76	-1.08564	5.59824	10.1697	150.8	-20.2	25.9	1
5.765	-1.57614	5.63748	10.41822	163.6	-27.4	25	1
5.77	-1.19682	5.89254	9.91464	175	-38.1	24.4	1
5.775	-1.72656	5.78136	9.692281	186.2	-48	23.8	1
5.78	-2.8122	5.89254	10.05852	197.9	-58	19.7	1
5.785	-3.63624	5.16006	10.09122	206.6	-73.4	15.8	1
5.79	-4.23792	4.19868	10.1697	210	-87	10	1
5.795	-5.21892	4.56492	10.60134	212.3	-102.6	1.4	1
5.8	-5.25162	4.86576	10.78446	208.6	-123.4	-8.3	1
5.805	-4.87884	4.75458	10.67328	200.3	-143.9	-20	1
5.81	-4.53876	4.30986	10.81716	183.7	-164.2	-40.8	1
5.815	-5.66364	3.45966	10.67328	168	-177.7	-63.1	1
5.82	-6.94548	2.39364	10.13046	150	-190.8	-92.6	1
5.825	-7.24632	0.47742	10.45746	131.3	-206.3	-123.5	1
5.83	-8.443141	-1.7658	10.71252	111.7	-219.9	-159.6	1
5.835	-9.234481	-3.53814	10.45746	88.9	-227.7	-210	1
5.84	-9.75768	-4.86576	9.875401	73.9	-230.5	-253	1
5.845	-9.75768	-4.82652	9.47646	63.2	-234.5	-293.7	1
5.85	-8.894401	-3.68202	9.40452	54.4	-239	-329.2	1
5.855	-7.54062	-2.616	9.110221	43.5	-245.9	-359.4	1
5.86	-6.3438	-0.7717201	8.894401	32.2	-253.8	-381.5	1
5.865	-5.44128	2.57676	8.5674	21.4	-262.6	-397.1	1
5.87	-3.97632	7.481761	9.2214	5.8	-279.2	-397.6	1
5.875	-0.37278	11.9028	9.947341	-13.7	-297.7	-385.4	1
5.88	2.36094	13.23042	7.73028	-45.2	-312	-365.9	1
5.885	4.87884	12.60258	3.84552	-81.9	-318.9	-339.2	1
5.89	6.82776	14.55804	1.62846	-96.3	-315.9	-317.5	1
5.895	7.20708	16.91898	0.61476	-107.1	-302.7	-290.5	1
5.9	5.17968	18.39048	-1.92276	-117.8	-281.6	-263.6	1
5.905	2.77296	19.4238	-4.46682	-123.7	-258.5	-239.4	1
5.91	1.12488	20.8953	-6.74928	-122.2	-237.3	-216.7	1
5.915	-1.75926	22.0071	-9.00558	-116.3	-212.7	-199.8	1
5.92	-5.21892	23.43936	-10.92834	-106	-189.2	-188.2	1
5.925	-7.76952	24.76698	-12.30828	-91.2	-170.3	-179.6	1
5.93	-9.234481	25.02858	-12.4914	-72.9	-152.4	-170.1	1
5.935	-7.6191	23.22354	-8.894401	-61.1	-135	-161.8	1
5.94	-3.48582	17.21328	-1.6677	-59.2	-112.9	-143.3	1
5.945	-3.48582	9.5811	6.06258	-65.5	-83.8	-116.9	1
5.95	-6.75582	2.17128	10.64058	-76.7	-55.7	-88.6	1
5.955	-8.67204	-1.32108	12.05322	-88	-29.6	-55.3	1
5.96	-7.24632	0.21582	11.69352	-90.1	-18.9	-31.7	1
5.965	-6.23262	3.45966	9.188701	-92.4	-11.3	-9.3	1
5.97	-7.27902	6.186841	7.04358	-96.1	-4.7	8.9	1
5.975	-5.02926	6.89316	7.985341	-96.4	-9.5	22.3	1
5.98	-0.7848001	5.93178	8.93364	-92.9	-18.4	26.1	1
5.985	3.11304	4.86576	10.5294	-85.1	-17.5	22.1	1
5.99	2.3217	4.78728	10.27434	-76.5	-9.1	14.2	1
5.995	-1.08564	4.6434	9.692281	-64.9	0.8	5.2	1
6	-2.77296	4.46028	9.5484	-54.2	3.6	-1.5	1
6.005	-2.74026	4.30986	9.437221	-42.2	4	-3.2	1
6.01	-1.308	4.78728	9.110221	-28.8	3.9	-1.8	1
6.015	0.0327	6.26532	8.67858	-15.7	2.4	-0.4	1
6.02	0.37278	7.298641	8.16846	-7.4	3.6	-2.2	1
6.025	0.22236	7.14822	8.057281	-3.6	4.9	-6	1
6.03	-0.0327	6.33726	8.2404	-0.9	6.7	-10.4	1
6.035	-0.48396	5.85984	8.38428	1.9	8.4	-14.2	1
6.04	-1.0464	5.85984	8.2404	6.1	10.2	-16.7	1
6.045	-1.7985	5.85984	8.16846	9.8	11.2	-18	1
6.05	-2.36094	5.85984	7.952641	11.9	11.2	-17.9	1
6.055	-2.96262	5.56554	7.9134	12.6	10.9	-17	1
6.06	-3.37464	5.30394	7.9134	12.2	9.6	-15.4	1
6.065	-3.45312	5.16006	7.880701	11.4	8.3	-12.6	1
6.07	-3.3027	5.232	7.952641	10.4	6.9	-10.6	1
6.075	-3.22422	5.45436	7.84146	8.6	6.2	-8.4	1
6.08	-3.11304	5.70942	7.84146	7.2	4.8	-6.6	1
6.085	-2.89068	5.74866	7.808761	5.7	3.8	-5.1	1
6.09	-2.70102	5.59824	7.880701	3.7	2.9	-3.3	1
6.095	-2.58984	5.67672	7.9134	3.1	2.1	-1.9	1
6.1	-2.62254	5.63748	8.02458	3.1	1.4	-0.4	1
6.105	-2.62254	5.59824	8.057281	3.6	1.1	0.2	1
6.11	-2.51136	5.56554	8.057281	3.6	1	1.6	1
6.115	-2.36094	5.63748	8.09652	4.2	0.9	2.1	1
6.12	-2.17128	5.78136	8.02458	5	1.2	2.5	1
6.125	-2.09934	5.78136	8.09652	6	1.2	2.1	1
6.13	-2.0601	5.67672	8.13576	7.2	1.3	2.3	1
6.135	-2.09934	5.63748	8.16846	9.3	1.3	2.7	1
6.14	-2.21052	5.5263	8.207701	11.5	1.5	2.3	1
6.145	-2.24976	5.5263	8.312341	13.8	1.7	3	1
6.15	-2.3217	5.5263	8.35158	16.2	1.6	3.7	1
6.155	-2.36094	5.45436	8.495461	19.6	1.6	4.2	1
6.16	-2.43942	5.41512	8.5674	24.9	2.1	5.5	1
6.165	-2.36094	5.27124	8.711281	29.8	2.4	6	1
6.17	-2.13858	5.27124	8.894401	36.4	3.2	7.7	1
6.175	-2.21052	4.78728	9.260641	43.3	5.5	10.2	1
6.18	-2.13858	4.23792	9.659581	52	9.7	11.6	1
6.185	-2.5506	4.49298	10.05852	67.6	15.3	13.3	1
6.19	-2.85144	4.46028	9.947341	80.5	15.1	14.7	1
6.195	-2.09934	4.53222	10.34628	95.6	13.4	16.1	1
6.2	-1.23606	4.46028	10.74522	111.6	14.2	17	1
6.205	-1.94892	4.30986	10.56864	126.7	18.6	18.4	1
6.21	-2.09934	4.9704	10.27434	141.4	20.6	18.2	1
6.215	-2.13858	5.487061	10.2024	157.5	18.1	19.6	1
6.22	-2.40018	5.37588	9.842701	174.1	11.9	22.2	1
6.225	-1.75926	4.89846	9.293341	185.7	5.6	23.7	1
6.23	-1.0137	5.232	9.5484	200.4	2.2	23	1
6.235	-0.63438	5.78136	9.80346	217.7	2.3	18.4	1
6.24	-1.308	5.97102	8.894401	228.6	3.2	14.1	1
6.245	-1.83774	6.44844	7.9134	235.7	4.4	7.8	1
6.25	-2.92338	6.92586	7.808761	240.8	3.8	0.4	1
6.255	-3.97632	7.37058	7.403281	238.2	1.3	-7.4	1
6.26	-5.40204	7.076281	6.38958	229.5	-5.3	-17.1	1
6.265	-5.74212	6.814681	5.80752	220.9	-21.9	-27.1	1
6.27	-5.02926	7.076281	5.84676	209.7	-53.4	-40.8	1
6.275	-4.20522	6.33726	6.86046	195.8	-82.2	-53.2	1
6.28	-3.8259	5.41512	8.312341	176.3	-109.4	-69.3	1
6.285	-3.8259	3.31578	9.2214	153.7	-134.9	-88.8	1
6.29	-4.72842	1.21644	9.47646	130.4	-156.5	-112.9	1
6.295	-6.00372	-0.25506	9.14946	103.4	-182	-147.9	1
6.3	-6.304561	-0.36624	9.03828	84.3	-202.8	-176.6	1
6.305	-5.44128	0.6213	8.45622	66.5	-223	-203.2	1
6.31	-3.93708	2.57676	8.057281	48.1	-242.8	-223.7	1
6.315	-3.26346	5.41512	6.97164	27.3	-262.7	-240.1	1
6.32	-1.15758	8.32542	5.15352	4.7	-281.4	-249.6	1
6.325	0.18312	10.50324	2.6814	-18.9	-296.6	-253.2	1
6.33	1.19682	12.82494	0.0327	-45.9	-310.1	-250.9	1
6.335	2.36094	15.21858	-2.3544	-63.9	-316	-243.1	1
6.34	2.40018	17.87382	-4.89846	-77.5	-310.3	-230.6	1
6.345	2.21052	19.57422	-7.808761	-90	-294.4	-215.2	1
6.35	0.59514	20.75142	-9.947341	-93.8	-275.1	-202.5	1
6.355	-1.08564	21.00648	-10.8564	-93.7	-253.4	-189.1	1
6.36	-2.43942	20.19552	-10.24164	-92.1	-229.3	-176.4	1
6.365	-4.76766	17.46834	-6.06258	-88.6	-200	-165.4	1
6.37	-4.61724	12.753	-0.3597	-89.4	-173.6	-152.2	1
6.375	-5.78136	7.481761	5.696341	-93.7	-149.1	-135.4	1
6.38	-4.68918	3.7932	9.62034	-98.9	-127.4	-118	1
6.385	-3.60354	2.43288	11.58234	-104	-109	-97.8	1
6.39	-2.77296	3.09342	11.98128	-112	-79.4	-70	1
6.395	-3.52506	3.57084	10.81716	-119.9	-52.7	-45.9	1
6.4	-6.304561	4.42104	9.188701	-124.2	-28	-22.3	1
6.405	-9.084061	4.56492	7.76952	-123	-12.1	3.8	1
6.41	-7.20708	4.42104	7.985341	-118.5	-17.5	18.3	1
6.415	-2.36094	4.56492	9.14946	-111.9	-27.5	29.6	1
6.42	-0.7455601	5.232	9.260641	-107.3	-25.5	35.2	1
6.425	-1.19682	6.22608	8.45622	-104.7	-18.4	36.6	1
6.43	-1.68732	6.74274	8.02458	-102.2	-14.7	34.1	1
6.435	-0.8959801	6.44844	8.27964	-99.1	-15.5	29.8	1
6.44	-0.5232	6.00372	8.67858	-96.6	-13.4	23.5	1
6.445	-1.5369	5.34318	8.711281	-95.1	-9.3	17.2	1
6.45	-1.08564	5.41512	8.67858	-89.2	-10	15	1
6.455	-0.41202	5.59824	8.8617	-82.9	-8.2	12	1
6.46	-0.2616	5.5263	8.82246	-76	-3.1	8.8	1
6.465	0.14388	5.45436	9.437221	-60.9	4.4	2	1
6.47	0.11118	5.19276	9.731521	-49.9	4.8	-1.4	1
6.475	-0.7455601	4.82652	9.40452	-39.7	3.5	-4.2	1
6.48	-0.8959801	5.232	9.110221	-27.7	4.8	-7.2	1
6.485	-1.42572	5.67672	8.93364	-16.3	6.4	-8.6	1
6.49	-1.38648	5.78136	8.67858	-8.1	5.6	-9.1	1
6.495	-1.45842	5.5263	8.63934	-2.5	5.6	-9.3	1
6.5	-1.68732	5.74866	8.27964	3.6	6.3	-10.5	1
6.505	-1.7985	5.93178	8.207701	7.4	6.6	-10.1	1
6.51	-1.75926	6.00372	7.985341	8.6	6.6	-10.9	1
6.515	-1.94892	6.04296	7.9134	9.8	6.3	-11.4	1
6.52	-2.47212	5.93178	7.84146	10.4	6.1	-11.2	1
6.525	-2.85144	5.56554	7.84146	9.9	5.8	-11.1	1
6.53	-3.0411	5.41512	7.880701	9.8	4.8	-9.8	1
6.535	-3.3354	5.487061	7.808761	9.3	4.2	-7.5	1
6.54	-3.22422	5.45436	7.880701	7.8	3	-5.2	1
6.545	-3.11304	5.45436	7.9134	6.2	1.9	-3.2	1
6.55	-3.0738	5.487061	7.9134	4.6	1.1	-1.6	1
6.555	-2.74026	5.56554	7.880701	3.2	0.3	0.2	1
6.56	-2.5506	5.59824	7.9134	2.5	-0.2	2.1	1
6.565	-2.51136	5.70942	7.880701	1.1	-0.4	3.5	1
6.57	-2.40018	5.78136	7.9134	0.7	-1.1	4.4	1
6.575	-2.21052	5.8206	7.9134	-0.1	-1.5	4.2	1
6.58	-2.17128	5.8206	7.985341	-0.7	-1	4.6	1
6.585	-2.17128	5.85984	7.985341	-0.7	-1	4.7	1
6.59	-2.13858	5.70942	8.09652	-1	-0.9	5.1	1
6.595	-2.09934	5.8206	8.09652	-1.1	-1.2	4.9	1
6.6	-2.09934	5.8206	8.13576	-0.7	-0.7	4.6	1
6.605	-2.0601	5.8206	8.057281	0.1	-0.8	5.3	1
6.61	-2.0274	5.8206	8.16846	0.8	-0.6	5.3	1
6.615	-2.09934	5.78136	8.16846	2.1	-0.7	5.5	1
6.62	-2.13858	5.74866	8.16846	3.7	-1.1	5.3	1
6.625	-2.0601	5.8206	8.207701	5.8	-1	5.4	1
6.63	-2.09934	5.78136	8.27964	8.8	-1.1	5.6	1
6.635	-2.3217	5.8206	8.35158	12.2	-1.8	6.1	1
6.64	-2.17128	5.67672	8.606641	15.5	-2.5	6.3	1
6.645	-2.13858	5.16006	8.93364	19.7	-2.7	6.2	1
6.65	-2.85144	4.6434	9.33258	25.2	-2.1	6.4	1
6.655	-3.3027	4.30986	9.659581	32.7	-2	6.3	1
6.66	-3.3354	4.01556	9.875401	40.5	-3.8	7.2	1
6.665	-3.3354	4.27062	9.659581	47.8	-4.6	9.7	1
6.67	-3.0411	4.89846	9.110221	56.4	-3.5	13.6	1
6.675	-1.64808	5.8206	8.495461	61.2	-4.2	16.4	1
6.68	-1.08564	6.52038	7.985341	63.9	-4.4	16.7	1
6.685	-0.44472	6.9978	7.65834	65	-4.9	15.4	1
6.69	-0.0327	7.37058	7.18746	64	-7.4	11.7	1
6.695	-0.8240401	7.44252	6.97164	60.8	-10.9	5.6	1
6.7	-1.68732	6.814681	7.004341	56.4	-20.2	-0.9	1
6.705	-0.9744601	6.74274	6.74928	51.1	-34.4	-11.2	1
6.71	-0.37278	6.74274	6.572701	45.7	-49.4	-23.1	1
6.715	-1.57614	6.29802	6.78852	39.4	-59.8	-38.4	1
6.72	-1.49766	6.04296	6.899701	32.3	-72.1	-55	1
6.725	-0.14388	6.26532	6.71658	24.2	-89.5	-70.7	1
6.73	0.71286	6.814681	6.64464	14.9	-104	-90.5	1
6.735	0.59514	7.22016	6.38958	6.8	-110	-104.3	1
6.74	0.14388	7.59294	6.13452	-1	-113.1	-115	1
6.745	0.0327	8.142301	5.87946	-9.5	-115.5	-122.9	1
6.75	-0.0327	8.4039	5.73558	-16.8	-116.3	-127.6	1
6.755	-0.22236	8.51508	5.77482	-24.9	-113.8	-130.4	1
6.76	-0.8959801	8.61972	5.918701	-31.7	-110.3	-129.2	1
6.765	-1.2753	8.6982	5.84676	-37.7	-106.9	-125.9	1
6.77	-1.57614	8.32542	5.9514	-43.4	-103.6	-120.4	1
6.775	-1.64808	7.848001	6.38958	-49	-96.7	-113.8	1
6.78	-2.13858	7.18746	6.82776	-55.3	-88.2	-106	1
6.785	-2.5506	6.55962	7.18746	-60.6	-79.5	-97	1
6.79	1.87698	5.74866	8.16846	-66.5	-65.3	-82.8	1
6.795	-3.41388	6.59232	7.9134	-67.5	-20	-60.2	1
6.8	-14.86542	4.9377	8.207701	-67.6	2.7	-29.3	1
6.805	-10.05852	1.58268	9.437221	-71.9	-7.9	-8.9	1
6.81	-1.57614	1.58268	11.03952	-63.2	-15.4	10.1	1
6.815	-0.33354	3.97632	9.76422	-51.5	-13.8	21.4	1
6.82	-1.42572	6.186841	9.2214	-40	-9.2	19.1	1
6.825	-0.71286	5.70942	9.110221	-31.7	-8.9	15	1
6.83	-0.41202	4.42104	9.293341	-25.9	-8.1	12.6	1
6.835	-0.8632801	4.23792	9.2214	-19	-6.6	10.2	1
6.84	-0.33354	4.9704	8.78322	-11.2	-4.7	7.2	1
6.845	0.2616	5.97102	8.45622	-6.5	-3.3	5.2	1
6.85	-0.07194	6.3765	8.13576	-4.1	-1.5	1.5	1
6.855	-0.8240401	5.97102	8.207701	-3.2	0	-2.5	1
6.86	-1.19682	5.45436	8.2404	-3	0.7	-4.8	1
6.865	-1.5369	5.30394	8.312341	-1.8	1.2	-6	1
6.87	-1.75926	5.34318	8.2404	-0.9	1.4	-6.6	1
6.875	-1.98816	5.37588	8.2404	-0.1	1.4	-6.3	1
6.88	-2.24976	5.27124	8.2404	-0.4	1.4	-6.3	1
6.885	-2.47212	5.30394	8.207701	-1	1.1	-5.5	1
6.89	-2.47212	5.37588	8.2404	-0.8	0.9	-3.4	1
6.895	-2.36094	5.34318	8.207701	-0.8	0.7	-1.6	1
6.9	-2.21052	5.37588	8.27964	-1.2	-0.1	-0.7	1
6.905	-2.09934	5.37588	8.27964	-1.6	-0.4	0.1	1
6.91	-1.98816	5.487061	8.27964	-1.1	-0.6	0.7	1
6.915	-1.87698	5.37588	8.312341	-0.9	-0.6	1.5	1
6.92	-1.87698	5.34318	8.312341	-0.9	-0.6	1.5	1
6.925	-1.98816	5.30394	8.312341	-1.3	-0.6	1.9	1
6.93	-2.0274	5.37588	8.27964	-0.8	-0.3	2.4	1
6.935	-1.90968	5.37588	8.27964	-0.7	-0.6	3	1
6.94	-1.83774	5.45436	8.312341	-0.6	-0.9	4.1	1
6.945	-1.72656	5.45436	8.35158	-0.2	-0.7	4.1	1
6.95	-1.64808	5.45436	8.27964	0.7	-0.2	3.9	1
6.955	-1.60884	5.487061	8.42352	1.1	-0.2	3.7	1
6.96	-1.60884	5.487061	8.42352	2.6	0.2	3.3	1
6.965	-1.34724	5.487061	8.495461	3.7	0.8	3	1
6.97	-1.38648	5.232	8.5674	5.8	1.4	2.5	1
6.975	-1.2753	5.232	8.711281	9.3	1.8	2.7	1
6.98	-1.34724	5.34318	8.93364	13.2	2.7	2	1
6.985	-1.75926	5.19276	9.14946	18.2	4.1	2.1	1
6.99	-2.47212	4.78728	9.293341	23.5	4.9	2.5	1
6.995	-2.92338	4.53222	9.36528	30.4	5	4.1	1
7	-3.00186	4.60416	9.33258	38.2	5.5	6.7	1
7.005	-2.47212	5.08158	9.110221	46.2	6.4	10.3	1
7.01	-2.8122	5.16006	9.03828	53.2	7.8	14	1
7.015	-3.86514	4.75458	9.260641	59	8	17.3	1
7.02	-2.5506	4.3818	9.80346	66.5	4.9	23.2	1
7.025	-1.49766	4.53222	9.947341	73.7	6.3	24.3	1
7.03	-1.68732	5.37588	10.13046	84.2	7.4	25.2	1
7.035	-1.83774	5.5263	9.80346	95.6	2.3	28.4	1
7.04	-1.87698	5.97102	9.47646	105.3	-1.8	27.9	1
7.045	-1.15758	6.186841	9.5157	115	-7.8	28.5	1
7.05	-0.2943	6.00372	9.437221	125.7	-12.8	28.2	1
7.055	-0.7455601	5.93178	9.36528	136.4	-14.8	27.1	1
7.06	-1.2753	5.97102	9.5157	147.5	-18.6	26.2	1
7.065	-1.08564	5.63748	9.33258	156.2	-25.1	24.7	1
7.07	-1.49766	5.37588	9.40452	167	-31.7	21.2	1
7.075	-2.85144	5.487061	9.47646	175.9	-36.2	18.9	1
7.08	-3.97632	5.5263	9.110221	181.5	-45.7	17.9	1
7.085	-4.12674	5.5263	9.00558	185.6	-57.6	15.8	1
7.09	-3.60354	6.186841	9.03828	187.7	-70	12.7	1
7.095	-2.74026	6.781981	8.75052	185.5	-84.5	7.7	1
7.1	-2.43942	6.26532	8.35158	179.9	-93.5	2.3	1
7.105	-2.58984	6.409201	8.45622	174	-99	-4.6	1
7.11	-3.18498	6.781981	8.67858	165.5	-103.2	-13.6	1
7.115	-3.86514	6.409201	8.63934	153	-108	-25.3	1
7.12	-4.49952	6.15414	8.5347	139.3	-113.2	-39.4	1
7.125	-5.1012	6.15414	8.42352	127.2	-120.2	-55.2	1
7.13	-6.49422	5.19276	8.16846	110.3	-129.3	-78.6	1
7.135	-7.65834	4.56492	7.880701	97.9	-134.8	-101.2	1
7.14	-8.07036	5.08158	7.84146	87.9	-139.4	-125.7	1
7.145	-8.78322	4.86576	7.33134	73.5	-148.5	-154	1
7.15	-9.456841	3.75396	6.64464	62	-161.9	-171.7	1
7.155	-9.156001	2.83836	5.80752	54.3	-176.1	-188.3	1
7.16	-7.880701	2.21052	5.04234	48.3	-189.3	-203.7	1
7.165	-6.71658	2.3217	4.89846	45.6	-199.4	-218.7	1
7.17	-5.814061	3.09342	5.120821	43.4	-205.2	-233.1	1
7.175	-4.3164	4.78728	6.2457	40.7	-207.7	-247.8	1
7.18	-3.48582	5.04888	6.74928	34	-206	-262.8	1
7.185	-3.5643	4.71534	6.572701	22.8	-203.2	-274.6	1
7.19	-3.75396	4.42104	6.20646	12.2	-204.2	-282.6	1
7.195	-3.52506	4.0548	5.696341	5.3	-207.3	-286.4	1
7.2	-2.85144	4.01556	5.22546	1	-212.1	-286.3	1
7.205	-1.7985	4.60416	4.9704	-2.3	-217.9	-284.3	1
7.21	-0.48396	5.16006	4.89846	-4.3	-220.9	-281.7	1
7.215	0.8240401	5.8206	4.82652	-7.4	-220.7	-278.9	1
7.22	1.34724	6.15414	4.86576	-10.8	-218	-276	1
7.225	1.23606	6.7035	4.86576	-14.8	-213.5	-270	1
7.23	-1.90968	8.547781	4.79382	-17.2	-210.2	-261	1
7.235	-1.38648	11.13108	4.9377	-20.2	-221.4	-238.5	1
7.24	2.40018	14.92428	7.62564	-30.7	-246.9	-203.4	1
7.245	5.14044	16.43502	6.899701	-52.8	-256.6	-182.2	1
7.25	6.97818	16.47426	5.519761	-77.4	-247.8	-165.3	1
7.255	5.3628	14.8131	3.6297	-95.2	-225.7	-150.1	1
7.26	3.48582	12.12516	0.10464	-110.1	-200.3	-136.7	1
7.265	1.12488	13.9302	-0.14388	-109.2	-172.5	-118.1	1
7.27	-2.0274	16.14072	-0.9744601	-106.8	-151.6	-104.5	1
7.275	-3.86514	16.17996	-2.53752	-109.2	-137.6	-93.6	1
7.28	-4.8396	16.87974	-4.02864	-108.2	-127.3	-86.1	1
7.285	-5.70288	17.61876	-5.00964	-104.5	-117.6	-81.9	1
7.29	-4.80036	19.35186	-4.6434	-99.6	-110	-77.9	1
7.295	-2.47212	19.20144	-3.04764	-97.9	-101.5	-71	1
7.3	1.64808	15.6633	0.94176	-106.9	-80.7	-53.9	1
7.305	1.75926	10.35282	5.87946	-117.1	-52.4	-35.5	1
7.31	-5.02926	4.9704	9.110221	-129	-21.4	-19.1	1
7.315	-9.19524	1.87698	9.947341	-137.4	-8.4	-7.2	1
7.32	-5.8533	0.40548	10.8564	-138.4	-17	-0.7	1
7.325	-0.22236	1.62192	11.03952	-133.3	-20.2	-1.8	1
7.33	1.5369	5.19276	11.54964	-117.2	-17.6	-1.4	1
7.335	1.94892	6.33726	9.47646	-99.8	-13.2	5.2	1
7.34	0.14388	6.89316	10.49016	-77	-3	-3.7	1
7.345	-1.57614	4.01556	12.5241	-49.2	-0.1	-7.2	1
7.35	-3.26346	-0.10464	11.90934	-31.1	1.6	-8.1	1
7.355	-2.3217	1.83774	9.986581	-13.7	2.6	-6.7	1
7.36	-0.9352201	6.26532	8.35158	2.6	2.9	-2.1	1
7.365	0.0327	8.6982	7.15476	5.9	3	-0.6	1
7.37	0.48396	8.142301	7.04358	3.5	3	-3.4	1
7.375	0.18312	6.59232	7.9134	1	4	-7.9	1
7.38	-0.63438	5.41512	8.2404	0	5.5	-11.1	1
7.385	-1.5369	5.487061	8.42352	1	7	-13.7	1
7.39	-1.98816	5.56554	8.2404	1.9	6.8	-14.4	1
7.395	-2.289	5.5263	8.13576	1.9	6.5	-14.2	1
7.4	-2.51136	5.45436	8.02458	1.7	5.8	-13.4	1
7.405	-3.0411	5.45436	7.985341	0	5.2	-12.3	1
7.41	-3.3027	5.34318	7.9134	-0.8	4.4	-10.6	1
7.415	-3.00186	5.41512	8.09652	-1.8	2.7	-7.9	1
7.42	-2.58984	5.37588	8.2404	-3.7	1.2	-5	1
7.425	-2.24976	5.5263	8.207701	-4.2	0.4	-3.4	1
7.43	-2.13858	5.487061	8.27964	-4.1	0.2	-1.9	1
7.435	-2.0274	5.63748	8.312341	-3.8	0.2	-0.4	1
7.44	-1.98816	5.78136	8.312341	-3.3	0	0.2	1
7.445	-1.90968	5.78136	8.16846	-2.9	0	1.1	1
7.45	-1.94892	5.8206	8.27964	-2.7	-0.1	1.9	1
7.455	-1.83774	5.70942	8.16846	-2.8	-0.6	2.6	1
7.46	-1.87698	5.70942	8.27964	-2.9	-0.8	3.1	1
7.465	-1.64808	5.8206	8.207701	-3	-1.3	3.3	1
7.47	-1.57614	5.74866	8.27964	-2.7	-1.1	3.5	1
7.475	-1.45842	5.8206	8.27964	-2.6	-0.9	3.5	1
7.48	-1.45842	5.70942	8.27964	-2.1	-1	3.2	1
7.485	-1.5369	5.74866	8.27964	-1.4	-1	2.1	1
7.49	-1.57614	5.70942	8.35158	-1.4	-0.9	1.6	1
7.495	-1.60884	5.70942	8.2404	-0.4	-0.6	1.5	1
7.5	-1.64808	5.70942	8.207701	-0.4	-0.6	1.4	1
7.505	-1.68732	5.70942	8.207701	-0.4	-0.7	1.2	1
7.51	-1.60884	5.70942	8.207701	0.1	-0.5	1	1
7.515	-1.5369	5.74866	8.207701	0.4	-0.7	0.9	1
7.52	-1.5369	5.78136	8.207701	0.7	-0.4	0.6	1
7.525	-1.5369	5.85984	8.13576	0.8	-0.5	1.1	1
7.53	-1.60884	5.78136	8.16846	1.1	-0.4	1	1
7.535	-1.64808	5.70942	8.16846	0.9	-0.4	0.5	1
7.54	-1.68732	5.63748	8.207701	1	-0.5	0.4	1
7.545	-1.60884	5.59824	8.16846	1.1	-0.4	0.7	1
7.55	-1.45842	5.63748	8.27964	1.3	-0.2	0	1
7.555	-1.57614	5.56554	8.2404	1.9	-0.4	-0.4	1
7.56	-1.68732	5.41512	8.27964	2.2	-0.6	-0.4	1
7.565	-1.75926	5.34318	8.312341	2.6	-0.6	-1	1
7.57	-1.7985	5.27124	8.2404	3.2	-0.5	-0.5	1
7.575	-1.7985	5.232	8.312341	3.5	-0.4	-0.2	1
7.58	-1.7985	5.34318	8.27964	4.1	-0.2	-0.4	1
7.585	-1.94892	5.232	8.312341	5.1	-0.2	0	1
7.59	-1.98816	5.30394	8.312341	5.8	0.1	0.1	1
7.595	-1.98816	5.27124	8.35158	6.3	0.2	1.2	1
7.6	-1.94892	5.27124	8.35158	7.7	0.5	1.8	1
7.605	-2.0274	5.34318	8.5347	9.5	0.6	2.1	1
7.61	-2.40018	5.120821	8.75052	11.5	0.6	2.7	1
7.615	-2.85144	4.89846	9.00558	14.4	0.7	4.4	1
7.62	-3.45312	4.53222	9.07752	18.2	0.8	7	1
7.625	-3.78666	4.3818	9.14946	24	0.2	10.3	1
7.63	-3.52506	4.6434	9.14946	30.4	-0.7	14.3	1
7.635	-2.74026	5.08158	9.110221	37.3	-1.5	18.5	1
7.64	-2.40018	5.487061	9.33258	45.8	-1.9	21.9	1
7.645	-2.58984	5.04888	9.36528	50.8	-1.7	24.9	1
7.65	-1.90968	4.6434	9.587641	56.8	-4.8	29.4	1
7.655	0.0327	5.04888	9.91464	65	-5.8	31.5	1
7.66	-1.38648	5.63748	9.731521	73.2	-0.4	28.4	1
7.665	-1.15758	5.487061	9.36528	81.4	-5.6	29.6	1
7.67	-1.94892	5.70942	9.692281	90.2	-9.2	29.3	1
7.675	-1.5369	5.63748	9.659581	98.5	-15.4	28.4	1
7.68	-0.7848001	5.56554	9.5484	106.4	-20.2	29.4	1
7.685	-0.63438	5.89254	9.5157	115.8	-21.3	28.4	1
7.69	-1.08564	6.082201	9.188701	125.3	-22.8	26.9	1
7.695	-1.75926	6.186841	8.96634	133.2	-25.4	26.6	1
7.7	-2.21052	6.3765	8.96634	141.6	-30.5	26	1
7.705	-2.5506	6.114901	9.03828	147.2	-37.1	25.4	1
7.71	-2.77296	5.8206	8.93364	151.5	-44.3	23.3	1
7.715	-2.89068	6.29802	8.96634	155.6	-51.9	21.3	1
7.72	-3.0738	6.814681	9.03828	157	-60.4	17.5	1
7.725	-2.74026	7.03704	8.78322	155.1	-72.3	12	1
7.73	-3.37464	6.6708	8.711281	150.4	-80.5	6.4	1
7.735	-4.38834	6.85392	8.8617	145.8	-87.7	-2.5	1
7.74	-5.40204	6.74274	8.711281	138.3	-95.4	-13.5	1
7.745	-6.41574	6.48768	8.13576	129	-105.4	-26.6	1
7.75	-7.880701	6.7035	7.69758	120	-116.2	-41.2	1
7.755	-9.044821	6.55962	7.69758	111	-128.2	-59.3	1
7.76	-9.424141	6.89316	7.62564	100.5	-143.7	-86.7	1
7.765	-9.49608	5.93178	7.37058	88.9	-155.6	-108.6	1
7.77	-9.30642	4.86576	6.38958	78.5	-166.3	-129.9	1
7.775	-9.273721	3.61008	5.00964	70	-174.7	-151.7	1
7.78	-8.97288	3.2046	4.24446	67.2	-182	-171.9	1
7.785	-8.41044	3.53814	3.9894	67.4	-189.9	-195	1
7.79	-7.99188	4.15944	4.10058	67.4	-193.5	-213.5	1
7.795	-6.97818	5.74866	4.82652	66.2	-196	-232.4	1
7.8	-5.814061	6.52038	5.73558	62	-195.7	-250.5	1
7.805	-5.814061	6.186841	5.519761	51.8	-194.7	-266.4	1
7.81	-6.15414	5.89254	5.2974	42.6	-197.3	-276.5	1
7.815	-5.8533	5.5263	4.57146	35.9	-202.5	-281.9	1
7.82	-4.91808	5.30394	4.02864	29.7	-209.3	-286	1
7.825	-3.93708	5.5263	3.77358	27.5	-214.6	-287.9	1
7.83	-3.15228	6.00372	3.84552	26.3	-217.4	-287.8	1
7.835	-2.62254	6.409201	3.91746	23.6	-219.1	-287.6	1
7.84	-2.40018	6.89316	3.9894	21.4	-218.6	-285.4	1
7.845	-1.72656	7.298641	3.74088	17.5	-217	-282.5	1
7.85	-0.7848001	7.14822	3.48582	14.1	-214.9	-281.6	1
7.855	-0.7848001	7.076281	3.51852	11.6	-210.2	-280.7	1
7.86	-0.9352201	7.37058	3.59046	10.2	-204.3	-277.9	1
7.865	-0.8240401	7.776061	3.48582	8.9	-199.2	-273.7	1
7.87	-0.7848001	8.142301	3.37464	7.7	-192.7	-267	1
7.875	-0.7848001	8.58702	3.23076	6	-187.4	-261.8	1
7.88	-2.8122	10.32012	3.08688	5.6	-182.8	-254.8	1
7.885	-3.67548	11.45808	2.86452	5.4	-187.3	-240.3	1
7.89	-0.63438	13.15848	4.24446	0.4	-202.6	-216.1	1
7.895	1.83774	13.19118	3.88476	-13.2	-210.8	-193.3	1
7.9	3.78666	12.67452	3.11958	-25.4	-207.8	-174.2	1
7.905	3.86514	12.08592	2.46558	-34.5	-196.4	-154.2	1
7.91	4.01556	13.70784	2.60946	-40.1	-182.6	-130.7	1
7.915	4.76766	15.1074	2.6487	-46.8	-169.6	-102.5	1
7.92	4.12674	14.5188	1.55652	-58.7	-153.7	-79.6	1
7.925	5.48052	15.99684	1.05294	-68.5	-138.4	-58	1
7.93	5.63094	18.8679	3.51852	-74.4	-111.1	-32.4	1
7.935	5.29086	15.59136	-0.43164	-93.5	-85.8	-15.7	1
7.94	4.38834	14.5188	-1.30146	-98.4	-70.7	3.7	1
7.945	2.92338	17.57952	0.21582	-94.1	-53	20.7	1
7.95	0.5232	16.62468	1.55652	-97.6	-37.1	31.1	1
7.955	-2.5506	10.137	4.3164	-113.4	-24.5	33.3	1
7.96	-3.5643	6.85392	7.9134	-116.2	-24.3	28.6	1
7.965	-1.94892	3.86514	10.81716	-117.5	-25.3	21.4	1
7.97	0.22236	2.943	11.54964	-123.3	-28.4	17.1	1
7.975	1.45842	4.01556	10.27434	-128.5	-32.6	17	1
7.98	-0.0327	5.74866	8.96634	-132.1	-28.4	14.2	1
7.985	1.08564	7.03704	9.07752	-133.4	-19.5	5.5	1
7.99	-1.12488	6.15414	8.75052	-127.2	-9.2	-10.7	1
7.995	3.41388	5.45436	9.659581	-114.4	-17.3	-6.4	1
8	-1.38648	5.19276	10.09122	-92.9	-1.5	-10.1	1
8.005	-3.67548	3.94362	11.72622	-66	5.1	-13.9	1
8.01	-5.51322	1.43226	11.98128	-42.9	2.1	-9.4	1
8.015	-3.67548	1.21644	10.78446	-19.3	-0.5	-3.5	1
8.02	-0.63438	4.23792	9.33258	-4.1	-1.1	0.8	1
8.025	0.71286	7.33134	7.880701	3.1	0	2.6	1
8.03	0.41202	8.07036	7.15476	4.2	0.8	0.5	1
8.035	-0.22236	6.9651	7.403281	3.2	2.4	-3.7	1
8.04	-0.9744601	5.70942	8.02458	2.2	3.5	-6.9	1
8.045	-1.68732	5.08158	8.207701	2.2	4.2	-7.6	1
8.05	-2.13858	5.19276	8.207701	2.1	4.4	-7.8	1
8.055	-2.47212	5.45436	8.09652	1.8	3.3	-7.1	1
8.06	-2.70102	5.63748	7.880701	0	2.8	-6.7	1
8.065	-2.8122	5.59824	7.9134	-2.6	1.5	-4.3	1
8.07	-2.62254	5.56554	7.952641	-5	0.7	-3	1
8.075	-2.40018	5.5263	8.09652	-6.6	-0.4	-0.4	1
8.08	-2.13858	5.56554	8.27964	-8.1	-0.6	1.6	1
8.085	-1.68732	5.487061	8.35158	-9.7	-0.2	2.1	1
8.09	-1.64808	5.70942	8.312341	-9.7	-0.1	3	1
8.095	-1.57614	5.8206	8.38428	-8.4	0.2	2.6	1
8.1	-1.57614	5.70942	8.312341	-7.2	-0.3	2.2	1
8.105	-1.60884	5.74866	8.27964	-6.4	-0.3	2.5	1
8.11	-1.60884	5.78136	8.27964	-5.4	-0.3	2.5	1
8.115	-1.75926	5.70942	8.2404	-5.1	-0.2	2.7	1
8.12	-1.68732	5.70942	8.207701	-4.6	-0.7	3.1	1
8.125	-1.64808	5.78136	8.207701	-6	-1.8	3.2	1
8.13	-1.60884	5.74866	8.27964	-4.9	-1.6	3.2	1
8.135	-1.45842	5.74866	8.207701	-4.3	-0.8	3.7	1
8.14	-1.42572	5.74866	8.207701	-3.9	-0.9	3.6	1
8.145	-1.45842	5.70942	8.312341	-3.1	-1.2	3.3	1
8.15	-1.38648	5.63748	8.312341	-2.7	-1.4	3.2	1
8.155	-1.49766	5.70942	8.27964	-2.8	-1	2.9	1
8.16	-1.49766	5.74866	8.2404	-2.8	-1.1	3.2	1
8.165	-1.45842	5.74866	8.207701	-2.1	-1.1	3.1	1
8.17	-1.57614	5.59824	8.207701	-2	-0.9	3.3	1
8.175	-1.49766	5.56554	8.207701	-2	-0.7	3.3	1
8.18	-1.57614	5.56554	8.27964	-2	-0.6	3	1
8.185	-1.45842	5.59824	8.27964	-1.7	-0.3	2.6	1
8.19	-1.42572	5.63748	8.2404	-1.6	-0.4	2.3	1
8.195	-1.38648	5.70942	8.2404	-1.8	-0.1	2.5	1
8.2	-1.42572	5.59824	8.2404	-1.5	0	3	1
8.205	-1.38648	5.67672	8.27964	-1.3	-0.1	2.9	1
8.21	-1.34724	5.63748	8.27964	-1.1	0	2.1	1
8.215	-1.38648	5.67672	8.38428	-0.5	0.2	1.6	1
8.22	-1.45842	5.59824	8.42352	0.2	0.3	1.6	1
8.225	-1.45842	5.59824	8.38428	1.8	0.6	1.2	1
8.23	-1.45842	5.56554	8.38428	2.7	0.7	1	1
8.235	-1.38648	5.67672	8.38428	3.3	1.1	0.4	1
8.24	-1.45842	5.56554	8.45622	4.5	1.4	0.3	1
8.245	-1.42572	5.59824	8.35158	6.5	1.6	0.9	1
8.25	-1.60884	5.41512	8.5347	8.2	1.9	0.2	1
8.255	-1.90968	5.41512	8.606641	9.8	2.3	0.6	1
8.26	-2.24976	5.232	8.63934	12.1	2.1	0.9	1
8.265	-2.3217	5.120821	8.711281	14.4	2.2	1.3	1
8.27	-2.289	4.9704	8.8617	17.9	1.6	4.2	1
8.275	-2.289	5.120821	8.93364	21.6	0.9	5.8	1
8.28	-2.36094	5.30394	9.14946	26.5	0.3	8	1
8.285	-2.58984	5.08158	9.5157	31.3	-0.4	9.6	1
8.29	-2.66178	4.56492	10.01928	37	-2.4	10.7	1
8.295	-4.3491	4.0875	10.24164	46.4	-9.2	13	1
8.3	-3.75396	4.75458	10.38552	56.4	-23.4	15.7	1
8.305	1.12488	5.487061	10.45746	67.6	-37.5	19.1	1
8.31	0.0327	5.5263	9.986581	76.8	-28.7	16.7	1
8.315	-2.3217	6.082201	9.5484	86.2	-19	16.2	1
8.32	-2.13858	5.93178	9.188701	93.7	-29	21.1	1
8.325	-1.38648	5.8206	9.293341	99.5	-37.3	19.4	1
8.33	-0.9352201	5.8206	9.07752	106.8	-44	15.7	1
8.335	-1.5369	6.114901	8.5674	111.9	-46.6	13	1
8.34	-2.36094	6.44844	8.42352	115.9	-49.2	9.1	1
8.345	-2.8122	6.15414	8.2404	117.8	-54.4	4.4	1
8.35	-3.63624	5.67672	8.27964	118.1	-61.1	-1.6	1
8.355	-4.38834	5.45436	8.35158	117.4	-73.1	-12.4	1
8.36	-5.29086	5.00964	8.02458	114.1	-85	-23.9	1
8.365	-7.017421	4.75458	7.2594	110.9	-96.6	-39.6	1
8.37	-9.49608	4.3491	6.38958	108	-106.7	-60.6	1
8.375	-12.04668	3.94362	5.696341	106.1	-119	-88.2	1
8.38	-13.89096	3.7932	5.36934	105.2	-133.1	-131.8	1
8.385	-15.01584	3.83244	4.9377	103.6	-142.9	-172.1	1
8.39	-16.10148	3.72126	4.10058	101.3	-152.6	-213.6	1
8.395	-16.33038	4.01556	3.55776	101	-163.3	-254.8	1
8.4	-16.40232	4.60416	3.04764	100.8	-174.7	-294.2	1
8.405	-15.7287	5.63748	2.9757	101.3	-187.6	-331.4	1
8.41	-14.15256	7.37058	3.19152	101.2	-201.8	-363.9	1
8.415	-13.32852	8.51508	2.6487	97	-222.1	-394.8	1
8.42	-11.9355	9.32604	2.17782	93.1	-241.9	-409	1
8.425	-8.6328	10.137	2.28246	88.6	-262.5	-416.9	1
8.43	-4.38834	13.08	2.46558	82.9	-277	-423.7	1
8.435	2.77296	14.26374	2.39364	74.6	-285.3	-426.1	1
8.44	5.8533	12.08592	1.30146	58.8	-279.9	-426.9	1
8.445	5.66364	12.12516	2.3544	54.8	-270.1	-414.1	1
8.45	8.07036	13.48548	2.93646	50.5	-267.8	-383.2	1
8.455	11.45154	13.48548	3.04764	42	-264.1	-348.6	1
8.46	13.66206	13.89096	3.55776	34.6	-255.8	-311.1	1
8.465	14.60382	13.9302	3.44658	23.4	-240.9	-260.2	1
8.47	16.06878	13.30236	3.3354	13.5	-223.3	-213.4	1
8.475	15.91836	13.3416	3.51852	4.4	-200.4	-166.8	1
8.48	14.4534	13.56396	3.11958	-5.3	-175.2	-120	1
8.485	12.38676	13.3416	2.03394	-15.4	-150.4	-73.5	1
8.49	8.97288	13.45278	1.08564	-24.1	-128	-28.7	1
8.495	5.66364	18.46242	6.78852	-28.7	-105.1	8.6	1
8.5	-1.98816	14.11332	5.9514	-54.1	-61.8	26.9	1
8.505	-5.74212	5.37588	4.82652	-80.5	-38.9	32.1	1
8.51	-8.55432	5.16006	8.09652	-77.3	-24.2	34.3	1
8.515	-7.05666	4.53222	9.842701	-75.4	-22.9	33.4	1
8.52	-2.66178	3.13266	10.01928	-82.3	-30.6	36.8	1
8.525	0.9352201	4.30986	9.47646	-87.9	-35.3	42.4	1
8.53	1.38648	6.59232	8.96634	-91.1	-27.9	43.5	1
8.535	-0.37278	8.03112	7.51446	-97.2	-19.9	38.2	1
8.54	-1.5369	7.998421	6.677341	-103.6	-16.3	30.9	1
8.545	0.63438	7.73682	7.44252	-107.3	-16.8	23.5	1
8.55	-0.5232	6.15414	8.207701	-107.3	-12	6	1
8.555	5.068501	6.114901	10.05852	-104.1	-19.9	0.7	1
8.56	0.8632801	5.16006	9.76422	-91.7	-5.4	-4.2	1
8.565	-2.51136	4.49298	9.91464	-76.3	4.4	-11.7	1
8.57	-4.3491	4.19868	10.60134	-55.3	5.9	-9.8	1
8.575	-3.97632	3.34848	10.74522	-37.6	4.8	-7.9	1
8.58	-1.0137	3.34848	9.986581	-22.1	0.4	-1.6	1
8.585	0.7848001	5.27124	8.96634	-7.1	-0.4	1.1	1
8.59	0.56244	6.92586	8.057281	-1.5	1.7	0	1
8.595	-0.07194	7.44252	7.51446	0.2	3.8	-2.8	1
8.6	-0.5232	6.781981	7.65834	1.1	4.6	-6.7	1
8.605	-1.08564	5.85984	8.057281	-0.2	5.5	-9.1	1
8.61	-1.90968	5.45436	8.16846	-0.1	6.2	-9.7	1
8.615	-2.289	5.487061	8.02458	0.2	5.5	-9.3	1
8.62	-2.51136	5.70942	8.02458	0.4	5.2	-8.4	1
8.625	-2.5506	5.85984	7.9134	-0.4	4.2	-7	1
8.63	-2.51136	5.8206	7.880701	-2.4	3	-4.9	1
8.635	-2.47212	5.89254	7.9134	-5.3	2.4	-2.3	1
8.64	-2.289	5.78136	8.057281	-7.5	2.1	-1.3	1
8.645	-2.0601	5.74866	8.13576	-9.7	1.5	0	1
8.65	-1.75926	5.59824	8.2404	-10.3	1.7	0.8	1
8.655	-1.57614	5.85984	8.2404	-10	1	1.4	1
8.66	-1.42572	5.93178	8.207701	-9	0.8	1.6	1
8.665	-1.34724	5.93178	8.2404	-8.1	1.1	1.5	1
8.67	-1.38648	5.97102	8.2404	-7.2	1.3	1.3	1
8.675	-1.38648	5.93178	8.16846	-6.7	1.4	1.4	1
8.68	-1.42572	5.89254	8.207701	-6.3	1.4	0.4	1
8.685	-1.45842	5.89254	8.207701	-5.4	1.4	0.8	1
8.69	-1.38648	5.8206	8.16846	-4.9	1.7	0.4	1
8.695	-1.308	5.93178	8.2404	-4.6	1.6	0.1	1
8.7	-1.308	5.93178	8.207701	-3.7	1.4	0.2	1
8.705	-1.19682	5.97102	8.2404	-3	1.6	0	1
8.71	-1.15758	6.00372	8.207701	-1.9	1.9	-0.4	1
8.715	-1.23606	6.04296	8.2404	-1.1	2.5	-1.1	1
8.72	-1.23606	5.97102	8.207701	-0.9	1.8	-1.3	1
8.725	-1.34724	5.89254	8.207701	-0.5	1.7	-1.6	1
8.73	-1.45842	5.85984	8.207701	-0.3	1.7	-1.6	1
8.735	-1.42572	5.78136	8.207701	0.2	1.6	-1.5	1
8.74	-1.5369	5.8206	8.16846	0.2	1.6	-1.8	1
8.745	-1.49766	5.85984	8.09652	0	1.8	-1.7	1
8.75	-1.5369	5.8206	8.16846	0.4	1.7	-1.6	1
8.755	-1.49766	5.74866	8.16846	0.9	1.6	-1.6	1
8.76	-1.57614	5.70942	8.16846	0.9	1	-1.4	1
8.765	-1.49766	5.67672	8.13576	0.9	1.6	-1.8	1
8.77	-1.57614	5.56554	8.2404	1	1.9	-1.8	1
8.775	-1.64808	5.59824	8.207701	1	1.6	-1.4	1
8.78	-1.57614	5.59824	8.207701	1	1.7	-1.4	1
8.785	-1.5369	5.67672	8.207701	1.6	1.8	-1.3	1
8.79	-1.57614	5.67672	8.2404	2.5	1.8	-1.1	1
8.795	-1.64808	5.59824	8.207701	2.8	1.5	-0.9	1
8.8	-1.60884	5.63748	8.2404	3.3	1.2	-0.5	1
8.805	-1.49766	5.67672	8.2404	3.9	1	-0.1	1
8.81	-1.5369	5.70942	8.27964	4.4	1	0.1	1
8.815	-1.49766	5.70942	8.2404	5.4	0.9	0.1	1
8.82	-1.57614	5.63748	8.27964	6.9	0.7	0.7	1
8.825	-1.7985	5.59824	8.312341	8.5	0.9	0.9	1
8.83	-2.0274	5.45436	8.38428	9.8	0.2	1	1
8.835	-2.17128	5.27124	8.495461	11.9	0	1.4	1
8.84	-2.58984	5.04888	8.5347	14.2	0	2.4	1
8.845	-2.85144	4.82652	8.63934	16	-0.4	3.9	1
8.85	-2.89068	4.75458	8.78322	18.2	-1.3	6	1
8.855	-2.92338	4.82652	8.78322	20.2	-2.7	9.3	1
8.86	-2.62254	5.34318	8.78322	23.7	-4.6	11.2	1
8.865	-2.62254	6.186841	8.711281	27.5	-9	12.9	1
8.87	-1.49766	6.55962	8.96634	31.2	-16.1	12.5	1
8.875	-1.19682	6.409201	9.260641	35.4	-23.1	9.9	1
8.88	-2.62254	5.487061	9.47646	40.6	-29.1	7.7	1
8.885	-1.90968	5.232	10.2024	48.1	-37.1	5.8	1
8.89	0.2616	5.16006	9.986581	56.1	-42.2	2.1	1
8.895	-0.67362	5.70942	9.188701	64.1	-38.5	-2.7	1
8.9	-1.23606	5.8206	8.894401	73.7	-43.4	-5.4	1
8.905	-2.66178	5.41512	9.00558	79.5	-49.4	-11.6	1
8.91	-3.22422	4.9377	9.33258	82.8	-59.5	-20.3	1
8.915	-3.90438	4.6761	9.14946	85.4	-71	-28.3	1
8.92	-4.20522	4.6434	8.96634	86.2	-79.7	-36.8	1
8.925	-4.0548	4.56492	8.5674	85.3	-93.2	-49.9	1
8.93	-4.42758	4.27062	8.2404	84.4	-102.4	-62.3	1
8.935	-5.21892	4.01556	8.02458	83	-111.5	-77.4	1
8.94	-6.605401	3.4989	7.76952	81.4	-120.4	-95.4	1
8.945	-8.26002	3.38772	7.33134	80.5	-129.5	-116.4	1
8.95	-10.24818	3.24384	7.076281	79.8	-138.3	-140.9	1
8.955	-11.89626	3.2046	6.64464	79.4	-147.6	-168.7	1
8.96	-13.02768	3.2046	6.2457	79.1	-160	-206.9	1
8.965	-13.36122	3.86514	5.918701	80.1	-171	-237.5	1
8.97	-13.32852	4.49298	5.66364	80.9	-181.2	-267	1
8.975	-12.9492	5.16006	5.120821	81.3	-192.8	-294.2	1
8.98	-11.74584	6.22608	4.86576	80.5	-203.7	-319	1
8.985	-9.53532	7.108981	4.68264	77.7	-216.5	-344.1	1
8.99	-7.390201	8.1096	4.49952	73.9	-223.2	-358.9	1
8.995	-5.17968	9.43068	4.2837	69.2	-227.7	-368.4	1
9	-3.0738	10.7583	4.06788	63	-231.4	-370.4	1
9.005	0.2943	11.75892	3.9567	55.7	-234.3	-364.7	1
9.01	4.3164	12.56988	3.15882	46.3	-232.6	-353.6	1
9.015	8.6328	12.93612	2.90376	36.9	-227	-337.6	1
9.02	11.89626	14.08062	4.13982	28.7	-212.5	-308.5	1
9.025	15.01584	14.7804	4.82652	17.9	-196	-275.1	1
9.03	17.004	14.44686	4.53876	3.2	-174.8	-236	1
9.035	18.0177	14.55804	3.84552	-8.6	-152.8	-190.4	1
9.04	17.7561	14.7804	3.04764	-19.5	-127.4	-138.7	1
9.045	14.93736	15.21858	2.53752	-32.4	-89.3	-75.2	1
9.05	8.22078	14.29644	1.88352	-43.6	-60.6	-31.9	1
9.055	-2.13858	11.86356	2.10588	-54.8	-35.1	-1.8	1
9.06	-11.33382	8.6982	4.68264	-62.7	-18.8	11.6	1
9.065	-11.6739	5.487061	7.62564	-70.1	-17.8	12.6	1
9.07	-8.1096	2.9103	10.1697	-66.7	-24.4	8.9	1
9.075	-0.07194	0.95484	11.43846	-63.4	-33.4	12.9	1
9.08	2.47212	2.3217	11.47116	-58.5	-28.2	21	1
9.085	0.9352201	4.6761	9.76422	-52.8	-17.6	25.8	1
9.09	-1.64808	6.52038	8.057281	-47.3	-11.3	23.5	1
9.095	-2.8122	8.03112	7.586401	-39.9	-8.6	14.7	1
9.1	-2.51136	7.95918	8.35158	-35.3	-8.6	7.4	1
9.105	-1.08564	5.70942	8.93364	-32.6	-8.2	4.3	1
9.11	-0.41202	4.30986	9.110221	-27.9	-6.4	3.2	1
9.115	-0.5232	4.82652	8.96634	-20.3	-3.8	3.2	1
9.12	-1.0464	5.8206	8.42352	-14.5	-2.3	2.7	1
9.125	-1.23606	6.55962	7.985341	-11.9	-0.7	0.8	1
9.13	-1.2753	6.63156	7.985341	-10.5	0.1	-1.1	1
9.135	-1.2753	6.04296	8.02458	-11	0.9	-2.8	1
9.14	-1.308	5.70942	8.13576	-11.2	1.2	-3.4	1
9.145	-1.57614	5.63748	8.09652	-10.1	1.6	-3.9	1
9.15	-1.87698	5.78136	8.057281	-9.8	1.5	-4.2	1
9.155	-2.24976	5.67672	8.09652	-10.4	1.5	-4.1	1
9.16	-2.3217	5.59824	8.09652	-10.5	1.5	-3.1	1
9.165	-2.17128	5.74866	8.02458	-11.3	1.1	-1.5	1
9.17	-2.0601	6.04296	8.13576	-11.5	0.7	-0.2	1
9.175	-1.98816	6.04296	8.13576	-13.6	-0.4	0	1
9.18	-1.83774	6.00372	8.057281	-14.1	0	0.4	1
9.185	-1.5369	6.04296	8.207701	-12.1	0	2.3	1
9.19	-1.42572	6.114901	8.207701	-11.4	0	2.2	1
9.195	-1.42572	6.082201	8.207701	-11.1	0	1.9	1
9.2	-1.38648	6.114901	8.13576	-9.8	-0.1	1.9	1
9.205	-1.308	6.04296	8.2404	-8.8	-0.4	1.8	1
9.21	-1.38648	5.97102	8.16846	-7.6	-0.1	1.6	1
9.215	-1.34724	5.89254	8.207701	-6.7	-0.4	1.6	1
9.22	-1.38648	5.93178	8.207701	-6.2	-0.4	1.4	1
9.225	-1.308	6.082201	8.13576	-5.6	-0.4	1.7	1
9.23	-1.19682	6.114901	8.09652	-5.1	-0.6	0.9	1
9.235	-1.19682	6.082201	8.16846	-4.8	-0.2	0	1
9.24	-1.23606	6.00372	8.16846	-3.9	0	-0.4	1
9.245	-1.2753	6.04296	8.207701	-2.9	0	-0.4	1
9.25	-1.308	6.082201	8.13576	-1.6	-0.1	-0.1	1
9.255	-1.308	6.04296	8.13576	-1.2	0.2	-0.3	1
9.26	-1.308	6.00372	8.16846	-0.7	0.6	-0.6	1
9.265	-1.34724	5.97102	8.13576	-0.2	0.2	-1.2	1
9.27	-1.45842	5.85984	8.16846	0.2	0.2	-1.4	1
9.275	-1.60884	5.78136	8.207701	0.1	0.6	-1.3	1
9.28	-1.68732	5.78136	8.16846	0.3	0.6	-0.6	1
9.285	-1.60884	5.8206	8.09652	0.4	0.4	-0.4	1
9.29	-1.57614	5.8206	8.13576	0	0.2	-0.2	1
9.295	-1.5369	5.8206	8.13576	0.7	0.1	0	1
9.3	-1.57614	5.85984	8.13576	0.2	0.2	0.2	1
9.305	-1.57614	5.8206	8.13576	0.4	0.1	0.2	1
9.31	-1.5369	5.74866	8.13576	0.5	0	0.7	1
9.315	-1.5369	5.74866	8.16846	1.1	0	0.9	1
9.32	-1.45842	5.67672	8.207701	1.5	0.2	0.5	1
9.325	-1.38648	5.70942	8.2404	2.2	0.5	0.2	1
9.33	-1.45842	5.89254	8.312341	3	0.7	0	1
9.335	-1.57614	5.8206	8.35158	3.8	1.2	0.2	1
9.34	-1.75926	5.74866	8.42352	4.9	1.3	0	1
9.345	-1.90968	5.8206	8.42352	6.4	1	0.7	1
9.35	-2.21052	5.56554	8.42352	7.8	0.3	1.1	1
9.355	-2.43942	5.487061	8.35158	9.4	-0.2	2.7	1
9.36	-2.85144	5.27124	8.35158	10.9	-1.2	4.8	1
9.365	-3.0411	5.232	8.38428	12.1	-3.5	6.5	1
9.37	-3.00186	5.30394	8.312341	12.3	-4.8	9.1	1
9.375	-2.77296	5.63748	8.2404	12.1	-7.8	12.1	1
9.38	-2.5506	5.67672	8.16846	11.6	-9.9	14.2	1
9.385	-2.09934	5.8206	8.09652	10.6	-11.8	15	1
9.39	-1.64808	6.26532	7.985341	10.4	-12.6	15.4	1
9.395	-1.0137	6.52038	7.9134	10.1	-12.6	15.6	1
9.4	-0.2943	6.63156	7.952641	9.3	-12.6	14.7	1
9.405	0	6.59232	8.09652	8.8	-12.2	13.5	1
9.41	-0.59514	6.29802	8.207701	9.5	-11.6	11.4	1
9.415	-1.2753	5.89254	8.27964	10.7	-11.1	8.8	1
9.42	-1.57614	6.00372	8.16846	10.7	-11.9	5.1	1
9.425	-1.87698	5.67672	8.13576	10.5	-13.1	1.7	1
9.43	-2.47212	5.120821	8.09652	10.2	-15.6	-2.8	1
9.435	-2.47212	4.86576	8.38428	10.2	-20.5	-13.2	1
9.44	-2.17128	4.56492	8.16846	9.4	-25.2	-22.3	1
9.445	-2.36094	4.89846	8.13576	10.3	-28.1	-31.4	1
9.45	-2.43942	5.27124	7.952641	11.3	-30.1	-40.7	1
9.455	-2.13858	5.85984	7.62564	12.7	-31.8	-49.9	1
9.46	-1.83774	6.186841	7.5537	14.1	-33.1	-57.4	1
9.465	-0.7455601	6.74274	7.37058	14.9	-33.6	-62.5	1
9.47	0.0327	7.14822	7.15476	15.6	-32.4	-66.6	1
9.475	1.0464	7.62564	7.2267	16.1	-30.1	-67	1
9.48	1.90968	7.66488	7.18746	15.9	-27	-64.6	1
9.485	2.70102	7.62564	7.44252	15.4	-22.5	-60.3	1
9.49	3.18498	7.18746	7.76952	14.2	-17.7	-54.3	1
9.495	3.3354	6.814681	7.952641	11.9	-10.9	-45.5	1
9.5	2.85144	6.3765	8.13576	10.8	-4.1	-37.1	1
9.505	1.72656	5.93178	8.09652	8.8	1.7	-29.8	1
9.51	-0.18312	5.67672	7.985341	6.9	6.5	-24	1
9.515	-1.7985	5.41512	7.880701	5.9	10.2	-19.6	1
9.52	-2.3217	5.27124	7.880701	4.6	11.9	-17.3	1
9.525	-2.17128	5.19276	8.057281	3.2	11.5	-15	1
9.53	-2.62254	5.30394	8.02458	1.4	10.5	-12	1
9.535	-3.22422	5.78136	7.9134	0.2	9.5	-10	1
9.54	-3.52506	6.082201	7.9134	-1.4	7.8	-7.6	1
9.545	-3.3354	6.04296	7.9134	-3.6	5.7	-5.7	1
9.55	-2.92338	5.97102	7.985341	-5.3	4.2	-3.7	1
9.555	-2.58984	6.04296	7.985341	-6.3	2.9	-2.5	1
9.56	-2.43942	6.082201	8.02458	-6.9	1.9	-0.9	1
9.565	-2.24976	6.114901	7.985341	-7.7	1.4	0.2	1
9.57	-2.09934	5.93178	7.985341	-8.1	1.1	0.9	1
9.575	-1.98816	5.93178	8.057281	-8.4	0.9	1.7	1
9.58	-1.90968	5.8206	8.16846	-8.6	0.4	2.8	1
9.585	-1.72656	5.78136	8.207701	-8.8	0	3.4	1
9.59	-1.57614	5.74866	8.16846	-7.9	-0.2	3.9	1
9.595	-1.49766	5.89254	8.207701	-7.1	-0.3	4.5	1
9.6	-1.23606	6.00372	8.16846	-6.5	0	3.8	1
9.605	-1.12488	6.04296	8.16846	-6.4	0.2	3.4	1
9.61	-1.15758	5.93178	8.207701	-5.6	0.3	2.5	1
9.615	-1.15758	5.93178	8.16846	-4.2	0.5	1.8	1
9.62	-1.23606	5.89254	8.207701	-3.1	1	1.4	1
9.625	-1.19682	6.00372	8.13576	-2.3	1.4	0.4	1
9.63	-1.23606	6.04296	8.16846	-1.7	1.4	-0.4	1
9.635	-1.38648	6.082201	8.09652	-1.2	1.8	-1	1
9.64	-1.45842	5.97102	8.09652	-1.4	1.8	-1.5	1
9.645	-1.5369	5.89254	8.09652	-1.1	1.8	-1.6	1
9.65	-1.60884	5.93178	8.09652	-0.5	2.1	-1.6	1
9.655	-1.68732	5.93178	8.13576	-0.2	2.1	-1.6	1
9.66	-1.64808	5.89254	8.13576	-0.6	2	-1.6	1
9.665	-1.68732	5.93178	8.057281	-0.4	1.9	-1.8	1
9.67	-1.68732	5.85984	8.09652	-0.3	2	-0.8	1
9.675	-1.68732	5.89254	8.09652	-0.5	1.6	-1.2	1
9.68	-1.64808	5.97102	8.09652	-0.5	1.6	-0.5	1
9.685	-1.5369	5.97102	8.02458	-0.3	1.7	-0.7	0
9.69	-1.57614	6.00372	8.09652	-0.7	1.4	-0.4	0
9.695	-1.49766	5.89254	8.13576	-1	1.5	-0.3	0
9.7	-1.49766	5.93178	8.13576	-0.2	1.4	-0.7	0
9.705	-1.45842	6.04296	8.09652	0	1.5	-0.3	0
9.71	-1.49766	6.082201	8.13576	0.7	1.3	-0.7	0
9.715	-1.45842	6.04296	8.09652	0.9	1.2	-0.7	0
9.72	-1.49766	5.97102	8.13576	0.7	1.2	-0.8	0
9.725	-1.5369	5.93178	8.09652	1.1	1.4	-1.6	0
9.73	-1.5369	5.89254	8.13576	1.1	1.2	-1.4	0
9.735	-1.57614	5.97102	8.02458	1.4	1.1	-1.4	0
9.74	-1.57614	5.97102	8.057281	1.6	1	-1.8	0
9.745	-1.64808	5.97102	8.057281	0.2	1.1	-2	0
9.75	-1.64808	5.93178	7.985341	0.4	1	-1.8	0
9.755	-1.68732	5.97102	8.057281	0.5	1.1	-1.6	0
9.76	-1.64808	5.93178	8.057281	0.4	0.6	-1.3	0
9.765	-1.60884	5.89254	8.057281	0.2	0.4	-0.6	0
9.77	-1.57614	5.89254	8.09652	0	0.3	-1.1	0
9.775	-1.57614	5.93178	8.057281	0	0.2	-1.1	0
9.78	-1.60884	5.93178	8.057281	-0.2	0.5	-0.8	0
9.785	-1.49766	5.93178	8.02458	0.1	0.7	-0.9	0
9.79	-1.45842	5.89254	8.057281	0.4	0.3	-0.9	0
9.795	-1.45842	5.89254	8.057281	0.6	0.3	-1.1	0
9.8	-1.57614	5.89254	8.057281	0.4	0.7	-1	0
9.805	-1.57614	5.89254	8.057281	0.4	0.7	-1.4	0
9.81	-1.5369	5.97102	7.985341	0.5	0.8	-1.5	0
9.815	-1.45842	5.89254	8.09652	0.7	1.1	-1.4	0
9.82	-1.60884	5.85984	8.057281	0.8	0.7	-1.7	0
9.825	-1.60884	5.8206	8.13576	1	0.7	-1.3	0
9.83	-1.64808	5.8206	8.09652	0.7	0.7	-1.1	0
9.835	-1.64808	5.85984	8.057281	0.9	0.5	-0.5	0
9.84	-1.64808	5.8206	8.057281	0.8	0.4	-0.5	0
9.845	-1.60884	5.78136	8.057281	0.7	0.4	-0.8	0
9.85	-1.68732	5.78136	8.09652	0.5	0.5	-0.4	0
9.855	-1.68732	5.85984	8.057281	0.7	1	-0.3	0
9.86	-1.64808	5.89254	8.09652	0.2	0.8	0	0
9.865	-1.64808	5.89254	8.057281	0.4	0.2	-0.1	0
9.87	-1.57614	5.93178	8.02458	0	0.2	-0.7	0
9.875	-1.57614	5.85984	8.057281	0.2	0.1	-0.3	0
9.88	-1.57614	5.89254	8.02458	0.4	0.3	-0.2	0
9.885	-1.60884	5.93178	8.02458	0.7	0.9	0	0
9.89	-1.5369	5.97102	8.09652	0.4	0.5	0	0
9.895	-1.49766	5.97102	8.057281	0.2	0.5	0	0
9.9	-1.57614	5.93178	8.02458	0.2	0.7	-0.7	0
9.905	-1.60884	5.89254	8.057281	0.7	0.6	-0.7	0
9.91	-1.60884	5.89254	8.057281	0.5	0.9	-1	0
9.915	-1.60884	5.89254	8.057281	0.5	0.8	-0.9	0
9.92	-1.5369	5.97102	8.02458	0.4	0.8	-0.9	0
9.925	-1.57614	5.97102	8.02458	0.8	1.1	-1.2	0
9.93	-1.57614	5.93178	8.02458	0.6	0.8	-1.1	0
9.935	-1.60884	5.89254	8.13576	0.7	0.7	-1	0
9.94	-1.64808	5.93178	8.057281	0.5	0.9	-0.9	0
9.945	-1.64808	5.89254	8.057281	0.7	0.6	-0.9	0
9.95	-1.64808	5.93178	8.057281	0.7	0.4	-0.8	0
9.955	-1.60884	5.85984	8.057281	1.1	0.5	-0.2	0
9.96	-1.68732	5.85984	8.057281	0.9	1	-1.1	0
9.965	-1.64808	5.89254	8.02458	1.1	1	-0.7	0
9.97	-1.68732	5.85984	8.057281	1.6	0.9	-0.8	0
9.975	-1.68732	5.93178	7.985341	1.5	0.9	-0.9	0
9.98	-1.68732	5.89254	8.09652	1.6	1	-0.5	0
9.985	-1.60884	5.89254	7.952641	1.6	0.8	-0.7	0
9.99	-1.64808	5.93178	8.09652	1.3	0.4	-0.7	0
[truncated: 6,369 more rows]
