# Supplementary material for: Real-Time Detection of Freezing Motions in Parkinson's Patients for Adaptive Gait Phase Synchronous Cueing
Source: Front Neurol. 2021 Dec 6;12:720516. doi: 10.3389/fneur.2021.720516 (PMC8685223; doi:10.3389/fneur.2021.720516)
Supplement: Supplementary file 2 [file Data_Sheet_2.zip › data/S6/S6_right_foot_trial_2.csv]

time	acc_x	acc_y	acc_z	gyr_x	gyr_y	gyr_z	FoG
0	2.49828	4.89192	8.27964	0	2.2	-1.4	0
0.005	2.49828	4.963861	8.2404	-0.2	3.1	-1.1	0
0.01	2.1255	4.963861	8.02458	0.5	4.4	-1.4	0
0.015	1.82466	5.11428	7.985341	1.8	5.3	-2.4	0
0.02	1.8639	5.519761	8.42352	2.9	5.1	-4.2	0
0.025	1.71348	5.70288	8.495461	2.8	5	-4.3	0
0.03	1.41264	5.814061	8.495461	2.3	3.9	-3.7	0
0.035	1.11834	5.92524	8.600101	2.2	2.4	-2.9	0
0.04	1.0791	5.886	8.67858	1.6	0.2	-2.2	0
0.045	1.19028	5.814061	8.600101	0.7	-2.5	-1.6	0
0.05	1.37994	5.63094	8.35158	0.4	-4.3	-1.2	0
0.055	1.56306	5.40858	8.2404	0.2	-6.3	-0.7	0
0.06	1.56306	5.36934	8.16846	0.5	-6.9	0	0
0.065	1.49112	5.36934	8.16846	1.4	-6.9	0.1	0
0.07	1.8639	5.40858	8.12922	2	-6.7	-0.7	0
0.075	1.97508	5.40858	8.09652	2.7	-7	-0.4	0
0.08	2.1255	5.22546	7.84146	2.8	-6.7	-0.9	0
0.085	2.19744	5.11428	7.80222	3.8	-5.3	-1.4	0
0.09	2.27592	5.11428	7.76952	4	-3.3	-1.6	0
0.095	2.42634	5.04234	7.76952	4.6	-1.8	-2.1	0
0.1	2.72064	4.89192	7.985341	4.9	-0.2	-2.3	0
0.105	2.79912	5.0031	8.02458	5.2	0.2	-1.1	0
0.11	2.27592	5.0031	7.87416	5.6	2.5	0.1	0
0.115	1.71348	5.11428	7.65834	5.5	4.4	-0.6	0
0.12	1.82466	5.519761	7.9134	6.3	5.1	-1.2	0
0.125	1.90314	5.74212	8.27964	6.3	5.1	-2.5	0
0.13	1.90314	5.70288	8.20116	4.9	5.3	-2.5	0
0.135	1.64154	5.84676	8.16846	3.9	5.2	-2.5	0
0.14	1.71348	6.06912	8.82246	3.5	3.1	-2.7	0
0.145	1.56306	5.66364	8.2404	0.3	1.4	-2.7	0
0.15	1.8639	5.36934	7.9134	-0.2	0.5	-2.6	0
0.155	2.08626	5.55246	8.16846	1.1	1	-2.5	0
0.16	2.05356	5.591701	8.27964	2	1.2	-1.8	0
0.165	1.67424	5.63094	8.16846	2.2	1.9	-0.9	0
0.17	1.53036	5.519761	8.20116	2.1	2.1	-0.7	0
0.175	1.67424	5.63094	8.27964	2.5	1.4	-0.8	0
0.18	1.8639	5.519761	8.27964	3.2	0.7	-0.9	0
0.185	2.01432	5.55246	8.16846	3.9	0.6	-0.4	0
0.19	1.93584	5.44782	8.16846	4.2	0.8	0.2	0
0.195	1.75272	5.519761	8.16846	4.8	1.1	0	0
0.2	1.79196	5.48052	8.16846	4.6	0.3	0.2	0
0.205	1.90314	5.519761	8.09652	4.7	0.8	0.3	0
0.21	1.93584	5.55246	8.09652	4.4	1.2	-0.1	0
0.215	1.93584	5.591701	8.057281	4.2	1	-0.6	0
0.22	1.93584	5.55246	7.985341	3.5	1.3	-0.5	0
0.225	1.93584	5.63094	7.985341	3	1.7	-1.2	0
0.23	1.97508	5.66364	7.952641	1.8	1.7	-1.4	0
0.235	1.90314	5.66364	7.9134	1.1	2.3	-2	0
0.24	1.97508	5.70288	7.9134	-0.7	3	-1.6	0
0.245	1.97508	5.70288	7.952641	-1.4	3.5	-1.8	0
0.25	1.8639	5.70288	8.02458	-2.3	3.7	-1.9	0
0.255	1.8639	5.74212	8.02458	-3.5	4.2	-1.6	0
0.26	1.82466	5.70288	8.02458	-4.6	4.8	-2.1	0
0.265	1.8639	5.70288	8.09652	-5.7	4.7	-2.3	0
0.27	1.82466	5.55246	8.16846	-6.3	4.8	-2.3	0
0.275	1.82466	5.55246	8.12922	-6.5	4.4	-2.5	0
0.28	1.90314	5.519761	8.20116	-6.6	4.3	-2.3	0
0.285	1.8639	5.48052	8.2404	-6.5	4.1	-2.4	0
0.29	1.8639	5.44782	8.2404	-6	3.7	-2.6	0
0.295	1.82466	5.44782	8.2404	-6	3.4	-2.6	0
0.3	1.79196	5.40858	8.27964	-5.8	3.6	-3	0
0.305	1.75272	5.44782	8.2404	-5	3.1	-2.9	0
0.31	1.71348	5.40858	8.20116	-4.4	2.5	-3.1	0
0.315	1.64154	5.44782	8.27964	-3.5	2.8	-2.9	0
0.32	1.71348	5.40858	8.2404	-3.7	2.8	-2.8	0
0.325	1.67424	5.519761	8.27964	-3.1	2.5	-2.3	0
0.33	1.75272	5.519761	8.2404	-2.2	1.8	-2.2	0
0.335	1.67424	5.40858	8.16846	-1.9	1.6	-2.3	0
0.34	1.67424	5.48052	8.16846	-2	1.6	-1.4	0
0.345	1.67424	5.44782	8.16846	-1.4	1.8	-1.6	0
0.35	1.75272	5.48052	8.16846	-1.2	1.4	-1.6	0
0.355	1.75272	5.48052	8.12922	-1.7	1.3	-1.9	0
0.36	1.82466	5.48052	8.20116	-0.9	0.7	-1.9	0
0.365	1.79196	5.48052	8.16846	-0.8	0.9	-2.6	0
0.37	1.82466	5.48052	8.09652	-0.8	1.1	-2.3	0
0.375	1.79196	5.48052	8.16846	-0.8	1.1	-2.2	0
0.38	1.82466	5.44782	8.16846	-1.1	1.8	-2.3	0
0.385	1.79196	5.48052	8.12922	-1.5	2.1	-2.5	0
0.39	1.82466	5.519761	8.09652	-1.6	1.7	-3	0
0.395	1.79196	5.48052	8.12922	-2.1	1.7	-2.8	0
0.4	1.8639	5.48052	8.16846	-1.9	1.6	-2.8	0
0.405	1.82466	5.55246	8.20116	-1.8	2	-3.3	0
0.41	1.79196	5.519761	8.12922	-2.5	2.2	-3	0
0.415	1.71348	5.519761	8.16846	-2.7	2.7	-3.4	0
0.42	1.79196	5.44782	8.20116	-2.3	2.3	-3.2	0
0.425	1.67424	5.519761	8.20116	-2.6	1.9	-3	0
0.43	1.75272	5.519761	8.12922	-2.9	2.1	-3.1	0
0.435	1.75272	5.519761	8.2404	-2.9	2.1	-3	0
0.44	1.67424	5.48052	8.2404	-2.2	2.7	-3	0
0.445	1.75272	5.40858	8.2404	-1.9	2.5	-2.3	0
0.45	1.71348	5.44782	8.16846	-2	1.6	-1.9	0
0.455	1.71348	5.40858	8.2404	-1.7	1.9	-2.1	0
0.46	1.67424	5.44782	8.2404	-1.3	1.6	-1.8	0
0.465	1.64154	5.44782	8.20116	-0.7	1.7	-1.5	0
0.47	1.71348	5.40858	8.16846	-0.5	1.4	-1.1	0
0.475	1.64154	5.48052	8.27964	0	0.9	-1.4	0
0.48	1.67424	5.40858	8.2404	0	0.8	-1.4	0
0.485	1.67424	5.44782	8.2404	0.4	0.7	-1.5	0
0.49	1.75272	5.44782	8.16846	0.6	0.5	-1.2	0
0.495	1.71348	5.44782	8.16846	0.7	0.2	-0.7	0
0.5	1.67424	5.48052	8.16846	0.7	0.4	-0.4	0
0.505	1.75272	5.519761	8.20116	1.1	0.3	0	0
0.51	1.71348	5.519761	8.12922	0.7	0.1	-0.3	0
0.515	1.79196	5.48052	8.16846	0.5	0.6	0.2	0
0.52	1.82466	5.44782	8.16846	0.5	0.4	-0.2	0
0.525	1.79196	5.44782	8.2404	0.4	0.8	0	0
0.53	1.67424	5.48052	8.20116	0.7	0.4	-0.1	0
0.535	1.71348	5.48052	8.16846	0.7	0	-0.2	0
0.54	1.67424	5.48052	8.16846	0.9	0.3	-0.2	0
0.545	1.79196	5.48052	8.20116	0.7	0.1	-0.4	0
0.55	1.79196	5.48052	8.20116	1.1	0	-0.4	0
0.555	1.71348	5.48052	8.16846	1.1	-0.2	0	0
0.56	1.67424	5.519761	8.2404	1.1	-0.2	0	0
0.565	1.71348	5.44782	8.2404	1.6	-0.1	0.6	0
0.57	1.71348	5.36934	8.2404	1.4	-0.1	0.3	0
0.575	1.75272	5.40858	8.2404	1.9	-0.7	0.5	0
0.58	1.79196	5.36934	8.2404	2.1	-0.8	0.2	0
0.585	1.75272	5.44782	8.20116	2	-0.9	0.4	0
0.59	1.71348	5.44782	8.16846	2.5	0	0.7	0
0.595	1.67424	5.48052	8.2404	2.6	-0.4	0.5	0
0.6	1.79196	5.44782	8.12922	2.4	-0.4	0.7	0
0.605	1.82466	5.44782	8.16846	2.5	0	0.7	0
0.61	1.75272	5.44782	8.16846	2.2	0	0.4	0
0.615	1.75272	5.55246	8.12922	2	-0.6	0	0
0.62	1.75272	5.48052	8.12922	1.8	-0.2	0.1	0
0.625	1.75272	5.519761	8.16846	1.8	-0.2	0.5	0
0.63	1.71348	5.519761	8.16846	1.4	-0.1	0.4	0
0.635	1.71348	5.519761	8.20116	1.4	-0.1	0.3	0
0.64	1.71348	5.44782	8.20116	2.3	0.2	0.3	0
0.645	1.82466	5.40858	8.2404	2.5	-0.4	0.4	0
0.65	1.82466	5.36934	8.312341	3	-0.8	0.7	0
0.655	1.75272	5.40858	8.27964	3.7	-1	0.7	0
0.66	1.6023	5.44782	8.27964	4.9	-0.4	0.8	0
0.665	1.71348	5.33664	8.312341	5.6	-1.2	0.7	0
0.67	1.79196	5.33664	8.312341	6.2	-1.8	0.9	0
0.675	1.79196	5.40858	8.20116	7.1	-2	1.3	0
0.68	1.79196	5.40858	8.312341	8.1	-1.9	1.6	0
0.685	1.82466	5.36934	8.27964	8.9	-2.5	1.2	0
0.69	1.8639	5.40858	8.20116	9.4	-2.5	1.6	0
0.695	1.8639	5.44782	8.16846	9.8	-2.4	1.6	0
0.7	1.79196	5.519761	8.16846	10.8	-2.2	1.4	0
0.705	1.90314	5.55246	8.20116	10.7	-2.3	1.6	0
0.71	2.01432	5.63094	8.09652	11.2	-1.1	1.8	0
0.715	1.93584	5.74212	8.16846	11.2	-0.7	2.4	0
0.72	1.8639	5.84676	8.20116	11.6	-0.4	3	0
0.725	1.75272	5.92524	8.12922	11.6	-0.3	3.3	0
0.73	1.75272	5.95794	8.09652	11.4	-0.4	4.2	0
0.735	1.75272	6.06912	8.02458	11.5	0	5.1	0
0.74	1.93584	6.10836	7.952641	11.4	0.7	6.3	0
0.745	2.01432	6.219541	7.76952	11	0.8	8	0
0.75	1.97508	6.219541	7.69758	10.7	1.8	8.7	0
0.755	1.90314	6.291481	7.69758	9.9	3.2	10.4	0
0.76	1.79196	6.219541	7.51446	8.6	4.2	12.8	0
0.765	1.75272	6.03642	7.51446	7.8	5.3	14.6	0
0.77	1.71348	6.06912	7.47522	7	6.7	15.6	0
0.775	1.45188	6.1803	7.586401	6.1	7.9	16.5	0
0.78	1.3407	6.33072	7.586401	5.3	9	17.7	0
0.785	1.45188	6.62502	7.76952	3.6	8.6	18.8	0
0.79	1.56306	6.69696	7.76952	2.3	8.7	18.9	0
0.795	1.37994	6.69696	7.586401	0.7	8.9	18.6	0
0.8	1.45188	6.54654	7.403281	-0.4	8.9	18.2	0
0.805	1.37994	6.62502	7.298641	-1	8.7	17.6	0
0.81	1.30146	6.62502	7.33134	-0.9	9.1	15.6	0
0.815	1.22952	6.80814	7.44252	-1.6	8.4	14.8	0
0.82	1.11834	6.88008	7.403281	-2.8	7.5	12.8	0
0.825	0.96792	6.84084	7.298641	-3.7	7	10.2	0
0.83	1.03986	6.80814	7.14822	-4.6	6.3	8	0
0.835	1.0791	6.84084	7.18746	-5.2	5.3	4.5	0
0.84	1.11834	6.80814	7.04358	-5.8	5.2	2.3	0
0.845	1.0791	6.65772	7.004341	-6.3	5.4	0	0
0.85	1.22952	6.65772	7.004341	-6.2	6	-2.1	0
0.855	1.26876	6.65772	7.004341	-6.3	6.4	-4.8	0
0.86	1.26876	6.62502	7.004341	-6.5	6.3	-5.3	0
0.865	1.45188	6.65772	7.14822	-6.5	7	-6.7	0
0.87	1.6023	6.62502	7.22016	-7.2	7.6	-7.6	0
0.875	1.56306	6.7362	7.298641	-7.4	8.3	-8.6	0
0.88	1.6023	6.91932	7.62564	-7.6	8	-8.5	0
0.885	1.49112	6.91932	7.586401	-8.7	7.4	-8.1	0
0.89	1.49112	6.7689	7.44252	-9.3	7	-7.6	0
0.895	1.45188	6.69696	7.47522	-9.6	5.6	-7	0
0.9	1.41264	6.7689	7.65834	-9.1	4.7	-7.7	0
0.905	1.3407	6.80814	7.76952	-8.6	3.7	-7.7	0
0.91	1.26876	6.7689	7.73028	-8.6	2.9	-6.7	0
0.915	1.26876	6.65772	7.54716	-8.8	2.5	-6.4	0
0.92	1.22952	6.65772	7.44252	-8.4	1.6	-6.9	0
0.925	1.22952	6.62502	7.44252	-7.4	1.2	-7.2	0
0.93	1.0791	6.69696	7.2594	-5.9	0.9	-7	0
0.935	1.11834	6.80814	7.18746	-5.1	0.2	-7	0
0.94	1.15104	6.69696	7.11552	-3.8	1.1	-7.7	0
0.945	1.19028	6.80814	7.22016	-1.6	2.2	-7.5	0
0.95	1.19028	6.88008	7.37058	-0.2	2.5	-7.4	0
0.955	1.30146	6.84084	7.2594	0	3	-7.2	0
0.96	1.49112	6.69696	7.076281	0.2	4.4	-6.5	0
0.965	1.45188	6.43536	6.97164	0.7	6	-5.8	0
0.97	1.6023	6.40266	7.18746	1.7	8.2	-4.8	0
0.975	1.30146	6.54654	7.44252	3.5	10.7	-4.4	0
0.98	1.00716	6.80814	8.12922	3.3	11.4	-2.3	0
0.985	1.3407	6.36342	8.02458	0.6	10.2	-0.2	0
0.99	1.49112	5.74212	7.73028	-1.7	9.9	1.3	0
0.995	1.37994	5.70288	7.985341	-1.2	10	2.7	0
1	1.41264	5.63094	8.16846	-1.3	10.4	3.7	0
1.005	1.37994	5.591701	8.27964	-2.2	11.4	5.6	0
1.01	1.3407	5.33664	8.2404	-3.5	11.8	6.7	0
1.015	1.30146	5.18622	8.27964	-4.3	12.7	7.1	0
1.02	1.45188	5.07504	8.35158	-4.6	13.4	7.3	0
1.025	1.64154	4.963861	8.495461	-6	14.4	7.9	0
1.03	1.67424	4.85268	8.52816	-7.9	16.8	8.7	0
1.035	1.90314	4.7088	8.45622	-9.5	18.3	9	0
1.04	1.8639	4.45374	8.5674	-11.1	20	10.4	0
1.045	1.97508	4.30332	8.85516	-12.8	21.1	12.3	0
1.05	2.08626	3.89784	9.00558	-15.1	22.6	13.3	0
1.055	2.16474	3.5316	9.14946	-18.6	24.3	14.8	0
1.06	2.27592	2.9757	9.36528	-21.9	25.8	15.1	0
1.065	1.97508	2.31516	10.01928	-24	26.1	16.1	0
1.07	3.1719	2.0601	10.5294	-27.4	22.2	15.9	0
1.075	2.94954	0.80442	10.71252	-30.5	20.4	14.7	0
1.08	2.83182	0.54936	11.32728	-33.3	14.4	12.7	0
1.085	4.4799	-0.73248	12.66798	-35.6	4.4	9.7	0
1.09	5.63748	-1.90968	12.45216	-39.6	2.5	3.3	0
1.095	7.017421	-2.24322	12.41946	-40.5	0.3	-2.4	0
1.1	7.23978	-2.24322	11.68698	-39.6	3.1	-8	0
1.105	7.952641	0.25506	10.41822	-35	7.4	-12.4	0
1.11	2.72064	3.16536	8.5674	-30.8	17.3	-16.8	0
1.115	-0.40548	6.36342	9.110221	-27.7	18.5	-23.3	0
1.12	-1.0791	7.57986	8.600101	-28	16	-24.9	0
1.125	-0.5559	6.513841	7.69758	-31.4	12.6	-24.5	0
1.13	-0.59514	6.10836	8.09652	-28.5	8.6	-19.8	0
1.135	-0.96792	5.591701	8.495461	-26.7	5.4	-14.4	0
1.14	-0.66708	4.78074	8.63934	-26.7	1.4	-10.9	0
1.145	0.44472	4.37526	8.5674	-26.6	-1.8	-9.1	0
1.15	1.79196	4.4145	8.63934	-26.2	-3	-8.7	0
1.155	2.68794	4.55838	8.67858	-26.5	-1.9	-10.7	0
1.16	3.13266	4.48644	8.5674	-26.6	0.5	-14	0
1.165	3.35502	4.48644	8.2404	-27.3	3.2	-17.3	0
1.17	2.79912	4.78074	8.16846	-28	7.2	-19.6	0
1.175	2.16474	5.07504	8.12922	-28.8	10.5	-20.9	0
1.18	1.6023	5.11428	8.495461	-30.1	12.1	-20.8	0
1.185	0.7455601	5.04234	8.85516	-29.1	12	-20	0
1.19	0.2943	4.59762	8.85516	-27.5	11.2	-19.2	0
1.195	0.37278	4.525681	8.82246	-24.6	10.4	-18.5	0
1.2	0.8567401	4.66956	8.75052	-21.4	9.3	-16.3	0
1.205	1.30146	4.7088	8.63934	-18.2	9	-14.9	0
1.21	1.3407	4.78074	8.63934	-17.7	10	-14.3	0
1.215	1.49112	4.78074	8.495461	-17.3	9.8	-13.5	0
1.22	1.41264	4.74804	8.75052	-17	10.1	-13.6	0
1.225	1.3407	4.63686	8.75052	-16.3	10.5	-14.3	0
1.23	1.11834	4.55838	8.78322	-15.3	10.7	-14	0
1.235	0.96792	4.66956	8.67858	-14.5	9.9	-13.7	0
1.24	0.8567401	4.85268	8.63934	-14	9.2	-13.7	0
1.245	0.77826	4.81998	8.711281	-13	8.6	-12.3	0
1.25	0.8567401	4.85268	8.75052	-12.6	7.9	-11.4	0
1.255	1.00716	4.85268	8.67858	-11.8	6.9	-10.7	0
1.26	1.15104	4.89192	8.67858	-10.6	6.9	-9.5	0
1.265	1.19028	4.963861	8.711281	-9.9	7.2	-8.4	0
1.27	1.0791	4.89192	8.78322	-9.9	7.2	-8.8	0
1.275	0.8567401	4.85268	8.82246	-8.8	6.9	-8.5	0
1.28	0.96792	4.85268	8.75052	-7.4	5.9	-7.9	0
1.285	1.00716	4.81998	8.85516	-6.9	5.3	-7.4	0
1.29	1.03986	4.85268	8.75052	-6	5.1	-6.3	0
1.295	1.03986	4.93116	8.75052	-5.6	4.7	-5.8	0
1.3	0.96792	4.85268	8.75052	-4.9	3.9	-5.4	0
1.305	1.0791	4.78074	8.78322	-4.6	3.2	-4.8	0
1.31	1.00716	4.7088	8.82246	-3.9	2.9	-4.5	0
1.315	1.03986	4.55838	8.78322	-3.2	2	-4.3	0
1.32	1.11834	4.525681	8.78322	-3.4	1.9	-4.4	0
1.325	1.03986	4.7088	8.75052	-2.8	2.8	-3.8	0
1.33	0.8959801	4.78074	8.894401	-2.5	2.1	-3.9	0
1.335	0.96792	4.7088	8.78322	-2.3	2.1	-4	0
1.34	0.92868	4.63686	8.75052	-1.8	1.8	-3.2	0
1.345	1.0791	4.63686	8.75052	-1.8	1.8	-3.2	0
1.35	1.03986	4.81998	8.75052	-1.8	1.8	-2.6	0
1.355	1.11834	4.85268	8.75052	-2	1.4	-2.4	0
1.36	1.0791	4.85268	8.78322	-1.8	0.8	-1.8	0
1.365	1.03986	4.81998	8.82246	-1.7	0.7	-1.4	0
1.37	1.03986	4.63686	8.78322	-1.5	0.5	-1.6	0
1.375	1.03986	4.7088	8.82246	-1.4	0.9	-2.3	0
1.38	0.96792	4.74804	8.85516	-1.3	1.1	-1.4	0
1.385	0.92868	4.7088	8.78322	-1.4	0	-0.7	0
1.39	0.96792	4.59762	8.85516	-0.9	-0.3	-0.5	0
1.395	1.00716	4.66956	8.82246	-0.6	-0.2	-0.3	0
1.4	1.03986	4.85268	8.75052	-0.5	-0.9	-0.3	0
1.405	0.92868	4.81998	8.78322	-0.2	-1	0.2	0
1.41	0.8567401	4.66956	8.78322	0.3	-1.7	0.2	0
1.415	1.00716	4.59762	8.75052	0.7	-1.9	0	0
1.42	0.92868	4.66956	8.82246	0.9	-2	0.2	0
1.425	0.8567401	4.66956	8.78322	1.5	-2.1	0.7	0
1.43	0.92868	4.66956	8.75052	1.4	-2.7	1	0
1.435	0.8175	4.78074	8.78322	1.8	-3	0.9	0
1.44	0.77826	4.78074	8.75052	1.8	-3.8	1.1	0
1.445	0.8175	4.63686	8.78322	1.8	-4.8	1.3	0
1.45	0.66708	4.59762	9.00558	2.3	-5.9	1	0
1.455	-0.48396	4.85268	8.9271	2.1	-6.1	0	0
1.46	0.7455601	4.81998	8.82246	1.9	-7.8	-1.9	0
1.465	0.96792	5.0031	8.894401	2.6	-9.2	-2.2	0
1.47	0.7455601	4.81998	8.82246	2.8	-9.3	-1.7	0
1.475	0.5559	4.63686	8.85516	2.7	-9.6	-1.7	0
1.48	0.22236	4.74804	8.85516	2.6	-10	-2.6	0
1.485	0.25506	4.81998	8.894401	2.7	-11.4	-3.3	0
1.49	0.25506	4.81998	8.894401	2.3	-11.9	-4.6	0
1.495	0.37278	4.74804	8.85516	1.8	-12.1	-5.2	0
1.5	0.8959801	4.66956	8.78322	1.7	-13.1	-6	0
1.505	1.00716	4.7088	8.67858	1.8	-13.9	-6.5	0
1.51	1.11834	4.78074	8.78322	1.8	-14.2	-6.5	0
1.515	1.11834	4.66956	8.75052	1.2	-14.2	-6	0
1.52	1.26876	4.59762	8.67858	1.4	-13.7	-6.1	0
1.525	1.45188	4.59762	8.75052	0.7	-14	-6	0
1.53	1.67424	4.74804	8.75052	0.7	-14.3	-5.7	0
1.535	1.79196	4.78074	8.67858	1.2	-14	-4.7	0
1.54	1.67424	4.78074	8.711281	1.6	-13.4	-3.7	0
1.545	1.37994	4.59762	8.63934	1.1	-13.6	-3	0
1.55	1.3407	4.55838	8.67858	0.9	-12.8	-3.2	0
1.555	1.6023	4.74804	8.67858	1	-12.8	-3	0
1.56	1.67424	4.93116	8.711281	0.7	-12.8	-2.5	0
1.565	1.56306	4.81998	8.711281	0.4	-12.6	-2	0
1.57	1.71348	4.63686	8.711281	0.5	-12.1	-1.8	0
1.575	1.79196	4.59762	8.67858	0.3	-11.6	-1.8	0
1.58	1.97508	4.63686	8.63934	0.4	-11	-1.1	0
1.585	2.08626	4.74804	8.711281	0.2	-10	-0.6	0
1.59	1.93584	4.7088	8.711281	0.1	-9	0.5	0
1.595	1.97508	4.63686	8.711281	0.2	-8.1	0.9	0
1.6	1.93584	4.7088	8.67858	0	-7.9	1.6	0
1.605	2.01432	4.85268	8.63934	0.2	-7	2.8	0
1.61	1.90314	4.85268	8.67858	0	-5.8	3.4	0
1.615	1.71348	4.85268	8.63934	0.1	-5.8	4.3	0
1.62	1.75272	4.55838	8.5674	0	-5.5	4.6	0
1.625	1.75272	4.66956	8.78322	-0.6	-4.9	4.7	0
1.63	1.90314	4.85268	8.711281	-0.4	-3.9	4.9	0
1.635	1.97508	5.0031	8.75052	-0.7	-3.7	5.3	0
1.64	1.75272	4.81998	8.67858	-1	-3.5	5.6	0
1.645	1.64154	4.45374	8.5674	-1.8	-2.7	5.9	0
1.65	1.82466	4.37526	8.711281	-2.3	-1.6	6	0
1.655	1.75272	4.7088	8.82246	-2.1	-0.8	5.6	0
1.66	1.49112	4.93116	8.78322	-2	0.2	5.3	0
1.665	1.30146	4.89192	8.75052	-2.1	0.4	5.2	0
1.67	1.30146	4.48644	8.63934	-2.6	-0.7	5.7	0
1.675	1.37994	4.34256	8.5674	-2.6	-1.2	5.5	0
1.68	1.37994	4.48644	8.78322	-1.8	-1	4.9	0
1.685	1.41264	4.78074	8.78322	-1.4	-1	4.6	0
1.69	1.30146	4.93116	8.78322	-1.6	-0.7	4.9	0
1.695	1.26876	4.81998	8.711281	-1.8	-0.7	5.1	0
1.7	1.37994	4.37526	8.600101	-2.1	-1.1	5.1	0
1.705	1.37994	4.26408	8.52816	-1.8	-1.1	4.9	0
1.71	1.53036	4.525681	8.711281	-1.4	-0.9	4.6	0
1.715	1.45188	4.81998	8.85516	-1.1	-1.2	4.3	0
1.72	1.41264	4.89192	8.78322	-1.1	-0.5	4.6	0
1.725	1.3407	4.55838	8.711281	-1.5	-0.3	5	0
1.73	1.37994	4.4145	8.600101	-1.5	-1	4.6	0
1.735	1.49112	4.45374	8.67858	-0.7	-1.4	4.2	0
1.74	1.64154	4.55838	8.711281	-0.7	-1.2	4	0
1.745	1.64154	4.59762	8.52816	0.1	-0.4	4	0
1.75	1.56306	4.48644	8.63934	0	-0.1	3.9	0
1.755	1.53036	4.74804	8.78322	0.2	0.2	4	0
1.76	1.64154	4.81998	8.82246	0.1	0.3	4.3	0
1.765	1.8639	4.85268	8.82246	0	0.5	4.4	0
1.77	2.05356	4.85268	8.711281	-0.9	1.3	4.6	0
1.775	2.23668	4.59762	8.495461	-1.4	2	5.1	0
1.78	2.49828	4.525681	8.5674	-1.4	2.9	5.7	0
1.785	2.57022	4.78074	8.75052	-0.6	3.8	7	0
1.79	2.75988	4.963861	8.894401	-0.9	4.7	8	0
1.795	2.75988	4.963861	8.600101	-1.9	6	10.2	0
1.8	2.83182	4.7088	8.52816	-2.1	6.9	11.9	0
1.805	2.53752	4.48644	8.45622	-1.3	8.1	13.3	0
1.81	2.27592	4.48644	8.63934	-0.1	9.3	14.5	0
1.815	1.90314	4.66956	8.78322	0	10	15.5	0
1.82	1.71348	4.89192	9.03828	-0.3	10.9	16.1	0
1.825	1.6023	5.0031	9.00558	-0.8	10.6	17	0
1.83	1.6023	5.04234	9.03828	-1.2	10.9	17.5	0
1.835	1.67424	4.89192	8.96634	-1.9	11.2	17.6	0
1.84	1.6023	4.89192	8.96634	-3.2	11.9	18.1	0
1.845	1.53036	4.7088	9.03828	-3.7	12.9	17.9	0
1.85	1.37994	4.81998	9.07752	-3.7	13	17.7	0
1.855	1.26876	4.93116	9.14946	-4.2	12.8	17.2	0
1.86	1.22952	4.963861	9.2541	-5.2	12.3	17.2	0
1.865	1.11834	5.0031	9.14946	-5.6	12.1	17.7	0
1.87	1.19028	4.89192	9.00558	-6.7	11.8	17.5	0
1.875	1.19028	4.81998	8.894401	-7.6	11.4	17.9	0
1.88	1.0791	4.78074	9.07752	-7.4	11.2	17.2	0
1.885	0.8175	4.89192	9.14946	-7.5	10.5	17.3	0
1.89	0.70632	4.81998	9.00558	-7.9	9.4	18	0
1.895	0.5559	4.85268	9.110221	-8.5	7.3	17.9	0
1.9	0.33354	4.85268	9.2541	-8.6	4.9	18.4	0
1.905	0.22236	4.81998	9.18216	-9.2	2.5	18.2	0
1.91	0.14388	4.85268	9.14946	-10.1	1.4	17.8	0
1.915	0.18312	4.78074	9.03828	-10.5	-0.6	17.4	0
1.92	0.18312	4.59762	8.894401	-10.7	-1.8	15.9	0
1.925	0.25506	4.34256	8.85516	-11	-3.5	14.7	0
1.93	0.18312	4.30332	8.711281	-10	-6.3	13.7	0
1.935	0.25506	4.26408	8.711281	-9.6	-8.2	12.8	0
1.94	0.40548	4.23138	8.67858	-8.9	-10.3	11.7	0
1.945	0.48396	4.1202	8.600101	-8.1	-12.2	10.5	0
1.95	0.63438	3.96978	8.5674	-6.7	-13.7	10.5	0
1.955	0.77826	4.08096	8.78322	-5.8	-15.1	9.4	0
1.96	1.03986	4.34256	8.96634	-6.7	-13.7	10.5	0
1.965	1.19028	4.66956	9.07752	-4.9	-17.5	9.5	0
1.97	1.37994	4.78074	9.07752	-5	-19.9	10.5	0
1.975	1.45188	4.78074	9.00558	-5.4	-20.9	10.6	0
1.98	1.49112	4.45374	8.78322	-5.8	-21.9	10.5	0
1.985	1.45188	4.1202	8.63934	-4.8	-21.5	10.1	0
1.99	1.45188	3.8586	8.52816	-3.7	-21.9	9.4	0
1.995	1.6023	3.89784	8.45622	-1.8	-21.9	9.2	0
2	1.71348	3.96978	8.495461	0.4	-21.9	8.5	0
2.005	1.75272	3.93708	8.495461	2	-20.3	7.6	0
2.01	1.79196	3.78666	8.312341	4.2	-19.1	6.5	0
2.015	1.79196	3.49236	8.12922	6.7	-17.4	5.3	0
2.02	1.90314	3.42042	8.27964	9.3	-15.5	3.9	0
2.025	1.8639	3.71472	8.5674	13	-14.6	2.8	0
2.03	2.05356	3.89784	8.5674	14	-14	2	0
2.035	2.23668	3.78666	8.27964	14.2	-13.3	0.8	0
2.04	2.3871	3.49236	7.73028	14.4	-12.4	0.4	0
2.045	2.57022	3.2373	7.44252	16.3	-10.5	0.5	0
2.05	2.72064	3.16536	7.22016	19	-8.1	-0.5	0
2.055	2.9103	3.08688	7.004341	21.7	-5.7	-1.4	0
2.06	3.02148	3.12612	6.677341	25.6	-0.9	-2.5	0
2.065	2.98224	3.01494	6.35034	29.8	2.4	-3.6	0
2.07	2.75988	3.19806	6.422281	34.7	4.6	-4.1	0
2.075	2.75988	3.71472	6.82122	40	6.3	-4.6	0
2.08	2.72064	4.30332	7.18746	43.8	7.7	-3.9	0
2.085	2.72064	4.63686	7.403281	45.5	8.2	-3.6	0
2.09	2.72064	5.33664	8.35158	46.6	7.6	-2.8	0
2.095	2.57022	6.25224	9.07752	44.3	5.1	-1.1	0
2.1	2.72064	6.7689	9.36528	39.8	1	0.9	0
2.105	2.98224	6.62502	9.47646	32.3	-1	2.8	0
2.11	2.79912	6.40266	9.33258	25.1	-1.1	4.9	0
2.115	2.53752	5.70288	8.96634	20.3	0.2	5.4	0
2.12	2.01432	5.18622	8.35158	16.7	2	4.6	0
2.125	1.67424	4.48644	8.02458	15.7	2.6	4.4	0
2.13	1.45188	4.26408	7.952641	16.3	2.1	3.8	0
2.135	1.53036	4.19214	8.16846	17.7	1.9	2	0
2.14	1.6023	4.45374	8.52816	19.2	1.6	1.4	0
2.145	1.6023	4.59762	8.894401	20	1.4	0.8	0
2.15	1.56306	4.66956	9.2214	19.4	2.5	0.6	0
2.155	1.37994	4.81998	9.36528	18.5	3.1	0.4	0
2.16	1.41264	4.78074	9.2541	16.6	2.8	0.9	0
2.165	1.53036	4.59762	9.2541	15.2	3.3	0.8	0
2.17	1.49112	4.66956	9.293341	14	3.7	1.4	0
2.175	1.3407	4.59762	9.2541	13.5	5.6	1.3	0
2.18	1.11834	4.59762	9.07752	12.9	6.5	0.9	0
2.185	1.0791	4.55838	9.03828	12.7	5.4	0.6	0
2.19	1.0791	4.66956	8.96634	12.7	5.6	0.8	0
2.195	1.0791	4.66956	8.85516	12.1	5.6	0.3	0
2.2	0.8959801	4.81998	8.711281	11.4	5.6	0	0
2.205	0.8175	4.81998	8.45622	10.7	5.4	-1.2	0
2.21	0.8959801	4.85268	8.20116	9.7	5.1	-1.9	0
2.215	1.00716	4.85268	8.09652	10.1	3.7	-3.1	0
2.22	1.19028	5.04234	8.16846	10.3	3.1	-4.8	0
2.225	1.37994	5.11428	8.2404	9.8	2.5	-5.9	0
2.23	1.64154	5.0031	8.20116	8.8	2.6	-7.4	0
2.235	1.93584	4.963861	8.16846	8	2.5	-7.6	0
2.24	2.34786	4.89192	8.20116	7.1	3.7	-8.3	0
2.245	2.75988	4.963861	8.27964	7	7.2	-9.3	0
2.25	3.13266	5.07504	8.20116	6.3	10.1	-9.5	0
2.255	3.09342	5.0031	8.12922	5.2	12.4	-9.2	0
2.26	2.98224	4.963861	8.057281	4	13.3	-7.9	0
2.265	2.6487	4.963861	8.057281	5.1	16.7	-7.2	0
2.27	2.08626	5.11428	8.312341	6.1	19.5	-5.8	0
2.275	1.37994	5.591701	8.711281	6.3	20.5	-5.5	0
2.28	-0.37278	7.46868	11.07222	5.8	18.4	-5.4	1
2.285	-0.11118	7.83492	11.43846	-2.8	6.5	-2.5	1
2.29	-0.8959801	5.40858	7.952641	-14.7	7.4	-4.1	1
2.295	1.0791	4.59762	7.69758	-14.3	4.7	-6	1
2.3	2.16474	4.55838	8.5674	-10.2	-0.7	-3.8	1
2.305	2.3871	4.78074	9.07752	-8.5	0.4	-0.9	1
2.31	2.27592	5.04234	8.96634	-8.4	1.5	0.6	1
2.315	2.05356	4.963861	8.495461	-9.3	2.6	0.5	1
2.32	1.97508	5.14698	8.35158	-9.6	2.8	-0.3	1
2.325	2.05356	5.25816	8.45622	-9.5	2.6	-0.7	1
2.33	1.90314	5.14698	8.38428	-10.9	3	-1.1	1
2.335	1.82466	5.07504	8.312341	-11.7	3.7	-1.3	1
2.34	1.64154	5.11428	8.35158	-13.7	2.5	-1.6	1
2.345	1.6023	5.07504	8.42352	-14.2	2.8	-1.4	1
2.35	1.67424	5.22546	8.42352	-14	4.4	-1.6	1
2.355	1.75272	5.40858	8.42352	-15.2	4.1	-1.4	1
2.36	1.8639	5.25816	8.27964	-16.8	4.1	-1.1	1
2.365	1.90314	5.11428	8.35158	-17.1	3.7	-1.1	1
2.37	1.67424	5.04234	8.38428	-17.7	4	-0.9	1
2.375	1.45188	4.85268	8.495461	-17.8	4.3	-1.6	1
2.38	1.30146	4.78074	8.63934	-17.5	4.3	-1.8	1
2.385	1.22952	4.63686	8.67858	-17.1	3.2	-2	1
2.39	1.30146	4.74804	8.78322	-15.6	2.8	-1.6	1
2.395	1.37994	4.74804	8.78322	-14.4	2.5	-1.1	1
2.4	1.30146	4.74804	8.78322	-13.6	1.3	-0.9	1
2.405	1.19028	4.63686	8.63934	-12.6	0.9	-0.7	1
2.41	1.03986	4.55838	8.600101	-11.7	0	-0.3	1
2.415	1.26876	4.525681	8.63934	-10.8	-0.9	0.2	1
2.42	1.41264	4.55838	8.600101	-10.5	-1.6	0.2	1
2.425	1.41264	4.63686	8.600101	-9.7	-2.1	0.2	1
2.43	1.41264	4.93116	8.67858	-8.9	-2.8	0	1
2.435	1.56306	4.93116	8.600101	-8.6	-2.2	-0.1	1
2.44	1.67424	4.89192	8.600101	-8.1	-2.3	-0.2	1
2.445	1.90314	4.66956	8.63934	-8	-2.5	0	1
2.45	2.1255	4.63686	8.600101	-7.7	-1.6	0	1
2.455	2.27592	4.7088	8.600101	-7.2	-1.1	-0.9	1
2.46	2.27592	4.89192	8.67858	-6.5	-0.5	-1.1	1
2.465	2.30862	4.963861	8.67858	-6.8	1.1	-2.1	1
2.47	2.3871	4.963861	8.600101	-7	1.8	-3	1
2.475	2.27592	5.04234	8.52816	-6.4	3.3	-3.4	1
2.48	2.16474	5.04234	8.5674	-6.6	4.6	-4	1
2.485	2.08626	5.0031	8.600101	-6	5.4	-4.4	1
2.49	1.90314	5.04234	8.52816	-6.1	6.5	-4.5	1
2.495	1.79196	4.93116	8.600101	-6	6.2	-4	1
2.5	1.64154	4.93116	8.600101	-5.8	5.9	-4	1
2.505	1.56306	4.78074	8.75052	-5.9	6	-3.9	1
2.51	1.30146	4.74804	8.75052	-5.4	5.6	-3.2	1
2.515	1.19028	4.74804	8.75052	-4.6	5.1	-3	1
2.52	1.15104	4.74804	8.78322	-3.6	3.7	-2.5	1
2.525	1.0791	4.7088	8.78322	-2.7	3.2	-2.1	1
2.53	1.0791	4.7088	8.711281	-2	1.9	-1.4	1
2.535	1.0791	4.7088	8.711281	-1.4	0.7	-0.8	1
2.54	1.11834	4.74804	8.63934	-0.6	-0.5	-0.1	1
2.545	1.15104	4.63686	8.75052	-0.3	-1.4	0.7	1
2.55	1.15104	4.66956	8.75052	-0.5	-2.1	0.9	1
2.555	1.22952	4.7088	8.67858	0	-2.6	1.5	1
2.56	1.41264	4.78074	8.711281	0.5	-2.5	1.2	1
2.565	1.56306	4.74804	8.63934	0.9	-3.6	1.6	1
2.57	1.64154	4.59762	8.67858	1	-4.2	2.1	1
2.575	1.75272	4.55838	8.600101	1.3	-4.1	2.1	1
2.58	1.79196	4.63686	8.5674	1.4	-3.7	1.8	1
2.585	1.71348	4.74804	8.5674	1.7	-3	1.6	1
2.59	1.82466	4.74804	8.5674	1.7	-3	1.8	1
2.595	1.90314	4.7088	8.600101	1.7	-2.7	1.4	1
2.6	1.82466	4.74804	8.5674	1.6	-1.8	0.8	1
2.605	1.79196	4.66956	8.711281	1.4	-1.1	0.2	1
2.61	1.82466	4.78074	8.67858	0.9	-0.9	0	1
2.615	1.8639	4.78074	8.600101	0.7	-0.2	-0.1	1
2.62	1.71348	4.74804	8.67858	1.1	0.2	0.1	1
2.625	1.53036	4.7088	8.63934	0.8	0	-0.4	1
2.63	1.6023	4.63686	8.52816	0.8	0	-0.4	1
2.635	1.6023	4.55838	8.600101	0.9	0.2	-0.6	1
2.64	1.45188	4.59762	8.67858	1	0.2	-0.4	1
2.645	1.37994	4.59762	8.5674	0.8	0.6	-0.8	1
2.65	1.45188	4.55838	8.63934	1.3	0.2	-0.7	1
2.655	1.3407	4.525681	8.5674	1.6	-0.1	-1.1	1
2.66	1.49112	4.48644	8.52816	1.5	-0.1	-1.1	1
2.665	1.41264	4.37526	8.63934	1.5	-0.5	-1.4	1
2.67	1.22952	4.34256	8.63934	2.2	-0.7	-1.1	1
2.675	1.30146	4.48644	8.67858	2.8	-1.8	-1.6	1
2.68	1.3407	4.63686	8.63934	3.7	-2.3	-2.1	1
2.685	1.3407	4.7088	8.711281	3.9	-3.2	-2.5	1
2.69	1.41264	4.63686	8.75052	4.7	-4	-1.9	1
2.695	1.6023	4.59762	8.78322	3.9	-5.6	-2.4	1
2.7	1.53036	4.89192	8.82246	5.9	-5	-2.6	1
2.705	1.71348	4.963861	8.711281	6.5	-4.6	-2.6	1
2.71	1.71348	5.0031	8.711281	6.4	-5.1	-2.1	1
2.715	1.71348	4.93116	8.63934	7.3	-4.9	-1.6	1
2.72	1.82466	4.7088	8.711281	7.6	-5.3	-1.9	1
2.725	2.01432	4.55838	8.67858	7.9	-5.1	-1.8	1
2.73	2.1255	4.525681	8.711281	8.7	-4.1	-3	1
2.735	2.16474	4.37526	8.75052	9.9	-3.5	-3.7	1
2.74	2.19744	4.30332	8.85516	10.7	-2.1	-5.3	1
2.745	2.42634	4.15944	8.9271	11.2	-2	-7	1
2.75	2.60946	4.04826	8.9271	12.7	-2.1	-8.6	1
2.755	2.94954	3.8586	9.00558	14.9	-1.2	-10.7	1
2.76	3.1719	3.93708	9.00558	17.2	-0.9	-13.4	1
2.765	3.09342	3.89784	9.03828	19.8	0.4	-16.7	1
2.77	2.83182	4.08096	9.00558	22.5	1.6	-20.2	1
2.775	2.87106	4.1202	9.00558	26.3	1.8	-24.5	1
2.78	2.53752	4.15944	9.00558	29.6	2.2	-28.3	1
2.785	2.1255	4.37526	9.293341	34.1	2.8	-31.4	1
2.79	1.15104	4.37526	9.33258	38.7	1.6	-34.3	1
2.795	1.53036	4.63686	9.5484	44.7	-3.9	-37.5	1
2.8	2.34786	4.59762	9.40452	51.3	-12.1	-43.7	1
2.805	1.45188	4.37526	9.692281	59.2	-15.4	-48.2	1
2.81	0	4.63686	9.83616	70	-20.1	-50.6	1
2.815	0.51666	4.85268	10.13046	81.3	-28.3	-53.4	1
2.82	1.71348	4.63686	10.09122	91.2	-38.2	-56.7	1
2.825	2.9103	4.37526	10.13046	103.1	-45	-59.9	1
2.83	3.24384	4.89192	10.34628	116.8	-46.8	-63.2	1
2.835	3.58392	5.07504	10.38552	133	-43.9	-68.1	1
2.84	3.91746	5.14698	10.30704	144.7	-42.1	-72.2	1
2.845	3.58392	5.40858	9.947341	155.1	-38	-76.5	1
2.85	3.50544	6.43536	9.76422	167.7	-33.5	-82.6	1
2.855	4.10712	6.219541	9.80346	175.6	-34	-87.2	1
2.86	3.87822	5.99718	9.33258	182	-28.1	-91.9	1
2.865	4.32948	6.10836	10.05852	189.9	-20.2	-95.4	1
2.87	4.44066	5.92524	9.947341	193.6	-11.2	-99.1	1
2.875	4.36872	5.84676	10.01928	194.6	-0.6	-103	1
2.88	4.29024	6.36342	10.49016	196.4	8.9	-106.7	1
2.885	3.91746	5.519761	9.947341	191.7	19.8	-109.9	1
2.89	3.87822	4.63686	9.659581	186.2	21	-110.3	1
2.895	4.62378	4.74804	10.78446	181.5	16.8	-108	1
2.9	6.49422	5.14698	13.90404	172.7	7.4	-103	1
2.905	7.952641	6.4746	16.55928	154	-1.2	-94	1
2.91	8.09652	4.00902	15.93798	116.1	-1.8	-84.3	1
2.915	8.02458	0	12.89034	85.2	5.3	-77.3	1
2.92	7.1286	-1.1772	11.72622	70.7	10.7	-67.6	1
2.925	5.67018	-1.54344	11.39922	61.3	10.5	-56.2	1
2.93	5.11428	-1.7985	11.00028	49.7	1.9	-43.7	1
2.935	6.16068	-2.02086	10.63404	36.2	-12.2	-28.2	1
2.94	7.1286	-1.36032	10.67328	28	-20	-16.8	1
2.945	5.70942	0.21582	12.09246	20.5	-22.7	-6.7	1
2.95	5.89908	-0.21582	12.30828	6.7	-29.6	4.8	1
2.955	5.85984	-0.6213	11.32728	-8.8	-32.9	12.6	1
2.96	5.70942	-1.02678	10.74522	-22.1	-32.4	18.9	1
2.965	4.70226	-1.24914	10.13046	-29.5	-31.2	21.9	1
2.97	4.10712	-0.80442	10.09122	-35	-32.2	24	1
2.975	3.65586	0	10.2351	-40.3	-33.3	26.2	1
2.98	3.28308	0.69324	10.45746	-46.5	-36.8	28	1
2.985	3.35502	1.24914	10.5621	-54.1	-41.5	30.4	1
2.99	3.4335	1.61538	10.45746	-62.3	-44.6	32.4	1
2.995	3.54468	1.83774	10.2351	-71.1	-45.6	33.2	1
3	3.4335	1.98162	10.2024	-76.9	-45.3	33.7	1
3.005	3.24384	2.27592	9.980041	-83	-44.8	34.2	1
3.01	2.98224	2.57022	9.875401	-89.5	-44.6	35.2	1
3.015	2.79912	2.90376	9.76422	-94.4	-44.9	35.8	1
3.02	2.72064	3.16536	9.5484	-99.5	-46.3	36.8	1
3.025	2.75988	3.38118	9.36528	-104	-48.3	38.1	1
3.03	2.83182	3.5643	9.33258	-108.1	-49.2	39	1
3.035	2.9103	3.71472	9.2214	-111.7	-49.4	39.8	1
3.04	2.87106	3.96978	9.07752	-114.8	-49	40	1
3.045	2.87106	4.19214	9.14946	-117.8	-47.7	40.6	1
3.05	2.83182	4.4145	8.96634	-120.1	-47.1	40.8	1
3.055	2.79912	4.55838	8.78322	-121.9	-46.3	41.2	1
3.06	2.72064	4.7088	8.711281	-123.6	-45.8	42.8	1
3.065	2.83182	4.93116	8.711281	-125.1	-45.9	43.4	1
3.07	2.9103	5.2974	8.67858	-126	-46.3	45.1	1
3.075	3.09342	5.40858	8.78322	-126.8	-46.7	46.4	1
3.08	3.35502	5.74212	8.75052	-126.9	-47.1	48.3	1
3.085	3.61662	5.95794	8.75052	-127.8	-46.6	51	1
3.09	3.84552	6.1803	8.600101	-128.1	-45.7	53.3	1
3.095	3.9894	6.513841	8.45622	-127	-43.4	57.2	1
3.1	3.7278	6.84084	8.312341	-125.8	-41.1	60.6	1
3.105	3.02148	7.0632	7.952641	-123.9	-39.3	65.4	1
3.11	1.64154	7.24632	7.47522	-122.1	-38.9	71	1
3.115	0.63438	7.39674	7.11552	-119.2	-41.7	75.8	1
3.12	0.66708	7.87416	7.22016	-114.2	-46.9	80.2	1
3.125	0.8567401	8.42352	7.44252	-111	-48	80.7	1
3.13	0.59514	9.273721	7.69758	-108.3	-45	79.2	1
3.135	0.07194	10.22856	7.9134	-105.7	-40.6	76.1	1
3.14	-0.70632	11.00028	8.12922	-105.2	-37.3	72.3	1
3.145	-1.3407	11.77854	8.312341	-106.4	-36.7	68	1
3.15	-1.71348	12.39984	8.09652	-108.9	-39.4	63.9	1
3.155	-1.64154	12.80532	7.73028	-112.7	-42.9	59.6	1
3.16	-1.49112	12.95574	6.82122	-116	-44.9	54.3	1
3.165	-0.66708	12.87726	5.55246	-118.2	-44.8	47.3	1
3.17	6.56616	13.43316	3.0084	-115.8	-34.7	34.5	1
3.175	-0.5559	13.39392	-1.0137	-98.2	19.3	13.1	1
3.18	0.37278	15.2709	-1.88352	-82.9	38.6	-3.7	1
3.185	-4.5126	19.31916	-0.50358	-54.4	61.6	-17.7	1
3.19	-5.85984	18.69786	-3.26346	-48.7	64.7	-26.6	1
3.195	-4.66302	19.3584	-4.9377	-41.7	46.1	-28	1
3.2	-5.40858	21.1242	-7.33134	-24.1	34.5	-25.4	1
3.205	-3.24384	20.57484	-11.1834	0.3	23.4	-12.6	1
3.21	-2.19744	22.34064	-12.92304	29	23.5	0	1
3.215	-3.21114	24.25686	-11.76546	67.3	40.8	18.7	1
3.22	-7.54062	22.67418	-6.13452	108.6	63.7	49.1	1
3.225	-5.59824	18.22044	9.692281	128.7	67	74.6	1
3.23	-11.6085	15.2382	24.87162	133	93.9	66.7	1
3.235	-17.06286	12.66144	30.50256	98.9	107.5	27.5	1
3.24	-18.77634	2.79258	25.08744	45.7	85.2	-6.7	1
3.245	-7.42944	-1.94892	12.1971	6.1	42.9	-32.4	1
3.25	4.36872	-3.12612	1.48458	3.3	18.2	-48.1	1
3.255	12.69414	-0.6213	-0.72594	40.6	27.1	-50.8	1
3.26	18.03078	6.36342	6.572701	76.3	34.3	-34.5	1
3.265	14.59728	11.96166	11.5104	85.3	53.7	-12.4	1
3.27	0.59514	12.84456	11.00028	73.2	80.9	-3.8	1
3.275	-10.33974	10.19586	12.8511	55.4	81.4	-21.9	1
3.28	-7.35096	8.71782	13.10616	32	53.6	-31.2	1
3.285	1.00716	5.92524	9.62034	11.1	33	-31.5	1
3.29	8.21424	4.48644	6.09528	1.8	27.8	-32.4	1
3.295	7.390201	7.213621	8.711281	4.8	32.9	-27.6	1
3.3	2.94954	8.86824	12.63528	6.4	26.6	-18.2	1
3.305	-3.06072	5.07504	7.952641	-13.7	32	-17.7	1
3.31	-0.48396	5.519761	9.875401	-12.5	25.1	-21	1
3.315	1.53036	6.43536	9.80346	-11.4	17.8	-17.5	1
3.32	2.3871	5.63094	8.35158	-15.8	17.7	-13.9	1
3.325	1.45188	5.70288	9.2214	-12.1	14.3	-9.3	1
3.33	-0.33354	4.74804	8.9271	-11.1	13.5	-6.3	1
3.335	-1.15104	4.45374	9.2214	-9.2	9.5	-5	1
3.34	-0.59514	4.63686	9.07752	-7.2	4.6	-3.9	1
3.345	0.22236	4.89192	8.85516	-5.9	0	-2.7	1
3.35	0.8175	5.11428	8.75052	-3.6	-1.8	-0.8	1
3.355	1.0791	5.0031	8.711281	-1.7	-5.7	0.8	1
3.36	1.45188	4.74804	8.600101	-0.7	-8.1	1.9	1
3.365	1.90314	4.74804	8.600101	0.2	-9.3	1.8	1
3.37	2.3871	4.963861	8.495461	0.6	-9.1	1.5	1
3.375	2.79912	5.11428	8.42352	0.3	-6.9	0.9	1
3.38	2.75988	5.14698	8.312341	-0.1	-5.3	0.8	1
3.385	2.68794	5.11428	8.35158	-0.4	-4.9	0.2	1
3.39	2.53752	5.07504	8.38428	-1.4	-3.6	-0.8	1
3.395	2.45904	5.04234	8.45622	-1.9	-1.8	-1.4	1
3.4	2.3871	4.93116	8.42352	-2.3	-2.3	-2.1	1
3.405	2.30862	4.85268	8.5674	-2.1	-1.7	-2.5	1
3.41	2.19744	4.85268	8.52816	-1.6	-1.1	-3.7	1
3.415	2.27592	4.93116	8.5674	-1.1	-1.1	-4.2	1
3.42	2.16474	5.0031	8.495461	-0.3	-1.6	-4.7	1
3.425	1.93584	4.93116	8.52816	-0.2	-0.6	-4.5	1
3.43	1.90314	4.93116	8.5674	0	-0.7	-4.3	1
3.435	1.8639	4.89192	8.600101	0.1	-0.4	-4.9	1
3.44	1.97508	4.81998	8.5674	-0.2	-0.4	-4.7	1
3.445	2.05356	4.74804	8.5674	0.2	0	-4.8	1
3.45	1.97508	4.963861	8.52816	0.8	0.4	-4.8	1
3.455	1.93584	4.963861	8.52816	1.7	0.2	-5.3	1
3.46	2.01432	4.963861	8.52816	2	0.2	-5.6	1
3.465	1.90314	4.963861	8.495461	1.4	0	-5.3	1
3.47	1.93584	4.963861	8.5674	1.5	-0.6	-5.4	1
3.475	1.93584	4.963861	8.5674	2.3	-0.5	-6	1
3.48	2.05356	4.85268	8.45622	2.1	-0.7	-6.1	1
3.485	2.08626	4.81998	8.42352	2.6	-0.4	-6	1
3.49	2.08626	4.81998	8.45622	3.7	-0.5	-6.2	1
3.495	2.05356	4.81998	8.42352	3.8	-0.9	-6.7	1
3.5	2.1255	4.85268	8.38428	3.7	-1.1	-6.8	1
3.505	2.01432	4.89192	8.495461	3.7	-0.9	-7.3	1
3.51	2.01432	4.93116	8.38428	3.9	0	-8.5	1
3.515	2.05356	4.85268	8.45622	3.3	0.1	-8.6	1
3.52	2.08626	4.963861	8.38428	4.3	1.1	-9.8	1
3.525	2.05356	4.85268	8.495461	3.7	1.1	-9.5	1
3.53	2.05356	4.89192	8.495461	3.8	0.2	-9.5	1
3.535	2.01432	4.963861	8.45622	3.9	0.6	-10.2	1
3.54	2.05356	4.963861	8.42352	4.2	0.2	-10.2	1
3.545	1.97508	4.85268	8.495461	4.4	0	-10.5	1
3.55	2.01432	4.89192	8.45622	4.3	0.3	-11.4	1
3.555	2.01432	4.85268	8.45622	4.2	0.5	-12.8	1
3.56	1.93584	4.963861	8.495461	4.8	0.7	-13.2	1
3.565	2.01432	4.89192	8.52816	5.3	0.2	-13.3	1
3.57	1.97508	4.93116	8.495461	4.9	0.7	-13.7	1
3.575	1.93584	4.963861	8.45622	5.6	-0.1	-14	1
3.58	2.01432	4.85268	8.495461	5.6	0.2	-14.4	1
3.585	2.08626	4.89192	8.45622	6.3	0.4	-15.1	1
3.59	2.05356	4.81998	8.495461	7	0	-15.8	1
3.595	2.05356	4.81998	8.600101	7.9	0	-16.1	1
3.6	2.19744	4.66956	8.63934	9.5	0	-17.1	1
3.605	2.27592	4.55838	8.75052	10.7	0.3	-18.4	1
3.61	2.34786	4.4145	8.85516	12.8	0	-19.3	1
3.615	2.30862	4.26408	9.03828	16.3	-0.4	-20.9	1
3.62	2.23668	4.1202	9.03828	20.2	-1.6	-23.3	1
3.625	2.42634	3.89784	9.07752	24.7	-5.8	-26.6	1
3.63	2.53752	3.96978	9.293341	31.2	-8.8	-29.4	1
3.635	2.98224	4.04826	9.437221	40	-10.2	-31.9	1
3.64	2.60946	4.04826	9.5811	51.4	-10	-32.8	1
3.645	1.6023	4.26408	10.01928	66	-10.4	-32.6	1
3.65	1.03986	4.4145	10.2024	85.1	-15.6	-32.1	1
3.655	1.30146	4.15944	10.45746	101	-25	-31.9	1
3.66	1.15104	4.66956	10.16316	120.7	-31.4	-32.6	1
3.665	0.77826	5.04234	10.30704	143.3	-38.1	-34.4	1
3.67	1.22952	4.7088	10.30704	163.1	-46.6	-36.2	1
3.675	1.6023	4.45374	10.60134	189.4	-57.2	-38.9	1
3.68	2.87106	4.19214	10.81716	210.2	-62.3	-42.8	1
3.685	3.13266	4.26408	10.8564	230.9	-63.9	-48.7	1
3.69	4.17906	4.89192	10.71252	251	-61.3	-56.8	1
3.695	4.66302	4.74804	10.92834	267	-59	-64.6	1
3.7	5.487061	4.963861	10.60134	281.8	-48.4	-75.5	1
3.705	6.27186	5.18622	10.92834	291.7	-38.6	-85.1	1
3.71	6.27186	5.77482	10.38552	299.2	-26.3	-93.5	1
3.715	7.200541	6.06912	11.03952	305.6	-15.3	-102.8	1
3.72	7.87416	6.03642	10.96104	304.9	-5	-113.7	1
3.725	8.397361	6.69696	11.68698	300.7	5.3	-121.6	1
3.73	7.54062	7.9134	11.90934	294.3	17.5	-127.7	1
3.735	6.38304	7.39674	13.8321	283	22.1	-134.7	1
3.74	6.16068	9.273721	15.7941	272.2	9.7	-135.3	1
3.745	7.017421	10.41168	22.6938	234	-15.5	-123.1	1
3.75	9.855781	6.95202	25.41444	150	-47.8	-101	1
3.755	11.83086	-1.28184	20.14974	79.5	-48	-90.8	1
3.76	12.72684	-6.80814	16.1211	41.3	-41.8	-78.4	1
3.765	10.75176	-10.2678	14.04792	22.4	-26.2	-69	1
3.77	9.633421	-10.37898	13.03422	11.7	-19	-57.2	1
3.775	9.110221	-8.86824	13.43316	2.5	-22.9	-44.3	1
3.78	8.436601	-6.40266	14.4861	-8.6	-28.7	-33	1
3.785	9.40452	-5.66364	15.7941	-32.9	-42.5	-17.9	1
3.79	10.11738	-6.7689	13.90404	-58.7	-47.5	-9.7	1
3.795	10.0062	-7.6191	11.98128	-76.5	-45.5	-4.6	1
3.8	8.88132	-6.7362	11.32728	-87.7	-41	0.7	1
3.805	7.952641	-5.07504	11.43846	-97.3	-39.7	6.5	1
3.81	7.35096	-3.5643	11.43846	-111.3	-43.1	14.9	1
3.815	7.200541	-2.60946	11.11146	-124.5	-49.2	22.1	1
3.82	7.27902	-1.90968	10.71252	-136.7	-54.5	30	1
3.825	7.1286	-1.13796	10.38552	-148.3	-58	37.5	1
3.83	6.677341	-0.14388	9.947341	-157.6	-59.2	43.8	1
3.835	6.19338	0.9156	9.875401	-167.8	-60.5	51.2	1
3.84	5.67018	1.98162	9.5811	-176.1	-62.5	56.5	1
3.845	5.33664	2.79258	9.47646	-184.2	-65.9	61.8	1
3.85	5.2974	3.5643	9.293341	-191.5	-69.2	66.7	1
3.855	5.487061	4.4145	9.110221	-196.9	-72.1	70.5	1
3.86	5.70942	5.11428	8.96634	-203.6	-73.5	74.9	1
3.865	6.12144	5.84676	8.82246	-206.9	-73	77.5	1
3.87	6.56616	6.513841	8.42352	-209.7	-70.3	80.5	1
3.875	6.93894	6.7362	7.84146	-211.3	-67.6	84.4	1
3.88	7.200541	7.13514	6.9324	-210	-64.3	89.7	1
3.885	6.82776	7.213621	5.519761	-206.7	-59.9	97.2	1
3.89	4.17906	6.80814	3.3354	-199.7	-56.7	105.9	1
3.895	6.010261	8.16846	2.86452	-183	-60.3	120.6	1
3.9	12.02052	14.6823	6.46152	-164.1	-47.1	120.8	1
3.905	1.93584	18.92022	6.86046	-147	43.4	73.9	1
3.91	-8.09652	21.16344	10.01928	-145.6	94.8	41.1	1
3.915	-14.81964	22.11828	6.35034	-153.3	102.7	21.7	1
3.92	-17.28522	19.13604	1.85082	-159.1	86.1	-1.4	1
3.925	-16.5789	21.23538	2.50482	-145.1	52.5	-23.8	1
3.93	-17.3964	24.66234	0.7978801	-131.3	32.1	-50.8	1
3.935	-17.50758	28.92642	-0.64746	-121.2	12.6	-81.8	1
3.94	-19.11642	30.2148	-6.09528	-109.2	-1.4	-112.2	1
3.945	-25.08744	32.2422	-8.057281	-88.6	-1.1	-149.5	1
3.95	-26.3235	39.52776	-4.71534	-66	-23.4	-167.6	1
3.955	-22.47798	42.84354	-7.076281	-67	-42.9	-172.4	1
3.96	-18.4428	41.41128	-9.293341	-71.4	-50.3	-174.1	1
3.965	-14.81964	39.23346	-8.711281	-63.9	-44.4	-157.2	1
3.97	-11.6085	32.98122	-4.71534	-51.6	-28.3	-121.8	1
3.975	-6.19338	17.2983	3.6624	-48.2	-14.9	-71.5	1
3.98	-5.5263	2.87106	11.28804	-45.7	-14.7	-9.3	1
3.985	-5.78136	-1.58268	13.43316	-28.9	-11.3	31.4	1
3.99	0.44472	-4.963861	12.34098	-26.1	-17.2	32.2	1
3.995	6.677341	-0.0327	10.63404	-13.2	-28.2	22.8	1
4	6.677341	6.7689	8.85516	1.2	-22.3	19.1	1
4.005	6.38304	8.829	7.47522	2.1	-12.2	9	1
4.01	4.44066	6.69696	7.985341	1	-9.1	-0.7	1
4.015	0.8959801	5.14698	7.9134	1.6	-4.3	-3.9	1
4.02	0.48396	5.591701	7.985341	1.8	-4.6	-4.9	1
4.025	2.79912	6.03642	7.76952	-2	-8.4	-4.5	1
4.03	3.87822	6.03642	7.62564	-6.7	-9.5	-3.3	1
4.035	3.50544	5.55246	7.87416	-10.3	-5.7	-4.5	1
4.04	3.24384	5.11428	7.985341	-14.7	-3	-7.5	1
4.045	3.21114	5.33664	7.84146	-18.7	0.1	-13.4	1
4.05	3.28308	5.814061	7.87416	-21.4	3.4	-16.5	1
4.055	3.24384	5.70288	8.09652	-24	3.8	-18.7	1
4.06	2.49828	5.40858	8.42352	-24.3	6	-19.3	1
4.065	1.49112	5.2974	8.711281	-23.1	7	-17.3	1
4.07	1.11834	5.36934	8.78322	-19.7	6.3	-14.4	1
4.075	1.22952	5.33664	8.75052	-17.2	5.6	-11.4	1
4.08	1.19028	5.2974	8.67858	-14.3	4.4	-8.4	1
4.085	1.30146	5.07504	8.75052	-11.2	2.9	-6.5	1
4.09	1.64154	4.78074	8.75052	-8.1	1.4	-5.4	1
4.095	1.64154	4.85268	8.75052	-5	1.1	-4.9	1
4.1	1.75272	4.93116	8.5674	-2	0.7	-4.9	1
4.105	1.90314	5.14698	8.495461	1.1	0.6	-4.9	1
4.11	1.90314	5.25816	8.38428	1.8	0.7	-5.1	1
4.115	1.8639	5.22546	8.35158	2.3	0	-5.1	1
4.12	1.93584	5.25816	8.42352	3.2	-0.3	-4.4	1
4.125	1.90314	5.25816	8.312341	3	0	-4.6	1
4.13	1.90314	5.25816	8.312341	3	-0.1	-4.6	1
4.135	1.93584	5.22546	8.35158	3	-0.2	-4.5	1
4.14	1.90314	5.22546	8.42352	3.9	-0.2	-4.7	1
4.145	1.90314	5.11428	8.45622	4.4	0	-4.2	1
4.15	1.90314	5.14698	8.42352	5.1	-0.3	-4.4	1
4.155	1.8639	5.25816	8.45622	5.6	-0.9	-4.4	1
4.16	1.90314	5.25816	8.35158	6	-1.2	-4.1	1
4.165	1.8639	5.22546	8.38428	6.5	-1.3	-3.9	1
4.17	1.90314	5.14698	8.42352	6.8	-1.1	-4.2	1
4.175	1.90314	5.18622	8.312341	7	-1.1	-4.4	1
4.18	1.90314	5.2974	8.35158	7.2	-0.8	-4.1	1
4.185	1.93584	5.18622	8.38428	7.2	-1.4	-4.4	1
4.19	1.93584	5.22546	8.35158	7.3	-1.5	-4.4	1
4.195	1.97508	5.22546	8.38428	7.4	-1.6	-4.7	1
4.2	1.93584	5.22546	8.35158	7.3	-1.3	-4.6	1
4.205	1.90314	5.2974	8.27964	7	-1.3	-4.6	1
4.21	1.90314	5.18622	8.2404	7.1	-1.8	-5	1
4.215	1.93584	5.18622	8.312341	6.7	-1.6	-4.9	1
4.22	2.01432	5.14698	8.38428	6.5	-1.2	-4.8	1
4.225	1.97508	5.18622	8.312341	6.5	-1	-5.2	1
4.23	2.01432	5.25816	8.16846	6.2	-0.6	-5.4	1
4.235	2.01432	5.18622	8.2404	5.5	-0.8	-6	1
4.24	1.93584	5.2974	8.20116	4.6	-0.5	-6.3	1
4.245	1.93584	5.2974	8.2404	4.2	-0.3	-7.2	1
4.25	1.93584	5.25816	8.20116	2.9	0	-7.3	1
4.255	1.97508	5.22546	8.12922	2.1	0.5	-7.5	1
4.26	2.05356	5.18622	8.2404	1.4	0.2	-8	1
4.265	2.16474	5.04234	8.27964	1.1	1	-8.2	1
4.27	2.1255	5.07504	8.35158	1	1.4	-9	1
4.275	2.05356	5.04234	8.38428	0.8	1.4	-9.7	1
4.28	1.97508	5.07504	8.45622	1.1	1.2	-10.5	1
4.285	1.8639	4.89192	8.495461	1	1	-11.5	1
4.29	2.34786	4.85268	8.63934	2.2	0.2	-11.4	1
4.295	2.27592	4.74804	8.67858	3.5	0	-12.6	1
4.3	2.3871	4.74804	8.67858	5.2	-0.1	-13.8	1
4.305	2.57022	4.63686	8.78322	7.7	-0.4	-15.7	1
4.31	2.49828	4.66956	8.85516	9.3	0.4	-17.4	1
4.315	2.57022	4.89192	8.894401	12.8	0	-20	1
4.32	2.60946	4.81998	8.894401	15	-0.5	-22.7	1
4.325	2.34786	4.89192	8.894401	17.4	-1.4	-25.3	1
4.33	2.16474	4.81998	9.03828	19.8	-3.5	-28.3	1
4.335	1.79196	4.93116	8.9271	22.8	-6	-31.3	1
4.34	1.37994	5.18622	9.14946	27.9	-9.1	-35.9	1
4.345	1.30146	5.14698	8.9271	30.3	-14.2	-40.6	1
4.35	1.6023	4.963861	8.96634	33.1	-21.4	-45.7	1
4.355	1.67424	4.89192	9.00558	36.1	-28.1	-52.7	1
4.36	1.22952	4.93116	8.9271	38.5	-34.8	-59.9	1
4.365	0.92868	4.78074	9.110221	38.8	-46.7	-71.8	1
4.37	1.53036	4.55838	9.07752	37	-56.9	-81	1
4.375	1.75272	4.63686	8.85516	34.2	-65.8	-90.8	1
4.38	1.64154	4.963861	8.67858	31.3	-73.7	-100.8	1
4.385	1.8639	5.14698	8.495461	26.9	-82.3	-111.9	1
4.39	2.1255	5.04234	8.35158	20.4	-93.5	-124.8	1
4.395	2.23668	5.11428	8.27964	14.7	-100.5	-135.1	1
4.4	2.27592	5.2974	8.09652	7.7	-107.4	-145.7	1
4.405	2.6487	5.36934	8.02458	0.6	-113.6	-155.2	1
4.41	2.57022	5.519761	7.84146	-7	-119.4	-164.4	1
4.415	2.30862	5.77482	7.73028	-13.9	-124.8	-173.1	1
4.42	2.6487	5.814061	7.51446	-21	-130.3	-181.4	1
4.425	2.79912	5.92524	7.586401	-29.2	-135.4	-191.6	1
4.43	2.79912	5.95794	7.44252	-35.8	-137.3	-198.7	1
4.435	2.75988	6.06912	7.403281	-42.1	-140.2	-204.4	1
4.44	2.34786	6.33072	7.04358	-49.5	-143	-210.7	1
4.445	2.3871	6.43536	7.004341	-54	-146.2	-215.7	1
4.45	2.57022	6.33072	7.076281	-59.1	-150.3	-219.5	1
4.455	2.42634	6.36342	6.71658	-64.1	-150.8	-222.8	1
4.46	2.42634	6.585781	6.97164	-67.5	-152.4	-226.3	1
4.465	2.01432	6.62502	6.86046	-70.6	-153.5	-228.5	1
4.47	1.64154	6.54654	6.86046	-74.3	-154.8	-230.1	1
4.475	1.6023	6.585781	6.86046	-76.5	-157.2	-232.2	1
4.48	1.49112	6.585781	6.97164	-78.1	-159.7	-232.7	1
4.485	1.56306	6.40266	7.11552	-79.5	-159.1	-233.5	1
4.49	1.3407	6.40266	7.298641	-81.2	-158.6	-233.5	1
4.495	1.22952	6.291481	7.44252	-81.7	-156.6	-233.1	1
4.5	1.0791	6.219541	7.54716	-81.6	-155.6	-232.6	1
4.505	1.37994	6.03642	7.76952	-80.9	-154.7	-231.3	1
4.51	1.0791	5.92524	7.73028	-79.5	-152.5	-229.3	1
4.515	1.30146	5.63094	8.057281	-78.4	-149.7	-226.5	1
4.52	1.03986	5.591701	7.87416	-77.1	-146.4	-224	1
4.525	1.53036	5.40858	8.20116	-75.5	-143.5	-219.3	1
4.53	1.37994	5.36934	8.2404	-74.3	-139.9	-215.6	1
4.535	1.0791	5.07504	8.09652	-73.5	-136	-211	1
4.54	1.03986	5.04234	8.42352	-71.9	-132.9	-205.9	1
4.545	1.00716	4.89192	8.63934	-70.9	-128.6	-201	1
4.55	0.96792	4.74804	8.63934	-70.4	-123.6	-193.6	1
4.555	1.00716	4.74804	8.711281	-69.2	-118.2	-187.9	1
4.56	0.8175	4.63686	8.85516	-68.6	-113.1	-181.7	1
4.565	0.44472	4.4145	8.96634	-68.3	-106.4	-173.4	1
4.57	0.25506	4.525681	9.03828	-68.3	-100.3	-164.9	1
4.575	0.51666	4.48644	9.07752	-68.3	-93.8	-154.7	1
4.58	0.92868	4.66956	9.03828	-67.2	-85.1	-142.7	1
4.585	1.22952	4.93116	8.67858	-66.4	-70.8	-124.9	1
4.59	1.93584	5.66364	8.057281	-63.9	-57.3	-108	1
4.595	0.40548	6.88008	7.54716	-59.2	-36.2	-87.7	1
4.6	-0.8175	8.2404	7.403281	-50.7	-14.2	-55.7	1
4.605	-2.08626	8.46276	7.33134	-43.2	0.2	-28.7	1
4.61	-5.33664	7.507921	7.62564	-37.1	7.3	-0.9	1
4.615	-3.02148	5.48052	8.82246	-30.8	-1.3	18.4	1
4.62	1.0791	3.34848	9.2214	-28.9	-14.6	25.9	1
4.625	3.9894	3.16536	9.36528	-24.5	-14.7	28.4	1
4.63	5.11428	3.71472	9.18216	-20.3	-9.3	25.9	1
4.635	5.0031	4.19214	8.9271	-16.8	-1.8	17.7	1
4.64	4.10712	4.37526	8.96634	-14.4	2.2	10.5	1
4.645	2.60946	4.19214	8.894401	-12.8	4.2	4.9	1
4.65	1.3407	4.48644	8.711281	-10.7	5.4	1.5	1
4.655	1.0791	4.78074	8.67858	-8.8	4.9	0.7	1
4.66	1.22952	4.85268	8.52816	-6.6	3.6	1.1	1
4.665	1.45188	4.74804	8.45622	-6	3	1.4	1
4.67	1.6023	4.74804	8.495461	-5.6	2.8	1.7	1
4.675	1.93584	4.81998	8.42352	-5.3	2.8	1.1	1
4.68	2.08626	4.93116	8.42352	-5.8	3.5	0	1
4.685	2.05356	4.85268	8.495461	-6.2	3.7	-1.4	1
4.69	1.56306	4.78074	8.5674	-6.5	4.9	-2	1
4.695	1.03986	4.93116	8.63934	-6.3	5	-2.8	1
4.7	0.96792	4.93116	8.63934	-6	4	-3	1
4.705	1.15104	4.81998	8.711281	-4.7	3.2	-1.8	1
4.71	1.0791	4.85268	8.78322	-3.6	1.8	0.1	1
4.715	1.0791	4.85268	8.75052	-2.8	0.9	0.9	1
4.72	1.26876	4.93116	8.600101	-1.8	0.4	1.6	1
4.725	1.45188	4.93116	8.67858	-1.6	-0.6	1.7	1
4.73	1.6023	5.07504	8.63934	-1.1	-1.4	1.4	1
4.735	1.71348	5.18622	8.5674	-0.3	-2	1.4	1
4.74	1.8639	5.25816	8.63934	-0.1	-2.3	0.5	1
4.745	1.97508	5.36934	8.63934	-0.7	-3	0.7	1
4.75	1.90314	5.22546	8.600101	-1.5	-2.5	0.1	1
4.755	1.90314	5.11428	8.495461	-2.1	-2.2	0.5	1
4.76	2.01432	5.0031	8.600101	-2.4	-1.6	-0.4	1
4.765	1.97508	4.963861	8.495461	-1.9	-1.1	-0.7	1
4.77	1.82466	4.963861	8.600101	-1.9	-1.1	-1.1	1
4.775	1.71348	4.85268	8.63934	-2.2	-0.2	-1.1	1
4.78	1.6023	4.93116	8.63934	-1.8	0	-1.4	1
4.785	1.67424	4.93116	8.711281	-1.1	-0.1	-1.1	1
4.79	1.53036	5.0031	8.63934	-0.4	0	-0.6	1
4.795	1.56306	4.963861	8.63934	0.2	0	-0.7	1
4.8	1.45188	5.11428	8.600101	0.9	0.2	-0.2	1
4.805	1.6023	5.18622	8.78322	1.4	0	0	1
4.81	1.56306	5.44782	8.78322	2.7	0.4	0.6	1
4.815	1.71348	5.63094	8.9271	3.4	1.3	0.5	1
4.82	1.56306	5.55246	8.600101	3.3	1.2	0.9	1
4.825	1.56306	5.33664	8.5674	3.4	0.7	2.1	1
4.83	1.49112	5.22546	8.600101	4.3	0.7	2.5	1
4.835	1.56306	5.0031	8.5674	5	0.1	2.7	1
4.84	1.56306	4.963861	8.600101	5.4	-0.6	2.9	1
4.845	1.45188	4.93116	8.63934	6.5	-1.4	2.3	1
4.85	1.67424	4.81998	8.45622	7.1	-2.3	1.7	1
4.855	1.82466	4.81998	8.5674	7.4	-2.6	1.9	1
4.86	1.56306	4.74804	8.45622	7.9	-2.7	2	1
4.865	1.6023	4.63686	8.312341	6.9	-2.8	1.4	1
4.87	1.56306	4.78074	8.312341	6.6	-3.5	1.5	1
4.875	1.64154	4.74804	8.38428	5.9	-2.9	0.8	1
4.88	1.79196	4.85268	8.52816	5.5	-2.8	0.4	1
4.885	1.79196	5.18622	8.600101	4.9	-2.8	0	1
4.89	1.67424	5.48052	8.495461	4.1	-2.5	0.4	1
4.895	1.71348	5.36934	8.38428	2.8	-3	0.4	1
4.9	1.71348	5.14698	8.38428	1.6	-3.5	1.7	1
4.905	1.6023	4.963861	8.38428	0.5	-3.5	2.8	1
4.91	1.45188	4.85268	8.312341	-0.2	-3.5	3.4	1
4.915	1.45188	4.89192	8.35158	-0.7	-3.4	3.7	1
4.92	1.49112	4.89192	8.20116	-1.5	-3.6	4.4	1
4.925	1.49112	4.78074	8.12922	-1.6	-3.2	4.1	1
4.93	1.45188	4.7088	8.20116	-1.6	-4.2	4.8	1
4.935	1.3407	4.63686	8.27964	-1.7	-3.5	5.5	1
4.94	1.41264	4.55838	8.35158	-2.1	-3.2	4.9	1
4.945	1.49112	4.55838	8.52816	-1.5	-2.5	5.3	1
4.95	1.64154	4.66956	8.52816	-0.7	-2.8	5.3	1
4.955	1.71348	4.63686	8.45622	-0.4	-3	5.1	1
4.96	1.79196	4.63686	8.35158	-0.3	-3.5	5	1
4.965	1.75272	4.63686	8.2404	0.4	-3.3	4.2	1
4.97	1.82466	4.59762	8.09652	1.3	-2.8	4.3	1
4.975	1.82466	4.4145	8.09652	1.4	-3.1	3.7	1
4.98	1.75272	4.26408	7.985341	1.2	-2.8	2.6	1
4.985	1.79196	4.23138	8.2404	1.2	-3.2	2.3	1
4.99	1.75272	4.45374	8.45622	1.5	-2.9	1.1	1
4.995	1.67424	4.78074	8.52816	2.3	-2.1	0.4	1
5	1.90314	4.93116	8.495461	2.4	-1.4	0	1
5.005	1.8639	5.0031	8.52816	2	-0.2	0	1
5.01	1.82466	4.963861	8.63934	1.8	0.9	0.2	1
5.015	1.82466	5.07504	8.67858	1.8	2.4	-0.1	1
5.02	1.8639	5.14698	8.67858	2.5	3.5	-0.5	1
5.025	1.75272	5.18622	8.67858	2.5	3.7	-0.3	1
5.03	1.56306	5.18622	8.63934	2	4.7	-0.4	1
5.035	1.6023	5.14698	8.67858	2.7	3.5	-0.4	1
5.04	1.67424	5.22546	8.67858	2.9	2.5	0.2	1
5.045	1.67424	5.18622	8.5674	2.9	1.8	0.2	1
5.05	1.75272	5.36934	8.75052	3.1	1.4	0.3	1
5.055	1.79196	5.33664	8.67858	3	0.7	0.2	1
5.06	1.82466	5.18622	8.63934	3.5	0.2	0	1
5.065	1.8639	5.11428	8.63934	3.5	0.4	-0.5	1
5.07	2.01432	5.18622	8.600101	3.3	-0.1	-0.9	1
5.075	2.08626	5.36934	8.63934	4.2	0.2	-1.1	1
5.08	2.08626	5.36934	8.52816	3.9	1.1	-1.6	1
5.085	2.05356	5.14698	8.52816	3.7	0.7	-1.7	1
5.09	2.08626	5.04234	8.495461	3.9	0.5	-1.9	1
5.095	2.05356	5.04234	8.52816	4.4	0.4	-3.6	1
5.1	2.27592	5.11428	8.52816	5.2	0.2	-4.3	1
5.105	2.27592	5.11428	8.495461	5.5	1.1	-5.1	1
5.11	2.30862	5.07504	8.495461	6.1	1.8	-6	1
5.115	2.19744	5.04234	8.45622	7.3	2.8	-6.6	1
5.12	2.23668	5.04234	8.42352	8.1	2.5	-7.6	1
5.125	2.19744	5.0031	8.45622	8.2	3.1	-7.3	1
5.13	2.3871	4.89192	8.495461	9.6	3.9	-8.5	1
5.135	2.60946	4.74804	8.495461	9.7	4.8	-9	1
5.14	2.53752	4.78074	8.45622	10.2	5	-10.5	1
5.145	2.30862	4.74804	8.38428	10.9	6.5	-12.1	1
5.15	2.42634	4.48644	8.45622	11.4	7.6	-13.6	1
5.155	2.72064	4.00902	8.63934	11.6	7.9	-15.6	1
5.16	2.87106	3.75396	8.85516	12.5	8.8	-17.7	1
5.165	1.90314	4.08096	8.82246	14.4	11.4	-20.8	1
5.17	-1.49112	4.963861	9.00558	15.1	10.7	-24.9	1
5.175	-2.72064	6.06912	9.40452	12.7	-1.9	-33.6	1
5.18	-1.79196	5.2974	9.110221	6.3	-21.7	-49	1
5.185	0.40548	4.89192	8.75052	-0.3	-39.6	-70.4	1
5.19	2.01432	4.89192	8.82246	-6.6	-57.3	-94.9	1
5.195	1.67424	4.78074	8.63934	-12.9	-68.3	-115.1	1
5.2	1.15104	4.81998	8.35158	-19.8	-80.4	-134.4	1
5.205	1.45188	4.78074	8.42352	-25.5	-92.6	-151.4	1
5.21	1.71348	4.59762	8.38428	-32.2	-103.1	-166.6	1
5.215	1.49112	4.66956	8.2404	-38.9	-110.8	-180.1	1
5.22	1.71348	4.89192	8.09652	-43.4	-114.1	-188.3	1
5.225	1.6023	5.25816	8.02458	-45.9	-115	-191.1	1
5.23	1.6023	5.48052	7.80222	-47.3	-113.2	-189.9	1
5.235	1.71348	5.70288	7.73028	-48.2	-108.5	-183.3	1
5.24	2.05356	5.886	7.586401	-47.6	-96.8	-169.4	1
5.245	2.3871	6.06912	7.51446	-45.2	-83.5	-150	1
5.25	1.79196	6.54654	7.298641	-40.3	-65.8	-124.1	1
5.255	1.15104	6.91932	7.22016	-33.6	-46.5	-91.4	1
5.26	-0.22236	6.91932	7.37058	-25.4	-26.5	-54.6	1
5.265	-4.36872	6.991261	7.73028	-14.4	-5.8	-6	1
5.27	-5.37588	7.10244	8.85516	-7.7	-7.3	19.3	1
5.275	1.03986	4.525681	8.63934	-9.2	-21.9	25.7	1
5.28	5.97102	4.08096	8.38428	-9.5	-27	25.7	1
5.285	5.07504	4.81998	9.03828	-3.2	-19.8	22.9	1
5.29	1.67424	4.78074	8.5674	-0.8	-10.5	17.9	1
5.295	0.8959801	4.963861	8.63934	1	-11.8	14.7	1
5.3	2.08626	5.11428	8.52816	2.1	-14.4	13.8	1
5.305	3.02148	5.11428	8.312341	1.6	-14.9	14	1
5.31	2.9103	5.0031	8.27964	1.8	-13	13.3	1
5.315	2.83182	4.81998	8.27964	0.9	-10.9	12.2	1
5.32	2.98224	4.74804	8.20116	-0.1	-8.7	9.8	1
5.325	3.24384	4.7088	8.12922	-1.9	-5.3	7.6	1
5.33	3.09342	4.66956	8.20116	-4.1	-2.5	5.6	1
5.335	2.49828	4.48644	8.45622	-6	0	3	1
5.34	1.79196	4.59762	8.42352	-7.6	2.5	0.9	1
5.345	1.75272	4.78074	8.600101	-7.9	2.5	0.2	1
5.35	1.67424	4.85268	8.600101	-7.9	2.3	0	1
5.355	1.53036	4.7088	8.711281	-7.6	2.5	-0.1	1
5.36	1.22952	4.66956	8.67858	-6.3	2.3	0.4	1
5.365	1.22952	4.7088	8.711281	-4.7	1.6	0	1
5.37	1.3407	5.14698	8.600101	-3	1.3	0.1	1
5.375	1.45188	5.14698	8.600101	-1.1	0.8	0.6	1
5.38	1.45188	5.07504	8.495461	0	0	0.5	1
5.385	1.6023	4.963861	8.600101	0.9	-0.1	1.1	1
5.39	1.79196	5.07504	8.5674	1.8	-0.8	0.9	1
5.395	1.90314	5.14698	8.52816	2.2	-0.8	0.4	1
5.4	1.90314	5.25816	8.495461	2.5	-0.1	0.4	1
5.405	1.90314	5.18622	8.495461	3.1	-0.2	0.3	1
5.41	1.75272	5.22546	8.495461	3	0.4	0	1
5.415	1.79196	5.04234	8.5674	2.6	0.7	-0.4	1
5.42	1.90314	5.14698	8.495461	3.3	0.8	-0.7	1
5.425	1.97508	5.22546	8.52816	3.8	1.8	-1.4	1
5.43	1.97508	5.2974	8.52816	4.2	2.5	-2	1
5.435	1.90314	5.40858	8.600101	3.7	2.9	-2.4	1
5.44	1.97508	5.2974	8.495461	4.6	3.7	-2.5	1
5.445	2.1255	5.22546	8.52816	5.3	2.6	-2.4	1
5.45	2.08626	5.22546	8.45622	6.3	2.4	-3	1
5.455	2.1255	5.2974	8.45622	7.1	2.8	-3.9	1
5.46	2.01432	5.519761	8.63934	8.1	3.2	-4.6	1
5.465	2.1255	5.33664	8.495461	8.5	3.4	-5.7	1
5.47	1.97508	5.25816	8.45622	9.4	4.2	-6.1	1
5.475	2.19744	5.18622	8.45622	10.2	3.9	-7.4	1
5.48	2.19744	5.07504	8.35158	9.7	4.4	-8.1	1
5.485	2.19744	5.11428	8.312341	10	4.7	-8.7	1
5.49	2.30862	5.07504	8.35158	10	4.9	-9.3	1
5.495	2.45904	4.963861	8.312341	9.8	5.6	-9.8	1
5.5	2.34786	4.93116	8.27964	9.4	5.8	-10.5	1
5.505	2.19744	4.89192	8.2404	8.8	6.5	-11.6	1
5.51	1.90314	4.78074	8.27964	9.1	7.5	-13	1
5.515	2.45904	4.37526	8.495461	8.6	7.2	-14	1
5.52	2.6487	3.89784	8.75052	8.5	7.7	-15.8	1
5.525	-0.18312	3.34848	9.03828	7.9	9.1	-18.8	1
5.53	-2.08626	5.11428	9.62034	7.5	1.4	-26.5	1
5.535	-3.13266	3.75396	9.80346	-1	-21.2	-55.2	1
5.54	-0.40548	3.96978	8.42352	-10.2	-34.4	-79.8	1
5.545	1.82466	4.37526	9.110221	-13.3	-53.2	-97.5	1
5.55	1.64154	4.19214	8.2404	-19.4	-62.8	-116.8	1
5.555	1.67424	4.78074	8.67858	-23.8	-73.2	-131.3	1
5.56	1.30146	5.07504	8.52816	-28.6	-80.8	-144.9	1
5.565	1.37994	4.963861	8.38428	-33.1	-86.5	-153.7	1
5.57	2.30862	5.07504	8.2404	-34.9	-90.4	-159.2	1
5.575	2.57022	5.11428	8.09652	-37.5	-90.9	-160.1	1
5.58	2.27592	5.48052	7.985341	-38.4	-86.5	-156.8	1
5.585	2.68794	5.70288	7.76952	-38.7	-80.6	-146.2	1
5.59	2.94954	6.03642	7.37058	-37.4	-71.9	-132.7	1
5.595	2.53752	6.33072	7.298641	-34.1	-58.8	-112	1
5.6	1.45188	6.7362	7.2594	-29.3	-42.6	-85.8	1
5.605	0.07194	7.10244	7.14822	-23.1	-23.1	-49.2	1
5.61	-3.13266	7.3575	7.54716	-15.5	-4.9	-13	1
5.615	-4.92462	7.17438	8.5674	-10.7	-3.7	12	1
5.62	1.41264	4.7088	9.00558	-11.4	-17.9	20.5	1
5.625	5.44782	3.67548	8.600101	-11.8	-20.7	21.2	1
5.63	3.50544	4.7088	8.9271	-4.8	-13.5	19.1	1
5.635	1.41264	5.04234	8.5674	-1.3	-7.5	14.5	1
5.64	1.79196	5.36934	8.495461	0.4	-8.4	12	1
5.645	2.3871	5.18622	8.35158	0.9	-8.8	10.7	1
5.65	2.42634	4.78074	8.42352	0.7	-8.4	9.7	1
5.655	2.75988	4.48644	8.495461	-0.3	-7	8.6	1
5.66	3.32232	4.59762	8.27964	-1.4	-4.9	7.3	1
5.665	3.35502	5.0031	8.20116	-2.4	-2.5	4.5	1
5.67	3.02148	5.14698	8.20116	-3.7	-0.4	2.5	1
5.675	2.34786	4.93116	8.312341	-4.9	2.3	0.2	1
5.68	1.93584	4.85268	8.45622	-5.5	3.5	-1.4	1
5.685	1.93584	4.89192	8.52816	-6	3.3	-2.4	1
5.69	1.90314	4.93116	8.5674	-5.8	3.4	-3.5	1
5.695	1.49112	5.04234	8.5674	-4.6	4.2	-4.2	1
5.7	1.26876	5.18622	8.5674	-3	4.2	-4.6	1
5.705	1.19028	5.22546	8.600101	-1.6	3.2	-4.4	1
5.71	1.30146	5.22546	8.63934	0	2	-4.4	1
5.715	1.45188	5.25816	8.63934	1.4	1.5	-4.2	1
5.72	1.56306	5.40858	8.5674	3.7	1	-3.9	1
5.725	1.64154	5.519761	8.63934	5.3	0.9	-3.7	1
5.73	1.67424	5.55246	8.67858	6.2	1.1	-3.8	1
5.735	1.79196	5.33664	8.67858	7	0.6	-3.2	1
5.74	1.93584	5.40858	8.52816	8.1	0	-3	1
5.745	2.05356	5.591701	8.5674	10.4	0.1	-3.4	1
5.75	2.08626	5.74212	8.63934	11.6	0.8	-3.8	1
5.755	2.34786	5.95794	8.75052	13.1	1.8	-4	1
5.76	2.45904	5.814061	8.600101	13.5	3	-5	1
5.765	2.23668	5.95794	8.600101	14	3.5	-5.1	1
5.77	2.01432	5.92524	8.45622	13.7	3.5	-4.7	1
5.775	1.71348	5.886	8.600101	13.1	2.5	-5.2	1
5.78	1.03986	6.06912	8.9271	12.1	0	-5.9	1
5.785	1.56306	5.519761	8.38428	8.5	-1.9	-7.7	1
5.79	2.1255	5.519761	8.42352	6.5	-5.6	-8.8	1
5.795	1.93584	5.74212	8.27964	6	-7.8	-9	1
5.8	-0.8567401	5.18622	8.5674	5	-8.4	-9.4	1
5.805	-1.82466	6.4746	8.78322	3.6	-22.1	-12.7	1
5.81	-0.44472	4.89192	8.85516	0	-42.5	-27.5	1
5.815	0.5559	4.66956	7.76952	-2.5	-42.9	-44.8	1
5.82	0.5559	5.99718	8.45622	-1	-55.9	-61.6	1
5.825	-0.77826	6.40266	7.69758	-3.7	-62.8	-76.5	1
5.83	-0.77826	6.84084	7.44252	-7	-75.7	-93.8	1
5.835	-0.59514	7.13514	7.11552	-10.6	-89.3	-110.8	1
5.84	-0.44472	7.39674	6.74928	-15.2	-101.3	-127.8	1
5.845	0.07194	7.72374	6.572701	-20	-111.3	-143.7	1
5.85	0.14388	7.9134	6.2457	-24.7	-118.9	-157.5	1
5.855	0.48396	8.057281	6.09528	-31.3	-128	-173.4	1
5.86	1.15104	8.09652	5.99064	-35.9	-134.4	-185	1
5.865	1.82466	7.9461	6.13452	-41.1	-137.7	-194	1
5.87	2.49828	7.54062	6.2457	-47.3	-138.5	-202.3	1
5.875	3.1719	6.95202	6.38958	-51	-136.5	-205.1	1
5.88	3.91746	6.25224	6.64464	-54.6	-132.7	-204.6	1
5.885	5.22546	5.04234	7.18746	-56.9	-125.5	-198.8	1
5.89	6.49422	3.5643	7.76952	-58.8	-113.7	-187.6	1
5.895	7.462141	2.02086	8.45622	-60.3	-98	-168.4	1
5.9	8.32542	0.5886	9.2214	-59	-75.5	-140.4	1
5.905	8.02458	-0.7717201	10.2351	-54.6	-39.4	-94.4	1
5.91	5.74866	-2.20398	11.58234	-49.8	-10.2	-51.4	1
5.915	-1.64154	-1.72656	11.68698	-43.5	13.9	-7.7	1
5.92	-7.1286	3.12612	10.2024	-33.1	22.3	22.6	1
5.925	-5.37588	5.44782	8.45622	-28.4	7.7	22.8	1
5.93	4.32948	5.99718	9.14946	-23.6	-12.6	12.7	1
5.935	9.816541	3.67548	9.18216	-19	-15.2	9.4	1
5.94	5.5263	1.58268	8.09652	-12.1	-1.5	9.8	1
5.945	-1.15104	2.3871	8.894401	0	4.8	8	1
5.95	-3.4335	3.78666	9.110221	6	0.7	4.9	1
5.955	-0.8567401	4.4145	8.12922	4.1	-9.4	3.1	1
5.96	3.06072	4.525681	7.985341	2.8	-16	1.6	1
5.965	4.55184	4.81998	8.38428	3.2	-14.3	1.1	1
5.97	4.06788	4.7088	8.27964	2.3	-7.7	-0.5	1
5.975	3.32232	4.66956	8.16846	-1.2	-1	-5.1	1
5.98	2.9103	5.11428	8.20116	-5.6	4.4	-10.6	1
5.985	3.1719	5.44782	8.35158	-9.7	7.4	-13.7	1
5.99	3.28308	5.63094	8.5674	-14.1	10	-15.8	1
5.995	2.94954	5.70288	8.85516	-16.5	12.1	-16.2	1
6	2.1255	6.1803	8.82246	-16.8	14.9	-17	1
6.005	1.6023	6.14106	8.711281	-16.9	14.9	-16.7	1
6.01	1.30146	5.84676	8.75052	-15.7	13.3	-15.5	1
6.015	1.00716	5.70288	8.85516	-13.1	10	-14	1
6.02	0.8959801	5.886	8.9271	-10	8.2	-12.1	1
6.025	1.0791	5.95794	8.894401	-6.5	5.3	-9.3	1
6.03	1.00716	5.886	8.82246	-3.8	2.5	-6.1	1
6.035	0.96792	5.63094	8.85516	-0.5	0.5	-3.7	1
6.04	0.96792	5.33664	8.85516	1.6	-0.9	-2	1
6.045	1.30146	5.2974	8.82246	2.8	-2.3	-0.8	1
6.05	1.56306	5.44782	8.711281	5	-3.2	-0.4	1
6.055	1.82466	5.70288	8.711281	6.5	-3.6	0.5	1
6.06	1.79196	5.74212	8.5674	7.9	-3.6	0.1	1
6.065	1.71348	5.814061	8.5674	8.6	-3.9	0.5	1
6.07	1.75272	5.77482	8.52816	9.8	-3.5	0.7	1
6.075	1.97508	5.63094	8.67858	10	-3.6	0.4	1
6.08	2.08626	5.814061	8.78322	10.5	-3.9	0.9	1
6.085	2.05356	5.84676	8.75052	10.5	-4	0.4	1
6.09	2.08626	5.886	8.52816	10.2	-4.9	0.2	1
6.095	1.97508	5.95794	8.63934	9.6	-4.9	-0.2	1
6.1	1.82466	5.814061	8.52816	9.1	-4.4	0.2	1
6.105	1.67424	5.591701	8.67858	8.6	-5.3	0.6	1
6.11	1.82466	5.591701	8.600101	8.7	-5.3	-0.2	1
6.115	1.49112	5.48052	8.495461	7.8	-5.8	0.1	1
6.12	0.63438	5.77482	8.75052	7.5	-5.9	-1.6	1
6.125	0.0327	5.92524	8.67858	6	-7.6	-4.1	1
6.13	-1.22952	5.886	8.711281	3.4	-10.2	-7.8	1
6.135	-2.42634	6.06912	9.00558	1.1	-13.1	-14.9	1
6.14	-3.39426	6.33072	8.82246	-2.8	-18.2	-26.9	1
6.145	-4.88538	6.88008	8.75052	-6.3	-24.3	-40.1	1
6.15	-6.49422	8.057281	8.75052	-9.8	-31.2	-57.3	1
6.155	-7.80222	9.312961	8.38428	-15.1	-40.3	-77	1
6.16	-7.76298	10.70598	7.87416	-21.9	-56.1	-96.6	1
6.165	-6.97818	11.00028	6.49422	-30.8	-72.5	-115.6	1
6.17	-6.19338	11.445	5.519761	-38.3	-84	-134.8	1
6.175	-4.88538	12.25596	5.22546	-43.6	-97.5	-158.3	1
6.18	-3.7278	11.88318	4.24446	-48.5	-105.7	-173	1
6.185	-2.79912	11.07876	3.3027	-51.7	-110.8	-186.2	1
6.19	-1.67424	10.63404	3.0084	-51.5	-116.4	-200.2	1
6.195	-0.7455601	9.79038	2.90376	-50.4	-117.8	-209.2	1
6.2	0.40548	8.7963	3.26346	-48.6	-118.6	-216.4	1
6.205	1.41264	7.46868	3.9567	-46.7	-115.4	-221.4	1
6.21	2.49828	5.74212	5.2974	-45.4	-110.6	-222.3	1
6.215	3.84552	3.93708	7.14822	-44.4	-105	-220	1
6.22	5.37588	1.68732	9.47646	-44.9	-98.4	-212.7	1
6.225	5.97102	-0.36624	12.74646	-48.5	-91.2	-194.9	1
6.23	8.920561	-2.9757	16.26498	-54.7	-94.7	-173.2	1
6.235	14.11332	-8.71782	15.53904	-68.9	-94.9	-145.5	1
6.24	17.35716	-10.92834	14.95698	-68.1	-81.5	-115.6	1
6.245	21.95478	-7.9134	12.45216	-52.2	-69.9	-79.8	1
6.25	25.42752	-3.19806	6.2457	-32.2	-49.8	-39.8	1
6.255	25.31634	3.5643	3.11958	-8	-30.1	-4.8	1
6.26	14.11332	6.88008	3.23076	14.1	-4.4	25.4	1
6.265	-5.0031	11.70006	10.2024	29.8	25.2	33.1	1
6.27	-8.84862	10.5948	13.39392	25	9.4	33.1	1
6.275	-6.677341	4.63686	7.9134	-8.6	-12.7	24	1
6.28	0.07194	5.33664	9.110221	-9.9	-29.9	15.4	1
6.285	6.97818	3.8586	7.47522	-14.7	-36.8	13.3	1
6.29	8.397361	3.38118	6.422281	-15.4	-30.3	15.5	1
6.295	5.63748	4.34256	7.76952	-6.3	-19.3	19.3	1
6.3	2.42634	5.11428	8.711281	-3.4	-10.6	19.9	1
6.305	1.22952	5.84676	9.14946	-5.4	-10.2	17.1	1
6.31	1.11834	5.63094	8.5674	-10	-10.7	14.2	1
6.315	1.79196	4.93116	8.057281	-12.8	-10.1	10.8	1
6.32	2.45904	4.37526	8.12922	-12.3	-8.6	8.9	1
6.325	2.30862	4.34256	8.600101	-9.3	-5	7.9	1
6.33	1.45188	4.7088	8.711281	-7.5	-2	7.9	1
6.335	0.40548	5.07504	8.82246	-6.3	-1.3	6.4	1
6.34	-0.40548	5.519761	9.18216	-6.2	-2.9	4.9	1
6.345	-0.70632	5.814061	9.47646	-6.8	-6.5	2.6	1
6.35	-0.14388	5.886	9.692281	-8.4	-12.3	0.3	1
6.355	0.48396	5.77482	9.62034	-10.2	-16.9	-0.2	1
6.36	0.37278	5.63094	9.33258	-11.8	-19.6	0.2	1
6.365	0.18312	5.33664	9.14946	-12.7	-22.9	0.4	1
6.37	0.25506	5.36934	9.07752	-13.2	-25.4	-1	1
6.375	0.48396	5.591701	9.2541	-13.7	-28.9	-2.3	1
6.38	0.92868	5.99718	9.2541	-14.3	-32.2	-3.8	1
6.385	1.15104	5.99718	8.96634	-16.8	-34.6	-5.3	1
6.39	1.53036	5.77482	8.67858	-19	-35.2	-6.7	1
6.395	1.75272	5.48052	8.63934	-19.7	-36.6	-8.8	1
6.4	1.37994	5.2974	8.5674	-19.5	-37.1	-11.1	1
6.405	0.48396	5.25816	8.5674	-19.8	-35.7	-15	1
6.41	-1.03986	5.22546	8.78322	-19	-33.7	-22.5	1
6.415	-2.05356	5.25816	8.96634	-19.1	-33.6	-32.2	1
6.42	-4.36872	5.55246	8.85516	-20	-33.5	-44.3	1
6.425	-6.795061	5.95794	9.5484	-21.5	-32.6	-63	1
6.43	-7.952641	6.95202	10.16316	-23.9	-34.7	-86.7	1
6.435	-7.612561	7.57986	10.09122	-31.5	-42.7	-114.1	1
6.44	-6.867	7.6191	9.293341	-39.2	-48.2	-135.2	1
6.445	-5.78136	7.80222	8.82246	-44.3	-52.7	-154.8	1
6.45	-4.5126	7.76298	8.312341	-48.1	-56.7	-173.1	1
6.455	-3.50544	7.76298	7.76952	-50.3	-58.7	-189	1
6.46	-2.34786	7.87416	7.403281	-51.6	-61.1	-205.3	1
6.465	-1.11834	7.9134	7.298641	-51.8	-63.4	-215.2	1
6.47	0.2943	7.87416	7.22016	-51.8	-64.3	-222.4	1
6.475	1.11834	7.3575	6.71658	-51.5	-62.7	-227.1	1
6.48	1.41264	6.62502	6.2457	-51.4	-62.8	-230.7	1
6.485	1.67424	6.03642	5.84022	-49	-66.8	-230.7	1
6.49	2.08626	5.40858	5.48052	-46.6	-72.3	-228.1	1
6.495	2.60946	4.81998	5.2647	-42.9	-78.1	-222.8	1
6.5	2.94954	4.26408	5.36934	-39.3	-83.5	-217.3	1
6.505	3.09342	3.78666	5.80752	-35.7	-87.6	-210.4	1
6.51	3.35502	3.2373	6.46152	-30.9	-91.7	-198.8	1
6.515	3.84552	2.9757	7.403281	-28.2	-93.8	-188.5	1
6.52	4.5126	2.90376	8.02458	-26.9	-94.2	-177.9	1
6.525	5.487061	3.05418	8.45622	-26	-94.5	-165.7	1
6.53	6.90624	3.01494	8.600101	-25.4	-93.3	-153.8	1
6.535	8.770141	3.19806	8.75052	-24.2	-89.2	-142.3	1
6.54	10.18932	3.96978	8.9271	-21.1	-79.7	-132.5	1
6.545	10.5621	4.19214	8.16846	-18.1	-64.9	-117.8	1
6.55	10.791	3.8259	7.76952	-16.1	-58.6	-103.3	1
6.555	11.27496	3.64278	7.69758	-12.6	-55	-87.5	1
6.56	11.98128	3.67548	7.73028	-8.2	-48.9	-65.5	1
6.565	12.58296	4.34256	8.09652	-4.4	-43.1	-46.6	1
6.57	13.32852	5.25816	8.12922	-2.4	-37.1	-26.7	1
6.575	13.74054	5.25816	7.44252	-1.9	-30.6	-7.2	1
6.58	13.88442	5.14698	6.899701	-0.3	-22.8	11.4	1
6.585	8.73744	4.78074	6.64464	3.5	-10.2	27.1	1
6.59	2.42634	6.03642	8.78322	9.2	3.2	33.1	1
6.595	-0.11118	7.24632	10.8564	8.3	2.8	31.2	1
6.6	-0.2943	6.95202	10.38552	-2.3	-3.2	29	1
6.605	0.8175	5.95794	8.85516	-10.5	-7.3	27.2	1
6.61	2.72064	4.525681	7.87416	-15	-11.9	27.3	1
6.615	3.9894	3.49236	7.586401	-12.8	-11.2	29.4	1
6.62	4.06788	3.5643	7.985341	-8.8	-7.6	31.8	1
6.625	3.24384	4.04826	8.45622	-6	-4.3	33.5	1
6.63	1.8639	4.55838	8.38428	-5.2	-1.5	33.7	1
6.635	0.44472	4.525681	8.27964	-5.3	-0.3	32	1
6.64	-0.37278	4.4145	8.312341	-5.5	0.5	29	1
6.645	-0.5559	4.19214	8.52816	-4.9	-0.8	23	1
6.65	-0.25506	3.96978	8.600101	-4.9	-1.5	17.7	1
6.655	0.14388	3.78666	8.35158	-4.7	-1.7	12.2	1
6.66	0.8175	3.71472	8.12922	-4.4	-2.2	8.1	1
6.665	1.82466	3.8586	8.20116	-2.9	-2.8	5.2	1
6.67	2.42634	3.93708	8.20116	-1.3	-2.4	2.9	1
6.675	2.3871	4.08096	8.20116	0.4	-0.4	1.9	1
6.68	1.90314	4.4145	8.35158	1.2	1.4	0.2	1
6.685	1.71348	4.48644	8.5674	2.1	1.9	-2	1
6.69	1.8639	4.55838	8.52816	2.4	1.6	-3.5	1
6.695	2.01432	4.55838	8.52816	3	1.1	-4.4	1
6.7	2.19744	4.63686	8.45622	2.6	1.6	-4.6	1
6.705	2.34786	4.7088	8.600101	3.7	1.8	-6	1
6.71	2.60946	4.78074	8.78322	3.9	1.9	-6.6	1
6.715	2.49828	4.78074	8.600101	3.5	2.7	-6.7	1
6.72	2.42634	4.74804	8.45622	3.5	3.7	-7.2	1
6.725	2.57022	4.7088	8.5674	3.8	4.3	-7.3	1
6.73	2.60946	4.66956	8.600101	3.9	5.4	-7.6	1
6.735	2.6487	4.7088	8.63934	4.3	6.3	-7.7	1
6.74	2.60946	5.04234	8.52816	4.5	7.2	-8.4	1
6.745	2.42634	5.11428	8.600101	4.6	8.1	-8.2	1
6.75	2.30862	5.04234	8.75052	4	7.9	-7.8	1
6.755	2.27592	4.89192	8.85516	4	7.3	-7.1	1
6.76	2.05356	4.81998	8.82246	4.2	7.8	-6.5	1
6.765	1.93584	4.963861	8.78322	3.7	7.2	-6.6	1
6.77	1.82466	5.0031	8.894401	3.4	6.5	-5.9	1
6.775	1.71348	5.25816	9.18216	3	5.8	-5.5	1
6.78	1.82466	5.14698	9.18216	1.6	1.6	-4.1	1
6.785	1.82466	4.74804	8.45622	0	2.1	-2.8	1
6.79	2.16474	5.0031	8.78322	1.4	1.3	-2.3	1
6.795	2.05356	5.0031	8.75052	1.7	0.8	-1.5	1
6.8	1.93584	4.963861	8.82246	1.6	0.2	-1	1
6.805	2.05356	4.85268	8.78322	2.3	-0.1	0.2	1
6.81	2.19744	4.93116	8.85516	2.5	-0.6	0.9	1
6.815	2.19744	4.89192	8.67858	2.3	-0.6	1.2	1
6.82	2.16474	4.81998	8.5674	2	-0.6	1.7	1
6.825	2.05356	4.81998	8.63934	2	-0.8	1.1	1
6.83	1.97508	4.89192	8.63934	1.9	-1.4	1.5	1
6.835	2.01432	4.78074	8.600101	1.8	-2.1	2.4	1
6.84	1.97508	4.81998	8.600101	2.3	-2.6	2.7	1
6.845	1.90314	4.78074	8.78322	2.5	-2.8	3.4	1
6.85	1.90314	4.963861	8.9271	2.8	-3.8	3.2	1
6.855	1.82466	5.18622	8.894401	2	-3.9	3.8	1
6.86	1.75272	5.14698	8.85516	0.8	-4.9	3.9	1
6.865	1.53036	5.14698	9.07752	0.2	-6.8	4.9	1
6.87	1.45188	4.89192	8.85516	-1.4	-8.4	6	1
6.875	1.71348	4.81998	8.78322	-2.1	-8.8	5.9	1
6.88	2.01432	4.93116	8.78322	-2.3	-9.6	6.2	1
6.885	1.93584	4.81998	8.5674	-3.2	-10	5.8	1
6.89	1.90314	4.525681	8.312341	-3.2	-9.5	5.5	1
6.895	1.93584	4.37526	8.20116	-2.3	-9.2	4.6	1
6.9	2.08626	4.45374	8.312341	-1.4	-7.9	3.7	1
6.905	2.16474	4.525681	8.38428	-0.4	-7.2	2.6	1
6.91	2.1255	4.55838	8.38428	-0.3	-6.7	1.5	1
6.915	2.1255	4.525681	8.38428	0.2	-5.3	1.3	1
6.92	2.16474	4.78074	8.85516	1.4	-5.7	0.9	1
6.925	1.97508	5.55246	9.5811	1.1	-6.2	0.4	1
6.93	1.75272	5.70288	9.2541	-1.7	-7.9	1.1	1
6.935	1.41264	5.25816	8.85516	-4	-10.1	1.5	1
6.94	1.37994	4.963861	8.85516	-4.2	-11.1	0.6	1
6.945	1.97508	4.963861	8.9271	-4.5	-12.9	-0.1	1
6.95	2.23668	5.11428	8.75052	-5.1	-13.9	-0.4	1
6.955	2.05356	5.0031	8.5674	-4.9	-13.8	-0.9	1
6.96	1.90314	4.85268	8.5674	-4.8	-14	-1.1	1
6.965	1.79196	4.74804	8.495461	-4.5	-13.7	-2.4	1
6.97	1.67424	4.55838	8.495461	-3.7	-13.9	-3.4	1
6.975	1.6023	4.63686	8.52816	-3.5	-14.2	-4	1
6.98	1.6023	4.66956	8.52816	-2.1	-14.8	-5.1	1
6.985	1.56306	4.78074	8.82246	-0.9	-15.1	-6.1	1
6.99	1.49112	5.04234	9.00558	-0.7	-15.8	-7.9	1
6.995	1.37994	5.0031	8.85516	-1.2	-17	-10	1
7	1.15104	4.85268	8.711281	-2.2	-17.1	-12.3	1
7.005	0.8959801	4.59762	8.9271	-2.5	-18	-16.1	1
7.01	0.70632	4.55838	9.00558	-3.2	-19.3	-19.6	1
7.015	0.51666	4.55838	9.07752	-4.2	-21.3	-26.5	1
7.02	0.18312	5.07504	8.67858	-5.7	-22.6	-32.2	1
7.025	-2.01432	5.11428	8.12922	-6.5	-22.3	-40.9	1
7.03	-3.9567	5.66364	8.600101	-6.5	-20.5	-55.1	1
7.035	-4.40142	6.7362	9.50916	-7	-25.1	-69.4	1
7.04	-4.251	7.17438	9.5484	-13.7	-33.6	-87.1	1
7.045	-4.2183	7.46868	8.9271	-19.4	-38.9	-100.8	1
7.05	-3.91746	7.54062	8.35158	-24.3	-45	-114.5	1
7.055	-4.06788	7.46868	7.952641	-27.9	-51.4	-126.7	1
7.06	-3.91746	7.80222	7.65834	-30.5	-58.5	-138.4	1
7.065	-3.61662	8.42352	7.65834	-30.9	-68.1	-152.3	1
7.07	-3.09342	9.312961	7.80222	-31.4	-76	-162	1
7.075	-2.45904	10.41168	7.87416	-33	-84.9	-172.4	1
7.08	-1.67424	11.51694	7.586401	-35.1	-93.8	-180.9	1
7.085	-0.8567401	12.18402	6.78852	-38.7	-102.1	-186.8	1
7.09	0	12.43908	5.73558	-42.8	-109.8	-193.4	1
7.095	0.66708	12.51102	4.6434	-44.8	-113.8	-196.7	1
7.1	1.19028	12.25596	3.59046	-44.7	-117.6	-198	1
7.105	1.8639	12.28866	2.83182	-43.1	-120.6	-196.8	1
7.11	3.32232	12.25596	2.39364	-40.1	-122.5	-193.6	1
7.115	4.29024	11.85048	1.81158	-35.9	-115.6	-190.8	1
7.12	5.07504	11.40576	2.13858	-28.8	-106.4	-186.5	1
7.125	5.8206	10.89564	2.50482	-20.3	-91.9	-178.9	1
7.13	5.89908	10.74522	2.79258	-13.3	-76.3	-172	1
7.135	5.0358	10.2678	2.75988	-7.1	-61.8	-165.4	1
7.14	3.76704	10.04544	3.23076	-1.1	-50.6	-158.6	1
7.145	3.32232	9.751141	3.70164	4	-47.1	-150.7	1
7.15	3.35502	9.273721	3.84552	6.8	-49.9	-140	1
7.155	3.61662	8.64588	3.9567	8.8	-51.4	-132.8	1
7.16	3.65586	8.27964	3.9894	11.6	-51.3	-126.8	1
7.165	3.4662	7.985341	4.3164	14.3	-50.1	-120.8	1
7.17	3.06072	7.9461	4.6434	16.8	-48.7	-116	1
7.175	2.57022	7.9134	4.82652	19.1	-48	-110.7	1
7.18	2.08626	7.76298	4.89846	19.8	-47.8	-106.8	1
7.185	1.79196	7.42944	4.82652	19	-48.4	-104.3	1
7.19	1.53036	6.88008	4.71534	18.4	-48.4	-102.3	1
7.195	2.08626	6.7689	5.08158	18.6	-46.9	-101.7	1
7.2	3.76704	7.13514	7.69758	18.5	-36.7	-105	1
7.205	3.76704	10.45092	10.74522	14.9	-18.2	-110.8	1
7.21	1.30146	11.48424	15.39516	-1.1	-22.8	-103.8	1
7.215	3.13266	3.30924	8.35158	-39.1	-43.4	-88.6	1
7.22	5.07504	-0.80442	5.36934	-51.5	-42.5	-82.3	1
7.225	7.200541	0.2943	9.5484	-42.2	-44.5	-78.3	1
7.23	9.33258	0.6213	11.28804	-42.4	-32.2	-73.4	1
7.235	11.19648	-0.80442	11.5431	-55.4	-20.4	-57.9	1
7.24	11.79816	-2.87106	11.8701	-64.4	-14	-41.1	1
7.245	12.76608	-5.44782	12.12516	-71.4	-7.6	-22.9	1
7.25	14.03484	-7.24632	13.1454	-75.7	1.7	1.6	1
7.255	11.79816	-9.901561	15.75486	-77.7	11.1	23.3	1
7.26	10.33974	-10.33974	15.25128	-82.3	8.7	47.6	1
7.265	12.98844	-13.02768	19.64616	-77.8	-11.4	61.6	1
7.27	12.09246	-14.86542	19.53498	-74.2	-5.7	54.1	1
7.275	15.19242	-11.11146	13.64898	-62.3	-2	39.2	1
7.28	7.612561	-1.2099	9.62034	-35.6	4.2	15.4	1
7.285	1.8639	8.2404	10.5294	-2.7	18.2	-9.6	1
7.29	-1.26876	9.901561	10.74522	6.1	10.3	-13.2	1
7.295	-1.8639	5.77482	7.952641	1	5.1	-4.1	1
7.3	-0.44472	4.963861	8.35158	5.3	-3.9	3.7	1
7.305	1.56306	5.74212	8.12922	6.7	-5.6	5.1	1
7.31	2.42634	6.10836	7.69758	3.9	-5.3	6.9	1
7.315	2.49828	5.84676	7.952641	1.5	-5.8	7.4	1
7.32	2.60946	4.85268	8.2404	-1.6	-6	6.3	1
7.325	2.94954	4.48644	8.45622	-3.8	-5.6	4.1	1
7.33	2.87106	4.59762	8.35158	-4.9	-2.6	2.8	1
7.335	2.6487	5.0031	8.35158	-6.1	-1.4	1.1	1
7.34	2.30862	5.25816	8.35158	-7.8	0	1	1
7.345	2.19744	5.11428	8.45622	-8.8	0.5	1.6	1
7.35	2.34786	4.81998	8.495461	-9	0.2	1	1
7.355	2.30862	4.45374	8.600101	-9.3	0.7	0.4	1
7.36	2.08626	4.45374	8.82246	-8.7	2.1	-1.1	1
7.365	1.71348	4.55838	8.75052	-7.9	2.3	-2.3	1
7.37	1.45188	4.89192	8.63934	-6.7	1.5	-1.9	1
7.375	1.41264	5.22546	8.63934	-6.6	0.8	-1.8	1
7.38	1.67424	5.44782	8.52816	-6.3	-0.4	-1.4	1
7.385	1.97508	5.22546	8.600101	-5.8	-1.5	-1	1
7.39	2.08626	4.89192	8.67858	-5.1	-1.9	-0.2	1
7.395	2.05356	4.59762	8.82246	-4.3	-2.6	0.1	1
7.4	1.8639	4.525681	8.75052	-3.6	-2.3	0.4	1
7.405	1.75272	4.66956	8.78322	-2.2	-2.4	0.7	1
7.41	1.75272	4.74804	8.75052	-0.7	-3.4	0.6	1
7.415	1.64154	4.81998	8.67858	0.4	-4.1	1.8	1
7.42	1.6023	4.89192	8.711281	0.9	-4.6	2.8	1
7.425	1.56306	4.85268	8.67858	1.4	-5.8	3.2	1
7.43	1.82466	4.85268	8.67858	2	-7.4	3.7	1
7.435	2.08626	4.89192	8.67858	2.3	-7.9	3.6	1
7.44	2.23668	4.89192	8.67858	2.8	-9.1	3.8	1
7.445	2.19744	4.89192	8.711281	2.1	-9.1	3.7	1
7.45	2.16474	4.89192	8.600101	1.6	-8.8	4.1	1
7.455	2.1255	4.89192	8.63934	1	-9.3	4.2	1
7.46	2.16474	4.89192	8.711281	0.7	-10.2	4.2	1
7.465	2.16474	4.78074	8.600101	0.2	-10.6	4.9	1
7.47	2.08626	4.81998	8.63934	-0.4	-11.2	4.9	1
7.475	1.97508	4.85268	8.711281	0.2	-11.5	5.2	1
7.48	1.90314	4.78074	8.711281	0	-12.1	4.9	1
7.485	1.82466	4.81998	8.67858	-0.2	-12.3	4.5	1
7.49	2.34786	4.66956	8.52816	-0.7	-12.3	4.7	1
7.495	2.3871	4.78074	8.600101	-0.8	-12.2	5.1	1
7.5	2.05356	4.89192	8.711281	-1.1	-11.4	5.6	1
7.505	1.97508	4.78074	8.67858	-1.1	-11.6	5.1	1
7.51	2.08626	4.78074	8.63934	-1.6	-11.9	5.9	1
7.515	2.16474	4.55838	8.495461	-2.3	-11.1	6	1
7.52	2.23668	4.45374	8.38428	-2.8	-10.8	5.3	1
7.525	2.23668	4.34256	8.42352	-2.7	-10	4.6	1
7.53	2.49828	4.4145	8.38428	-2.8	-9.4	3.9	1
7.535	2.3871	4.81998	8.78322	-1.6	-9.8	3.5	1
7.54	1.97508	5.2974	9.110221	-2	-10.2	4.1	1
7.545	1.8639	5.04234	8.78322	-5.1	-12.6	4.9	1
7.55	1.90314	4.59762	8.35158	-7.2	-13.5	4.9	1
7.555	2.08626	4.45374	8.5674	-7	-13.5	3.9	1
7.56	2.19744	4.37526	8.495461	-7.2	-13.1	3.5	1
7.565	2.6487	4.48644	8.38428	-6.7	-12.8	2.8	1
7.57	2.79912	4.45374	8.27964	-6.7	-11.6	2.6	1
7.575	2.60946	4.48644	8.2404	-6.2	-10.7	2.7	1
7.58	2.49828	4.525681	8.38428	-5	-10.5	2.9	1
7.585	2.49828	4.59762	8.63934	-4.2	-9.6	3.3	1
7.59	2.42634	4.7088	8.495461	-4.4	-9.8	3.7	1
7.595	2.49828	4.525681	8.495461	-4.2	-10.4	4.2	1
7.6	2.45904	4.48644	8.42352	-3.6	-10	4.3	1
7.605	2.3871	4.45374	8.38428	-3.1	-9.5	4.4	1
7.61	2.49828	4.525681	8.45622	-2.8	-9	4.5	1
7.615	2.53752	4.66956	8.52816	-2.3	-9.1	4.1	1
7.62	2.42634	4.7088	8.45622	-2.5	-8.6	4.3	1
7.625	2.42634	4.66956	8.42352	-2.7	-8.2	3.7	1
7.63	2.42634	4.63686	8.35158	-2.8	-7.9	3.5	1
7.635	2.53752	4.45374	8.495461	-2.7	-7.7	3.1	1
7.64	2.68794	4.525681	8.45622	-2.5	-7.7	2.6	1
7.645	2.72064	4.59762	8.600101	-2.2	-7.3	2.5	1
7.65	2.60946	4.7088	8.63934	-2.1	-7.5	2.3	1
7.655	2.60946	4.63686	8.63934	-2.7	-7.2	2.7	1
7.66	2.53752	4.63686	8.52816	-3.4	-7.3	2.8	1
7.665	2.57022	4.59762	8.52816	-3.1	-7.2	2.8	1
7.67	2.53752	4.55838	8.45622	-2.8	-7	2.7	1
7.675	2.6487	4.48644	8.45622	-2.7	-7.2	2.8	1
7.68	2.60946	4.525681	8.42352	-2.8	-6.9	3	1
7.685	2.79912	4.34256	8.35158	-2.1	-5.9	2.1	1
7.69	2.75988	4.37526	8.2404	-1.4	-5.5	1.8	1
7.695	2.83182	4.30332	8.27964	-0.7	-4.6	1.5	1
7.7	2.75988	4.37526	8.27964	0	-3.6	1.8	1
7.705	2.9103	4.26408	8.27964	0.2	-2.6	1.3	1
7.71	2.9103	4.15944	8.16846	0.3	-1.8	0.4	1
7.715	2.83182	4.26408	8.16846	1.8	-0.7	0.2	1
7.72	2.60946	4.48644	8.312341	2.7	0.4	-0.4	1
7.725	2.45904	4.55838	8.45622	3.2	1.3	-0.4	1
7.73	2.60946	4.59762	8.45622	3.4	1.3	-1.1	1
7.735	2.72064	4.55838	8.42352	3.9	2.8	-1.8	1
7.74	2.75988	4.7088	8.495461	4.3	3.7	-2.1	1
7.745	2.75988	4.63686	8.5674	4.3	4.6	-2.3	1
7.75	2.87106	4.7088	8.63934	4.9	4.8	-2.1	1
7.755	2.87106	4.74804	8.63934	4.9	5.8	-2.7	1
7.76	2.79912	4.89192	8.78322	5	5.4	-2.8	1
7.765	2.68794	5.04234	8.82246	5.1	5.6	-2.6	1
7.77	2.45904	5.25816	8.894401	5.3	5.8	-2.5	1
7.775	2.27592	5.36934	8.96634	4.6	5.3	-2.3	1
7.78	2.1255	5.22546	8.9271	3.5	4.8	-2.7	1
7.785	2.19744	5.04234	8.894401	3.2	2.8	-3.2	1
7.79	0.63438	4.66956	8.82246	3.4	2.7	-4.8	1
7.795	0.48396	4.66956	9.2214	4.2	2.8	-9.8	1
7.8	1.53036	4.55838	9.2214	3	-1.1	-13.5	1
7.805	1.8639	4.15944	8.42352	0.8	-2.8	-16.3	1
7.81	1.90314	3.96978	8.20116	1.3	-2.7	-19	1
7.815	1.97508	4.23138	8.16846	4.7	-3.1	-23.8	1
7.82	0.18312	4.55838	7.952641	7.3	-1.6	-27.7	1
7.825	-1.19028	4.89192	8.63934	8.8	-0.7	-36.2	1
7.83	-1.75272	5.95794	9.40452	9.6	-1.2	-45.5	1
7.835	-2.42634	5.84676	9.293341	6.1	-6.4	-54.3	1
7.84	-3.09342	6.06912	8.9271	2.7	-11.4	-67.4	1
7.845	-3.35502	6.43536	8.894401	0.6	-16.7	-79.3	1
7.85	-3.65586	6.7689	8.75052	-2.1	-22.2	-92.5	1
7.855	-3.9894	7.17438	8.67858	-4.6	-28.5	-105.9	1
7.86	-4.13982	7.9134	8.495461	-6.7	-36.2	-119	1
7.865	-3.87822	8.31888	8.057281	-11.6	-49.2	-135	1
7.87	-2.98224	8.61318	7.51446	-16.1	-60.9	-146.9	1
7.875	-1.8639	8.86824	7.04358	-19.5	-71.4	-157.5	1
7.88	-1.11834	8.86824	6.422281	-22.6	-80	-167.1	1
7.885	-0.22236	8.90748	6.13452	-24.6	-87.3	-177.1	1
7.89	0.59514	9.01212	5.87946	-26.5	-94.1	-186.2	1
7.895	1.22952	8.86824	5.696341	-28.3	-99.2	-192.3	1
7.9	1.67424	8.979421	5.519761	-29.3	-103.5	-196.8	1
7.905	1.93584	8.940181	5.40858	-30.3	-107.5	-198.8	1
7.91	2.79912	8.86824	5.44128	-31	-110.2	-199.9	1
7.915	3.4335	8.71782	5.40858	-31.5	-110.5	-200.4	1
7.92	3.4335	8.502001	5.2647	-31.7	-109.2	-200.1	1
7.925	3.61662	8.2404	5.22546	-31.2	-107.6	-198.6	1
7.93	3.80628	8.02458	5.22546	-30.4	-105.7	-195.8	1
7.935	4.02864	7.83492	5.33664	-29.6	-102.1	-193.3	1
7.94	4.13982	7.57986	5.624401	-28.4	-97.1	-189	1
7.945	4.02864	7.6191	6.2457	-27.5	-93.6	-184.6	1
7.95	4.13982	7.6518	6.677341	-27.9	-91	-179.8	1
7.955	4.44066	6.991261	6.78852	-30.5	-88.4	-173.6	1
7.96	4.85268	6.1803	6.74928	-32.7	-85.3	-167.8	1
7.965	4.55184	5.48052	7.22016	-33.6	-80.8	-160.4	1
7.97	5.07504	5.33664	8.67858	-33.7	-78	-152.3	1
7.975	5.559	3.12612	8.38428	-41	-74.6	-139.4	1
7.98	6.082201	1.58268	9.03828	-43.8	-69.3	-130.3	1
7.985	5.59824	-0.36624	10.27434	-45.1	-61.8	-118.5	1
7.99	5.63748	-1.61538	11.1834	-48.5	-57.6	-98.6	1
7.995	7.6518	-3.16536	12.89034	-51.2	-57.8	-81	1
8	8.84862	-4.525681	12.96228	-53.9	-48.7	-63.1	1
8.005	11.27496	-5.18622	12.66798	-53.5	-42.3	-43.6	1
8.01	13.7013	-3.71472	10.38552	-48.4	-33.3	-24.2	1
8.015	15.71562	-0.14388	7.004341	-37.5	-21.5	-5.4	1
8.02	14.59728	4.81998	5.19276	-22.1	-7.5	10.6	1
8.025	5.07504	9.49608	8.12922	-3.2	11.4	16.8	1
8.03	-1.8639	7.72374	10.45746	0.5	16.8	10.5	1
8.035	-1.6023	3.27	9.62034	-8.9	4.1	5.3	1
8.04	1.0791	3.27	8.78322	-9.1	-3.3	2.9	1
8.045	3.7278	4.63686	8.38428	-6.7	-6	2.8	1
8.05	3.91746	5.55246	7.985341	-7.2	-3.5	3.1	1
8.055	2.49828	5.04234	7.952641	-8.8	-0.4	2.8	1
8.06	1.0791	4.81998	8.495461	-9.1	-0.5	3.2	1
8.065	1.19028	4.963861	8.75052	-9.3	-1.9	1.3	1
8.07	2.49828	4.963861	8.42352	-11.2	-3.1	-0.4	1
8.075	3.35502	4.89192	8.35158	-11.5	-2.4	-1.4	1
8.08	2.98224	4.66956	8.52816	-11.2	-0.2	-1.6	1
8.085	2.05356	4.66956	8.85516	-10	1.3	-1.2	1
8.09	1.93584	4.74804	8.82246	-8.7	1.8	-2.1	1
8.095	2.42634	4.81998	8.600101	-8.2	1.4	-2.3	1
8.1	2.53752	4.89192	8.52816	-7.5	1.8	-2.3	1
8.105	2.08626	4.93116	8.5674	-6.7	3	-2.8	1
8.11	1.71348	5.11428	8.5674	-6.5	2.4	-3.3	1
8.115	1.71348	5.18622	8.5674	-6.5	1.8	-3.2	1
8.12	2.01432	5.18622	8.52816	-5.9	0.7	-3	1
8.125	2.19744	5.04234	8.52816	-5.4	0.1	-2.8	1
8.13	2.1255	4.93116	8.600101	-5.3	-0.7	-2.5	1
8.135	2.1255	5.04234	8.711281	-4.4	-0.2	-1.9	1
8.14	2.08626	5.0031	8.63934	-3.5	0	-1.5	1
8.145	2.1255	5.04234	8.600101	-2.8	-0.2	-1.1	1
8.15	2.01432	5.04234	8.5674	-1.9	-1.1	-0.8	1
8.155	2.01432	4.963861	8.600101	-1.1	-0.7	0.4	1
8.16	1.97508	5.0031	8.600101	-0.2	-1.6	1	1
8.165	2.01432	5.04234	8.495461	0.2	-2.1	0.7	1
8.17	2.01432	5.0031	8.5674	0.4	-2.8	1.8	1
8.175	2.05356	4.93116	8.63934	0.9	-3.3	1.7	1
8.18	2.01432	4.93116	8.600101	1.1	-3.3	2.2	1
8.185	2.08626	4.89192	8.63934	1.5	-4.1	2.3	1
8.19	2.1255	4.89192	8.5674	2.1	-4.8	2.3	1
8.195	2.16474	4.89192	8.495461	2.5	-4.9	2.5	1
8.2	2.08626	4.89192	8.52816	2.8	-4.8	2.1	1
8.205	2.23668	4.963861	8.600101	3.1	-5.2	2.8	1
8.21	2.19744	4.963861	8.63934	3.3	-5.7	3.4	1
8.215	2.16474	5.0031	8.63934	3.7	-5.4	3.6	1
8.22	2.08626	5.04234	8.600101	3.6	-5.6	3.9	1
8.225	2.16474	4.89192	8.5674	3.7	-6	4.3	1
8.23	2.19744	4.93116	8.5674	4.2	-6.5	4.3	1
8.235	2.16474	4.89192	8.5674	4.1	-7.1	4.6	1
8.24	2.19744	4.85268	8.5674	3.6	-7.1	5.3	1
8.245	2.19744	4.963861	8.495461	3.7	-7	4.8	1
8.25	2.19744	4.89192	8.52816	3.6	-6.7	4.9	1
8.255	2.34786	4.81998	8.495461	3.7	-7.1	5.3	1
8.26	2.45904	4.63686	8.38428	3.4	-7.2	5.6	1
8.265	2.34786	4.7088	8.45622	3.5	-6.5	5.3	1
8.27	2.30862	4.78074	8.45622	3.6	-6	4.9	1
8.275	2.30862	4.81998	8.495461	3.5	-5.6	4.6	1
8.28	2.42634	4.74804	8.38428	3.1	-5.8	3.6	1
8.285	2.49828	4.525681	8.312341	2.4	-4.9	3.6	1
8.29	2.3871	4.63686	8.2404	2.1	-4.1	3.9	1
8.295	2.23668	4.74804	8.312341	2.2	-3.5	3.2	1
8.3	2.27592	4.74804	8.312341	1.2	-3	2.6	1
8.305	2.34786	4.59762	8.2404	0.3	-3.2	1.8	1
8.31	2.45904	4.525681	8.2404	0	-2.7	1.7	1
8.315	2.42634	4.48644	8.312341	1	-1.8	0.8	1
8.32	2.34786	4.59762	8.312341	0.9	-1.6	0	1
8.325	2.3871	4.7088	8.45622	1.1	-1.1	0	1
8.33	2.30862	4.85268	8.52816	1.1	-0.8	0	1
8.335	2.34786	4.7088	8.42352	0.5	-0.7	0	1
8.34	2.3871	4.7088	8.495461	0.6	-0.4	-0.1	1
8.345	2.45904	4.78074	8.38428	1.1	-1.1	-0.1	1
8.35	2.27592	4.963861	8.38428	1.4	-1.1	0	1
8.355	2.30862	4.78074	8.38428	0.9	-1.1	-0.1	1
8.36	2.45904	4.74804	8.38428	0.2	-1	-0.2	1
8.365	2.57022	4.74804	8.38428	0.5	-0.7	-0.4	1
8.37	2.49828	4.78074	8.42352	0.6	-0.4	-0.5	1
8.375	2.57022	4.78074	8.38428	0.7	0	-0.7	1
8.38	2.53752	4.81998	8.312341	0.7	0.5	-1	1
8.385	2.60946	4.78074	8.35158	0.4	0.6	-1.1	1
8.39	2.6487	4.74804	8.42352	0.9	0.7	-1.4	1
8.395	2.57022	4.85268	8.45622	0.7	1.6	-1.6	1
8.4	2.42634	4.89192	8.38428	1	1.2	-2.3	1
8.405	2.45904	4.85268	8.42352	0.7	1.4	-2.1	1
8.41	2.53752	4.78074	8.42352	0.5	1.6	-2.5	1
8.415	2.45904	4.81998	8.38428	0.5	1.9	-2.5	1
8.42	2.30862	4.93116	8.45622	0.9	2.2	-2.3	1
8.425	2.30862	4.89192	8.495461	0.7	2	-3	1
8.43	2.23668	4.93116	8.495461	0.4	1.8	-2.7	1
8.435	2.30862	4.93116	8.52816	0	1.8	-3	1
8.44	2.34786	4.93116	8.495461	0.4	1.4	-3.5	1
8.445	2.3871	4.81998	8.52816	1.1	1.3	-2.8	1
8.45	2.30862	4.85268	8.52816	1.1	1.6	-2.7	1
8.455	2.30862	4.85268	8.45622	1.8	1.1	-2.1	1
8.46	2.3871	4.963861	8.45622	1.8	1.1	-1.8	1
8.465	2.27592	5.0031	8.45622	1.8	1	-1.7	1
8.47	2.23668	5.11428	8.495461	2.3	1.1	-1.7	1
8.475	2.30862	5.07504	8.600101	2.4	1.1	-1.6	1
8.48	2.23668	5.07504	8.63934	3.1	1.3	-1.1	1
8.485	2.30862	5.07504	8.67858	3.6	0.7	-1.5	1
8.49	2.34786	5.14698	8.75052	3.7	0.3	-1.2	1
8.495	2.49828	5.18622	8.711281	4.5	0.5	-0.7	1
8.5	2.27592	5.36934	8.894401	5.3	1.1	0	1
8.505	2.45904	5.11428	8.600101	5.1	1	0.1	1
8.51	2.27592	5.14698	8.75052	6.2	1.1	-0.2	1
8.515	2.79912	4.963861	8.63934	6.7	1.5	-0.2	1
8.52	2.45904	4.963861	8.38428	7.4	1.9	-0.7	1
8.525	1.90314	5.07504	8.711281	8.1	2.7	-1.8	1
8.53	2.34786	4.963861	8.5674	7.2	3.2	-4.4	1
8.535	2.49828	4.81998	8.38428	6.4	2.8	-6	1
8.54	2.27592	5.04234	8.42352	6.1	2.3	-7.6	1
8.545	2.23668	4.963861	8.312341	5.8	2.5	-9.3	1
8.55	1.64154	4.85268	8.312341	4.7	2.5	-11.4	1
8.555	0.77826	5.0031	8.52816	4.2	1.2	-15.8	1
8.56	0.44472	5.25816	8.711281	3.9	0	-20.5	1
8.565	-0.44472	5.70288	8.38428	3.3	-1.1	-26.3	1
8.57	-1.8639	5.92524	8.5674	1.8	-2.2	-34.7	1
8.575	-1.8639	6.40266	9.07752	1.3	-7.3	-45.6	1
8.58	-2.08626	6.40266	8.600101	-2.5	-14	-57.3	1
8.585	-2.45904	6.4746	8.20116	-4.7	-18.2	-67.4	1
8.59	-2.60946	7.0632	8.16846	-5.8	-23.8	-78.1	1
8.595	-2.34786	7.6518	7.80222	-6.6	-31.7	-88.4	1
8.6	-2.01432	8.207701	7.11552	-8.5	-38.8	-98.6	1
8.605	-1.3407	8.502001	6.677341	-10.9	-49.3	-110.9	1
8.61	-0.8175	8.7963	6.38958	-12.3	-57.3	-120.1	1
8.615	-0.11118	9.0906	6.09528	-13.4	-65.1	-128.3	1
8.62	0.40548	9.16254	5.84022	-14.3	-71.5	-135.7	1
8.625	1.03986	9.456841	5.519761	-15.5	-77	-142.1	1
8.63	1.56306	9.34566	5.2974	-17.3	-82.3	-147.6	1
8.635	1.82466	9.20178	4.9704	-18.7	-86.1	-150.3	1
8.64	2.57022	9.234481	5.00964	-19.2	-89.5	-151.6	1
8.645	2.98224	9.01212	4.9377	-19.3	-90	-151.9	1
8.65	3.28308	8.829	5.15352	-19.6	-89.9	-150.9	1
8.655	3.28308	8.27964	5.15352	-20.9	-88.2	-149.1	1
8.66	3.4662	7.87416	5.36934	-22.4	-85.8	-146.1	1
8.665	3.6951	7.39674	5.87946	-24.6	-83	-142.3	1
8.67	3.80628	6.91932	6.53346	-26.7	-79.5	-139	1
8.675	3.76704	6.33072	7.004341	-29.1	-75.6	-135	1
8.68	3.65586	5.55246	7.403281	-32.8	-69.6	-130	1
8.685	3.6951	4.85268	7.985341	-35.5	-64.9	-125.5	1
8.69	3.84552	4.26408	8.495461	-39	-60.4	-119.9	1
8.695	3.9894	3.27	9.03828	-42.2	-55.4	-113.9	1
8.7	3.09342	2.0928	9.659581	-45.8	-51.5	-107.1	1
8.705	3.9567	1.2099	10.34628	-48.6	-51	-98	1
8.71	4.251	-0.51012	11.07222	-52.5	-48.5	-90.4	1
8.715	5.14698	-1.68732	12.09246	-53.7	-40.3	-78.8	1
8.72	6.010261	-3.16536	12.77916	-54.5	-35.4	-67.7	1
8.725	6.82776	-4.34256	13.10616	-53.1	-27.9	-55.9	1
8.73	8.32542	-4.7088	12.89034	-49.4	-22.2	-42.1	1
8.735	10.22856	-3.34848	11.1834	-42.6	-16.2	-27	1
8.74	11.30766	0.14388	8.67858	-28.8	-7.3	-9.3	1
8.745	8.84862	4.4145	7.44252	-14.2	2	2.5	1
8.75	2.08626	7.87416	8.96634	-1.7	8.2	8.1	1
8.755	-2.08626	7.46868	9.18216	1.5	7.3	7.5	1
8.76	-0.48396	4.74804	8.35158	-2.2	-3.1	5.3	1
8.765	2.1255	4.23138	8.45622	0.3	-11.2	6.3	1
8.77	3.4335	4.89192	8.63934	3.2	-12.2	8.4	1
8.775	3.09342	5.11428	8.20116	2.8	-9.8	9.3	1
8.78	2.72064	5.11428	8.09652	2	-7.4	9	1
8.785	2.60946	5.07504	8.312341	1.2	-6.7	7.4	1
8.79	2.6487	5.22546	8.20116	0	-5.5	5.2	1
8.795	3.02148	5.33664	8.09652	-2	-4.8	3.5	1
8.8	3.21114	5.22546	7.952641	-3.5	-3.7	2.6	1
8.805	2.94954	4.963861	8.057281	-4.3	-2.3	0.4	0
8.81	2.53752	4.7088	8.2404	-5.2	-0.7	-0.1	0
8.815	2.34786	4.74804	8.42352	-5.4	0.5	-1.1	0
8.82	2.19744	4.963861	8.38428	-6	0.6	-2.2	0
8.825	2.34786	5.11428	8.38428	-7	0.8	-2.8	0
8.83	2.3871	5.11428	8.312341	-7.5	1.3	-3	0
8.835	2.16474	4.963861	8.495461	-7.9	2.1	-2.4	0
8.84	1.90314	4.78074	8.67858	-7.4	1.7	-2.5	0
8.845	1.82466	4.93116	8.711281	-6.7	1.4	-2.3	0
8.85	1.71348	5.04234	8.63934	-6.2	1.4	-1.7	0
8.855	1.64154	5.14698	8.67858	-5.4	0.5	-1.3	0
8.86	1.6023	5.04234	8.63934	-4.2	-0.7	-0.7	0
8.865	1.64154	5.04234	8.600101	-3.2	-1.8	-0.6	0
8.87	1.79196	4.93116	8.600101	-2.2	-2.4	0.4	0
8.875	1.97508	4.85268	8.63934	-0.7	-3.4	1.7	0
8.88	2.16474	4.89192	8.5674	-0.1	-3.5	2.1	0
8.885	2.30862	4.81998	8.495461	0.5	-3.7	3	0
8.89	2.34786	4.85268	8.45622	0.4	-3.9	2.8	0
8.895	2.49828	4.93116	8.45622	0.4	-3.5	2.3	0
8.9	2.49828	5.0031	8.38428	0.5	-3	2	0
8.905	2.49828	4.93116	8.42352	0.6	-2.1	1.8	0
8.91	2.34786	4.963861	8.38428	0.9	-1.6	1.9	0
8.915	2.34786	4.85268	8.38428	0.7	-2	1.2	0
8.92	2.34786	4.74804	8.42352	1.3	-1.4	0.9	0
8.925	2.27592	4.85268	8.45622	1.8	-1.4	1.1	0
8.93	2.05356	4.85268	8.312341	1.9	-0.5	1.1	0
8.935	2.16474	4.89192	8.45622	2.1	0.1	0.8	0
8.94	2.16474	4.81998	8.52816	1.8	-0.2	0.7	0
8.945	2.19744	4.93116	8.52816	1.7	0	0.2	0
8.95	2.16474	4.93116	8.45622	2.8	0.1	0.5	0
8.955	2.08626	4.93116	8.45622	2.5	0.1	0.9	0
8.96	2.01432	4.85268	8.42352	2.5	-0.5	0.7	0
8.965	2.01432	4.7088	8.38428	2.5	-0.3	0.4	0
8.97	2.01432	4.7088	8.35158	2.6	-1	1.4	0
8.975	2.08626	4.63686	8.38428	2.3	-0.9	1	0
8.98	2.16474	4.7088	8.38428	2.2	-1.1	1.5	0
8.985	2.08626	4.78074	8.312341	2.1	-0.2	0.6	0
8.99	2.05356	4.78074	8.312341	2.3	0	0.9	0
8.995	2.08626	4.74804	8.27964	1.6	-0.4	-0.1	0
9	2.19744	4.78074	8.312341	1.1	-1	-0.2	0
9.005	2.19744	4.63686	8.312341	0.9	-0.6	0.2	0
9.01	2.16474	4.7088	8.35158	0.6	-0.4	0.3	0
9.015	2.16474	4.66956	8.312341	0.2	-0.2	-0.2	0
9.02	2.16474	4.74804	8.35158	0.4	0.5	-0.9	0
9.025	2.08626	4.81998	8.312341	0.7	0.9	-0.6	0
9.03	2.16474	4.81998	8.38428	0.5	1.3	-0.4	0
9.035	2.23668	4.78074	8.35158	0.5	1.7	-0.9	0
9.04	2.19744	4.85268	8.35158	0.8	1.1	-0.4	0
9.045	2.1255	4.93116	8.42352	0.7	1.5	-1.1	0
9.05	2.16474	5.0031	8.63934	1.1	1.9	-1.1	0
9.055	2.16474	5.25816	8.711281	1.6	1.7	-0.9	0
9.06	2.30862	5.25816	8.5674	1.1	1.8	-0.5	0
9.065	2.27592	5.07504	8.45622	0.9	1.3	-0.5	0
9.07	2.19744	5.04234	8.45622	1.3	1.4	-0.2	0
9.075	2.16474	4.89192	8.495461	1	1	0.5	0
9.08	2.30862	4.78074	8.52816	0.9	1.3	0.2	0
9.085	2.19744	4.85268	8.45622	1.6	1.1	0	0
9.09	2.08626	4.89192	8.45622	2.2	1.1	-0.3	0
9.095	2.19744	4.85268	8.495461	2.4	1.4	-0.4	0
9.1	2.27592	4.85268	8.42352	2.9	1.5	-0.3	0
9.105	2.23668	4.89192	8.45622	3.1	1.3	-0.9	0
9.11	2.23668	5.04234	8.495461	3.4	0.7	-0.5	0
9.115	2.23668	5.0031	8.45622	2.8	0.7	-0.2	0
9.12	2.1255	5.07504	8.42352	2.8	0.1	-0.4	0
9.125	2.23668	4.963861	8.42352	2.8	0	-0.4	0
9.13	2.27592	4.89192	8.42352	2.9	-0.2	-0.1	0
9.135	2.23668	4.963861	8.45622	3.3	-0.2	0.2	0
9.14	2.27592	4.963861	8.38428	3	-0.4	0.3	0
9.145	2.27592	4.963861	8.35158	2.1	-0.2	-0.2	0
9.15	2.27592	5.0031	8.35158	1.5	0.1	-0.7	0
9.155	2.27592	5.04234	8.38428	1.4	0.3	-0.4	0
9.16	2.30862	5.04234	8.38428	1	0.7	-0.6	0
9.165	2.23668	5.04234	8.38428	0.4	0.8	-0.9	0
9.17	2.19744	5.07504	8.35158	0	0.9	-0.7	0
9.175	2.27592	4.93116	8.35158	-0.4	0.8	-1.1	0
9.18	2.23668	4.85268	8.45622	-0.3	0.9	-1.2	0
9.185	2.16474	4.85268	8.42352	-0.4	1	-0.9	0
9.19	2.1255	4.963861	8.38428	-0.6	1.4	-1	0
9.195	2.1255	4.963861	8.38428	-0.2	1.4	-0.4	0
9.2	2.1255	4.963861	8.42352	0.3	1.1	0	0
9.205	2.1255	4.89192	8.38428	0.6	0.8	0	0
9.21	2.1255	4.89192	8.45622	0.9	0.7	0.4	0
9.215	2.1255	4.85268	8.42352	1.1	0.2	0.4	0
9.22	2.01432	5.0031	8.35158	1.1	0.4	0.1	0
9.225	2.05356	4.93116	8.38428	0.9	0.4	0	0
9.23	2.05356	5.0031	8.35158	0.8	0.1	0.9	0
9.235	2.16474	4.89192	8.42352	0.7	-0.2	0.4	0
9.24	2.19744	4.93116	8.42352	0.4	-0.1	0.4	0
9.245	2.23668	4.963861	8.42352	0.5	-0.2	0.5	0
9.25	2.19744	4.93116	8.42352	0	0	0.4	0
9.255	2.19744	4.963861	8.38428	-0.1	0	0.4	0
9.26	2.19744	4.963861	8.38428	-0.1	0.2	0	0
9.265	2.27592	4.89192	8.495461	-0.7	-0.1	0.1	0
9.27	2.19744	4.963861	8.5674	-0.4	0.2	-0.5	0
9.275	2.16474	5.0031	8.45622	-0.7	0.2	0	0
9.28	2.1255	5.07504	8.42352	-0.7	0.2	0.4	0
9.285	2.16474	5.04234	8.45622	-0.5	0.6	0	0
9.29	2.1255	4.963861	8.45622	-0.2	0.2	0.2	0
9.295	2.05356	4.963861	8.495461	0.1	-0.2	0	0
9.3	2.05356	4.89192	8.495461	0.5	-0.4	0.7	0
9.305	2.08626	4.963861	8.42352	0.7	-0.8	0.9	0
9.31	2.08626	4.963861	8.495461	0.7	-0.9	0.8	0
9.315	2.1255	4.93116	8.45622	1.1	-1.4	1.4	0
9.32	2.23668	4.89192	8.42352	1	-1.6	1.8	0
9.325	2.23668	4.89192	8.38428	1.3	-1.3	2	0
9.33	2.27592	4.89192	8.38428	1.6	-1.5	1.6	0
9.335	2.27592	4.85268	8.45622	1.4	-1.5	1.7	0
9.34	2.30862	4.89192	8.45622	1.6	-1.1	1.6	0
9.345	2.27592	4.85268	8.35158	1.6	-1.1	0.9	0
9.35	2.27592	4.89192	8.42352	1.6	-0.4	1.6	0
9.355	2.30862	4.89192	8.312341	1.8	-0.9	0.8	0
9.36	2.19744	4.93116	8.38428	1.6	-0.5	0.4	0
9.365	2.19744	4.89192	8.38428	1.1	0.1	0.2	0
9.37	2.19744	5.0031	8.38428	1.3	0	0.2	0
9.375	2.23668	4.963861	8.312341	0.8	0	0.1	0
9.38	2.16474	4.963861	8.312341	0.7	-0.7	-0.2	0
9.385	2.16474	4.89192	8.38428	0.7	-0.3	0	0
9.39	2.16474	4.81998	8.38428	1	0	-0.1	0
9.395	2.19744	4.81998	8.38428	1.1	-0.4	-0.2	0
9.4	2.16474	4.81998	8.42352	1.3	0.1	0.6	0
9.405	2.16474	4.89192	8.45622	1.2	0	0.1	0
9.41	2.16474	4.85268	8.42352	1.8	-0.2	0	0
9.415	2.23668	5.0031	8.312341	2.1	-0.4	-0.2	0
9.42	2.16474	4.93116	8.35158	1.7	0.1	-0.3	0
9.425	2.30862	4.963861	8.42352	1.3	0.2	-0.2	0
9.43	2.27592	5.0031	8.35158	1.1	-0.1	-0.3	0
9.435	2.30862	4.963861	8.42352	0.9	0	-0.2	0
9.44	2.27592	5.07504	8.38428	0.5	0.5	-0.1	0
9.445	2.23668	5.0031	8.35158	0.4	0.2	-0.4	0
9.45	2.19744	5.0031	8.312341	0	0.2	-0.4	0
9.455	2.19744	5.0031	8.312341	0	0.1	-0.2	0
9.46	2.19744	4.85268	8.35158	0.1	0.2	-0.2	0
9.465	2.19744	4.89192	8.312341	0	0.3	-0.7	0
9.47	2.23668	4.81998	8.42352	0.5	0	-0.4	0
9.475	2.16474	4.85268	8.45622	0.1	0	-0.5	0
9.48	2.16474	4.93116	8.45622	0.7	0.1	-0.6	0
9.485	2.19744	4.85268	8.45622	1.1	0.5	-1.1	0
9.49	2.19744	4.93116	8.45622	0.9	0.3	-0.9	0
9.495	2.23668	5.0031	8.38428	1.4	0	-0.9	0
9.5	2.16474	5.0031	8.35158	1.2	-0.1	-1.4	0
9.505	2.16474	4.93116	8.45622	1.7	0.2	-1	0
9.51	2.23668	4.93116	8.38428	1.9	0	-0.8	0
9.515	2.19744	5.0031	8.312341	1.2	0	-0.9	0
9.52	2.19744	5.11428	8.38428	2.1	0.1	-0.8	0
9.525	2.23668	5.0031	8.38428	2.2	0.4	-1	0
9.53	2.23668	4.93116	8.38428	2.1	0.1	-0.9	0
9.535	2.23668	5.04234	8.38428	2.4	0.7	-1.1	0
9.54	2.27592	5.04234	8.312341	2	1.1	-0.6	0
9.545	2.27592	4.963861	8.38428	1.8	1.8	-1	0
9.55	2.27592	5.0031	8.35158	1.9	2	-0.9	0
9.555	2.19744	5.0031	8.38428	2	2.1	-0.9	0
9.56	2.19744	5.0031	8.38428	1.8	2	-1.3	0
9.565	2.19744	5.04234	8.35158	1.3	1.6	-1.4	0
9.57	2.19744	4.963861	8.38428	1.4	1.3	-1.1	0
9.575	2.30862	5.0031	8.38428	1.4	1.5	-1.2	0
9.58	2.27592	4.963861	8.42352	1.9	1.3	-0.9	0
9.585	2.23668	5.0031	8.38428	1.5	1.3	-1	0
9.59	2.19744	5.0031	8.38428	1.2	1	-0.7	0
9.595	2.23668	4.963861	8.42352	1.4	1.2	-1	0
9.6	2.23668	5.0031	8.38428	1.5	1.1	-0.8	0
9.605	2.16474	5.04234	8.38428	1.2	0.5	-0.5	0
9.61	2.19744	5.0031	8.35158	1.3	0.1	-1	0
9.615	2.23668	4.89192	8.38428	1.5	0.1	-0.7	0
9.62	2.23668	4.963861	8.38428	1.7	0.2	-0.2	0
9.625	2.23668	5.0031	8.42352	1.8	0.7	0	0
9.63	2.19744	5.04234	8.38428	1.7	0.7	-0.7	0
9.635	2.23668	4.963861	8.42352	1.6	0.2	-0.3	0
9.64	2.16474	5.0031	8.35158	1.8	-0.7	0	0
9.645	2.23668	4.963861	8.312341	1.4	0	0	0
9.65	2.27592	5.0031	8.35158	1.4	0.3	-0.1	0
9.655	2.27592	4.963861	8.38428	1.5	0.3	-0.7	0
9.66	2.23668	5.0031	8.312341	1.8	1.1	-0.7	0
9.665	2.16474	5.04234	8.312341	1.9	0.8	-0.2	0
9.67	2.19744	5.0031	8.38428	1.7	0.9	-0.1	0
9.675	2.19744	5.0031	8.35158	1.5	0.6	-0.2	0
9.68	2.19744	5.0031	8.312341	1.5	0.2	-0.3	0
9.685	2.27592	4.963861	8.38428	1.5	0.4	-0.4	0
9.69	2.27592	5.0031	8.312341	1.1	0.7	0	0
9.695	2.23668	4.89192	8.42352	1.1	0.1	0	0
9.7	2.19744	5.0031	8.27964	1.3	0.5	0	0
9.705	2.19744	5.0031	8.38428	1.6	0.5	-0.4	0
9.71	2.16474	5.04234	8.35158	1.4	0.9	-0.6	0
9.715	2.23668	5.0031	8.35158	1.2	1.1	-1.1	0
9.72	2.16474	5.0031	8.312341	1	1.4	-0.5	0
9.725	2.19744	5.04234	8.35158	1.9	0.7	-1	0
9.73	2.23668	5.04234	8.35158	1.8	0.4	-0.7	0
9.735	2.19744	5.04234	8.312341	1.6	0.8	-0.8	0
9.74	2.23668	5.0031	8.312341	1.4	1	-0.7	0
9.745	2.23668	4.93116	8.35158	1.6	0.6	-0.3	0
9.75	2.16474	4.963861	8.45622	1.8	0.5	-1.1	0
9.755	2.19744	5.0031	8.38428	2.1	0.2	-1.1	0
9.76	2.27592	5.07504	8.35158	1.8	0.5	-1.1	0
9.765	2.1255	5.04234	8.35158	2.2	0.5	-0.5	0
9.77	2.19744	5.04234	8.35158	2.3	0.4	-0.5	0
9.775	2.19744	5.07504	8.35158	2	0.2	-0.7	0
9.78	2.27592	5.0031	8.35158	1.7	0.1	-0.8	0
9.785	2.19744	5.0031	8.42352	2.1	0.2	-0.9	0
9.79	2.19744	5.0031	8.38428	2.2	0.9	-0.9	0
9.795	2.23668	5.0031	8.38428	2.3	0	-1	0
9.8	2.19744	4.963861	8.312341	1.9	-0.1	-0.8	0
9.805	2.27592	4.93116	8.38428	1.9	0	-0.6	0
9.81	2.23668	4.963861	8.38428	1.9	0.2	-0.9	0
9.815	2.19744	5.0031	8.312341	1.5	0	-0.5	0
9.82	2.19744	5.04234	8.35158	1.7	0.3	-0.2	0
9.825	2.27592	5.0031	8.312341	2.1	0	-0.9	0
9.83	2.19744	5.07504	8.35158	2.5	0.6	-1.4	0
9.835	2.23668	5.07504	8.35158	2	0.5	-1.2	0
9.84	2.23668	5.0031	8.38428	1.5	0.3	-1.3	0
9.845	2.19744	5.11428	8.35158	1.2	0.1	-1.6	0
9.85	2.23668	5.07504	8.2404	1.3	0.4	-1.5	0
9.855	2.19744	5.04234	8.27964	1.8	0.3	-1.3	0
9.86	2.16474	5.07504	8.312341	1.6	0	-1.6	0
9.865	2.19744	5.04234	8.42352	1.4	0.3	-1.1	0
9.87	2.23668	5.07504	8.27964	1.2	0	-0.9	0
9.875	2.23668	5.04234	8.312341	1	-0.1	-0.8	0
9.88	2.19744	5.04234	8.312341	1.1	0	-0.6	0
9.885	2.16474	5.07504	8.312341	0.9	0	-0.7	0
9.89	2.23668	5.04234	8.312341	1.1	0.2	-0.4	0
9.895	2.27592	4.93116	8.312341	0.9	0.1	-0.2	0
9.9	2.19744	4.963861	8.27964	0.9	0.3	-0.4	0
9.905	2.27592	5.0031	8.312341	1.6	0	-0.9	0
9.91	2.19744	5.04234	8.35158	1.4	0.3	-0.3	0
9.915	2.23668	5.04234	8.38428	1.6	0.1	-0.5	0
9.92	2.27592	5.0031	8.35158	1.6	0.4	-0.7	0
9.925	2.23668	5.0031	8.38428	1.1	0.7	-0.6	0
9.93	2.19744	5.04234	8.312341	1.4	0.4	-0.9	0
9.935	2.27592	5.04234	8.35158	1.4	0.4	-1.1	0
9.94	2.23668	5.04234	8.312341	1.5	0.1	-1.2	0
9.945	2.23668	5.04234	8.35158	1.5	0	-0.9	0
9.95	2.23668	5.07504	8.35158	1.2	0.2	-1.1	0
9.955	2.23668	5.04234	8.27964	1.3	0	-1	0
9.96	2.16474	5.14698	8.312341	1.4	0.3	-0.7	0
9.965	2.27592	5.04234	8.312341	1.6	0	-0.9	0
9.97	2.27592	5.04234	8.38428	1.6	-0.2	-1.2	0
9.975	2.16474	5.04234	8.312341	1.8	-0.5	-1.1	0
9.98	2.16474	5.04234	8.35158	2.4	-0.3	-1.1	0
9.985	2.19744	5.07504	8.35158	2.8	-0.1	-1.1	0
9.99	2.19744	5.11428	8.38428	3.1	-0.4	-1	0
[truncated: 8,401 more rows]
