# Supplementary material for: Real-Time Detection of Freezing Motions in Parkinson's Patients for Adaptive Gait Phase Synchronous Cueing
Source: Front Neurol. 2021 Dec 6;12:720516. doi: 10.3389/fneur.2021.720516 (PMC8685223; doi:10.3389/fneur.2021.720516)
Supplement: Supplementary file 2 [file Data_Sheet_2.zip › data/S6/S6_right_foot_trial_1.csv]

time	acc_x	acc_y	acc_z	gyr_x	gyr_y	gyr_z	FoG
0	1.71348	5.44782	8.16846	0	0.4	-0.2	0
0.005	1.64154	5.44782	8.16846	0.2	0.4	-0.7	0
0.01	1.67424	5.48052	8.312341	0.2	0.2	-0.7	0
0.015	1.67424	5.44782	8.16846	0	0.2	-0.5	0
0.02	1.71348	5.44782	8.20116	0.2	0.3	-0.5	0
0.025	1.67424	5.44782	8.2404	0	0.4	-0.7	0
0.03	1.71348	5.44782	8.2404	-0.1	0.9	-0.4	0
0.035	1.67424	5.44782	8.27964	0	0.1	-0.2	0
0.04	1.67424	5.40858	8.2404	-0.3	0.2	-0.7	0
0.045	1.75272	5.48052	8.2404	-0.1	0.2	-1.2	0
0.05	1.71348	5.48052	8.27964	-0.3	0.4	-0.6	0
0.055	1.71348	5.44782	8.27964	-0.6	0.5	-0.8	0
0.06	1.67424	5.48052	8.2404	-0.3	0.2	-0.8	0
0.065	1.71348	5.40858	8.2404	-0.1	0.2	-0.9	0
0.07	1.67424	5.44782	8.20116	-0.2	0.3	-1.1	0
0.075	1.79196	5.40858	8.20116	0	0.9	-0.8	0
0.08	1.67424	5.40858	8.27964	0.2	0.4	-0.5	0
0.085	1.71348	5.48052	8.27964	0	0.4	-0.9	0
0.09	1.67424	5.40858	8.27964	-0.3	0.8	-0.7	0
0.095	1.75272	5.36934	8.2404	-0.2	0.7	-0.8	0
0.1	1.67424	5.40858	8.2404	0.1	0.9	-0.1	0
0.105	1.71348	5.40858	8.2404	0.1	0.7	-0.2	0
0.11	1.67424	5.48052	8.2404	0	0.4	-0.2	0
0.115	1.67424	5.48052	8.20116	-0.1	0.4	-0.4	0
0.12	1.71348	5.40858	8.2404	0	0.5	-0.7	0
0.125	1.64154	5.40858	8.20116	0	0.1	-0.4	0
0.13	1.67424	5.40858	8.20116	0.2	0	-0.5	0
0.135	1.71348	5.36934	8.16846	0.2	0.2	-0.9	0
0.14	1.67424	5.40858	8.20116	0.1	0.6	-0.8	0
0.145	1.67424	5.48052	8.16846	0.1	1.1	-0.4	0
0.15	1.75272	5.40858	8.2404	0.2	0.9	-0.7	0
0.155	1.75272	5.48052	8.20116	0.5	0	-0.2	0
0.16	1.71348	5.36934	8.27964	0.3	0.3	-0.1	0
0.165	1.71348	5.48052	8.16846	0.2	0.9	-0.5	0
0.17	1.79196	5.40858	8.2404	0.2	0.5	-0.6	0
0.175	1.71348	5.40858	8.312341	0.5	0.7	-0.5	0
0.18	1.71348	5.48052	8.20116	0.3	0.2	-0.5	0
0.185	1.75272	5.40858	8.2404	0.4	0.2	-0.2	0
0.19	1.71348	5.44782	8.27964	0.4	0.4	-0.7	0
0.195	1.75272	5.44782	8.312341	0.2	0.4	-0.8	0
0.2	1.71348	5.48052	8.2404	0.1	0.7	-0.6	0
0.205	1.71348	5.44782	8.16846	0	0.8	-0.9	0
0.21	1.75272	5.44782	8.2404	-0.4	0.6	-0.2	0
0.215	1.71348	5.44782	8.27964	0	0.2	-0.7	0
0.22	1.75272	5.44782	8.27964	0	0	-0.7	0
0.225	1.67424	5.40858	8.20116	-0.2	0.2	-0.7	0
0.23	1.67424	5.40858	8.2404	-0.1	0.4	-0.6	0
0.235	1.75272	5.40858	8.20116	0.2	0.2	-0.3	0
0.24	1.71348	5.44782	8.16846	0	0.5	-0.4	0
0.245	1.71348	5.40858	8.16846	-0.2	0.7	-0.5	0
0.25	1.67424	5.40858	8.20116	0.2	0.4	-0.2	0
0.255	1.71348	5.44782	8.2404	0	0.2	-0.4	0
0.26	1.71348	5.44782	8.2404	0	0.4	-0.5	0
0.265	1.67424	5.519761	8.2404	-0.3	0.7	-0.7	0
0.27	1.75272	5.44782	8.16846	-0.4	1	-0.6	0
0.275	1.67424	5.40858	8.20116	0	0.4	-0.8	0
0.28	1.64154	5.44782	8.20116	0.2	0.9	-0.5	0
0.285	1.67424	5.44782	8.2404	0	0.8	-0.5	0
0.29	1.71348	5.40858	8.2404	0	0.4	-0.8	0
0.295	1.67424	5.40858	8.2404	-0.2	0.3	-0.9	0
0.3	1.67424	5.44782	8.2404	-0.6	0.6	-0.4	0
0.305	1.71348	5.44782	8.20116	0.2	0.5	-0.2	0
0.31	1.67424	5.44782	8.2404	0.2	0.2	-0.7	0
0.315	1.67424	5.48052	8.2404	-0.1	0.4	-0.2	0
0.32	1.67424	5.44782	8.20116	0	0.5	-0.5	0
0.325	1.64154	5.44782	8.16846	0.2	0.2	-0.7	0
0.33	1.79196	5.48052	8.16846	-0.1	0.3	-0.2	0
0.335	1.67424	5.48052	8.20116	0.2	0.1	-0.1	0
0.34	1.64154	5.48052	8.20116	0.6	0.4	0	0
0.345	1.71348	5.40858	8.27964	0.4	0.2	-0.3	0
0.35	1.71348	5.48052	8.20116	0.2	0.4	-0.5	0
0.355	1.71348	5.44782	8.2404	0	0.9	-0.5	0
0.36	1.71348	5.48052	8.27964	0	0.8	-0.3	0
0.365	1.71348	5.40858	8.16846	-0.5	0.3	-0.4	0
0.37	1.67424	5.48052	8.12922	0	0.4	-0.4	0
0.375	1.71348	5.48052	8.16846	0	0.3	-0.3	0
0.38	1.67424	5.48052	8.2404	-0.2	0.5	-0.5	0
0.385	1.67424	5.48052	8.27964	-0.2	0.4	-0.5	0
0.39	1.75272	5.48052	8.20116	-0.4	0.2	-0.4	0
0.395	1.75272	5.40858	8.2404	-0.1	0.4	-0.6	0
0.4	1.75272	5.36934	8.2404	-0.1	0.3	-0.3	0
0.405	1.75272	5.44782	8.16846	-0.6	0.4	-0.9	0
0.41	1.71348	5.48052	8.20116	-0.3	0.7	-0.8	0
0.415	1.67424	5.40858	8.27964	-0.1	0.7	-0.8	0
0.42	1.64154	5.36934	8.2404	0.1	0.7	-0.1	0
0.425	1.64154	5.44782	8.20116	0	0.6	-0.4	0
0.43	1.67424	5.44782	8.16846	-0.1	1.1	-0.6	0
0.435	1.71348	5.36934	8.2404	-0.2	1	-0.7	0
0.44	1.67424	5.44782	8.20116	0.2	0.8	-0.9	0
0.445	1.64154	5.44782	8.20116	0.4	0.6	-0.7	0
0.45	1.64154	5.44782	8.16846	0.5	0.3	-0.5	0
0.455	1.71348	5.48052	8.20116	0.4	0.1	-0.9	0
0.46	1.67424	5.48052	8.16846	0.1	0.2	-1	0
0.465	1.67424	5.44782	8.2404	0.2	0.9	-0.8	0
0.47	1.79196	5.40858	8.2404	0	0.8	-0.5	0
0.475	1.71348	5.40858	8.27964	-0.2	0.9	-0.4	0
0.48	1.75272	5.44782	8.2404	-0.3	0.9	-0.5	0
0.485	1.71348	5.40858	8.312341	0	0.9	-0.6	0
0.49	1.71348	5.44782	8.16846	0.2	0.8	-0.8	0
0.495	1.71348	5.44782	8.20116	0.1	0.3	-0.3	0
0.5	1.71348	5.44782	8.20116	0.4	0.3	-0.4	0
0.505	1.67424	5.44782	8.2404	0	0.3	-0.4	0
0.51	1.82466	5.40858	8.2404	0.1	0.4	-0.3	0
0.515	1.67424	5.44782	8.20116	0.3	0.7	-0.6	0
0.52	1.71348	5.44782	8.27964	0	0.3	-0.8	0
0.525	1.71348	5.40858	8.2404	0.2	0.7	-0.2	0
0.53	1.67424	5.44782	8.20116	0.2	0.5	-0.2	0
0.535	1.71348	5.44782	8.27964	0.2	0.3	-0.3	0
0.54	1.71348	5.44782	8.2404	0.5	0.2	-0.2	0
0.545	1.71348	5.44782	8.20116	0.8	0.4	-0.3	0
0.55	1.64154	5.44782	8.2404	0.6	0.8	-0.3	0
0.555	1.71348	5.44782	8.27964	0.4	0.5	-0.2	0
0.56	1.75272	5.40858	8.2404	0.1	0.2	-0.6	0
0.565	1.71348	5.48052	8.2404	0.4	0.4	-0.7	0
0.57	1.67424	5.44782	8.16846	0.3	1.2	-0.6	0
0.575	1.71348	5.36934	8.27964	0.4	0.8	-0.5	0
0.58	1.71348	5.44782	8.16846	0.4	0.8	0	0
0.585	1.75272	5.44782	8.16846	0.5	0.2	-0.3	0
0.59	1.71348	5.44782	8.16846	0.4	0.3	-0.1	0
0.595	1.71348	5.44782	8.2404	0.6	0.4	-0.4	0
0.6	1.67424	5.44782	8.27964	0.2	0.3	-0.7	0
0.605	1.67424	5.48052	8.2404	0.4	0	-0.4	0
0.61	1.75272	5.519761	8.20116	0	-0.1	-0.5	0
0.615	1.75272	5.44782	8.16846	0	0.4	-0.9	0
0.62	1.67424	5.40858	8.20116	-0.1	0.7	-0.9	0
0.625	1.71348	5.48052	8.20116	-0.2	0.3	-0.2	0
0.63	1.71348	5.44782	8.16846	0	0.3	-0.2	0
0.635	1.75272	5.40858	8.27964	0.2	0.4	-0.4	0
0.64	1.71348	5.44782	8.2404	0.4	0.4	-0.5	0
0.645	1.71348	5.519761	8.2404	0	0.3	-0.7	0
0.65	1.67424	5.44782	8.27964	0	0.4	-0.4	0
0.655	1.71348	5.40858	8.2404	0.1	0.4	-0.9	0
0.66	1.75272	5.40858	8.312341	-0.1	0.5	-0.8	0
0.665	1.75272	5.40858	8.312341	0	0.7	-0.5	0
0.67	1.71348	5.40858	8.312341	0.4	0	-0.6	0
0.675	1.64154	5.44782	8.2404	0.2	-0.2	-0.4	0
0.68	1.64154	5.40858	8.35158	0.7	-0.2	-0.7	0
0.685	1.71348	5.44782	8.2404	1.1	0.2	-0.4	0
0.69	1.67424	5.48052	8.2404	1.7	0	-0.7	0
0.695	1.67424	5.44782	8.27964	1.5	-0.2	-0.5	0
0.7	1.71348	5.44782	8.27964	1.2	0	0.2	0
0.705	1.67424	5.48052	8.20116	1.6	-0.2	0.4	0
0.71	1.64154	5.44782	8.16846	1.8	0	0.2	0
0.715	1.79196	5.40858	8.20116	1.6	-0.2	0	0
0.72	1.79196	5.48052	8.16846	1.1	0.4	0.2	0
0.725	1.79196	5.44782	8.09652	1.1	0.2	0.3	0
0.73	1.71348	5.44782	8.16846	0.5	0.9	-0.3	0
0.735	1.79196	5.40858	8.20116	0.2	0.8	-0.2	0
0.74	1.82466	5.44782	8.16846	-0.3	0.2	-0.8	0
0.745	1.8639	5.44782	8.16846	-0.3	1.1	-0.7	0
0.75	1.37994	5.591701	8.16846	0.2	2.5	-0.4	0
0.755	1.37994	5.55246	8.2404	-0.3	1.9	-0.3	0
0.76	1.67424	5.519761	8.2404	-1.3	1.4	-0.1	0
0.765	1.93584	5.33664	8.27964	-1.2	1.2	-0.3	0
0.77	1.8639	5.36934	8.27964	-0.9	1.4	-0.1	0
0.775	1.64154	5.36934	8.20116	-0.9	1.2	-0.6	0
0.78	1.75272	5.40858	8.27964	-0.5	1.4	-1	0
0.785	1.79196	5.40858	8.20116	-0.7	1.4	-1.1	0
0.79	1.75272	5.40858	8.27964	-0.7	1.6	-0.9	0
0.795	1.64154	5.48052	8.27964	-0.7	1.6	-0.5	0
0.8	1.67424	5.40858	8.2404	-0.4	0.7	-1.1	0
0.805	1.71348	5.44782	8.2404	-0.8	0.8	-1	0
0.81	1.67424	5.40858	8.27964	-0.4	1.3	-0.5	0
0.815	1.6023	5.44782	8.2404	-0.2	1.4	-0.5	0
0.82	1.56306	5.48052	8.27964	-0.2	0.9	-0.5	0
0.825	1.64154	5.44782	8.312341	0.2	0.6	-1.1	0
0.83	1.67424	5.44782	8.312341	0.5	0.1	-0.9	0
0.835	1.64154	5.48052	8.27964	0.9	0.2	-0.3	0
0.84	1.67424	5.40858	8.27964	1.4	0.4	-0.1	0
0.845	1.64154	5.36934	8.27964	1.5	0	0.2	0
0.85	1.71348	5.2974	8.12922	1.4	-0.6	0.6	0
0.855	1.90314	5.55246	8.38428	2.2	-0.1	0.7	0
0.86	1.53036	5.55246	8.20116	2.5	1.2	0.8	0
0.865	1.6023	5.519761	8.02458	2.5	0.7	1.9	0
0.87	1.67424	5.519761	8.312341	3	0.9	1.4	0
0.875	2.49828	5.2974	7.9134	2.3	1.1	1.6	0
0.88	1.75272	5.66364	8.35158	3	2.1	2.8	0
0.885	1.49112	5.36934	8.27964	3.9	4.1	3.6	0
0.89	1.56306	5.22546	8.2404	3.2	4.2	4.3	0
0.895	1.75272	5.36934	8.312341	3.8	4.2	5.5	0
0.9	1.56306	5.519761	8.16846	3.9	4.8	6.3	0
0.905	1.64154	5.63094	8.2404	4	4.9	7	0
0.91	1.75272	5.70288	8.16846	4.2	5.6	8.4	0
0.915	1.6023	5.48052	8.057281	3.9	6.7	9.1	0
0.92	1.56306	5.63094	8.09652	5.2	7.4	9.8	0
0.925	1.67424	5.70288	8.20116	5.6	7.4	10.6	0
0.93	1.75272	5.519761	8.12922	5.3	7.5	11.2	0
0.935	1.71348	5.55246	8.12922	5.1	7.7	11.6	0
0.94	1.67424	5.55246	8.16846	5.4	8.4	12.1	0
0.945	1.75272	5.55246	8.09652	5.5	8.5	13	0
0.95	1.64154	5.591701	8.12922	5.5	9.2	13.3	0
0.955	1.71348	5.55246	8.16846	5.1	9.2	13.3	0
0.96	1.82466	5.55246	8.20116	5.2	9.4	14.1	0
0.965	1.67424	5.66364	8.09652	5	9.3	14.4	0
0.97	1.67424	5.66364	8.09652	4.5	9.3	14.4	0
0.975	1.67424	5.70288	8.16846	4.6	9.8	14	0
0.98	1.64154	5.66364	8.12922	4.6	9.8	14.2	0
0.985	1.6023	5.63094	8.09652	4.2	9.5	14.5	0
0.99	1.56306	5.66364	8.09652	4.2	9.1	14	0
0.995	1.64154	5.63094	8.16846	4.4	8.2	13.1	0
1	1.67424	5.63094	8.09652	4.5	7.4	12.8	0
1.005	1.67424	5.591701	8.057281	4.7	6.7	12.1	0
1.01	1.71348	5.44782	8.057281	5.3	6.5	11.6	0
1.015	1.71348	5.44782	8.312341	7	7.3	10.9	0
1.02	1.75272	5.33664	8.20116	6.3	6.5	10.5	0
1.025	1.67424	5.33664	8.27964	5.8	5.8	9.2	0
1.03	1.82466	5.33664	8.16846	5.7	6.3	8.7	0
1.035	1.79196	5.36934	8.20116	5.9	6	8.7	0
1.04	1.79196	5.40858	8.20116	5.6	5.3	8.1	0
1.045	1.79196	5.55246	8.12922	4.7	5.9	8	0
1.05	1.8639	5.591701	8.09652	4.7	5.8	7.2	0
1.055	1.79196	5.63094	8.057281	4.8	5.4	7.4	0
1.06	1.71348	5.70288	8.02458	4.8	5.7	7.1	0
1.065	1.82466	5.77482	8.057281	4.1	6.2	6.8	0
1.07	1.75272	5.886	7.985341	3.7	6.7	7.6	0
1.075	1.67424	5.92524	7.985341	3.7	6.6	7.5	0
1.08	1.56306	6.06912	7.87416	3.2	7.3	8.4	0
1.085	1.56306	6.1803	7.80222	2.5	8.1	8.6	0
1.09	1.56306	6.1803	7.84146	2	8.4	8.9	0
1.095	1.41264	6.25224	7.69758	1.7	8.8	8.8	0
1.1	1.41264	6.25224	7.62564	1.7	9.6	8.8	0
1.105	1.3407	6.33072	7.62564	1.6	9.8	9.4	0
1.11	1.22952	6.25224	7.73028	1.8	10	8.8	0
1.115	1.0791	6.1803	7.84146	1.3	9.8	8.7	0
1.12	1.03986	6.1803	7.84146	1.1	9.3	8.8	0
1.125	1.03986	6.14106	7.87416	0.7	9.1	8.8	0
1.13	1.15104	6.219541	7.9134	1.4	9	8.4	0
1.135	1.11834	6.291481	7.952641	1.2	9.2	8.3	0
1.14	1.00716	6.36342	7.952641	0.9	9.2	8.2	0
1.145	0.8959801	6.291481	7.76952	1.4	8.9	7	0
1.15	0.8567401	6.36342	7.65834	1.3	8.4	6.3	0
1.155	0.8567401	6.4746	7.73028	1.5	8.8	5.4	0
1.16	0.92868	6.62502	7.73028	1.6	8.8	4.8	0
1.165	0.8175	6.88008	7.76952	1	8.4	4.3	0
1.17	0.77826	7.10244	7.65834	0.7	8.8	3.5	0
1.175	0.59514	7.3575	7.298641	0	8.9	3.3	0
1.18	0.40548	7.39674	6.97164	-0.7	8.1	2.3	0
1.185	0.25506	7.46868	6.86046	-1.4	7.9	1.7	0
1.19	0.18312	7.42944	6.74928	-1.7	7.6	0.5	0
1.195	0.25506	7.42944	6.677341	-2.3	6.8	-0.3	0
1.2	0.37278	7.3575	6.78852	-3.3	6.3	-1.1	0
1.205	0.44472	7.3248	6.97164	-3.8	6.3	-1.7	0
1.21	0.66708	7.0632	7.04358	-3.7	6.5	-2.8	0
1.215	0.8175	6.84084	7.14822	-4	6.4	-3.1	0
1.22	0.8959801	6.54654	7.37058	-4	6.3	-3.3	0
1.225	1.30146	6.43536	7.47522	-4.7	5.6	-2.8	0
1.23	1.8639	6.10836	7.69758	-5	4.7	-2.6	0
1.235	1.90314	5.99718	7.76952	-5	6.5	-1.8	0
1.24	1.67424	5.66364	7.84146	-4.9	7.7	-1.3	0
1.245	1.79196	5.2974	8.42352	-5.1	7.3	-0.5	0
1.25	1.79196	4.85268	8.67858	-6.2	6.1	0.6	0
1.255	2.98224	4.4145	9.110221	-6.5	2.5	0.8	0
1.26	3.02148	4.34256	8.9271	-6.5	3.8	1.9	0
1.265	2.75988	3.8259	8.85516	-5.8	7.3	2.5	0
1.27	2.68794	3.93708	9.14946	-6.2	8.1	3.6	0
1.275	2.53752	4.15944	9.437221	-5.8	8.8	5.3	0
1.28	1.64154	3.64278	9.293341	-6.5	9.5	7.7	0
1.285	2.68794	3.96978	9.47646	-7.8	7.4	10.3	0
1.29	2.3871	3.5316	9.18216	-9.1	6.5	11.1	0
1.295	2.45904	3.5643	9.03828	-10.5	8	12.1	0
1.3	2.30862	3.78666	9.5811	-10	7	12.5	0
1.305	2.42634	3.16536	9.437221	-12.8	6.3	12.3	0
1.31	2.60946	3.2373	9.5484	-14.5	5.3	12.1	0
1.315	2.57022	2.83182	10.13046	-16.8	0.9	10.5	0
1.32	3.4335	2.3871	10.05852	-20.8	-1.4	8.4	0
1.325	4.251	2.46558	10.27434	-21.1	-4.1	5.7	0
1.33	3.58392	2.0601	9.2214	-23.3	-2.3	3	0
1.335	3.84552	2.53752	9.692281	-22.8	-3.2	0.5	0
1.34	4.92462	3.49236	9.692281	-22	-4.9	-1.1	0
1.345	3.7278	3.75396	8.09652	-24	-1.4	-0.2	0
1.35	1.82466	4.963861	7.69758	-22.4	1.7	-1.1	0
1.355	0.66708	6.4746	8.495461	-19.3	2.5	-2.1	0
1.36	0.2943	6.7362	8.78322	-22.3	-0.4	-3.8	0
1.365	0.48396	5.95794	8.600101	-27	-4.9	-3.2	0
1.37	0.5559	5.14698	8.5674	-29	-7.8	-2.4	0
1.375	0.59514	5.0031	9.47646	-28.7	-11.1	-2.2	0
1.38	0.7455601	4.81998	9.875401	-28	-16.3	-1.4	0
1.385	0.25506	4.66956	9.03828	-30.5	-21.7	-2.8	0
1.39	0.37278	4.30332	9.2541	-31.7	-26.8	-4.9	0
1.395	0.5559	3.96978	8.52816	-33	-28.1	-6.8	0
1.4	1.0791	3.64278	7.80222	-34.2	-28.6	-9.8	0
1.405	1.8639	4.00902	7.54716	-33.3	-29.6	-12.9	0
1.41	2.9103	4.1202	7.44252	-32.3	-26.6	-16.7	0
1.415	3.65586	4.26408	7.54716	-29.4	-18.7	-19.2	0
1.42	3.87822	4.23138	7.76952	-27.2	-12	-22.4	0
1.425	3.39426	4.04826	7.9134	-24.5	-6.4	-24.8	0
1.43	2.87106	4.37526	8.057281	-22.9	-4.5	-25.7	0
1.435	2.23668	4.78074	7.73028	-20.8	1.2	-26.2	0
1.44	2.08626	4.963861	7.84146	-19.7	3	-26.6	0
1.445	1.49112	5.70288	9.5484	-18.4	4.6	-27.7	0
1.45	1.8639	5.11428	9.110221	-21	1.8	-24.7	0
1.455	0.8567401	4.63686	8.67858	-20.5	4.4	-24.6	0
1.46	0.51666	4.93116	9.00558	-17.2	2.5	-24.4	0
1.465	0.7455601	5.22546	8.495461	-16.3	1.9	-23.3	0
1.47	1.11834	5.48052	8.711281	-15.1	1.5	-22.1	0
1.475	1.6023	5.11428	8.42352	-14.5	0.9	-20.3	0
1.48	2.08626	5.07504	8.52816	-13.6	1.4	-19.1	0
1.485	2.30862	5.11428	8.495461	-12.6	2.7	-17.5	0
1.49	2.16474	5.22546	8.45622	-11.6	3.5	-16.2	0
1.495	1.71348	5.18622	8.45622	-10.9	4.5	-14.9	0
1.5	1.37994	5.18622	8.5674	-9.8	4.5	-14.1	0
1.505	1.15104	5.22546	8.78322	-8.9	3.9	-13.2	0
1.51	0.96792	5.14698	8.894401	-8.6	3.5	-11.6	0
1.515	0.77826	5.18622	8.75052	-8.3	2.4	-10.9	0
1.52	1.00716	5.07504	8.67858	-7.7	0.8	-10.6	0
1.525	1.19028	5.04234	8.67858	-7	0.2	-10.7	0
1.53	1.37994	4.89192	8.67858	-6.5	-0.1	-10	0
1.535	1.22952	4.93116	8.63934	-5.9	0	-9.9	0
1.54	1.22952	4.93116	8.711281	-5.7	-0.4	-10.2	0
1.545	1.0791	4.93116	8.63934	-4.9	-0.5	-10	0
1.55	0.8959801	4.81998	8.63934	-4.2	-1.4	-10	0
1.555	0.70632	4.85268	8.67858	-4.2	-1.6	-10.2	0
1.56	0.96792	4.81998	8.711281	-4.1	-2.9	-11.2	0
1.565	1.15104	4.963861	8.67858	-3.7	-3.5	-11.9	0
1.57	1.26876	5.0031	8.67858	-3.5	-3.6	-11.9	0
1.575	1.3407	4.93116	8.67858	-3.4	-3.8	-11.9	0
1.58	1.45188	4.81998	8.600101	-3.2	-4.6	-11.7	0
1.585	1.45188	4.74804	8.63934	-3.2	-3.9	-11.6	0
1.59	1.56306	4.74804	8.5674	-2.9	-3.7	-11.2	0
1.595	1.64154	4.81998	8.5674	-2.2	-4	-11.4	0
1.6	1.64154	4.89192	8.67858	-1.6	-3.8	-10.8	0
1.605	1.56306	4.85268	8.63934	-2.1	-4	-10	0
1.61	1.64154	4.81998	8.63934	-1.6	-3.3	-10.2	0
1.615	1.6023	4.89192	8.67858	-0.9	-3.2	-10	0
1.62	1.49112	4.81998	8.63934	-1.1	-3	-9.8	0
1.625	1.56306	4.55838	8.600101	-1.3	-3	-10	0
1.63	1.71348	4.55838	8.600101	-0.9	-3	-9.2	0
1.635	1.82466	4.7088	8.67858	-1.3	-2.5	-9.3	0
1.64	1.8639	4.74804	8.600101	-1.5	-1.6	-9	0
1.645	1.79196	4.7088	8.600101	-1.4	-1.1	-9.5	0
1.65	1.82466	4.66956	8.67858	-1.9	-0.8	-9.5	0
1.655	1.82466	4.81998	8.711281	-2.1	-0.9	-9.3	0
1.66	1.71348	4.963861	8.67858	-1.7	-1.6	-8.8	0
1.665	1.45188	4.963861	8.67858	-2.2	-1.1	-8.3	0
1.67	1.15104	4.81998	8.711281	-2.4	-1.1	-8.3	0
1.675	1.22952	4.89192	8.711281	-2.1	-1.7	-8.3	0
1.68	1.0791	4.963861	8.67858	-2.1	-2.4	-8.4	0
1.685	1.11834	4.93116	8.711281	-2.9	-2.4	-9.6	0
1.69	0.8567401	4.963861	8.711281	-3.1	-2.8	-10	0
1.695	0.77826	4.963861	8.711281	-3.2	-3.7	-10.9	0
1.7	0.7455601	4.85268	8.78322	-3.2	-4.9	-11.4	0
1.705	1.03986	4.963861	8.711281	-3.5	-5.2	-12.8	0
1.71	1.11834	4.963861	8.711281	-3.9	-5.6	-14.1	0
1.715	1.03986	4.89192	8.63934	-3.7	-7	-14.3	0
1.72	0.8175	4.963861	8.63934	-3.7	-7.4	-15.1	0
1.725	0.8959801	4.81998	8.75052	-3.2	-7.9	-15.1	0
1.73	0.7455601	4.74804	8.711281	-2.8	-8.4	-15.9	0
1.735	0.59514	4.78074	8.5674	-2.5	-8.9	-16.5	0
1.74	0.8567401	4.85268	8.67858	-2.5	-9.5	-17.5	0
1.745	0.96792	4.81998	8.63934	-2.8	-10.2	-18.2	0
1.75	1.15104	4.78074	8.63934	-2.8	-10.6	-18.4	0
1.755	1.26876	4.63686	8.5674	-2.4	-10.9	-19	0
1.76	1.37994	4.525681	8.5674	-2.5	-10.9	-20.1	0
1.765	1.75272	4.59762	8.600101	-2.5	-10.9	-20.6	0
1.77	1.8639	4.74804	8.600101	-2	-11	-20.3	0
1.775	1.8639	4.7088	8.600101	-1.7	-10.5	-19.8	0
1.78	1.79196	4.59762	8.67858	-1.9	-9.4	-19.1	0
1.785	1.6023	4.78074	8.67858	-2.1	-9.8	-18.2	0
1.79	1.22952	4.81998	8.67858	-2.3	-9.8	-18.9	0
1.795	1.0791	5.04234	8.75052	-2.4	-10.5	-19.6	0
1.8	0.8567401	4.963861	8.82246	-2.8	-11.1	-19.9	0
1.805	0.8959801	4.89192	8.75052	-3.1	-11.4	-20.4	0
1.81	0.92868	4.93116	8.75052	-3.5	-12.1	-20.7	0
1.815	0.8567401	4.89192	8.82246	-3.7	-12.6	-22.5	0
1.82	1.26876	4.93116	8.75052	-4.4	-13.5	-23.3	0
1.825	1.22952	5.0031	8.78322	-4.2	-14.4	-24	0
1.83	1.3407	4.963861	8.600101	-4.6	-14.5	-24.9	0
1.835	1.3407	4.963861	8.711281	-4.6	-14.3	-24.5	0
1.84	1.75272	4.78074	8.711281	-4.6	-14.4	-24.6	0
1.845	1.79196	4.78074	8.52816	-4.6	-14.2	-25	0
1.85	2.23668	4.89192	8.600101	-4.2	-14.7	-24.5	0
1.855	2.01432	5.04234	8.495461	-4.7	-13.5	-23.7	0
1.86	2.27592	5.0031	8.600101	-4.8	-12.3	-23.1	0
1.865	2.05356	4.85268	8.45622	-4.4	-12	-21.6	0
1.87	2.19744	4.66956	8.52816	-3.9	-11.7	-20.4	0
1.875	2.30862	4.525681	8.495461	-3.7	-10.8	-19.6	0
1.88	2.49828	4.59762	8.5674	-3.2	-9.7	-18.3	0
1.885	2.19744	4.63686	8.67858	-3.3	-8.8	-17	0
1.89	2.16474	4.66956	8.600101	-2.8	-7.7	-15.2	0
1.895	1.8639	4.525681	8.5674	-2.7	-7.8	-13.6	0
1.9	1.93584	4.48644	8.600101	-2.2	-7.5	-12.7	0
1.905	1.75272	4.59762	8.67858	-1.6	-7.4	-11.6	0
1.91	1.75272	4.74804	8.78322	-1.2	-7.6	-11.2	0
1.915	1.30146	4.7088	8.600101	-1.8	-7	-9.8	0
1.92	1.22952	4.7088	8.67858	-2.1	-7.3	-9.6	0
1.925	1.3407	4.7088	8.67858	-2.5	-7.9	-10	0
1.93	1.49112	4.81998	8.711281	-3	-8.3	-9.7	0
1.935	1.3407	4.81998	8.67858	-3.1	-8.3	-9.3	0
1.94	1.41264	4.59762	8.67858	-3.2	-8.5	-9.3	0
1.945	1.67424	4.525681	8.67858	-3.4	-8.6	-9.3	0
1.95	1.82466	4.74804	8.600101	-3.5	-8.5	-9.3	0
1.955	1.82466	4.85268	8.67858	-2.8	-8.1	-9.1	0
1.96	1.79196	4.78074	8.5674	-3	-8	-9	0
1.965	1.71348	4.59762	8.52816	-3.1	-7.5	-7.7	0
1.97	1.82466	4.63686	8.63934	-2.9	-7.3	-8.1	0
1.975	1.90314	4.74804	8.63934	-2.3	-7.5	-8.4	0
1.98	1.97508	4.81998	8.67858	-2.5	-6.8	-7.7	0
1.985	1.79196	4.66956	8.600101	-2.8	-6.8	-7.4	0
1.99	1.8639	4.525681	8.45622	-2.4	-6.7	-7.4	0
1.995	2.08626	4.55838	8.42352	-2.8	-6.7	-6.5	0
2	2.19744	4.7088	8.495461	-2.6	-5.9	-6.4	0
2.005	2.19744	4.85268	8.67858	-2.5	-4.8	-5.8	0
2.01	1.8639	4.78074	8.5674	-2.6	-4.4	-4.4	0
2.015	1.79196	4.63686	8.45622	-1.9	-4.3	-3.4	0
2.02	1.8639	4.55838	8.52816	-2.1	-4.3	-3.5	0
2.025	2.16474	4.63686	8.45622	-2.1	-3.6	-3.2	0
2.03	2.19744	4.78074	8.600101	-1.6	-2.1	-2.5	0
2.035	1.93584	4.85268	8.600101	-1.9	-1.9	-2.2	0
2.04	1.79196	4.7088	8.600101	-1.7	-1.1	-1.6	0
2.045	1.82466	4.74804	8.52816	-1.6	-1.6	-1.2	0
2.05	1.97508	4.78074	8.63934	-1.4	-1.3	-1.1	0
2.055	1.8639	4.89192	8.600101	-1.8	-0.8	-1.1	0
2.06	1.75272	4.81998	8.600101	-2.3	-0.7	-0.7	0
2.065	1.64154	4.66956	8.495461	-1.6	-0.7	-0.5	0
2.07	1.82466	4.66956	8.600101	-1.6	-0.4	0	0
2.075	1.97508	4.78074	8.600101	-1.8	-0.2	0	0
2.08	1.79196	4.89192	8.5674	-1.6	-0.1	0	0
2.085	1.67424	4.78074	8.63934	-1.7	0.4	0.1	0
2.09	1.53036	4.63686	8.5674	-2.1	0.9	0	0
2.095	1.64154	4.59762	8.600101	-1.7	0.6	0.4	0
2.1	1.71348	4.81998	8.67858	-2	0.9	0.3	0
2.105	1.53036	4.85268	8.82246	-2.5	0.9	0.2	0
2.11	1.45188	4.89192	8.711281	-1.9	0.8	0.5	0
2.115	1.6023	4.66956	8.67858	-1.9	0.4	0.6	0
2.12	1.79196	4.55838	8.52816	-2.3	0.4	0.4	0
2.125	1.82466	4.74804	8.711281	-1.5	0.7	-0.2	0
2.13	1.64154	4.93116	8.78322	-1.1	0.9	-0.1	0
2.135	1.45188	4.963861	8.75052	-1.3	1	0.3	0
2.14	1.6023	4.74804	8.711281	-0.9	0.6	0.5	0
2.145	1.79196	4.66956	8.67858	-0.9	0.2	0.6	0
2.15	1.90314	4.63686	8.711281	-1	0.4	0.2	0
2.155	1.75272	4.78074	8.78322	-0.7	0.8	0.5	0
2.16	1.53036	4.963861	8.75052	-0.2	1.4	0	0
2.165	1.67424	4.93116	8.78322	0	0.9	-0.1	0
2.17	1.79196	5.0031	8.75052	-0.1	0.4	0	0
2.175	1.82466	5.07504	8.78322	0	0.2	0.4	0
2.18	1.79196	5.11428	8.78322	0	0.7	1.4	0
2.185	1.71348	5.14698	8.78322	0	0.4	1.2	0
2.19	1.56306	5.04234	8.75052	0.3	0.8	1.8	0
2.195	1.53036	5.0031	8.711281	0.4	0.3	2.5	0
2.2	1.45188	4.963861	8.78322	0.9	0	2.8	0
2.205	1.30146	4.963861	8.82246	1.5	-0.3	3.9	0
2.21	1.26876	4.93116	8.75052	1	-1.1	4.3	0
2.215	1.11834	4.81998	8.63934	1.2	-1.8	5.3	0
2.22	1.30146	4.525681	8.5674	2.5	-2.3	5	0
2.225	1.49112	4.37526	8.52816	3.4	-2.5	5.4	0
2.23	1.15104	4.4145	8.67858	4	-2.1	5.8	0
2.235	0.8567401	4.525681	8.67858	5.3	-2.3	5.3	0
2.24	1.41264	4.08096	8.42352	5.3	-3.7	4.8	0
2.245	1.64154	3.8586	8.42352	6	-3.5	4.2	0
2.25	2.01432	4.00902	8.52816	7	-3.9	4.2	0
2.255	2.05356	4.30332	8.600101	6.9	-3.9	3.6	0
2.26	1.93584	4.59762	8.711281	7.7	-3	3	0
2.265	1.79196	4.78074	8.600101	7.4	-2.7	3	0
2.27	1.71348	4.93116	8.78322	7.2	-2.9	2.8	0
2.275	1.64154	5.07504	8.894401	6.9	-2.5	2.8	0
2.28	1.56306	5.25816	8.85516	6.7	-2.5	2.5	0
2.285	1.6023	5.07504	8.82246	5.8	-2.5	2.5	0
2.29	1.53036	4.963861	8.78322	4.8	-2.9	2.5	0
2.295	1.56306	4.89192	8.78322	4	-3.9	2.1	0
2.3	1.49112	5.0031	8.75052	3.8	-3.9	2.1	0
2.305	1.26876	5.07504	8.82246	3.3	-4.2	2.2	0
2.31	1.37994	4.963861	8.67858	2.3	-6.3	3	0
2.315	1.37994	5.0031	8.63934	1.5	-7.1	2.8	0
2.32	1.37994	5.04234	8.75052	1.2	-7.8	2.7	0
2.325	1.3407	4.89192	8.67858	0.4	-8.7	3.7	0
2.33	1.45188	4.59762	8.52816	-0.1	-9.5	3.7	0
2.335	1.67424	4.34256	8.42352	-0.2	-9.1	3.5	0
2.34	1.90314	4.4145	8.52816	0.2	-9.1	3	0
2.345	1.97508	4.78074	8.600101	1	-8.7	2.7	0
2.35	1.93584	5.04234	8.711281	1.2	-8.5	3.3	0
2.355	1.82466	4.81998	8.52816	0.4	-8.9	3.7	0
2.36	1.79196	4.525681	8.38428	0.6	-8.2	4.4	0
2.365	1.82466	4.525681	8.495461	0.9	-7.8	3.9	0
2.37	2.01432	4.89192	8.711281	1	-7.6	3.4	0
2.375	1.97508	5.14698	8.67858	0.6	-8	3.2	0
2.38	1.90314	5.07504	8.63934	-0.3	-8.1	3.7	0
2.385	1.93584	4.85268	8.52816	-0.2	-8.6	4.4	0
2.39	1.82466	4.78074	8.52816	-0.3	-8.3	5.2	0
2.395	1.8639	4.93116	8.67858	-0.1	-9.1	6	0
2.4	1.8639	4.963861	8.600101	-0.5	-9.1	5.8	0
2.405	1.97508	4.78074	8.495461	-1.1	-8.6	6.4	0
2.41	2.16474	4.525681	8.2404	-0.7	-8	5.8	0
2.415	2.3871	4.23138	8.12922	-0.3	-6.7	4.9	0
2.42	2.68794	4.26408	8.12922	0.5	-5.6	4.6	0
2.425	2.75988	4.4145	8.27964	1.7	-3.8	3.7	0
2.43	2.72064	4.85268	8.42352	2.9	-2.2	3.4	0
2.435	2.27592	5.0031	8.42352	3.2	-0.1	3.1	0
2.44	2.01432	4.81998	8.312341	2.7	0.7	3.2	0
2.445	1.93584	4.48644	8.27964	3.5	1.3	2.5	0
2.45	2.01432	4.4145	8.45622	4.2	2.1	1.5	0
2.455	2.16474	4.34256	8.35158	4.4	3	1.8	0
2.46	2.27592	4.37526	8.35158	5.1	3.4	1.3	1
2.465	2.34786	4.45374	8.27964	6.5	4.4	0	1
2.47	2.27592	4.48644	8.20116	7.9	6	0.1	1
2.475	2.1255	4.4145	8.312341	8.8	7.4	-0.4	1
2.48	2.01432	4.37526	8.312341	9.6	9.1	-1.1	1
2.485	2.05356	4.525681	8.42352	11.5	10	-2.4	1
2.49	1.97508	4.59762	8.38428	12.5	10.5	-2.8	1
2.495	1.82466	4.66956	8.312341	13.5	11.3	-3.7	1
2.5	1.82466	4.45374	8.312341	14.7	12.5	-4.6	1
2.505	1.93584	4.34256	8.2404	16.4	12.8	-5.6	1
2.51	1.97508	4.45374	8.45622	18	13.2	-5.7	1
2.515	2.01432	4.93116	8.894401	20	14	-5.9	1
2.52	1.93584	5.18622	8.96634	20	14.1	-6.5	1
2.525	1.79196	4.963861	8.78322	18.8	13.3	-6.7	1
2.53	1.82466	4.81998	8.75052	18.6	12.2	-6.9	1
2.535	1.75272	4.93116	8.78322	19.3	11.5	-7.4	1
2.54	1.49112	5.55246	9.5811	19.9	9.1	-7.3	1
2.545	1.26876	5.11428	8.9271	16.1	6	-6.3	1
2.55	1.45188	4.85268	8.42352	14.1	6.5	-7.2	1
2.555	1.82466	4.78074	8.45622	14.9	4.5	-8.1	1
2.56	2.05356	4.81998	8.63934	15.5	3.9	-8.2	1
2.565	2.05356	4.963861	8.711281	16.2	4.1	-8.5	1
2.57	2.01432	4.81998	8.600101	16.4	4.7	-7.5	1
2.575	2.1255	4.78074	8.600101	16.8	5.3	-7.7	1
2.58	2.34786	4.74804	8.75052	18.2	5.6	-8.1	1
2.585	2.42634	4.85268	8.78322	19.2	5.9	-7.2	1
2.59	2.60946	4.66956	8.82246	19.6	7	-6.4	1
2.595	2.83182	4.525681	8.78322	20.3	7	-5.6	1
2.6	3.09342	4.34256	8.85516	21.3	7.8	-3.9	1
2.605	3.50544	3.89784	8.96634	21.9	8.6	-1.6	1
2.61	3.76704	3.49236	9.14946	22.7	9.8	2.4	1
2.615	3.91746	3.2373	9.437221	23	9.8	5.6	1
2.62	3.87822	2.75988	9.33258	22.4	9.6	9.6	1
2.625	4.66302	2.6487	9.2214	23	7.4	13.4	1
2.63	5.5263	2.53752	9.110221	23.8	6.3	16.8	1
2.635	5.59824	2.87106	9.2214	24.9	8.2	20.2	1
2.64	5.40858	3.01494	9.40452	26.4	10.7	22.7	1
2.645	5.44782	2.90376	9.47646	26.7	13.1	26	1
2.65	5.487061	2.72064	9.36528	26.1	14.3	29.1	1
2.655	5.63748	2.49828	9.36528	26.6	15.1	32.4	1
2.66	5.44782	2.60946	9.437221	27	15.4	34.7	1
2.665	5.44782	2.57022	9.47646	27.7	15.9	36.8	1
2.67	5.2974	2.57022	9.5811	27.8	16.8	40.1	1
2.675	5.07504	2.72064	9.731521	27.5	16.2	42.3	1
2.68	4.4799	3.12612	10.27434	26.6	14.6	45.5	1
2.685	3.9894	3.2373	10.45746	22.8	10.7	47.8	1
2.69	3.9894	2.9757	10.2351	18.5	6.3	50.5	1
2.695	4.10712	2.943	10.16316	15.1	3	51.9	1
2.7	3.76704	2.83182	9.947341	12.6	1.9	52.2	1
2.705	3.4335	2.87106	9.83616	10.2	2	51.3	1
2.71	3.09342	3.12612	9.83616	8.3	1.2	49.7	1
2.715	2.75988	3.38118	9.875401	6.5	0.1	47.7	1
2.72	2.53752	3.71472	9.875401	2.9	-1.4	45.2	1
2.725	2.60946	3.93708	9.76422	0.3	-2.9	43.5	1
2.73	2.6487	4.15944	9.5811	-2.8	-3.8	41.1	1
2.735	2.60946	4.34256	9.33258	-5.4	-4	38.3	1
2.74	2.60946	4.63686	9.14946	-7.7	-3.7	36.4	1
2.745	2.57022	4.78074	8.63934	-10.7	-2.9	33.4	1
2.75	2.53752	4.85268	8.35158	-12.4	-2.1	31.9	1
2.755	2.45904	4.963861	7.985341	-13.5	-1.5	30.6	1
2.76	2.3871	5.04234	7.73028	-14.1	-1.3	29.6	1
2.765	2.19744	5.25816	7.44252	-14.5	-1	28.8	1
2.77	1.93584	5.36934	7.076281	-14.9	-1.8	28.9	1
2.775	1.6023	5.44782	6.86046	-14.6	-3	29.8	1
2.78	1.30146	5.66364	6.38958	-15.1	-4.4	30.5	1
2.785	1.00716	5.70288	5.99064	-14.9	-6.9	31.7	1
2.79	0.77826	5.84676	5.55246	-14.9	-8.4	32.1	1
2.795	0.66708	5.95794	5.36934	-14.3	-9.8	32.4	1
2.8	0.63438	6.14106	5.08158	-13	-11.2	31.9	1
2.805	0.51666	6.33072	5.11428	-11.7	-10.7	30.2	1
2.81	0.2943	6.585781	5.08158	-11	-9.7	29.1	1
2.815	0.25506	6.69696	5.11428	-10.3	-10.6	28.6	1
2.82	0.48396	6.84084	5.2647	-11	-12	27.3	1
2.825	0.8959801	6.991261	5.44128	-11.6	-12	26.5	1
2.83	4.66302	7.6518	6.899701	-12.6	-6.9	24.6	1
2.835	4.7742	8.90748	6.422281	-11.4	25.7	16.1	1
2.84	-0.22236	9.49608	4.46028	-10.5	71.9	0.9	1
2.845	-5.07504	10.15662	5.40858	-9	87.8	-6.6	1
2.85	-7.16784	10.89564	5.00964	-7.2	92.6	-14	1
2.855	-8.02458	13.06692	2.9757	-6.5	85.4	-19	1
2.86	-6.422281	14.42724	2.13858	-0.8	73	-17.2	1
2.865	-10.0389	16.26498	1.3407	6.8	82	-22.4	1
2.87	-9.37182	15.2382	8.711281	14	75.5	-28.2	1
2.875	-2.3871	16.26498	20.65986	5.5	36.8	-20.3	1
2.88	-0.92868	7.76298	15.65022	-36.1	10.6	3.3	1
2.885	-0.8959801	-4.30332	4.02864	-62	13	5.6	1
2.89	4.36872	-2.27592	7.54716	-32.6	4.6	-1.7	1
2.895	7.9134	2.72064	12.26904	-12.4	-4.1	-5.2	1
2.9	5.63748	5.25816	9.76422	-15.4	12.8	-9.5	1
2.905	1.90314	6.69696	8.312341	-17.2	22.6	-12	1
2.91	-0.96792	6.513841	8.75052	-16.8	20.1	-12.2	1
2.915	-1.93584	5.95794	9.110221	-17.6	15.6	-11.4	1
2.92	-1.00716	5.25816	9.03828	-18.2	9.7	-8.9	1
2.925	0.51666	4.74804	8.495461	-18.4	4.2	-5.3	1
2.93	1.82466	4.81998	8.67858	-17	0.9	-2.6	1
2.935	2.42634	5.0031	8.82246	-15.4	0.3	-1.8	1
2.94	2.42634	4.85268	8.67858	-15.4	2.3	-2.3	1
2.945	2.27592	4.89192	8.67858	-14.5	4	-3	1
2.95	2.01432	5.07504	8.5674	-13.5	2.7	-3.7	1
2.955	1.82466	5.18622	8.600101	-13.3	2.1	-3.7	1
2.96	1.75272	5.14698	8.711281	-12.6	2.6	-4.2	1
2.965	1.71348	5.04234	8.75052	-11.8	2.2	-3	1
2.97	1.8639	4.89192	8.82246	-10.5	2.7	-1.9	1
2.975	2.05356	4.93116	8.85516	-8.6	3.5	-2.1	1
2.98	2.1255	5.07504	8.75052	-8.1	3	-1.7	1
2.985	2.08626	5.14698	8.63934	-7.2	2.6	-1.7	1
2.99	2.05356	5.14698	8.67858	-5.9	1.5	-1.2	1
2.995	1.97508	5.25816	8.600101	-5.6	1.4	-1.1	1
3	1.93584	5.22546	8.600101	-5.4	0.9	-1.3	1
3.005	1.97508	5.14698	8.600101	-5.4	0.9	-0.4	1
3.01	1.97508	5.04234	8.5674	-5.3	-0.1	-0.2	1
3.015	1.8639	5.11428	8.600101	-4.4	0	0	1
3.02	1.71348	5.07504	8.67858	-3.3	0.6	0	1
3.025	1.6023	4.93116	8.67858	-3.3	0.3	0	1
3.03	1.45188	4.89192	8.711281	-2.8	0.2	0.1	1
3.035	1.37994	4.81998	8.711281	-2.5	0	0.8	1
3.04	1.37994	4.81998	8.67858	-1.4	-0.7	0.8	1
3.045	1.3407	4.74804	8.67858	-1.1	-1.2	1.1	1
3.05	1.37994	4.74804	8.711281	-0.3	-1.7	1.6	1
3.055	1.41264	4.74804	8.67858	0.2	-1.6	1.6	1
3.06	1.37994	4.85268	8.63934	1	-2.4	1.6	1
3.065	1.3407	4.85268	8.67858	1.4	-2.8	2.6	1
3.07	1.41264	4.78074	8.67858	1.7	-4.1	3.3	1
3.075	1.53036	4.81998	8.600101	1.9	-4.6	3.8	1
3.08	1.6023	4.74804	8.600101	1.8	-4.7	3.2	1
3.085	1.56306	4.74804	8.63934	2.2	-4.4	3.8	1
3.09	1.67424	4.7088	8.711281	2.7	-5.1	3.8	1
3.095	1.82466	4.66956	8.600101	2.1	-5.2	3.5	1
3.1	1.93584	4.66956	8.63934	2.3	-4.6	3.1	1
3.105	1.93584	4.63686	8.5674	2.4	-4	2.6	1
3.11	1.97508	4.59762	8.495461	2.1	-3.7	2.8	1
3.115	2.01432	4.55838	8.52816	1.5	-3	2.1	1
3.12	1.97508	4.525681	8.52816	1.8	-2.4	0.9	1
3.125	1.93584	4.48644	8.495461	1.2	-0.8	0.7	1
3.13	2.16474	4.4145	8.52816	1.4	-0.5	0	1
3.135	2.08626	4.37526	8.495461	0.9	0.7	-0.4	1
3.14	2.08626	4.34256	8.495461	0.6	1.6	-1.6	1
3.145	2.01432	4.34256	8.45622	0.5	2.3	-1.7	1
3.15	1.93584	4.26408	8.38428	0.2	3.7	-2.8	1
3.155	1.79196	4.26408	8.52816	0.2	4.6	-2.5	1
3.16	1.79196	4.19214	8.600101	0.4	5.1	-3.3	1
3.165	1.82466	4.23138	8.45622	-0.8	5.1	-3.3	1
3.17	1.82466	4.525681	8.52816	-0.8	4.4	-3.7	1
3.175	1.79196	4.59762	8.63934	0.2	4.6	-5.2	1
3.18	1.71348	4.48644	8.600101	0	4.2	-5.7	1
3.185	1.71348	4.63686	8.67858	0.9	3.2	-6.5	1
3.19	1.79196	4.63686	8.75052	1.1	2.1	-6.7	1
3.195	1.71348	4.55838	8.63934	0.4	1.2	-6.4	1
3.2	1.67424	4.30332	8.75052	0.7	1.4	-8	1
3.205	1.93584	4.08096	8.82246	1	1.1	-9.5	1
3.21	2.01432	4.15944	8.82246	1.4	1.1	-10.9	1
3.215	2.05356	4.4145	8.82246	2.4	1.9	-12.8	1
3.22	1.90314	4.525681	8.894401	3.2	2.7	-14.2	1
3.225	1.97508	4.63686	8.82246	4.1	3	-16.8	1
3.23	2.05356	4.4145	8.78322	4.9	2.8	-18.2	1
3.235	2.01432	4.48644	8.96634	6.5	2.5	-18.6	1
3.24	2.05356	4.37526	8.894401	7.7	2.5	-20.4	1
3.245	2.05356	4.4145	9.110221	9.3	2.7	-21.2	0
3.25	2.27592	4.30332	9.07752	11.5	2.1	-22.8	0
3.255	2.49828	4.23138	9.2214	15	1.8	-24.3	0
3.26	2.60946	4.04826	9.33258	19.6	2.5	-25.9	0
3.265	2.72064	3.96978	9.36528	25.1	2.9	-28.5	0
3.27	2.68794	4.00902	9.437221	32.4	2.5	-31.4	0
3.275	3.02148	4.04826	9.5811	41.7	1.9	-36.2	0
3.28	3.4662	3.93708	9.692281	50.1	0.6	-40.8	0
3.285	2.30862	4.1202	9.947341	61.9	0.6	-45.2	0
3.29	0.14388	4.66956	9.947341	75.6	-2.5	-48.4	0
3.295	1.30146	5.11428	10.16316	88.9	-17.5	-50.5	0
3.3	0.59514	5.14698	10.30704	110.8	-27.5	-53.7	0
3.305	-0.2943	4.89192	10.45746	130.6	-36.3	-56.4	0
3.31	0.5559	4.963861	10.74522	149.1	-50.1	-60.4	0
3.315	2.60946	5.70288	10.67328	169.3	-55.9	-64.4	0
3.32	4.55184	5.519761	10.81716	190.7	-53.6	-68.6	0
3.325	5.11428	4.81998	11.39922	210	-45.7	-73.4	0
3.33	5.559	3.89784	12.09246	227.2	-38.5	-79.3	0
3.335	5.89908	3.8259	11.90934	245.4	-27.4	-88.5	0
3.34	5.8206	4.48644	11.8701	258.7	-17.3	-94.9	0
3.345	5.44782	5.77482	11.65428	271.8	0.4	-102.4	0
3.35	6.082201	6.43536	11.32728	285.5	23.7	-112.7	0
3.355	7.612561	7.3248	11.79816	295	42.4	-122.5	0
3.36	7.08936	6.91932	11.28804	301.9	63.9	-132.6	0
3.365	6.75582	6.80814	10.78446	302.6	72.4	-138.6	0
3.37	6.82776	7.9461	11.76546	301.7	71	-143.2	0
3.375	7.35096	9.16254	12.89034	293	66.2	-145.6	0
3.38	7.9134	10.63404	15.42786	278.7	55.6	-145.7	0
3.385	10.60134	12.39984	18.15504	248	33.1	-140	0
3.39	13.66206	8.46276	21.60162	204.6	17.8	-132.9	0
3.395	13.32852	4.45374	19.20798	154.9	20.5	-112	0
3.4	13.59012	-0.10464	15.06816	115.3	21.1	-83.3	0
3.405	16.0884	-4.89192	10.92834	92.4	13.7	-51.2	0
3.41	16.72278	-5.40858	9.03828	85.1	10.9	-13.1	0
3.415	13.81248	-2.6487	9.76422	89.3	12.4	19.7	0
3.42	13.13886	-2.20398	12.99498	85.3	1.4	51.1	0
3.425	12.1317	-3.16536	12.05322	68.6	-2.4	73.5	0
3.43	11.01336	-4.26408	11.65428	56	-1.2	87.7	0
3.435	8.770141	-4.7088	11.5431	45	-0.5	98.7	0
3.44	6.90624	-4.15944	11.8701	37.4	-0.4	102.9	0
3.445	5.18622	-3.19806	12.66798	28.7	-3.9	104.3	0
3.45	4.02864	-2.46558	13.25004	18.3	-11.1	105	0
3.455	3.4335	-2.0601	13.43316	3.9	-21.1	105.4	0
3.46	3.21114	-1.7658	13.57704	-14.4	-30.7	104	0
3.465	2.87106	-1.5042	13.57704	-28.3	-34.5	100.9	0
3.47	2.23668	-1.06602	13.5051	-42	-36	94.7	0
3.475	1.56306	-0.6213	13.54434	-55.5	-37.3	87.1	0
3.48	1.0791	-0.07194	13.5051	-68.5	-39.3	80.2	0
3.485	0.70632	0.43818	13.43316	-82.3	-42.4	73.2	0
3.49	0.66708	0.8436601	13.25004	-95.4	-45.9	66.5	0
3.495	0.66708	1.28184	13.03422	-110.6	-50	58.9	0
3.5	0.8567401	1.65462	12.70722	-121.5	-52.1	53.5	0
3.505	1.00716	2.0928	12.41946	-131.6	-52.9	48.6	0
3.51	1.11834	2.53752	12.1971	-142.8	-53.4	43.4	0
3.515	1.30146	2.9757	11.94204	-151	-53.6	41	0
3.52	1.49112	3.27	11.68698	-157.9	-53.5	39.5	0
3.525	1.75272	3.5643	11.47116	-163.1	-52.6	39.9	0
3.53	1.93584	3.8259	11.11146	-168.4	-51.1	40.1	0
3.535	2.1255	4.08096	10.8891	-172.2	-49.7	41.5	0
3.54	2.3871	4.30332	10.71252	-175.4	-47.8	43.7	0
3.545	2.57022	4.63686	10.5621	-177.9	-45.5	47	0
3.55	2.83182	5.0031	10.38552	-179.2	-43	50.1	0
3.555	2.94954	5.2974	10.30704	-180.8	-39.9	54	0
3.56	2.9103	5.519761	10.09122	-182	-37.3	57.8	0
3.565	2.98224	5.814061	9.875401	-182.6	-35.1	62	0
3.57	3.21114	5.92524	9.76422	-182	-32.4	66	0
3.575	3.39426	6.14106	9.5811	-181.8	-30.3	70.9	0
3.58	3.58392	6.291481	9.437221	-181.3	-27.7	74.9	0
3.585	3.76704	6.4746	9.36528	-179.9	-25.2	78.9	0
3.59	3.84552	6.62502	9.33258	-177.5	-21.3	83	0
3.595	3.91746	6.7362	9.18216	-174.4	-16.5	88.4	0
3.6	3.91746	6.80814	9.07752	-171.2	-13.1	93.8	0
3.605	3.84552	6.7689	8.894401	-168.2	-9.9	97.8	0
3.61	3.6951	6.7362	8.82246	-164.7	-6.4	102.1	0
3.615	3.7278	6.80814	8.82246	-159.9	-3.1	105.4	0
3.62	3.54468	7.0305	8.85516	-153	0	109.8	0
3.625	3.50544	7.213621	8.96634	-147.7	2.8	113.3	0
3.63	3.4662	7.507921	9.33258	-141.9	5.6	115.3	0
3.635	3.1719	7.83492	9.5811	-137.4	8.6	118.3	0
3.64	2.87106	8.2404	9.731521	-133	11.6	120.3	0
3.645	2.60946	8.57394	10.13046	-129	13.3	122.6	0
3.65	2.08626	9.01212	10.34628	-126.7	13.7	124.6	0
3.655	1.6023	9.312961	10.27434	-125.3	13.9	125.3	0
3.66	1.26876	9.63996	10.2351	-124.1	13.3	125.7	0
3.665	0.8567401	10.22856	10.16316	-122.1	11.8	125	0
3.67	0.51666	10.67328	9.76422	-120.9	9.3	123	0
3.675	0.40548	11.26188	9.33258	-120.5	6.7	119.5	0
3.68	0.48396	11.92242	8.894401	-119	4.9	115.2	0
3.685	0.25506	12.6222	8.42352	-117.7	3.9	108.7	0
3.69	0.07194	13.39392	7.84146	-116.2	1.8	101.1	0
3.695	-0.11118	14.57112	7.76952	-114.5	-1.5	92.8	0
3.7	-0.2943	16.4481	7.952641	-112.6	-7.5	84.5	0
3.705	-0.25506	17.95884	7.69758	-115.7	-19.6	76.3	0
3.71	-0.07194	19.13604	6.97164	-121.1	-29.8	70.4	0
3.715	0.14388	19.76388	5.918701	-129.2	-40.4	64.3	0
3.72	1.03986	19.50882	4.02864	-136.4	-48.9	57.9	0
3.725	0.11118	19.39764	1.45188	-138.8	-48.3	48	0
3.73	-0.25506	17.63184	-1.45188	-136.9	-43.5	35.2	0
3.735	-2.53752	18.65862	-2.75988	-126.3	-39.1	23.9	0
3.74	-3.9894	17.99808	-4.3164	-114.4	-37.1	13.5	0
3.745	-4.66302	17.70378	-5.76828	-102.6	-42.7	5.6	0
3.75	-4.36872	18.03078	-6.82122	-86.7	-47.2	-1	0
3.755	-3.65586	18.32508	-7.65834	-63.8	-46.3	-9.3	0
3.76	-3.32232	18.4755	-8.38428	-44.5	-39.6	-15.8	0
3.765	-2.60946	19.0641	-8.600101	-22.7	-26.9	-22.3	0
3.77	-2.60946	19.58076	-8.67858	0.1	-8.5	-29.5	0
3.775	-2.49828	19.947	-9.14946	21.4	12.7	-36.8	0
3.78	-2.87106	19.98624	-9.659581	49.6	41.2	-45.9	0
3.785	-3.9567	19.72464	-10.67328	72.4	63.6	-53.9	0
3.79	-6.23262	18.1812	-10.92834	97.1	78.8	-61.3	0
3.795	-10.0062	6.65772	-6.13452	115.1	78.4	-68	0
3.8	-5.11428	-0.69324	10.60134	133.7	33.7	-68.2	0
3.805	1.67424	-5.886	24.72774	151.9	-33.3	-54.5	0
3.81	5.40858	-8.31888	21.96786	138.1	-53.2	-52.5	0
3.815	4.81344	-2.0928	10.63404	146.6	-26.8	-63.2	0
3.82	2.6487	8.16846	2.86452	165.6	-7.9	-75.4	0
3.825	-0.59514	14.53842	4.9377	189.4	-7.5	-69.6	0
3.83	-0.8175	16.04916	12.45216	201.5	-35.2	-44.9	0
3.835	16.12764	17.52066	24.54462	189.1	-60	-25	0
3.84	12.61566	19.61346	26.79438	166.8	19.6	-36.6	0
3.845	14.70846	23.1843	20.0451	124.9	85.9	-52.1	0
3.85	9.2214	14.16564	8.82246	81.6	87.5	-43.1	0
3.855	8.50854	4.30332	1.59576	63.7	95.3	-39.6	0
3.86	8.175	6.25224	6.422281	84.8	96.4	-33.5	0
3.865	4.2183	8.7963	12.38022	100.5	96.8	-24.2	0
3.87	0	7.83492	11.65428	85.2	95.9	-28.4	0
3.875	-2.42634	5.95794	9.5811	72.8	90.6	-32.4	0
3.88	0.40548	5.25816	8.495461	66.5	76	-38.5	0
3.885	4.2183	6.36342	8.67858	66.2	67.7	-36.6	0
3.89	5.74866	7.285561	8.85516	63.9	65.7	-34.3	0
3.895	4.02864	6.84084	8.711281	59.4	70.7	-36.2	0
3.9	0.7455601	6.36342	9.18216	55.7	73.8	-38.7	0
3.905	-1.00716	6.69696	10.16316	51.8	70.3	-38.9	0
3.91	-1.22952	7.57986	10.8891	47.1	63	-36.8	0
3.915	0	7.24632	10.74522	38.5	52.5	-31.8	0
3.92	0.96792	6.7362	10.05852	31.9	45.9	-27.5	0
3.925	1.19028	6.14106	9.33258	28.7	42.3	-23.2	0
3.93	1.49112	5.70288	9.2214	27.2	38	-20	0
3.935	1.6023	5.886	9.33258	25.8	34	-19.4	0
3.94	1.45188	6.06912	9.2541	23.3	30.9	-17.7	0
3.945	1.56306	5.70288	9.00558	20.2	28.3	-15.6	0
3.95	1.67424	5.48052	8.85516	18.1	24.3	-14.8	0
3.955	1.97508	5.55246	8.96634	17.5	21.3	-12.7	0
3.96	1.67424	5.99718	9.40452	16.3	19.3	-11.9	0
3.965	1.67424	6.7689	9.980041	12.1	12.6	-10.4	0
3.97	1.75272	4.963861	7.586401	4	9.1	-10	0
3.975	3.06072	5.2974	8.38428	6	8	-11.3	0
3.98	2.57022	5.2974	8.42352	6.8	6.8	-10.1	0
3.985	2.3871	4.963861	8.495461	5.4	8.8	-11.3	0
3.99	2.57022	5.04234	8.35158	5.6	9.1	-12.6	0
3.995	2.53752	5.519761	8.45622	4.9	7.9	-12.1	0
4	2.30862	5.66364	8.312341	3.7	7.4	-11.8	0
4.005	2.27592	5.25816	8.312341	2.8	6.5	-11.2	0
4.01	2.19744	5.25816	8.45622	3	5.6	-10.4	0
4.015	2.27592	5.18622	8.42352	3	6.1	-11.2	0
4.02	2.42634	5.07504	8.35158	3.1	5.6	-10.2	0
4.025	2.34786	5.11428	8.27964	3.7	4.7	-10.2	0
4.03	2.27592	5.11428	8.38428	4.2	4.6	-9.8	0
4.035	2.23668	5.18622	8.35158	4.5	5	-10.3	0
4.04	2.23668	5.22546	8.42352	4.9	4.6	-10.3	0
4.045	2.19744	5.14698	8.38428	4.6	4.7	-10.3	0
4.05	2.16474	5.18622	8.35158	4.9	4.8	-10	0
4.055	2.19744	5.18622	8.312341	5.3	4.5	-10.2	0
4.06	2.08626	5.22546	8.312341	5.5	4.1	-10.4	0
4.065	2.05356	5.33664	8.38428	5.6	3.4	-9.7	0
4.07	2.1255	5.36934	8.35158	5.8	3	-9.3	0
4.075	2.05356	5.36934	8.35158	6.1	1.9	-9.1	0
4.08	2.1255	5.33664	8.42352	6.5	2	-8.4	0
4.085	2.16474	5.2974	8.42352	7.3	1.2	-8.5	0
4.09	2.05356	5.25816	8.27964	8.2	0.7	-7.7	0
4.095	2.05356	5.36934	8.27964	8.7	0.8	-7.8	0
4.1	2.19744	5.36934	8.20116	9.1	0	-7.4	0
4.105	2.16474	5.33664	8.2404	8.8	0.5	-7.6	0
4.11	2.08626	5.22546	8.27964	8.5	0.5	-8.1	0
4.115	2.16474	5.25816	8.2404	8.2	0.9	-8.4	0
4.12	2.30862	5.33664	8.2404	8.6	0.6	-8.6	0
4.125	2.16474	5.48052	8.12922	8.7	0.6	-8.8	0
4.13	2.05356	5.63094	8.16846	8.9	0.1	-9	0
4.135	2.08626	5.591701	8.057281	8.6	-0.1	-8.4	0
4.14	2.08626	5.63094	8.12922	8.1	0	-8.1	0
4.145	2.05356	5.591701	8.057281	7.4	-0.2	-8.4	0
4.15	2.16474	5.519761	8.09652	6.6	-0.4	-8.3	0
4.155	2.1255	5.40858	8.09652	6	-0.4	-8.6	0
4.16	2.23668	5.40858	8.12922	5.3	-1.4	-9.2	0
4.165	2.19744	5.2974	8.12922	4.6	0	-10.2	0
4.17	2.1255	5.33664	8.20116	4.4	0	-10.7	0
4.175	2.23668	5.33664	8.12922	3.6	0.4	-11.2	0
4.18	2.27592	5.40858	8.12922	3	0.7	-11.9	0
4.185	2.1255	5.36934	8.12922	3.1	1	-12.9	0
4.19	2.08626	5.33664	8.057281	3	1.9	-13.3	0
4.195	2.19744	5.40858	8.2404	2.8	1.7	-15.1	0
4.2	2.08626	5.2974	8.12922	2.1	1.8	-16.2	0
4.205	2.05356	5.33664	8.2404	2.7	1.5	-16.3	0
4.21	2.05356	5.33664	8.27964	3.3	1.4	-16.5	0
4.215	1.97508	5.36934	8.2404	3.7	1.4	-16.8	0
4.22	2.05356	5.44782	8.27964	3.7	1.4	-17	0
4.225	1.90314	5.36934	8.312341	3.8	1.7	-17.1	0
4.23	1.8639	5.33664	8.27964	3.9	1.6	-17.7	0
4.235	2.05356	5.2974	8.35158	4.7	0.7	-18.5	0
4.24	2.1255	5.18622	8.38428	5.6	0.2	-19.5	1
4.245	2.1255	5.14698	8.495461	6.4	0.8	-20.3	1
4.25	2.30862	5.25816	8.600101	7.7	0	-21.5	1
4.255	2.34786	5.14698	8.75052	9.6	-0.4	-21.9	1
4.26	2.57022	5.0031	8.82246	12.3	-0.9	-22.2	1
4.265	2.23668	5.0031	8.9271	15.1	-2.7	-23.1	1
4.27	2.23668	5.22546	9.14946	19.7	-5.3	-24.1	1
4.275	2.57022	5.11428	9.40452	25.6	-8.5	-25.1	1
4.28	2.79912	4.93116	9.40452	32.1	-10.5	-26.3	1
4.285	2.49828	5.04234	9.50916	43.1	-13.6	-28.3	1
4.29	1.8639	5.04234	9.62034	50.8	-17.5	-28.2	1
4.295	1.82466	4.89192	9.692281	56.2	-24.2	-27.9	1
4.3	1.75272	4.78074	9.692281	61.1	-34.2	-28.4	1
4.305	0.92868	4.81998	9.47646	66.7	-40.1	-29.1	1
4.31	0.70632	4.78074	9.437221	72.9	-49.5	-31.9	1
4.315	1.00716	4.66956	9.36528	78.5	-58.4	-34.5	1
4.32	1.49112	4.525681	9.2214	82.8	-68.6	-37.3	1
4.325	1.6023	4.59762	8.82246	86.9	-74.1	-40	1
4.33	1.71348	4.78074	8.63934	90	-79.4	-42.4	1
4.335	2.42634	5.14698	8.2404	91.9	-80.5	-46.3	1
4.34	2.60946	5.48052	7.84146	93.8	-78.9	-47.6	1
4.345	2.72064	5.70288	7.65834	93.2	-78.1	-49.1	1
4.35	3.02148	5.77482	7.2594	90.5	-78.2	-50	1
4.355	3.35502	6.03642	7.37058	87.6	-72.7	-50.7	1
4.36	3.65586	5.66364	7.37058	81.2	-66.1	-51.3	1
4.365	3.76704	5.04234	7.403281	74	-60.7	-51	1
4.37	4.55184	3.8586	8.16846	66.5	-58	-49.7	1
4.375	5.14698	2.42634	8.75052	56.2	-51.6	-47.8	1
4.38	5.37588	1.06602	9.659581	43.6	-43.2	-43.7	1
4.385	5.44782	-0.0327	10.34628	28.7	-33.9	-37.5	1
4.39	5.11428	-0.54936	10.49016	12.8	-24.2	-30.6	1
4.395	4.62378	-0.25506	10.45746	-7.7	-13.9	-19.4	1
4.4	3.9567	0.6213	10.05852	-23.7	-6.7	-10.9	1
4.405	3.21114	1.98162	9.50916	-39.4	-0.9	-3.5	1
4.41	2.16474	3.71472	8.600101	-57	5.7	4.2	1
4.415	0.77826	5.44782	7.403281	-68.7	9.3	7.6	1
4.42	-0.8567401	7.87416	6.09528	-77.5	12.2	8.4	1
4.425	-1.97508	10.37898	4.6434	-84.3	14	6.1	1
4.43	-2.60946	12.66144	3.04764	-88.7	13	1.4	1
4.435	-3.02148	14.6496	1.30146	-90.7	12	-4.9	1
4.44	-2.79912	16.89282	0.0327	-89.3	9.3	-12.2	1
4.445	-2.23668	18.84174	-0.94176	-83	6.3	-21.1	1
4.45	-1.00716	19.54152	-1.88352	-76.3	3.7	-26.9	1
4.455	0.70632	19.28646	-2.0274	-66.9	1	-28.7	1
4.46	3.50544	16.1538	0.21582	-57.8	0.3	-27.3	1
4.465	4.66302	8.16846	6.31764	-52	3.2	-19.4	1
4.47	-0.70632	2.20398	10.81716	-46.6	17.2	-5.6	1
4.475	-2.49828	2.3544	10.38552	-43.8	23.7	-0.6	1
4.48	2.6487	5.14698	8.96634	-41.3	12.5	0.5	1
4.485	5.0031	6.7362	7.298641	-40.3	10.7	1	1
4.49	2.57022	6.95202	7.76952	-36.9	16.9	1.9	1
4.495	1.00716	5.55246	8.42352	-34	17.5	1.5	1
4.5	2.05356	4.74804	8.9271	-31	11.6	0.3	1
4.505	3.28308	4.93116	8.711281	-28	9.1	-1.1	1
4.51	3.09342	5.519761	8.38428	-25.6	10.8	-2.7	1
4.515	2.60946	5.84676	8.312341	-23.3	11.9	-5.2	1
4.52	2.3871	5.70288	8.312341	-22	11.5	-7.3	1
4.525	2.16474	5.63094	8.312341	-20.7	10	-8.4	1
4.53	2.08626	5.519761	8.35158	-19	9.3	-8.1	1
4.535	1.79196	5.77482	8.12922	-17.2	8.9	-7.5	1
4.54	1.49112	6.06912	8.057281	-14.7	8.4	-6.2	1
4.545	1.64154	6.03642	7.952641	-12.6	7.4	-4.5	1
4.55	1.75272	5.84676	7.985341	-11.6	5.8	-2.7	1
4.555	1.71348	5.814061	8.02458	-10.2	5.1	-1.5	1
4.56	1.82466	5.84676	7.952641	-9.2	5.3	-0.4	1
4.565	1.82466	5.84676	7.952641	-9.2	5.6	0.4	1
4.57	1.82466	5.92524	7.80222	-9.5	6.2	1.5	1
4.575	1.79196	5.886	7.73028	-10	6.5	2.3	1
4.58	1.82466	5.886	7.65834	-11	7.1	2.5	1
4.585	1.90314	6.03642	7.51446	-12.6	7.6	3.7	1
4.59	1.93584	6.03642	7.51446	-13.1	8.4	4.9	1
4.595	1.79196	5.92524	7.73028	-14.5	9.3	6.3	1
4.6	1.75272	5.84676	7.84146	-15.1	9.7	7.8	1
4.605	2.1255	5.814061	7.952641	-16.2	10.3	8.6	1
4.61	2.23668	5.74212	7.9134	-17.2	10.3	8.6	1
4.615	2.42634	5.591701	8.09652	-18	11.4	8.3	1
4.62	2.3871	5.55246	7.952641	-18.6	11.6	6.8	1
4.625	2.30862	5.63094	8.02458	-19.2	11.9	5.6	1
4.63	2.27592	5.66364	8.02458	-19.8	11.7	3.3	1
4.635	2.16474	5.63094	8.057281	-20.5	12	1.2	1
4.64	1.97508	5.63094	8.02458	-21	11.6	0	1
4.645	1.75272	5.74212	8.09652	-21.4	10.4	-1	1
4.65	1.6023	5.92524	7.985341	-22.1	10.2	-1.3	1
4.655	1.53036	5.95794	7.9134	-23.5	9.5	-0.7	1
4.66	1.37994	5.84676	7.952641	-24.4	8.7	0.2	1
4.665	1.53036	5.814061	7.952641	-25.1	7.7	1.4	1
4.67	1.67424	5.66364	8.02458	-25.8	7.7	2.1	1
4.675	1.6023	5.55246	8.16846	-25.8	6.5	3.2	1
4.68	1.67424	5.48052	8.20116	-25.2	5.7	4	1
4.685	1.71348	5.36934	8.057281	-24.9	4.9	3.6	1
4.69	1.90314	5.33664	8.312341	-24.6	3.2	2.5	1
4.695	1.93584	5.25816	8.35158	-23.6	3.2	1.7	1
4.7	2.05356	5.07504	8.42352	-22.9	3.4	1.4	1
4.705	2.05356	5.14698	8.495461	-21.7	3.2	0.7	1
4.71	2.01432	5.14698	8.38428	-20.3	3.6	-0.2	1
4.715	1.8639	5.25816	8.38428	-18.2	3.9	-1.1	1
4.72	1.82466	5.25816	8.45622	-16.8	3.8	-1.6	1
4.725	1.79196	5.14698	8.38428	-15.3	3.2	-2.3	1
4.73	1.6023	5.2974	8.52816	-12.9	3.4	-2.3	1
4.735	1.71348	5.36934	8.38428	-10.9	2.8	-1.4	1
4.74	1.67424	5.36934	8.42352	-9.1	1.9	-0.8	1
4.745	1.56306	5.14698	8.52816	-7.5	1.4	-0.9	1
4.75	1.71348	5.07504	8.5674	-5.6	0.7	-0.4	1
4.755	1.90314	5.14698	8.495461	-3.7	0.6	-0.6	1
4.76	1.93584	5.22546	8.495461	-1.9	0	-0.5	1
4.765	1.79196	5.22546	8.45622	0.5	0	-0.6	1
4.77	1.79196	5.2974	8.35158	2.3	0	-1.1	1
4.775	1.93584	5.25816	8.45622	3.3	-0.1	-1.5	1
4.78	2.01432	5.18622	8.42352	4.7	0	-1.6	1
4.785	2.01432	5.18622	8.42352	6	0.2	-1.8	1
4.79	2.1255	5.25816	8.45622	6.8	0.2	-2.8	1
4.795	2.08626	5.25816	8.35158	7.6	0.7	-3.9	1
4.8	2.1255	5.22546	8.42352	8.4	0.5	-5.2	1
4.805	2.27592	5.04234	8.45622	8.8	1.1	-6.7	1
4.81	2.27592	5.11428	8.45622	8.9	1.4	-8.5	1
4.815	2.19744	5.18622	8.45622	9.2	0.8	-11.1	1
4.82	2.34786	5.22546	8.27964	8.2	0.2	-13	1
4.825	2.27592	5.2974	8.312341	7.9	-0.2	-15	1
4.83	2.1255	5.11428	8.27964	7.4	-0.2	-16.4	1
4.835	0.8567401	5.07504	8.67858	6.3	-0.2	-18.4	1
4.84	1.19028	4.85268	8.27964	4.4	-2.5	-22.6	1
4.845	1.41264	5.14698	8.495461	1.8	-6.5	-25.4	1
4.85	1.15104	5.14698	8.16846	-0.4	-7.5	-28.5	1
4.855	0.66708	5.04234	8.42352	-3.3	-10.6	-32.5	1
4.86	0.63438	5.0031	8.495461	-6	-14.4	-37.3	1
4.865	0.8175	4.963861	8.5674	-10.8	-21.3	-43.8	1
4.87	1.53036	4.93116	8.45622	-14.1	-25.6	-49.7	1
4.875	1.97508	4.66956	8.45622	-17.2	-29.9	-55.5	1
4.88	1.90314	4.59762	8.495461	-20	-32.4	-62	1
4.885	1.75272	4.89192	8.5674	-22.1	-36.1	-67.9	1
4.89	1.75272	5.11428	8.495461	-24	-40.6	-74.9	1
4.895	2.01432	5.18622	8.2404	-25.8	-44.7	-79.5	1
4.9	1.75272	5.36934	8.16846	-26.3	-47.4	-81.8	1
4.905	1.49112	5.36934	8.057281	-25.6	-48.7	-83.9	1
4.91	1.45188	5.55246	8.09652	-25.1	-49.2	-84.9	1
4.915	1.37994	5.66364	7.952641	-24.6	-48.9	-84.3	1
4.92	1.3407	5.84676	7.9134	-24.2	-48.3	-82.3	1
4.925	1.45188	6.06912	7.62564	-21.8	-45	-75.9	1
4.93	1.45188	6.36342	7.62564	-19.8	-41.8	-69.3	1
4.935	1.82466	6.4746	7.33134	-18.9	-36	-59.1	1
4.94	1.79196	6.991261	7.22016	-15.6	-26.1	-43	1
4.945	1.41264	7.17438	6.9324	-12.5	-17.4	-28	1
4.95	0.66708	7.39674	6.9324	-8.8	-9.2	-10.3	1
4.955	-0.8567401	6.88008	7.54716	-7	-4.2	5.7	1
4.96	0.40548	5.63094	8.45622	-7.2	-7.7	16.3	1
4.965	2.53752	4.45374	8.38428	-8.4	-10.9	19.6	1
4.97	3.02148	4.63686	8.5674	-6.7	-10.5	19.5	1
4.975	2.72064	4.85268	8.5674	-5.9	-5.8	16.5	1
4.98	2.83182	4.93116	8.42352	-6	-4.6	13.3	1
4.985	2.49828	5.18622	8.35158	-5.3	-2.8	11.2	1
4.99	2.19744	5.36934	8.27964	-5.3	-1.1	9.7	1
4.995	2.19744	5.2974	8.27964	-5.7	-1.1	8.6	1
5	2.30862	5.18622	8.2404	-7.2	0.1	7.4	1
5.005	2.34786	5.07504	8.27964	-7.6	0.8	6.3	1
5.01	2.3871	5.14698	8.312341	-8.1	1.8	5.6	1
5.015	2.30862	5.07504	8.312341	-9.3	2.5	3.9	1
5.02	2.01432	5.04234	8.45622	-9.2	3.5	2.8	1
5.025	1.79196	4.963861	8.600101	-8.4	3.8	1.3	1
5.03	1.75272	4.85268	8.600101	-7.9	4.2	0.8	1
5.035	1.64154	4.963861	8.63934	-6.5	3.9	0.3	1
5.04	1.56306	5.04234	8.5674	-4.9	3.7	-0.6	1
5.045	1.67424	5.07504	8.495461	-3.9	3	-0.9	1
5.05	1.8639	5.07504	8.45622	-2.8	2.3	-1.1	1
5.055	1.82466	5.11428	8.45622	-1.9	2.5	-1.6	1
5.06	1.90314	5.11428	8.45622	-1.3	1.6	-2.3	1
5.065	1.97508	5.07504	8.45622	-0.2	2	-2.8	1
5.07	1.82466	5.07504	8.45622	0	2.6	-3.3	1
5.075	1.82466	5.14698	8.45622	1	2.2	-4.3	1
5.08	1.75272	5.2974	8.42352	1.6	2.5	-4.6	1
5.085	1.64154	5.36934	8.42352	1.3	2.4	-4.8	1
5.09	1.75272	5.33664	8.42352	1.6	1.6	-4.7	1
5.095	1.64154	5.36934	8.45622	1.2	1.6	-4.3	1
5.1	1.71348	5.36934	8.45622	1.1	1.4	-5.1	1
5.105	1.82466	5.36934	8.52816	1.4	1.2	-4.8	1
5.11	1.75272	5.36934	8.5674	2.1	2	-5.3	1
5.115	1.82466	5.44782	8.63934	2.1	2.1	-5.8	1
5.12	1.93584	5.44782	8.495461	1.9	2.9	-6.7	1
5.125	2.08626	5.44782	8.45622	2.4	3.5	-7.4	1
5.13	2.08626	5.44782	8.42352	3.2	3.7	-8.4	1
5.135	2.05356	5.40858	8.42352	3.9	4.2	-9.4	1
5.14	2.08626	5.519761	8.312341	4.6	5.4	-10.5	1
5.145	1.97508	5.55246	8.42352	4.6	5.9	-10.9	1
5.15	2.01432	5.48052	8.312341	4.6	6	-11	1
5.155	1.82466	5.48052	8.38428	4.8	5.1	-12.1	1
5.16	1.6023	5.36934	8.600101	5.3	4.7	-13	1
5.165	1.45188	4.963861	8.78322	6	4	-15.1	1
5.17	2.30862	4.93116	8.42352	6.1	2.7	-17.7	1
5.175	1.0791	4.93116	9.00558	7.9	2.1	-18.2	1
5.18	-0.70632	5.04234	9.110221	8.2	-1.8	-22.4	1
5.185	0.22236	3.96978	9.692281	4.9	-19.1	-34.6	1
5.19	1.00716	3.64278	9.33258	2.3	-26.4	-48	1
5.195	0.8567401	4.19214	9.62034	1.9	-37.4	-60.4	1
5.2	0.37278	4.19214	9.62034	-0.2	-48	-75.2	1
5.205	0.22236	3.96978	9.76422	-4	-60.3	-92.5	1
5.21	-0.0327	4.15944	9.5811	-9.1	-77	-114	1
5.215	0.11118	4.30332	9.33258	-14	-92.1	-131.1	1
5.22	0.11118	4.45374	9.110221	-19.7	-106.9	-147	1
5.225	-0.11118	4.55838	8.82246	-26.1	-117.8	-163	1
5.23	0.0327	4.59762	8.85516	-33	-129	-178	1
5.235	-0.18312	4.74804	8.711281	-40.1	-137.9	-191.9	1
5.24	-0.18312	4.85268	8.63934	-47.8	-144.6	-205.8	1
5.245	0.44472	4.963861	8.2404	-55.8	-151.4	-218.9	1
5.25	0.8959801	4.963861	8.02458	-61.8	-154	-226.8	1
5.255	1.15104	5.18622	7.69758	-67.2	-152.3	-230.7	1
5.26	2.19744	5.814061	7.403281	-70.3	-145.6	-227.5	1
5.265	3.4335	7.213621	6.46152	-69.5	-134	-215.7	1
5.27	4.40142	8.27964	5.48052	-66.7	-116.2	-194.6	1
5.275	4.7742	9.79038	4.3164	-60.2	-91.3	-163.6	1
5.28	4.55184	10.89564	3.81282	-51.5	-64.6	-122.7	1
5.285	3.39426	11.445	3.59046	-40.8	-36.3	-74.9	1
5.29	-1.41264	10.67328	5.33664	-29.9	-11	-23.5	1
5.295	-5.63748	10.3005	9.36528	-18.7	-6.7	29.5	1
5.3	-3.09342	4.30332	8.75052	-21.4	-19.3	47.3	1
5.305	4.62378	0.327	8.5674	-25.7	-31.9	43.7	1
5.31	8.13576	1.54344	9.62034	-16.5	-33.3	37.9	1
5.315	6.38304	2.72064	9.33258	-9.7	-20.7	28.9	1
5.32	3.24384	3.2373	9.110221	-5.9	-11.9	16.8	1
5.325	0.66708	4.525681	8.96634	-1.8	-9.3	10.2	1
5.33	0.25506	5.55246	8.495461	0	-11.7	9.3	1
5.335	1.6023	5.55246	8.02458	-0.1	-15.4	9.9	1
5.34	2.94954	4.85268	7.952641	-0.8	-16.8	10.9	1
5.345	3.1719	4.37526	7.84146	-1.4	-13.5	9.7	1
5.35	3.21114	4.45374	7.9134	-1.2	-10.2	7	1
5.355	3.54468	4.59762	7.73028	-2.1	-7	3.2	1
5.36	3.76704	4.74804	7.80222	-3.4	-3.3	-0.4	1
5.365	3.32232	4.78074	8.02458	-3.5	1.4	-2.5	1
5.37	2.34786	5.11428	8.27964	-3	5.9	-4	1
5.375	1.71348	5.07504	8.42352	-3.8	6.5	-4.4	1
5.38	1.56306	5.11428	8.600101	-3.2	6.4	-4.4	1
5.385	1.45188	5.04234	8.75052	-2.6	5.8	-3.9	1
5.39	1.22952	4.89192	8.82246	-0.9	5.2	-3	1
5.395	1.0791	4.81998	8.9271	0.8	4.2	-2.5	1
5.4	1.26876	4.81998	8.711281	2.4	3.2	-2.1	1
5.405	1.30146	5.04234	8.600101	4	2.6	-2.1	1
5.41	1.37994	5.11428	8.52816	5.2	1.9	-2.1	1
5.415	1.56306	5.36934	8.600101	5.5	1.7	-1.8	1
5.42	1.79196	5.74212	8.78322	5.9	1.4	-1.5	1
5.425	1.93584	5.84676	8.711281	5.6	1.6	-0.2	1
5.43	1.97508	5.92524	8.96634	5.7	0.5	0.3	1
5.435	1.71348	5.99718	8.894401	5.9	-1.8	1.8	1
5.44	1.6023	5.814061	8.78322	5.1	-2.8	2.9	1
5.445	1.56306	5.886	8.75052	4.2	-4.2	3.3	1
5.45	1.67424	5.95794	8.63934	3.6	-5.8	4.2	1
5.455	1.75272	5.84676	8.67858	3.1	-7.4	5.6	1
5.46	1.79196	5.74212	8.85516	3	-8.7	6.3	1
5.465	1.3407	5.886	9.110221	2.5	-10.2	7.6	1
5.47	1.03986	5.77482	9.00558	0.1	-11.9	8	1
5.475	1.37994	5.44782	8.75052	-2.6	-13.9	6.9	1
5.48	1.71348	5.519761	8.5674	-2.8	-15.6	7	1
5.485	1.30146	5.95794	9.14946	-3.5	-17.1	7.2	1
5.49	1.26876	6.43536	9.76422	-6.3	-21.4	7.7	1
5.495	1.11834	5.33664	8.52816	-12.8	-26.5	8	1
5.5	1.45188	4.93116	8.02458	-14.3	-26.8	6.3	1
5.505	2.01432	5.25816	8.42352	-11.6	-27.3	4.6	1
5.51	1.93584	5.07504	8.09652	-12.5	-25.8	3	1
5.515	1.6023	5.0031	8.16846	-12	-24.7	1.1	1
5.52	1.53036	4.963861	8.16846	-11.2	-24.7	-0.8	1
5.525	1.53036	4.93116	8.16846	-10.9	-24.2	-4.3	1
5.53	0.77826	4.89192	8.02458	-10.2	-22.6	-10.1	1
5.535	-0.22236	4.78074	8.45622	-9.4	-22.1	-17.4	1
5.54	-0.25506	5.2974	8.96634	-9.5	-24.5	-25.7	1
5.545	-1.49112	5.2974	8.67858	-10.9	-25.5	-35.9	1
5.55	-2.49828	5.84676	8.82246	-11.1	-28.2	-48.3	1
5.555	-4.5126	6.80814	9.14946	-13	-30.8	-69.3	1
5.56	-6.19338	7.72374	9.47646	-15.6	-35.7	-89.8	1
5.565	-6.90624	8.61318	9.62034	-20.5	-44.6	-112.5	1
5.57	-7.05666	9.273721	9.110221	-28	-56.2	-135.1	1
5.575	-7.16784	9.93426	8.312341	-35.5	-71.1	-160.3	1
5.58	-7.390201	10.5948	6.86046	-43.9	-88.2	-191.7	1
5.585	-6.422281	11.29458	6.09528	-49.1	-105	-215	1
5.59	-4.7742	11.88318	5.08158	-54.7	-123.9	-236.1	1
5.595	-3.35502	12.43908	4.38834	-59.7	-141.6	-254.2	1
5.6	-2.1255	12.98844	3.6624	-63.4	-155.1	-270.3	1
5.605	-1.19028	13.32198	3.0084	-66.5	-164.9	-284.5	1
5.61	-0.07194	13.28274	2.3217	-68.6	-172.2	-296.7	1
5.615	0.5559	13.06692	1.7004	-69.5	-176.4	-309.2	1
5.62	1.49112	12.80532	1.19682	-68.3	-177.3	-318.2	1
5.625	2.57022	12.39984	0.90252	-65.3	-176.6	-325.2	1
5.63	3.7278	11.58888	1.12488	-61.3	-173.2	-330	1
5.635	4.7742	10.3005	1.55652	-58.5	-167.5	-330.2	1
5.64	5.63748	9.456841	2.53752	-54.6	-158.8	-325.7	1
5.645	6.49422	8.86824	3.44658	-51.7	-149.5	-317.4	1
5.65	7.6518	7.285561	4.24446	-50.1	-139.9	-303.8	1
5.655	8.13576	5.33664	6.31764	-48.5	-129.2	-286.3	1
5.66	9.816541	4.15944	9.110221	-47.4	-122.7	-263.1	1
5.665	10.3005	2.75988	12.77916	-55.5	-120.7	-220.2	1
5.67	15.08124	-2.87106	12.30828	-69.5	-123.9	-181.3	1
5.675	15.23166	-8.390821	12.05322	-74.4	-100.4	-141.2	1
5.68	14.63652	-10.08468	15.72216	-64.1	-77.8	-99.7	1
5.685	16.8732	-12.10554	16.88628	-59.7	-67	-58.9	1
5.69	21.80436	-9.528781	13.43316	-50.2	-57.1	-12.4	1
5.695	23.14506	-2.0601	6.572701	-28.2	-38.2	15.4	1
5.7	12.35406	5.44782	4.75458	-0.1	-6.9	27.8	1
5.705	-0.5559	11.66736	11.1834	22.2	8.4	21.1	1
5.71	-5.70942	8.09652	10.34628	15.6	3.7	13.8	1
5.715	-1.97508	3.42042	6.86046	-2.2	-14.9	8.6	1
5.72	3.7278	4.89192	7.14822	1.4	-24.6	6.6	1
5.725	6.16068	5.70288	7.2594	0.6	-23.1	8.3	1
5.73	4.59108	5.40858	7.22016	-0.8	-14.6	9.1	1
5.735	2.3871	4.89192	7.985341	-0.6	-9.1	8.1	1
5.74	1.64154	4.4145	8.35158	-1.8	-6.2	4.5	1
5.745	2.57022	4.48644	8.35158	-2	-5.9	1.1	1
5.75	3.4662	4.66956	8.09652	-2.9	-4.2	-1.1	1
5.755	3.32232	4.963861	7.9134	-2.4	-0.6	-2.4	1
5.76	2.68794	5.11428	8.2404	-2.1	2.9	-2.8	1
5.765	2.27592	4.963861	8.52816	-2.7	4.4	-3.7	1
5.77	2.1255	4.89192	8.85516	-2.7	6	-4.6	1
5.775	2.19744	4.963861	8.85516	-2.8	8.1	-4.9	1
5.78	2.05356	4.93116	8.600101	-3	9.5	-4.6	1
5.785	1.97508	5.04234	8.711281	-3	10.4	-4.5	1
5.79	1.49112	5.2974	8.67858	-3.3	12.2	-5.1	1
5.795	1.37994	5.40858	8.75052	-4	12.2	-4.6	1
5.8	1.64154	5.48052	9.110221	-3.7	11.1	-4.9	1
5.805	1.79196	5.84676	9.18216	-2.1	10	-4.2	1
5.81	1.56306	5.70288	8.67858	-2	7.4	-2.1	1
5.815	1.49112	5.519761	8.67858	-1.4	3.9	-1.2	1
5.82	1.3407	5.18622	8.600101	-1	2.2	-0.4	1
5.825	1.26876	5.07504	8.63934	-0.5	0.3	0.2	1
5.83	1.41264	5.14698	8.67858	0	-1.6	1.1	1
5.835	1.49112	5.14698	8.63934	1.1	-2.9	1.8	1
5.84	1.45188	5.18622	8.63934	2.3	-3.8	2.7	1
5.845	1.41264	5.25816	8.63934	3.2	-5.1	3.5	1
5.85	1.49112	5.25816	8.52816	3.9	-7	3.8	1
5.855	1.75272	5.14698	8.52816	4.8	-8.4	4.5	1
5.86	1.8639	5.14698	8.495461	5.6	-9.3	4.7	1
5.865	1.90314	5.0031	8.35158	5.5	-9.4	4.3	1
5.87	2.01432	4.963861	8.35158	5.4	-8.2	4.4	1
5.875	2.1255	5.0031	8.2404	5.8	-5.8	3.2	1
5.88	2.16474	4.81998	8.09652	6.1	-3.5	3.1	1
5.885	2.16474	4.85268	8.16846	6.3	-1.8	2.3	1
5.89	2.16474	5.11428	8.67858	7.5	0.7	1.4	1
5.895	2.27592	5.55246	8.75052	7.7	1.8	0.3	1
5.9	2.34786	5.48052	8.45622	6.7	2.2	0.8	1
5.905	2.3871	5.40858	8.600101	6.7	1.5	1.1	1
5.91	2.30862	5.48052	8.78322	6.8	1.4	1.2	1
5.915	2.30862	5.55246	8.67858	6.3	0.1	1.8	1
5.92	2.01432	5.70288	8.78322	6	-0.4	2.5	1
5.925	1.93584	5.63094	8.711281	4.8	-1.9	2.7	1
5.93	1.90314	5.40858	8.600101	3.5	-3.1	2.5	1
5.935	1.75272	5.25816	8.600101	3.3	-3.8	2	1
5.94	1.8639	5.04234	8.52816	2.5	-4.6	1.9	1
5.945	1.3407	5.33664	8.9271	3.4	-4.5	0.2	1
5.95	1.41264	5.48052	8.9271	3.5	-5.7	-0.9	1
5.955	1.41264	5.14698	8.52816	1.4	-6	-2.1	1
5.96	1.45188	5.36934	8.78322	1.8	-6.7	-3.6	1
5.965	1.30146	5.18622	8.85516	0.3	-10.8	-4.1	1
5.97	0.51666	4.34256	8.12922	-2.4	-11.6	-7	1
5.975	0	4.08096	8.16846	-1.5	-10.4	-12.7	1
5.98	-0.51666	4.34256	8.495461	0.2	-9.8	-20.4	1
5.985	-1.30146	4.85268	8.27964	0.4	-9.6	-32.3	1
5.99	-3.39426	5.2974	8.312341	0.7	-9.8	-44.8	1
5.995	-4.32948	6.219541	9.2214	1.3	-11.9	-62.9	1
6	-4.55184	7.42944	9.947341	-0.7	-18.4	-85.6	1
6.005	-4.66302	8.2404	9.83616	-6.3	-24.6	-104.4	1
6.01	-4.44066	8.7963	9.40452	-13	-33.7	-123.8	1
6.015	-4.5126	9.56802	9.00558	-19.8	-45	-143.8	1
6.02	-5.07504	10.3005	8.20116	-26.6	-56.5	-163.6	1
6.025	-5.0358	10.89564	6.97164	-32.9	-72.9	-182.9	1
6.03	-4.17906	11.66736	5.84022	-37.3	-90.4	-202.3	1
6.035	-2.30862	13.02768	5.00964	-42.3	-112.8	-225.5	1
6.04	0.25506	13.83864	4.13982	-47	-130.3	-241.8	1
6.045	2.30862	14.31606	3.19152	-52.4	-141.8	-254	1
6.05	4.17906	14.16564	2.0274	-56.4	-149.1	-263.9	1
6.055	5.63748	12.95574	0.7586401	-59.1	-154.6	-268.5	1
6.06	6.56616	11.96166	-0.10464	-57.2	-156.3	-270.4	1
6.065	7.16784	11.07876	-0.50358	-52.2	-155.4	-269.5	1
6.07	7.9134	10.70598	-0.17658	-45.2	-153.7	-266	1
6.075	8.24694	10.37898	0.32046	-37.7	-150.9	-260.9	1
6.08	8.06382	10.2678	0.94176	-30.9	-144.5	-253.2	1
6.085	7.50138	10.08468	1.92276	-22.9	-138.6	-243.7	1
6.09	6.795061	9.63996	3.08034	-19.4	-134.4	-236.3	1
6.095	5.07504	10.5948	6.49422	-18.1	-134.7	-226.5	1
6.1	7.27902	10.0062	7.65834	-24.6	-143.8	-214.9	1
6.105	7.57986	7.213621	6.06258	-34.5	-137.8	-205.8	1
6.11	6.16068	5.70288	6.53346	-35.5	-126.6	-197.4	1
6.115	4.44066	4.34256	6.899701	-36.3	-120.3	-192.2	1
6.12	4.10712	4.4145	7.9134	-37	-118.3	-188.1	1
6.125	4.40142	4.26408	9.07752	-39.8	-119	-185.3	1
6.13	4.44066	3.2373	9.33258	-45.1	-117.4	-182.3	1
6.135	4.29024	1.65462	9.50916	-51	-114.3	-179.4	1
6.14	4.59108	0.327	10.05852	-55.6	-111.5	-176.4	1
6.145	4.5126	-1.02678	10.92834	-60.6	-105.2	-172.9	1
6.15	5.11428	-2.20398	12.1644	-65.5	-100.8	-168.3	1
6.155	5.78136	-4.04826	13.28928	-70.9	-96.3	-159.8	1
6.16	6.97818	-6.36342	14.01522	-78.1	-87.5	-145.8	1
6.165	7.985341	-8.12922	14.77386	-80.5	-78.5	-129.2	1
6.17	9.483001	-9.56802	15.57828	-77.7	-61.4	-107.4	1
6.175	10.0062	-9.86232	15.61098	-71.8	-39.5	-80.9	1
6.18	9.5157	-8.09652	13.87134	-59	-14.6	-45.5	1
6.185	2.16474	0.10464	10.96104	-38.2	6.2	-7.7	1
6.19	-6.795061	8.46276	10.05852	-14.1	17.6	15	1
6.195	-2.72064	11.00028	7.985341	-7	2.7	14.7	1
6.2	6.795061	8.207701	8.711281	-4.5	-19.6	14.4	1
6.205	6.605401	4.63686	8.312341	-1.6	-16.2	18.4	1
6.21	1.49112	3.89784	8.600101	5.3	-3.9	19.4	1
6.215	0.5559	4.34256	9.18216	6.7	-6.3	13.2	1
6.22	2.72064	4.7088	8.78322	4	-9.8	7.7	1
6.225	3.1719	5.66364	8.20116	2.4	-8	6.9	1
6.23	2.30862	6.33072	8.20116	1.7	-5.8	7.2	1
6.235	2.1255	5.814061	7.985341	-0.9	-5.6	6.6	1
6.24	2.53752	5.2974	8.12922	-3.3	-4.7	6.3	1
6.245	3.06072	5.11428	8.09652	-6	-3.5	5.1	1
6.25	3.1719	5.04234	8.12922	-8.4	-1.9	3.9	1
6.255	3.09342	4.89192	8.27964	-10.3	0.7	0.7	1
6.26	2.83182	4.74804	8.38428	-12.1	2.5	-1.8	1
6.265	2.3871	4.74804	8.5674	-14	4.5	-4.5	1
6.27	1.8639	4.81998	8.67858	-14.8	6.3	-6.4	1
6.275	1.26876	4.963861	8.78322	-13.7	6.1	-6.5	1
6.28	0.96792	5.04234	8.82246	-12	4.9	-5.5	1
6.285	0.92868	5.07504	8.85516	-9.5	4.1	-3.8	1
6.29	1.00716	5.0031	8.78322	-6.7	2.3	-2.6	1
6.295	1.0791	4.81998	8.85516	-4.5	0.8	-1.6	1
6.3	1.15104	4.78074	8.82246	-2.2	-0.3	-0.4	1
6.305	1.22952	4.78074	8.711281	0.7	-1.2	0.4	1
6.31	1.41264	4.89192	8.67858	2.3	-2.3	0.9	1
6.315	1.53036	5.04234	8.600101	4.1	-2.8	1.4	1
6.32	1.67424	5.14698	8.52816	5.8	-3.6	1.6	1
6.325	1.75272	5.33664	8.63934	5.8	-3.2	1.6	1
6.33	1.82466	5.55246	8.75052	6	-3.7	2	1
6.335	1.90314	5.74212	8.67858	6.6	-3.7	2.2	1
6.34	1.8639	5.66364	8.63934	6.3	-3.5	2.5	1
6.345	1.93584	5.74212	8.67858	6.5	-3.9	3.5	1
6.35	1.90314	5.66364	8.75052	7.2	-4.6	3.9	1
6.355	1.8639	5.591701	8.82246	7.2	-3.7	4.7	1
6.36	2.05356	5.48052	8.75052	7	-3.5	5	1
6.365	2.08626	5.519761	8.78322	7.5	-3.9	5.4	1
6.37	1.8639	5.55246	8.78322	8.2	-3.9	6.5	1
6.375	1.64154	5.519761	8.894401	7.9	-4.9	6.5	1
6.38	1.56306	5.519761	9.00558	7.3	-6.7	6.6	1
6.385	1.71348	5.55246	8.85516	7	-8.1	7.3	1
6.39	1.56306	5.48052	8.894401	5.3	-9.6	8.1	1
6.395	0.7455601	5.44782	8.78322	3.7	-10.8	7.6	1
6.4	0.70632	5.2974	8.9271	2.6	-12	6.2	1
6.405	1.19028	4.963861	8.75052	0.6	-14	4.9	1
6.41	0.48396	5.14698	8.96634	0	-13.9	3	1
6.415	0.59514	5.814061	9.62034	-1	-19.6	1.1	1
6.42	-0.40548	4.963861	8.495461	-5.2	-24	-1.9	1
6.425	-0.96792	4.37526	8.09652	-6.1	-23.9	-8.6	1
6.43	-0.92868	4.48644	8.67858	-4.2	-26.5	-18.3	1
6.435	-1.71348	4.81998	8.16846	-4.3	-27	-28.7	1
6.44	-3.28308	5.14698	8.27964	-4.5	-28.1	-41.4	1
6.445	-4.40142	6.219541	8.96634	-4.8	-30.6	-58.5	1
6.45	-4.66302	7.17438	9.50916	-7.8	-36.8	-75.5	1
6.455	-4.963861	7.80222	9.18216	-15.3	-45.9	-97.7	1
6.46	-5.07504	8.057281	8.78322	-21.4	-54.6	-116.5	1
6.465	-5.487061	8.5347	8.2404	-26.4	-63.7	-135.3	1
6.47	-5.67018	9.20178	7.84146	-30.8	-72.5	-154.4	1
6.475	-5.18622	10.3005	7.9134	-35.4	-85.2	-172.7	1
6.48	-4.06788	11.33382	7.51446	-41.8	-103.6	-192.8	1
6.485	-2.72064	11.92242	6.677341	-47.8	-116	-206.9	1
6.49	-1.22952	12.51102	5.9514	-53	-126.2	-218.6	1
6.495	-0.11118	12.47832	4.6434	-57.2	-133.1	-228.8	1
6.5	0.8567401	12.21672	3.59046	-59.6	-139.7	-236.5	1
6.505	1.67424	12.07284	2.72064	-59.4	-146	-241.7	1
6.51	2.42634	12.18402	1.9947	-57.6	-150.1	-244.5	1
6.515	3.35502	12.18402	1.85082	-54.6	-153.2	-245.7	1
6.52	4.2183	12.0336	1.7004	-52.2	-152	-245.5	1
6.525	4.85268	11.58888	1.6677	-48.5	-147	-242.9	1
6.53	5.44782	10.81716	1.73964	-43.4	-139	-238.7	1
6.535	5.74866	10.2678	1.77888	-38.5	-129.9	-234.5	1
6.54	5.44782	9.751141	1.88352	-32.6	-118.7	-229.3	1
6.545	4.62378	9.16254	2.13858	-26.8	-110.5	-223	1
6.55	4.17906	9.01212	2.75988	-20.7	-105.9	-216	1
6.555	4.59108	8.685121	3.40734	-16.5	-105.8	-208.6	1
6.56	5.18622	8.42352	4.21176	-13.3	-104	-200.6	1
6.565	5.2974	8.27964	5.00964	-10.9	-96.6	-192.2	1
6.57	4.70226	7.83492	5.66364	-10.5	-89.9	-186.4	1
6.575	3.80628	7.507921	6.31764	-10	-83.6	-181	1
6.58	3.39426	7.76298	8.312341	-11.4	-78.3	-176.3	1
6.585	2.98224	9.79038	11.36652	-16.9	-81.2	-169.1	1
6.59	4.963861	5.44782	9.2541	-38.9	-93.5	-154.1	1
6.595	5.2647	2.20398	6.86046	-47.4	-87.7	-146	1
6.6	5.559	1.7985	8.67858	-44.6	-83.4	-140.3	1
6.605	6.27186	0.73248	9.80346	-47.3	-75.8	-133	1
6.61	7.83492	-0.66054	10.92834	-52.7	-68.6	-123.1	1
6.615	8.809381	-3.16536	12.5241	-60.5	-62	-102.7	1
6.62	11.56926	-5.40858	13.64898	-67.6	-56	-82.9	1
6.625	10.22856	-8.979421	14.88504	-74.5	-43.8	-60.4	1
6.63	11.83086	-10.15662	15.4671	-79.6	-38.5	-32.8	1
6.635	14.5188	-12.51102	18.18774	-78.8	-42.9	-9.9	1
6.64	18.10926	-11.96166	15.75486	-72.1	-28.7	14.7	1
6.645	19.71156	-5.74212	10.16316	-52.7	-16.5	28.4	1
6.65	5.14698	4.55838	7.65834	-23.1	15.1	23.6	1
6.655	-1.15104	10.67328	11.94204	-2.9	21.2	4.6	1
6.66	-1.53036	5.66364	10.45746	-4.6	6.7	-2.8	1
6.665	-0.48396	1.98162	8.057281	-2.7	-2.1	2.8	1
6.67	0.59514	3.75396	8.67858	7.5	-6	6.6	1
6.675	1.97508	5.44782	8.5674	7	-6	6.1	1
6.68	2.72064	6.14106	8.12922	4.5	-7.2	5.7	1
6.685	2.23668	6.40266	7.985341	3	-5.5	5.8	1
6.69	2.23668	6.03642	8.711281	1.2	-5.6	6.1	1
6.695	2.60946	5.36934	8.5674	-0.9	-4.8	5.6	1
6.7	2.49828	5.18622	8.42352	-2.6	-3.7	5.5	1
6.705	2.19744	5.44782	8.45622	-3.3	-2.7	5.2	1
6.71	1.93584	5.55246	8.63934	-4.8	-2.1	4.7	1
6.715	1.97508	5.591701	8.711281	-5.8	-2.5	5.3	1
6.72	1.97508	5.66364	9.00558	-6.7	-3.3	6.2	1
6.725	1.75272	5.591701	9.2214	-7.6	-3.7	7.2	1
6.73	1.30146	5.519761	9.33258	-7.7	-5	8.8	1
6.735	0.70632	5.44782	9.47646	-8.1	-7	10	1
6.74	0.18312	5.66364	9.731521	-8.2	-9.8	11.4	1
6.745	-0.51666	5.84676	9.659581	-8.2	-13.3	12.5	1
6.75	-1.30146	6.06912	9.980041	-9.5	-18.7	14.1	1
6.755	-2.05356	7.213621	11.47116	-11.5	-25.1	14	1
6.76	-0.8959801	6.40266	10.92834	-20	-39	15.5	1
6.765	-0.70632	4.48644	8.35158	-28	-44.7	14.5	1
6.77	1.26876	4.55838	8.75052	-26.1	-49.2	12.1	1
6.775	1.93584	4.74804	8.85516	-24.1	-51.8	11.2	1
6.78	0.8959801	5.04234	8.5674	-24.6	-51.3	9.6	1
6.785	0.22236	5.33664	8.96634	-25.2	-53.4	5.4	1
6.79	-0.14388	5.40858	8.78322	-26.5	-53.2	0.4	1
6.795	-1.45188	5.22546	8.42352	-28	-52	-5.7	1
6.8	-2.01432	5.48052	8.75052	-28.7	-52.6	-15.3	1
6.805	-2.79912	5.84676	8.78322	-29.9	-55.3	-24.2	1
6.81	-4.5126	6.03642	8.5674	-31.8	-56.8	-35.6	1
6.815	-6.53346	6.4746	9.2214	-31.8	-58.3	-52.3	1
6.82	-8.21424	7.24632	9.875401	-32.6	-61.8	-71.6	1
6.825	-8.920561	8.16846	10.2351	-36.6	-67.6	-101	1
6.83	-9.07098	9.234481	10.05852	-41.3	-72.6	-127.4	1
6.835	-8.32542	10.15662	9.40452	-46.5	-77.8	-154.3	1
6.84	-7.462141	10.52286	7.985341	-52.5	-83.2	-179.9	1
6.845	-6.19338	10.8564	6.605401	-56.9	-89.2	-201.1	1
6.85	-4.62378	11.66736	5.2974	-59.7	-96.2	-223.3	1
6.855	-2.49828	12.73338	3.6624	-59.3	-100.8	-237.2	1
6.86	0.25506	13.32198	1.7004	-56.7	-102.6	-248	1
6.865	3.24384	13.36122	0.10464	-51.2	-103.3	-253.4	1
6.87	5.97102	13.5051	-0.47088	-41.9	-99.3	-253	1
6.875	7.612561	13.2108	-0.83058	-30.9	-86.8	-247.6	1
6.88	7.87416	12.43908	-0.6867	-18.9	-72.8	-235.4	1
6.885	7.50138	11.88318	-0.14388	-3.7	-59.3	-212.2	1
6.89	8.06382	10.81716	0.32046	7.2	-53	-190.1	1
6.895	8.09652	9.56802	0.61476	17.2	-43.6	-166.8	1
6.9	8.13576	8.90748	1.6677	31.7	-32.3	-138.2	1
6.905	6.97818	8.390821	2.28246	41.8	-19.3	-117.6	1
6.91	5.18622	7.80222	3.19152	48.3	-8.6	-99.2	1
6.915	4.2183	7.42944	4.3164	53.4	-3	-83.7	1
6.92	4.7742	6.585781	5.33664	54.6	1.1	-71.2	1
6.925	5.67018	6.03642	6.605401	55	11.4	-62.4	1
6.93	4.92462	5.04234	7.47522	52.5	28.9	-57.1	1
6.935	0.11118	9.63996	16.19304	45	37.4	-49	1
6.94	6.19338	7.10244	18.0831	14.2	6.6	-28.9	1
6.945	9.18216	-5.04234	8.45622	-29.5	7.7	-8.6	1
6.95	10.60134	-6.14106	10.74522	-34	14.3	4.6	1
6.955	9.59418	-5.84676	14.44686	-32.5	27.1	18.6	1
6.96	9.37182	-6.95202	17.38986	-51	31.2	38.5	1
6.965	10.22856	-8.71782	16.00992	-71.3	14.2	62.5	1
6.97	14.00214	-12.77262	18.84174	-79.1	-7.7	70.5	1
6.975	20.42442	-15.5325	18.99216	-81.4	-17.5	60.2	1
6.98	26.0946	-12.69414	13.43316	-74.2	-24.2	41	1
6.985	9.55494	-1.5042	9.659581	-32.5	15.1	12.3	1
6.99	-2.68794	8.61318	13.32198	1.6	29.7	-4.4	1
6.995	-7.985341	8.71782	11.00028	2.1	13.7	-3.2	1
7	-4.55184	4.45374	7.9134	-2.3	-3	2.4	1
7.005	0.33354	4.55838	8.16846	4.9	-15.4	7.4	1
7.01	2.53752	4.81998	7.952641	6.8	-18.3	12	1
7.015	2.49828	4.93116	7.952641	5.6	-16.5	13.7	1
7.02	2.42634	4.59762	8.20116	3.4	-14.9	11.9	1
7.025	2.79912	4.89192	8.27964	1.6	-14	9.5	1
7.03	3.09342	5.36934	8.12922	0.2	-11.8	7.5	1
7.035	2.87106	5.63094	8.16846	-1.5	-9.7	7.3	1
7.04	2.9103	5.44782	8.2404	-2.4	-8.1	7.7	1
7.045	3.32232	4.81998	8.312341	-3.7	-6.5	6.7	1
7.05	3.39426	4.525681	8.45622	-4.1	-4.9	6	1
7.055	2.9103	4.525681	8.63934	-3.5	-2.8	4.2	1
7.06	2.45904	4.7088	8.67858	-3.9	-1	1.8	1
7.065	2.05356	5.0031	8.63934	-4.2	-0.2	0.7	1
7.07	2.05356	5.11428	8.75052	-3.5	-0.4	0.6	1
7.075	2.16474	5.2974	8.75052	-3.9	-0.3	0.7	1
7.08	2.23668	5.33664	8.600101	-4.6	-0.2	0.7	1
7.085	2.05356	5.07504	8.67858	-4.5	0	1.1	1
7.09	1.79196	4.81998	8.711281	-4.9	-0.3	1.5	1
7.095	1.67424	4.63686	8.75052	-4	-1.1	1.8	1
7.1	1.53036	4.66956	8.711281	-2.9	-2.1	2.1	1
7.105	1.45188	4.74804	8.67858	-2.3	-2.4	3.1	1
7.11	1.41264	4.78074	8.711281	-0.9	-3.1	3.7	1
7.115	1.30146	4.85268	8.75052	-0.3	-4.3	4.2	1
7.12	1.45188	4.89192	8.711281	0	-6	4.6	1
7.125	1.71348	4.85268	8.63934	0.2	-7	5.1	1
7.13	2.01432	4.74804	8.5674	0.3	-7.7	5.4	1
7.135	2.27592	4.59762	8.52816	0	-8.4	5.5	1
7.14	2.30862	4.66956	8.5674	0.2	-8.2	4.8	1
7.145	2.30862	4.78074	8.52816	-0.1	-7.5	4.4	1
7.15	2.45904	4.66956	8.495461	-0.9	-7.4	4.5	1
7.155	2.3871	4.63686	8.42352	-0.3	-6.9	4.6	1
7.16	2.27592	4.55838	8.495461	0.3	-6.3	4.2	1
7.165	2.08626	4.55838	8.63934	0	-5.8	4.3	1
7.17	2.23668	4.48644	8.52816	0.2	-5.1	3.5	1
7.175	2.34786	4.30332	8.52816	0.4	-5.3	3	1
7.18	2.34786	4.34256	8.38428	0.4	-4.9	2.7	1
7.185	2.34786	4.525681	8.600101	1	-4.4	2.3	1
7.19	2.19744	4.93116	8.63934	1.1	-4	1.9	1
7.195	2.1255	4.85268	8.63934	0.4	-3.7	1.9	1
7.2	2.1255	4.74804	8.5674	-0.1	-4.3	2	1
7.205	2.16474	4.7088	8.52816	-0.2	-3.7	1.8	1
7.21	2.19744	4.66956	8.52816	-0.3	-3.8	1.6	1
7.215	2.1255	4.63686	8.63934	-0.5	-4.2	1.4	1
7.22	2.1255	4.63686	8.63934	-0.4	-4.2	1	1
7.225	2.16474	4.66956	8.5674	0	-3.7	1.5	1
7.23	2.16474	4.7088	8.45622	0.4	-3.7	0.7	1
7.235	2.1255	4.7088	8.495461	0.6	-3.4	0.7	1
7.24	2.08626	4.78074	8.495461	0.3	-2.9	0.5	1
7.245	2.08626	4.7088	8.52816	0.7	-2.7	0.2	1
7.25	2.05356	4.7088	8.495461	0.9	-3.2	0.4	1
7.255	1.93584	4.85268	8.75052	0.9	-3.1	0	1
7.26	1.93584	5.14698	8.85516	1.1	-3.3	-0.3	1
7.265	1.75272	5.25816	9.07752	0.8	-4.3	0.3	1
7.27	1.75272	5.44782	9.2541	-0.4	-6.1	0.4	1
7.275	1.90314	5.25816	9.00558	-2.1	-8.4	1.6	1
7.28	1.97508	5.18622	8.85516	-3.7	-11	2.3	1
7.285	1.97508	5.25816	9.03828	-4.2	-11.9	3	1
7.29	1.8639	5.36934	9.18216	-5.3	-13.2	4.1	1
7.295	1.75272	5.25816	9.03828	-6.6	-14.7	5.1	1
7.3	1.90314	5.14698	8.85516	-7.9	-16.4	5.3	1
7.305	2.19744	4.963861	8.78322	-8.1	-16.9	5.2	1
7.31	2.30862	4.89192	8.75052	-8.1	-17.1	5	1
7.315	2.3871	4.78074	8.52816	-7.7	-17.2	4.3	1
7.32	2.60946	4.7088	8.38428	-7.8	-17.4	3.7	1
7.325	2.60946	4.48644	8.20116	-7.1	-16.2	2.8	1
7.33	2.34786	4.55838	8.20116	-5.6	-15.3	1.2	1
7.335	1.90314	4.59762	8.45622	-5.2	-14	0.1	1
7.34	1.64154	4.63686	8.9271	-3.8	-13.6	-1.9	1
7.345	1.64154	4.66956	9.2214	-3.1	-14.6	-4.4	1
7.35	1.64154	4.63686	9.33258	-2.5	-15.1	-7.2	1
7.355	1.93584	4.48644	9.293341	-1.7	-15.6	-13.3	1
7.36	1.97508	4.30332	8.78322	-1.4	-15.4	-18.4	1
7.365	1.56306	4.15944	8.057281	-0.5	-14.1	-25.9	1
7.37	-0.44472	4.93116	7.69758	1.6	-11.9	-34.8	1
7.375	-2.3871	5.591701	8.16846	1.8	-10.5	-48.4	1
7.38	-4.29024	7.0632	9.2541	0.6	-12.1	-69.5	1
7.385	-4.88538	8.42352	10.09122	-5.2	-17.7	-86.5	1
7.39	-4.85268	9.01212	9.5484	-14.9	-26.3	-102.1	1
7.395	-4.7415	9.528781	8.52816	-24.1	-36.4	-117.1	1
7.4	-5.8206	9.6792	7.33134	-30.6	-45.2	-134.8	1
7.405	-6.19338	10.33974	6.74928	-33.9	-56.6	-154.4	1
7.41	-5.14698	11.55618	6.605401	-36.7	-74.2	-172.2	1
7.415	-3.61662	12.55026	5.80752	-42	-94.4	-193.4	1
7.42	-2.19744	13.5051	5.15352	-46.5	-108.2	-208.5	1
7.425	-1.15104	13.94982	4.10058	-50.7	-119.3	-221.9	1
7.43	-0.11118	13.98252	3.11958	-53.5	-128	-234.7	1
7.435	0.70632	13.7994	2.3217	-53.9	-135.5	-246.6	1
7.44	1.37994	14.24412	1.77888	-51.6	-143.8	-257.7	1
7.445	2.75988	14.45994	1.7004	-48.8	-148.8	-265.2	1
7.45	4.62378	14.27682	1.9947	-45.7	-148.8	-272.2	1
7.455	5.78136	14.61036	2.53752	-41.5	-141.7	-276.7	1
7.46	5.14698	14.24412	2.43288	-38.2	-128.4	-279.7	1
7.465	3.9894	13.61628	2.3544	-34.1	-117.6	-280.6	1
7.47	3.50544	12.80532	1.9947	-30.3	-116.3	-279	1
7.475	3.6951	11.66736	1.52382	-25.8	-120.8	-274.8	1
7.48	4.29024	11.00028	1.3407	-20.4	-125	-270.1	1
7.485	4.7415	10.70598	1.62846	-13.2	-126.1	-265.1	1
7.49	4.92462	10.5621	2.0274	-4.9	-125.5	-258	1
7.495	4.963861	10.33974	2.46558	0.2	-123.8	-251	1
7.5	4.7742	9.823081	2.60946	3.5	-121.9	-243.5	1
7.505	4.36872	9.16254	2.57676	6.9	-119.9	-235.7	1
7.51	3.91746	8.27964	2.46558	10.5	-119.5	-228.2	1
7.515	3.50544	7.42944	2.39364	15.6	-119.2	-218.6	1
7.52	3.32232	6.80814	2.39364	19.6	-119.5	-212.1	1
7.525	3.06072	6.219541	2.39364	23.9	-118.6	-205.5	1
7.53	2.9103	5.70288	2.60946	27.7	-117.4	-199.6	1
7.535	0.8959801	7.39674	5.00964	32.2	-117.1	-193.6	1
7.54	-1.82466	10.41168	12.56334	25.7	-145.2	-174.9	1
7.545	14.7804	12.28866	16.55928	-7.4	-171.6	-149.5	1
7.55	18.25314	1.94892	10.34628	-36.2	-130.3	-146	1
7.555	10.37898	-5.33664	5.9514	-54.6	-92.5	-133.2	1
7.56	5.85984	-3.27	12.30828	-42.1	-70.6	-119	1
7.565	12.3933	-2.24322	15.61098	-46.1	-78.8	-99.2	1
7.57	18.14196	-8.12922	14.8131	-69.8	-85.2	-72.5	1
7.575	18.03078	-11.37306	16.00992	-77.9	-59.7	-38.8	1
7.58	15.42132	-13.17156	17.93922	-78.6	-30.8	-11.9	1
7.585	14.7477	-14.79348	19.35186	-83.7	-12	16.1	1
7.59	14.7804	-14.72154	19.7181	-90.5	6.2	50	1
7.595	10.0062	-10.67328	16.8078	-93.1	21.4	70.9	1
7.6	3.54468	0.9875401	10.71252	-83.7	21.1	69.7	1
7.605	4.5126	7.3575	9.947341	-75.6	10.8	43	1
7.61	9.70536	10.37898	7.80222	-69.9	8.6	20.3	1
7.615	9.07098	5.66364	9.14946	-56.9	7.2	11.7	1
7.62	2.3871	0	12.1971	-38.5	8.2	11.9	1
7.625	-0.8175	-2.46558	12.1644	-19.1	8.1	7	1
7.63	0.33354	0.9875401	10.30704	-8.5	3.8	0.1	1
7.635	3.02148	5.2974	8.5674	-1.3	1.6	-3.4	1
7.64	2.68794	7.17438	7.54716	0	1.4	-1.8	1
7.645	0.8567401	6.513841	7.84146	0.3	2.3	2.8	1
7.65	0.7455601	4.74804	8.2404	-1.9	0.7	3.2	1
7.655	2.01432	4.04826	8.45622	-3.1	-0.4	2.3	1
7.66	2.53752	4.525681	8.45622	-3.3	-0.4	1.9	1
7.665	2.1255	5.22546	8.16846	-4.1	0.7	1.6	1
7.67	2.08626	5.55246	8.16846	-4.1	0.4	1.8	1
7.675	2.49828	5.36934	7.985341	-5.4	-0.1	2	1
7.68	2.72064	5.11428	8.16846	-6.1	0.5	2.3	1
7.685	2.53752	4.93116	8.35158	-6.9	1.4	1.8	1
7.69	2.30862	4.81998	8.5674	-7.4	1.7	0.9	1
7.695	1.93584	4.89192	8.67858	-6.3	0.8	0.2	1
7.7	1.8639	4.963861	8.75052	-5.1	0.2	-0.2	1
7.705	2.05356	4.93116	8.67858	-4.3	-0.3	-0.2	1
7.71	2.23668	5.0031	8.600101	-3.9	-0.9	-0.6	1
7.715	2.30862	5.0031	8.495461	-3	-0.6	-0.2	1
7.72	2.1255	5.14698	8.45622	-2.1	-0.8	0.2	1
7.725	2.1255	5.18622	8.495461	-1.1	-1	1.4	1
7.73	2.08626	5.07504	8.45622	-0.7	-1.1	1.6	1
7.735	1.97508	5.0031	8.495461	-0.5	-1.9	1.6	1
7.74	1.8639	5.0031	8.495461	0.2	-2.3	2.1	1
7.745	1.93584	5.0031	8.495461	0.4	-2.5	3	1
7.75	1.93584	4.93116	8.45622	1.2	-3.5	3.5	1
7.755	1.8639	4.85268	8.52816	1.4	-4.7	3.2	1
7.76	1.93584	4.81998	8.495461	1.9	-5.3	3.2	1
7.765	2.1255	4.74804	8.42352	2.8	-5.1	3.8	1
7.77	2.34786	4.78074	8.42352	3.7	-5.3	4.2	1
7.775	2.05356	4.93116	8.5674	4.3	-4.6	4.5	1
7.78	2.23668	4.7088	8.35158	4.6	-4.8	3.9	1
7.785	2.49828	4.81998	8.38428	4	-5.2	3.2	1
7.79	2.45904	4.963861	8.38428	4	-4.7	3.7	1
7.795	2.42634	4.85268	8.35158	3.5	-4.4	3.2	1
7.8	2.3871	4.93116	8.35158	3.2	-3.8	3.2	1
7.805	2.34786	4.963861	8.45622	3.2	-3.8	3	1
7.81	2.42634	4.963861	8.42352	3.2	-4.3	3	1
7.815	2.53752	4.85268	8.42352	2.8	-4	3.1	1
7.82	2.27592	4.85268	8.42352	3.3	-3.8	3	1
7.825	2.34786	4.78074	8.35158	2.8	-3.8	3.3	1
7.83	2.45904	4.85268	8.45622	3.2	-3.2	2.8	1
7.835	2.34786	4.81998	8.495461	2.6	-3	2.5	1
7.84	2.27592	4.81998	8.38428	2.5	-3	2.5	1
7.845	2.23668	4.81998	8.42352	2.5	-3.1	2.1	1
7.85	2.23668	4.89192	8.42352	2.6	-3	2.1	1
7.855	2.16474	5.0031	8.495461	3.2	-3	1.7	1
7.86	2.23668	4.89192	8.495461	2.8	-3	2.1	1
7.865	2.19744	4.85268	8.45622	2.8	-3.1	2.5	1
7.87	2.05356	4.963861	8.45622	3	-3	2.3	1
7.875	2.08626	4.89192	8.45622	2.8	-3.3	1.9	1
7.88	2.16474	4.93116	8.38428	3	-4	1.7	1
7.885	2.1255	4.93116	8.38428	3.7	-3.7	2.1	1
7.89	1.97508	4.93116	8.42352	3.5	-3.6	1.7	1
7.895	2.16474	5.0031	8.495461	3.7	-3.7	1.7	1
7.9	2.08626	5.0031	8.495461	3.7	-4	1.5	1
7.905	2.16474	5.07504	8.495461	3.7	-3.7	1.3	1
7.91	2.19744	5.14698	8.67858	3.2	-3.7	1.4	1
7.915	2.1255	5.40858	8.711281	3.2	-4.5	1.8	1
7.92	2.16474	5.36934	8.63934	2.5	-5.9	2.8	1
7.925	2.27592	5.2974	8.67858	1.5	-7	3	1
7.93	2.3871	5.18622	8.63934	0.4	-7.7	3.9	1
7.935	2.30862	5.11428	8.5674	-0.2	-8.4	4.2	1
7.94	2.16474	5.22546	8.711281	-1	-9.1	4.1	1
7.945	2.16474	5.63094	9.2541	-2.2	-12.5	4.4	1
7.95	1.97508	5.44782	8.894401	-4.9	-15.4	5.6	1
7.955	2.08626	5.18622	8.495461	-6.6	-16.1	5.8	1
7.96	2.45904	5.18622	8.600101	-6.5	-17.5	6.2	1
7.965	2.53752	5.25816	8.63934	-7	-17.5	6.2	1
7.97	2.53752	5.33664	8.711281	-7.6	-17.5	6.5	1
7.975	2.27592	5.2974	8.600101	-7.8	-16.8	6.3	1
7.98	1.56306	5.04234	8.63934	-9.1	-15.9	5.3	1
7.985	2.30862	5.0031	8.82246	-10	-16.1	2.1	1
7.99	2.98224	4.78074	8.20116	-12.2	-17.4	0.9	1
7.995	2.87106	4.37526	7.84146	-12.8	-15.2	-0.2	1
8	2.34786	4.4145	8.057281	-10.2	-13.8	-2.7	1
8.005	2.01432	4.525681	8.82246	-7.9	-13.2	-5.6	1
8.01	1.82466	4.85268	9.2214	-6.7	-12.6	-9	1
8.015	1.53036	5.04234	9.18216	-7	-13.7	-12.9	1
8.02	1.11834	5.04234	9.03828	-7.6	-16.4	-19.4	1
8.025	0.14388	5.11428	8.85516	-7	-17.2	-27.7	1
8.03	-0.96792	5.519761	9.14946	-7.9	-19.1	-39.3	1
8.035	-2.34786	6.43536	8.96634	-10.2	-22.7	-51.7	1
8.04	-5.33664	6.69696	8.75052	-14.2	-23.5	-68.7	1
8.045	-7.23978	7.80222	9.5811	-19.2	-31	-98.4	1
8.05	-7.42944	9.051361	9.875401	-26.8	-43.4	-123	1
8.055	-8.28618	9.79038	9.07752	-36	-54.4	-148.4	1
8.06	-6.867	10.5948	8.12922	-44.9	-69.5	-174.3	1
8.065	-4.963861	11.29458	6.9324	-51.3	-86.5	-196.9	1
8.07	-3.39426	11.81124	5.591701	-58.3	-106.5	-221.7	1
8.075	-3.02148	13.17156	4.78728	-60.1	-121.6	-239.4	1
8.08	-1.30146	14.57112	4.3164	-61.9	-137.1	-256.1	1
8.085	0.48396	15.19896	3.48582	-65.3	-153	-269.4	1
8.09	1.15104	15.31014	2.43288	-67.6	-165.6	-280.3	1
8.095	2.16474	15.8595	1.05294	-66.4	-178.3	-289.3	1
8.1	4.5126	15.34938	0.3597	-64.1	-186.6	-296	1
8.105	7.08936	15.74832	0.6867	-57.8	-182.7	-301	1
8.11	7.80222	16.04916	1.12488	-50.8	-169.5	-305.3	1
8.115	6.795061	15.8595	1.26876	-45	-149.7	-310.7	1
8.12	5.63748	15.67638	1.52382	-38	-135.4	-312.3	1
8.125	5.2647	14.57112	1.15758	-34.1	-134.1	-309.6	1
8.13	5.70942	13.39392	0.57552	-29.8	-137.2	-306.6	1
8.135	6.45498	12.43908	0.3597	-22.4	-140.4	-301.2	1
8.14	6.90624	11.85048	0.3597	-14	-142	-295.6	1
8.145	7.200541	11.33382	0.57552	-6.3	-140.6	-288.6	1
8.15	7.200541	10.8564	0.83058	1.1	-137.2	-280.1	1
8.155	7.017421	10.22856	0.94176	9	-134.1	-269.1	1
8.16	6.93894	9.234481	0.72594	15	-132.8	-259.3	1
8.165	6.90624	8.057281	0.50358	21.2	-130.8	-250.4	1
8.17	6.49422	6.54654	-0.14388	28	-129	-241	1
8.175	5.89908	5.25816	-0.64746	36.6	-127.8	-231.9	1
8.18	5.2974	4.59762	-0.50358	49.7	-129.2	-221.1	1
8.185	5.0031	4.15944	-0.24852	59.8	-132.3	-212.7	1
8.19	5.0031	3.8259	-0.21582	68.4	-135.8	-204.9	1
8.195	5.07504	3.16536	-0.3597	75.6	-137.9	-197.4	1
8.2	0.33354	8.90748	9.9081	83.9	-142.9	-189.2	1
8.205	15.60444	18.92022	29.63274	50.4	-195.7	-152.8	1
8.21	24.79314	7.13514	21.96786	-16.1	-162.1	-138.7	1
8.215	18.55398	-14.6496	5.00964	-70.9	-117.3	-118.3	1
8.22	5.33664	-13.02768	12.26904	-62.9	-86.7	-97.9	1
8.225	7.691041	-4.93116	24.72774	-47.2	-94.4	-82.7	1
8.23	14.00214	-13.28274	22.0398	-92.6	-114.4	-57.8	1
8.235	17.658	-19.58076	22.3668	-112.2	-99.4	-43.5	1
8.24	16.46118	-19.21452	24.94356	-118.1	-63	-27.4	1
8.245	14.33568	-15.01584	19.3911	-130.9	-23.8	-6.9	1
8.25	3.91746	-1.09872	11.25534	-127.6	14.7	10.9	1
8.255	-5.0031	13.4724	8.495461	-117.8	42	4.5	1
8.26	1.19028	18.95292	3.19152	-122.4	42.7	-9.4	1
8.265	7.87416	12.21672	4.46028	-125.5	17.5	-4.2	1
8.27	3.58392	6.4746	8.057281	-116	23	10	1
8.275	-1.15104	2.3544	10.8891	-105.2	28.4	15.1	1
8.28	1.0791	-0.8829001	12.30828	-93.6	16.3	13.4	1
8.285	4.88538	-0.18312	10.8564	-79	12.6	10.6	1
8.29	6.16068	2.13204	10.2351	-58	14	8.7	1
8.295	4.40142	2.3871	10.92834	-38.4	14.6	5.1	1
8.3	1.45188	0.9156	10.60134	-25.6	13	0.9	1
8.305	-0.0327	2.02086	9.875401	-13.7	9.8	-3.7	1
8.31	0.51666	5.11428	8.9271	-3.9	6.9	-6.3	1
8.315	0.96792	6.7689	8.12922	2.4	3	-4.2	1
8.32	0.5559	6.25224	8.12922	3.1	1.2	-0.7	1
8.325	0.77826	4.963861	8.35158	3.2	-1.4	2.2	1
8.33	2.01432	4.63686	8.35158	3.5	-4.1	3.1	1
8.335	2.79912	5.22546	8.02458	3.2	-3.9	2.9	1
8.34	3.09342	5.84676	7.80222	0.9	-2	2.5	1
8.345	3.24384	6.14106	7.76952	-2.1	-0.8	1.9	1
8.35	3.06072	5.74212	7.87416	-4.9	1.3	0.7	1
8.355	2.79912	5.04234	8.20116	-7	2.4	-1	1
8.36	2.34786	4.7088	8.38428	-8.4	3.2	-2.4	1
8.365	2.05356	4.93116	8.495461	-9	3.7	-4.3	1
8.37	1.79196	5.25816	8.495461	-8.6	3	-4.9	1
8.375	1.64154	5.40858	8.600101	-7.4	2.4	-4.1	1
8.38	1.67424	5.40858	8.495461	-6	2.3	-3.2	1
8.385	1.8639	5.25816	8.52816	-4.6	1.1	-1.8	1
8.39	1.75272	5.14698	8.52816	-3	0.3	0.2	1
8.395	1.71348	5.22546	8.52816	-1.5	0	-0.1	1
8.4	1.82466	5.14698	8.495461	-0.4	-0.8	0.4	1
8.405	1.82466	5.2974	8.495461	0.7	-2.6	1.2	1
8.41	1.90314	5.25816	8.45622	1.8	-2.8	1.7	1
8.415	1.93584	5.36934	8.38428	1.8	-3.5	2.3	1
8.42	2.05356	5.22546	8.35158	2.3	-3.9	3.2	1
8.425	2.1255	5.18622	8.35158	3.2	-3.6	4.2	1
8.43	2.19744	5.18622	8.312341	3.7	-3.5	4.2	1
8.435	2.23668	5.2974	8.27964	3.9	-4.1	4.4	1
8.44	2.27592	5.11428	8.312341	4.6	-3.7	4	1
8.445	2.30862	5.11428	8.312341	4.9	-2.9	4.2	1
8.45	2.30862	5.04234	8.35158	5.2	-3.1	4.2	1
8.455	2.16474	5.14698	8.38428	5.9	-2.5	3.8	1
8.46	2.23668	5.11428	8.38428	6.5	-1.8	3.6	1
8.465	2.01432	5.18622	8.35158	6.9	-1.1	3.5	1
8.47	2.01432	5.14698	8.45622	7.7	-1	3.7	1
8.475	1.93584	5.25816	8.52816	8	-1.6	3.9	1
8.48	1.93584	5.40858	8.52816	8.3	-2.1	4.4	1
8.485	1.79196	5.519761	8.67858	8.6	-2.8	4.9	1
8.49	1.90314	5.40858	8.600101	8.4	-3.4	5.3	1
8.495	2.08626	5.36934	8.5674	7.5	-4.7	6.5	1
8.5	2.08626	5.2974	8.5674	6.9	-5.4	6.5	1
8.505	2.01432	5.2974	8.5674	6.7	-6.7	7	1
8.51	2.05356	5.04234	8.5674	6.7	-7.4	7.4	1
8.515	2.1255	5.18622	8.5674	7	-7.5	7.2	1
8.52	2.30862	5.36934	8.711281	6.7	-7.4	7.5	1
8.525	2.3871	5.591701	8.75052	5.8	-7.9	7	1
8.53	2.27592	5.77482	8.9271	5	-7.7	7.4	1
8.535	2.05356	5.70288	8.711281	2.5	-9	8.3	1
8.54	2.16474	5.591701	8.495461	0.7	-9.7	9.1	1
8.545	1.82466	5.70288	8.82246	0	-11.4	9.1	1
8.55	1.64154	5.77482	9.14946	-2.5	-13.5	8	1
8.555	1.8639	6.36342	9.5811	-6.3	-19.3	7.9	1
8.56	1.45188	5.55246	8.75052	-12.8	-25.4	8.4	1
8.565	1.75272	4.78074	8.16846	-15.2	-25.9	6.3	1
8.57	2.6487	4.78074	8.75052	-14.1	-28.8	4.6	1
8.575	2.9103	4.66956	8.5674	-12.8	-30.6	2.8	1
8.58	2.94954	4.74804	8.63934	-11.3	-30.3	0.7	1
8.585	2.53752	5.04234	8.711281	-10.2	-28.2	-2.1	1
8.59	1.97508	5.18622	8.52816	-10.6	-28	-5.8	1
8.595	0.77826	5.36934	8.42352	-12	-29.6	-11	1
8.6	-0.70632	5.591701	8.45622	-14.4	-32.7	-21.1	1
8.605	-3.09342	6.10836	8.894401	-16.1	-36.8	-33.8	1
8.61	-5.14698	6.65772	8.96634	-21.7	-41.1	-50.8	1
8.615	-7.16784	7.46868	9.00558	-26.8	-47	-72.5	1
8.62	-8.809381	8.46276	8.894401	-33.3	-56	-99.3	1
8.625	-9.110221	9.34566	8.38428	-41.1	-69.5	-128.3	1
8.63	-8.21424	10.3005	7.87416	-48.7	-86.2	-159.9	1
8.635	-7.16784	11.51694	7.14822	-55.9	-105	-195.3	1
8.64	-5.93178	12.66144	6.49422	-62.3	-120.2	-222	1
8.645	-4.59108	13.65552	5.48052	-68.3	-133.2	-245.9	1
8.65	-3.09342	14.20488	4.2837	-74.2	-149.7	-270.9	1
8.655	-1.45188	14.6823	3.15882	-77.6	-160.2	-289	1
8.66	0.14388	15.08778	2.3544	-78.6	-170.1	-301.9	1
8.665	1.56306	15.31014	1.6677	-78.4	-178	-311	1
8.67	2.94954	15.34938	0.94176	-76.7	-181.8	-317.7	1
8.675	4.88538	15.2382	0.83058	-72.7	-183.1	-321.8	1
8.68	6.56616	14.9439	0.61476	-67.4	-178.7	-322.5	1
8.685	7.57986	14.76078	0.72594	-62.2	-170.1	-321.5	1
8.69	7.612561	14.27682	1.05294	-55.3	-155.6	-320.2	1
8.695	7.16784	14.02176	1.41264	-47.7	-142.1	-316.8	1
8.7	7.017421	13.06692	1.62846	-42.1	-135.5	-308.7	1
8.705	6.82776	12.14478	1.3407	-35	-131.6	-296	1
8.71	6.82776	11.26188	1.22952	-27.3	-130.1	-285.1	1
8.715	6.82776	10.41168	1.41264	-19.6	-130.4	-273.2	1
8.72	7.1286	9.93426	1.7004	-11.9	-130.2	-260.7	1
8.725	6.97818	9.3849	2.06664	-4.7	-128.7	-249.3	1
8.73	6.64464	9.16254	2.60946	2	-126.4	-237.5	1
8.735	6.16068	8.502001	2.86452	7.7	-123.4	-226.7	1
8.74	5.59824	7.87416	2.86452	13	-120.1	-214.1	1
8.745	5.18622	7.0305	2.93646	17.2	-118.5	-204.1	1
8.75	4.62378	6.33072	2.90376	22.4	-116.1	-196.6	1
8.755	4.06788	5.70288	2.93646	27.9	-113.6	-190.4	1
8.76	3.76704	5.25816	2.93646	33.1	-111.1	-185	1
8.765	3.35502	4.525681	2.6487	39	-108.9	-180.3	1
8.77	2.34786	4.30332	3.11958	43.5	-106.8	-177	1
8.775	5.70942	13.68822	20.91492	46.5	-116.7	-170.3	1
8.78	16.3173	9.6792	20.94762	11.3	-131.3	-151.2	1
8.785	14.63652	-7.6191	4.53876	-47.9	-101	-127.4	1
8.79	6.867	-9.20178	6.35034	-38.3	-78	-112.3	1
8.795	10.5621	-2.20398	18.66516	-19	-74.9	-103.3	1
8.8	16.0884	-5.55246	17.68416	-49.7	-86.5	-76.2	1
8.805	15.64368	-13.2108	15.32322	-74.9	-75.9	-51.8	1
8.81	15.2709	-12.9165	19.0968	-72.8	-58.7	-35.6	1
8.815	13.59012	-13.98252	20.11704	-81.2	-33.8	-14.1	1
8.82	13.88442	-14.79348	18.84174	-92.5	-20.2	2.6	1
8.825	10.45092	-6.10836	12.74646	-91.6	-3.2	18.5	1
8.83	-0.07194	5.22546	9.947341	-81.5	25.1	18.5	1
8.835	-0.66708	14.0937	6.82122	-84	31.7	0.4	1
8.84	4.92462	14.57112	4.57146	-87.2	19	-8.2	1
8.845	5.11428	9.9735	6.71658	-83.5	14.4	-2.8	1
8.85	0.5559	5.25816	8.67858	-82	18.9	5.1	1
8.855	-0.8959801	1.94892	10.81716	-77.7	13.7	7.7	1
8.86	1.53036	1.43226	10.78446	-70	10.9	7.6	1
8.865	3.76704	2.75988	9.50916	-59.1	9.8	8.2	1
8.87	3.65586	4.30332	9.293341	-46	10.9	8.3	1
8.875	3.28308	4.04826	9.5484	-35.1	10.7	6.6	1
8.88	2.68794	2.49828	9.9081	-26.6	9.1	2.9	1
8.885	1.71348	2.42634	9.50916	-18.9	8.9	-0.5	1
8.89	1.26876	4.15944	8.96634	-11.2	8.4	-3.4	1
8.895	1.26876	5.77482	8.52816	-6.7	7.7	-4.9	1
8.9	1.15104	5.99718	8.42352	-3.9	4.4	-3.2	1
8.905	1.11834	5.33664	8.42352	-3.7	2.3	-0.9	1
8.91	1.45188	4.89192	8.38428	-3	0.9	0	1
8.915	2.01432	5.18622	8.312341	-1.6	-0.2	0.5	1
8.92	2.49828	5.63094	8.16846	-2.3	0.2	0.9	1
8.925	2.68794	5.92524	8.09652	-3.3	0.9	0.2	1
8.93	2.6487	5.70288	8.02458	-4.7	1.4	-1.1	1
8.935	2.34786	5.33664	8.16846	-6.4	2.5	-1.8	1
8.94	1.93584	5.11428	8.45622	-6.7	3.1	-2.3	1
8.945	1.79196	5.11428	8.5674	-7	2.6	-2.9	1
8.95	1.64154	5.25816	8.600101	-5.6	2.2	-3	1
8.955	1.30146	5.44782	8.600101	-4.4	1.4	-2.3	1
8.96	1.30146	5.44782	8.5674	-3.3	0.2	-0.6	1
8.965	1.64154	5.14698	8.52816	-1.9	-0.6	0.6	1
8.97	1.75272	5.07504	8.63934	-0.3	-1.4	1.1	1
8.975	1.67424	5.11428	8.600101	1	-2.3	2.2	1
8.98	1.79196	5.18622	8.495461	2.5	-2.8	2.5	1
8.985	1.79196	5.36934	8.42352	3.8	-3	2.9	1
8.99	1.79196	5.44782	8.35158	4.3	-3.3	3.2	1
8.995	1.82466	5.519761	8.38428	4.9	-3.9	3.7	1
9	1.8639	5.519761	8.495461	6	-3.5	4.6	1
9.005	1.82466	5.519761	8.42352	6.3	-4.3	4.6	1
9.01	1.90314	5.48052	8.495461	6.7	-4.2	5.3	1
9.015	1.82466	5.33664	8.495461	7.1	-4.2	6.1	1
9.02	1.79196	5.48052	8.45622	7.6	-4.4	6.7	1
9.025	2.05356	5.36934	8.5674	8.1	-5.3	7.1	1
9.03	2.1255	5.44782	8.600101	8.1	-5.6	7.2	1
9.035	2.08626	5.48052	8.67858	7.9	-5.3	7.5	1
9.04	2.1255	5.33664	8.600101	7.2	-5.2	7.6	1
9.045	2.08626	5.14698	8.495461	7.2	-5.7	8.4	1
9.05	1.90314	5.04234	8.63934	6.4	-6.3	7.8	1
9.055	2.01432	5.11428	8.5674	6.6	-7.2	7.9	1
9.06	2.16474	5.11428	8.5674	5.4	-8.1	7.4	1
9.065	2.16474	5.11428	8.495461	5.3	-8.8	7.4	1
9.07	2.08626	5.14698	8.600101	5.2	-8.8	7.8	1
9.075	1.8639	5.33664	8.711281	5	-8.8	7.4	1
9.08	2.19744	5.33664	8.82246	4	-9.5	7.4	1
9.085	2.34786	5.40858	8.75052	3.3	-9.1	6.5	1
9.09	2.19744	5.48052	8.63934	2.3	-9	6.9	1
9.095	2.34786	5.519761	8.85516	1.6	-9.6	6.7	1
9.1	2.34786	5.519761	8.711281	0.9	-10.9	6.7	1
9.105	2.42634	5.33664	8.52816	-0.6	-9.9	5.6	1
9.11	1.6023	5.95794	9.293341	-1.6	-13	3.7	1
9.115	1.82466	5.70288	9.07752	-5.6	-19.2	2	1
9.12	2.08626	5.0031	8.057281	-9.5	-19.8	-0.7	1
9.125	2.34786	5.14698	7.952641	-10.7	-20	-3.7	1
9.13	1.71348	5.40858	8.057281	-11.4	-19.1	-6.2	1
9.135	0.92868	5.40858	8.09652	-12.3	-20.3	-9.7	1
9.14	-0.18312	5.519761	8.42352	-13.2	-20.9	-14.9	1
9.145	-1.6023	5.70288	8.5674	-13.9	-22.1	-21.4	1
9.15	-2.60946	5.74212	8.52816	-16	-24.7	-30.1	1
9.155	-3.9894	6.03642	8.35158	-17.7	-27.3	-42	1
9.16	-6.304561	6.4746	8.38428	-19.7	-29.9	-62.7	1
9.165	-7.76298	7.42944	8.96634	-20.6	-34	-83.2	1
9.17	-8.06382	8.502001	9.03828	-23.3	-42.3	-105.9	1
9.175	-8.175	9.123301	8.38428	-28.5	-51.8	-129.8	1
9.18	-8.24694	9.86232	7.69758	-33.3	-62.4	-153.4	1
9.185	-7.9134	10.74522	7.11552	-37.4	-77.5	-181.6	1
9.19	-7.017421	11.51694	6.71658	-40.2	-91.6	-202.9	1
9.195	-5.559	12.39984	5.80752	-43.3	-105.7	-221.5	1
9.2	-3.87822	12.95574	4.89846	-46.3	-117.8	-237.3	1
9.205	-2.05356	13.06692	3.70164	-48.7	-126.8	-251.4	1
9.21	-0.48396	13.02768	2.72064	-48.4	-131.7	-263.8	1
9.215	1.26876	12.87726	2.17782	-46.6	-135.3	-273	1
9.22	2.57022	12.69414	1.81158	-41.9	-134.7	-278.4	1
9.225	3.35502	12.55026	1.55652	-37.5	-133.5	-279.3	1
9.23	4.66302	12.51102	1.77888	-33.1	-133.2	-276.3	1
9.235	6.23262	11.85048	1.85082	-27.6	-128.8	-269.4	1
9.24	7.1286	11.18994	1.88352	-22.3	-120	-262.2	1
9.245	6.90624	10.5621	1.9947	-15.6	-109.9	-252.7	1
9.25	6.23262	10.11738	2.24976	-9.3	-101.3	-242.5	1
9.255	4.5126	11.26188	5.00964	-3.4	-98.2	-230.3	1
9.26	7.76298	11.77854	7.2594	-5	-112.2	-211.9	1
9.265	10.49016	7.9134	4.38834	-19.1	-117.3	-186.5	1
9.27	10.64058	5.74212	5.00964	-18.2	-103	-170	1
9.275	9.59418	4.1202	5.76828	-15.1	-90.7	-154.9	1
9.28	9.5157	3.19806	7.11552	-13.3	-80.7	-137.1	1
9.285	10.18932	2.0928	8.85516	-13.7	-72.2	-119.8	1
9.29	10.37898	-0.39894	9.76422	-18.8	-64.7	-101.9	1
9.295	10.0389	-2.83182	11.00028	-25.3	-54.1	-79.4	1
9.3	9.70536	-4.63686	12.74646	-29	-44.8	-63.1	1
9.305	9.483001	-6.291481	14.44686	-35.5	-36.4	-46.8	1
9.31	9.7446	-8.829	15.61098	-45.2	-28.9	-31	1
9.315	11.19648	-10.92834	16.55928	-54.5	-24.9	-15.4	1
9.32	12.24288	-11.85048	16.1211	-60.4	-17.1	6	1
9.325	13.66206	-6.10836	11.98128	-56.7	-12.2	22.9	1
9.33	0.8175	1.83774	10.2351	-39.4	13.7	21.8	1
9.335	-1.15104	9.34566	8.96634	-32	28.4	7.2	1
9.34	4.02864	11.66736	7.14822	-30.5	9.5	-2.6	1
9.345	5.487061	9.79038	7.47522	-23.2	5.2	1	1
9.35	2.05356	5.14698	9.18216	-18.1	5.3	8.2	1
9.355	-0.07194	1.87698	9.731521	-13.7	5.7	9.8	1
9.36	1.8639	2.17128	9.50916	-9.4	2.6	6.5	1
9.365	3.61662	4.08096	8.52816	-7	1.6	3.9	1
9.37	2.94954	6.36342	8.16846	-4.7	5	2.4	1
9.375	1.56306	6.95202	8.09652	-5.1	7.7	2.1	1
9.38	1.45188	5.92524	8.35158	-8	5.4	1.7	1
9.385	1.90314	4.89192	8.35158	-9.5	3.2	1.4	1
9.39	1.79196	4.74804	8.52816	-9.1	3.1	2.1	1
9.395	1.64154	5.07504	8.45622	-8.1	2.3	2.4	1
9.4	1.75272	5.07504	8.52816	-7.2	2	1.6	1
9.405	2.01432	4.963861	8.495461	-7	1.7	1.7	1
9.41	2.19744	4.7088	8.67858	-6.7	1.4	1.5	1
9.415	2.3871	4.55838	8.52816	-7.2	2.3	0	1
9.42	2.34786	4.78074	8.63934	-7.2	2.6	-1.6	1
9.425	2.01432	5.22546	8.495461	-6	3.8	-2.5	1
9.43	1.75272	5.55246	8.45622	-5.1	4.2	-3.5	1
9.435	1.71348	5.44782	8.45622	-4.6	4.2	-3.1	1
9.44	1.67424	5.33664	8.495461	-4.6	3.2	-3.1	1
9.445	1.53036	5.25816	8.5674	-3.9	2.8	-3	1
9.45	1.53036	5.2974	8.600101	-3.3	3.1	-3.2	1
9.455	1.45188	5.40858	8.600101	-2.3	2.5	-2.6	1
9.46	1.45188	5.33664	8.52816	-1.6	1.6	-1.3	1
9.465	1.45188	5.25816	8.495461	-0.8	0.9	-0.7	1
9.47	1.56306	5.18622	8.495461	0	0.2	0.1	1
9.475	1.6023	5.11428	8.495461	0.4	-0.5	0.2	1
9.48	1.67424	5.18622	8.45622	1	-0.3	0.7	1
9.485	1.71348	5.18622	8.495461	2	-0.3	1.1	1
9.49	1.79196	5.18622	8.495461	2.3	-1.1	0.7	1
9.495	1.79196	5.14698	8.45622	2.4	-1.4	0.9	1
9.5	1.82466	5.07504	8.495461	2.8	-1.3	1	1
9.505	1.8639	5.11428	8.45622	3.8	-1.9	0.6	1
9.51	1.82466	5.18622	8.42352	4.2	-1.8	0.9	1
9.515	1.82466	5.11428	8.45622	4.4	-1.7	0.6	1
9.52	1.82466	5.14698	8.42352	5.2	-0.7	1.1	1
9.525	1.93584	5.14698	8.38428	5.5	-0.7	1.1	1
9.53	1.90314	5.07504	8.42352	5.5	-0.8	1.3	1
9.535	1.97508	5.0031	8.42352	5.4	-0.9	1.1	1
9.54	1.8639	5.0031	8.38428	5.6	-1.1	0.6	1
9.545	1.90314	5.0031	8.42352	5.1	-1.1	0.5	1
9.55	2.01432	5.04234	8.42352	5.3	-0.9	0.2	1
9.555	1.8639	5.07504	8.42352	5.5	0.2	0.9	1
9.56	1.90314	5.0031	8.45622	5.4	0.5	0.6	1
9.565	1.90314	5.07504	8.35158	5.1	0.4	-0.1	1
9.57	1.90314	5.11428	8.38428	5.1	0.7	-0.5	1
9.575	1.90314	5.0031	8.42352	5.1	0.4	-0.9	1
9.58	1.82466	4.963861	8.38428	4.4	0.9	-0.6	1
9.585	1.8639	4.963861	8.312341	4.2	0.9	-0.8	1
9.59	1.8639	4.963861	8.35158	4.1	1.2	-1.4	1
9.595	1.79196	5.04234	8.38428	3.8	2.1	-1.1	1
9.6	1.79196	5.14698	8.35158	3.5	1.4	-1.2	1
9.605	1.79196	5.18622	8.312341	2.8	1.5	-1.5	1
9.61	1.79196	5.07504	8.38428	2.5	1.5	-1.9	1
9.615	1.75272	5.07504	8.38428	2.7	1.4	-1.9	1
9.62	1.79196	5.04234	8.42352	2.3	1.6	-1.5	1
9.625	1.71348	5.11428	8.42352	2.5	1.7	-1.9	1
9.63	1.71348	5.22546	8.38428	2.2	1.5	-2.2	1
9.635	1.75272	5.22546	8.42352	1.5	1.2	-2	1
9.64	1.71348	5.14698	8.42352	1.1	0.6	-1.6	1
9.645	1.71348	5.18622	8.42352	1	0.8	-1.8	1
9.65	1.71348	5.22546	8.42352	0.7	1.1	-1.2	1
9.655	1.82466	5.14698	8.38428	0.3	0.9	-1.5	1
9.66	1.75272	5.07504	8.38428	0.4	0.6	-1.4	1
9.665	1.82466	5.14698	8.35158	0.5	0.7	-1.3	1
9.67	1.82466	5.14698	8.45622	0.6	1.5	-1.6	1
9.675	1.90314	5.11428	8.38428	0.6	1	-1.8	1
9.68	1.8639	5.11428	8.42352	0.4	1	-2.1	1
9.685	1.90314	5.18622	8.35158	0.2	1.1	-1.9	0
9.69	1.82466	5.18622	8.35158	-0.1	1.6	-1.8	0
9.695	1.8639	5.2974	8.35158	0	1.4	-2.2	0
9.7	1.8639	5.22546	8.35158	-0.2	1.4	-2.4	0
9.705	1.90314	5.11428	8.35158	-0.2	1.2	-2.3	0
9.71	1.82466	5.22546	8.35158	-0.4	1.2	-1.4	0
9.715	1.82466	5.22546	8.38428	-0.3	1.7	-1.6	0
9.72	1.75272	5.22546	8.35158	-0.3	1.3	-1.2	0
9.725	1.79196	5.14698	8.38428	-0.4	1.4	-1.3	0
9.73	1.79196	5.11428	8.38428	0	1.1	-1.6	0
9.735	1.79196	5.14698	8.35158	-0.1	1	-1.1	0
9.74	1.67424	5.22546	8.35158	-0.2	0.9	-1	0
9.745	1.71348	5.14698	8.38428	-0.5	1.5	-1.1	0
9.75	1.71348	5.18622	8.45622	-0.4	1.5	-1	0
9.755	1.75272	5.22546	8.45622	-0.7	1.3	-0.8	0
9.76	1.75272	5.14698	8.495461	-1	0.7	-0.9	0
9.765	1.75272	5.14698	8.42352	-0.9	0.4	-0.7	0
9.77	1.67424	5.14698	8.42352	-0.2	0.4	0	0
9.775	1.75272	5.11428	8.42352	-0.9	0.9	-0.2	0
9.78	1.75272	5.07504	8.42352	-0.4	0.2	-0.2	0
9.785	1.79196	5.04234	8.42352	0	0.1	-0.4	0
9.79	1.79196	5.04234	8.35158	0	0	-0.3	0
9.795	1.8639	5.07504	8.35158	0.2	0	-0.2	0
9.8	1.75272	5.11428	8.42352	0.6	0	-0.2	0
9.805	1.79196	5.07504	8.312341	1	-0.4	-0.4	0
9.81	1.79196	5.11428	8.312341	1.1	-0.4	-0.2	0
9.815	1.82466	5.11428	8.312341	1.5	-0.1	-0.5	0
9.82	1.82466	5.07504	8.38428	1.9	-0.7	-0.2	0
9.825	1.8639	5.04234	8.38428	2.1	0.1	0	0
9.83	1.82466	5.07504	8.38428	1.7	-0.1	0.2	0
9.835	1.8639	5.07504	8.312341	1.4	-0.4	-0.5	0
9.84	1.8639	5.11428	8.312341	1.4	-0.4	-0.3	0
9.845	1.82466	5.14698	8.312341	1.3	-0.1	-0.2	0
9.85	1.8639	5.18622	8.312341	1.1	0.6	-0.2	0
9.855	1.8639	5.11428	8.35158	1.2	0.5	0	0
9.86	1.8639	5.14698	8.42352	1.1	0.2	-0.6	0
9.865	1.90314	5.14698	8.38428	1.2	0.7	-0.7	0
9.87	1.82466	5.11428	8.42352	0.9	1.1	-0.9	0
9.875	1.82466	5.14698	8.45622	1.1	1.1	-0.9	0
9.88	1.82466	5.14698	8.42352	1.4	1.2	-0.9	0
9.885	1.79196	5.11428	8.38428	1.1	0.9	-1.3	0
9.89	1.8639	5.14698	8.42352	0.9	0.4	-1.1	0
9.895	1.82466	5.18622	8.35158	0.7	1.6	-1.6	0
9.9	1.75272	5.11428	8.42352	0.3	1.6	-1.6	0
9.905	1.75272	5.18622	8.35158	0.8	1.4	-1.4	0
9.91	1.79196	5.18622	8.42352	0.4	0.7	-1.6	0
9.915	1.79196	5.14698	8.35158	0	0.4	-1.5	0
9.92	1.75272	5.22546	8.42352	0	0.7	-1.3	0
9.925	1.79196	5.18622	8.38428	0.1	1.5	-1.1	0
9.93	1.79196	5.11428	8.35158	0.2	0.8	-1.5	0
9.935	1.79196	5.11428	8.38428	0.3	0.8	-0.9	0
9.94	1.82466	5.07504	8.42352	0.4	0.7	-0.7	0
9.945	1.75272	5.14698	8.42352	0.4	0.8	-1.4	0
9.95	1.79196	5.14698	8.38428	0.5	1.2	-1	0
9.955	1.79196	5.14698	8.35158	0.7	1.2	-1.1	0
9.96	1.75272	5.07504	8.35158	0.9	1	-1.3	0
9.965	1.75272	5.11428	8.35158	0.9	1.2	-1.4	0
9.97	1.75272	5.11428	8.38428	0.7	0.9	-1.1	0
9.975	1.82466	5.18622	8.38428	0.7	1.2	-1.4	0
9.98	1.79196	5.14698	8.38428	0.8	0.9	-1.8	0
9.985	1.82466	5.14698	8.38428	0.4	0.9	-1.6	0
9.99	1.82466	5.18622	8.42352	0.7	1.4	-1.9	0
[truncated: 6,369 more rows]
