# Supplementary material for: Real-Time Detection of Freezing Motions in Parkinson's Patients for Adaptive Gait Phase Synchronous Cueing
Source: Front Neurol. 2021 Dec 6;12:720516. doi: 10.3389/fneur.2021.720516 (PMC8685223; doi:10.3389/fneur.2021.720516)
Supplement: Supplementary file 2 [file Data_Sheet_2.zip › data/S7/S7_left_foot_trial_1.csv]

time	acc_x	acc_y	acc_z	gyr_x	gyr_y	gyr_z	FoG
0	-2.43942	4.86576	8.5347	0.4	0	0.2	0
0.005	-2.47212	4.82652	8.45622	0.4	-0.2	0	0
0.01	-2.47212	4.86576	8.495461	0.6	0	-0.3	0
0.015	-2.47212	4.86576	8.5347	0.4	0	0.2	0
0.02	-2.43942	4.89846	8.5347	0.4	0.2	0	0
0.025	-2.47212	4.86576	8.495461	0.6	-0.1	0	0
0.03	-2.40018	4.86576	8.42352	0.2	-0.1	0	0
0.035	-2.43942	4.82652	8.5674	0.5	-0.2	-0.4	0
0.04	-2.47212	4.86576	8.495461	0.6	-0.1	-0.4	0
0.045	-2.43942	4.78728	8.5347	0.6	0.1	0	0
0.05	-2.51136	4.82652	8.5347	0	0	-0.1	0
0.055	-2.47212	4.82652	8.5674	0.2	-0.2	0.1	0
0.06	-2.47212	4.82652	8.5674	0.5	-0.3	0	0
0.065	-2.47212	4.75458	8.45622	0.8	-0.4	-0.2	0
0.07	-2.47212	4.89846	8.45622	0.3	0	-0.2	0
0.075	-2.47212	4.86576	8.5347	0.6	0.2	0	0
0.08	-2.43942	4.9377	8.42352	0.5	0	-0.5	0
0.085	-2.43942	4.86576	8.5347	0.2	-0.1	-0.5	0
0.09	-2.47212	4.89846	8.5347	0.2	0.1	0.2	0
0.095	-2.47212	4.82652	8.5347	0.4	0	0.2	0
0.1	-2.43942	4.89846	8.5347	0.6	-0.2	0	0
0.105	-2.43942	4.82652	8.5347	0.5	0	-0.2	0
0.11	-2.43942	4.89846	8.495461	0.4	0	-0.1	0
0.115	-2.47212	4.78728	8.5674	0.6	0	0.1	0
0.12	-2.43942	4.89846	8.5674	0.7	-0.3	0	0
0.125	-2.51136	4.86576	8.495461	0.5	-0.2	0.2	0
0.13	-2.47212	4.86576	8.45622	0.7	0.2	0.2	0
0.135	-2.43942	4.82652	8.495461	0.5	0.2	0	0
0.14	-2.40018	4.86576	8.495461	0.4	0.2	0	0
0.145	-2.47212	4.78728	8.5347	0.4	0.4	-0.3	0
0.15	-2.43942	4.9377	8.5347	0.2	0.1	-0.1	0
0.155	-2.47212	4.82652	8.5674	0.4	0	-0.2	0
0.16	-2.40018	4.89846	8.5347	0.4	0	-0.2	0
0.165	-2.47212	4.86576	8.5347	0.2	-0.1	0	0
0.17	-2.40018	4.86576	8.495461	0.5	-0.4	0	0
0.175	-2.47212	4.86576	8.5347	0.7	-0.2	0.3	0
0.18	-2.40018	4.86576	8.5347	0.4	-0.2	0.3	0
0.185	-2.47212	4.78728	8.606641	0.2	0	0.1	0
0.19	-2.43942	4.89846	8.5347	0.3	0	0	0
0.195	-2.43942	4.78728	8.45622	0.2	-0.1	0.2	0
0.2	-2.43942	4.89846	8.45622	0	0.1	-0.1	0
0.205	-2.47212	4.86576	8.5347	0.6	0.2	0	0
0.21	-2.47212	4.86576	8.495461	0.6	0	0.2	0
0.215	-2.47212	4.89846	8.5347	0.4	-0.1	-0.1	0
0.22	-2.47212	4.86576	8.5347	0.7	0.2	-0.2	0
0.225	-2.47212	4.82652	8.5347	0.4	0.2	0	0
0.23	-2.47212	4.82652	8.495461	0.4	0	0	0
0.235	-2.47212	4.86576	8.495461	0.3	-0.3	0.2	0
0.24	-2.51136	4.86576	8.495461	0.9	-0.4	0	0
0.245	-2.47212	4.82652	8.495461	0.8	0	0.2	0
0.25	-2.43942	4.86576	8.495461	0.7	0	0	0
0.255	-2.43942	4.82652	8.45622	0.5	0	0	0
0.26	-2.47212	4.89846	8.495461	0.3	0	0	0
0.265	-2.43942	4.9377	8.495461	0	0.2	-0.2	0
0.27	-2.47212	4.86576	8.495461	0.4	0	0.1	0
0.275	-2.43942	4.89846	8.495461	0.3	-0.3	-0.2	0
0.28	-2.40018	4.82652	8.5347	0.4	0	0.2	0
0.285	-2.43942	4.89846	8.42352	0.3	0	0	0
0.29	-2.47212	4.89846	8.495461	0.5	-0.2	0	0
0.295	-2.47212	4.86576	8.5347	0.4	0	0	0
0.3	-2.43942	4.86576	8.495461	0.3	0	-0.2	0
0.305	-2.47212	4.82652	8.495461	0.2	-0.2	0.2	0
0.31	-2.47212	4.89846	8.5347	0.6	-0.3	0	0
0.315	-2.47212	4.78728	8.5347	0.5	0.1	0	0
0.32	-2.40018	4.9377	8.45622	0.4	0	0	0
0.325	-2.43942	4.89846	8.495461	-0.1	0	-0.2	0
0.33	-2.47212	4.89846	8.495461	0	0.1	0.2	0
0.335	-2.43942	4.86576	8.5347	0	-0.1	0	0
0.34	-2.47212	4.86576	8.5674	0.3	0	0	0
0.345	-2.47212	4.82652	8.495461	0.3	0.2	-0.2	0
0.35	-2.43942	4.78728	8.45622	0.7	0.2	-0.3	0
0.355	-2.47212	4.75458	8.495461	0.9	0	-0.1	0
0.36	-2.43942	4.89846	8.5347	0.4	0	-0.7	0
0.365	-2.43942	4.82652	8.495461	0.3	-0.1	0.2	0
0.37	-2.47212	4.86576	8.5347	-0.2	-0.2	0.2	0
0.375	-2.43942	4.86576	8.495461	0	-0.2	0	0
0.38	-2.43942	4.86576	8.45622	0.2	-0.3	0.1	0
0.385	-2.40018	4.82652	8.5347	0.4	-0.2	0	0
0.39	-2.47212	4.86576	8.5674	0.2	-0.2	0	0
0.395	-2.43942	4.86576	8.45622	0.2	0	0.4	0
0.4	-2.40018	4.86576	8.495461	0.6	0	0.4	0
0.405	-2.47212	4.86576	8.5347	0.3	0	0	0
0.41	-2.43942	4.89846	8.495461	0.6	-0.2	0.2	0
0.415	-2.43942	4.82652	8.5674	0.6	-0.2	0.2	0
0.42	-2.40018	4.89846	8.495461	0.5	0	0	0
0.425	-2.40018	4.82652	8.5674	0.4	-0.2	0	0
0.43	-2.43942	4.89846	8.495461	0.3	0.1	-0.4	0
0.435	-2.43942	4.89846	8.45622	-0.1	0.1	-0.2	0
0.44	-2.43942	4.89846	8.495461	0.1	0	0.2	0
0.445	-2.43942	4.82652	8.5347	0.6	-0.2	0.2	0
0.45	-2.40018	4.82652	8.495461	0.1	-0.2	-0.2	0
0.455	-2.47212	4.82652	8.5347	0.2	0	0	0
0.46	-2.40018	4.86576	8.5347	0.4	0	0	0
0.465	-2.43942	4.89846	8.5674	0.2	0	-0.2	0
0.47	-2.40018	4.86576	8.495461	0	0.2	-0.1	0
0.475	-2.47212	4.86576	8.606641	0.2	0	-0.4	0
0.48	-2.43942	4.89846	8.5347	0.2	0	-0.6	0
0.485	-2.43942	4.86576	8.5347	0.3	0	0	0
0.49	-2.47212	4.9377	8.5347	0.4	0	0	0
0.495	-2.40018	4.86576	8.5347	0.4	0	-0.2	0
0.5	-2.47212	4.82652	8.495461	0.3	0.3	-0.2	0
0.505	-2.43942	4.86576	8.495461	0.6	0	-0.2	0
0.51	-2.43942	4.86576	8.495461	0.6	0	-0.6	0
0.515	-2.47212	4.86576	8.5347	0.7	-0.2	-0.4	0
0.52	-2.43942	4.9377	8.495461	0.6	-0.2	0	0
0.525	-2.43942	4.86576	8.495461	0.4	0	0	0
0.53	-2.43942	4.9377	8.495461	0.3	0	0	0
0.535	-2.47212	4.78728	8.5347	0.7	0	-0.2	0
0.54	-2.43942	4.89846	8.495461	0.5	0	0	0
0.545	-2.43942	4.82652	8.495461	0.4	0	0	0
0.55	-2.43942	4.89846	8.5347	0.7	-0.2	0	0
0.555	-2.47212	4.86576	8.5347	0.6	-0.5	0	0
0.56	-2.43942	4.86576	8.5674	0.4	-0.4	0	0
0.565	-2.40018	4.86576	8.495461	0.3	0	0	0
0.57	-2.43942	4.89846	8.495461	0.2	-0.1	0	0
0.575	-2.51136	4.86576	8.45622	0.2	-0.2	-0.4	0
0.58	-2.43942	4.86576	8.45622	0.5	-0.3	0	0
0.585	-2.47212	4.82652	8.5674	0.4	-0.4	-0.1	0
0.59	-2.43942	4.9377	8.495461	0.4	-0.2	0	0
0.595	-2.43942	4.86576	8.5674	0.2	-0.1	0	0
0.6	-2.43942	4.86576	8.5674	0.4	-0.1	-0.2	0
0.605	-2.47212	4.86576	8.45622	0.4	-0.4	-0.6	0
0.61	-2.47212	4.86576	8.5347	0	0	-0.2	0
0.615	-2.43942	4.86576	8.5347	0.4	-0.2	-0.2	0
0.62	-2.43942	4.86576	8.5674	0.1	-0.2	-0.1	0
0.625	-2.43942	4.82652	8.5347	0.3	-0.1	-0.4	0
0.63	-2.47212	4.9377	8.5347	0.5	-0.4	0	0
0.635	-2.47212	4.86576	8.495461	0.4	-0.2	0.1	0
0.64	-2.43942	4.89846	8.5347	0.7	0	-0.2	0
0.645	-2.47212	4.86576	8.495461	0.6	-0.2	-0.3	0
0.65	-2.43942	4.82652	8.5347	0.5	-0.4	-0.2	0
0.655	-2.43942	4.82652	8.5347	0.4	-0.2	0.1	0
0.66	-2.47212	4.86576	8.495461	0.6	-0.1	0.3	0
0.665	-2.47212	4.86576	8.5674	0.7	-0.3	0.1	0
0.67	-2.40018	4.86576	8.495461	0.3	-0.1	0.1	0
0.675	-2.47212	4.89846	8.5347	0.2	-0.3	0.2	0
0.68	-2.43942	4.86576	8.5347	0.3	0.2	-0.2	0
0.685	-2.47212	4.86576	8.495461	0.4	0.2	-0.2	0
0.69	-2.43942	4.86576	8.5347	0.2	0	-0.3	0
0.695	-2.47212	4.86576	8.5347	0.4	-0.1	-0.2	0
0.7	-2.40018	4.86576	8.5674	0.3	0.1	0	0
0.705	-2.43942	4.86576	8.5347	0.1	0	0	0
0.71	-2.43942	4.82652	8.5347	0.4	0	0	0
0.715	-2.43942	4.82652	8.495461	0.4	0	0.2	0
0.72	-2.43942	4.89846	8.495461	0.3	-0.1	0.7	0
0.725	-2.47212	4.86576	8.5674	0.1	-0.3	0.3	0
0.73	-2.40018	4.86576	8.5674	0	0	0	0
0.735	-2.43942	4.86576	8.5674	0.1	0	-0.2	0
0.74	-2.43942	4.86576	8.495461	0.3	-0.1	0.2	0
0.745	-2.47212	4.86576	8.5347	1.1	-0.2	-0.2	0
0.75	-2.47212	4.86576	8.495461	0.8	-0.2	0	0
0.755	-2.43942	4.82652	8.495461	0.4	0	-0.5	0
0.76	-2.36094	4.89846	8.495461	0.7	0.4	-0.3	0
0.765	-2.40018	4.86576	8.5347	0.7	0	-0.1	0
0.77	-2.47212	4.89846	8.495461	0.4	0	0	0
0.775	-2.43942	4.89846	8.5347	0.7	0	0	0
0.78	-2.43942	4.89846	8.5674	0.6	-0.4	0	0
0.785	-2.43942	4.86576	8.5674	0.4	-0.2	-0.2	0
0.79	-2.51136	4.89846	8.5347	0.5	-0.3	-0.2	0
0.795	-2.47212	4.78728	8.5347	0.5	0	0.1	0
0.8	-2.43942	4.89846	8.45622	0.2	-0.2	0	0
0.805	-2.47212	4.86576	8.5347	0.2	0	-0.4	0
0.81	-2.47212	4.82652	8.5347	0.4	0	-0.4	0
0.815	-2.47212	4.78728	8.495461	0.5	-0.1	0	0
0.82	-2.43942	4.86576	8.45622	0.4	-0.2	0.3	0
0.825	-2.47212	4.82652	8.495461	0.4	-0.3	0	0
0.83	-2.43942	4.86576	8.5347	0.6	-0.2	0	0
0.835	-2.40018	4.82652	8.5347	0.2	-0.1	0	0
0.84	-2.47212	4.86576	8.45622	0.1	0	-0.2	0
0.845	-2.51136	4.89846	8.5347	0.5	-0.2	0	0
0.85	-2.47212	4.82652	8.5347	0.7	-0.1	-0.3	0
0.855	-2.43942	4.82652	8.495461	0.4	0	-0.4	0
0.86	-2.47212	4.89846	8.5347	0	-0.2	-0.7	0
0.865	-2.47212	4.86576	8.5347	0.1	0	-0.3	0
0.87	-2.40018	4.9377	8.495461	0.5	0.1	0	0
0.875	-2.47212	4.82652	8.495461	0.2	-0.2	0	0
0.88	-2.47212	4.9377	8.42352	0.5	-0.1	-0.2	0
0.885	-2.47212	4.82652	8.5347	0.5	0	-0.4	0
0.89	-2.47212	4.86576	8.45622	0.4	0	0	0
0.895	-2.40018	4.82652	8.5347	0.2	0	0.2	0
0.9	-2.47212	4.89846	8.45622	0.2	0.2	0	0
0.905	-2.47212	4.78728	8.5347	0.3	0.1	0	0
0.91	-2.40018	4.9377	8.5347	0.4	0	-0.2	0
0.915	-2.47212	4.78728	8.495461	0.1	-0.2	-0.2	0
0.92	-2.43942	4.89846	8.495461	0.1	-0.5	-0.6	0
0.925	-2.47212	4.82652	8.5674	0.7	-0.6	-0.2	0
0.93	-2.47212	4.82652	8.495461	0.5	-0.4	0.2	0
0.935	-2.47212	4.82652	8.495461	0.2	-0.2	0.3	0
0.94	-2.43942	4.86576	8.495461	0.4	-0.3	0	0
0.945	-2.43942	4.86576	8.495461	0.4	-0.1	0	0
0.95	-2.47212	4.86576	8.5347	0.1	0.1	0.4	0
0.955	-2.47212	4.89846	8.495461	0.5	0	0	0
0.96	-2.47212	4.82652	8.5347	0.6	-0.1	-0.2	0
0.965	-2.47212	4.89846	8.45622	0.4	-0.3	0.1	0
0.97	-2.47212	4.86576	8.45622	0.6	-0.3	0	0
0.975	-2.43942	4.82652	8.5347	0.6	-0.2	0.2	0
0.98	-2.43942	4.86576	8.5347	0.6	0.1	-0.2	0
0.985	-2.43942	4.82652	8.495461	0.5	0	-0.3	0
0.99	-2.47212	4.86576	8.45622	0.7	-0.4	-0.2	0
0.995	-2.47212	4.82652	8.5347	0.8	-0.4	-0.1	0
1	-2.43942	4.86576	8.5674	0.7	-0.5	0	0
1.005	-2.43942	4.86576	8.5347	0.6	-0.5	-0.4	0
1.01	-2.43942	4.86576	8.495461	0.7	-0.7	-0.3	0
1.015	-2.47212	4.89846	8.5347	0.6	-0.4	-0.1	0
1.02	-2.51136	4.86576	8.5674	0.8	0	-0.1	0
1.025	-2.47212	4.89846	8.5674	0.9	0.2	-0.2	0
1.03	-2.43942	4.86576	8.5674	0.9	0.2	-0.5	0
1.035	-2.43942	4.86576	8.5347	0.4	0	-0.1	0
1.04	-2.47212	4.89846	8.495461	0.7	0.1	0.1	0
1.045	-2.51136	4.89846	8.5347	0.7	-0.2	0.4	0
1.05	-2.43942	4.89846	8.45622	0.2	0	-0.4	0
1.055	-2.43942	4.86576	8.45622	0.4	0.1	-0.4	0
1.06	-2.43942	4.86576	8.45622	0.8	0	0	0
1.065	-2.47212	4.9377	8.495461	0.6	0.1	0	0
1.07	-2.43942	4.86576	8.5674	0.2	0	0	0
1.075	-2.47212	4.89846	8.495461	0.1	0	0.4	0
1.08	-2.47212	4.78728	8.5347	0.3	0	0	0
1.085	-2.40018	4.82652	8.606641	0.4	0	0	0
1.09	-2.40018	4.89846	8.495461	0.3	-0.2	-0.2	0
1.095	-2.5506	4.82652	8.5347	0.3	-0.2	0.1	0
1.1	-2.47212	4.82652	8.495461	0.3	0	0	0
1.105	-2.47212	4.78728	8.5674	0.2	0.1	0.2	0
1.11	-2.51136	4.89846	8.5347	0.3	0.2	0	0
1.115	-2.51136	4.82652	8.495461	0.3	-0.3	0	0
1.12	-2.43942	4.86576	8.5347	0.7	-0.4	0	0
1.125	-2.51136	4.89846	8.45622	0.7	0	0	0
1.13	-2.40018	4.86576	8.495461	0.7	0	0	0
1.135	-2.47212	4.86576	8.5674	0.7	0	-0.1	0
1.14	-2.47212	4.86576	8.5347	0.6	-0.3	-0.2	0
1.145	-2.47212	4.82652	8.5347	0.3	-0.1	-0.2	0
1.15	-2.43942	4.82652	8.5347	0.1	0.1	-0.1	0
1.155	-2.47212	4.82652	8.5674	0.2	0	0	0
1.16	-2.47212	4.89846	8.5674	0.5	-0.1	0	0
1.165	-2.47212	4.86576	8.5674	0.1	0	0	0
1.17	-2.51136	4.86576	8.5347	0.1	0	0	0
1.175	-2.43942	4.86576	8.5674	0.2	0	0.2	0
1.18	-2.43942	4.82652	8.5347	0.6	0	-0.3	0
1.185	-2.43942	4.86576	8.495461	0.1	-0.3	-0.2	0
1.19	-2.43942	4.82652	8.5347	0	-0.3	0.2	0
1.195	-2.47212	4.86576	8.5347	0.1	-0.2	0	0
1.2	-2.47212	4.82652	8.5347	0.5	-0.2	-0.3	0
1.205	-2.43942	4.86576	8.5347	0.5	-0.5	0	0
1.21	-2.40018	4.86576	8.5347	0.5	-0.4	0	0
1.215	-2.47212	4.86576	8.5674	0.1	0	-0.3	0
1.22	-2.47212	4.9377	8.495461	0.1	0	-0.4	0
1.225	-2.47212	4.86576	8.5674	0	0	0.2	0
1.23	-2.47212	4.89846	8.495461	0.7	0	0	0
1.235	-2.43942	4.82652	8.5674	0.8	-0.1	-0.2	0
1.24	-2.43942	4.78728	8.5347	0.6	-0.2	0.3	0
1.245	-2.40018	4.86576	8.5347	0.6	-0.2	0	0
1.25	-2.47212	4.82652	8.495461	0.7	-0.5	-0.1	0
1.255	-2.47212	4.78728	8.495461	0.5	-0.3	0	0
1.26	-2.36094	4.89846	8.495461	0.5	-0.2	0	0
1.265	-2.43942	4.86576	8.5347	0.6	-0.2	0.2	0
1.27	-2.43942	4.89846	8.5347	0.8	-0.4	-0.3	0
1.275	-2.51136	4.82652	8.5347	0.2	0	0	0
1.28	-2.43942	4.86576	8.5347	0.3	0	-0.2	0
1.285	-2.47212	4.86576	8.5347	0.8	-0.2	0	0
1.29	-2.43942	4.82652	8.5347	0.9	-0.2	0	0
1.295	-2.47212	4.89846	8.5347	0.3	0	0	0
1.3	-2.47212	4.89846	8.5347	-0.1	-0.2	0	0
1.305	-2.47212	4.86576	8.5347	0.4	0	-0.2	0
1.31	-2.43942	4.86576	8.5347	0.6	-0.3	0	0
1.315	-2.47212	4.82652	8.606641	0.6	0	-0.2	0
1.32	-2.47212	4.89846	8.5347	0.4	-0.2	0	0
1.325	-2.47212	4.86576	8.5347	0.6	0	0.2	0
1.33	-2.43942	4.86576	8.5347	0.4	-0.4	0.2	0
1.335	-2.43942	4.82652	8.5674	0.4	-0.2	0.4	0
1.34	-2.47212	4.89846	8.5347	0.2	0	-0.1	0
1.345	-2.43942	4.82652	8.5674	0.5	0	-0.5	0
1.35	-2.47212	4.9377	8.495461	0.6	-0.2	-0.3	0
1.355	-2.43942	4.86576	8.5347	0.9	-0.1	-0.4	0
1.36	-2.43942	4.82652	8.495461	0.9	-0.4	0.2	0
1.365	-2.47212	4.86576	8.45622	0.5	0	0	0
1.37	-2.47212	4.89846	8.495461	0.2	-0.2	0.4	0
1.375	-2.47212	4.89846	8.5674	0.3	-0.1	0	0
1.38	-2.43942	4.86576	8.5674	0	-0.2	0	0
1.385	-2.47212	4.89846	8.5347	0.3	-0.2	0	0
1.39	-2.43942	4.89846	8.5347	0.5	0	0	0
1.395	-2.43942	4.82652	8.5347	0.7	0.2	-0.4	0
1.4	-2.43942	4.89846	8.5347	0.2	0.4	-0.5	0
1.405	-2.43942	4.86576	8.45622	0.3	0	-0.2	0
1.41	-2.51136	4.82652	8.5674	0.4	0	0.4	0
1.415	-2.43942	4.82652	8.5347	0.1	0	0.1	0
1.42	-2.47212	4.89846	8.45622	0.5	-0.2	0	0
1.425	-2.47212	4.86576	8.495461	0.4	-0.1	-0.2	0
1.43	-2.43942	4.86576	8.5347	0	-0.2	-0.2	0
1.435	-2.43942	4.82652	8.495461	0	-0.2	0	0
1.44	-2.43942	4.86576	8.495461	0.3	-0.1	0.4	0
1.445	-2.43942	4.82652	8.5674	0.2	-0.1	0	0
1.45	-2.40018	4.89846	8.495461	0.7	0.2	0.2	0
1.455	-2.43942	4.86576	8.495461	0.7	0	0.2	0
1.46	-2.43942	4.86576	8.5347	0.4	0	-0.1	0
1.465	-2.40018	4.86576	8.5347	0.1	0.2	0	0
1.47	-2.40018	4.89846	8.495461	0.2	0.3	-0.1	0
1.475	-2.40018	4.86576	8.5674	0.5	0.2	0	0
1.48	-2.43942	4.86576	8.5347	0.2	0.2	-0.1	0
1.485	-2.43942	4.78728	8.5674	0.4	0.2	0.1	0
1.49	-2.43942	4.86576	8.495461	0.6	0.2	-0.1	0
1.495	-2.51136	4.82652	8.495461	0.4	0.4	-0.4	0
1.5	-2.47212	4.82652	8.45622	0.5	0.3	-0.6	0
1.505	-2.47212	4.86576	8.5347	0.4	0	-0.4	0
1.51	-2.40018	4.86576	8.5347	0.3	0	-0.3	0
1.515	-2.43942	4.86576	8.5674	0.9	0	0.2	0
1.52	-2.51136	4.86576	8.45622	1	0	0.1	0
1.525	-2.40018	4.86576	8.606641	1.1	0.1	0	0
1.53	-2.40018	4.86576	8.495461	0.9	0.7	0	0
1.535	-2.47212	4.89846	8.5347	0.4	0.8	-0.4	0
1.54	-2.40018	4.78728	8.5347	0.2	1.2	-0.4	0
1.545	-2.51136	4.78728	8.5674	0.4	1	-1.1	0
1.55	-2.51136	4.86576	8.5674	0.7	1.1	-0.9	0
1.555	-2.51136	4.86576	8.495461	1	1	-0.9	0
1.56	-2.51136	4.89846	8.42352	0.7	1.1	-0.9	0
1.565	-2.47212	4.86576	8.5347	0.9	1.2	-0.7	0
1.57	-2.47212	4.86576	8.5347	0.8	1.1	-0.9	0
1.575	-2.40018	4.78728	8.5674	0.7	1.4	-0.8	0
1.58	-2.43942	4.82652	8.495461	0.6	1.2	-1.1	0
1.585	-2.51136	4.78728	8.38428	0.7	1.1	-1.4	0
1.59	-2.43942	4.75458	8.42352	0.6	1.5	-1.1	0
1.595	-2.43942	4.6761	8.5674	1.4	1.4	-0.5	0
1.6	-2.58984	4.89846	8.606641	1.8	1.3	-0.3	0
1.605	-2.58984	4.9704	8.42352	1.8	0.9	-0.2	0
1.61	-2.5506	4.9704	8.42352	1.5	1.1	0	0
1.615	-2.5506	5.00964	8.5347	1	0.6	0.3	0
1.62	-2.58984	4.89846	8.5347	0.8	0.7	0.2	0
1.625	-2.51136	4.86576	8.495461	0.8	0.4	0.7	0
1.63	-2.58984	4.82652	8.42352	0.4	0.5	0.5	0
1.635	-2.58984	4.86576	8.5347	0.2	0.2	0.4	0
1.64	-2.5506	4.89846	8.495461	0.2	0	0.5	0
1.645	-2.51136	4.9377	8.495461	0	0	1	0
1.65	-2.5506	4.89846	8.495461	-0.2	-0.1	1.3	0
1.655	-2.5506	4.86576	8.5347	-0.1	-0.3	1.6	0
1.66	-2.51136	4.86576	8.5674	0	-0.4	1.5	0
1.665	-2.5506	4.86576	8.5347	0.1	-0.5	1.7	0
1.67	-2.51136	4.89846	8.495461	-0.2	-0.5	1.7	0
1.675	-2.47212	4.9377	8.5347	-0.2	-0.4	1.4	0
1.68	-2.43942	4.89846	8.5347	-0.3	-0.5	1.9	0
1.685	-2.43942	4.86576	8.5347	-0.2	-0.7	2.1	0
1.69	-2.43942	4.86576	8.5347	-0.6	-0.9	1.6	0
1.695	-2.40018	4.86576	8.5674	-0.4	-0.7	1.5	0
1.7	-2.43942	4.86576	8.5347	-0.5	-0.6	1.7	0
1.705	-2.47212	4.86576	8.5347	-0.2	-0.8	1.9	0
1.71	-2.5506	4.9377	8.45622	-0.2	-0.4	1.6	0
1.715	-2.51136	4.82652	8.5347	0.1	-0.2	1.9	0
1.72	-2.51136	4.86576	8.495461	0.2	-0.2	1.6	0
1.725	-2.51136	4.89846	8.495461	0.1	-0.7	1.8	0
1.73	-2.51136	4.82652	8.495461	-0.1	-0.9	2.5	0
1.735	-2.47212	4.89846	8.495461	-0.3	-0.9	2.1	0
1.74	-2.47212	4.82652	8.5347	-0.1	-0.9	2.1	0
1.745	-2.47212	4.86576	8.5674	0	-0.7	1.8	0
1.75	-2.43942	4.86576	8.495461	-0.1	-0.7	1.6	0
1.755	-2.43942	4.82652	8.495461	-0.4	-1.1	1.8	0
1.76	-2.43942	4.89846	8.495461	-0.4	-1.1	1.6	0
1.765	-2.47212	4.86576	8.5674	0	-1	1.9	0
1.77	-2.40018	4.82652	8.5674	0	-1	1.6	0
1.775	-2.40018	4.86576	8.5347	0	-1.1	1.7	0
1.78	-2.40018	4.78728	8.606641	-0.2	-0.9	1.5	0
1.785	-2.40018	4.9704	8.5347	0.2	-1	1.6	0
1.79	-2.40018	4.89846	8.5674	0.1	-0.8	1.9	0
1.795	-2.36094	4.89846	8.495461	0	-0.7	1.6	0
1.8	-2.40018	4.82652	8.5347	0	-0.8	1.6	0
1.805	-2.43942	4.89846	8.495461	0.3	-0.7	1.5	0
1.81	-2.36094	4.89846	8.5347	0.2	-0.5	1.1	0
1.815	-2.43942	4.9377	8.5347	0	-0.4	0.9	0
1.82	-2.43942	4.82652	8.5674	0.2	-0.6	0.9	0
1.825	-2.36094	4.86576	8.5347	0.4	-0.5	1.2	0
1.83	-2.36094	4.86576	8.5674	0	0	0.8	0
1.835	-2.3217	4.82652	8.606641	0	0	0.4	0
1.84	-2.36094	4.86576	8.5347	0.4	-0.3	1	0
1.845	-2.40018	4.89846	8.5347	0.3	0.2	0.9	0
1.85	-2.43942	4.82652	8.606641	0.3	0	0.8	0
1.855	-2.47212	4.86576	8.606641	0.2	-0.2	0.7	0
1.86	-2.43942	4.78728	8.606641	-0.1	-0.2	1.1	0
1.865	-2.51136	4.9377	8.495461	0.1	-0.4	1.7	0
1.87	-2.47212	4.86576	8.5347	0	0	0.7	0
1.875	-2.40018	4.82652	8.495461	0.8	0	0.7	0
1.88	-2.43942	4.86576	8.5347	0.3	-0.1	0.6	0
1.885	-2.40018	4.86576	8.5347	0.2	0	0	0
1.89	-2.43942	4.89846	8.5674	0.7	0	0.4	0
1.895	-2.40018	4.9377	8.495461	0.6	0	0.7	0
1.9	-2.40018	4.89846	8.45622	0.6	0	0.7	0
1.905	-2.47212	4.9377	8.5347	0.8	0.1	0.2	0
1.91	-2.43942	4.89846	8.606641	0.6	0	0.5	0
1.915	-2.43942	4.9377	8.5347	0.8	0.1	0.4	0
1.92	-2.40018	4.89846	8.495461	0.6	0.4	0	0
1.925	-2.40018	4.86576	8.5347	0.9	0.2	0	0
1.93	-2.40018	4.82652	8.5674	1	0.2	-0.2	0
1.935	-2.36094	4.9377	8.606641	0.7	0.2	-0.2	0
1.94	-2.40018	4.89846	8.606641	0.8	0.4	-0.4	0
1.945	-2.40018	4.9377	8.5347	0.7	0.4	-0.5	0
1.95	-2.36094	4.86576	8.5347	0.6	0.2	-0.7	0
1.955	-2.36094	4.89846	8.606641	0.8	0.3	-0.9	0
1.96	-2.40018	4.86576	8.5674	0.7	0.2	-0.5	0
1.965	-2.43942	4.89846	8.5347	0.3	0.7	-0.7	0
1.97	-2.43942	4.86576	8.5347	0.4	0.9	-0.2	0
1.975	-2.43942	4.86576	8.45622	0.3	0.7	-0.7	0
1.98	-2.40018	4.9377	8.495461	0	0.7	-0.8	0
1.985	-2.40018	4.9377	8.5347	0.5	0.6	-1.1	0
1.99	-2.47212	4.89846	8.495461	0.4	0.9	-1.2	0
1.995	-2.40018	4.86576	8.5347	0.2	0.7	-1.1	0
2	-2.43942	4.89846	8.5347	0.4	0.7	-1.5	0
2.005	-2.43942	4.9377	8.5347	0.6	0.7	-1.1	0
2.01	-2.40018	4.82652	8.5674	0.7	0.7	-1.4	0
2.015	-2.43942	4.86576	8.5347	0.4	1.1	-1.4	0
2.02	-2.47212	4.86576	8.5674	0.4	0.9	-1.6	0
2.025	-2.43942	4.86576	8.495461	0.3	0.8	-1.6	0
2.03	-2.47212	4.86576	8.495461	0.2	0.7	-1.1	0
2.035	-2.47212	4.86576	8.495461	0.7	0.5	-1.3	0
2.04	-2.47212	4.89846	8.45622	0.4	0.6	-1	0
2.045	-2.47212	4.89846	8.495461	0.3	0.6	-0.6	0
2.05	-2.47212	4.86576	8.45622	0.5	0.7	-1.2	0
2.055	-2.47212	4.82652	8.495461	0.2	0.6	-1.4	0
2.06	-2.51136	4.86576	8.606641	0.5	0.5	-0.7	0
2.065	-2.47212	4.86576	8.5674	0.3	0.6	-0.2	0
2.07	-2.47212	4.78728	8.495461	0.4	0.7	-0.8	0
2.075	-2.5506	4.86576	8.45622	0.7	0.5	-0.9	0
2.08	-2.51136	4.82652	8.495461	0	0.3	-0.7	0
2.085	-2.51136	4.86576	8.5347	0	0.5	-0.8	0
2.09	-2.47212	4.86576	8.5347	0.2	0.2	-0.6	0
2.095	-2.47212	4.86576	8.495461	0	0.4	-0.3	0
2.1	-2.51136	4.86576	8.5347	0.3	0.1	-0.2	0
2.105	-2.43942	4.89846	8.5347	0.2	0.4	-0.3	0
2.11	-2.43942	4.86576	8.495461	0.4	0.4	-0.3	0
2.115	-2.51136	4.86576	8.45622	0.8	0	-0.4	0
2.12	-2.43942	4.86576	8.495461	0.3	0	-0.5	0
2.125	-2.47212	4.86576	8.495461	0.2	0.4	0	0
2.13	-2.47212	4.82652	8.5674	0	0	0	0
2.135	-2.47212	4.86576	8.5347	0	0	-0.1	0
2.14	-2.47212	4.78728	8.5347	0.2	0	-0.3	0
2.145	-2.51136	4.86576	8.495461	0.2	0	-0.7	0
2.15	-2.47212	4.82652	8.495461	0.2	-0.3	-0.1	0
2.155	-2.51136	4.82652	8.5674	0.5	-0.3	0.2	0
2.16	-2.51136	4.86576	8.45622	0	-0.2	0	0
2.165	-2.51136	4.82652	8.5347	0.2	-0.5	0	0
2.17	-2.51136	4.78728	8.5347	0	-0.6	0	0
2.175	-2.51136	4.86576	8.45622	-0.2	-0.4	0.5	0
2.18	-2.51136	4.86576	8.5347	0.4	-0.7	0	0
2.185	-2.43942	4.82652	8.5347	0.4	-0.5	0.2	0
2.19	-2.51136	4.86576	8.5347	0.4	-0.4	0.2	0
2.195	-2.51136	4.89846	8.495461	0	-0.7	0.3	0
2.2	-2.47212	4.82652	8.5347	0	-0.2	0	0
2.205	-2.43942	4.89846	8.5347	0.3	-0.1	0	0
2.21	-2.47212	4.89846	8.495461	0.5	-0.3	0.4	0
2.215	-2.43942	4.89846	8.495461	0.4	-0.7	0.1	0
2.22	-2.47212	4.78728	8.606641	0.1	-0.2	0.4	0
2.225	-2.43942	4.9377	8.5347	0.4	0	0.8	0
2.23	-2.47212	4.89846	8.5347	0.2	-0.3	0	0
2.235	-2.47212	4.82652	8.495461	0	-0.4	0	0
2.24	-2.47212	4.78728	8.5347	0.2	-0.2	-0.2	0
2.245	-2.51136	4.86576	8.495461	0.4	-0.1	0.1	0
2.25	-2.43942	4.86576	8.495461	-0.1	0	0.2	0
2.255	-2.43942	4.89846	8.5347	0.5	-0.2	0	0
2.26	-2.47212	4.82652	8.5347	0.7	-0.2	0.2	0
2.265	-2.43942	4.89846	8.5674	0.5	-0.1	0	0
2.27	-2.43942	4.78728	8.606641	0.7	-0.2	0.2	0
2.275	-2.40018	4.86576	8.5347	0.9	-0.4	-0.2	0
2.28	-2.43942	4.82652	8.5347	0.7	-0.1	-0.1	0
2.285	-2.43942	4.86576	8.5347	0.3	0.2	-0.4	0
2.29	-2.47212	4.82652	8.5674	0.2	-0.2	0	0
2.295	-2.43942	4.9377	8.495461	0.7	0	0	0
2.3	-2.51136	4.82652	8.5347	1.1	0	-0.1	0
2.305	-2.47212	4.89846	8.5347	0.5	-0.1	0.1	0
2.31	-2.51136	4.86576	8.495461	0.2	0	0	0
2.315	-2.40018	4.89846	8.606641	0.3	0	0.4	0
2.32	-2.43942	4.86576	8.5347	0.4	0.3	0.2	0
2.325	-2.51136	4.78728	8.5674	0.3	0.4	0	0
2.33	-2.47212	4.89846	8.5674	0.6	0.2	0	0
2.335	-2.47212	4.86576	8.5347	0.7	0.1	-0.2	0
2.34	-2.47212	4.82652	8.45622	0.8	0.3	0	0
2.345	-2.47212	4.86576	8.495461	0.7	0.3	0	0
2.35	-2.43942	4.82652	8.495461	0.2	0.2	-0.1	0
2.355	-2.43942	4.86576	8.5674	0.3	0	0	0
2.36	-2.43942	4.86576	8.5347	0.4	-0.4	-0.7	0
2.365	-2.43942	4.89846	8.42352	0.4	-0.2	-0.8	0
2.37	-2.43942	4.89846	8.5347	0.2	0.2	-0.9	0
2.375	-2.43942	4.86576	8.5674	0.2	0.4	-0.4	0
2.38	-2.47212	4.86576	8.5347	0.4	0.4	-0.7	0
2.385	-2.51136	4.82652	8.5347	0.3	0.4	-0.5	0
2.39	-2.47212	4.82652	8.5347	0.4	0.3	-0.2	0
2.395	-2.47212	4.78728	8.5347	0.4	0.4	-0.5	0
2.4	-2.51136	4.89846	8.495461	0.5	0	0	0
2.405	-2.51136	4.78728	8.5674	0.7	0.2	-0.4	0
2.41	-2.47212	4.86576	8.5347	0.5	0	-0.2	0
2.415	-2.43942	4.86576	8.5347	0.4	0.2	0	0
2.42	-2.43942	4.82652	8.5347	0.4	0	-0.4	0
2.425	-2.51136	4.86576	8.5347	0	0	-0.2	0
2.43	-2.47212	4.82652	8.5347	0.4	0.2	-0.7	0
2.435	-2.47212	4.9377	8.606641	0.7	0.1	-0.2	0
2.44	-2.47212	4.9377	8.495461	0.8	0	-0.2	0
2.445	-2.47212	4.9377	8.495461	1.1	0	0	0
2.45	-2.43942	4.86576	8.5347	0.9	-0.3	-0.4	0
2.455	-2.47212	4.86576	8.5674	0.7	-0.2	-0.4	0
2.46	-2.43942	4.86576	8.495461	0.7	0	-0.2	0
2.465	-2.47212	4.89846	8.5347	0.6	0.1	-0.1	0
2.47	-2.47212	4.82652	8.495461	0.4	0	-0.5	0
2.475	-2.43942	4.86576	8.5674	0.7	-0.1	-0.6	0
2.48	-2.43942	4.86576	8.5347	0.4	-0.3	-0.3	0
2.485	-2.43942	4.89846	8.5347	0.7	-0.3	-0.1	0
2.49	-2.47212	4.82652	8.45622	0.7	-0.2	-0.3	0
2.495	-2.51136	4.89846	8.495461	0.7	0	-0.2	0
2.5	-2.47212	4.86576	8.5347	0.6	-0.1	-0.2	0
2.505	-2.51136	4.89846	8.495461	0.3	-0.3	-0.4	0
2.51	-2.47212	4.86576	8.5347	0.5	-0.1	-0.3	0
2.515	-2.47212	4.86576	8.495461	0.7	0	-0.8	0
2.52	-2.51136	4.86576	8.5347	0.7	0	-0.6	0
2.525	-2.47212	4.9704	8.45622	0.2	-0.5	-0.9	0
2.53	-2.47212	4.86576	8.5674	0.6	-0.4	-0.2	0
2.535	-2.47212	4.89846	8.5347	0.5	-0.1	0	0
2.54	-2.51136	4.89846	8.5674	0	-0.5	0.1	0
2.545	-2.47212	4.89846	8.5347	0.2	-0.2	0	0
2.55	-2.40018	4.86576	8.5347	0.9	0	0	0
2.555	-2.43942	4.86576	8.5347	0.4	-0.3	-0.1	0
2.56	-2.47212	4.86576	8.45622	0.5	-0.3	-0.3	0
2.565	-2.51136	4.89846	8.495461	0.7	-0.2	-0.5	0
2.57	-2.47212	4.89846	8.5347	0.7	-0.3	0.2	0
2.575	-2.43942	4.9377	8.5674	0.7	-0.5	-0.1	0
2.58	-2.47212	4.86576	8.5347	0.6	-0.5	0	0
2.585	-2.43942	4.9377	8.5347	0.8	-0.2	0.2	0
2.59	-2.47212	4.78728	8.5347	0.6	-0.2	0	0
2.595	-2.47212	4.86576	8.5347	0.5	-0.5	-0.1	0
2.6	-2.47212	4.82652	8.5674	0.6	-0.4	-0.2	0
2.605	-2.43942	4.82652	8.5674	0.2	-0.5	0	0
2.61	-2.51136	4.78728	8.606641	0.4	-0.5	0	0
2.615	-2.47212	4.82652	8.5347	0.9	-0.2	-0.2	0
2.62	-2.47212	4.86576	8.45622	0.7	-0.7	0.2	0
2.625	-2.47212	4.86576	8.495461	0.7	-0.7	0	0
2.63	-2.43942	4.86576	8.45622	0.6	-0.6	0	0
2.635	-2.43942	4.86576	8.45622	0.6	-0.7	-0.2	0
2.64	-2.47212	4.86576	8.5674	0.4	-0.7	-0.1	0
2.645	-2.47212	4.86576	8.5347	0.7	-0.4	-0.2	0
2.65	-2.47212	4.86576	8.495461	0.1	-0.2	0.2	0
2.655	-2.40018	4.89846	8.45622	0.4	-0.4	0	0
2.66	-2.40018	4.82652	8.5347	0.7	-0.8	-0.2	0
2.665	-2.40018	4.89846	8.495461	0.3	-0.2	-0.2	0
2.67	-2.43942	4.89846	8.495461	0	0.2	-0.5	0
2.675	-2.43942	4.9377	8.495461	0.2	0.3	-0.2	0
2.68	-2.47212	4.82652	8.5347	0.4	0	-0.2	0
2.685	-2.43942	4.82652	8.5347	0.1	-0.2	-0.5	0
2.69	-2.43942	4.82652	8.5347	0.8	-0.2	0	0
2.695	-2.40018	4.9377	8.495461	0.6	-0.4	-0.4	0
2.7	-2.43942	4.86576	8.5674	0.4	-0.3	-0.4	0
2.705	-2.43942	4.89846	8.5347	1	-0.1	-0.8	0
2.71	-2.47212	4.82652	8.5347	0.4	0	-0.7	0
2.715	-2.43942	4.89846	8.5347	0.7	-0.6	-0.3	0
2.72	-2.43942	4.89846	8.495461	0.4	0	-0.4	0
2.725	-2.43942	4.89846	8.5674	0.4	0	-0.1	0
2.73	-2.43942	4.82652	8.606641	0.4	0	-0.7	0
2.735	-2.40018	4.89846	8.45622	0.4	-0.1	-0.7	0
2.74	-2.40018	4.86576	8.606641	0.7	0	-0.5	0
2.745	-2.43942	4.9377	8.5347	0.6	0.2	-0.7	0
2.75	-2.47212	4.86576	8.495461	0.5	0.1	-0.7	0
2.755	-2.47212	4.89846	8.42352	0	0	-0.5	0
2.76	-2.47212	4.78728	8.38428	0.2	0.1	-0.4	0
2.765	-2.43942	4.82652	8.495461	0.3	0.4	-0.4	0
2.77	-2.40018	4.86576	8.495461	0.7	0	-0.4	0
2.775	-2.47212	4.86576	8.5347	0.4	0.3	-0.2	0
2.78	-2.43942	4.89846	8.495461	0.4	0.4	-0.2	0
2.785	-2.47212	4.82652	8.5674	0.5	0.3	-0.4	0
2.79	-2.51136	4.86576	8.495461	0.1	0.4	-0.9	0
2.795	-2.47212	4.89846	8.45622	0	0.2	-0.7	0
2.8	-2.47212	4.86576	8.495461	0.2	0	-0.9	0
2.805	-2.47212	4.82652	8.45622	0.4	0	-1.3	0
2.81	-2.47212	4.89846	8.5347	0.7	0.2	-0.5	0
2.815	-2.47212	4.82652	8.5674	0.2	0.1	-0.6	0
2.82	-2.51136	4.89846	8.495461	-0.4	0.4	-0.1	0
2.825	-2.47212	4.9377	8.495461	0.2	0.2	-0.4	0
2.83	-2.43942	4.89846	8.5347	0.4	0.2	-0.1	0
2.835	-2.43942	4.82652	8.495461	0.5	0.2	-0.2	0
2.84	-2.47212	4.82652	8.5674	0.4	0.2	-0.7	0
2.845	-2.51136	4.89846	8.5674	0.1	0.2	-0.3	0
2.85	-2.51136	4.86576	8.495461	0.1	0.1	-0.4	0
2.855	-2.51136	4.78728	8.495461	0.2	0	-0.4	0
2.86	-2.47212	4.86576	8.5347	0.1	0	-0.4	0
2.865	-2.43942	4.82652	8.5347	0	0	-0.4	0
2.87	-2.47212	4.82652	8.5674	0.2	0	-0.7	0
2.875	-2.47212	4.86576	8.5347	0.8	0	-0.4	0
2.88	-2.43942	4.78728	8.5347	0.4	-0.3	0.1	0
2.885	-2.47212	4.82652	8.495461	0.4	-0.1	-0.3	0
2.89	-2.43942	4.75458	8.5674	0.2	0	-0.2	0
2.895	-2.47212	4.86576	8.495461	0.6	0	-0.1	0
2.9	-2.47212	4.86576	8.5347	0.7	-0.7	0.1	0
2.905	-2.51136	4.78728	8.495461	0.9	-0.7	0.5	0
2.91	-2.47212	4.86576	8.45622	0.9	-0.9	0.2	0
2.915	-2.43942	4.86576	8.42352	0.7	-0.7	0.3	0
2.92	-2.43942	4.78728	8.5347	0.4	-0.5	0	0
2.925	-2.47212	4.86576	8.5674	0.5	-0.7	0.2	0
2.93	-2.51136	4.82652	8.5347	0.7	-0.6	0	0
2.935	-2.51136	4.89846	8.5347	0.7	-0.1	0	0
2.94	-2.43942	4.78728	8.5347	0.7	-0.4	0.1	0
2.945	-2.47212	4.89846	8.5347	0.4	-0.4	0	0
2.95	-2.47212	4.86576	8.5347	0.3	-0.2	-0.1	0
2.955	-2.40018	4.82652	8.5674	0.4	-0.2	0	0
2.96	-2.47212	4.86576	8.5674	0.6	-0.2	0	0
2.965	-2.51136	4.89846	8.495461	0.6	-0.2	0.4	0
2.97	-2.51136	4.82652	8.5347	0.7	-0.3	-0.2	0
2.975	-2.47212	4.86576	8.5347	0.9	-0.6	0	0
2.98	-2.47212	4.82652	8.5347	0.7	-0.3	0.2	0
2.985	-2.43942	4.82652	8.495461	0.4	-0.3	0.5	0
2.99	-2.47212	4.86576	8.5347	0.9	-0.3	0.3	0
2.995	-2.43942	4.9377	8.495461	0.4	-0.1	0.3	0
3	-2.47212	4.78728	8.5347	0.2	-0.3	0.3	0
3.005	-2.43942	4.82652	8.495461	0.5	-0.7	-0.1	0
3.01	-2.43942	4.86576	8.5347	0.6	-0.5	0.2	0
3.015	-2.43942	4.86576	8.5347	0.6	-0.4	0.2	0
3.02	-2.43942	4.86576	8.5347	0.8	-0.1	0.4	0
3.025	-2.40018	4.86576	8.5674	0.7	-0.3	0.4	0
3.03	-2.47212	4.86576	8.5674	0.2	-0.4	0.2	0
3.035	-2.47212	4.86576	8.495461	0.4	-0.1	0.2	0
3.04	-2.43942	4.89846	8.45622	0.9	0	0	0
3.045	-2.43942	4.86576	8.5347	0.5	0	0.2	0
3.05	-2.47212	4.89846	8.5674	0.4	0	0.4	0
3.055	-2.51136	4.86576	8.5347	0.5	-0.1	0.1	0
3.06	-2.51136	4.82652	8.5674	0.7	0.1	0	0
3.065	-2.47212	4.89846	8.495461	0.9	0	0	0
3.07	-2.47212	4.86576	8.5674	0.5	0.1	0	0
3.075	-2.43942	4.89846	8.495461	0.5	-0.1	0.1	0
3.08	-2.47212	4.82652	8.45622	0.7	0	-0.1	0
3.085	-2.43942	4.82652	8.45622	0.7	0	0	0
3.09	-2.43942	4.82652	8.495461	0.8	0	-0.2	0
3.095	-2.51136	4.89846	8.5347	0.7	0	-0.1	0
3.1	-2.43942	4.89846	8.45622	0.6	-0.1	-0.3	0
3.105	-2.43942	4.86576	8.5674	0.8	0	0	0
3.11	-2.43942	4.86576	8.5347	0.7	0	0	0
3.115	-2.43942	4.86576	8.5347	0.7	0	-0.4	0
3.12	-2.47212	4.86576	8.495461	0.4	0	0	0
3.125	-2.47212	4.82652	8.5347	0.9	-0.2	-0.5	0
3.13	-2.43942	4.86576	8.5347	0.9	-0.1	0	0
3.135	-2.47212	4.78728	8.5674	0.8	0	-0.4	0
3.14	-2.47212	4.89846	8.5347	0.8	0.2	-0.2	0
3.145	-2.47212	4.86576	8.5347	1.1	0.3	-0.1	0
3.15	-2.43942	4.82652	8.5347	0.9	0.3	-0.3	0
3.155	-2.47212	4.89846	8.5347	0.6	0.2	0	0
3.16	-2.47212	4.86576	8.5347	0.4	0	-0.1	0
3.165	-2.43942	4.86576	8.5347	0.7	0.1	0	0
3.17	-2.47212	4.82652	8.5347	0.9	0.3	-0.5	0
3.175	-2.47212	4.89846	8.5347	0.5	0	-0.2	0
3.18	-2.47212	4.82652	8.5347	0.7	0.1	0.2	0
3.185	-2.47212	4.86576	8.5347	1.4	0	-0.1	0
3.19	-2.47212	4.89846	8.495461	0.6	0	-0.2	0
3.195	-2.47212	4.89846	8.5674	0.7	0.2	-0.2	0
3.2	-2.47212	4.86576	8.5347	0.7	0	-0.2	0
3.205	-2.47212	4.78728	8.5347	0.7	0	-0.4	0
3.21	-2.47212	4.78728	8.45622	0.4	-0.2	-0.4	0
3.215	-2.43942	4.82652	8.5347	0.9	0	-0.1	0
3.22	-2.51136	4.75458	8.495461	0.9	-0.2	-0.1	0
3.225	-2.47212	4.86576	8.5347	0.9	-0.1	0	0
3.23	-2.51136	4.82652	8.495461	1	0.2	0	0
3.235	-2.47212	4.86576	8.495461	0.9	0.1	-0.3	0
3.24	-2.47212	4.89846	8.495461	0.9	0	0	0
3.245	-2.47212	4.89846	8.5347	0.7	0	0.2	0
3.25	-2.51136	4.9377	8.495461	0.9	-0.1	0	0
3.255	-2.47212	4.86576	8.495461	1.4	0	0	0
3.26	-2.47212	4.89846	8.5347	0.9	0	0	0
3.265	-2.40018	4.89846	8.5347	1.2	0.1	0	0
3.27	-2.47212	4.86576	8.5347	1.4	0.2	0	0
3.275	-2.47212	4.89846	8.42352	1.2	0.1	0.2	0
3.28	-2.51136	4.86576	8.5347	1.1	0	-0.1	0
3.285	-2.43942	4.89846	8.5674	1.2	-0.2	0.2	0
3.29	-2.51136	4.78728	8.5347	1.1	0	0.2	0
3.295	-2.5506	4.86576	8.495461	1.1	0.1	0	0
3.3	-2.43942	4.86576	8.5347	1.3	0	-0.1	0
3.305	-2.40018	4.9377	8.5347	1.4	0.4	0.4	0
3.31	-2.43942	4.89846	8.5347	1.2	0.3	0	0
3.315	-2.51136	4.86576	8.42352	1.5	0	-0.2	0
3.32	-2.51136	4.78728	8.45622	1.1	0.3	-0.1	0
3.325	-2.47212	4.89846	8.495461	1.1	0.2	0	0
3.33	-2.51136	4.78728	8.5674	1.5	0.2	0	0
3.335	-2.47212	4.86576	8.5347	1.9	0.6	0.1	0
3.34	-2.51136	4.86576	8.5347	2.2	0.7	-0.1	0
3.345	-2.47212	4.86576	8.5674	2	0.8	0	0
3.35	-2.47212	4.82652	8.45622	1.8	0.8	0	0
3.355	-2.51136	4.78728	8.42352	2.3	0.9	0	0
3.36	-2.51136	4.78728	8.5347	2.6	0.7	0.4	0
3.365	-2.51136	4.82652	8.495461	2.1	0.7	0	0
3.37	-2.47212	4.86576	8.495461	2.5	0.6	0	0
3.375	-2.43942	4.9377	8.495461	2.8	0.6	0	0
3.38	-2.47212	4.9377	8.5347	3	0.4	0.2	0
3.385	-2.51136	4.9377	8.495461	3	0.4	0.4	0
3.39	-2.47212	4.89846	8.5347	3.1	0.4	0	0
3.395	-2.51136	4.89846	8.42352	2.9	0.5	0	0
3.4	-2.51136	4.89846	8.495461	2.7	0.4	0.1	0
3.405	-2.51136	4.9377	8.42352	2.7	0.2	0.5	0
3.41	-2.47212	4.9377	8.45622	2.5	0.4	0.6	0
3.415	-2.43942	4.89846	8.5347	2.3	0.4	0.2	0
3.42	-2.47212	4.89846	8.5347	2.3	0.2	0.3	0
3.425	-2.51136	4.86576	8.45622	2.1	0.7	0.2	0
3.43	-2.47212	4.82652	8.42352	1.9	0.7	0.6	0
3.435	-2.51136	4.9704	8.495461	2	0.6	1	0
3.44	-2.47212	4.78728	8.495461	2.5	0.5	1	0
3.445	-2.47212	4.89846	8.45622	2.6	0.7	0.9	0
3.45	-2.47212	4.89846	8.495461	2.8	0.9	0.7	0
3.455	-2.47212	4.9704	8.42352	3	0.9	0.5	0
3.46	-2.51136	4.89846	8.5347	3.1	1	0.3	0
3.465	-2.47212	4.9377	8.45622	3	0.9	0.6	0
3.47	-2.51136	4.89846	8.495461	2.8	0.9	0.2	0
3.475	-2.47212	4.9704	8.42352	2.8	0.9	0.4	0
3.48	-2.43942	4.9704	8.45622	2.8	0.9	0.4	0
3.485	-2.40018	4.9704	8.5674	2.7	1	0.4	0
3.49	-2.36094	5.00964	8.495461	1.8	0.7	0.1	0
3.495	-2.36094	5.00964	8.5347	1.8	0.5	-0.4	0
3.5	-2.36094	5.00964	8.5674	1.7	1	0	0
3.505	-2.40018	4.9704	8.5347	1.8	1	0	0
3.51	-2.47212	5.00964	8.38428	1.6	0.7	0	0
3.515	-2.51136	5.00964	8.42352	1.6	1.3	0.1	0
3.52	-2.5506	4.86576	8.38428	1.7	1.4	-0.4	0
3.525	-2.58984	4.75458	8.38428	1.1	1.8	-0.4	0
3.53	-2.66178	4.6434	8.312341	0.9	1.7	0.2	0
3.535	-2.74026	4.56492	8.2404	1.2	1.7	0.2	0
3.54	-2.77296	4.42104	8.42352	2.3	1.8	1.1	0
3.545	-2.77296	4.46028	8.5347	3.7	1.8	1.6	0
3.55	-2.66178	4.56492	8.606641	5	1.8	2.4	0
3.555	-2.5506	4.78728	8.606641	6.5	1.1	2.8	0
3.56	-2.5506	4.89846	8.63934	8.4	0.9	3.2	0
3.565	-2.43942	5.08158	8.5347	9.1	0.4	3.1	0
3.57	-2.51136	5.08158	8.5674	9.6	0.4	3.5	0
3.575	-2.43942	5.16006	8.42352	9.7	0.4	3.2	0
3.58	-2.43942	5.19276	8.42352	9.2	0.5	3	0
3.585	-2.43942	5.19276	8.42352	8.8	0.1	2.8	0
3.59	-2.47212	5.16006	8.27964	8.4	0.2	3.2	0
3.595	-2.47212	5.08158	8.35158	7	0.1	3.2	0
3.6	-2.5506	5.00964	8.38428	6.3	0.4	3.1	0
3.605	-2.51136	5.00964	8.38428	6.1	0.4	3.4	0
3.61	-2.51136	4.89846	8.38428	6	0.3	3.2	0
3.615	-2.5506	4.78728	8.38428	6	0.7	3.1	0
3.62	-2.66178	4.78728	8.495461	6.7	0.8	3.2	0
3.625	-2.5506	4.75458	8.5674	7.7	1.1	3.1	0
3.63	-2.43942	4.86576	8.63934	8.9	1.1	2.8	0
3.635	-2.40018	4.9704	8.711281	10.8	0.9	3.1	0
3.64	-2.36094	5.120821	8.63934	12.3	1.1	2.8	0
3.645	-2.47212	5.16006	8.5347	13.3	1.2	3.5	0
3.65	-2.43942	5.16006	8.495461	13.9	1.3	3.3	0
3.655	-2.43942	5.120821	8.42352	14.9	1.4	2.8	0
3.66	-2.36094	5.00964	8.5347	15.6	1.8	2.7	0
3.665	-2.24976	5.08158	8.45622	16.2	1.7	2.4	0
3.67	-2.24976	5.08158	8.5347	16.5	1.8	2.2	0
3.675	-2.289	5.120821	8.5674	17.1	3.3	1.9	0
3.68	-2.3217	5.04888	8.606641	17.3	4.2	1.9	0
3.685	-2.3217	5.04888	8.63934	18.9	5.5	1.5	0
3.69	-2.289	5.16006	8.63934	20.7	7.1	0.6	0
3.695	-2.3217	5.19276	8.5347	22.6	8.4	0.3	0
3.7	-2.40018	5.16006	8.67858	24.9	10	-0.2	0
3.705	-2.43942	5.19276	8.5674	26.9	11.5	-0.5	0
3.71	-2.40018	5.232	8.606641	28.7	13	-0.9	0
3.715	-2.51136	5.27124	8.495461	30.8	14.1	-1.2	0
3.72	-2.58984	5.30394	8.45622	33.5	14.4	-1	0
3.725	-2.70102	5.30394	8.38428	35.9	14.5	-1.2	0
3.73	-2.70102	5.34318	8.35158	38	14.7	-1.6	0
3.735	-2.62254	5.5263	8.38428	39.7	15.3	-2	0
3.74	-2.66178	5.34318	8.312341	41.1	15.5	-2.5	0
3.745	-2.70102	6.00372	8.35158	43.6	14.7	-3	0
3.75	-2.89068	5.56554	8.09652	44.8	13.7	-4	0
3.755	-2.96262	5.97102	7.84146	45.2	12.1	-4.4	0
3.76	-2.96262	6.15414	7.808761	45.9	9.3	-5.8	0
3.765	-2.85144	6.33726	7.76952	45.7	7	-6.3	0
3.77	-3.00186	6.48768	7.62564	44.5	4.2	-6.8	0
3.775	-3.0411	6.92586	7.2594	42.1	0.9	-7.8	0
3.78	-3.3027	7.481761	6.78852	39.7	-2.8	-8.1	0
3.785	-3.52506	8.475841	6.17376	36.4	-9.1	-9.5	0
3.79	-2.74026	9.947341	5.40858	33.2	-14.8	-12	0
3.795	-1.5369	12.08592	4.17252	29.1	-16.1	-15.6	0
3.8	-1.7985	13.08	3.11958	23.6	-10.5	-19.6	0
3.805	-1.72656	14.74116	2.72064	17	-4.1	-23.6	0
3.81	-1.08564	16.29114	2.90376	2.8	3.2	-28.9	0
3.815	-0.59514	15.9576	2.53752	-12.7	14.5	-33.3	0
3.82	-1.0464	15.21858	2.06664	-26.1	26.4	-36.9	0
3.825	-2.289	15.29706	1.95546	-36.1	33.8	-39.7	0
3.83	-3.37464	15.55212	1.81158	-43.9	32.5	-42	0
3.835	-3.93708	15.6633	1.70694	-52.5	26.3	-44.1	0
3.84	-5.48052	15.77448	1.9947	-60.4	15.8	-45.5	0
3.845	-6.41574	15.59136	2.21052	-70.4	-4.9	-49.4	0
3.85	-5.96448	14.40762	2.10588	-77.7	-29	-49.7	0
3.855	-4.53876	13.0473	1.6677	-83	-50.5	-50	0
3.86	-2.85144	12.01398	1.37994	-83.1	-66.2	-50	0
3.865	-1.38648	11.0526	1.08564	-79.6	-73.8	-49.4	0
3.87	-0.33354	10.28088	1.0137	-71.4	-71.4	-49.2	0
3.875	0.07194	9.76422	1.41264	-63.2	-63.5	-47.6	0
3.88	0.14388	9.76422	1.95546	-55	-52.2	-44.3	0
3.885	-0.14388	9.62034	2.53752	-47.3	-41.4	-39.4	0
3.89	-0.41202	9.2868	3.0084	-40.7	-33.8	-32.8	0
3.895	-0.7455601	8.88132	3.55776	-34.1	-27.2	-23.5	0
3.9	-0.8632801	8.65896	4.10058	-29.5	-24.3	-15.1	0
3.905	-0.9352201	8.475841	4.68264	-24.8	-21.9	-6.2	0
3.91	-1.60884	7.66488	5.77482	-20.5	-20.4	2.1	0
3.915	-1.60884	7.808761	7.15476	-15.3	-21	12	0
3.92	-0.44472	8.18154	7.952641	-9.5	-18.7	22.5	0
3.925	-0.56244	7.848001	7.880701	-6.1	-7.2	28.7	0
3.93	-0.44472	6.85392	8.38428	-3.1	3.3	34	0
3.935	-1.90968	6.781981	8.495461	0	10.1	38.9	0
3.94	-2.74026	5.56554	7.808761	1.8	11.4	45	0
3.945	-2.89068	4.56492	7.18746	6	10.1	51.5	0
3.95	-2.74026	3.83244	6.82776	12.9	5	56.7	0
3.955	-2.96262	3.42696	6.86046	22.4	0.1	62.1	0
3.96	-3.45312	2.72718	7.11552	32.5	-2.3	66	0
3.965	-4.3491	4.0875	8.02458	42.1	-8	69	0
3.97	-3.86514	3.2046	8.5347	48.1	-16.5	70.9	0
3.975	-2.51136	4.89846	12.20364	53.9	-15.9	69.9	0
3.98	-3.52506	6.44844	14.27028	48.5	-4.6	67.4	0
3.985	-4.38834	4.27062	12.74646	35	2.8	60.3	0
3.99	-6.3765	1.87698	11.43846	29.1	6.8	49.9	0
3.995	-5.814061	0.14388	10.38552	31	3.2	44.6	0
4	-4.64994	-0.2943	10.34628	38	0	40.5	0
4.005	-3.75396	0.07194	11.11146	45.7	-0.9	38	0
4.01	-3.75396	0.21582	11.65428	51.7	4.1	34.1	0
4.015	-4.42758	0.07194	11.87664	56.7	13.2	27.8	0
4.02	-5.1012	-0.25506	12.20364	59.2	16.9	22.9	0
4.025	-5.21892	-0.36624	12.5241	61.1	17.4	18.3	0
4.03	-5.14044	-0.54936	12.8184	62	15.1	14.6	0
4.035	-4.91808	-0.7717201	12.89034	61.4	12.8	10	0
4.04	-4.72842	-0.9940801	12.8511	60.8	11.7	5.9	0
4.045	-4.3491	-1.32108	12.70722	59.9	10.5	1.2	0
4.05	-4.0548	-1.51074	12.89034	58.8	9.5	-3.5	0
4.055	-3.86514	-1.4715	13.1781	57.4	10.9	-6.5	0
4.06	-3.75396	-1.65462	13.5051	54.5	13.5	-10.9	0
4.065	-3.86514	-2.09934	13.58358	50.7	15	-15.2	0
4.07	-3.93708	-2.43288	13.91058	46.4	15.3	-20	0
4.075	-3.71472	-2.57676	14.23758	41.6	15.1	-25.7	0
4.08	-3.52506	-2.53752	14.85234	35.8	16.3	-30	0
4.085	-3.3354	-2.75988	15.06816	27.7	17.7	-35	0
4.09	-3.18498	-3.38772	14.59728	18.6	18.9	-39.4	0
4.095	-3.18498	-3.94362	13.98252	10.9	20.1	-43.4	0
4.1	-3.15228	-4.12674	13.68822	3.3	18.3	-47.3	0
4.105	-2.85144	-3.75396	14.05446	-2.1	16.1	-50.6	0
4.11	-2.24976	-3.16536	14.41416	-8.6	13.3	-52.5	0
4.115	-1.45842	-2.50482	14.52534	-19.7	9.9	-52.9	0
4.12	-1.19682	-2.28246	14.05446	-30.3	8.6	-52.9	0
4.125	-1.68732	-2.17128	13.43316	-39.7	8.1	-51.6	0
4.13	-2.0601	-1.83774	12.77916	-47.1	5.3	-50.4	0
4.135	-2.13858	-1.43226	12.38022	-53.9	1.2	-49	0
4.14	-1.75926	-0.73248	12.02052	-59.8	-5.1	-47.1	0
4.145	-1.34724	-0.14388	11.36652	-65.1	-11.2	-45.2	0
4.15	-1.49766	0.73248	11.1834	-68.6	-17.2	-41.3	0
4.155	-0.9352201	1.87698	11.07222	-71.8	-22.8	-37.1	0
4.16	-0.8632801	2.943	11.03952	-76.5	-29.1	-29.1	0
4.165	-0.9744601	3.68202	10.41822	-80.9	-31.9	-22.8	0
4.17	-0.7455601	4.3818	10.1697	-84.7	-34.1	-17.3	0
4.175	-0.14388	5.74866	10.34628	-87.9	-34.1	-11.9	0
4.18	-0.41202	9.32604	11.00028	-92	-27.7	-5.2	0
4.185	-1.83774	13.3416	5.2974	-90.5	-3.9	4.2	0
4.19	-2.70102	12.7857	0.94176	-72.9	0.2	14.2	0
4.195	-5.3628	14.1918	1.37994	-41.3	0	19.7	0
4.2	-6.605401	14.66922	5.48052	-11.1	-0.5	15.7	0
4.205	-6.605401	12.53064	7.481761	0	-2.5	5.6	0
4.21	-5.63094	8.770141	7.18746	-2.2	-6.5	-8.2	0
4.215	-4.42758	6.29802	5.66364	-6.2	-9.8	-23	0
4.22	-3.97632	3.83244	3.77358	-6.5	-12.1	-37.5	0
4.225	-2.96262	4.0548	2.9757	0.4	-13.2	-46.5	0
4.23	-1.19682	5.120821	3.91746	11.9	-15.8	-48	0
4.235	1.308	6.33726	6.82776	22.4	-16.5	-39.2	0
4.24	3.26346	6.814681	9.80346	20.1	-11.9	-22.6	0
4.245	3.11304	5.78136	10.49016	9.3	-7.4	0	0
4.25	-0.9352201	4.01556	8.894401	-3.7	-3.3	20.7	0
4.255	-5.29086	3.68202	6.97164	-10.5	-2.2	29.2	0
4.26	-7.24632	4.3818	6.64464	-8.3	-2.8	24.7	0
4.265	-5.74212	4.9704	7.481761	-2.1	-4.8	13.5	0
4.27	-3.3027	5.16006	8.35158	1.8	-8.2	7.4	0
4.275	-1.72656	4.9377	8.63934	1.7	-10.4	7.9	0
4.28	-1.60884	4.6761	8.78322	-1	-10.8	14.1	0
4.285	-2.13858	4.6761	8.606641	-2.4	-9.9	17	0
4.29	-2.36094	4.9704	8.5347	-0.9	-9	15.2	0
4.295	-2.09934	5.19276	8.495461	2.6	-8.1	11.4	0
4.3	-1.83774	5.120821	8.5674	4.5	-7.2	9.5	0
4.305	-1.83774	5.00964	8.75052	6.3	-5.8	8.7	0
4.31	-1.98816	4.9704	8.67858	7.6	-5	8.2	0
4.315	-2.13858	5.08158	8.5674	9.4	-5.5	8.1	0
4.32	-2.3217	5.16006	8.5674	11.5	-5.9	7.4	0
4.325	-2.47212	5.120821	8.63934	13.2	-6.8	7.7	0
4.33	-2.77296	5.04888	8.93364	14.3	-8	8.6	0
4.335	-2.85144	5.30394	9.00558	14.3	-8.5	8.8	0
4.34	-2.77296	5.45436	8.606641	12	-8.6	9.3	0
4.345	-2.62254	5.63748	8.495461	10.2	-8.5	9.3	0
4.35	-2.47212	5.78136	8.42352	8.4	-8.2	9.1	0
4.355	-2.289	5.8206	8.42352	6.1	-7.3	9.1	0
4.36	-2.17128	5.63748	8.5347	4.3	-6.5	7.9	0
4.365	-2.09934	5.59824	8.495461	2.9	-5	7.2	0
4.37	-2.09934	5.41512	8.5347	2.1	-3.7	5.8	0
4.375	-2.0274	5.27124	8.606641	2.1	-2.2	4.6	0
4.38	-1.98816	5.19276	8.711281	2.4	-1	3	0
4.385	-2.0601	5.120821	8.67858	3	0	0.9	0
4.39	-2.24976	5.04888	8.67858	3.8	0.8	0	0
4.395	-2.36094	5.04888	8.5347	4.3	1.2	-1.4	0
4.4	-2.43942	5.00964	8.5674	4.9	1.5	-1.6	0
4.405	-2.47212	5.08158	8.495461	5.8	1.7	-2.2	0
4.41	-2.51136	5.120821	8.495461	5.9	1.8	-1.8	0
4.415	-2.51136	5.120821	8.42352	6.3	1.8	-2.1	0
4.42	-2.51136	5.16006	8.42352	6.5	1.8	-2.5	0
4.425	-2.40018	5.27124	8.38428	6.6	1.8	-2.9	0
4.43	-2.43942	5.19276	8.42352	7.1	2.1	-3.3	0
4.435	-2.47212	5.27124	8.42352	7	2.3	-3.4	0
4.44	-2.36094	5.19276	8.42352	6.9	2.3	-4.5	0
4.445	-2.3217	5.120821	8.42352	7.4	2.7	-5.1	0
4.45	-2.40018	5.120821	8.42352	7.8	3.4	-6	0
4.455	-2.43942	5.120821	8.42352	7.9	4.5	-6.5	0
4.46	-2.5506	5.120821	8.42352	8.1	4.8	-6.9	0
4.465	-2.51136	5.16006	8.35158	7.7	4.9	-7	0
4.47	-2.58984	5.04888	8.312341	8.1	4.6	-6.9	0
4.475	-2.66178	5.120821	8.27964	8.3	4.2	-6.5	0
4.48	-2.77296	5.120821	8.312341	7.9	3.8	-5.7	0
4.485	-2.77296	5.08158	8.2404	7.9	2.9	-5.1	0
4.49	-2.77296	5.120821	8.312341	8.1	2.7	-4.7	0
4.495	-2.70102	5.19276	8.27964	8.8	2	-3.8	0
4.5	-2.66178	5.19276	8.2404	8.5	1.7	-3.2	0
4.505	-2.66178	5.37588	8.312341	8.2	1.8	-3.5	0
4.51	-2.62254	5.30394	8.312341	7.8	1.8	-3	0
4.515	-2.5506	5.30394	8.312341	7.7	1.6	-3.2	0
4.52	-2.58984	5.30394	8.207701	7.4	1.6	-3.2	0
4.525	-2.51136	5.30394	8.207701	7.1	1.6	-3.9	0
4.53	-2.51136	5.27124	8.2404	6.9	1.5	-3.5	0
4.535	-2.51136	5.34318	8.2404	6.2	1.5	-3.7	0
4.54	-2.58984	5.232	8.27964	6	2.1	-4.4	0
4.545	-2.66178	5.34318	8.207701	5.6	2.3	-4.6	0
4.55	-2.77296	5.30394	8.27964	4.9	1.8	-4.4	0
4.555	-2.70102	5.34318	8.207701	4.6	1.6	-4.2	0
4.56	-2.70102	5.27124	8.207701	4.4	1.4	-4.1	0
4.565	-2.74026	5.30394	8.16846	4.4	1.9	-4.1	0
4.57	-2.66178	5.34318	8.207701	3.9	1.9	-4	0
4.575	-2.58984	5.232	8.35158	4.1	1.6	-4.8	0
4.58	-2.5506	5.27124	8.27964	3.9	1.8	-4.7	0
4.585	-2.51136	5.30394	8.312341	3.7	2.6	-4.9	0
4.59	-2.5506	5.232	8.27964	3.9	2.6	-5	0
4.595	-2.5506	5.19276	8.27964	4.4	2.9	-5.2	0
4.6	-2.51136	5.120821	8.312341	4.4	3.5	-5.8	0
4.605	-2.5506	5.19276	8.312341	4.6	3.8	-5.7	0
4.61	-2.62254	5.27124	8.207701	4.4	3.9	-6.4	0
4.615	-2.66178	5.27124	8.2404	4.7	3.9	-6.6	0
4.62	-2.62254	5.30394	8.16846	4.6	4.1	-7.3	0
4.625	-2.62254	5.37588	8.16846	4.6	4.7	-7.4	0
4.63	-2.66178	5.41512	8.09652	4.4	5.1	-7.5	0
4.635	-2.74026	5.34318	8.16846	3.4	5.3	-7.6	0
4.64	-2.8122	5.30394	8.09652	2.4	5.5	-7.3	0
4.645	-2.85144	5.27124	8.207701	1.5	5.4	-7	0
4.65	-2.89068	5.30394	8.13576	1.1	4.9	-6.6	0
4.655	-2.8122	5.27124	8.16846	0.8	4.6	-6.3	0
4.66	-2.66178	5.27124	8.207701	0.4	4.7	-5.8	0
4.665	-2.66178	5.27124	8.207701	-0.2	4.7	-5.5	0
4.67	-2.70102	5.34318	8.09652	-0.7	4.9	-5.1	0
4.675	-2.8122	5.232	8.13576	-1.1	4.3	-4.8	0
4.68	-2.74026	5.27124	8.207701	-1.6	4.1	-4.9	0
4.685	-2.77296	5.232	8.207701	-2.3	4.1	-4.5	0
4.69	-2.8122	5.19276	8.13576	-2.6	4.5	-4.3	0
4.695	-2.74026	5.27124	8.207701	-3.4	3.9	-4.6	0
4.7	-2.70102	5.27124	8.207701	-3.4	4	-4.7	0
4.705	-2.70102	5.232	8.16846	-3.7	4.9	-4.5	0
4.71	-2.66178	5.232	8.27964	-3.6	5.2	-5.1	0
4.715	-2.77296	5.16006	8.2404	-3.7	5.6	-5.1	0
4.72	-2.77296	5.19276	8.207701	-3.7	6	-5.3	0
4.725	-2.77296	5.120821	8.16846	-4	5.8	-5.3	0
4.73	-2.77296	5.16006	8.2404	-4	6.5	-5.1	0
4.735	-2.74026	5.16006	8.2404	-4.2	6.6	-5.1	0
4.74	-2.74026	5.19276	8.2404	-5.3	6.4	-5.2	0
4.745	-2.77296	5.16006	8.312341	-5.9	6.8	-4.9	0
4.75	-2.77296	5.16006	8.2404	-6.3	6.7	-4.4	0
4.755	-2.8122	5.16006	8.27964	-7.1	6.8	-4.8	0
4.76	-2.85144	5.04888	8.27964	-7.9	7	-5.4	0
4.765	-2.85144	5.08158	8.35158	-8.9	6.3	-5.6	0
4.77	-2.96262	5.120821	8.2404	-9.3	5.8	-5.4	0
4.775	-2.92338	5.04888	8.27964	-8.4	6.3	-5.4	0
4.78	-2.92338	4.9704	8.27964	-8.1	6.5	-5.4	0
4.785	-2.89068	5.00964	8.16846	-7.1	6.7	-5.4	0
4.79	-2.92338	5.16006	8.09652	-6.2	6.7	-5.6	0
4.795	-2.92338	5.120821	8.16846	-5.7	7.4	-5.2	0
4.8	-2.96262	5.04888	8.16846	-5.9	7.3	-4.9	0
4.805	-3.00186	4.9377	8.27964	-6.1	7	-4.4	0
4.81	-2.96262	4.9377	8.27964	-6	7	-4.4	0
4.815	-2.96262	4.89846	8.312341	-5.8	6.8	-4.1	0
4.82	-2.96262	4.9377	8.35158	-6.3	6	-3.3	0
4.825	-2.96262	4.9704	8.35158	-7.2	5.5	-2.5	0
4.83	-3.0738	4.9704	8.312341	-8	4.4	-1.9	0
4.835	-3.11304	4.9377	8.2404	-8.9	3.7	-1.8	0
4.84	-3.22422	5.00964	8.16846	-9.1	2.6	-1.1	0
4.845	-3.22422	4.9377	8.207701	-9.3	1.9	-0.6	0
4.85	-3.15228	4.89846	8.16846	-9.4	1.4	0.4	0
4.855	-3.15228	4.75458	8.16846	-8.7	1.1	1.3	0
4.86	-3.11304	4.9704	8.13576	-7.1	1.4	1.6	0
4.865	-3.0738	5.04888	8.16846	-5.4	2.1	1.3	0
4.87	-3.00186	5.08158	8.09652	-4.2	2.3	0.9	0
4.875	-3.0738	5.00964	8.207701	-3.6	2.7	0.7	0
4.88	-2.92338	5.04888	8.207701	-3.4	3.2	0.7	0
4.885	-2.92338	4.89846	8.2404	-3.7	2.8	0.7	0
4.89	-3.0738	4.86576	8.2404	-4.3	3	0.4	0
4.895	-3.15228	4.89846	8.2404	-4.5	2.4	1.3	0
4.9	-3.11304	4.82652	8.35158	-5	1.8	1.5	0
4.905	-2.96262	4.89846	8.42352	-5.8	1.2	2	0
4.91	-2.96262	4.86576	8.42352	-6.3	0.7	2	0
4.915	-2.96262	4.78728	8.2404	-6.5	0.7	2.2	0
4.92	-2.8122	5.00964	8.2404	-6	0.9	1.5	0
4.925	-2.85144	5.00964	8.312341	-5.8	1.2	0.6	0
4.93	-2.92338	4.9704	8.312341	-5.6	1.9	-0.1	0
4.935	-2.85144	4.9377	8.312341	-4.8	2.1	-1.1	0
4.94	-2.77296	5.00964	8.312341	-4.3	2.5	-1.1	0
4.945	-2.89068	4.86576	8.312341	-4.4	2.8	-1.3	0
4.95	-3.0738	4.82652	8.35158	-4.6	3.2	-1.6	0
4.955	-3.18498	4.75458	8.35158	-4.4	3.7	-1.5	0
4.96	-3.11304	4.71534	8.27964	-3.2	3.7	-1	0
4.965	-3.0411	4.6434	8.35158	-1.7	3.5	-0.9	0
4.97	-3.00186	4.6761	8.312341	-0.2	3.3	0	0
4.975	-3.15228	4.71534	8.27964	1.2	3.5	0.8	0
4.98	-3.26346	5.04888	8.13576	2.4	4.2	0.9	0
4.985	-3.3027	5.08158	8.13576	3.5	4.2	0.8	0
4.99	-3.18498	5.08158	8.16846	4.2	3.9	1.2	0
4.995	-3.11304	5.04888	8.16846	3.7	3.5	1.1	0
5	-3.15228	5.08158	8.16846	3.7	3.2	1.4	0
5.005	-3.22422	4.9377	8.207701	3.2	2.6	1.6	0
5.01	-3.18498	4.9377	8.16846	2.8	1.8	2.8	0
5.015	-3.3354	4.9377	7.985341	1.9	1.4	3.8	0
5.02	-3.48582	5.00964	7.952641	0.1	0	6.1	0
5.025	-3.52506	4.86576	7.9134	-1.8	-1.3	8.2	0
5.03	-3.52506	4.78728	7.9134	-4.2	-3.6	10.9	0
5.035	-3.60354	4.78728	7.9134	-6.7	-6.3	14.6	0
5.04	-3.71472	4.89846	7.84146	-10	-8.3	17.7	0
5.045	-3.71472	4.78728	8.02458	-13.4	-10.9	22.4	0
5.05	-3.78666	4.71534	7.808761	-16.3	-10.4	26.1	0
5.055	-3.75396	4.75458	8.02458	-18	-12.8	29.8	0
5.06	-3.67548	4.6761	8.09652	-19.9	-14.8	32.8	0
5.065	-3.63624	4.71534	8.09652	-22.5	-16.3	34.9	0
5.07	-3.45312	4.75458	8.02458	-24.1	-17.2	37.2	0
5.075	-3.11304	4.9377	8.35158	-23.8	-18	37.3	0
5.08	-2.51136	4.9704	8.38428	-23.3	-18.2	36	0
5.085	-2.77296	4.9704	8.38428	-22.4	-17.9	35.2	0
5.09	-3.0738	4.82652	8.312341	-21.9	-17.9	34	0
5.095	-2.96262	4.89846	8.312341	-20.7	-18.4	33.3	0
5.1	-2.77296	4.9704	8.38428	-21.2	-19	32.4	0
5.105	-2.77296	4.9377	8.35158	-22.6	-19.8	32.5	0
5.11	-2.74026	5.00964	8.38428	-23.3	-20.4	32.6	0
5.115	-2.77296	4.9377	8.35158	-25.1	-21	32.3	0
5.12	-2.70102	4.9377	8.38428	-26.6	-21.5	32	0
5.125	-2.47212	4.75458	8.606641	-27.3	-22	30.7	0
5.13	-2.40018	4.86576	8.67858	-27.6	-22.6	29.9	0
5.135	-2.289	4.89846	8.606641	-27.7	-21.9	28.9	0
5.14	-2.21052	4.78728	8.67858	-27.3	-21.4	27.3	0
5.145	-2.17128	4.82652	8.75052	-26.3	-22.1	25.9	0
5.15	-2.13858	4.82652	8.711281	-25.6	-21.8	24	0
5.155	-1.90968	4.75458	8.894401	-24.5	-20.7	22.3	0
5.16	-1.7985	4.78728	8.894401	-23.1	-19.5	20.3	0
5.165	-2.0601	4.71534	8.894401	-21.5	-18.2	18.2	0
5.17	-1.94892	4.6761	8.8617	-20.1	-17.8	17.2	0
5.175	-1.7985	4.75458	8.93364	-18.6	-16.5	15.8	0
5.18	-1.75926	4.78728	8.894401	-17.2	-15	14.2	0
5.185	-2.09934	4.42104	8.82246	-15.6	-14.2	12.7	0
5.19	-1.94892	4.75458	8.894401	-13.9	-13.6	11.7	0
5.195	-1.94892	4.6434	8.78322	-12.8	-13.2	10.6	0
5.2	-1.98816	4.89846	8.606641	-11.9	-13	9.8	0
5.205	-2.0274	4.75458	8.75052	-11.4	-12.3	8.6	0
5.21	-1.90968	4.60416	8.78322	-11.3	-11.6	8.1	0
5.215	-2.0274	4.60416	8.8617	-11	-11.7	8.3	0
5.22	-1.94892	4.82652	8.67858	-10.5	-11.2	7.8	0
5.225	-2.17128	4.6761	8.82246	-9.3	-10.6	7	0
5.23	-1.98816	4.60416	8.75052	-9	-10.2	6.7	0
5.235	-1.94892	4.6761	8.8617	-8.8	-10.1	6.8	0
5.24	-1.90968	4.6761	8.82246	-8.4	-9.6	7	0
5.245	-2.13858	4.46028	8.894401	-7.9	-9.1	6.2	0
5.25	-2.0274	4.75458	8.78322	-8.1	-8.6	5.3	0
5.255	-2.0274	4.71534	8.78322	-7.7	-8	5.1	0
5.26	-2.0601	4.75458	8.82246	-6.8	-7.8	5.1	0
5.265	-2.09934	4.60416	8.75052	-6.6	-7.7	5.1	0
5.27	-2.09934	4.60416	8.8617	-5.9	-7.8	4.5	0
5.275	-2.13858	4.49298	8.8617	-5.7	-7.9	4.9	0
5.28	-2.21052	4.60416	8.93364	-5.1	-7.2	4.8	0
5.285	-2.0274	4.6434	8.82246	-5.2	-7	4.4	0
5.29	-2.13858	4.6434	8.8617	-4.8	-7.6	4.3	0
5.295	-2.17128	4.60416	8.75052	-4.5	-7.7	4.4	0
5.3	-2.17128	4.71534	8.75052	-4.2	-7.7	4.1	0
5.305	-2.0601	4.56492	8.75052	-3.9	-7.7	4	0
5.31	-2.13858	4.56492	8.78322	-4	-6.7	4.7	0
5.315	-2.0274	4.53222	8.82246	-3.9	-7.1	4.2	0
5.32	-1.98816	4.6434	8.78322	-3.8	-7.4	4.2	0
5.325	-1.98816	4.6761	8.78322	-3.3	-7	4.2	0
5.33	-2.0274	4.6434	8.78322	-3.3	-6.4	4.1	0
5.335	-2.0601	4.6434	8.82246	-3.7	-6	3.9	0
5.34	-2.0274	4.60416	8.82246	-3.4	-6	3.5	0
5.345	-2.0274	4.53222	8.8617	-3	-5.8	4	0
5.35	-1.98816	4.6434	8.75052	-3	-5.9	3.5	0
5.355	-1.87698	4.6434	8.82246	-2.3	-5.6	3	0
5.36	-1.87698	4.60416	8.78322	-1.5	-5.5	3	0
5.365	-1.87698	4.46028	8.78322	-1.1	-5.1	3.1	0
5.37	-1.87698	4.53222	8.8617	-1.1	-4.9	3.6	0
5.375	-1.87698	4.53222	8.82246	-1.1	-4.2	3	0
5.38	-1.7985	4.60416	8.8617	-0.9	-3.8	2.5	0
5.385	-1.90968	4.56492	8.8617	-0.8	-3.9	2.5	0
5.39	-1.94892	4.60416	8.82246	-1.1	-3.4	2.6	0
5.395	-1.98816	4.53222	8.8617	-0.4	-3.5	2.9	0
5.4	-1.94892	4.6434	8.82246	-0.3	-3.7	3.3	0
5.405	-1.90968	4.60416	8.78322	-0.8	-3.5	2.4	0
5.41	-1.87698	4.60416	8.75052	-1.4	-3.4	1.8	0
5.415	-1.87698	4.49298	8.78322	-1.5	-3.9	1.2	0
5.42	-1.90968	4.56492	8.82246	-1	-4	1.5	0
5.425	-1.98816	4.42104	8.8617	-1.3	-3.3	1.6	0
5.43	-2.0274	4.49298	8.82246	-2.1	-2.5	2.3	0
5.435	-2.0274	4.56492	8.82246	-2.3	-2.3	3	0
5.44	-1.90968	4.60416	8.78322	-1.5	-2.3	2.9	0
5.445	-1.7985	4.30986	8.96634	-1.3	-2.4	2.3	0
5.45	-2.09934	4.6434	8.78322	-1.3	-4	-2	0
5.455	-1.98816	4.46028	8.82246	-1.7	-2.6	-0.1	0
5.46	-1.94892	4.46028	8.96634	-1.1	-1.7	2.1	0
5.465	-2.09934	4.49298	8.894401	-1.6	-1.3	2.5	0
5.47	-2.62254	4.0875	9.188701	-2.8	-0.2	1.4	0
5.475	-1.38648	4.0548	8.45622	-6.1	0.7	-6.4	0
5.48	-1.49766	5.34318	8.75052	-6.3	-3	-15	0
5.485	-1.7985	4.56492	8.8617	-1.7	-0.3	0.5	0
5.49	-1.7985	4.46028	8.8617	-0.3	0	3.2	0
5.495	-1.72656	4.53222	8.82246	0.4	0.6	3.4	0
5.5	-1.68732	4.49298	8.894401	1.6	1.7	2.7	0
5.505	-1.7985	4.3818	8.93364	1.8	2.2	3	0
5.51	-1.83774	4.42104	8.96634	2.3	2.8	3.7	0
5.515	-1.72656	4.49298	8.96634	2.6	3.2	3.6	0
5.52	-1.75926	4.56492	8.8617	3.2	3.7	3.5	0
5.525	-1.72656	4.49298	8.96634	3.7	4.6	3.6	0
5.53	-1.75926	4.53222	8.93364	3.7	5	2.8	0
5.535	-1.72656	3.97632	9.188701	4.5	4.7	2.1	0
5.54	-2.0601	5.04888	8.8617	3.5	2.2	-5.8	0
5.545	-2.0274	4.49298	8.75052	3.9	3.2	-2.8	0
5.55	-1.72656	4.60416	8.8617	4.6	3.1	0.2	0
5.555	-1.75926	4.56492	8.93364	5.4	2.5	-0.2	0
5.56	-1.75926	4.53222	9.00558	6.1	1.8	-0.9	0
5.565	-1.83774	4.49298	8.93364	6.6	0.2	-4.9	0
5.57	-1.75926	4.56492	8.894401	6.8	-0.2	-6.3	0
5.575	-1.72656	4.56492	8.894401	8.6	1.1	-3.4	0
5.58	-1.75926	4.53222	8.96634	10	1.5	-3	0
5.585	-1.72656	4.3491	9.03828	10.5	1	-3.2	0
5.59	-1.7985	4.75458	8.96634	10.6	-0.6	-7.9	0
5.595	-1.83774	4.49298	8.93364	11.6	-0.4	-7.6	0
5.6	-1.83774	4.60416	8.93364	13.8	0.9	-3.5	0
5.605	-1.94892	4.53222	8.93364	15.7	1.3	-3	0
5.61	-1.90968	4.56492	8.894401	17	0.9	-3	0
5.615	-1.87698	4.60416	9.00558	18.5	0.4	-2.9	0
5.62	-2.0274	4.6434	8.8617	19.9	0.5	-2.8	0
5.625	-2.17128	4.53222	8.8617	21.5	0.4	-2.6	0
5.63	-2.13858	4.56492	8.894401	22.7	-0.3	-1.4	0
5.635	-2.289	4.42104	8.894401	24.2	-1.4	-0.8	0
5.64	-2.21052	4.3491	9.00558	26.3	-2.6	-0.4	0
5.645	-2.3217	4.75458	8.93364	27.7	-6.1	-4.2	0
5.65	-2.09934	4.53222	8.96634	30.8	-7.4	-2.8	0
5.655	-2.13858	4.42104	9.00558	34	-7.2	1	0
5.66	-2.0601	4.42104	9.03828	36.7	-8.1	1.9	0
5.665	-2.0274	4.53222	9.14946	39.2	-9.7	-1.5	0
5.67	-2.0274	4.53222	9.00558	41.9	-10.1	-3.4	0
5.675	-1.87698	4.46028	9.14946	45.9	-8.6	-0.6	0
5.68	-1.45842	4.49298	9.36528	49.2	-7	-0.3	0
5.685	-1.68732	4.42104	9.33258	52.6	-2.6	-0.6	0
5.69	-1.90968	4.46028	9.293341	56.8	0.9	1.3	0
5.695	-1.90968	4.60416	9.33258	61.4	0.9	2.3	0
5.7	-2.0274	4.56492	9.47646	67.4	1.5	3.2	0
5.705	-2.17128	4.27062	9.5484	72.5	2	1.8	0
5.71	-2.3217	4.3818	9.62034	78.2	1.9	0.7	0
5.715	-2.289	4.23792	9.62034	85.8	2.1	3.5	0
5.72	-2.36094	4.3491	9.76422	94	2.1	5.7	0
5.725	-2.51136	4.15944	9.947341	102.2	1.8	6.8	0
5.73	-2.47212	4.12674	9.91464	110.8	1.9	6.7	0
5.735	-2.5506	3.7932	10.09122	123.2	2.2	7.7	0
5.74	-2.47212	4.01556	10.09122	132.9	1.3	8.5	0
5.745	-2.51136	3.7932	10.01928	143.9	2.2	13.5	0
5.75	-2.62254	3.83244	10.05852	154.9	2.4	18.4	0
5.755	-2.8122	3.68202	10.09122	166	1	21.1	0
5.76	-2.74026	3.94362	9.80346	178.9	-0.1	21	0
5.765	-2.96262	4.01556	9.36528	189.4	-0.4	27.7	0
5.77	-2.8122	4.53222	8.96634	200.4	-1.8	31.9	0
5.775	-2.92338	4.71534	8.75052	210.9	-4	35	0
5.78	-2.66178	4.71534	8.606641	220.9	-5.9	39.2	0
5.785	-2.40018	4.75458	8.312341	233.1	-6.7	43.8	0
5.79	-2.36094	5.120821	8.02458	242.9	-7.1	47.7	0
5.795	-2.24976	5.41512	7.73028	252.7	-7.2	51	0
5.8	-2.0601	5.487061	7.69758	262	-8.5	53.6	0
5.805	-1.87698	5.487061	7.65834	270.8	-9	55.5	0
5.81	-1.49766	5.37588	7.15476	278.2	-9.2	57.2	0
5.815	-1.49766	5.89254	6.899701	288.2	-9.2	59	0
5.82	-1.49766	6.22608	6.82776	300.5	-9.5	61.3	0
5.825	-1.42572	6.082201	6.572701	307.5	-9.4	64	0
5.83	-1.23606	6.22608	6.53346	316.9	-8.1	66.5	0
5.835	-1.2753	6.59232	6.572701	327.6	-5.5	69.3	0
5.84	-1.64808	6.9651	6.605401	338.1	-4	72.3	0
5.845	-2.24976	6.89316	6.422281	350.5	-2.6	76.6	0
5.85	-2.21052	7.66488	6.46152	361	-3.8	80.6	0
5.855	-1.7985	8.142301	6.17376	370.3	-3.6	81.5	0
5.86	-1.75926	8.65896	6.2784	377.5	-3	82.9	0
5.865	-1.7985	9.5811	6.71658	384.2	-2.8	84.4	0
5.87	-1.98816	10.7256	6.023341	387	-1.4	85.1	0
5.875	-1.87698	11.3142	6.35034	387.8	-2.7	84.9	0
5.88	-1.5369	12.12516	6.2784	385.5	-3.6	84.7	0
5.885	-1.15758	12.4914	6.13452	380.5	-0.8	82.4	0
5.89	-0.7848001	13.3416	5.87946	374.8	3	79.8	0
5.895	-0.9352201	13.48548	4.86576	372.8	6.7	79.5	0
5.9	-1.68732	15.14664	6.20646	369.4	8.2	80	0
5.905	-1.23606	14.66922	4.9377	350.7	15.1	75.5	0
5.91	-1.0137	14.7804	4.38834	339.9	18.4	74.2	0
5.915	-1.08564	15.77448	3.81282	331.5	23.7	71.4	0
5.92	-1.0137	16.2519	3.77358	323.1	29.4	68.3	0
5.925	-1.0464	16.58544	4.82652	313.9	34.3	66.3	0
5.93	-1.23606	15.73524	4.71534	299.8	43.6	61.3	0
5.935	-1.42572	14.92428	5.08158	288.8	53.1	57.1	0
5.94	-1.45842	14.44686	5.696341	278.6	60.1	54.9	0
5.945	-1.45842	13.9302	6.13452	265.9	64.8	54.6	0
5.95	-1.64808	13.6359	6.06258	250.8	69.3	53.9	0
5.955	-2.0274	13.19118	6.10182	235	75	54.9	0
5.96	-2.3217	12.89688	6.17376	218.4	80.9	55.5	0
5.965	-2.5506	12.30828	6.10182	197.1	86.5	55	0
5.97	-2.3217	11.56926	5.99064	180.8	90.4	54.8	0
5.975	-2.09934	10.94796	5.519761	162.4	93.8	54.1	0
5.98	-1.75926	11.0526	6.71658	144.1	95.6	53.9	0
5.985	-1.7985	11.20302	11.72622	123.3	99.8	53.8	0
5.99	-2.13858	11.6085	18.44934	76.1	111	45.9	0
5.995	-4.64994	18.09618	18.19428	22.4	115.5	36.4	0
6	-7.05666	16.5135	19.27992	-32.1	106.8	28.2	0
6.005	-7.1286	11.56926	17.46834	-93.2	96.9	16.8	0
6.01	-6.3765	8.21424	13.28928	-146.9	84.5	3.5	0
6.015	-5.63094	6.44844	11.03952	-178.9	67.6	-7.4	0
6.02	-4.68918	5.34318	9.587641	-196.1	52.5	-17.7	0
6.025	-3.67548	4.6434	8.2404	-210.6	38.7	-31.2	0
6.03	-2.74026	4.0548	7.37058	-217.4	32.3	-41.7	0
6.035	-2.0274	3.42696	6.422281	-219	30.8	-52.5	0
6.04	-1.45842	2.943	5.696341	-218.3	30.5	-62.5	0
6.045	-1.19682	2.616	5.15352	-215.5	31.5	-73	0
6.05	-1.0464	2.53752	4.79382	-211.3	32.8	-84.6	0
6.055	-1.15758	2.39364	4.71534	-206.8	32.3	-93.7	0
6.06	-1.23606	2.46558	4.71534	-202.5	29.8	-101.8	0
6.065	-1.38648	2.46558	4.89846	-198.2	25.2	-109.1	0
6.07	-1.60884	2.68794	5.08158	-194.5	17.9	-115.9	0
6.075	-1.7985	2.83836	5.2974	-190	6.7	-122.6	0
6.08	-1.90968	2.98224	5.591701	-187.6	-4.4	-126.4	0
6.085	-1.7985	3.2046	5.80752	-185.7	-17.7	-129.1	0
6.09	-1.57614	3.53814	6.2784	-184.3	-31.2	-130.9	0
6.095	-1.12488	4.0548	6.78852	-185	-44.2	-132.4	0
6.1	-0.63438	4.71534	7.44252	-187.3	-58.3	-133.7	0
6.105	-0.18312	5.34318	8.16846	-191.5	-67.2	-134.8	0
6.11	0.11118	6.33726	8.96634	-197.6	-73.6	-135.8	0
6.115	0.5232	7.18746	9.842701	-206.2	-77.7	-136.5	0
6.12	0.8959801	7.808761	10.45746	-218.2	-80	-136	0
6.125	1.34724	7.998421	10.74522	-232.6	-81.7	-134.5	0
6.13	1.87698	8.03112	10.81716	-247.8	-82.3	-132.7	0
6.135	2.43942	7.73682	10.45746	-265.2	-81	-127.8	0
6.14	3.00186	7.33134	9.986581	-276.9	-78.7	-123.1	0
6.145	3.60354	6.9978	9.47646	-286	-74.5	-116.3	0
6.15	3.97632	6.7035	8.93364	-292.3	-69.2	-108.6	0
6.155	4.20522	6.63156	8.606641	-296	-62.7	-100.6	0
6.16	4.0875	6.59232	8.312341	-297.8	-54.1	-90	0
6.165	3.86514	6.55962	8.16846	-296.8	-47.2	-82.3	0
6.17	3.26346	6.814681	8.16846	-294.2	-42.7	-74.3	0
6.175	2.77296	6.9978	8.312341	-290.8	-39.6	-67.3	0
6.18	2.13858	7.44252	8.38428	-287.1	-39.3	-61.3	0
6.185	1.5369	7.73682	8.78322	-283.2	-41.4	-54.7	0
6.19	1.0137	8.142301	9.00558	-278.8	-45.4	-49.8	0
6.195	0.63438	8.475841	9.33258	-274.6	-52.2	-44.1	0
6.2	0.44472	8.6982	9.47646	-272.3	-58.2	-40.5	0
6.205	0.2616	8.6982	9.587641	-270.3	-63.4	-38.2	0
6.21	0.22236	8.809381	9.62034	-268.3	-67.8	-35.4	0
6.215	0.11118	8.920561	9.659581	-265.9	-70.9	-33.3	0
6.22	-0.18312	9.06444	9.5484	-261.8	-73.7	-31.2	0
6.225	-0.63438	9.103681	9.2214	-258.6	-75.1	-29	0
6.23	-1.19682	9.025201	8.8617	-254.5	-76.9	-26.5	0
6.235	-1.75926	8.770141	8.45622	-249.2	-78.7	-23.7	0
6.24	-2.36094	8.6982	8.057281	-242.8	-81.6	-21.5	0
6.245	-2.92338	8.547781	7.69758	-234.1	-85	-19	0
6.25	-3.41388	8.547781	7.2594	-223.9	-88.7	-16.6	0
6.255	-3.97632	8.65896	7.004341	-209.5	-94.3	-15.6	0
6.26	-4.3491	8.84208	6.64464	-196.6	-99.3	-16.3	0
6.265	-4.578001	9.13638	6.605401	-181.3	-104	-18.2	0
6.27	-4.3164	9.83616	6.500761	-165	-108	-21	0
6.275	-4.0548	10.90872	6.605401	-147.4	-109.2	-25.2	0
6.28	-3.78666	12.05322	6.64464	-129.8	-104	-32.1	0
6.285	-3.71472	13.19118	6.572701	-117.7	-94.9	-39.8	0
6.29	-3.75396	14.40762	6.422281	-106.6	-82.7	-47.6	0
6.295	-4.01556	15.55212	6.38958	-97.7	-68.8	-56.4	0
6.3	-4.42758	16.95168	6.38958	-91.2	-55	-65.7	0
6.305	-5.1012	18.20736	6.2784	-86.4	-39.9	-77	0
6.31	-5.814061	18.94638	6.13452	-84.8	-31	-85.2	0
6.315	-6.19338	19.27338	5.73558	-85.5	-26	-91.5	0
6.32	-6.26532	19.4238	5.519761	-86.8	-24	-96.8	0
6.325	-6.23262	19.75734	5.55246	-88.8	-25.1	-101	0
6.33	-6.304561	20.16282	5.696341	-93.2	-29.1	-104.3	0
6.335	-6.304561	20.38518	5.918701	-99.4	-33.8	-106.2	0
6.34	-5.96448	20.38518	5.87946	-107.8	-40.6	-107	0
6.345	-5.3301	20.3067	5.696341	-118.4	-47.5	-107.6	0
6.35	-4.49952	20.0124	5.2647	-130.6	-53.9	-107.1	0
6.355	-3.75396	19.57422	4.53876	-142.4	-57.2	-105.5	0
6.36	-3.22422	18.90714	3.6624	-152.8	-58.5	-104.2	0
6.365	-2.85144	17.9523	2.60946	-162.5	-57.7	-100.1	0
6.37	-2.47212	17.06286	1.52382	-167.7	-56.1	-96.1	0
6.375	-2.09934	16.32384	0.57552	-169.7	-52.5	-89.7	0
6.38	-1.64808	15.81372	-0.24852	-169.4	-47.6	-82.8	0
6.385	-1.34724	15.369	-0.7978801	-167.3	-40.5	-75.4	0
6.39	-1.08564	14.96352	-1.48458	-163.1	-28.4	-64.2	0
6.395	-0.8632801	14.37492	-1.95546	-158.3	-16.8	-55	0
6.4	-0.67362	13.96944	-2.3217	-152.5	-3.5	-46.2	0
6.405	-0.8240401	13.59666	-2.46558	-145.6	10.7	-37.7	0
6.41	-1.12488	13.41354	-2.46558	-138.9	26.3	-30.1	0
6.415	-1.64808	13.19118	-2.46558	-132	41	-22.6	0
6.42	-2.21052	13.08	-2.43288	-125.3	53.2	-16	0
6.425	-2.62254	12.82494	-2.3544	-117.9	64.1	-7.7	0
6.43	-2.85144	12.34752	-2.50482	-112.7	70.9	-1	0
6.435	-3.22422	11.6085	-2.72064	-106.1	74.4	5.6	0
6.44	-3.63624	10.94796	-2.93646	-98	76	11.4	0
6.445	-4.20522	10.137	-3.04764	-87.4	74.6	17	0
6.45	-4.578001	9.65304	-2.90376	-72.8	69.1	22.8	0
6.455	-0.22236	5.97102	-0.7586401	-59	67.1	24.8	0
6.46	-5.02926	11.0199	-6.13452	-33.9	87.7	24.9	0
6.465	-8.521621	1.4715	-10.31358	-0.9	87	16.6	0
6.47	-6.49422	1.91622	-4.42758	54.1	59.6	9.3	0
6.475	-3.63624	0.8109601	4.24446	96.8	50.1	-2.5	0
6.48	-2.289	3.68202	14.63652	118	62.4	-17.4	0
6.485	-4.16598	1.21644	17.4291	111	64.7	-30.6	0
6.49	-4.68918	-1.43226	13.91058	96.7	60.9	-36.6	0
6.495	-0.9352201	-3.7932	7.62564	96.9	53.9	-35.2	0
6.5	2.40018	-3.94362	2.43288	118.3	48	-23.9	0
6.505	5.14044	-1.21644	2.43288	155.8	58.2	-14.2	0
6.51	4.0548	4.15944	7.808761	195.7	78.1	-8.4	0
6.515	2.62254	12.26904	15.61752	216.5	91.4	-3.5	0
6.52	1.19682	18.2466	19.60692	204.9	99.4	2.1	0
6.525	0.37278	17.84112	17.61222	168.1	107.3	5.3	0
6.53	-0.2943	14.44686	13.21734	131.3	114.2	5.2	0
6.535	-2.58984	11.16378	10.71252	108.7	121.4	1.5	0
6.54	-5.44128	10.32012	11.1834	103.7	120.6	-2	0
6.545	-12.23634	12.34752	14.74116	99.3	108.4	-7	0
6.55	-12.08592	16.40232	18.4101	86.5	74.6	-15.1	0
6.555	-12.79878	13.78632	10.56864	45.3	51.5	-20.6	0
6.56	-5.78136	7.298641	5.66364	18.6	47.7	-40.2	0
6.565	-4.42758	7.481761	9.260641	28.7	37.5	-40.1	0
6.57	-4.38834	9.397981	12.96228	32.9	35.2	-37.5	0
6.575	-3.3354	8.36466	10.60134	19.1	33.8	-35.7	0
6.58	-3.26346	6.00372	7.84146	8.1	35.4	-34.3	0
6.585	-5.02926	5.232	7.84146	7.7	33.8	-32.5	0
6.59	-5.66364	5.19276	8.312341	9.5	30.9	-33	0
6.595	-5.02926	4.75458	8.16846	7.9	27.6	-34	0
6.6	-3.90438	4.49298	8.16846	6.3	26.1	-34.7	0
6.605	-3.71472	4.46028	8.312341	5	25.4	-32.6	0
6.61	-4.27716	4.49298	8.2404	4	23.7	-29.3	0
6.615	-4.91808	4.0875	7.84146	1.5	21.7	-25.8	0
6.62	-5.3628	3.68202	7.62564	0	18.9	-21.9	0
6.625	-5.55246	3.61008	7.5537	0.4	16.2	-18.6	0
6.63	-5.8533	3.83244	7.586401	0.3	12.9	-14.7	0
6.635	-5.29086	4.01556	7.73028	0.1	10.4	-13.9	0
6.64	-4.49952	4.0875	7.952641	-0.2	8.1	-11.9	0
6.645	-3.8259	4.01556	8.16846	-1.4	6.5	-9.1	0
6.65	-3.37464	4.0875	8.207701	-1.6	5.8	-7.2	0
6.655	-2.96262	4.15944	8.38428	-1.4	6.3	-7	0
6.66	-2.70102	4.19868	8.38428	-1.4	7.4	-6.7	0
6.665	-2.70102	4.19868	8.38428	-1.4	8.7	-6.5	0
6.67	-2.51136	4.42104	8.45622	-1.3	10.4	-7.5	0
6.675	-2.8122	4.3818	8.495461	-1.4	11.9	-7.9	0
6.68	-3.00186	4.3818	8.38428	-1.4	13.7	-8	0
6.685	-3.0411	4.23792	8.42352	-1.6	16	-8.6	0
6.69	-2.92338	4.12674	8.45622	-0.9	16.8	-9.3	0
6.695	-2.74026	4.12674	8.5347	-0.2	17.9	-10.3	0
6.7	-2.77296	4.12674	8.67858	1	19.3	-11.1	0
6.705	-2.85144	4.15944	8.5674	1.4	21.1	-11.8	0
6.71	-3.3027	4.0548	8.38428	1.7	22.3	-11.9	0
6.715	-3.71472	3.57084	8.13576	2.6	22.9	-11.4	0
6.72	-4.38834	3.45966	7.9134	4.3	22.4	-10.3	0
6.725	-5.21892	3.64932	7.73028	6.6	20	-7.9	0
6.73	-5.14044	3.97632	7.76952	9.1	17.3	-7.1	0
6.735	-5.40204	4.12674	7.84146	10.3	14.6	-5.1	0
6.74	-5.1012	4.23792	7.952641	10.9	12.4	-4.6	0
6.745	-5.068501	4.27062	7.952641	11.2	10.8	-3.1	0
6.75	-5.25162	4.27062	7.880701	11	8.8	-1.5	0
6.755	-5.25162	4.30986	7.84146	10.9	6.6	-0.9	0
6.76	-5.25162	4.27062	7.84146	11.3	4.6	0.2	0
6.765	-5.17968	4.15944	7.880701	11.5	1.3	1.7	0
6.77	-5.14044	4.19868	7.985341	11.9	-0.8	3.2	0
6.775	-4.91808	4.27062	7.952641	11.9	-2.5	4.8	0
6.78	-4.64994	4.27062	8.057281	11.7	-4.2	5.7	0
6.785	-4.53876	4.27062	7.985341	11.2	-6	7.3	0
6.79	-4.46682	4.12674	7.985341	11.2	-8.5	9	0
6.795	-4.578001	4.01556	7.985341	12	-10.1	10.6	0
6.8	-4.42758	4.23792	8.057281	12.3	-11.4	11.5	0
6.805	-4.38834	4.46028	8.207701	12.6	-13	12.8	0
6.81	-4.01556	4.82652	8.45622	12.3	-13.2	13.1	0
6.815	-3.67548	4.75458	8.45622	11.1	-12.6	12.2	0
6.82	-3.60354	4.60416	8.42352	10	-11.6	12.1	0
6.825	-3.71472	4.53222	8.312341	9.2	-10.2	11.4	0
6.83	-3.78666	4.53222	8.312341	9.2	-10	10.9	0
6.835	-3.78666	4.60416	8.2404	9	-9.5	10.2	0
6.84	-3.63624	4.71534	8.312341	8.6	-8.8	9.2	0
6.845	-3.48582	4.71534	8.2404	7.8	-8.3	8.1	0
6.85	-3.41388	4.6761	8.27964	8.1	-7.4	7	0
6.855	-3.5643	4.6434	8.312341	7.2	-6	6.2	0
6.86	-3.67548	4.6434	8.2404	7	-5.1	5.8	0
6.865	-3.75396	4.6434	8.207701	7	-4.7	5.3	0
6.87	-3.78666	4.60416	8.13576	7.2	-4.4	4.6	0
6.875	-3.75396	4.53222	8.207701	6.7	-3.8	4.4	0
6.88	-3.71472	4.6434	8.207701	6.5	-3.7	4.5	0
6.885	-3.67548	4.6761	8.27964	6	-3.1	3.6	0
6.89	-3.60354	4.78728	8.207701	5.6	-2.3	3	0
6.895	-3.60354	4.82652	8.312341	5.1	-1.6	2.3	0
6.9	-3.52506	4.9704	8.35158	4.1	-0.7	1.9	0
6.905	-3.41388	5.04888	8.45622	2.6	0.2	0.8	0
6.91	-3.37464	5.16006	8.38428	0.9	1.8	-0.4	0
6.915	-3.22422	5.16006	8.5347	-0.7	4.2	-1.4	0
6.92	-3.11304	5.232	8.5347	-2	6.3	-3.7	0
6.925	-3.0738	5.04888	8.5674	-3.6	9.4	-4.9	0
6.93	-3.22422	4.86576	8.42352	-5.5	11.6	-6.5	0
6.935	-3.45312	4.75458	8.35158	-7.4	14.3	-7.8	0
6.94	-3.71472	4.53222	8.207701	-8.1	15.8	-7.9	0
6.945	-3.86514	4.46028	8.16846	-8.6	16.1	-8.3	0
6.95	-3.97632	4.53222	8.09652	-8.7	16.4	-8.4	0
6.955	-3.90438	4.46028	8.02458	-8.4	16.4	-8.9	0
6.96	-3.93708	4.27062	7.985341	-8	16.4	-9.3	0
6.965	-3.8259	3.94362	7.985341	-7.7	17	-9.5	0
6.97	-3.63624	3.83244	8.02458	-6.3	17.5	-10.8	0
6.975	-3.67548	3.94362	8.13576	-4.4	18.1	-11.1	0
6.98	-3.71472	4.30986	8.16846	-2.9	18.6	-12	0
6.985	-3.97632	4.3818	8.09652	-1.7	19.6	-12.3	0
6.99	-4.12674	4.15944	8.02458	-1.6	19.8	-12.8	0
6.995	-4.16598	3.7932	7.84146	-0.9	19.8	-13	0
7	-4.23792	3.64932	7.76952	0.7	18.9	-11.9	0
7.005	-4.64994	3.75396	7.73028	3	17.5	-11.2	0
7.01	-4.72842	3.83244	7.69758	5.1	16.1	-10.5	0
7.015	-4.80036	3.7932	7.65834	6.9	15.2	-9.1	0
7.02	-4.87884	3.57084	7.5537	9.2	13.3	-7.2	0
7.025	-5.1012	3.27654	7.481761	10.9	11.2	-6.1	0
7.03	-5.29086	3.45966	7.37058	13.3	8.4	-4.2	0
7.035	-5.78136	3.53814	7.2594	15.6	4.2	-1.6	0
7.04	-5.74212	3.24384	7.44252	17.6	-0.3	1.1	0
7.045	-5.3628	3.05418	7.51446	20	-3.9	4.2	0
7.05	-5.17968	3.2046	7.808761	23.3	-8.4	6.5	0
7.055	-4.95078	3.83244	8.057281	28.6	-11.9	9.2	0
7.06	-4.68918	4.23792	8.09652	32.2	-13.2	10.9	0
7.065	-4.49952	4.42104	8.35158	34.7	-14.2	12	0
7.07	-4.76766	4.42104	8.45622	37.8	-15.6	13.8	0
7.075	-4.95078	3.83244	8.27964	41.9	-17.7	14.9	0
7.08	-5.66364	3.53814	8.16846	48	-21.5	17.5	0
7.085	-5.78136	3.38772	8.312341	56	-26.7	19.7	0
7.09	-5.8533	3.05418	8.312341	65.1	-32.2	21.8	0
7.095	-5.814061	2.943	8.78322	76	-38.4	24	0
7.1	-5.48052	3.34848	8.606641	88.2	-43.4	24.7	0
7.105	-5.1012	3.2046	9.293341	107.8	-52	23.6	0
7.11	-5.3628	2.09934	9.731521	123.2	-57.6	21.2	0
7.115	-4.99002	1.43226	10.34628	140.8	-61.3	17.8	0
7.12	-0.8959801	3.13266	12.38022	161.4	-62.1	11.1	1
7.125	3.78666	5.08158	13.28928	181.2	-25.2	-6.3	1
7.13	-0.9744601	7.03704	13.10616	195.2	29	-26	1
7.135	0.41202	8.770141	12.89034	191.8	10.9	-14.6	1
7.14	-2.89068	6.3765	9.437221	188	5.7	-8.6	1
7.145	-5.814061	7.5537	9.188701	200.6	14.9	-19.9	1
7.15	-5.3628	7.88724	8.93364	210.8	7.9	-32.9	1
7.155	-3.93708	7.73682	8.96634	216.1	-7.7	-40.5	1
7.16	-3.11304	8.770141	10.05852	220.2	-19.8	-48	1
7.165	-2.47212	9.2868	11.14416	217.9	-27.5	-58.9	1
7.17	-3.18498	8.436601	12.1644	209.9	-28.9	-66.1	1
7.175	-5.068501	6.9651	13.07346	196.5	-33.3	-74.5	1
7.18	-7.20708	5.16006	12.74646	180	-44.3	-83.7	1
7.185	-8.894401	2.24322	10.78446	164.5	-60	-99.7	1
7.19	-10.9218	0.66054	8.5347	152.9	-83	-125.2	1
7.195	-14.41416	0.9156	7.2594	151.2	-106.4	-152.2	1
7.2	-16.06878	5.232	7.62564	152.2	-136.9	-187.4	1
7.205	-12.01398	4.0548	8.35158	148.4	-181	-214.4	1
7.21	-7.84146	4.0548	7.808761	134.9	-223.2	-224.9	1
7.215	-4.01556	4.30986	7.37058	120.3	-248.7	-232.6	1
7.22	-1.87698	4.0548	6.78852	109.2	-255.7	-239.4	1
7.225	-1.45842	3.97632	5.9514	94.7	-249.9	-243.1	1
7.23	-1.64808	4.01556	5.40858	84.7	-243.5	-244.1	1
7.235	-2.0274	3.75396	4.9377	76.5	-242.2	-241.7	1
7.24	-2.0601	3.4989	4.35564	68.8	-244.8	-236.6	1
7.245	-1.57614	3.2046	3.9567	61.4	-250.7	-230.3	1
7.25	-0.7848001	2.943	3.88476	54.6	-255.2	-222.5	1
7.255	-0.22236	2.72718	3.9894	48.7	-253.5	-217.6	1
7.26	-0.56244	2.616	4.17252	42.3	-245.4	-213.6	1
7.265	-1.72656	2.50482	4.3164	35.9	-235.5	-210.1	1
7.27	-3.0738	2.50482	4.38834	29.2	-227.2	-207.9	1
7.275	-4.27716	2.57676	4.46682	20	-222.1	-204.3	1
7.28	-5.17968	2.6487	4.42758	14	-221.9	-201.6	1
7.285	-5.51322	2.6487	4.2837	7.7	-223.5	-198.8	1
7.29	-5.48052	2.57676	4.17252	1.1	-224.7	-196.2	1
7.295	-5.17968	2.28246	3.6624	-5.1	-222.7	-193.1	1
7.3	-4.68918	1.62192	2.57676	-10.7	-213.7	-188.9	1
7.305	-4.12674	0.69978	1.52382	-11.4	-199.7	-185.9	1
7.31	-4.20522	0.36624	1.05294	-7.2	-182.2	-181.5	1
7.315	-5.1012	0.73248	1.30146	-0.8	-161.7	-176.7	1
7.32	-6.56616	1.72656	2.03394	6.3	-143	-172.1	1
7.325	-7.91994	2.46558	2.60946	11.3	-129.5	-168.7	1
7.33	-8.48238	1.87698	2.3217	13.9	-122	-164.6	1
7.335	-8.26002	0.95484	1.85082	18.2	-118	-159.3	1
7.34	-7.73028	0.327	1.52382	25.1	-114.1	-155.4	1
7.345	-7.6191	0.14388	1.70694	34.2	-108.5	-151.6	1
7.35	-7.99188	0.25506	2.06664	44.1	-102.3	-148.2	1
7.355	-8.331961	0.36624	2.53752	53.6	-98.9	-143.6	1
7.36	-8.26002	0.07194	2.93646	66.1	-99.3	-136	1
7.365	-18.88098	4.0548	5.120821	76.3	-106.1	-127.9	1
7.37	-15.27744	16.02954	12.63528	95.7	-179	-116.4	1
7.375	14.67576	49.02384	27.49416	104.2	-234.5	-42.5	1
7.38	0.2616	43.93572	11.11146	9.8	-56.9	0.4	1
7.385	17.38332	30.18864	-7.44252	-101.5	-34.6	21.7	1
7.39	-7.507921	27.38298	8.93364	-104.7	-10.8	73.9	1
7.395	-11.45154	10.68636	8.93364	-117.8	4.2	87.7	1
7.4	-7.99188	-5.5263	4.42758	-124.8	13.5	59.9	1
7.405	-4.80036	-7.18746	11.43846	-90	-8.1	59.2	1
7.41	-0.9352201	0.66054	12.63528	-73.9	-27.7	74	1
7.415	0.7848001	6.55962	11.07222	-79.3	-27.7	86.6	1
7.42	0.22236	7.704121	10.09122	-83.5	-22.9	83.9	1
7.425	-0.7848001	5.89254	9.947341	-79.3	-18.6	71.2	1
7.43	-1.94892	5.16006	8.67858	-68	-14	61	1
7.435	-3.11304	5.37588	7.73028	-56.1	-12	54.3	1
7.44	-2.66178	6.48768	7.84146	-45.8	-12.3	47.2	1
7.445	-1.19682	6.44844	8.82246	-35.7	-11.5	37.3	1
7.45	-0.0327	6.082201	9.14946	-30.4	-6.1	27.1	1
7.455	-0.63438	5.78136	8.8617	-26.4	-0.3	17	1
7.46	-2.24976	5.41512	8.38428	-24.7	3.5	9.8	1
7.465	-3.22422	5.16006	8.16846	-23	5.4	4	1
7.47	-3.45312	4.82652	8.207701	-21.4	6.5	-0.9	1
7.475	-3.0738	4.78728	8.27964	-19.8	6	-3	1
7.48	-2.92338	4.9377	8.45622	-19.5	5.3	-4.1	1
7.485	-3.00186	4.82652	8.45622	-19	5.5	-4.4	1
7.49	-3.18498	4.82652	8.495461	-17.2	5.5	-4.6	1
7.495	-3.3027	4.60416	8.606641	-15.2	5.6	-5.2	1
7.5	-3.18498	4.42104	8.67858	-13.1	5	-6	1
7.505	-3.18498	4.46028	8.67858	-10.7	4.3	-5.6	1
7.51	-3.22422	4.60416	8.606641	-8.9	3.3	-5	1
7.515	-3.11304	4.60416	8.67858	-7.4	2.7	-4.3	1
7.52	-3.0738	4.53222	8.63934	-6.4	1.7	-3.7	1
7.525	-3.0738	4.53222	8.5674	-5.9	0.9	-3.1	1
7.53	-2.89068	4.60416	8.606641	-4.6	0.2	-2.6	1
7.535	-2.70102	4.6761	8.67858	-3.1	-0.2	-2.8	1
7.54	-2.62254	4.6761	8.711281	-2.7	0	-2.5	1
7.545	-2.62254	4.6434	8.75052	-2.1	0.7	-2.5	1
7.55	-2.70102	4.6761	8.711281	-1.2	0.9	-2.6	1
7.555	-2.66178	4.49298	8.711281	-0.2	1.3	-3.6	1
7.56	-2.66178	4.53222	8.711281	0.8	2.3	-4.3	1
7.565	-2.58984	4.53222	8.711281	2.3	3.8	-4.6	1
7.57	-2.43942	4.60416	8.711281	4.2	5.1	-5.2	1
7.575	-2.40018	4.71534	8.711281	6	6.7	-6.4	1
7.58	-2.289	4.71534	8.78322	7.1	8.8	-8.2	1
7.585	-2.289	4.6761	8.82246	8.1	11.6	-10.1	1
7.59	-2.21052	4.75458	8.75052	9.6	14.4	-11.9	1
7.595	-2.24976	4.71534	8.67858	10.5	16.7	-13.7	1
7.6	-2.3217	4.60416	8.67858	10.6	19.3	-15.3	1
7.605	-2.5506	4.53222	8.606641	10.5	20.7	-16.1	1
7.61	-2.85144	4.46028	8.42352	10.5	21.9	-16.3	1
7.615	-3.0738	4.56492	8.35158	10.5	22.2	-16.7	1
7.62	-3.3027	4.49298	8.27964	10.7	21.8	-16.3	1
7.625	-3.48582	4.49298	8.207701	10.5	20.7	-15.8	1
7.63	-3.52506	4.42104	8.16846	9.5	18.4	-15.8	1
7.635	-3.63624	4.3491	8.16846	9.1	16.2	-14.7	1
7.64	-3.60354	4.53222	8.16846	8.8	13.1	-13.2	1
7.645	-3.52506	4.46028	8.27964	7.6	11	-11.6	1
7.65	-3.37464	4.6434	8.27964	6.7	9.1	-10.5	1
7.655	-3.37464	4.6434	8.312341	6.6	7.1	-10	1
7.66	-3.48582	4.56492	8.38428	6.2	5.5	-8.9	1
7.665	-3.3027	4.6761	8.63934	6.3	3.9	-8.6	1
7.67	-3.3027	4.78728	8.75052	7.8	3	-8.6	1
7.675	-3.48582	4.75458	8.8617	10	2.8	-9.3	1
7.68	-3.67548	4.49298	8.894401	13.2	2.5	-10.1	1
7.685	-4.01556	4.19868	8.82246	18.4	1.4	-11.1	1
7.69	-4.20522	3.90438	9.00558	23.5	-0.7	-11.4	1
7.695	-4.27716	3.64932	9.188701	29.8	-2.5	-11.3	1
7.7	-4.3164	3.61008	9.437221	37.9	-5	-10.4	1
7.705	-4.578001	3.45966	9.659581	44.6	-7.4	-8.3	1
7.71	-4.76766	3.31578	9.587641	53	-12.1	-5.8	1
7.715	-6.867	2.72718	9.437221	62.2	-21.2	-2.8	1
7.72	-9.19524	2.39364	7.985341	73.7	-46.7	-0.7	1
7.725	-9.19524	1.72656	7.76952	92.8	-90.3	-5.6	1
7.73	-8.07036	0.9156	9.40452	118.7	-132.6	-18.4	1
7.735	-1.72656	2.28246	13.76016	154.7	-165.5	-39.5	1
7.74	1.45842	3.2046	14.08716	173.8	-151.6	-55.7	1
7.745	0.5232	1.24914	13.10616	181.6	-128.9	-69.1	1
7.75	-2.21052	1.54344	12.8511	187.6	-124.1	-77.9	1
7.755	-6.45498	2.09934	12.74646	189.1	-130.1	-87.9	1
7.76	-9.83616	1.80504	11.8374	189.9	-150	-105.7	1
7.765	-10.88256	2.3217	11.1834	188.6	-177.8	-124.3	1
7.77	-11.1507	5.16006	11.76546	186.6	-210	-147.9	1
7.775	-9.9081	6.74274	12.5241	181.4	-240.4	-175.6	1
7.78	-7.095901	5.45436	12.30828	168.9	-265.7	-204.4	1
7.785	-3.71472	9.2868	14.92428	151	-272.4	-234.2	1
7.79	-1.19682	8.32542	14.56458	121.5	-244.7	-266.4	1
7.795	-0.8959801	5.30394	11.98128	88.4	-196	-304.5	1
7.8	-2.17128	2.50482	8.8617	73.8	-168.1	-325.9	1
7.805	-3.3027	0.8829001	6.06258	69.3	-152.4	-340.5	1
7.81	-3.97632	0.5886	4.21176	71.9	-146.6	-349.4	1
7.815	-4.01556	1.13796	3.41388	80.2	-155.4	-350.9	1
7.82	-3.22422	2.0601	3.44658	89.2	-170.3	-349.1	1
7.825	-2.09934	3.2046	4.46682	93.3	-180.8	-346.8	1
7.83	-1.2753	4.3818	5.77482	93.6	-185.9	-344.6	1
7.835	-0.7455601	4.9377	6.500761	88.2	-185	-343.3	1
7.84	-0.7455601	4.56492	6.422281	78.6	-180.3	-340.3	1
7.845	-0.9352201	3.57084	5.77482	68.4	-174.9	-336.3	1
7.85	-1.12488	2.57676	4.75458	60.9	-169.8	-331.1	1
7.855	-1.45842	1.91622	4.06788	56.8	-164.9	-323.4	1
7.86	-2.0601	1.65462	3.70164	56.7	-161.5	-315.7	1
7.865	-2.96262	1.7658	3.55776	57.5	-158.2	-307.4	1
7.87	-3.86514	1.94892	3.84552	57.9	-155.6	-299.2	1
7.875	-4.61724	2.17128	4.13982	57.5	-153.7	-290.4	1
7.88	-5.21892	2.3217	4.38834	55.6	-150.5	-281.4	1
7.885	-5.93178	2.3544	4.75458	53.2	-147	-274.4	1
7.89	-6.605401	2.28246	4.86576	49.8	-142.7	-268.5	1
7.895	-7.16784	1.94892	4.82652	45.3	-137.9	-262.8	1
7.9	-7.54062	1.54344	4.2837	40.6	-133.1	-257.5	1
7.905	-7.65834	0.7717201	3.70164	37.5	-128.3	-250.8	1
7.91	-7.6191	-0.14388	3.0084	37.1	-124.9	-243.4	1
7.915	-7.57986	-0.8109601	2.60946	39.3	-120.7	-235.2	1
7.92	-7.57986	-1.1772	2.57676	43.1	-115.5	-225.1	1
7.925	-7.691041	-1.13796	3.11958	47.3	-108.2	-214.1	1
7.93	-7.808761	-0.95484	3.44658	50.9	-99.6	-201.3	1
7.935	-8.22078	-1.10526	3.6624	53.6	-93.5	-190.9	1
7.94	-22.563	5.56554	5.08158	59	-100	-181.7	1
7.945	-17.7561	13.00806	10.05852	77.3	-181.3	-178.9	1
7.95	12.01398	32.95506	22.77228	72.7	-275.5	-108.5	1
7.955	1.49766	45.89118	13.94328	25.5	-143.5	-45.3	1
7.96	15.05508	26.83362	-13.1781	-65.5	-49.1	-40.7	1
7.965	4.46682	43.82454	-4.02864	-40.3	-23.8	13.5	1
7.97	-9.084061	27.12792	7.481761	-31.7	-5.7	51.5	1
7.975	-8.82246	10.61442	8.13576	-55.4	10	30.4	1
7.98	-2.21052	-6.29802	5.918701	-66.2	18	3.5	1
7.985	-0.7455601	-4.12674	10.5294	-56.6	4.9	10.9	1
7.99	-1.0137	4.6434	12.41946	-46.1	-12.5	29	1
7.995	-2.0601	7.66488	10.13046	-52.4	-11.2	35.4	1
8	-3.22422	6.04296	9.03828	-53.6	-5.8	32.6	1
8.005	-3.45312	3.53814	9.947341	-49.5	-3.5	27.5	1
8.01	-3.78666	2.0601	9.659581	-46.6	-3.5	23.4	1
8.015	-4.3491	2.43288	8.45622	-43.8	-4.6	22.1	1
8.02	-4.42758	4.9704	8.312341	-38.7	-7.6	22.9	1
8.025	-3.45312	5.89254	8.5674	-35	-8.9	20.3	1
8.03	-1.94892	5.04888	8.63934	-34.3	-7.7	14.4	1
8.035	-1.42572	4.30986	8.82246	-33.6	-5.3	8.8	1
8.04	-2.09934	4.60416	8.606641	-33.4	-3.3	5.7	1
8.045	-3.15228	4.78728	8.27964	-33.8	-2.3	4.4	1
8.05	-3.5643	4.75458	8.16846	-34.4	-2.3	3.5	1
8.055	-3.11304	4.46028	8.45622	-33.2	-3.2	1.6	1
8.06	-2.43942	4.19868	8.75052	-31.5	-3.6	-0.7	1
8.065	-2.24976	4.0875	8.8617	-28.9	-3.5	-3.4	1
8.07	-2.62254	4.12674	8.93364	-27	-2.5	-4.4	1
8.075	-2.89068	4.27062	8.93364	-24.5	-1.8	-4.7	1
8.08	-2.77296	4.3818	8.93364	-22	-0.4	-6.1	1
8.085	-2.51136	4.3491	8.93364	-20.7	0.7	-7.4	1
8.09	-2.40018	4.3818	9.03828	-19.8	1.8	-8.5	1
8.095	-2.62254	4.46028	9.00558	-18.5	3.2	-9.3	1
8.1	-2.96262	4.3491	8.894401	-17.8	4.9	-10.8	1
8.105	-3.22422	4.3491	8.75052	-16.8	5.8	-11.1	1
8.11	-3.0738	4.3491	8.8617	-16.1	5.3	-10.9	1
8.115	-2.58984	4.46028	8.96634	-15.2	5.2	-11.2	1
8.12	-2.13858	4.46028	9.110221	-14.3	6.2	-12.5	1
8.125	-2.17128	4.42104	9.188701	-12.3	7.7	-13	1
8.13	-2.36094	4.3491	9.03828	-10.9	10	-14.4	1
8.135	-2.66178	4.3818	8.96634	-10	11.9	-15.4	1
8.14	-2.85144	4.49298	8.96634	-9.3	13.6	-15.9	1
8.145	-2.85144	4.56492	8.93364	-7.4	14.4	-17.3	1
8.15	-2.8122	4.49298	8.894401	-7	15.2	-17.7	1
8.155	-2.89068	4.3818	8.8617	-7.2	15.4	-17.9	1
8.16	-3.0738	4.27062	8.78322	-7.4	15.3	-17.4	1
8.165	-3.3027	3.97632	8.606641	-7.7	14.3	-16.5	1
8.17	-3.48582	3.83244	8.42352	-7.2	13.3	-16	1
8.175	-3.63624	3.64932	8.207701	-6.6	11.7	-14.9	1
8.18	-3.71472	3.4989	8.09652	-5.7	9.3	-13.9	1
8.185	-3.78666	3.45966	8.13576	-4.6	6.3	-11.9	1
8.19	-3.78666	3.38772	8.207701	-3.1	2.9	-9.7	1
8.195	-4.01556	3.16536	8.13576	-1.4	-0.2	-7.4	1
8.2	-4.20522	3.38772	7.952641	0	-3.4	-5.1	1
8.205	-4.20522	3.61008	8.057281	1.1	-6.7	-2.8	1
8.21	-4.01556	3.72126	8.13576	2.1	-10.1	-1.4	1
8.215	-3.63624	3.83244	8.35158	3.5	-12.8	-0.8	1
8.22	-3.3354	4.0875	8.606641	3.9	-15.6	0.2	1
8.225	-3.11304	4.15944	8.711281	3.2	-16.5	0.2	1
8.23	-3.0738	4.0875	8.606641	2.3	-16.9	0.4	1
8.235	-3.22422	3.94362	8.5674	1.8	-17	1.1	1
8.24	-3.3354	4.0548	8.5347	2.2	-17.7	0.7	1
8.245	-3.22422	4.19868	8.711281	2.5	-18.4	0.6	1
8.25	-3.00186	4.19868	8.78322	2.5	-18.8	0	1
8.255	-2.85144	4.30986	8.93364	2.7	-18.6	-0.7	1
8.26	-2.74026	4.3818	9.00558	2.5	-18.2	-1.5	1
8.265	-2.74026	4.30986	9.110221	2.4	-17.4	-2.4	1
8.27	-2.40018	4.3818	9.659581	2.8	-16.5	-3	1
8.275	-2.36094	4.56492	10.13046	5.2	-14.7	-4.2	1
8.28	-2.89068	4.71534	10.05852	7.7	-13	-6	1
8.285	-3.93708	4.46028	9.692281	10.1	-12.6	-7	1
8.29	-5.1012	3.90438	9.40452	13.3	-13.9	-7	1
8.295	-6.26532	3.34848	8.8617	16.4	-16.4	-7.6	1
8.3	-6.90624	3.34848	8.75052	21.4	-19.6	-9.5	1
8.305	-7.691041	3.31578	8.711281	29.4	-25.4	-13.5	1
8.31	-9.56802	3.05418	8.16846	35	-32.7	-18.2	1
8.315	-12.12516	3.24384	7.37058	40.9	-45	-27.5	1
8.32	-15.12702	3.72126	6.64464	48.6	-63	-42.3	1
8.325	-18.54744	3.16536	5.00964	59.3	-89.5	-72.8	1
8.33	-21.66048	1.51074	3.84552	78.4	-115.7	-125.7	1
8.335	-22.3014	0.18312	5.22546	100.6	-143.1	-180.6	1
8.34	-19.82274	0.21582	8.35158	121.1	-175.1	-237.3	1
8.345	-15.2382	0.43818	10.45746	132.5	-201.1	-289.9	1
8.35	-10.6602	1.02678	11.22264	136.2	-218.4	-332.5	1
8.355	-7.65834	2.17128	10.64058	134.3	-224	-362.4	1
8.36	-3.60354	2.98224	9.33258	131.4	-225.1	-376.2	1
8.365	2.24976	3.34848	8.96634	125.7	-215.1	-374.9	1
8.37	9.084061	5.45436	10.13046	121.9	-187.5	-367.2	1
8.375	9.424141	5.89254	10.45746	114.4	-128.5	-353	1
8.38	5.40204	5.120821	9.5484	104	-67.4	-337.2	1
8.385	-0.2616	4.56492	8.711281	96.8	-27.5	-322	1
8.39	-4.72842	4.53222	8.495461	91.7	-15.1	-304.8	1
8.395	-6.26532	4.6434	8.38428	88.9	-35.5	-294.1	1
8.4	-4.72842	5.00964	8.5347	86.1	-65.1	-287.9	1
8.405	-2.13858	5.232	8.82246	82	-88.3	-286.5	1
8.41	-0.22236	5.08158	8.78322	75.4	-96.1	-287.7	1
8.415	0.18312	4.27062	8.2404	66.5	-91.3	-289.9	1
8.42	-0.59514	3.09342	7.2594	58.5	-81.6	-290.2	1
8.425	-1.64808	2.0601	6.38958	51.5	-73	-284.8	1
8.43	-2.24976	1.51074	5.99064	47.6	-71.9	-278.6	1
8.435	-2.24976	1.06602	6.10182	44.8	-75.3	-269.5	1
8.44	-1.87698	0.47742	6.53346	39.9	-80.8	-257.1	1
8.445	-1.5369	-0.73248	7.2267	33.7	-85.7	-245.2	1
8.45	-2.85144	-0.7717201	6.10182	25.8	-91.7	-230.3	1
8.455	2.5506	2.616	2.93646	26	-111.5	-202.8	1
8.46	5.068501	2.21052	1.15758	30.2	-115.8	-163.2	1
8.465	10.54902	9.2868	2.53752	41.7	-105.4	-123.6	1
8.47	8.82246	13.0473	1.9947	51.7	-80.9	-78.8	1
8.475	4.91808	17.54682	2.3217	57.6	-58.8	-30.7	1
8.48	1.90968	26.02266	5.40858	62.6	-38.6	4.6	1
8.485	-1.19682	30.96036	10.09122	55.3	-15.9	28.6	1
8.49	-3.67548	29.96628	12.96228	33.2	-12.4	34.4	1
8.495	-5.3628	21.92862	13.4724	-0.7	-16.3	27.9	1
8.5	-5.1012	13.81902	12.05322	-42.4	-20.6	15.1	1
8.505	-3.3354	6.33726	8.495461	-66.9	-24	8.2	1
8.51	-2.21052	1.69386	6.38958	-75.6	-22.9	5.9	1
8.515	-1.72656	1.24914	7.5537	-69.6	-18.9	4.8	1
8.52	-1.83774	3.27654	10.13046	-61.1	-14	3.1	1
8.525	-2.09934	4.53222	11.54964	-58.5	-11.4	-0.4	1
8.53	-1.90968	4.27062	11.00028	-60.6	-10.3	-4.2	1
8.535	-1.49766	2.9103	9.91464	-60.6	-9.1	-7	1
8.54	-1.15758	1.69386	9.293341	-57	-7.7	-7.3	1
8.545	-1.12488	1.1772	8.96634	-50.4	-3.9	-6.7	1
8.55	-1.5369	1.21644	8.78322	-43.4	-0.1	-7	1
8.555	-1.87698	1.54344	8.5674	-36.6	3.8	-7.7	1
8.56	-2.289	2.0274	8.42352	-28.6	8.6	-9.5	1
8.565	-2.58984	2.57676	8.606641	-21.8	11.9	-12.2	1
8.57	-2.92338	3.05418	8.93364	-15.8	14.7	-15.7	1
8.575	-3.3354	3.16536	8.82246	-12.1	16.9	-19.2	1
8.58	-3.75396	3.09342	8.495461	-9.8	17.3	-21.4	1
8.585	-4.3164	2.68794	8.057281	-7.2	16.7	-23.9	1
8.59	-4.80036	2.53752	7.808761	-5.1	15.7	-25.4	1
8.595	-5.1012	2.72718	7.808761	-0.9	13.7	-27.4	1
8.6	-5.21892	3.31578	8.057281	2.4	11.2	-28.9	1
8.605	-5.068501	3.7932	8.63934	3.5	8.2	-29.8	1
8.61	-4.68918	3.94362	8.96634	3	4.3	-30.5	1
8.615	-4.20522	3.61008	8.96634	1.1	0.6	-28.9	1
8.62	-3.93708	3.13266	8.606641	-1	-2.9	-25.3	1
8.625	-3.97632	2.68794	8.42352	-2.5	-5.2	-21.7	1
8.63	-4.12674	2.79912	8.42352	-2.4	-7.5	-18.9	1
8.635	-4.20522	3.2046	8.75052	-1.3	-9.2	-17.7	1
8.64	-4.0548	3.75396	9.07752	-1.1	-9.9	-17.8	1
8.645	-3.67548	3.97632	9.260641	-1.4	-10.6	-19.2	1
8.65	-3.0738	3.86514	9.293341	-1.3	-11	-20.8	1
8.655	-2.43942	3.38772	9.260641	-1.1	-10.6	-22.4	1
8.66	-1.98816	2.98224	9.188701	-0.4	-9.3	-23.1	1
8.665	-1.68732	2.79912	9.14946	0.9	-7.9	-21.6	1
8.67	-1.38648	2.83836	9.110221	2.1	-6.2	-20.3	1
8.675	-1.42572	2.83836	9.188701	4	-4.8	-17.7	1
8.68	-1.5369	2.83836	9.07752	6.1	-3.2	-14.7	1
8.685	-1.94892	2.616	8.8617	7.6	-3.3	-11.9	1
8.69	-2.3217	2.50482	8.63934	9.8	-4.4	-8.8	1
8.695	-2.70102	2.50482	8.606641	12.2	-6.6	-5.9	1
8.7	-3.0411	2.43288	8.45622	14.5	-8.4	-2.8	1
8.705	-3.41388	2.21052	8.35158	17.5	-11.2	0.4	1
8.71	-3.75396	2.24322	8.16846	20.3	-14	2.9	1
8.715	-3.93708	2.28246	8.2404	23.9	-16.5	4.7	1
8.72	-4.01556	2.43288	8.42352	27.8	-19.6	6.7	1
8.725	-4.01556	2.28246	8.5674	31.3	-22.8	7.2	1
8.73	-3.67548	2.28246	8.5674	36.6	-25.8	7.4	1
8.735	-3.52506	2.46558	8.82246	41.9	-28.3	8.6	1
8.74	-3.45312	3.09342	9.188701	47.1	-30.1	8.6	1
8.745	-3.60354	3.53814	9.47646	52.7	-31.9	8.1	1
8.75	-4.3491	3.53814	9.5484	57.1	-33.4	6.7	1
8.755	-5.814061	2.9103	9.14946	62	-36.6	3.4	1
8.76	-7.91994	2.3217	8.38428	67.9	-40.9	-3.2	1
8.765	-11.1834	2.75988	7.33134	77.9	-46.7	-19.8	1
8.77	-14.00214	2.3544	6.500761	89.3	-55.9	-39.9	1
8.775	-16.67046	2.43288	5.84676	103.6	-68.8	-73.3	1
8.78	-18.69786	2.0274	5.36934	117.5	-81.9	-109.9	1
8.785	-20.08434	0.9940801	6.023341	134	-102.9	-155.6	1
8.79	-18.35778	0.69978	8.312341	154.9	-139.7	-218.2	1
8.795	-12.38676	1.83774	11.5104	164.9	-170.7	-269.3	1
8.8	-5.8533	2.68794	13.10616	164.2	-189.2	-312.7	1
8.805	-1.60884	2.24322	12.09246	154.5	-192.4	-343.1	1
8.81	1.0464	2.3544	10.67328	145.7	-186.6	-359.3	1
8.815	2.89068	3.2046	9.875401	140.8	-178.3	-362.9	1
8.82	4.3164	3.94362	9.5484	138.1	-170.3	-355.8	1
8.825	5.66364	5.16006	10.1697	135	-157.6	-340.5	1
8.83	6.26532	6.55962	11.00028	131.6	-140.9	-326.9	1
8.835	4.38834	6.9651	10.81716	125.3	-118.5	-314.9	1
8.84	1.34724	6.7035	10.01928	118.5	-100.1	-304.8	1
8.845	-1.38648	6.781981	9.47646	114.2	-95.6	-298.6	1
8.85	-2.51136	6.9978	9.07752	112.4	-103.6	-294.9	1
8.855	-2.17128	7.2594	8.63934	112.4	-114.9	-294.2	1
8.86	-1.34724	7.37058	8.13576	112.1	-123.4	-295.5	1
8.865	-0.9744601	7.108981	7.481761	112	-125.7	-297.5	1
8.87	-1.308	6.74274	6.71658	112.6	-123.2	-299.8	1
8.875	-2.09934	6.3765	6.10182	115.2	-119.9	-303.5	1
8.88	-2.8122	6.186841	5.87946	119	-119.5	-305.4	1
8.885	-3.0738	6.15414	5.80752	122.9	-121.1	-307.5	1
8.89	-2.96262	5.89254	5.696341	127.1	-124.5	-309.4	1
8.895	-2.70102	5.16006	5.04234	130	-128.1	-310.9	1
8.9	-2.13858	3.72126	4.10058	134	-131.6	-310.6	1
8.905	-1.49766	2.50482	3.6624	139.3	-134.6	-307.2	1
8.91	-1.0464	2.17128	4.2837	145.8	-135.3	-302.1	1
8.915	-0.7455601	2.43288	5.591701	149.4	-133.5	-295.1	1
8.92	-0.48396	2.09934	6.2457	147.6	-129.2	-286.6	1
8.925	-0.14388	0.2943	5.36934	142.5	-124	-277.1	1
8.93	0.2943	-2.616	3.26346	139.1	-118	-267	1
8.935	0.59514	-5.70942	0.7978801	145.4	-113.4	-250.9	1
8.94	-8.48238	-6.04296	1.19682	159.6	-112	-236.7	1
8.945	-4.64994	5.487061	0.17658	195.2	-164.7	-217.8	1
8.95	5.8533	22.81806	19.97316	223.6	-230.4	-171.2	1
8.955	-7.390201	39.06996	30.5418	167.3	-155.6	-139	1
8.96	5.70288	16.36308	3.6297	40.9	-68.7	-144.3	1
8.965	3.11304	14.92428	0.90252	21.7	-36.6	-103.2	1
8.97	-4.8396	15.18588	9.731521	24.5	-10.4	-53.9	1
8.975	-9.273721	8.920561	8.312341	1.5	5.2	-25.9	1
8.98	-10.69944	3.13266	4.6434	-24.2	8.2	-8.8	1
8.985	-9.68574	1.87698	5.19276	-31.5	-1.5	6.2	1
8.99	-6.26532	4.9704	7.952641	-31	-16	20	1
8.995	-2.74026	6.082201	8.5347	-41.9	-29.1	35.9	1
9	-1.34724	6.15414	8.67858	-52.6	-33.6	44.8	1
9.005	-1.57614	6.186841	9.33258	-56.4	-33.8	44.8	1
9.01	-1.72656	5.04888	9.33258	-59.7	-31.2	38.9	1
9.015	-2.09934	4.23792	9.260641	-60.1	-28.6	31.5	1
9.02	-2.3217	4.0548	9.40452	-57.4	-27.8	22.6	1
9.025	-2.5506	3.75396	9.76422	-54.2	-26.8	16.6	1
9.03	-2.40018	4.23792	9.692281	-47.3	-23.9	13.2	1
9.035	-1.7985	4.9377	9.47646	-37	-20	10.9	1
9.04	-0.67362	4.9704	9.40452	-28.4	-14.9	7.1	1
9.045	-0.0327	4.6761	9.5484	-23.1	-10	3	1
9.05	-0.2943	4.6761	9.5484	-19.7	-5.9	0	1
9.055	-1.08564	4.71534	9.36528	-16.1	-0.4	-3.5	1
9.06	-1.5369	4.42104	9.260641	-12.8	3.9	-7.7	1
9.065	-1.7985	3.90438	9.33258	-10.5	8.1	-12.1	1
9.07	-2.17128	3.64932	9.293341	-8.6	11.9	-14.9	1
9.075	-2.51136	3.90438	9.07752	-6.8	14.5	-16.7	1
9.08	-2.51136	4.27062	8.93364	-6.8	16.2	-18.9	1
9.085	-2.40018	4.46028	8.96634	-7.4	17.7	-20.1	1
9.09	-2.36094	4.6761	8.93364	-8.3	19.8	-21.2	1
9.095	-2.40018	4.6434	8.894401	-9.4	22.6	-21.4	1
9.1	-2.8122	4.46028	8.894401	-10.4	26.2	-21.9	1
9.105	-3.22422	4.30986	8.82246	-10	30.6	-21	1
9.11	-3.41388	4.46028	8.75052	-8.3	33.8	-19.1	1
9.115	-3.37464	4.60416	8.606641	-5.1	35.9	-18.7	1
9.12	-3.18498	4.42104	8.67858	-2.6	37.1	-18.9	1
9.125	-3.22422	4.0875	8.894401	-0.9	38.3	-19.4	1
9.13	-3.41388	4.23792	8.894401	0	38.6	-19.4	1
9.135	-3.41388	4.6434	8.78322	1.3	37.8	-18.6	1
9.14	-3.00186	4.9704	8.8617	3	37.8	-18.4	1
9.145	-2.58984	4.56492	8.96634	4.2	39.2	-19	1
9.15	-2.51136	4.30986	9.03828	5.2	40.7	-19.6	1
9.155	-2.66178	4.3818	9.260641	6.1	42.4	-19.3	1
9.16	-2.8122	4.46028	9.188701	6.8	43.6	-19.8	1
9.165	-2.70102	4.3491	9.03828	7.3	46.5	-21.1	1
9.17	-2.66178	4.42104	8.93364	7.2	48.7	-23.2	1
9.175	-2.74026	4.42104	8.78322	7	49.2	-24.5	1
9.18	-2.96262	4.42104	8.711281	6.7	49.8	-25.5	1
9.185	-3.11304	4.27062	8.606641	6.7	50.6	-27.1	1
9.19	-3.3354	4.15944	8.45622	6.1	50.6	-28	1
9.195	-3.45312	4.0548	8.38428	6.2	49.2	-28.5	1
9.2	-3.48582	4.15944	8.45622	6.4	48.2	-28.6	1
9.205	-3.48582	4.30986	8.45622	7	47	-28.1	1
9.21	-3.5643	4.30986	8.38428	7.6	46	-27.7	1
9.215	-3.75396	4.0548	8.2404	7.8	44.9	-27.2	1
9.22	-3.8259	3.94362	8.13576	8.6	43.6	-27.7	1
9.225	-4.01556	3.83244	8.057281	9.8	40.9	-27.3	1
9.23	-4.12674	3.90438	7.9134	10.6	38.7	-26.6	1
9.235	-4.0875	3.68202	7.73028	11.2	35.5	-25.2	1
9.24	-3.90438	3.57084	7.808761	12.2	32.9	-24.4	1
9.245	-3.86514	3.61008	7.9134	13.5	30.6	-23.1	1
9.25	-3.93708	3.72126	7.76952	14.8	28.4	-21.6	1
9.255	-3.97632	3.86514	7.73028	15.6	26.3	-21	1
9.26	-4.0875	3.83244	7.73028	16.8	24.7	-19.2	1
9.265	-4.3164	4.0548	7.880701	18.4	23.2	-17.7	1
9.27	-4.0875	4.0875	7.76952	20.7	21.7	-17.9	1
9.275	-4.23792	4.01556	7.808761	22.1	20	-17.3	1
9.28	-4.20522	3.90438	7.952641	24.8	19.2	-18.1	1
9.285	-4.0875	3.86514	8.02458	27.7	17.7	-18.7	1
9.29	-4.01556	3.90438	7.952641	29.6	16.3	-18.4	1
9.295	-4.16598	3.68202	7.985341	31.5	14.8	-18.2	1
9.3	-4.23792	3.38772	7.84146	33.3	12.7	-16.5	1
9.305	-4.8396	3.45966	7.73028	34.8	10.2	-14.9	1
9.31	-4.8396	3.90438	7.65834	36	6.3	-12.8	1
9.315	-4.87884	4.12674	7.62564	36.5	2.6	-10.5	1
9.32	-4.61724	4.75458	8.13576	36.6	0	-8.8	1
9.325	-4.3164	4.78728	8.312341	34.8	-0.7	-7.5	1
9.33	-4.16598	4.60416	7.985341	32.5	-1.1	-7	1
9.335	-4.20522	4.56492	8.02458	31.1	-1	-7.4	1
9.34	-4.16598	4.60416	7.985341	30.7	-0.4	-7.6	1
9.345	-4.3164	4.6434	7.9134	29.8	-0.9	-6.8	1
9.35	-4.3491	4.56492	7.9134	30.3	-1.7	-7.2	1
9.355	-4.20522	4.6434	7.952641	31.2	-2.6	-8	1
9.36	-3.78666	4.60416	8.2404	32.5	-2.8	-10	1
9.365	-4.0548	4.75458	8.38428	33.6	-2.5	-10.7	1
9.37	-3.67548	4.49298	8.495461	34.3	-1.8	-12.8	1
9.375	-4.01556	4.15944	8.495461	35.8	-1.7	-14.9	1
9.38	-4.12674	4.46028	8.45622	38.5	-2.1	-16.3	1
9.385	-4.42758	4.86576	8.16846	39.6	-3.2	-17	1
9.39	-4.99002	5.04888	7.69758	39.4	-4.9	-17.1	1
9.395	-5.17968	4.9704	7.586401	38.7	-7	-19.2	1
9.4	-4.72842	5.16006	7.65834	38.4	-10.3	-21.1	1
9.405	-4.46682	5.70942	7.880701	38.4	-13	-23.3	1
9.41	-4.53876	5.70942	7.65834	38	-15.7	-26.3	1
9.415	-4.95078	5.78136	7.62564	40.2	-19.3	-32.1	1
9.42	-5.3301	6.00372	7.44252	46.7	-26.3	-42	1
9.425	-5.70288	5.85984	7.33134	55	-34.8	-53.6	1
9.43	-6.45498	5.67672	7.2594	66.9	-47.1	-66.8	1
9.435	-6.97818	5.120821	6.899701	82	-64.3	-82.9	1
9.44	-6.97818	5.00964	6.9324	101.4	-88.2	-101	1
9.445	-5.96448	5.30394	7.33134	123.6	-115.8	-121.5	1
9.45	-4.68918	5.74866	7.9134	146.7	-141.5	-143.3	1
9.455	-3.60354	5.78136	8.2404	172.7	-166.6	-170.8	1
9.46	-2.85144	5.70942	8.35158	188.9	-182.5	-192.6	1
9.465	-2.17128	6.15414	8.45622	200.1	-194.1	-212	1
9.47	-1.87698	6.9978	8.5674	207.8	-202.8	-229.6	1
9.475	-1.2753	7.59294	8.67858	210.4	-205.5	-245.4	1
9.48	-2.0601	7.37058	7.76952	208.9	-203.4	-259	1
9.485	-2.40018	6.74274	7.076281	205.9	-204.8	-266.2	1
9.49	-2.43942	6.63156	7.004341	203	-210	-271.5	1
9.495	-1.7985	6.6708	7.2594	198.3	-213.5	-274.6	1
9.5	-1.12488	6.9651	7.481761	190.4	-213.9	-274.8	1
9.505	-1.15758	7.108981	7.73028	177.5	-209.3	-272.4	1
9.51	-1.45842	6.7035	7.2594	163.7	-203.2	-267.8	1
9.515	-2.24976	5.78136	6.53346	149.6	-196.9	-260	1
9.52	-3.26346	5.37588	6.20646	137.5	-192.5	-251.5	1
9.525	-4.12674	5.30394	6.20646	126.5	-191	-240.8	1
9.53	-4.53876	5.232	5.99064	111.8	-190.4	-227.9	1
9.535	-4.8396	4.89846	5.80752	99.6	-189.7	-217.3	1
9.54	-5.21892	4.49298	5.66364	87.5	-189.3	-207	1
9.545	-5.51322	4.0548	5.44782	76.1	-189.9	-196.4	1
9.55	-5.55246	3.72126	5.36934	64.8	-192	-184.9	1
9.555	-5.29086	3.38772	5.08158	52.7	-193.2	-174.2	1
9.56	-4.76766	3.02148	5.15352	40.3	-192.2	-161.9	1
9.565	-4.3491	3.53814	6.500761	25.8	-187.7	-143.5	1
9.57	-3.86514	4.49298	7.9134	10.9	-180	-126	1
9.575	-1.83774	4.3818	9.80346	-10.7	-165.6	-102.9	1
9.58	-0.41202	6.114901	12.05322	-35.2	-142.1	-73.3	1
9.585	1.08564	3.4989	10.31358	-59.9	-98.1	-38.4	1
9.59	-5.89254	2.24322	10.24164	-84.6	-37.3	15	1
9.595	-14.82618	-0.2943	6.605401	-106.3	-22.4	64.1	1
9.6	-14.00214	-0.9940801	3.9567	-117.7	-50.2	101	1
9.605	-10.69944	0.36624	5.918701	-107	-73.6	108.2	1
9.61	-5.25162	2.83836	9.731521	-90.3	-98.2	106.8	1
9.615	1.0137	3.38772	11.65428	-84.1	-110.6	97.3	1
9.62	4.0548	4.23792	12.12516	-79.6	-110.8	83.5	1
9.625	6.605401	6.52038	12.38022	-71.4	-96.3	52.9	1
9.63	4.46682	6.6708	11.54964	-64.4	-81.4	34.3	1
9.635	4.0875	5.487061	11.1834	-56.1	-65.4	17.7	1
9.64	1.87698	4.56492	10.8564	-46.7	-53.2	10.9	1
9.645	1.94892	4.78728	10.71252	-39	-39.6	3.9	1
9.65	1.308	5.487061	10.1697	-32.2	-25.9	-2.3	1
9.655	0.33354	5.67672	9.587641	-28.3	-17.3	-4.2	1
9.66	-0.48396	5.37588	9.40452	-24.6	-9.5	-5.8	1
9.665	-0.7848001	5.19276	9.14946	-23.1	-3	-10.5	1
9.67	-1.12488	5.232	9.260641	-21.2	1.3	-13.5	1
9.675	-1.38648	4.86576	9.03828	-19.7	6.9	-18.4	1
9.68	-1.64808	4.78728	9.2214	-18.3	10.9	-21.9	1
9.685	-2.21052	4.71534	8.93364	-16.8	15.4	-24.9	1
9.69	-3.00186	4.6434	8.606641	-14.3	18.2	-27.3	1
9.695	-3.5643	4.42104	8.42352	-12.1	19.8	-28.1	1
9.7	-3.97632	4.15944	8.312341	-10.6	19.2	-27.3	1
9.705	-4.23792	4.15944	8.16846	-9.7	17	-25	1
9.71	-4.38834	4.3491	8.16846	-9.1	13.8	-21.3	1
9.715	-4.27716	4.12674	8.312341	-8.4	10	-17.5	1
9.72	-3.97632	4.01556	8.495461	-7.7	6.9	-13	1
9.725	-3.8259	3.94362	8.5347	-6.9	3.8	-9.8	1
9.73	-3.8259	4.01556	8.5347	-6.4	1.1	-7.2	1
9.735	-3.86514	4.0875	8.45622	-5.5	-1.6	-4.9	1
9.74	-3.78666	4.15944	8.42352	-5.2	-4.4	-1.6	1
9.745	-3.63624	4.12674	8.495461	-5.8	-7	1	1
9.75	-3.41388	4.15944	8.5674	-5.9	-9.6	3.5	1
9.755	-3.15228	4.27062	8.711281	-6.1	-11.5	5	1
9.76	-2.8122	4.23792	8.82246	-6	-13	6.1	1
9.765	-2.47212	4.23792	9.03828	-5.6	-13.3	6.1	1
9.77	-2.17128	4.30986	9.260641	-5.4	-13.3	5.3	1
9.775	-1.57614	4.3491	9.260641	-5.1	-12.1	4.4	1
9.78	-1.38648	4.3491	9.33258	-4.7	-10	2.7	1
9.785	-1.57614	4.19868	9.260641	-3.5	-8.1	1.3	1
9.79	-1.72656	4.12674	9.2214	-2.8	-6.6	0	1
9.795	-1.83774	4.19868	9.14946	-1.4	-4	-0.5	1
9.8	-1.87698	4.30986	9.03828	-0.2	-2.4	-0.9	1
9.805	-1.87698	4.3818	9.00558	0.7	-0.9	-2	1
9.81	-1.75926	4.3491	9.03828	1.7	0.6	-2.6	1
9.815	-1.75926	4.0875	9.188701	2.3	2.8	-3.7	1
9.82	-1.7985	3.75396	9.14946	3.5	6.6	-5.8	1
9.825	-2.17128	3.64932	9.14946	4.9	8.7	-7	1
9.83	-2.5506	3.68202	8.96634	5.5	10	-6.8	1
9.835	-2.70102	3.68202	8.8617	6.3	10	-6.3	1
9.84	-2.74026	3.75396	8.78322	6.6	9.4	-5.1	1
9.845	-2.8122	3.72126	8.8617	6.7	8.8	-4.3	1
9.85	-2.89068	3.90438	8.711281	6	7.7	-2.9	1
9.855	-3.0738	3.83244	8.606641	5.9	6.7	-0.3	1
9.86	-3.11304	3.94362	8.711281	5.6	5.2	1.6	1
9.865	-3.0738	3.97632	8.63934	5.9	3.3	3.5	1
9.87	-2.89068	4.12674	8.78322	6.9	1.3	5.1	1
9.875	-2.85144	3.86514	8.96634	8.7	0.4	6.4	1
9.88	-3.00186	3.72126	8.93364	11	-0.5	6.6	1
9.885	-3.37464	3.53814	9.00558	12.2	-2.1	7	1
9.89	-3.41388	3.57084	9.07752	13.5	-3.7	7.5	1
9.895	-3.15228	3.64932	9.293341	15.2	-5.6	8.8	1
9.9	-2.92338	3.64932	9.47646	18.5	-6.7	10.5	1
9.905	-2.85144	3.57084	9.62034	24.4	-7.7	11.8	1
9.91	-2.66178	3.53814	9.875401	29.9	-8.5	12.5	1
9.915	-2.8122	3.38772	9.875401	37.3	-10.4	12.6	1
9.92	-3.00186	3.4989	9.91464	45.1	-13	13	1
9.925	-2.85144	3.57084	9.692281	54.7	-17.4	12.7	1
9.93	-2.92338	3.68202	10.2024	68.9	-23.1	11.6	1
9.935	-5.14044	2.943	9.692281	80	-27.8	11.9	1
9.94	-5.89254	3.27654	9.76422	94.8	-46.8	12	1
9.945	-4.8396	3.38772	10.71252	110.2	-65	10.2	1
9.95	-1.5369	4.01556	11.62158	121.4	-72.6	4.2	1
9.955	-2.8122	3.90438	10.96758	127.1	-63	-1.9	1
9.96	-4.0548	3.68202	10.5294	132.3	-60.4	-5.8	1
9.965	-4.42758	3.75396	10.31358	141.4	-75.6	-13	1
9.97	-4.16598	3.90438	10.41822	148.1	-89.5	-23.3	1
9.975	-3.93708	3.68202	10.2024	153.3	-105.9	-37.1	1
9.98	-3.8259	3.4989	10.45746	157.7	-123.7	-51.1	1
9.985	-4.72842	3.13266	10.38552	158.2	-140	-67.7	1
9.99	-6.15414	2.53752	10.05852	155.3	-158.9	-89.3	1
[truncated: 4,207 more rows]
