# Supplementary material for: Real-Time Detection of Freezing Motions in Parkinson's Patients for Adaptive Gait Phase Synchronous Cueing
Source: Front Neurol. 2021 Dec 6;12:720516. doi: 10.3389/fneur.2021.720516 (PMC8685223; doi:10.3389/fneur.2021.720516)
Supplement: Supplementary file 2 [file Data_Sheet_2.zip › data/S7/S7_left_foot_trial_2.csv]

time	acc_x	acc_y	acc_z	gyr_x	gyr_y	gyr_z	FoG
0	-3.22422	4.23792	8.5347	0.2	0	0.2	0
0.005	-3.22422	4.15944	8.5674	0.5	-0.2	0	0
0.01	-3.22422	4.15944	8.606641	0.9	-0.6	0	0
0.015	-3.22422	4.23792	8.606641	1.1	-0.2	0	0
0.02	-3.22422	4.19868	8.5347	0.7	0.1	-0.2	0
0.025	-3.26346	4.23792	8.5674	0.7	0	0.1	0
0.03	-3.26346	4.0875	8.5674	0.2	-0.3	-0.2	0
0.035	-3.22422	4.19868	8.606641	0.6	-0.1	-0.2	0
0.04	-3.15228	4.23792	8.606641	0.9	0	-0.2	0
0.045	-3.3027	4.19868	8.606641	0.4	-0.1	-0.2	0
0.05	-3.22422	4.12674	8.63934	0.7	-0.1	-0.2	0
0.055	-3.22422	4.15944	8.63934	0.6	0	-0.2	0
0.06	-3.22422	4.19868	8.63934	0.4	0	-0.2	0
0.065	-3.22422	4.27062	8.63934	0.4	-0.2	-0.1	0
0.07	-3.22422	4.19868	8.5674	0.4	-0.2	-0.2	0
0.075	-3.26346	4.23792	8.606641	0.5	-0.2	0	0
0.08	-3.18498	4.27062	8.606641	0.3	-0.2	-0.2	0
0.085	-3.26346	4.19868	8.63934	-0.1	-0.2	0	0
0.09	-3.22422	4.19868	8.606641	0.2	-0.4	0	0
0.095	-3.22422	4.15944	8.606641	0.8	-0.2	0	0
0.1	-3.26346	4.23792	8.63934	0.7	-0.2	0.5	0
0.105	-3.22422	4.23792	8.606641	0.5	0	0	0
0.11	-3.22422	4.19868	8.606641	0.4	-0.1	0	0
0.115	-3.22422	4.19868	8.63934	0.6	-0.4	0	0
0.12	-3.22422	4.19868	8.606641	0.4	-0.2	0	0
0.125	-3.18498	4.23792	8.606641	0	-0.1	-0.4	0
0.13	-3.18498	4.19868	8.5674	0	-0.3	-0.5	0
0.135	-3.22422	4.27062	8.606641	0.2	0.1	0	0
0.14	-3.26346	4.27062	8.5347	0.2	0	0	0
0.145	-3.26346	4.19868	8.5347	0.7	0.2	0	0
0.15	-3.26346	4.15944	8.5674	0.5	0.1	0.4	0
0.155	-3.18498	4.19868	8.606641	0.8	-0.2	0.2	0
0.16	-3.18498	4.19868	8.5674	0.9	-0.3	0.1	0
0.165	-3.18498	4.15944	8.606641	-0.1	0	0	0
0.17	-3.22422	4.19868	8.63934	-0.1	0	-0.2	0
0.175	-3.22422	4.23792	8.67858	0.2	-0.2	0.2	0
0.18	-3.22422	4.23792	8.63934	0.2	-0.7	0.3	0
0.185	-3.26346	4.27062	8.606641	0.3	-0.1	0.1	0
0.19	-3.22422	4.27062	8.5674	0	-0.1	-0.2	0
0.195	-3.22422	4.15944	8.63934	0.4	-0.2	-0.4	0
0.2	-3.22422	4.19868	8.67858	0.5	-0.3	0	0
0.205	-3.22422	4.19868	8.63934	0	-0.2	0	0
0.21	-3.18498	4.27062	8.63934	0.6	-0.3	-0.1	0
0.215	-3.22422	4.15944	8.67858	0.4	0	0	0
0.22	-3.18498	4.15944	8.63934	0.4	0	-0.2	0
0.225	-3.18498	4.19868	8.606641	0.7	-0.2	0.1	0
0.23	-3.22422	4.23792	8.63934	0.7	0	0	0
0.235	-3.18498	4.19868	8.67858	0.6	0	-0.2	0
0.24	-3.22422	4.19868	8.606641	0.2	0.2	0	0
0.245	-3.22422	4.15944	8.606641	0.2	0	0	0
0.25	-3.18498	4.19868	8.5674	0.4	0	-0.5	0
0.255	-3.18498	4.15944	8.63934	0.6	-0.1	0	0
0.26	-3.18498	4.19868	8.63934	0.4	-0.1	0	0
0.265	-3.26346	4.19868	8.606641	0.7	0	-0.1	0
0.27	-3.22422	4.19868	8.5674	0.6	0.2	-0.2	0
0.275	-3.18498	4.23792	8.5674	0.6	-0.1	-0.4	0
0.28	-3.22422	4.15944	8.606641	0.6	-0.3	-0.3	0
0.285	-3.18498	4.23792	8.606641	0.2	0.1	0	0
0.29	-3.18498	4.19868	8.606641	0.4	0	0	0
0.295	-3.26346	4.15944	8.63934	0	0	-0.1	0
0.3	-3.22422	4.19868	8.5347	0.4	0.2	0	0
0.305	-3.22422	4.19868	8.606641	0.2	0.2	-0.2	0
0.31	-3.15228	4.23792	8.606641	0.3	0	0	0
0.315	-3.22422	4.23792	8.606641	0.4	0	0.2	0
0.32	-3.26346	4.27062	8.606641	0.4	0	-0.1	0
0.325	-3.22422	4.15944	8.606641	0.3	-0.2	-0.3	0
0.33	-3.26346	4.27062	8.5674	0.8	0	-0.1	0
0.335	-3.26346	4.23792	8.63934	0.6	0	0	0
0.34	-3.22422	4.23792	8.5674	0.4	0.2	0	0
0.345	-3.18498	4.23792	8.606641	0.2	0	-0.4	0
0.35	-3.22422	4.15944	8.5347	0.6	0	-0.1	0
0.355	-3.22422	4.19868	8.5674	0.1	0	0.2	0
0.36	-3.22422	4.19868	8.606641	0.3	0	0	0
0.365	-3.22422	4.19868	8.5674	0.4	0	0	0
0.37	-3.22422	4.19868	8.606641	0.7	0	-0.1	0
0.375	-3.22422	4.15944	8.606641	0.7	-0.1	-0.2	0
0.38	-3.22422	4.19868	8.63934	0.4	0	-0.6	0
0.385	-3.18498	4.19868	8.606641	0	0	-0.4	0
0.39	-3.18498	4.27062	8.606641	0.2	0.1	0	0
0.395	-3.22422	4.19868	8.606641	0.4	0	-0.1	0
0.4	-3.18498	4.23792	8.606641	0.6	0	-0.2	0
0.405	-3.22422	4.15944	8.63934	0.3	0	-0.1	0
0.41	-3.22422	4.27062	8.5674	0	0	0	0
0.415	-3.18498	4.19868	8.5674	0.2	0	-0.2	0
0.42	-3.22422	4.19868	8.5674	0.1	-0.1	-0.2	0
0.425	-3.22422	4.15944	8.5674	0.3	-0.4	0	0
0.43	-3.22422	4.19868	8.606641	0.3	-0.4	-0.3	0
0.435	-3.22422	4.19868	8.5674	0.6	-0.2	0.2	0
0.44	-3.22422	4.23792	8.606641	0	-0.1	-0.3	0
0.445	-3.22422	4.19868	8.63934	0.3	0	0	0
0.45	-3.18498	4.19868	8.5347	0.5	-0.4	0.2	0
0.455	-3.22422	4.19868	8.63934	0.4	-0.4	0.3	0
0.46	-3.26346	4.19868	8.5674	0.1	0	0.1	0
0.465	-3.18498	4.15944	8.63934	0.4	-0.2	0.1	0
0.47	-3.26346	4.19868	8.63934	0.6	0	0.5	0
0.475	-3.18498	4.19868	8.606641	0.2	0	0	0
0.48	-3.22422	4.15944	8.5674	0	-0.2	0	0
0.485	-3.22422	4.19868	8.5674	-0.2	0	0.4	0
0.49	-3.22422	4.15944	8.63934	0.2	-0.5	0	0
0.495	-3.18498	4.12674	8.606641	0.8	-0.7	0.3	0
0.5	-3.22422	4.19868	8.5674	0.9	-0.5	0.2	0
0.505	-3.22422	4.12674	8.5674	0.4	-0.1	-0.3	0
0.51	-3.18498	4.15944	8.67858	0.2	-0.4	-0.4	0
0.515	-3.18498	4.19868	8.63934	0.2	-0.2	0	0
0.52	-3.22422	4.15944	8.606641	0.3	0	0.1	0
0.525	-3.18498	4.19868	8.606641	0.7	0	-0.1	0
0.53	-3.22422	4.19868	8.63934	0.7	-0.1	0.4	0
0.535	-3.18498	4.15944	8.5674	0.5	0	0	0
0.54	-3.18498	4.19868	8.67858	0.7	0	0	0
0.545	-3.18498	4.19868	8.606641	0.4	-0.1	-0.1	0
0.55	-3.22422	4.19868	8.5674	0.4	-0.3	-0.1	0
0.555	-3.18498	4.15944	8.606641	0.4	-0.1	0.2	0
0.56	-3.18498	4.15944	8.606641	0.9	-0.1	0.1	0
0.565	-3.22422	4.19868	8.5674	0.5	0	-0.2	0
0.57	-3.18498	4.19868	8.5347	0.2	0.1	-0.2	0
0.575	-3.22422	4.23792	8.63934	0.3	-0.2	0	0
0.58	-3.18498	4.15944	8.63934	0.4	-0.6	0.4	0
0.585	-3.18498	4.19868	8.63934	0.2	0	0.1	0
0.59	-3.18498	4.15944	8.67858	0.4	0.2	0	0
0.595	-3.22422	4.12674	8.63934	0.7	0.4	0	0
0.6	-3.15228	4.23792	8.5674	0.7	0	0.1	0
0.605	-3.18498	4.15944	8.606641	0.5	0	-0.2	0
0.61	-3.15228	4.30986	8.5674	0.5	0	-0.1	0
0.615	-3.22422	4.19868	8.606641	0.5	-0.2	0	0
0.62	-3.22422	4.15944	8.606641	0.8	-0.2	0.2	0
0.625	-3.22422	4.15944	8.606641	0.5	0.2	-0.2	0
0.63	-3.18498	4.15944	8.606641	0.2	0	-0.4	0
0.635	-3.22422	4.23792	8.606641	0.7	-0.1	0	0
0.64	-3.22422	4.19868	8.606641	0.7	0	0.3	0
0.645	-3.18498	4.19868	8.63934	0.5	-0.2	-0.3	0
0.65	-3.18498	4.23792	8.5674	0.8	-0.3	-0.5	0
0.655	-3.22422	4.23792	8.63934	0.4	0	-0.4	0
0.66	-3.18498	4.19868	8.606641	0.5	0	0	0
0.665	-3.22422	4.23792	8.606641	0.2	0	0.1	0
0.67	-3.18498	4.15944	8.63934	0.5	0	-0.4	0
0.675	-3.26346	4.30986	8.5674	0.7	0.1	0	0
0.68	-3.26346	4.19868	8.606641	0.4	0.2	-0.2	0
0.685	-3.18498	4.19868	8.5674	0.6	0	-0.3	0
0.69	-3.26346	4.19868	8.5347	0.7	0	-0.4	0
0.695	-3.22422	4.19868	8.63934	0.4	0.2	-0.2	0
0.7	-3.18498	4.19868	8.5347	0.2	0	-0.2	0
0.705	-3.26346	4.19868	8.63934	0.2	0	-0.4	0
0.71	-3.22422	4.19868	8.5674	0	0	-0.3	0
0.715	-3.26346	4.19868	8.5674	0.1	-0.3	-0.2	0
0.72	-3.22422	4.19868	8.5674	0.4	0	0	0
0.725	-3.26346	4.19868	8.63934	0.5	0	-0.4	0
0.73	-3.22422	4.23792	8.606641	0.7	0	-0.1	0
0.735	-3.22422	4.19868	8.63934	0.6	0.2	0	0
0.74	-3.26346	4.15944	8.5347	0.4	0	0	0
0.745	-3.26346	4.19868	8.606641	0.3	0	0	0
0.75	-3.22422	4.15944	8.606641	0.5	0	-0.4	0
0.755	-3.26346	4.19868	8.63934	0.6	0	0	0
0.76	-3.26346	4.27062	8.606641	0.3	0	0.1	0
0.765	-3.22422	4.23792	8.606641	0.2	0	-0.1	0
0.77	-3.22422	4.19868	8.495461	0	0.1	0.8	0
0.775	-3.26346	4.19868	8.5674	0.2	0	0.3	0
0.78	-3.22422	4.19868	8.63934	0.2	0	0.5	0
0.785	-3.22422	4.19868	8.63934	-0.1	0	0.2	0
0.79	-3.18498	4.15944	8.606641	0.2	-0.4	0	0
0.795	-3.22422	4.19868	8.606641	0.6	-0.1	0.3	0
0.8	-3.22422	4.23792	8.606641	0.3	-0.1	0.1	0
0.805	-3.22422	4.23792	8.67858	0.4	-0.2	0	0
0.81	-3.22422	4.15944	8.5674	0	0	0	0
0.815	-3.18498	4.19868	8.67858	0	-0.2	-0.1	0
0.82	-3.22422	4.15944	8.63934	0	0	0.2	0
0.825	-3.22422	4.19868	8.606641	0.4	0.2	0	0
0.83	-3.22422	4.19868	8.5674	0.6	-0.2	0.1	0
0.835	-3.22422	4.19868	8.63934	0.4	-0.5	0.2	0
0.84	-3.22422	4.19868	8.5674	0.5	-0.1	0.2	0
0.845	-3.18498	4.19868	8.5674	0.4	0	0.2	0
0.85	-3.26346	4.15944	8.606641	0.5	-0.1	0.2	0
0.855	-3.22422	4.23792	8.606641	0	-0.5	0.6	0
0.86	-3.22422	4.23792	8.5674	0.1	-0.4	0.2	0
0.865	-3.22422	4.19868	8.5674	0.2	-0.4	0	0
0.87	-3.22422	4.19868	8.606641	0	-0.1	-0.1	0
0.875	-3.26346	4.23792	8.5674	0.2	-0.2	0	0
0.88	-3.18498	4.23792	8.67858	0.9	-0.2	0	0
0.885	-3.22422	4.19868	8.63934	1	-0.2	0.2	0
0.89	-3.22422	4.19868	8.606641	0.7	0	0.2	0
0.895	-3.22422	4.19868	8.606641	0.8	-0.4	-0.1	0
0.9	-3.18498	4.23792	8.63934	1.1	-0.1	0.3	0
0.905	-3.26346	4.23792	8.5347	0.9	-0.1	0.2	0
0.91	-3.22422	4.15944	8.606641	0.5	-0.2	-0.2	0
0.915	-3.22422	4.15944	8.5674	0.3	-0.2	0.2	0
0.92	-3.22422	4.19868	8.5674	0.2	-0.4	0	0
0.925	-3.26346	4.19868	8.606641	0.4	-0.5	-0.2	0
0.93	-3.22422	4.19868	8.63934	0	-0.2	-0.2	0
0.935	-3.26346	4.23792	8.5674	0.5	-0.2	-0.3	0
0.94	-3.22422	4.23792	8.606641	0.2	0	0	0
0.945	-3.18498	4.19868	8.63934	0.4	0	0	0
0.95	-3.22422	4.19868	8.606641	0.7	0.1	0.4	0
0.955	-3.18498	4.23792	8.606641	0.3	-0.1	0	0
0.96	-3.22422	4.23792	8.63934	0.2	-0.4	0	0
0.965	-3.22422	4.15944	8.606641	0	0	0	0
0.97	-3.22422	4.19868	8.63934	0.3	0	-0.1	0
0.975	-3.22422	4.19868	8.5674	0.2	-0.2	0	0
0.98	-3.22422	4.19868	8.63934	0.3	-0.2	-0.2	0
0.985	-3.22422	4.23792	8.606641	0.5	0	-0.2	0
0.99	-3.18498	4.15944	8.606641	0.9	-0.4	-0.1	0
0.995	-3.15228	4.15944	8.606641	0.7	-0.1	-0.1	0
1	-3.18498	4.19868	8.606641	0.2	0	0.3	0
1.005	-3.26346	4.19868	8.63934	-0.1	0	-0.1	0
1.01	-3.26346	4.23792	8.63934	0.4	-0.3	0	0
1.015	-3.22422	4.15944	8.606641	0.3	0	0	0
1.02	-3.15228	4.15944	8.606641	0.4	0	0.3	0
1.025	-3.18498	4.19868	8.63934	0.5	-0.1	0.2	0
1.03	-3.18498	4.23792	8.63934	0.6	0.1	-0.1	0
1.035	-3.26346	4.15944	8.63934	0.7	0.1	-0.2	0
1.04	-3.22422	4.15944	8.606641	0.4	0	0	0
1.045	-3.26346	4.15944	8.63934	0.7	0.3	0	0
1.05	-3.22422	4.23792	8.606641	0.5	-0.1	-0.2	0
1.055	-3.22422	4.19868	8.63934	0.6	0	-0.4	0
1.06	-3.26346	4.15944	8.5674	0.4	0	-0.4	0
1.065	-3.22422	4.19868	8.5347	0.3	-0.4	-0.2	0
1.07	-3.26346	4.23792	8.5674	0.4	-0.4	0.2	0
1.075	-3.22422	4.23792	8.606641	0.8	-0.3	0	0
1.08	-3.18498	4.15944	8.606641	0.4	-0.5	-0.1	0
1.085	-3.22422	4.19868	8.5674	0.4	-0.2	-0.2	0
1.09	-3.22422	4.23792	8.5674	0.8	-0.2	-0.4	0
1.095	-3.15228	4.12674	8.63934	0.8	-0.2	-0.3	0
1.1	-3.22422	4.19868	8.63934	0.9	0	-0.2	0
1.105	-3.15228	4.19868	8.63934	0.4	0.1	-0.1	0
1.11	-3.18498	4.23792	8.606641	0.2	0	0	0
1.115	-3.22422	4.15944	8.63934	0.4	0	0	0
1.12	-3.18498	4.23792	8.5674	0	-0.1	0	0
1.125	-3.22422	4.19868	8.67858	-0.2	0	0.1	0
1.13	-3.18498	4.23792	8.5674	0.3	-0.1	0.4	0
1.135	-3.22422	4.19868	8.5674	0.1	-0.1	0	0
1.14	-3.18498	4.19868	8.5674	0	-0.2	-0.3	0
1.145	-3.22422	4.15944	8.63934	0.6	0	0	0
1.15	-3.22422	4.19868	8.606641	0.8	-0.2	0.2	0
1.155	-3.22422	4.15944	8.67858	0.5	-0.4	0	0
1.16	-3.22422	4.23792	8.63934	0.2	-0.2	0.3	0
1.165	-3.22422	4.19868	8.67858	0.4	0	0.6	0
1.17	-3.18498	4.27062	8.5674	0.4	-0.1	0	0
1.175	-3.22422	4.15944	8.67858	0.2	0	0.2	0
1.18	-3.22422	4.30986	8.606641	0.2	-0.3	0.5	0
1.185	-3.22422	4.19868	8.5674	0.6	-0.2	0.2	0
1.19	-3.22422	4.19868	8.606641	0.6	0	0	0
1.195	-3.15228	4.23792	8.606641	0.4	-0.3	-0.1	0
1.2	-3.26346	4.23792	8.63934	0	-0.7	0.2	0
1.205	-3.22422	4.27062	8.606641	0.4	-0.7	0.1	0
1.21	-3.22422	4.15944	8.5674	0.2	-0.1	0	0
1.215	-3.22422	4.19868	8.606641	0.3	0.1	0	0
1.22	-3.22422	4.19868	8.5674	0.2	-0.1	-0.1	0
1.225	-3.26346	4.12674	8.63934	0.2	-0.4	0	0
1.23	-3.18498	4.19868	8.606641	0.2	-0.6	0	0
1.235	-3.22422	4.19868	8.5347	0.3	0	0	0
1.24	-3.22422	4.15944	8.63934	0.3	0.2	0.3	0
1.245	-3.18498	4.15944	8.606641	0.4	-0.2	0.3	0
1.25	-3.26346	4.15944	8.606641	0.9	-0.1	0.7	0
1.255	-3.18498	4.19868	8.606641	0.1	-0.2	0	0
1.26	-3.22422	4.19868	8.5674	0	-0.2	0.1	0
1.265	-3.18498	4.19868	8.606641	0.6	-0.2	0	0
1.27	-3.22422	4.23792	8.606641	0.5	-0.2	0	0
1.275	-3.26346	4.19868	8.606641	0.5	0	0.2	0
1.28	-3.22422	4.23792	8.606641	0.9	0	0	0
1.285	-3.22422	4.19868	8.63934	0.2	-0.1	0	0
1.29	-3.22422	4.19868	8.63934	0	-0.2	0	0
1.295	-3.18498	4.23792	8.63934	0.3	0	0.1	0
1.3	-3.26346	4.19868	8.606641	0.4	0	0.4	0
1.305	-3.26346	4.15944	8.5674	0.2	0	-0.2	0
1.31	-3.18498	4.19868	8.5674	0.2	-0.2	0	0
1.315	-3.18498	4.23792	8.606641	0.1	-0.3	0.2	0
1.32	-3.26346	4.23792	8.606641	0.3	0	0.5	0
1.325	-3.26346	4.15944	8.606641	0.6	-0.2	0.2	0
1.33	-3.18498	4.19868	8.606641	0.4	-0.5	-0.3	0
1.335	-3.18498	4.19868	8.606641	0.6	-0.3	0	0
1.34	-3.18498	4.19868	8.5674	0.4	-0.4	0	0
1.345	-3.22422	4.19868	8.606641	0.4	-0.4	0.7	0
1.35	-3.18498	4.19868	8.606641	0.4	-0.1	0.3	0
1.355	-3.18498	4.12674	8.606641	0.4	-0.3	0.1	0
1.36	-3.18498	4.23792	8.5347	0	-0.1	0	0
1.365	-3.22422	4.23792	8.5674	0.2	-0.2	-0.2	0
1.37	-3.22422	4.19868	8.606641	0.4	0	0	0
1.375	-3.22422	4.15944	8.606641	0.3	0.2	-0.2	0
1.38	-3.22422	4.19868	8.5674	0.6	0.1	-0.2	0
1.385	-3.18498	4.23792	8.63934	0.7	0	-0.2	0
1.39	-3.18498	4.19868	8.606641	0.8	0	-0.1	0
1.395	-3.18498	4.15944	8.606641	0.4	-0.1	0	0
1.4	-3.15228	4.27062	8.63934	0.3	0	-0.4	0
1.405	-3.15228	4.19868	8.606641	0.6	0	0	0
1.41	-3.22422	4.23792	8.5347	0	0	0	0
1.415	-3.18498	4.23792	8.5674	0.1	-0.3	0	0
1.42	-3.18498	4.23792	8.606641	0	-0.4	0.3	0
1.425	-3.22422	4.23792	8.63934	0	0	0.4	0
1.43	-3.22422	4.15944	8.606641	0.4	-0.2	0.4	0
1.435	-3.22422	4.15944	8.5674	0.5	-0.2	0.2	0
1.44	-3.18498	4.19868	8.606641	0.6	0	0.2	0
1.445	-3.22422	4.19868	8.606641	0.5	-0.1	0	0
1.45	-3.18498	4.15944	8.63934	0.5	0	0	0
1.455	-3.18498	4.19868	8.63934	0.3	0	0.1	0
1.46	-3.18498	4.12674	8.606641	0.2	0	0	0
1.465	-3.22422	4.15944	8.606641	0.2	0	0	0
1.47	-3.22422	4.23792	8.606641	0	0	-0.1	0
1.475	-3.26346	4.19868	8.5674	0	0.3	0.2	0
1.48	-3.18498	4.23792	8.606641	0.6	0.3	0	0
1.485	-3.18498	4.19868	8.606641	0.7	0	-0.2	0
1.49	-3.26346	4.19868	8.5347	0.4	-0.4	0	0
1.495	-3.26346	4.19868	8.606641	0	-0.2	0.1	0
1.5	-3.22422	4.23792	8.5674	0.2	0	0	0
1.505	-3.26346	4.15944	8.606641	0.1	0	0	0
1.51	-3.22422	4.12674	8.606641	0.1	0	0	0
1.515	-3.22422	4.19868	8.5674	0.2	0.1	0.2	0
1.52	-3.18498	4.23792	8.63934	0.1	0	0	0
1.525	-3.18498	4.19868	8.63934	0.2	-0.2	0.1	0
1.53	-3.18498	4.15944	8.63934	0.2	0	-0.4	0
1.535	-3.22422	4.19868	8.5674	0.2	0.2	-0.1	0
1.54	-3.18498	4.19868	8.5674	0	0.2	0	0
1.545	-3.18498	4.15944	8.67858	0.4	-0.2	0.2	0
1.55	-3.22422	4.15944	8.606641	0.4	-0.1	0.2	0
1.555	-3.18498	4.23792	8.63934	0.3	-0.2	0.2	0
1.56	-3.18498	4.19868	8.63934	0.4	-0.2	0.4	0
1.565	-3.18498	4.23792	8.606641	0.5	0	0.2	0
1.57	-3.22422	4.19868	8.5347	0	0.1	0	0
1.575	-3.22422	4.19868	8.606641	0	0	0.1	0
1.58	-3.22422	4.15944	8.67858	0	0.2	0	0
1.585	-3.18498	4.15944	8.63934	0.2	0	0.2	0
1.59	-3.22422	4.19868	8.63934	0.4	0	0.5	0
1.595	-3.15228	4.19868	8.606641	0.7	0	0.7	0
1.6	-3.18498	4.19868	8.606641	0.4	0	0.4	0
1.605	-3.18498	4.23792	8.5674	0.3	0.1	0	0
1.61	-3.22422	4.19868	8.606641	0.2	0	0	0
1.615	-3.22422	4.19868	8.606641	0.2	0.1	0	0
1.62	-3.18498	4.12674	8.63934	0.3	-0.1	0.2	0
1.625	-3.18498	4.23792	8.606641	0.4	-0.2	0.2	0
1.63	-3.18498	4.19868	8.606641	0.2	0	0	0
1.635	-3.18498	4.23792	8.5674	0.3	0	0.5	0
1.64	-3.22422	4.19868	8.63934	0.4	-0.2	0	0
1.645	-3.15228	4.19868	8.606641	0.3	0	0	0
1.65	-3.18498	4.15944	8.606641	0.5	0.2	0.1	0
1.655	-3.22422	4.15944	8.5674	0.5	0	-0.1	0
1.66	-3.18498	4.19868	8.5674	0.5	0	-0.2	0
1.665	-3.26346	4.19868	8.606641	0.4	0	0.1	0
1.67	-3.26346	4.23792	8.63934	0.4	-0.2	0.6	0
1.675	-3.22422	4.19868	8.63934	0.4	-0.3	0.3	0
1.68	-3.18498	4.19868	8.63934	0.4	-0.4	0.1	0
1.685	-3.15228	4.12674	8.606641	0.4	0.2	0	0
1.69	-3.18498	4.27062	8.606641	0.2	0.1	0.2	0
1.695	-3.22422	4.23792	8.5674	0.4	-0.4	0	0
1.7	-3.18498	4.19868	8.606641	0.7	-0.3	0.6	0
1.705	-3.15228	4.15944	8.606641	0.5	-0.2	0	0
1.71	-3.22422	4.15944	8.5674	0.3	-0.1	-0.1	0
1.715	-3.18498	4.19868	8.606641	0.3	0	0	0
1.72	-3.18498	4.19868	8.67858	0.7	-0.1	-0.1	0
1.725	-3.18498	4.19868	8.67858	0.2	-0.2	0	0
1.73	-3.18498	4.23792	8.5674	0.4	-0.1	-0.1	0
1.735	-3.15228	4.15944	8.63934	0.5	-0.4	-0.4	0
1.74	-3.18498	4.23792	8.606641	0.4	-0.7	0.2	0
1.745	-3.18498	4.19868	8.606641	0.1	0.1	0	0
1.75	-3.18498	4.19868	8.606641	0.6	-0.2	0	0
1.755	-3.22422	4.23792	8.606641	0.5	-0.3	0	0
1.76	-3.18498	4.23792	8.63934	0.4	-0.1	-0.3	0
1.765	-3.18498	4.23792	8.5674	0.4	0	0	0
1.77	-3.18498	4.23792	8.63934	0.4	-0.1	0	0
1.775	-3.22422	4.19868	8.63934	0.4	0.2	-0.4	0
1.78	-3.18498	4.23792	8.5347	0.2	0	-0.4	0
1.785	-3.18498	4.19868	8.606641	0.4	-0.1	-0.1	0
1.79	-3.22422	4.15944	8.606641	0.6	-0.4	-0.2	0
1.795	-3.22422	4.23792	8.606641	0.4	0.1	-0.4	0
1.8	-3.18498	4.23792	8.5347	0.4	0	0	0
1.805	-3.18498	4.15944	8.606641	0.7	-0.2	0	0
1.81	-3.22422	4.19868	8.606641	0.2	0	0	0
1.815	-3.18498	4.19868	8.5347	0	0	-0.1	0
1.82	-3.18498	4.19868	8.5674	0.1	-0.4	-0.1	0
1.825	-3.22422	4.19868	8.606641	0.3	-0.2	0.1	0
1.83	-3.22422	4.19868	8.63934	0	-0.3	0	0
1.835	-3.18498	4.23792	8.606641	0.4	-0.1	0.4	0
1.84	-3.22422	4.19868	8.606641	0.4	-0.3	0.4	0
1.845	-3.18498	4.19868	8.606641	0.2	-0.6	0.4	0
1.85	-3.22422	4.19868	8.63934	0.4	-0.4	0	0
1.855	-3.18498	4.19868	8.63934	0.6	-0.1	-0.6	0
1.86	-3.15228	4.27062	8.606641	0.1	0	-0.3	0
1.865	-3.18498	4.23792	8.63934	0.1	0	-0.4	0
1.87	-3.18498	4.27062	8.606641	0.5	0.1	0.2	0
1.875	-3.18498	4.19868	8.606641	0.4	0.2	0.1	0
1.88	-3.18498	4.23792	8.63934	0.5	0.1	0	0
1.885	-3.18498	4.19868	8.67858	0.3	-0.2	-0.3	0
1.89	-3.22422	4.23792	8.606641	0.2	0	-0.5	0
1.895	-3.18498	4.19868	8.606641	0.6	0	0	0
1.9	-3.18498	4.19868	8.606641	0.3	0	0	0
1.905	-3.18498	4.23792	8.63934	0.3	0	0	0
1.91	-3.18498	4.23792	8.5347	0.8	-0.3	0.2	0
1.915	-3.22422	4.23792	8.5674	0.6	-0.2	-0.2	0
1.92	-3.15228	4.19868	8.63934	0.6	0	0	0
1.925	-3.26346	4.23792	8.67858	0	0	0.1	0
1.93	-3.22422	4.19868	8.606641	0	0.4	0	0
1.935	-3.18498	4.15944	8.606641	0.5	0	-0.1	0
1.94	-3.22422	4.19868	8.606641	0.3	0	-0.3	0
1.945	-3.26346	4.15944	8.63934	0	-0.2	-0.2	0
1.95	-3.18498	4.15944	8.606641	0	-0.4	-0.4	0
1.955	-3.22422	4.12674	8.5674	0.4	-0.2	-0.3	0
1.96	-3.18498	4.15944	8.5347	-0.1	-0.2	-0.7	0
1.965	-3.15228	4.19868	8.5674	0.3	0	0	0
1.97	-3.18498	4.19868	8.63934	0	0	0.2	0
1.975	-3.18498	4.19868	8.5347	0.2	0	0.2	0
1.98	-3.18498	4.23792	8.5674	0.2	-0.4	-0.2	0
1.985	-3.22422	4.19868	8.63934	0.2	-0.7	-0.3	0
1.99	-3.22422	4.27062	8.63934	0.5	-0.2	0.6	0
1.995	-3.18498	4.15944	8.606641	0.4	0	0	0
2	-3.22422	4.19868	8.606641	0.4	0	0	0
2.005	-3.18498	4.12674	8.711281	0.8	0	0	0
2.01	-3.22422	4.19868	8.63934	1	0	0	0
2.015	-3.18498	4.15944	8.67858	1.1	-0.2	-0.3	0
2.02	-3.18498	4.23792	8.606641	1	-0.1	-0.3	0
2.025	-3.22422	4.15944	8.606641	1	-0.1	-0.2	0
2.03	-3.22422	4.19868	8.606641	1.4	-0.3	0	0
2.035	-3.26346	4.15944	8.606641	1.4	-0.1	0.1	0
2.04	-3.18498	4.23792	8.606641	0.9	0	0.2	0
2.045	-3.22422	4.19868	8.606641	0.6	-0.2	0.1	0
2.05	-3.22422	4.23792	8.606641	0.6	-0.1	0	0
2.055	-3.15228	4.23792	8.606641	1.4	0	0.2	0
2.06	-3.22422	4.15944	8.63934	1.3	0	0.2	0
2.065	-3.18498	4.19868	8.5674	0.7	-0.3	0.2	0
2.07	-3.22422	4.23792	8.606641	1	-0.6	0	0
2.075	-3.26346	4.19868	8.63934	0.7	-0.4	0.1	0
2.08	-3.18498	4.23792	8.5674	0.9	-0.3	0	0
2.085	-3.15228	4.19868	8.63934	1	-0.5	0.2	0
2.09	-3.18498	4.23792	8.5674	1.1	-0.7	0.4	0
2.095	-3.18498	4.19868	8.5674	0.4	-0.8	0.5	0
2.1	-3.22422	4.19868	8.606641	0.7	-0.7	0.9	0
2.105	-3.22422	4.23792	8.5347	0.2	-0.4	0.7	0
2.11	-3.22422	4.23792	8.606641	0.1	-0.6	1	0
2.115	-3.22422	4.23792	8.5674	0	-0.5	0.9	0
2.12	-3.18498	4.23792	8.5674	-0.2	-0.4	0.3	0
2.125	-3.22422	4.23792	8.63934	0	-0.3	0.7	0
2.13	-3.26346	4.23792	8.63934	0	-0.6	1.3	0
2.135	-3.22422	4.19868	8.606641	-0.6	-0.8	1.1	0
2.14	-3.22422	4.19868	8.606641	-0.7	-0.5	1.1	0
2.145	-3.15228	4.15944	8.63934	-0.4	-0.4	1	0
2.15	-3.15228	4.19868	8.63934	-0.3	-0.7	0.7	0
2.155	-3.18498	4.19868	8.606641	-0.3	-0.9	0.9	0
2.16	-3.22422	4.19868	8.606641	-0.2	-0.7	1.2	0
2.165	-3.18498	4.19868	8.63934	-0.1	-0.5	1.2	0
2.17	-3.11304	4.19868	8.63934	0	-0.7	1.1	0
2.175	-3.22422	4.23792	8.711281	0.2	-0.1	1.5	0
2.18	-3.15228	4.23792	8.606641	0.4	-0.2	1.6	0
2.185	-3.22422	4.19868	8.63934	0	0	1.4	0
2.19	-3.22422	4.19868	8.63934	0	-0.2	1.2	0
2.195	-3.15228	4.19868	8.606641	0.1	-0.4	1.1	0
2.2	-3.11304	4.27062	8.606641	-0.2	-0.9	1.5	0
2.205	-3.22422	4.19868	8.63934	-0.1	-0.9	1.3	0
2.21	-3.22422	4.19868	8.63934	0	-0.4	1.4	0
2.215	-3.18498	4.19868	8.606641	0	-0.6	0.9	0
2.22	-3.26346	4.27062	8.63934	0	-0.4	1.1	0
2.225	-3.18498	4.27062	8.67858	-0.4	-0.4	0.7	0
2.23	-3.11304	4.19868	8.495461	0.2	-0.7	1.2	0
2.235	-3.11304	4.23792	8.63934	0.2	-0.7	1.3	0
2.24	-3.15228	4.19868	8.606641	-0.1	-0.6	1.6	0
2.245	-3.15228	4.23792	8.5674	-0.4	-1.4	1.5	0
2.25	-3.15228	4.19868	8.606641	-0.7	-1.1	1.1	0
2.255	-3.0738	4.23792	8.606641	-0.4	-0.7	0.9	0
2.26	-3.15228	4.19868	8.67858	0	-1.2	1.1	0
2.265	-3.18498	4.19868	8.63934	-0.3	-0.9	1.2	0
2.27	-3.18498	4.19868	8.606641	-0.4	-1.1	1.4	0
2.275	-3.22422	4.19868	8.606641	-0.7	-0.7	1.4	0
2.28	-3.15228	4.15944	8.5674	-0.7	-1.1	1.8	0
2.285	-3.18498	4.23792	8.5674	-0.9	-1	1.6	0
2.29	-3.11304	4.23792	8.63934	-0.6	-0.9	1	0
2.295	-3.15228	4.19868	8.63934	-0.7	-0.6	1.3	0
2.3	-3.15228	4.19868	8.606641	-1	-0.4	1.1	0
2.305	-3.15228	4.19868	8.67858	-0.7	-0.7	1.2	0
2.31	-3.11304	4.23792	8.63934	-0.7	-1	0.9	0
2.315	-3.15228	4.19868	8.67858	-0.6	-0.7	0.9	0
2.32	-3.11304	4.23792	8.63934	-0.9	-0.8	0.8	0
2.325	-3.15228	4.19868	8.63934	-0.7	-0.7	0.9	0
2.33	-3.18498	4.23792	8.5674	-0.7	-0.2	0.9	0
2.335	-3.18498	4.23792	8.606641	-0.9	-0.2	0.6	0
2.34	-3.18498	4.23792	8.63934	-0.9	-0.4	0.9	0
2.345	-3.18498	4.15944	8.711281	-0.9	-0.4	1.1	0
2.35	-3.18498	4.19868	8.67858	-0.9	-0.4	1.4	0
2.355	-3.15228	4.19868	8.63934	-0.9	-0.2	0.9	0
2.36	-3.11304	4.23792	8.606641	-1.1	-0.3	0.9	0
2.365	-3.11304	4.15944	8.606641	-1.7	0	0.9	0
2.37	-3.0738	4.23792	8.63934	-1.6	-0.2	0.6	0
2.375	-3.15228	4.19868	8.711281	-1.2	-0.6	0.3	0
2.38	-3.15228	4.19868	8.711281	-1.9	-0.1	0.4	0
2.385	-3.18498	4.19868	8.63934	-1.7	0	0.4	0
2.39	-3.15228	4.15944	8.606641	-1.4	-0.1	0.5	0
2.395	-3.11304	4.23792	8.711281	-0.9	-0.2	0.2	0
2.4	-3.11304	4.19868	8.67858	-1.1	0	0.1	0
2.405	-3.15228	4.12674	8.63934	-1.2	-0.2	0.4	0
2.41	-3.11304	4.19868	8.63934	-0.9	0	0.6	0
2.415	-3.15228	4.19868	8.63934	-0.8	0	0.2	0
2.42	-3.11304	4.15944	8.63934	-1	0	0.3	0
2.425	-3.11304	4.19868	8.63934	-1.3	-0.1	0	0
2.43	-3.11304	4.23792	8.63934	-1.4	0	-0.2	0
2.435	-3.11304	4.19868	8.63934	-1.5	0	0.2	0
2.44	-3.15228	4.23792	8.63934	-1.7	0	0.4	0
2.445	-3.11304	4.15944	8.711281	-1.8	0	0.2	0
2.45	-3.15228	4.19868	8.67858	-2	0	0	0
2.455	-3.0738	4.15944	8.67858	-2.1	0	0	0
2.46	-3.11304	4.15944	8.67858	-1.7	0.1	0.5	0
2.465	-3.11304	4.19868	8.67858	-1.8	0.2	0	0
2.47	-3.0411	4.15944	8.67858	-2	0.4	-0.1	0
2.475	-3.11304	4.19868	8.63934	-2.4	0.7	0	0
2.48	-3.11304	4.15944	8.63934	-2.3	0.8	-0.1	0
2.485	-3.11304	4.23792	8.606641	-2.3	0.4	-0.2	0
2.49	-3.15228	4.19868	8.63934	-2.5	0.4	-0.2	0
2.495	-3.15228	4.27062	8.606641	-2.7	0.5	0	0
2.5	-3.15228	4.19868	8.606641	-2.7	0.9	-0.2	0
2.505	-3.22422	4.12674	8.606641	-3.1	0.7	-0.5	0
2.51	-3.18498	4.12674	8.5674	-3.4	0.4	0	0
2.515	-3.3027	4.0548	8.5674	-3.1	0.4	0.4	0
2.52	-3.37464	3.97632	8.606641	-3.4	0.4	0.2	0
2.525	-3.41388	4.01556	8.75052	-3.8	0	0.6	0
2.53	-3.26346	3.97632	8.78322	-3.9	-0.2	1	0
2.535	-3.15228	4.01556	8.67858	-5.4	0	1.8	0
2.54	-3.18498	4.0875	8.5674	-6	-0.4	2.3	0
2.545	-3.18498	4.0875	8.711281	-6	-0.6	2.5	0
2.55	-3.18498	4.0548	8.67858	-7	-0.9	2.7	0
2.555	-3.15228	4.0875	8.63934	-7.1	-0.7	2.9	0
2.56	-3.00186	4.0875	8.63934	-7.7	-0.5	3	0
2.565	-3.11304	3.97632	8.67858	-7.4	-1	2.6	0
2.57	-3.18498	3.94362	8.606641	-7.7	-1.1	3.1	0
2.575	-3.15228	3.83244	8.5674	-7.8	-1	3	0
2.58	-3.18498	3.7932	8.5674	-7.7	-1	2.8	0
2.585	-3.3027	3.64932	8.63934	-7.6	-1.3	3.6	0
2.59	-3.37464	3.57084	8.5674	-7.4	-2.3	4.4	0
2.595	-3.48582	3.45966	8.63934	-7.5	-2.9	5.6	0
2.6	-3.60354	3.53814	8.606641	-8.5	-4.3	7.4	0
2.605	-3.52506	3.4989	8.606641	-9.3	-5.3	9.1	0
2.61	-3.5643	3.61008	8.67858	-11.1	-6.7	11.6	0
2.615	-3.60354	3.83244	8.5347	-13	-7.4	14.5	0
2.62	-3.48582	4.19868	8.312341	-15.1	-8.7	16.5	0
2.625	-3.5643	3.94362	8.207701	-16.8	-8.7	19.6	0
2.63	-3.48582	4.12674	8.35158	-17.5	-8	20.7	0
2.635	-3.37464	4.3491	8.45622	-17.7	-7.5	20.6	0
2.64	-2.96262	4.23792	8.606641	-18.7	-8.6	20.5	0
2.645	-2.8122	4.23792	8.75052	-17.2	-9	19.5	0
2.65	-2.89068	4.0548	8.711281	-16.6	-8.4	19	0
2.655	-2.96262	3.90438	8.78322	-15.9	-7	17.5	0
2.66	-2.85144	3.86514	9.03828	-13.7	-6	16.2	0
2.665	-2.70102	3.7932	9.110221	-13	-5.4	15.4	0
2.67	-2.8122	3.57084	9.110221	-11.9	-4.9	15.8	0
2.675	-3.00186	3.68202	9.110221	-10.6	-4.7	17.3	0
2.68	-3.0411	3.97632	9.03828	-9.9	-4.9	18	0
2.685	-3.0411	4.0875	8.894401	-9.8	-5.2	19.1	0
2.69	-2.92338	4.27062	8.82246	-9.9	-5.3	19.4	0
2.695	-2.77296	4.30986	8.894401	-10	-5.3	19.3	0
2.7	-2.62254	4.19868	8.8617	-9.5	-5.3	18.7	0
2.705	-2.62254	4.19868	8.82246	-9.5	-5.4	17.8	0
2.71	-2.66178	4.12674	8.96634	-8.7	-5.9	17.3	0
2.715	-2.77296	4.01556	8.93364	-8.2	-6.1	16.6	0
2.72	-2.74026	4.0875	8.96634	-7.3	-6.2	15.8	0
2.725	-2.62254	4.15944	8.93364	-7	-6.6	15.7	0
2.73	-2.5506	4.12674	8.8617	-6.5	-6.3	15	0
2.735	-2.5506	3.97632	9.07752	-5.7	-6	14.3	0
2.74	-2.58984	4.01556	9.00558	-5.2	-5.4	13	0
2.745	-2.66178	4.15944	8.96634	-4	-4.5	12	0
2.75	-2.62254	3.97632	8.96634	-3.7	-4.1	10.5	0
2.755	-2.66178	3.97632	8.93364	-3.2	-4.1	10.5	0
2.76	-2.77296	3.86514	8.93364	-2.8	-4.4	11.1	0
2.765	-2.92338	3.94362	8.8617	-2.4	-4.5	11.6	0
2.77	-2.89068	3.86514	8.96634	-2.1	-5	12.3	0
2.775	-2.77296	3.83244	9.03828	-1.6	-6.2	12.7	0
2.78	-2.70102	3.86514	9.03828	-2	-6.5	13.1	0
2.785	-2.70102	3.86514	9.00558	-2.1	-6.5	13	0
2.79	-2.70102	4.0548	9.00558	-1	-6.3	13	0
2.795	-2.58984	4.0875	8.96634	-0.6	-6.3	12.6	0
2.8	-2.47212	4.15944	9.03828	-0.4	-5.8	11.8	0
2.805	-2.43942	4.15944	9.00558	0	-5.6	11.3	0
2.81	-2.47212	4.15944	8.96634	0.3	-5.2	10.1	0
2.815	-2.5506	4.15944	9.00558	1.1	-5.3	9.3	0
2.82	-2.47212	4.15944	8.93364	1.2	-5.4	8.1	0
2.825	-2.5506	4.0548	9.00558	1.6	-5.1	7.2	0
2.83	-2.58984	4.01556	8.93364	1.6	-5.1	7.2	0
2.835	-2.66178	4.01556	9.00558	2.1	-5.3	7.4	0
2.84	-2.70102	4.0548	8.894401	2.2	-5.6	7	0
2.845	-2.66178	4.0548	8.93364	2.3	-5.8	7.1	0
2.85	-2.62254	4.19868	8.894401	2.2	-5.7	6.9	0
2.855	-2.58984	4.12674	8.894401	2.3	-5.5	6.5	0
2.86	-2.5506	4.0875	8.93364	2.8	-5.5	6.1	0
2.865	-2.5506	4.0875	8.894401	2.5	-5.3	5.6	0
2.87	-2.58984	4.12674	8.93364	2.6	-5.2	5.3	0
2.875	-2.5506	4.23792	8.82246	2.3	-5.3	5	0
2.88	-2.51136	4.23792	8.82246	2.1	-5.3	3.5	0
2.885	-2.58984	4.15944	8.93364	1.8	-4.4	2.3	0
2.89	-2.58984	4.12674	8.894401	1.6	-4.3	1.8	0
2.895	-2.66178	4.0875	8.93364	1.6	-4.2	0.7	0
2.9	-2.66178	4.0875	8.78322	1.4	-4.2	0.2	0
2.905	-2.62254	4.0548	8.93364	1.6	-4.2	0.8	0
2.91	-2.62254	4.0875	9.00558	1.1	-3.8	0	0
2.915	-2.77296	4.01556	8.96634	0.9	-3.5	-0.2	0
2.92	-2.77296	3.90438	9.00558	0.7	-3.6	-0.4	0
2.925	-2.77296	3.90438	9.00558	0.9	-3.9	0	0
2.93	-2.77296	3.97632	8.93364	1.2	-4.1	0.1	0
2.935	-2.77296	4.0875	8.82246	1.1	-4.4	0.7	0
2.94	-2.77296	4.19868	8.894401	0.9	-5.1	1.9	0
2.945	-2.58984	4.23792	8.894401	0.2	-5.1	1.8	0
2.95	-2.66178	4.23792	8.8617	-1	-5.1	2.1	0
2.955	-2.62254	4.12674	8.8617	-1.5	-5.3	1.6	0
2.96	-2.70102	4.15944	8.93364	-2	-5.6	1.1	0
2.965	-2.5506	4.0548	8.894401	-2.4	-5.7	1.4	0
2.97	-2.5506	4.01556	9.00558	-2.3	-5.2	1.1	0
2.975	-2.47212	4.01556	9.00558	-2.8	-5.1	1.2	0
2.98	-2.5506	4.0548	9.00558	-2.1	-5.3	0.7	0
2.985	-2.5506	4.01556	9.00558	-2.5	-5.1	0.7	0
2.99	-2.51136	4.01556	8.96634	-2.4	-5.1	0.7	0
2.995	-2.66178	4.0548	8.96634	-2.2	-4.8	0.7	0
3	-2.58984	3.97632	8.96634	-1.5	-4.7	0.3	0
3.005	-2.58984	3.97632	8.93364	-1.5	-4.9	0	0
3.01	-2.62254	4.0875	8.894401	-1.7	-5.1	0.9	0
3.015	-2.47212	4.15944	8.8617	-2.1	-5	0.6	0
3.02	-2.62254	4.12674	8.894401	-2.6	-4.9	0.1	0
3.025	-2.51136	4.15944	8.93364	-3.6	-4.7	-0.2	0
3.03	-2.36094	4.12674	9.00558	-4.2	-4.9	-0.2	0
3.035	-2.43942	4.12674	8.93364	-4.3	-4.4	0.3	0
3.04	-2.51136	4.0875	8.96634	-4.4	-4.5	0.4	0
3.045	-2.51136	4.0548	8.894401	-4.6	-4.6	0.4	0
3.05	-2.5506	3.94362	8.96634	-5.2	-4.1	0	0
3.055	-2.51136	4.01556	9.07752	-5.2	-4	-0.4	0
3.06	-2.43942	3.94362	9.00558	-5.3	-4.2	-0.8	0
3.065	-2.43942	4.01556	9.03828	-5.3	-3.8	-1	0
3.07	-2.36094	3.97632	9.03828	-5.2	-3.2	-1.1	0
3.075	-2.3217	3.97632	8.96634	-5.3	-3.1	-1.4	0
3.08	-2.40018	3.94362	8.96634	-5.2	-3.2	-1.1	0
3.085	-2.43942	4.01556	8.96634	-4.9	-2.2	-0.9	0
3.09	-2.36094	4.01556	9.00558	-4.8	-2.3	-0.7	0
3.095	-2.43942	3.97632	9.00558	-3.9	-2.5	-0.1	0
3.1	-2.47212	3.97632	9.00558	-4.1	-2.1	-0.9	0
3.105	-2.47212	3.94362	9.07752	-4.1	-2.1	-0.8	0
3.11	-2.51136	3.90438	9.07752	-3.5	-1.8	-1	0
3.115	-2.47212	3.83244	9.188701	-3.4	-1.6	-0.5	0
3.12	-2.40018	3.86514	9.110221	-3.1	-1.6	-0.7	0
3.125	-2.43942	3.7932	9.110221	-3	-1.4	-0.5	0
3.13	-2.40018	3.83244	9.07752	-3	-1.3	-0.6	0
3.135	-2.47212	3.94362	9.110221	-2.9	-1.2	-0.3	0
3.14	-2.47212	3.94362	9.03828	-2.5	-1.6	0	0
3.145	-2.43942	3.94362	9.00558	-2.7	-2	0.5	0
3.15	-2.51136	3.97632	9.00558	-3.2	-1.6	0.9	0
3.155	-2.5506	3.94362	9.07752	-3.9	-1.9	0.2	0
3.16	-2.43942	3.97632	9.00558	-3.7	-1.5	-0.9	0
3.165	-2.3217	3.97632	9.03828	-3.9	-1.4	-0.3	0
3.17	-2.289	4.12674	9.03828	-3.6	-1	-0.4	0
3.175	-2.289	4.0548	9.07752	-3.7	-0.4	-0.9	0
3.18	-2.3217	4.0875	9.03828	-4.3	0	-0.9	0
3.185	-2.21052	4.01556	9.00558	-4.4	0.2	-1.5	0
3.19	-2.17128	3.94362	9.07752	-4.5	0.6	-2.1	0
3.195	-2.13858	3.90438	9.14946	-3.9	1.2	-2.9	0
3.2	-2.289	3.83244	9.14946	-3.9	1.8	-3.4	0
3.205	-2.24976	3.72126	9.188701	-3.2	2.9	-4.2	0
3.21	-2.36094	3.83244	9.14946	-3.2	3.7	-4.7	0
3.215	-2.47212	3.7932	9.110221	-2.8	4.1	-4.9	0
3.22	-2.5506	3.7932	9.03828	-2.8	4.2	-5.1	0
3.225	-2.5506	3.75396	9.07752	-2.7	4.4	-4.9	0
3.23	-2.43942	3.83244	9.03828	-2.1	4.2	-4.9	0
3.235	-2.40018	3.86514	9.07752	-2.3	4.7	-4.6	0
3.24	-2.40018	3.86514	9.03828	-1.9	5	-4.4	0
3.245	-2.36094	3.83244	9.07752	-1.2	5.6	-4.9	0
3.25	-2.36094	3.83244	9.110221	-0.9	6.3	-5.5	0
3.255	-2.3217	3.83244	9.14946	-0.4	6.7	-6	0
3.26	-2.36094	3.90438	9.03828	0	7.2	-5.8	0
3.265	-2.40018	3.86514	9.03828	0	7.8	-6.6	0
3.27	-2.3217	3.90438	9.110221	-0.2	7.9	-7.1	0
3.275	-2.3217	3.86514	9.14946	0.3	9.2	-7.3	0
3.28	-2.36094	3.94362	9.07752	1.1	9.9	-8.1	0
3.285	-2.43942	3.90438	9.110221	1.5	10.2	-8.6	0
3.29	-2.47212	3.86514	9.07752	2.1	10.2	-9.5	0
3.295	-2.5506	3.7932	9.110221	2.2	10.2	-10.1	0
3.3	-2.66178	3.75396	9.03828	2.7	10.2	-10.3	0
3.305	-2.74026	3.75396	9.03828	3.1	8.8	-10.2	0
3.31	-2.70102	3.7932	9.00558	2.6	8.1	-10.2	0
3.315	-2.70102	3.72126	9.03828	3	7.6	-10.2	0
3.32	-2.70102	3.75396	9.07752	3.2	7	-10	0
3.325	-2.58984	3.7932	9.110221	3.7	6.5	-10.2	0
3.33	-2.58984	3.90438	8.96634	4.2	6.8	-10.1	0
3.335	-2.58984	3.90438	9.03828	4.9	6.9	-10.6	0
3.34	-2.58984	3.90438	9.03828	5.3	7.5	-12.1	0
3.345	-2.5506	3.86514	8.96634	6	8	-12.1	0
3.35	-2.58984	3.83244	9.00558	6.5	8.1	-13	0
3.355	-2.62254	3.83244	9.00558	6.9	8.2	-14.1	0
3.36	-2.66178	3.86514	8.894401	7.1	8.7	-14.2	0
3.365	-2.70102	3.75396	8.96634	7.2	8.7	-14	0
3.37	-2.74026	3.83244	8.894401	7.2	8.7	-13.7	0
3.375	-2.8122	3.86514	8.8617	7	9.1	-13.8	0
3.38	-2.85144	3.90438	8.96634	7.2	8.8	-13.5	0
3.385	-2.8122	3.83244	9.00558	7.2	8.6	-13.4	0
3.39	-2.74026	3.86514	8.93364	7.3	9.2	-13.4	0
3.395	-2.74026	3.83244	9.00558	7	9.4	-13.3	0
3.4	-2.66178	3.7932	8.96634	6.8	9.7	-13.6	0
3.405	-2.77296	3.83244	8.894401	7	10	-13.5	0
3.41	-2.8122	3.72126	8.894401	6.8	10.1	-13.3	0
3.415	-2.92338	3.75396	8.8617	6.3	10	-12.6	0
3.42	-2.89068	3.7932	8.78322	5.6	9.3	-11.6	0
3.425	-2.96262	3.7932	8.8617	5	9	-11	0
3.43	-3.0411	3.94362	8.78322	4.5	8.2	-10.7	0
3.435	-3.00186	3.90438	8.78322	3.5	7.9	-10	0
3.44	-2.85144	3.90438	8.711281	3.3	8.1	-9.5	0
3.445	-2.85144	3.94362	8.78322	2.7	7.7	-10	0
3.45	-2.89068	3.90438	8.75052	1.4	7.6	-9.5	0
3.455	-2.89068	3.90438	8.67858	0.9	7.7	-9	0
3.46	-2.85144	3.94362	8.78322	0.8	7.3	-9.4	0
3.465	-2.74026	3.83244	8.82246	0	7.7	-9.5	0
3.47	-2.92338	3.72126	8.711281	-0.4	8.1	-9.8	0
3.475	-2.96262	3.72126	8.711281	-0.6	8.8	-9.8	0
3.48	-2.92338	3.7932	8.75052	-1.1	8.7	-8.8	0
3.485	-3.15228	3.72126	8.711281	-1.9	8.8	-7.6	0
3.49	-3.0411	3.64932	8.78322	-2.1	8.5	-7.2	0
3.495	-3.00186	3.64932	8.93364	-2.3	8.1	-6.7	0
3.5	-3.0411	3.68202	8.93364	-2.4	8.8	-5.8	0
3.505	-3.11304	3.75396	8.894401	-2.1	9.1	-6	0
3.51	-3.18498	3.7932	8.75052	-2.2	8.6	-6.3	0
3.515	-3.11304	3.75396	8.894401	-1.3	8.8	-5.7	0
3.52	-3.00186	3.68202	8.8617	-1.8	8.8	-5.8	0
3.525	-3.22422	3.64932	8.78322	-2.3	8.9	-5.1	0
3.53	-3.18498	3.68202	8.78322	-2.4	8.8	-5	0
3.535	-3.15228	3.68202	8.8617	-3.1	8.4	-4.9	0
3.54	-3.18498	3.72126	8.8617	-3.3	8.1	-4.5	0
3.545	-3.3354	3.83244	8.711281	-3.8	7.5	-4.1	0
3.55	-3.45312	3.90438	8.711281	-4.6	7.6	-3.9	0
3.555	-3.45312	3.90438	8.67858	-5.4	6.9	-3.8	0
3.56	-3.41388	3.7932	8.75052	-5.6	6.2	-4.1	0
3.565	-3.37464	3.68202	8.75052	-5.6	5.6	-3.6	0
3.57	-3.41388	3.75396	8.78322	-6	4.9	-3	0
3.575	-3.37464	3.68202	8.75052	-5.9	3.9	-3.3	0
3.58	-3.3027	3.72126	8.78322	-6.3	3.5	-2.8	0
3.585	-3.37464	3.68202	8.75052	-6	2.5	-1.8	0
3.59	-3.3027	3.7932	8.82246	-6	2	-1.4	0
3.595	-3.26346	3.7932	8.78322	-6.4	1.4	-1.4	0
3.6	-3.15228	3.68202	8.93364	-6.5	1.4	-1.6	0
3.605	-3.11304	3.61008	8.8617	-6	0.6	-1.6	0
3.61	-3.26346	3.64932	8.82246	-6.5	0.7	-1.4	0
3.615	-3.3354	3.83244	8.78322	-7.2	0.2	-1.7	0
3.62	-3.3027	3.75396	8.82246	-6.8	-0.3	-1.1	0
3.625	-3.22422	3.68202	8.82246	-7.2	-1	-1.1	0
3.63	-3.22422	3.68202	8.8617	-7.3	-1.8	-0.7	0
3.635	-3.3027	3.64932	8.82246	-7	-2.3	-0.4	0
3.64	-3.26346	3.68202	8.8617	-7	-2.8	0	0
3.645	-3.22422	3.72126	8.8617	-7.3	-3.2	-0.2	0
3.65	-3.18498	3.64932	8.8617	-7.7	-3.5	-0.2	0
3.655	-3.15228	3.75396	8.8617	-7.6	-3.6	0.1	0
3.66	-3.18498	3.68202	8.8617	-8.4	-4	0	0
3.665	-3.15228	3.75396	8.82246	-8.2	-3.7	0.2	0
3.67	-3.11304	3.7932	8.8617	-8.7	-3.5	0.1	0
3.675	-3.0738	3.72126	8.8617	-8.6	-3.2	-0.2	0
3.68	-3.0411	3.64932	8.93364	-8.1	-3.2	-0.3	0
3.685	-3.18498	3.42696	8.894401	-8.1	-2.6	-0.6	0
3.69	-3.18498	3.45966	8.96634	-8.6	-2.5	0	0
3.695	-3.11304	3.4989	9.07752	-8	-2.2	0.3	0
3.7	-2.96262	3.42696	9.07752	-7.7	-2.1	0.5	0
3.705	-3.00186	3.42696	9.03828	-7.2	-2.3	1.4	0
3.71	-3.00186	3.34848	9.03828	-7.2	-1.8	2	0
3.715	-2.96262	3.4989	9.07752	-6.3	-1.8	2.5	0
3.72	-2.96262	3.64932	9.07752	-6	-1.5	3.1	0
3.725	-2.92338	3.68202	9.07752	-5.8	-1.2	3	0
3.73	-2.85144	3.57084	9.03828	-4.9	-0.9	2.6	0
3.735	-2.92338	3.4989	9.14946	-4.4	-0.2	2.1	0
3.74	-3.00186	3.4989	9.07752	-3.8	0.6	2.3	0
3.745	-3.0411	3.61008	9.07752	-3	0.9	1.7	0
3.75	-2.96262	3.57084	9.07752	-2.8	1.2	1.6	0
3.755	-2.96262	3.53814	9.110221	-2.9	1.6	1.5	0
3.76	-3.00186	3.53814	9.03828	-2.3	2.1	0.8	0
3.765	-3.11304	3.53814	9.03828	-1.6	2.5	1.3	0
3.77	-3.15228	3.61008	8.93364	-0.9	3.1	1.1	0
3.775	-3.15228	3.53814	8.96634	-0.7	2.7	1.1	0
3.78	-3.18498	3.42696	8.96634	-0.4	2.5	1.6	0
3.785	-3.37464	3.4989	8.894401	-0.4	1.7	1.7	0
3.79	-3.45312	3.61008	8.894401	0.2	0.8	2.2	0
3.795	-3.3354	3.57084	8.8617	0	0.4	2.8	0
3.8	-3.22422	3.53814	8.8617	0	0	3.8	0
3.805	-3.26346	3.57084	9.00558	-0.4	-0.5	3.7	0
3.81	-3.22422	3.53814	8.96634	-0.5	-0.8	3.7	0
3.815	-3.18498	3.61008	8.96634	-0.1	-0.7	4.1	0
3.82	-3.18498	3.64932	9.00558	-0.1	-0.3	4	0
3.825	-3.0411	3.64932	9.03828	0	0	4	0
3.83	-3.0738	3.57084	9.00558	0.5	0.2	3.5	0
3.835	-3.00186	3.4989	9.07752	1	0.4	3.2	0
3.84	-3.00186	3.4989	9.03828	1.1	0.6	2.7	0
3.845	-3.00186	3.4989	9.00558	1.9	1.4	3	0
3.85	-2.92338	3.4989	9.07752	2.8	1.9	2.4	0
3.855	-2.89068	3.4989	9.07752	3.3	2.3	2.6	0
3.86	-2.96262	3.45966	9.00558	4.2	2.8	2.5	0
3.865	-3.0738	3.4989	9.03828	5.6	3.7	2.1	0
3.87	-3.0738	3.42696	9.00558	6.2	4.2	2.1	0
3.875	-3.0738	3.4989	9.00558	6.3	4.8	1.7	0
3.88	-3.0411	3.4989	9.03828	6.7	5.7	1.1	0
3.885	-3.0411	3.61008	9.03828	8	6.7	0.8	0
3.89	-3.11304	3.57084	8.96634	9.1	7.3	-0.1	0
3.895	-3.0738	3.57084	9.00558	9.6	7.7	0	0
3.9	-3.15228	3.61008	8.96634	10.1	8.4	-0.3	0
3.905	-3.0738	3.64932	8.8617	10.6	9.8	-0.3	0
3.91	-3.00186	3.68202	9.00558	11.5	10	-0.9	0
3.915	-3.11304	3.61008	8.93364	12.1	10.9	-1.6	0
3.92	-3.18498	3.64932	8.96634	12.7	11.9	-2.3	0
3.925	-3.15228	3.61008	8.93364	13.6	13.5	-3.9	0
3.93	-2.96262	3.72126	8.96634	14.5	15.2	-4.4	0
3.935	-2.89068	3.7932	9.03828	15.1	17	-5.3	0
3.94	-2.92338	3.68202	8.96634	15.9	18.2	-6.3	0
3.945	-2.96262	3.75396	9.07752	16.4	20.1	-6.5	0
3.95	-2.85144	3.75396	9.00558	16.8	21.7	-7.4	0
3.955	-3.00186	3.72126	9.03828	17.2	21.9	-7.1	0
3.96	-2.89068	3.7932	8.894401	17.5	21.7	-7.2	0
3.965	-3.18498	3.7932	8.96634	18	22.1	-7	0
3.97	-3.3027	3.68202	8.82246	18.7	22.1	-7	0
3.975	-3.3354	3.72126	8.75052	18.5	22.3	-6.7	0
3.98	-3.60354	3.7932	8.78322	18.9	21.2	-6.2	0
3.985	-3.48582	3.7932	8.711281	18.9	21	-6.4	0
3.99	-3.78666	3.61008	8.75052	18.7	20.2	-5.9	0
3.995	-3.3354	3.86514	8.711281	18.5	19.4	-5.7	0
4	-3.75396	3.97632	8.63934	18.5	18.7	-5.9	0
4.005	-3.8259	3.75396	8.63934	17.8	17.5	-5.6	0
4.01	-3.63624	3.86514	8.5347	17.5	16.9	-5.1	0
4.015	-3.63624	3.86514	8.63934	17	15.8	-4.3	0
4.02	-3.75396	3.86514	8.495461	16.7	14.4	-3.8	0
4.025	-3.67548	3.83244	8.5674	16.5	13.9	-3.7	0
4.03	-3.63624	3.83244	8.5347	16.3	13.3	-3.1	0
4.035	-3.75396	3.86514	8.606641	16.3	12.2	-2.7	0
4.04	-3.71472	3.90438	8.606641	15.6	11.6	-1.8	0
4.045	-3.71472	3.94362	8.5347	15.3	11.3	-1.8	0
4.05	-3.63624	3.90438	8.606641	15.6	10.7	-1.5	0
4.055	-3.67548	3.97632	8.5674	15.1	10.4	-1.1	0
4.06	-3.63624	3.97632	8.42352	14.8	10.2	-1	0
4.065	-3.5643	3.94362	8.5674	15.1	10.2	-0.7	0
4.07	-3.48582	3.90438	8.5674	15.1	10.6	-1.4	0
4.075	-3.63624	3.94362	8.495461	15.5	11	-0.6	0
4.08	-3.63624	3.94362	8.5347	15.9	10.5	-0.2	0
4.085	-3.63624	3.94362	8.606641	16.3	9.8	-0.4	0
4.09	-3.71472	3.90438	8.5674	16.3	10.5	0.1	0
4.095	-3.67548	3.94362	8.5674	16.6	10.9	-0.1	0
4.1	-3.67548	3.97632	8.5674	17	10.9	0.2	0
4.105	-3.60354	3.97632	8.5674	17.9	10.8	0.7	0
4.11	-3.63624	4.01556	8.5674	18	10.7	0.6	0
4.115	-3.8259	3.97632	8.495461	18.3	11.6	0.8	0
4.12	-3.67548	3.97632	8.5674	18.4	12	1.3	0
4.125	-3.67548	3.97632	8.5674	18.9	13	1.6	0
4.13	-3.60354	4.01556	8.495461	19.3	14.2	1.4	0
4.135	-3.52506	4.0548	8.606641	20.6	14.9	2	0
4.14	-3.75396	3.94362	8.495461	21.6	16.7	2.2	0
4.145	-3.75396	4.0548	8.606641	22.7	17.2	2.3	0
4.15	-3.67548	4.0548	8.5347	23.8	17.6	2.6	0
4.155	-3.8259	3.94362	8.495461	25.5	18.2	3	0
4.16	-3.71472	3.97632	8.495461	26.8	18.4	3	0
4.165	-3.71472	3.94362	8.5674	29.1	18.9	2.5	0
4.17	-3.67548	4.01556	8.5674	30.6	19.8	3.2	0
4.175	-3.63624	4.12674	8.63934	33.4	20.8	2.4	0
4.18	-3.5643	4.0548	8.5674	35.8	22.4	2.2	0
4.185	-3.5643	4.12674	8.5674	38.5	23.8	1.8	0
4.19	-3.67548	4.12674	8.606641	40.8	24.9	1.7	0
4.195	-3.67548	4.0548	8.5347	43	26.2	2.1	0
4.2	-3.78666	4.12674	8.5674	46.1	27.2	2	0
4.205	-3.78666	4.0875	8.42352	48.3	28	1.8	0
4.21	-3.8259	4.19868	8.42352	50.8	28.3	2.5	0
4.215	-3.93708	4.15944	8.42352	53	28.7	3.7	0
4.22	-3.8259	4.23792	8.35158	55.5	29.4	3.8	0
4.225	-3.97632	4.19868	8.312341	59	30.6	3.9	0
4.23	-3.8259	4.3491	8.35158	61.7	31.5	4.1	0
4.235	-3.86514	4.42104	8.312341	63.9	32.9	3.6	0
4.24	-3.78666	4.3818	8.27964	66.5	34.5	3.6	0
4.245	-3.8259	4.42104	8.35158	70	36.1	3.5	0
4.25	-3.71472	4.42104	8.312341	74.2	37.9	3.3	0
4.255	-3.63624	4.49298	8.2404	77.3	38.9	3.9	0
4.26	-3.75396	4.60416	8.2404	81.1	40.6	3.5	0
4.265	-3.75396	4.49298	8.27964	84.9	42.3	2.8	0
4.27	-3.86514	4.42104	8.13576	88.7	43.8	3	0
4.275	-3.86514	4.3818	8.16846	92.3	45	2.8	0
4.28	-3.93708	4.3491	8.13576	97.4	46.3	3.3	0
4.285	-4.20522	4.3491	8.09652	103.9	47.4	3.5	0
4.29	-4.12674	4.3491	8.13576	109.1	48.5	3.7	0
4.295	-3.93708	4.30986	8.09652	115.1	49.9	3.9	0
4.3	-3.90438	4.42104	8.09652	121.3	50.7	5.3	0
4.305	-4.12674	4.23792	8.09652	128.1	52	7.1	0
4.31	-4.12674	4.19868	8.02458	137.4	54	8.3	0
4.315	-4.23792	4.0875	8.057281	146.2	56.3	10	0
4.32	-4.3164	3.97632	7.880701	155.3	57.4	11.6	0
4.325	-4.53876	3.94362	7.84146	165.4	57.5	14	0
4.33	-4.3491	3.94362	7.952641	176.5	59.7	15.7	0
4.335	-4.42758	3.72126	7.952641	192.2	63.5	19	0
4.34	-4.46682	3.64932	7.73028	204.8	66.8	21.9	0
4.345	-4.23792	3.7932	7.62564	218.6	69.6	24.8	0
4.35	-4.0875	3.75396	7.73028	233.3	72	27.7	0
4.355	-4.3164	3.7932	7.985341	248.9	74.4	30.8	0
4.36	-4.16598	3.90438	7.880701	264.7	79.1	32.6	0
4.365	-4.3164	4.23792	8.27964	280.2	84.3	34.4	0
4.37	-4.72842	4.71534	7.880701	296.9	90.7	37.3	0
4.375	-5.21892	5.27124	7.952641	307	94	41.3	0
4.38	-5.93178	5.67672	7.952641	316.6	97	45.9	0
4.385	-6.15414	5.89254	7.51446	323.4	98.4	50.4	0
4.39	-6.45498	6.74274	7.18746	330.2	100.5	55.3	0
4.395	-6.526921	7.37058	7.15476	335.4	102.2	59.9	0
4.4	-5.96448	8.36466	6.9324	340.6	102.7	63.7	0
4.405	-4.53876	9.247561	7.04358	345.3	104.5	67.6	0
4.41	-3.93708	10.20894	7.481761	346.7	107.1	70.8	0
4.415	-4.95078	10.83678	7.15476	343.3	111.6	75	0
4.42	-6.00372	11.49732	7.04358	339.2	116.3	79.4	0
4.425	-6.3438	11.3142	5.99064	335	117.6	86	0
4.43	-7.017421	11.09184	5.15352	330.1	117.6	96.6	0
4.435	-7.880701	10.86948	4.13982	328.9	114.6	105.9	0
4.44	-8.93364	12.71376	5.40858	330.8	108.5	111.3	0
4.445	-9.456841	12.86418	3.88476	326.2	105.5	110.1	0
4.45	-9.123301	13.15848	5.99064	320.1	102.2	104.2	0
4.455	-9.30642	12.89688	5.918701	315.4	93.6	102	0
4.46	-9.456841	12.38022	4.53876	309.8	83.6	101.3	0
4.465	-7.691041	11.24226	4.06788	309.7	75.6	93	0
4.47	-5.70288	11.0199	3.91746	311.4	68.7	86.5	0
4.475	-5.1012	12.67452	5.84676	311.1	66.9	84.8	0
4.48	-5.70288	13.56396	6.35034	297.2	72.5	82.7	0
4.485	-5.814061	12.60258	6.2457	278.3	78.1	78.2	0
4.49	-5.63094	11.0526	6.31764	266.4	83.9	71.3	0
4.495	-5.25162	10.09776	5.99064	255.5	92	64.2	0
4.5	-5.068501	9.5811	6.500761	246	101.7	58.5	0
4.505	-4.80036	8.84208	6.2784	236	111.5	52.2	0
4.51	-4.61724	8.253481	6.31764	226.6	120.2	46.9	0
4.515	-4.0875	8.142301	6.38958	214.4	129.8	42.9	0
4.52	-4.0875	7.808761	6.023341	204	134.6	42.6	0
4.525	-5.44128	7.076281	6.605401	194.7	133.9	43.6	0
4.53	-8.894401	6.29802	10.13046	179.2	125.7	39.8	0
4.535	-11.1834	7.848001	14.92428	154.7	108	29.5	0
4.54	-14.41416	15.9576	18.30546	120.8	77.9	16	0
4.545	-16.14072	16.58544	22.58916	67.6	37.2	3.5	0
4.55	-14.82618	12.60258	20.73834	-1.6	-3.4	-11.4	0
4.555	-12.90996	8.920561	16.88628	-62.2	-44.5	-27.3	0
4.56	-11.60196	7.18746	14.63652	-105.4	-79.5	-42.2	0
4.565	-10.54902	6.6708	13.36122	-137.5	-108.3	-55.7	0
4.57	-9.00558	6.7035	12.20364	-164.8	-135.9	-64.7	0
4.575	-7.31826	6.186841	10.96758	-192.8	-165.2	-68.3	0
4.58	-5.70288	5.34318	9.62034	-210.6	-182.2	-66.4	0
4.585	-4.0548	4.56492	8.35158	-225	-192	-61.2	0
4.59	-2.70102	4.12674	7.403281	-240.1	-197.8	-52	0
4.595	-1.64808	3.7932	6.677341	-250.3	-197.1	-42.9	0
4.6	-0.9352201	3.97632	6.2457	-257.6	-192.3	-33.2	0
4.605	-0.59514	4.30986	6.20646	-263.9	-184.3	-24.7	0
4.61	-0.2943	4.78728	6.31764	-269.2	-175.7	-16.9	0
4.615	-0.37278	5.04888	6.35034	-274.7	-166.8	-9.9	0
4.62	-0.63438	5.19276	6.35034	-280.9	-157.3	-4.9	0
4.625	-1.12488	5.232	6.38958	-286.2	-148.8	0.4	0
4.63	-1.90968	5.19276	6.17376	-292.4	-142.6	5.1	0
4.635	-2.58984	5.00964	6.023341	-299.3	-140	10	0
4.64	-3.3027	4.71534	5.80752	-303.7	-141.1	13.8	0
4.645	-3.97632	4.42104	5.48052	-306.9	-146.7	17.2	0
4.65	-4.38834	4.15944	5.40858	-308.1	-157	22.1	0
4.655	-4.578001	3.97632	5.33664	-306.8	-167	24.5	0
4.66	-4.64994	4.0875	5.33664	-304.2	-177.5	26.4	0
4.665	-4.53876	4.23792	5.624401	-301.7	-186.6	27.4	0
4.67	-4.38834	4.6761	5.918701	-298.6	-192.9	27	0
4.675	-4.20522	4.9377	6.46152	-296.5	-196.2	24.9	0
4.68	-4.12674	5.08158	6.78852	-295.6	-197.1	21.9	0
4.685	-4.0875	5.16006	7.004341	-295.3	-195.5	16.3	0
4.69	-4.27716	5.04888	7.076281	-294.8	-192.9	10.9	0
4.695	-4.49952	4.9704	7.04358	-293.3	-189.7	5.3	0
4.7	-4.61724	4.82652	7.004341	-291.2	-186.7	-0.7	0
4.705	-4.8396	4.75458	6.97164	-288.3	-184.1	-7.5	0
4.71	-4.99002	4.71534	6.82776	-283.9	-181.3	-14.6	0
4.715	-5.1012	4.6761	6.899701	-278.8	-179.2	-20.3	0
4.72	-5.25162	4.89846	7.11552	-272.9	-176.1	-25.6	0
4.725	-5.66364	5.120821	7.44252	-267.8	-173.7	-31.7	0
4.73	-6.114901	5.59824	7.880701	-262.1	-171.3	-37.7	0
4.735	-6.677341	6.00372	8.38428	-256.6	-169.6	-43.7	0
4.74	-7.390201	6.44844	8.711281	-252.6	-168.6	-49.6	0
4.745	-7.91994	6.85392	9.00558	-247.8	-169.3	-55.7	0
4.75	-8.48238	7.2594	9.07752	-245	-171.3	-60.7	0
4.755	-8.85516	7.481761	8.93364	-241.1	-175.4	-65.6	0
4.76	-9.123301	7.704121	8.78322	-236.4	-179.6	-69.4	0
4.765	-9.30642	7.998421	8.5347	-230.3	-184.5	-73.2	0
4.77	-9.49608	8.547781	8.207701	-222.4	-189.1	-76.7	0
4.775	-9.68574	9.103681	7.880701	-214.8	-191.4	-80.3	0
4.78	-9.86886	9.65304	7.44252	-207.1	-192.6	-84.4	0
4.785	-10.3986	10.02582	6.86046	-199	-193	-88.9	0
4.79	-10.6602	10.28088	5.99064	-190.5	-193.9	-94.2	0
4.795	-11.22264	10.4313	5.33664	-178.7	-195.6	-99.6	0
4.8	-11.82432	10.83678	4.82652	-164.6	-198.3	-105.9	0
4.805	-11.97474	11.45808	4.57146	-144.4	-203.5	-115.3	0
4.81	-12.27558	12.12516	4.57146	-128	-208.6	-122.7	0
4.815	-12.1971	12.93612	4.6434	-111.9	-213.9	-131	0
4.82	-11.6739	13.78632	4.71534	-96.6	-217.4	-139.5	0
4.825	-11.45154	14.70192	4.68264	-83.5	-217.8	-149.1	0
4.83	-10.81062	15.29706	4.53876	-71.8	-213.2	-160.7	0
4.835	-10.47054	15.81372	4.06788	-63.8	-205.2	-170.6	0
4.84	-10.6602	16.29114	3.9894	-57.1	-195.4	-179.4	0
4.845	-10.77138	16.62468	3.44658	-52	-184.2	-188.3	0
4.85	-11.1507	16.87974	2.83182	-48	-174	-195	0
4.855	-11.1834	17.1021	2.06664	-43.3	-162.8	-200.9	0
4.86	-11.00028	17.24598	1.26876	-39.6	-153.9	-205.1	0
4.865	-10.6602	17.24598	0.57552	-35.4	-144.6	-207.3	0
4.87	-10.43784	17.06286	-0.17658	-31.1	-135.1	-209.3	0
4.875	-10.3986	16.91898	-0.61476	-26	-126.2	-210.2	0
4.88	-10.3986	16.8078	-1.05294	-18.6	-116.2	-208.9	0
4.885	-10.1697	16.40232	-1.41264	-13.9	-110.3	-205.5	0
4.89	-9.607261	15.91836	-1.92276	-9.1	-104.7	-199.9	0
4.895	-8.6328	15.18588	-2.57676	-4	-97.7	-192.7	0
4.9	-7.42944	14.29644	-3.84552	2.1	-88.8	-184	0
4.905	-6.114901	13.15848	-5.08158	11.2	-75.6	-174.7	0
4.91	-5.14044	12.34752	-5.9514	23.2	-58.3	-164.1	0
4.915	-4.87884	11.97474	-6.572701	42.7	-33.8	-148.6	0
4.92	-5.14044	12.1644	-6.64464	59.9	-14.7	-135	0
4.925	-5.3628	12.53064	-6.31764	76.9	1.9	-121.5	0
4.93	-5.44128	12.93612	-6.10182	91.9	16.8	-107.6	0
4.935	-5.21892	12.60258	-6.13452	103.8	29.1	-94.2	0
4.94	-5.068501	12.1971	-6.20646	118.5	41.9	-78	0
4.945	-0.8959801	20.3067	-0.8698201	133.4	53.1	-66.1	0
4.95	-1.75926	27.46146	13.32852	129.1	127.8	-75.1	0
4.955	2.70102	27.19986	10.60134	63.9	203.8	-95.9	0
4.96	8.03112	21.81744	6.2457	-2.2	207.6	-86.2	0
4.965	7.095901	19.24068	7.298641	-29.7	212.1	-61.6	0
4.97	4.99002	15.81372	3.51852	-70.8	234.2	-40.8	0
4.975	5.3628	15.1074	4.75458	-98.8	252.9	-31.3	0
4.98	-18.0177	27.19986	25.67604	-101.5	244.6	-14	0
4.985	-25.49292	25.02858	14.74116	-144.3	143.1	6.9	0
4.99	-17.56644	-6.781981	-3.6624	-220.7	71.1	2.1	0
4.995	-4.80036	-4.82652	-0.50358	-193.1	52.9	-31	0
5	1.75926	4.0875	17.1021	-99.8	19.5	-13.7	0
5.005	4.27716	4.46028	13.5051	-111.5	12.1	3.7	0
5.01	-3.37464	3.09342	8.63934	-123.1	25.9	11.2	0
5.015	-6.90624	6.55962	7.44252	-101	33.2	1.6	0
5.02	-6.26532	5.63748	10.05852	-67.9	28.9	-9.3	0
5.025	-6.56616	2.98224	8.711281	-53.2	25.4	-11.6	0
5.03	-4.87884	2.21052	10.27434	-35.3	20.8	-10.7	0
5.035	-3.0738	3.27654	9.91464	-23.8	19.2	-10.7	0
5.04	-2.89068	4.89846	9.731521	-14.2	18.9	-11.3	0
5.045	-2.89068	4.75458	9.40452	-10.8	21.1	-13.7	0
5.05	-3.11304	4.0875	9.260641	-7	22.2	-15.7	0
5.055	-3.3027	3.97632	8.93364	-4.2	22.5	-16.9	0
5.06	-3.37464	4.19868	8.82246	-2.2	21.3	-17.7	0
5.065	-3.45312	4.30986	8.82246	-1.3	19.8	-17.6	0
5.07	-3.97632	4.0875	8.5347	-1.8	17.4	-16.1	0
5.075	-4.46682	3.97632	8.38428	-1.6	13.7	-14.4	0
5.08	-4.8396	3.97632	8.38428	-1.6	10	-12.1	0
5.085	-4.64994	3.75396	8.35158	-2.1	5.2	-10.5	0
5.09	-4.53876	3.61008	8.38428	-3.2	1.4	-8.6	0
5.095	-4.27716	3.61008	8.42352	-3.2	-1.6	-6.3	0
5.1	-3.97632	3.61008	8.495461	-3.6	-3.9	-4.6	0
5.105	-3.78666	3.64932	8.606641	-4.2	-6.5	-3	0
5.11	-3.75396	3.61008	8.63934	-5.4	-9.5	-1.8	0
5.115	-3.67548	3.53814	8.63934	-6	-10.9	-1.2	0
5.12	-3.48582	3.53814	8.82246	-5.9	-12.2	0	0
5.125	-3.22422	3.53814	8.96634	-5.8	-12.8	0.6	0
5.13	-2.92338	3.61008	9.110221	-4.6	-12.3	1.6	0
5.135	-2.74026	3.45966	9.07752	-3.7	-11.3	1.7	0
5.14	-2.74026	3.45966	9.07752	-3.3	-9.3	1.6	0
5.145	-2.58984	3.45966	9.07752	-2.1	-7.5	1.8	0
5.15	-2.51136	3.42696	9.07752	-1.8	-6.1	1.6	0
5.155	-2.5506	3.38772	8.96634	-1	-3.7	0.9	0
5.16	-2.74026	3.34848	9.00558	-0.2	-1.6	1.1	0
5.165	-2.85144	3.45966	8.93364	0.1	-0.3	0.7	0
5.17	-2.92338	3.57084	9.00558	1	0.6	-0.3	0
5.175	-2.85144	3.64932	9.00558	1.4	1.1	-0.4	0
5.18	-2.85144	3.57084	9.00558	1.5	2.1	-0.7	0
5.185	-3.00186	3.61008	8.93364	1.6	3	-1	0
5.19	-3.15228	3.45966	8.93364	1.5	3.5	-1.3	0
5.195	-3.15228	3.57084	8.8617	2.3	3.9	-1.6	0
5.2	-3.18498	3.64932	8.894401	2.8	3.5	-1.6	0
5.205	-3.18498	3.64932	8.894401	2.5	3.2	-1.4	0
5.21	-3.22422	3.68202	8.894401	2.3	2.8	-1.5	0
5.215	-3.15228	3.68202	8.8617	2	2.9	-0.7	0
5.22	-3.15228	3.72126	8.894401	2.1	2.8	-0.7	0
5.225	-3.18498	3.72126	8.894401	2.5	3.1	-0.8	0
5.23	-3.11304	3.72126	8.93364	2.6	3	-0.4	0
5.235	-3.15228	3.68202	8.82246	2.5	3.5	-1	0
5.24	-3.11304	3.75396	8.82246	2.5	3.4	-1	0
5.245	-3.0738	3.68202	8.894401	2.9	4.2	-1.4	0
5.25	-3.0738	3.72126	8.894401	2.5	3.8	-1.1	0
5.255	-3.0738	3.68202	8.93364	2.3	4.2	-0.8	0
5.26	-3.00186	3.75396	8.894401	2.3	4.2	-1.4	0
5.265	-3.00186	3.68202	9.00558	2	3.9	-0.9	0
5.27	-3.00186	3.75396	8.93364	2.2	4.9	-1	0
5.275	-3.0738	3.68202	8.93364	1.8	5	-1.6	0
5.28	-3.0411	3.72126	8.894401	1.9	5.6	-2.1	0
5.285	-3.0411	3.68202	8.93364	1.6	5.8	-2	0
5.29	-3.0738	3.61008	8.894401	0.9	6	-2.3	0
5.295	-3.15228	3.68202	8.894401	0.7	6.6	-2.1	0
5.3	-3.22422	3.68202	8.8617	0.4	6.7	-2.2	0
5.305	-3.15228	3.68202	8.82246	0	6.7	-2.4	0
5.31	-3.11304	3.68202	8.8617	-0.3	6.5	-1.8	0
5.315	-3.26346	3.72126	8.78322	-0.2	6.1	-1.7	0
5.32	-3.37464	3.75396	8.82246	-0.4	6.1	-1.3	0
5.325	-3.22422	3.68202	8.78322	-0.4	5.7	-1.4	0
5.33	-3.3027	3.57084	8.75052	-0.6	5.8	-0.7	0
5.335	-3.26346	3.4989	8.75052	-0.7	5.7	-0.2	0
5.34	-3.26346	3.53814	8.93364	-0.4	5.6	-0.6	0
5.345	-3.15228	3.68202	8.93364	-0.2	5.6	-0.2	0
5.35	-3.22422	3.68202	8.93364	0	5.6	0	0
5.355	-3.11304	3.61008	8.8617	0.2	6	0.2	0
5.36	-3.11304	3.53814	8.8617	0.4	6.3	0	0
5.365	-3.15228	3.57084	8.96634	0.8	6.3	0.4	0
5.37	-3.3354	3.61008	8.894401	1.6	6.9	0.8	0
5.375	-3.48582	3.57084	8.82246	2.4	7.4	1.2	0
5.38	-3.52506	3.57084	8.8617	3.2	6.7	1.2	0
5.385	-3.41388	3.64932	8.8617	3.9	6.2	1.2	0
5.39	-3.45312	3.64932	8.8617	4.6	5.6	2.1	0
5.395	-3.37464	3.68202	8.8617	5.3	5	2.1	0
5.4	-3.3027	3.75396	8.96634	6.2	4.4	2.2	0
5.405	-3.3354	3.72126	9.03828	6.5	4	2.4	0
5.41	-3.22422	3.72126	9.188701	7.9	4	2.2	0
5.415	-3.37464	3.72126	9.2214	9.2	3.9	2.8	0
5.42	-3.48582	3.64932	9.260641	11.6	3.8	2.5	0
5.425	-3.8259	3.4989	9.2214	14.1	4.4	2.8	0
5.43	-4.23792	3.16536	9.2214	16.8	3.8	3.3	0
5.435	-4.64994	2.943	9.33258	20.2	2.8	4.2	0
5.44	-4.61724	2.68794	9.33258	24	1.4	4.6	0
5.445	-4.46682	2.53752	9.40452	28.1	-1	6.3	0
5.45	-4.46682	2.46558	9.659581	34.7	-4.3	9.5	0
5.455	-4.3164	2.3217	9.80346	41.1	-7.7	11.8	0
5.46	-4.42758	2.0601	9.731521	49.5	-10.9	14.1	0
5.465	-4.16598	1.83774	9.692281	60.2	-16.8	16	0
5.47	-4.3164	1.65462	9.947341	72.8	-24	18.4	0
5.475	-5.48052	0.73248	10.01928	85.8	-33.1	20.3	0
5.48	-3.90438	0.8109601	10.49016	105.2	-45.5	20.9	0
5.485	-0.8959801	2.46558	12.34752	130.5	-44.2	21.2	0
5.49	-2.09934	2.43288	11.62158	142.3	-27.1	22.5	0
5.495	-2.74026	2.46558	11.03952	152.6	-17.2	25.2	0
5.5	-4.3491	2.68794	10.60134	163.3	-14.7	26.5	0
5.505	-5.48052	2.9103	10.60134	172.2	-20.1	25.8	0
5.51	-6.19338	2.87106	11.29458	183.8	-33.8	20.9	0
5.515	-6.97818	2.09934	10.71252	190.1	-49.2	13.9	0
5.52	-7.1286	1.4715	11.03952	196.9	-69	3.2	0
5.525	-7.691041	1.98816	11.43846	203.2	-91.2	-9.6	0
5.53	-7.808761	4.0548	11.76546	205.5	-113.2	-26.5	0
5.535	-8.97288	4.42104	13.00152	205.7	-136.1	-45.1	0
5.54	-8.26002	3.7932	13.1454	203.7	-162.7	-67.2	0
5.545	-7.507921	2.616	12.02052	192	-188	-95.6	0
5.55	-6.795061	1.32108	11.65428	187.1	-207.7	-117.7	0
5.555	-5.3301	2.13204	12.34752	180.2	-220.2	-137.5	0
5.56	-3.15228	6.9978	15.72216	155.9	-214.7	-167.3	0
5.565	-2.3217	6.409201	16.01646	119.7	-185.5	-196.5	0
5.57	-2.77296	4.3491	13.94328	88.2	-157.7	-221.1	0
5.575	-4.20522	2.46558	11.72622	67.6	-140.4	-239.7	0
5.58	-4.72842	1.10526	9.40452	54.1	-133.8	-254.5	0
5.585	-4.8396	0.21582	7.65834	49.4	-137.6	-262.9	0
5.59	-4.27716	0.14388	6.53346	50.8	-149	-268.9	0
5.595	-3.48582	0.47742	6.20646	55	-161.9	-272	0
5.6	-2.40018	1.13796	6.2784	58.9	-172.9	-274.5	0
5.605	-1.49766	1.58268	6.53346	60.4	-180.4	-278.2	0
5.61	-1.0137	1.80504	6.64464	59.8	-181.5	-280.7	0
5.615	-0.7848001	1.72656	6.677341	58	-179.2	-283	0
5.62	-0.9744601	1.54344	6.53346	55.9	-175.2	-285.3	0
5.625	-1.64808	1.51074	6.35034	53.9	-171.1	-287.4	0
5.63	-2.51136	1.36032	6.20646	52.4	-168.9	-289.6	0
5.635	-3.3354	1.39956	5.9514	51.7	-171.2	-291.4	0
5.64	-3.90438	1.43226	5.9514	52.2	-176.1	-293.3	0
5.645	-4.20522	1.51074	5.9514	53.2	-181.8	-295.3	0
5.65	-4.3491	1.7658	5.80752	53.9	-186.5	-299.1	0
5.655	-4.49952	1.94892	5.918701	55.7	-189.3	-305.1	0
5.66	-4.68918	2.28246	5.918701	56.3	-188.8	-311.6	0
5.665	-5.25162	2.50482	5.73558	56.2	-185.8	-318.2	0
5.67	-5.93178	2.57676	5.44782	56.6	-181.9	-324.1	0
5.675	-6.526921	2.57676	5.08158	56.9	-179.1	-330.7	0
5.68	-6.90624	2.72718	4.71534	59.6	-176.4	-337.2	0
5.685	-7.16784	2.83836	4.49952	61.3	-175.6	-341	0
5.69	-7.24632	3.2046	4.35564	63	-173.3	-344.2	0
5.695	-7.46868	3.45966	4.35564	65.2	-170.9	-346.1	0
5.7	-7.65834	3.72126	4.3164	65.3	-168.8	-347	0
5.705	-7.808761	3.83244	4.2837	65.1	-167.3	-346.7	0
5.71	-8.03112	3.86514	4.21176	65.3	-165.4	-344.8	0
5.715	-8.03112	3.83244	4.24446	65.3	-163	-341	0
5.72	-8.1096	3.86514	4.21176	64.6	-160.9	-337.9	0
5.725	-8.22078	3.86514	4.10058	63.6	-158.4	-334.8	0
5.73	-8.371201	3.53814	3.81282	63	-156.1	-331.5	0
5.735	-8.26002	3.02148	3.04764	63.4	-153.3	-328	0
5.74	-7.84146	2.17128	2.03394	66.9	-147.9	-323.4	0
5.745	-7.808761	1.62192	1.59576	73.6	-143	-318.9	0
5.75	-8.22078	1.54344	1.55652	82.9	-138.1	-313.8	0
5.755	-8.67204	1.7658	2.13858	91.8	-133.7	-307.1	0
5.76	-8.894401	2.3217	2.72064	99.2	-129.1	-301	0
5.765	-8.85516	2.3544	3.15882	105.1	-124.2	-294.4	0
5.77	-8.894401	1.87698	3.19152	108.9	-119.2	-287.5	0
5.775	-8.97288	1.13796	2.79258	114.8	-112.9	-278.3	0
5.78	-9.30642	0.51012	2.13858	120.9	-107.5	-269.8	0
5.785	-17.004	18.2793	7.298641	138.1	-122.7	-257.3	0
5.79	-25.79376	54.29508	48.08208	183.9	-216.2	-222.6	0
5.795	-2.51136	11.24226	18.4101	-2.6	-188.6	-211.9	0
5.8	5.78136	-5.16006	-20.6991	-192.4	-123.3	-219.1	0
5.805	4.49952	22.0071	8.5347	-49.2	-159	-191.8	0
5.81	2.77296	28.19394	7.880701	-35.1	-121.1	-153.1	0
5.815	2.17128	21.34002	-0.28776	-53.9	-47.4	-114.8	0
5.82	0	26.02266	-0.47088	-61.5	-30.1	-65.8	0
5.825	-8.48238	27.08868	-0.7978801	-72.8	-12.5	-19	0
5.83	-14.86542	13.00806	1.37994	-80.8	3.3	2.1	0
5.835	-12.49794	1.83774	3.9894	-83	0.3	9.5	0
5.84	-4.49952	-1.87698	9.5157	-76.8	-19.3	14.1	0
5.845	0.37278	-0.2943	11.54964	-81	-32.2	18.6	0
5.85	0.41202	3.05418	11.36652	-85.3	-42.2	19.6	0
5.855	-0.37278	5.232	9.62034	-86.1	-39.2	16.6	0
5.86	-0.8959801	5.59824	9.33258	-76.8	-30.7	11.4	0
5.865	-0.44472	4.01556	9.875401	-86.1	-39.2	16.6	0
5.87	-0.2943	2.68794	10.38552	-58.5	-19.1	4.4	0
5.875	-1.45842	2.72718	10.2024	-39.1	-6.7	-1.4	0
5.88	-1.98816	3.27654	10.01928	-27	1.8	-7.2	0
5.885	-2.36094	3.57084	9.62034	-21.4	8.8	-12	0
5.89	-2.8122	3.34848	9.5157	-17.7	14	-16.6	0
5.895	-3.37464	3.13266	9.188701	-16.3	15.4	-18.2	0
5.9	-3.5643	3.2046	8.96634	-14.2	15.4	-18.7	0
5.905	-3.45312	3.4989	9.03828	-11.3	14.6	-17.6	0
5.91	-3.90438	3.53814	9.00558	-9.8	14.1	-15.4	0
5.915	-4.53876	2.9103	8.96634	-8.6	14.3	-14.3	0
5.92	-4.80036	2.53752	8.75052	-6.2	13.2	-12.8	0
5.925	-4.8396	2.75988	8.67858	-3.2	11.2	-11.3	0
5.93	-4.578001	3.13266	8.67858	-0.6	8.7	-9.8	0
5.935	-4.12674	3.38772	8.67858	0.1	6.7	-8.4	0
5.94	-4.12674	3.34848	8.606641	-0.2	4.2	-6.2	0
5.945	-4.0548	3.2046	8.63934	-0.9	2.4	-5.1	0
5.95	-3.93708	3.16536	8.63934	-1.8	0.3	-4.1	0
5.955	-3.78666	3.31578	8.63934	-2.8	-1.8	-2.4	0
5.96	-3.52506	3.45966	8.78322	-3.5	-4	-0.9	0
5.965	-3.37464	3.42696	8.93364	-4.2	-6.1	0.4	0
5.97	-3.3027	3.31578	8.96634	-4.8	-6.4	1.1	0
5.975	-3.18498	3.38772	9.07752	-5.2	-7.1	0.9	0
5.98	-3.15228	3.27654	9.110221	-5.5	-6.7	1.4	0
5.985	-3.0411	3.42696	9.2214	-5	-6.5	1.6	0
5.99	-2.8122	3.45966	9.33258	-3.9	-6.1	0.8	0
5.995	-2.70102	3.45966	9.437221	-3	-5	0.1	0
6	-2.66178	3.42696	9.5157	-1.6	-2.9	-1.1	0
6.005	-2.66178	3.53814	9.47646	-0.3	-0.9	-1.9	0
6.01	-2.74026	3.61008	9.40452	1.3	1.1	-3.7	0
6.015	-2.77296	3.61008	9.293341	2.3	3.2	-4.7	0
6.02	-2.85144	3.61008	9.293341	3.3	5.9	-5.8	0
6.025	-2.85144	3.61008	9.2214	4.4	8.3	-7.6	0
6.03	-2.89068	3.61008	9.2214	5	10.2	-9.1	0
6.035	-3.0411	3.61008	9.110221	5.1	11.4	-10.7	0
6.04	-3.18498	3.45966	9.00558	4.8	12.8	-11.5	0
6.045	-3.18498	3.45966	9.00558	5.1	13.1	-12.3	0
6.05	-3.37464	3.31578	8.894401	5.1	12.8	-11.9	0
6.055	-3.5643	3.34848	8.78322	4.5	12.5	-11.2	0
6.06	-3.63624	3.34848	8.78322	4.2	11.5	-10.8	0
6.065	-3.60354	3.38772	8.894401	3.7	11.1	-10.6	0
6.07	-3.5643	3.38772	8.894401	3.5	10.2	-10.4	0
6.075	-3.60354	3.24384	8.894401	3.2	9.1	-9.5	0
6.08	-3.63624	3.16536	8.8617	2.9	8.1	-9.3	0
6.085	-3.5643	3.2046	8.8617	2.9	7.1	-8.2	0
6.09	-3.52506	3.2046	8.82246	2.3	6.5	-7.6	0
6.095	-3.45312	3.27654	8.8617	2.7	5.8	-7.4	0
6.1	-3.37464	3.16536	8.8617	3	4.9	-7.1	0
6.105	-3.41388	3.13266	8.894401	3	3.9	-6.7	0
6.11	-3.52506	3.02148	8.894401	2.4	3.1	-6	0
6.115	-3.52506	3.02148	8.8617	2.4	2.5	-5.4	0
6.12	-3.52506	3.09342	8.93364	2.5	1.2	-4.6	1
6.125	-3.52506	3.2046	8.82246	2.2	0.7	-3.2	1
6.13	-3.3354	3.27654	8.8617	1.8	0	-2.8	1
6.135	-3.18498	3.27654	8.93364	1.8	-0.7	-3	1
6.14	-3.15228	3.24384	8.93364	1.1	-1.1	-2.6	1
6.145	-3.26346	3.2046	8.96634	0.7	-1.9	-2.2	1
6.15	-3.52506	3.16536	8.894401	0.6	-2.4	-2.2	1
6.155	-3.60354	3.2046	8.82246	0.7	-2.9	-1.6	1
6.16	-3.71472	3.27654	8.78322	0.9	-3.5	-0.4	1
6.165	-3.63624	3.38772	8.78322	0.2	-4.1	-0.2	1
6.17	-3.63624	3.42696	8.96634	0.4	-5.3	0.2	1
6.175	-3.67548	3.38772	8.96634	0.5	-5.2	0.8	1
6.18	-3.67548	3.45966	8.96634	0.4	-5.4	0.9	1
6.185	-3.63624	3.57084	9.00558	0.4	-5.8	1.4	1
6.19	-3.5643	3.57084	9.110221	0.7	-5.8	0.7	1
6.195	-3.3027	3.57084	9.437221	2.1	-5.1	0.2	1
6.2	-2.85144	3.61008	9.947341	5.1	-3.7	-0.6	1
6.205	-3.3027	3.53814	10.1697	8.4	-1.5	-0.7	1
6.21	-4.23792	3.16536	9.731521	11.5	0	-0.9	1
6.215	-5.1012	2.50482	9.33258	14.5	0.4	-1.2	1
6.22	-5.3628	1.94892	9.2214	17.8	-0.9	0.1	1
6.225	-5.3301	1.4715	9.437221	22.9	-3	1.4	1
6.23	-5.78136	1.80504	9.659581	30.1	-6	4.6	1
6.235	-6.526921	2.50482	9.5484	35.3	-8.8	6.8	1
6.24	-7.6191	2.79912	9.40452	40.5	-12.8	6.5	1
6.245	-8.704741	3.02148	8.711281	45.6	-18.2	3.7	1
6.25	-12.83802	2.13204	7.481761	51	-26.4	-4.5	1
6.255	-18.92022	0.18312	5.591701	60.2	-49.7	-27.7	1
6.26	-22.90308	-2.6487	4.46682	76.3	-84.6	-67.9	1
6.265	-24.96318	-2.6487	6.46152	102.1	-121.7	-128.7	1
6.27	-21.39888	0.43818	10.71252	128.4	-160	-201.3	1
6.275	-17.53374	0.6213	11.5104	135.5	-191.3	-262.5	1
6.28	-14.11332	3.61008	11.54964	132.4	-210.2	-307.9	1
6.285	-9.947341	3.13266	9.293341	124.3	-212.6	-339.4	1
6.29	-2.289	3.13266	7.37058	111.8	-197.1	-363.7	1
6.295	0.5232	4.6761	8.057281	111	-161.4	-373.3	1
6.3	0.59514	3.94362	6.677341	103.6	-115.1	-375.9	1
6.305	-0.9352201	2.72718	4.9377	96.2	-72.3	-374.2	1
6.31	-3.71472	1.62192	4.35564	97	-41.3	-368.6	1
6.315	-6.082201	1.24914	4.24446	101.6	-27.2	-361.7	1
6.32	-6.867	1.1772	4.53876	106.2	-34.4	-357	1
6.325	-6.19338	1.21644	5.2974	108.9	-49.4	-355.1	1
6.33	-4.64994	1.24914	6.38958	109.1	-63.2	-355.9	1
6.335	-3.0738	1.21644	7.2594	105	-70.3	-357.2	1
6.34	-1.94892	0.9156	7.84146	93.9	-68.6	-358.1	1
6.345	-1.308	0.2943	8.057281	81.9	-62.3	-357	1
6.35	-1.08564	-0.7717201	7.9134	68.6	-55.5	-352.4	1
6.355	-6.082201	-3.27654	6.2784	55.2	-50.8	-344.6	1
6.36	-2.8122	6.7035	2.50482	58.1	-83.7	-313.6	1
6.365	4.49952	4.49298	-1.88352	72.1	-125.9	-265.5	1
6.37	13.55088	13.9302	-1.12488	89.8	-119.6	-219.6	1
6.375	11.89626	16.87974	-1.85082	109	-83.6	-165.4	1
6.38	4.12674	21.81744	-0.10464	120.6	-57.1	-108.2	1
6.385	-3.37464	30.33252	7.84146	135.8	-48.2	-68.9	1
6.39	5.44128	34.83204	18.99216	137.4	-60.7	-47.9	1
6.395	7.65834	29.33844	24.58386	97.1	-74.7	-15.4	1
6.4	8.6328	16.29114	17.79534	1.3	-55	15.9	1
6.405	6.56616	5.74866	9.947341	-48.1	-44.8	37	1
6.41	1.49766	0.47742	7.298641	-52.5	-34.5	47.3	1
6.415	-2.66178	0.21582	7.73028	-45.5	-24.4	47.6	1
6.42	-6.26532	2.09934	9.692281	-36.1	-23	41.9	1
6.425	-6.795061	3.42696	10.27434	-31	-22.4	26.8	1
6.43	-4.68918	3.13266	10.05852	-28.9	-21.4	10.7	1
6.435	-1.57614	2.17128	9.91464	-25	-18.6	0.4	1
6.44	0.63438	2.13204	10.49016	-19.3	-14.5	-3.6	1
6.445	1.12488	2.87106	11.14416	-16	-8	-2.4	1
6.45	-0.18312	3.68202	10.92834	-17.4	-1	0.5	1
6.455	-2.21052	4.15944	9.986581	-20.6	4.5	2.1	1
6.46	-3.78666	4.0875	9.260641	-22.2	9.3	-0.6	1
6.465	-4.61724	3.4989	8.67858	-22.8	11.4	-4.6	1
6.47	-4.68918	2.98224	8.5674	-20.8	12.3	-9.3	1
6.475	-4.27716	2.72718	8.78322	-17.5	13	-13.9	1
6.48	-3.8259	2.72718	9.07752	-14.4	12.8	-16.8	1
6.485	-3.86514	2.616	8.96634	-12	12.6	-17.7	1
6.49	-4.23792	2.616	8.606641	-10.4	11.2	-17.5	1
6.495	-4.53876	3.05418	8.75052	-8.3	10.2	-18.9	1
6.5	-4.38834	3.16536	8.93364	-5.9	9.8	-20.3	1
6.505	-4.12674	3.34848	8.78322	-5.9	9.1	-21.8	1
6.51	-4.12674	3.13266	8.63934	-5.6	8.1	-22.1	1
6.515	-4.27716	2.83836	8.63934	-6	6.3	-21	1
6.52	-4.42758	2.75988	8.711281	-6.4	3.7	-18.9	1
6.525	-4.578001	2.68794	8.606641	-6.8	1.6	-17.7	1
6.53	-4.61724	2.75988	8.5674	-5.8	-0.4	-16.5	1
6.535	-4.42758	2.943	8.78322	-4.9	-2.5	-16.7	1
6.54	-4.16598	2.943	8.96634	-4.2	-3.8	-16.3	1
6.545	-4.0548	2.68794	8.8617	-4.3	-5.6	-16	1
6.55	-3.8259	2.6487	8.96634	-3.9	-6.9	-15.9	1
6.555	-3.45312	2.72718	9.07752	-2.7	-7.6	-15.3	1
6.56	-2.96262	3.09342	9.40452	-1.5	-8	-15.1	1
6.565	-2.40018	3.4989	9.659581	-0.7	-7.5	-15	1
6.57	-1.94892	3.61008	9.842701	-1.4	-5.6	-14.7	1
6.575	-1.68732	3.45966	9.80346	-2.5	-3.2	-13.9	1
6.58	-1.64808	3.09342	9.587641	-3.6	-1.9	-12.3	1
6.585	-1.87698	2.87106	9.33258	-4.8	-0.9	-10.9	1
6.59	-2.289	2.87106	9.14946	-4.4	0.2	-8.4	1
6.595	-2.66178	2.943	9.188701	-2.9	1.3	-7.2	1
6.6	-2.92338	2.83836	9.188701	-1.7	2.4	-7.3	1
6.605	-3.11304	2.6487	8.93364	-1.1	2.6	-7.1	1
6.61	-3.41388	2.28246	8.63934	-0.4	2.4	-6.3	1
6.615	-3.8259	1.98816	8.312341	1.4	1.3	-5.4	1
6.62	-4.0548	2.0274	8.27964	3.7	0	-3.7	1
6.625	-4.27716	2.09934	8.27964	6	-1.2	-2.8	1
6.63	-4.23792	2.28246	8.35158	9.1	-3.4	-2.3	1
6.635	-4.23792	2.43288	8.495461	11.3	-5.8	-1.9	1
6.64	-4.3491	2.39364	8.42352	13.3	-8.1	-1.3	1
6.645	-4.46682	2.17128	8.207701	14.3	-10.5	-1.1	1
6.65	-4.53876	1.98816	8.02458	15.6	-13.1	0	1
6.655	-4.61724	2.13204	7.84146	18.6	-17.7	1.1	1
6.66	-4.49952	2.50482	8.207701	21.8	-21.1	1.6	1
6.665	-4.12674	2.943	8.63934	24	-24.2	1.6	1
6.67	-3.63624	3.2046	8.93364	24.7	-26.2	1.3	1
6.675	-3.15228	3.05418	9.110221	24.2	-28	2.4	1
6.68	-2.92338	2.98224	9.260641	23.8	-29	3.4	1
6.685	-2.77296	3.05418	9.36528	22.3	-29.7	5	1
6.69	-2.62254	3.2046	9.5157	20.9	-30.3	8	1
6.695	-2.47212	3.09342	10.09122	20.5	-30.1	9.8	1
6.7	-2.74026	2.87106	10.49016	19.6	-28	10.9	1
6.705	-3.67548	2.46558	9.947341	18.4	-25.7	12	1
6.71	-4.8396	2.72718	9.437221	19.4	-25.2	11.9	1
6.715	-5.8533	3.45966	9.5157	22.2	-26.8	9.5	1
6.72	-6.526921	3.97632	9.692281	24.6	-28.3	3	1
6.725	-7.27902	3.97632	9.33258	26.6	-29.2	-6.8	1
6.73	-8.894401	3.38772	8.63934	28.6	-30.5	-19.4	1
6.735	-10.96104	2.616	7.5537	32.7	-33.6	-35.1	1
6.74	-13.51164	2.17128	6.71658	40.3	-38	-55.6	1
6.745	-16.82088	1.62192	5.48052	50.3	-44.3	-81.9	1
6.75	-19.14258	0.47742	4.21176	64.4	-54.9	-126.3	1
6.755	-20.45712	-0.47742	3.23076	78.5	-65.8	-167.4	1
6.76	-21.0261	-1.06602	2.43288	94.5	-78.4	-213.4	1
6.765	-20.0451	-0.327	2.3217	113.2	-92.8	-265.6	1
6.77	-17.90652	0.9156	2.39364	127.6	-103.4	-304.4	1
6.775	-15.01584	2.75988	3.41388	140.2	-112.4	-337.9	1
6.78	-11.60196	5.04888	4.68264	149.7	-118.3	-364.6	1
6.785	-7.73028	7.704121	5.624401	155.3	-121.5	-383.2	1
6.79	-4.16598	9.986581	6.500761	157.8	-121.8	-392.5	1
6.795	-0.7455601	11.79162	7.44252	157.2	-120.7	-391.7	1
6.8	2.58984	12.56988	8.02458	151.4	-117.6	-379.7	1
6.805	5.29086	12.4914	8.75052	144.6	-114.8	-362	1
6.81	7.16784	11.94204	8.96634	134.4	-108.9	-338.3	1
6.815	8.55432	11.0526	8.63934	122.9	-102.1	-311.2	1
6.82	9.424141	10.02582	8.5674	112	-94.7	-279.4	1
6.825	10.28742	8.9925	9.33258	99.9	-85.4	-235.6	1
6.83	10.6602	8.18154	10.89564	89.2	-79.3	-197.9	1
6.835	11.26188	7.776061	12.1644	75.4	-73.5	-160.3	1
6.84	11.63466	7.66488	12.4914	57.7	-67.4	-120.3	1
6.845	11.56272	8.03112	12.63528	40.3	-61.1	-80.9	1
6.85	12.1971	8.07036	13.10616	25.6	-52.4	-45.6	1
6.855	12.08592	7.14822	13.65552	13.3	-39.8	-16.1	1
6.86	10.01928	5.74866	13.4724	-0.8	-22.6	11.4	1
6.865	2.70102	3.64932	10.8564	-12.5	-8.4	27.6	1
6.87	-3.86514	2.943	8.38428	-14.8	0.9	25.6	1
6.875	-5.02926	3.61008	8.894401	-7.1	3.8	13.8	1
6.88	-3.41388	3.61008	9.659581	-1.7	1.9	6.3	1
6.885	-1.64808	3.57084	10.24164	-0.9	0.7	4	1
6.89	-1.12488	4.0548	10.41822	-1.7	1.2	2.5	1
6.895	-1.87698	4.3818	9.80346	-2.8	3.1	1.1	1
6.9	-3.0411	3.90438	9.188701	-4.3	5.2	-0.2	1
6.905	-3.67548	3.57084	8.93364	-4.5	5.1	-2.4	1
6.91	-3.41388	3.68202	8.93364	-5.1	4.2	-4.9	1
6.915	-3.3027	4.27062	9.03828	-6	2.7	-6.4	1
6.92	-3.71472	4.42104	9.03828	-7.2	1.1	-7	1
6.925	-4.27716	3.97632	8.82246	-8.8	0.8	-7.2	1
6.93	-4.3491	3.34848	8.894401	-8.9	0.4	-8.4	1
6.935	-4.16598	3.09342	8.894401	-8.1	-0.3	-9.6	1
6.94	-4.0548	3.2046	8.894401	-7.1	-1.4	-10.9	1
6.945	-3.93708	3.24384	8.8617	-5.6	-2.8	-11.2	1
6.95	-3.8259	3.16536	8.78322	-5.6	-4.4	-10.5	1
6.955	-3.86514	3.13266	8.75052	-5.3	-5.3	-10.9	1
6.96	-3.93708	3.13266	8.711281	-5.4	-7.4	-10.2	1
6.965	-4.12674	3.13266	8.78322	-5.9	-10	-8.7	1
6.97	-4.12674	3.34848	8.96634	-6.5	-12.2	-5.8	1
6.975	-3.75396	3.61008	9.03828	-5.9	-12.7	-3.1	1
6.98	-3.18498	3.64932	9.110221	-5.8	-11.4	-1	1
6.985	-2.70102	3.53814	9.188701	-5.5	-9.5	0.4	1
6.99	-2.58984	3.4989	9.2214	-5.3	-7.7	0.5	1
6.995	-2.8122	3.45966	9.2214	-5.3	-5.8	-0.3	1
7	-2.89068	3.27654	9.2214	-4.9	-4.3	-0.6	1
7.005	-2.70102	3.05418	9.40452	-3.2	-3	-1.1	1
7.01	-2.3217	3.24384	9.5484	-1.4	-1.9	-0.6	1
7.015	-2.13858	3.45966	9.587641	0	0	-1	1
7.02	-2.09934	3.61008	9.62034	1	2.2	-1.6	1
7.025	-2.21052	3.61008	9.437221	1.9	5.3	-2.8	1
7.03	-2.3217	3.57084	9.293341	3	8.6	-4.5	1
7.035	-2.36094	3.45966	9.188701	3.9	11.1	-5.3	1
7.04	-2.58984	3.45966	9.188701	4.6	13.5	-6.9	1
7.045	-2.96262	3.16536	9.110221	4.9	15.3	-7.7	1
7.05	-3.26346	3.2046	9.00558	6.2	16.3	-8.1	1
7.055	-3.22422	3.27654	8.93364	7.6	17	-8.8	1
7.06	-3.52506	3.2046	8.711281	8.6	17.6	-8.3	1
7.065	-3.3027	3.31578	8.67858	10	17.4	-8.4	1
7.07	-3.22422	3.31578	8.8617	12	17.8	-8.1	1
7.075	-3.18498	3.02148	9.188701	14	17.5	-8.7	1
7.08	-3.37464	2.616	9.36528	16.6	17.6	-8.8	1
7.085	-3.3027	2.21052	9.659581	18.8	17.8	-8.8	1
7.09	-3.52506	2.17128	9.875401	21.6	17.3	-7.9	1
7.095	-3.78666	2.43288	9.875401	25.9	16.8	-7.8	1
7.1	-4.12674	2.3544	9.731521	30.9	15.7	-7.9	1
7.105	-4.49952	2.28246	9.5484	36	13.6	-7.5	1
7.11	-4.87884	1.94892	9.587641	41.3	9.2	-8.5	1
7.115	-5.591701	1.65462	9.260641	46.4	0	-9.8	1
7.12	-6.90624	1.51074	9.00558	52.5	-13	-13.7	1
7.125	-7.76952	1.62192	8.606641	61.3	-32.2	-23.5	1
7.13	-7.3575	2.17128	8.5674	73.2	-55.5	-39.9	1
7.135	-5.17968	2.3217	9.07752	86.8	-79.8	-62.7	1
7.14	-2.5506	2.6487	9.5484	104.8	-102.5	-98	1
7.145	-0.22236	2.9103	10.38552	119.7	-112.8	-125.5	1
7.15	1.0137	3.42696	10.74522	134.8	-116.4	-143.2	1
7.155	-0.48396	3.42696	10.74522	147.7	-109.3	-156.7	1
7.16	-3.75396	2.53752	9.437221	153.1	-101.5	-172	1
7.165	-5.48052	1.98816	8.67858	159.2	-109.9	-191.3	1
7.17	-6.04296	1.58268	8.495461	163.1	-123.1	-208.7	1
7.175	-5.02926	1.4715	8.606641	165.7	-137.4	-228.4	1
7.18	-3.37464	1.65462	8.495461	164.2	-148.7	-248	1
7.185	-1.64808	2.24322	8.5347	158.1	-154.6	-264.1	1
7.19	-0.41202	3.16536	8.78322	150.2	-157	-275	1
7.195	0.18312	4.0875	8.5674	140.1	-156.3	-281.5	1
7.2	-0.18312	5.16006	8.312341	126.9	-154.1	-284.9	1
7.205	-0.59514	5.74866	7.62564	115.7	-153.4	-285.8	1
7.21	-0.8959801	6.22608	7.18746	105.3	-153.9	-283.8	1
7.215	-1.15758	6.48768	7.18746	95.9	-154	-280.4	1
7.22	-1.08564	7.03704	7.2594	84.5	-152.2	-275.3	1
7.225	-1.68732	6.9978	7.298641	68.2	-148	-265.3	1
7.23	-1.64808	7.2594	6.71658	52.7	-140.7	-254.3	1
7.235	-1.38648	7.776061	6.97164	37.3	-132	-241.2	1
7.24	-1.64808	7.51446	6.899701	22	-120.6	-225.4	1
7.245	-2.17128	7.88724	6.82776	6.3	-106.9	-209.4	1
7.25	-2.58984	7.998421	7.004341	-8	-95.5	-193.2	1
7.255	-1.08564	8.32542	7.69758	-21.9	-85.6	-176	1
7.26	1.45842	9.76422	8.5674	-36.2	-55	-155.4	1
7.265	1.23606	8.770141	8.42352	-47.7	-13.1	-139.7	1
7.27	-1.7985	8.21424	7.5537	-54.3	7.7	-108.8	1
7.275	-10.32012	4.56492	6.605401	-64.6	18.9	-64.1	1
7.28	-15.91836	1.4715	5.87946	-68.7	12.3	-34.5	1
7.285	-10.9218	-0.47742	7.44252	-62.9	-5.4	-17.1	1
7.29	-5.02926	0.47742	10.31358	-52.9	-21.9	-5.8	1
7.295	-3.00186	1.94892	10.74522	-51.4	-27	8.5	1
7.3	-3.0738	3.05418	10.1697	-49.7	-28	14.4	1
7.305	-2.96262	2.943	10.24164	-44.6	-26.6	9.8	1
7.31	-2.40018	2.72718	9.875401	-39.4	-23.1	4.3	1
7.315	-2.5506	2.83836	9.76422	-32.1	-20.3	0	1
7.32	-2.92338	3.02148	9.36528	-25.1	-17.9	-1.1	1
7.325	-2.66178	3.27654	9.2214	-21.2	-16.6	-3.2	1
7.33	-2.5506	3.4989	9.2214	-18.1	-15.3	-4.3	1
7.335	-2.21052	3.75396	9.07752	-16	-14.8	-5.1	1
7.34	-2.3217	3.75396	9.2214	-13.7	-13	-4.9	1
7.345	-2.0601	3.61008	9.293341	-11.4	-10.9	-5.2	1
7.35	-2.21052	3.45966	9.36528	-9.6	-9.3	-5	1
7.355	-2.13858	3.42696	9.293341	-7.3	-7.9	-4.8	1
7.36	-2.43942	3.38772	9.293341	-5.6	-7	-4.7	1
7.365	-2.43942	3.38772	9.33258	-4.5	-6	-4.4	1
7.37	-2.17128	3.4989	9.47646	-2.8	-3.9	-5.3	1
7.375	-2.0274	3.53814	9.5157	-1.2	-1.7	-6.2	1
7.38	-2.21052	3.53814	9.36528	0.2	-0.1	-7	1
7.385	-2.47212	3.45966	9.36528	1.1	1.7	-7.7	1
7.39	-2.62254	3.27654	9.2214	1.5	2.5	-7.9	1
7.395	-2.77296	3.4989	9.188701	1.4	2.5	-8.2	1
7.4	-2.92338	3.61008	9.14946	0.9	2.8	-8.1	1
7.405	-3.22422	3.61008	8.96634	1	2.4	-6.8	1
7.41	-2.89068	3.45966	9.110221	0.6	1.9	-6.9	1
7.415	-2.74026	3.45966	9.2214	0.4	1.4	-6.9	1
7.42	-2.85144	3.4989	9.2214	0.9	1.5	-6.6	1
7.425	-2.77296	3.45966	9.33258	0.6	1.7	-6.5	1
7.43	-2.77296	3.38772	9.33258	0.8	1.5	-5.6	1
7.435	-2.74026	3.34848	9.33258	0.7	1.4	-5.1	1
7.44	-2.58984	3.57084	9.33258	0.5	1.6	-4.8	1
7.445	-2.47212	3.72126	9.260641	0.1	1.6	-4.6	1
7.45	-2.40018	3.72126	9.293341	0.7	2.1	-4.9	1
7.455	-2.3217	3.68202	9.36528	1.5	3.2	-4.8	1
7.46	-2.43942	3.72126	9.293341	1.2	3.5	-6.2	1
7.465	-2.43942	3.83244	9.188701	2	4.6	-7	1
7.47	-2.3217	3.75396	9.188701	2.4	5.8	-8.4	1
7.475	-2.289	3.64932	9.110221	2.2	6.5	-9.3	1
7.48	-2.51136	3.2046	9.14946	2.1	7	-10.1	1
7.485	-2.92338	2.87106	9.03828	2.3	7	-9.9	1
7.49	-3.3354	2.616	8.93364	2.8	5.8	-9.1	1
7.495	-3.52506	2.13204	8.75052	3.1	4.7	-8.1	1
7.5	-3.67548	1.83774	8.78322	3.2	3.4	-6	1
7.505	-3.67548	1.87698	8.75052	4.2	2.1	-3.7	1
7.51	-3.67548	2.43288	8.894401	5.1	1.2	-1.2	1
7.515	-3.48582	2.943	8.8617	5.7	0.2	1.2	1
7.52	-3.41388	3.2046	9.00558	5.8	-0.3	2.3	1
7.525	-3.26346	3.09342	9.00558	5.6	-0.5	3.2	1
7.53	-3.15228	3.2046	9.14946	6.5	-0.7	3.6	1
7.535	-3.0411	3.27654	9.14946	7.4	-0.8	3.8	1
7.54	-2.8122	3.38772	9.14946	8.1	-1.1	4.2	1
7.545	-2.62254	3.42696	9.260641	8.4	-1.1	4.4	1
7.55	-2.289	3.31578	9.80346	9.1	-1	4.6	1
7.555	-2.40018	2.98224	10.41822	11.1	0	4.5	1
7.56	-3.11304	2.28246	10.34628	13.3	2.2	4.5	1
7.565	-4.23792	1.7658	10.01928	16.8	4.7	4.5	1
7.57	-6.19338	1.7658	9.293341	19.3	2.7	6.8	1
7.575	-6.867	2.87106	8.78322	22.2	-1.5	7.4	1
7.58	-6.114901	4.0875	8.63934	25.5	-6.3	5.7	1
7.585	-4.91808	4.6761	8.82246	27.7	-10.3	3.5	1
7.59	-4.46682	4.3491	8.67858	29	-13	0	1
7.595	-5.93178	3.31578	8.45622	31.3	-14.7	-4.8	1
7.6	-9.75768	1.58268	7.9134	35.9	-21.6	-17.9	1
7.605	-17.15442	-1.21644	6.13452	40.8	-31.8	-38.9	1
7.61	-21.8109	-2.68794	4.9377	52.9	-48.5	-83.8	1
7.615	-24.74082	-3.05418	3.77358	70.2	-67.7	-142.1	1
7.62	-24.78006	-2.0274	3.15882	87.5	-84.4	-207.2	1
7.625	-23.38704	0	2.75988	108.2	-102.8	-285	1
7.63	-20.42442	3.02148	2.9757	122	-113.6	-335.9	1
7.635	-16.2519	6.409201	3.48582	133.2	-120.8	-376.1	1
7.64	-10.88256	9.35874	3.84552	139.1	-125.2	-404.5	1
7.645	-5.44128	11.53656	4.3164	140.6	-125.3	-414.1	1
7.65	0.18312	12.753	5.120821	138.1	-121.8	-410.5	1
7.655	5.63094	13.11924	5.77482	132.5	-115.5	-392.2	1
7.66	11.00028	12.97536	7.84146	124	-106.5	-349.6	1
7.665	16.06878	12.4914	10.56864	114.5	-97.7	-305.3	1
7.67	20.75796	11.86356	12.27558	97	-87	-250.1	1
7.675	24.25032	11.13108	13.5051	79.3	-78.4	-195	1
7.68	26.57856	10.94796	15.4344	60.1	-66.1	-133.2	1
7.685	26.99058	11.0526	16.81434	32	-48	-54.3	1
7.69	20.7972	9.62034	16.84704	4.4	-28.7	6.8	1
7.695	-0.41202	5.63748	10.49016	-27.7	-7.7	52.1	1
7.7	-12.46524	3.42696	5.55246	-37.5	3.8	41.9	1
7.705	-11.4123	3.2046	5.624401	-19.5	8.1	8.1	1
7.71	-3.37464	3.83244	8.8617	-0.6	5.4	-15.1	1
7.715	1.64808	4.12674	11.03952	4.3	-1.2	-15.7	1
7.72	0.18312	3.75396	10.13046	-8.1	-4.5	-0.7	1
7.725	-3.48582	3.38772	8.35158	-16.5	-5.8	7	1
7.73	-5.93178	3.72126	7.952641	-16.4	-9.4	6	1
7.735	-5.814061	4.0875	8.67858	-11.8	-13.8	1.6	1
7.74	-4.16598	3.97632	9.260641	-8.4	-15.3	-1.6	1
7.745	-2.77296	3.64932	9.437221	-6.3	-14.9	-3.4	1
7.75	-2.62254	3.57084	9.2214	-4.8	-12.3	-4	1
7.755	-2.74026	3.7932	9.260641	-1.8	-8.6	-6.7	1
7.76	-2.62254	3.86514	9.40452	0.7	-5.2	-9.5	1
7.765	-2.92338	3.45966	9.587641	1.4	-2.4	-10.2	1
7.77	-3.37464	3.13266	9.40452	2.2	0.2	-9.3	1
7.775	-3.48582	3.16536	9.293341	3.8	2.8	-8.4	1
7.78	-3.22422	3.27654	9.47646	7.2	6.3	-9.5	1
7.785	-3.0738	3.31578	9.5157	11	9.1	-11.4	1
7.79	-3.0411	3.16536	9.40452	13.9	12.5	-12.6	1
7.795	-3.0738	3.13266	9.293341	17	15.7	-13.8	1
7.8	-2.85144	3.64932	9.188701	19.3	18.6	-14.3	1
7.805	-2.51136	3.94362	9.260641	21.9	21.7	-16.3	1
7.81	-2.13858	4.0875	9.40452	24.4	25.6	-18.5	1
7.815	-2.24976	4.53222	9.80346	27.3	29.3	-19.6	1
7.82	-2.47212	4.89846	9.5484	30	32.4	-20.9	1
7.825	-2.74026	4.78728	9.110221	31.7	35.9	-22.5	1
7.83	-3.15228	4.42104	8.93364	35.4	38.9	-25.8	1
7.835	-3.3354	4.12674	9.00558	39.4	39.9	-28.6	1
7.84	-3.90438	3.97632	8.78322	43.1	37.8	-32	1
7.845	-5.63094	3.72126	7.9134	47.1	32.6	-34.1	1
7.85	-9.156001	3.38772	6.500761	53.3	20.6	-39.4	1
7.855	-12.27558	3.68202	4.75458	66.9	-6.7	-60.3	1
7.86	-11.45154	4.01556	4.6434	86	-35.3	-91.6	1
7.865	-9.30642	4.49298	6.20646	108.9	-65.1	-123.5	1
7.87	-6.526921	4.6761	7.076281	125.4	-86.9	-153.3	1
7.875	-3.5643	4.53222	8.312341	136.2	-103.8	-178.3	1
7.88	-1.2753	4.19868	9.03828	141.6	-111.3	-204.1	1
7.885	-0.14388	3.45966	9.875401	141.6	-110.7	-219.3	1
7.89	0.67362	3.13266	9.91464	137.3	-106	-229	1
7.895	0.22236	2.53752	9.731521	131.1	-101.4	-233.7	1
7.9	-0.71286	1.94892	9.5484	123.2	-101.5	-231.8	1
7.905	-1.23606	1.69386	9.731521	113.6	-107.3	-227.5	1
7.91	-1.23606	1.43226	10.01928	101.5	-114.8	-222.2	1
7.915	-1.0137	1.51074	9.842701	85.2	-120.4	-215.4	1
7.92	0.2943	2.83836	10.09122	72.2	-119.5	-207.4	1
7.925	1.72656	4.6761	9.5484	59	-107.3	-196.9	1
7.93	3.3354	6.7035	8.93364	45.2	-88.2	-180.3	1
7.935	3.67548	9.025201	8.606641	30	-66.4	-154	1
7.94	2.24976	10.24164	8.09652	8.8	-38.6	-108.5	1
7.945	-1.308	9.91464	7.44252	-10.5	-16.9	-67.6	1
7.95	-8.55432	7.03704	6.97164	-31.2	-4.2	-25.6	1
7.955	-14.26374	2.0601	5.66364	-50.4	-2.7	7.7	1
7.96	-10.50978	0.327	6.06258	-55.3	-21.5	20.7	1
7.965	-4.87884	1.91622	8.02458	-50.4	-42.4	33.3	1
7.97	-1.42572	4.12674	10.13046	-50.6	-50.3	44.5	1
7.975	-0.8632801	4.86576	10.1697	-56.2	-51.6	49.9	1
7.98	-1.94892	4.53222	9.03828	-59.8	-48.4	46.9	1
7.985	-2.74026	4.15944	8.78322	-55.9	-44.3	37.6	1
7.99	-3.0738	3.53814	8.78322	-48.4	-40	28	1
7.995	-2.66178	3.27654	9.188701	-40.9	-37.4	17.5	1
8	-1.64808	3.42696	9.5157	-32.7	-34.5	4.4	1
8.005	-0.8240401	3.7932	9.80346	-27.7	-31.7	-2.4	1
8.01	-0.07194	4.0875	9.875401	-22.7	-27.7	-7.2	1
8.015	-0.44472	4.15944	9.731521	-18	-22.6	-9.3	1
8.02	-1.0464	3.83244	9.62034	-15.1	-17.6	-9.8	1
8.025	-1.94892	3.97632	9.437221	-12.1	-11.8	-10	1
8.03	-2.5506	4.0875	9.40452	-9.3	-7.8	-11.5	1
8.035	-2.77296	3.75396	9.437221	-6.9	-3.9	-14	1
8.04	-2.89068	3.64932	9.33258	-4.5	-0.4	-15.8	1
8.045	-2.77296	3.53814	9.260641	-3	2.4	-16.5	1
8.05	-2.70102	3.61008	9.2214	-2.1	4.9	-17.2	1
8.055	-2.74026	3.64932	9.110221	-0.9	7	-18	1
8.06	-2.89068	3.72126	8.96634	-0.3	8.6	-18.6	1
8.065	-3.26346	3.7932	8.93364	-0.2	9.5	-18.4	1
8.07	-3.41388	3.72126	8.82246	-1.5	9.5	-17.7	1
8.075	-3.52506	3.53814	8.894401	-2.7	9.3	-15.8	1
8.08	-3.52506	3.4989	8.8617	-3.3	8.6	-13.7	1
8.085	-3.41388	3.34848	8.93364	-4.1	7.6	-11.4	1
8.09	-3.48582	3.34848	8.96634	-3.9	7.1	-9.5	1
8.095	-3.52506	3.57084	8.894401	-3	5.2	-7.9	1
8.1	-3.48582	3.61008	8.96634	-2.7	3.7	-6.1	1
8.105	-3.0738	3.72126	9.14946	-1.8	2.8	-3.7	1
8.11	-2.77296	3.57084	9.188701	-1.1	2.5	-2.3	1
8.115	-2.77296	3.57084	9.188701	-0.7	3	-2.1	1
8.12	-2.8122	3.57084	9.188701	0.8	3.6	-0.9	1
8.125	-2.77296	3.4989	9.110221	2.1	4.5	-1	1
8.13	-2.70102	3.45966	9.188701	3.6	5.6	-1.6	1
8.135	-2.62254	3.42696	9.2214	5.5	7.5	-1.6	1
8.14	-2.70102	3.57084	9.110221	7.2	9.1	-2.6	1
8.145	-2.89068	3.57084	9.03828	8.6	10.6	-3.5	1
8.15	-2.89068	3.4989	9.03828	10.4	12.4	-4.6	1
8.155	-3.0738	3.27654	9.03828	11.6	13.7	-5.7	1
8.16	-3.26346	3.05418	9.03828	12.7	15.1	-6	1
8.165	-3.48582	3.2046	8.96634	13.5	15.2	-5.9	1
8.17	-3.63624	3.27654	8.93364	14.3	14.1	-5.3	1
8.175	-3.48582	3.4989	8.78322	14.7	12.9	-3.9	1
8.18	-3.63624	3.45966	8.63934	12.8	9.1	-1.4	1
8.185	-3.45312	3.2046	8.5674	9.5	4.4	1.8	1
8.19	-3.15228	3.27654	8.78322	7.6	1	4.6	1
8.195	-2.85144	3.68202	8.96634	6.5	-2.1	7.3	1
8.2	-2.85144	3.72126	8.96634	5.1	-4.4	9.3	1
8.205	-2.96262	3.4989	8.8617	3.6	-5.8	9.9	1
8.21	-3.26346	3.53814	8.711281	3.1	-7.7	10.9	1
8.215	-3.48582	3.64932	8.63934	2.3	-9.5	12.1	1
8.22	-3.41388	3.94362	8.67858	1	-11.7	13.3	1
8.225	-3.15228	3.75396	8.75052	-0.2	-13.7	13.7	1
8.23	-2.85144	3.83244	8.8617	-1.6	-15.1	13.1	1
8.235	-2.66178	4.12674	8.93364	-2.1	-15.2	11.9	1
8.24	-2.51136	4.3818	8.8617	-2.9	-14.7	9.7	1
8.245	-2.36094	4.53222	8.93364	-3	-13.9	7.8	1
8.25	-2.21052	4.56492	8.93364	-3.7	-12.8	5.4	1
8.255	-2.3217	4.3818	9.00558	-5.1	-10.8	4.7	1
8.26	-2.62254	4.15944	9.03828	-5.8	-10.4	3.2	1
8.265	-2.70102	4.01556	9.00558	-6	-9.3	2.3	1
8.27	-2.74026	3.90438	9.188701	-6	-8.9	1.4	1
8.275	-2.47212	3.90438	9.14946	-6.3	-8.3	0.2	1
8.28	-2.40018	3.86514	9.188701	-5.1	-8.1	-0.1	1
8.285	-2.24976	3.86514	9.188701	-4.5	-6.8	-1.1	1
8.29	-2.17128	3.72126	9.260641	-3.9	-5.4	-2.3	1
8.295	-2.24976	3.72126	9.188701	-3.1	-4.6	-3.3	1
8.3	-2.5506	3.68202	9.188701	-2.5	-3.9	-4.4	1
8.305	-2.66178	3.75396	9.188701	-1.6	-3.6	-5.2	1
8.31	-2.66178	3.64932	9.2214	-0.9	-3.5	-6.5	1
8.315	-2.70102	3.7932	9.03828	0	-2.8	-7.7	1
8.32	-2.8122	3.64932	9.07752	0.9	-2.8	-7.9	1
8.325	-2.92338	3.61008	9.00558	1.4	-3	-7.8	1
8.33	-3.00186	3.68202	9.03828	2.1	-3.1	-7.8	1
8.335	-3.0411	3.68202	9.03828	2.1	-2.7	-7.6	1
8.34	-3.0411	3.68202	9.03828	2.5	-2.8	-6.7	1
8.345	-3.0411	3.72126	8.93364	2.8	-2.6	-6.3	1
8.35	-2.96262	3.75396	9.03828	2.5	-2.7	-4.9	1
8.355	-2.92338	3.75396	8.96634	2.7	-2.8	-4.4	1
8.36	-2.92338	3.68202	9.00558	2.1	-2.6	-3.7	1
8.365	-2.89068	3.68202	8.93364	1.6	-2.7	-2.7	1
8.37	-2.8122	3.75396	9.03828	1.1	-2.4	-2.1	1
8.375	-2.74026	3.75396	8.96634	0.9	-2.5	-1.4	1
8.38	-2.70102	3.7932	9.00558	0.6	-2.6	-1.1	1
8.385	-2.66178	3.83244	8.96634	0.5	-1.9	-1	1
8.39	-2.62254	3.75396	9.07752	0.5	-1.5	-0.8	1
8.395	-2.66178	3.68202	9.07752	0.7	-1.2	0	1
8.4	-2.66178	3.7932	9.110221	0.7	-0.7	0	1
8.405	-2.62254	3.7932	9.07752	0.4	-0.7	-0.2	1
8.41	-2.66178	3.7932	9.14946	0.6	-0.3	-0.2	1
8.415	-2.74026	3.7932	9.14946	0.7	-0.2	-0.7	1
8.42	-2.8122	3.75396	9.03828	0.6	-0.2	-0.2	1
8.425	-2.77296	3.72126	9.07752	0.7	-0.2	0	1
8.43	-2.8122	3.68202	9.03828	0.2	-0.6	-0.1	1
8.435	-2.96262	3.64932	9.00558	-0.2	-0.1	0	1
8.44	-2.92338	3.57084	8.96634	-0.1	-0.4	0.4	1
8.445	-2.92338	3.57084	8.93364	-0.3	-0.2	0.7	1
8.45	-3.00186	3.34848	8.82246	-0.8	-0.2	1.3	1
8.455	-3.0411	3.38772	8.894401	-1.3	-0.9	1.6	1
8.46	-2.89068	3.4989	8.93364	-1.5	-1.3	2.1	1
8.465	-2.89068	3.57084	8.96634	-1.4	-1.8	2.3	1
8.47	-2.89068	3.61008	9.00558	-1.8	-1.9	2.7	1
8.475	-3.00186	3.4989	9.03828	-2.3	-1.8	2.8	1
8.48	-2.96262	3.53814	8.96634	-2.3	-2.1	3.1	1
8.485	-2.89068	3.57084	8.96634	-2.5	-3.2	3.8	1
8.49	-2.8122	3.61008	9.00558	-3.2	-3.2	3.7	1
8.495	-2.74026	3.64932	9.07752	-3.2	-2.8	3.8	1
8.5	-2.58984	3.57084	9.07752	-3.8	-2.3	3.7	1
8.505	-2.62254	3.57084	9.00558	-3.8	-1.8	3.6	1
8.51	-2.51136	3.64932	9.14946	-3.5	-0.7	2.5	1
8.515	-2.43942	3.68202	9.110221	-2.9	0.2	1.9	1
8.52	-2.40018	3.72126	9.14946	-3.1	2.2	1.4	1
8.525	-2.36094	3.68202	9.14946	-2.3	3.9	0.3	1
8.53	-2.43942	3.57084	9.07752	-1.8	6.5	-0.3	1
8.535	-2.5506	3.57084	9.03828	-1.5	8.5	-0.8	1
8.54	-2.58984	3.64932	9.188701	-0.7	9.3	-1.1	1
8.545	-2.58984	3.72126	9.14946	0.2	10.5	-1.6	1
8.55	-2.51136	3.68202	9.14946	0.8	12	-1.6	1
8.555	-2.40018	3.57084	9.2214	1.6	13.5	-1.4	1
8.56	-2.47212	3.45966	9.188701	2.6	14.9	-1.7	1
8.565	-2.5506	3.4989	9.293341	3.9	15.9	-1.5	1
8.57	-2.5506	3.4989	9.2214	6.4	17.7	-1.8	1
8.575	-2.5506	3.24384	9.2214	8.6	18.7	-2	1
8.58	-2.66178	2.9103	9.40452	10.9	19.3	-2.4	1
8.585	-3.18498	2.87106	9.36528	13.8	18.9	-2.8	1
8.59	-3.60354	3.16536	9.293341	16.5	18.2	-1.8	1
8.595	-3.63624	3.4989	9.33258	19.8	17.2	-1.2	1
8.6	-3.3027	3.4989	9.36528	23.3	17.5	-1	1
8.605	-3.18498	3.27654	9.47646	26.7	18.5	-0.1	1
8.61	-3.22422	3.24384	9.5484	30.7	18.6	0	1
8.615	-3.0411	3.13266	9.659581	35.5	18.2	0	1
8.62	-3.41388	2.9103	9.437221	39.6	17.1	-0.4	1
8.625	-3.8259	2.98224	9.2214	43.6	14	0.8	1
8.63	-4.01556	3.02148	9.188701	48	7.5	0.2	1
8.635	-3.75396	3.53814	8.78322	51.4	1.8	-1.4	1
8.64	-2.92338	3.97632	9.14946	57.1	-4.2	-4.1	1
8.645	-3.5643	4.15944	8.93364	62	-8	-8.6	1
8.65	-4.12674	3.83244	8.606641	68.2	-12.5	-14.9	1
8.655	-3.3027	3.83244	9.188701	79	-23.1	-26.1	1
8.66	-2.89068	3.7932	9.587641	86.2	-27.4	-36.2	1
8.665	-3.78666	3.38772	8.894401	91	-31.9	-49.1	1
8.67	-3.90438	3.57084	8.5674	96.4	-43.3	-63.2	1
8.675	-2.40018	4.15944	8.8617	102.2	-56.7	-77.8	1
8.68	-1.72656	4.78728	8.8617	106.6	-66	-92.6	1
8.685	-2.43942	4.53222	8.495461	107.7	-72.1	-107.6	1
8.69	-3.11304	4.23792	8.13576	106.5	-81.2	-126.9	1
8.695	-2.51136	4.42104	8.057281	106.2	-90.8	-142.5	1
8.7	-2.09934	4.56492	7.952641	104.5	-99.6	-156.7	1
8.705	-1.45842	4.6434	7.952641	100.3	-105.8	-169.9	1
8.71	-0.8959801	4.82652	8.02458	94.7	-109.6	-179.3	1
8.715	-1.0137	5.16006	8.02458	85.8	-110	-187.1	1
8.72	-1.19682	5.5263	7.808761	77.5	-107.6	-190.4	1
8.725	-1.23606	5.74866	7.73028	68.9	-104.6	-191	1
8.73	-1.64808	5.8206	7.65834	59.9	-101.3	-189.2	1
8.735	-1.83774	5.89254	7.808761	51.1	-97.6	-185.7	1
8.74	-2.0601	5.70942	7.76952	42.8	-93.2	-181.2	1
8.745	-2.17128	5.8206	7.84146	35.5	-88.4	-175.2	1
8.75	-2.62254	5.34318	8.02458	26.3	-82.8	-166.9	1
8.755	-3.26346	4.9377	7.9134	19.7	-79	-160	1
8.76	-2.85144	4.82652	8.207701	13.7	-77.7	-153.5	1
8.765	-2.289	4.9377	8.2404	6.9	-76.5	-146.6	1
8.77	-1.72656	5.41512	8.42352	-0.4	-71.8	-137.2	1
8.775	-1.68732	5.45436	8.45622	-10.2	-62.2	-124.8	1
8.78	-0.8632801	5.97102	8.96634	-17.7	-47.8	-113.4	1
8.785	-1.83774	5.120821	8.67858	-25.6	-23.7	-101.9	1
8.79	-2.89068	5.19276	8.606641	-31.5	-9.8	-84.7	1
8.795	-7.095901	3.72126	7.880701	-37.4	-1.7	-57.3	1
8.8	-8.85516	2.83836	7.481761	-42.5	0.3	-30.5	1
8.805	-8.59356	1.94892	8.13576	-42.2	-0.2	-17.1	1
8.81	-6.114901	1.98816	8.82246	-41.8	-7.9	-4.2	1
8.815	-4.23792	2.87106	9.36528	-40.8	-15.3	6.9	1
8.82	-3.71472	3.68202	9.110221	-40.9	-18.9	12.9	1
8.825	-3.86514	3.97632	8.96634	-41	-21.1	13.5	1
8.83	-3.22422	4.23792	9.188701	-39.2	-21.4	8.2	1
8.835	-2.96262	3.90438	8.93364	-37.7	-20.7	3.8	1
8.84	-3.15228	3.64932	8.96634	-35.4	-20.3	1	1
8.845	-3.0738	3.68202	8.894401	-33.6	-20.4	-1.1	1
8.85	-2.74026	3.97632	9.00558	-31.7	-20.3	-2.6	1
8.855	-2.24976	4.01556	9.07752	-29.8	-19.7	-3.5	1
8.86	-1.60884	3.94362	9.260641	-26.5	-17.6	-5.6	1
8.865	-1.64808	3.72126	9.40452	-24	-15.6	-5.8	1
8.87	-1.75926	3.64932	9.260641	-21	-12.9	-6.2	1
8.875	-2.0601	3.68202	9.2214	-18.7	-11.4	-6.3	1
8.88	-2.21052	3.75396	9.260641	-15.9	-9.1	-5.2	1
8.885	-2.21052	3.64932	9.33258	-13.4	-6.7	-5.1	1
8.89	-2.24976	3.4989	9.36528	-11.4	-5.3	-4.9	1
8.895	-2.17128	3.42696	9.40452	-8.6	-3.5	-5.8	1
8.9	-2.3217	3.57084	9.40452	-6.3	-2.2	-6	1
8.905	-2.40018	3.72126	9.293341	-4.4	-0.2	-6.3	1
8.91	-2.43942	3.68202	9.2214	-3.2	1.4	-6.5	1
8.915	-2.5506	3.64932	9.2214	-2.2	2.5	-6.2	1
8.92	-2.58984	3.61008	9.14946	-1.1	4.9	-6.7	1
8.925	-2.70102	3.57084	9.188701	-0.5	5.8	-7.2	1
8.93	-2.74026	3.68202	9.2214	0	6.5	-7.7	1
8.935	-2.74026	3.68202	9.07752	1.2	7.7	-7.5	1
8.94	-2.77296	3.68202	9.03828	1.1	7.8	-7.4	1
8.945	-2.89068	3.61008	8.96634	1.4	7.7	-7.5	1
8.95	-2.89068	3.72126	9.03828	2.1	7.4	-6.7	1
8.955	-2.92338	3.75396	9.03828	2.6	6.9	-6.3	1
8.96	-2.85144	3.75396	9.00558	2.4	6.7	-5.6	1
8.965	-2.85144	3.7932	9.03828	3	6.4	-5.8	1
8.97	-2.8122	3.75396	8.96634	2.9	6.1	-5.4	1
8.975	-2.85144	3.72126	9.00558	2.8	5.9	-5.1	1
8.98	-2.89068	3.72126	8.93364	2.6	5.6	-5.1	1
8.985	-2.96262	3.64932	8.93364	2.3	5.3	-4.2	1
8.99	-2.92338	3.68202	8.8617	2.1	5.3	-4.4	1
8.995	-2.85144	3.53814	9.03828	2.7	5.6	-3.9	1
9	-2.92338	3.31578	8.96634	1.7	5.8	-3.5	1
9.005	-3.00186	3.38772	8.93364	1.7	5.6	-3.2	1
9.01	-3.0411	3.4989	8.96634	2.4	5.5	-2.1	1
9.015	-3.00186	3.45966	8.93364	3.1	5.2	-1.7	1
9.02	-3.0738	3.45966	8.894401	3	5.3	-1.1	1
9.025	-3.11304	3.38772	8.894401	2.3	5.3	-0.4	1
9.03	-3.22422	3.31578	8.894401	1.8	4.2	-0.2	1
9.035	-3.18498	3.38772	8.894401	1.5	3.4	0.6	1
9.04	-3.22422	3.57084	8.8617	1.1	2.6	0.9	1
9.045	-3.11304	3.64932	8.82246	0.9	1.7	1.4	1
9.05	-3.0411	3.61008	8.93364	0.5	1.8	1.4	1
9.055	-2.89068	3.64932	8.8617	0	2.3	1.7	1
9.06	-2.89068	3.64932	8.96634	0.1	2.5	2	1
9.065	-2.89068	3.64932	8.894401	0.3	3.3	1.6	1
9.07	-2.89068	3.68202	8.93364	0	3.7	1.8	1
9.075	-2.77296	3.64932	9.00558	0	4	1.8	1
9.08	-2.77296	3.72126	9.03828	0.2	4.7	2	1
9.085	-2.70102	3.68202	9.07752	0.4	5.8	1.6	1
9.09	-2.58984	3.68202	9.14946	1.1	6.6	1.6	1
9.095	-2.58984	3.68202	9.110221	1.8	7.2	2	1
9.1	-2.51136	3.75396	9.110221	2.8	8.1	1.5	1
9.105	-2.5506	3.7932	9.110221	3.7	8.9	2.1	1
9.11	-2.58984	3.57084	9.188701	5.1	10.2	0.9	1
9.115	-2.77296	3.31578	9.14946	6.4	11.4	-0.2	1
9.12	-2.96262	3.13266	9.2214	7.5	11.6	-0.8	1
9.125	-3.18498	3.34848	9.188701	8.9	11.8	-1.3	1
9.13	-3.0738	3.61008	9.14946	10.2	12.2	-2.1	1
9.135	-3.0411	3.68202	9.14946	11.7	12.6	-2.4	1
9.14	-3.11304	3.57084	9.33258	14.1	13.2	-2.1	1
9.145	-3.0738	3.31578	9.33258	16.5	14.2	-2.3	1
9.15	-3.45312	3.13266	9.437221	19.9	14.8	-1.4	1
9.155	-3.48582	3.16536	9.36528	23	15.5	-1.4	1
9.16	-3.41388	3.34848	9.36528	26.6	15.8	-1	1
9.165	-3.15228	3.27654	9.5484	30.6	15.5	-0.3	1
9.17	-3.0738	3.24384	9.587641	35.8	15.9	-0.8	1
9.175	-3.11304	3.24384	9.5484	42.7	16.5	-0.6	1
9.18	-3.26346	3.24384	9.47646	48.6	17	0	1
9.185	-3.37464	3.24384	9.47646	54.8	16.8	0.3	1
9.19	-3.63624	3.16536	9.36528	61.2	16.1	0.6	1
9.195	-3.0738	3.42696	9.188701	67.2	12.6	1.2	1
9.2	-2.36094	3.57084	10.2024	77.9	9.3	0.2	1
9.205	-2.5506	3.42696	10.34628	85.7	14.9	0	1
9.21	-3.93708	2.83836	9.731521	94.9	20.8	1	1
9.215	-3.86514	2.83836	9.62034	105.7	19.9	0.9	1
9.22	-3.52506	3.24384	9.731521	115.4	14	-3.4	1
9.225	-3.0411	3.45966	9.731521	126.7	7.7	-8.9	1
9.23	-2.89068	3.4989	9.40452	136.4	2.1	-14.6	1
9.235	-3.3354	3.53814	9.47646	146.7	-3.6	-21.1	1
9.24	-3.26346	3.4989	9.40452	155	-12.1	-29.5	1
9.245	-2.85144	3.97632	9.110221	161.2	-21.9	-38.4	1
9.25	-2.5506	4.23792	9.2214	167.4	-32.2	-47.6	1
9.255	-3.11304	4.3491	8.78322	170.1	-40	-56.6	1
9.26	-3.0411	4.6761	8.45622	172.2	-51.1	-69.1	1
9.265	-2.96262	5.08158	8.38428	173.1	-60	-79.4	1
9.27	-2.96262	5.45436	8.27964	170.5	-69.5	-90.5	1
9.275	-3.15228	5.487061	8.057281	166.8	-78.2	-101.2	1
9.28	-3.0411	5.37588	8.13576	160.8	-87.5	-112.4	1
9.285	-2.62254	5.30394	8.02458	151.2	-97.1	-125	1
9.29	-2.47212	5.16006	8.38428	141.9	-103.3	-135	1
9.295	-2.58984	4.78728	8.63934	131.1	-108.2	-144.4	1
9.3	-3.00186	4.30986	8.8617	119.1	-113.4	-153.5	1
9.305	-3.41388	3.83244	9.188701	105	-117.6	-162.8	1
9.31	-3.60354	3.4989	9.659581	90.3	-119.7	-172.2	1
9.315	-3.48582	3.4989	9.659581	73.5	-119.2	-182.2	1
9.32	-3.0738	2.79912	9.07752	52.2	-117.8	-192.5	1
9.325	-3.5643	2.24322	8.5674	38.9	-117.1	-197.8	1
9.33	-4.38834	1.62192	7.9134	25.9	-118.3	-202	1
9.335	-3.93708	0.7717201	5.696341	13.6	-122.2	-205.9	1
9.34	-2.0274	-2.0274	2.21052	3.4	-126.4	-204.6	1
9.345	0.11118	-3.42696	0.07194	7.9	-129.5	-195.5	1
9.35	0.41202	-1.87698	0.21582	22.9	-128.1	-182.3	1
9.355	-3.3354	4.9377	4.38834	38.9	-125.4	-168.7	1
9.36	-2.43942	10.50324	10.56864	46.3	-143.7	-151.7	1
9.365	-5.55246	17.76264	21.46428	24.1	-163.5	-127.6	1
9.37	-3.0738	7.403281	8.2404	-57.8	-138.4	-118.4	1
9.375	-3.48582	5.37588	-0.54282	-88.9	-114	-116.8	1
9.38	-8.371201	12.60258	4.57146	-63.9	-109.8	-105.9	1
9.385	-9.9081	14.08062	3.77358	-56.9	-107.1	-98.5	1
9.39	-9.156001	12.38022	1.08564	-57.8	-99.6	-96.4	1
9.395	-7.27902	13.0473	2.06664	-47.4	-97.2	-92.8	1
9.4	-2.74026	12.4914	5.36934	-39.6	-90.5	-87.7	1
9.405	0.0327	9.986581	7.33134	-41	-66.7	-77.6	1
9.41	-1.5369	7.14822	7.880701	-50.1	-40.4	-58.7	1
9.415	-4.72842	5.00964	7.985341	-61.1	-23	-37.7	1
9.42	-7.57986	2.75988	7.33134	-71.3	-13.1	-20.1	1
9.425	-8.26002	2.17128	7.44252	-78.4	-16.3	-5.5	1
9.43	-6.45498	2.46558	8.27964	-85.1	-29.7	8.8	1
9.435	-3.18498	3.57084	9.692281	-90.5	-34.2	13.8	1
9.44	-2.77296	4.60416	9.80346	-93.9	-24.2	15.7	1
9.445	-3.15228	3.27654	9.5484	-96.6	-16.1	17.1	1
9.45	-0.41202	4.23792	9.80346	-91.5	-20.3	9.3	1
9.455	0.41202	4.01556	10.56864	-81.2	-20.2	-0.7	1
9.46	-0.14388	3.61008	10.2024	-73.2	-20.7	-3.2	1
9.465	-0.9744601	3.4989	10.13046	-63.1	-20.7	-6	1
9.47	-1.15758	3.34848	9.947341	-52.4	-17.4	-8.6	1
9.475	-1.38648	3.72126	9.62034	-42.9	-13.3	-10	1
9.48	-1.08564	4.01556	9.692281	-34	-9.5	-10.7	1
9.485	-1.0464	4.0548	9.659581	-25.9	-4.9	-11.1	1
9.49	-1.38648	4.01556	9.659581	-18.3	0.3	-11.9	1
9.495	-1.94892	3.75396	9.437221	-13.8	4.4	-13.1	1
9.5	-2.40018	3.75396	9.33258	-10.6	7.8	-14.4	1
9.505	-2.58984	3.75396	9.260641	-7.7	10.6	-15.7	1
9.51	-2.5506	3.68202	9.260641	-5.7	12.1	-16.8	1
9.515	-2.47212	3.68202	9.2214	-3.4	13.5	-17.4	1
9.52	-2.62254	3.72126	9.2214	-1.6	14.3	-18.4	1
9.525	-2.77296	3.83244	9.00558	-0.7	14.9	-18.9	1
9.53	-2.89068	3.90438	8.894401	0.2	15.1	-19.6	1
9.535	-3.11304	4.0548	8.67858	0.7	15	-20	1
9.54	-3.3354	4.15944	8.67858	0.7	14.4	-20	1
9.545	-3.60354	4.01556	8.42352	0	13.5	-19.5	1
9.55	-3.97632	3.94362	8.38428	-1.6	11	-17.2	1
9.555	-4.3164	3.94362	8.312341	-3.8	8.1	-15.1	1
9.56	-4.46682	3.86514	8.27964	-5.7	5.5	-12.1	1
9.565	-4.27716	3.83244	8.35158	-8	3.2	-9.5	1
9.57	-4.01556	3.75396	8.495461	-9.7	-0.1	-6.5	1
9.575	-3.67548	3.83244	8.63934	-11.6	-3	-3.9	1
9.58	-3.48582	3.75396	8.75052	-12.6	-4.4	-2.3	1
9.585	-3.3027	3.75396	8.894401	-12.8	-5.9	-1	1
9.59	-3.11304	3.68202	9.00558	-12.8	-6.8	-0.6	1
9.595	-3.0738	3.61008	9.00558	-12.4	-7	0.1	1
9.6	-3.00186	3.53814	9.110221	-11.4	-7.2	0.1	1
9.605	-2.96262	3.53814	9.14946	-10	-7	0.2	1
9.61	-2.85144	3.64932	9.14946	-9.5	-6.5	0.6	1
9.615	-2.70102	3.75396	9.14946	-8.2	-5.8	0.3	1
9.62	-2.5506	3.68202	9.2214	-7.4	-5.2	0	1
9.625	-2.47212	3.64932	9.2214	-6.1	-4.3	-0.4	1
9.63	-2.47212	3.68202	9.188701	-5.1	-3.1	-0.9	1
9.635	-2.47212	3.72126	9.2214	-4.1	-1.9	-1.6	1
9.64	-2.58984	3.72126	9.188701	-2.9	-0.8	-2.2	1
9.645	-2.58984	3.72126	9.2214	-2	0.4	-2.4	1
9.65	-2.70102	3.68202	9.188701	-1	1.1	-3	1
9.655	-2.8122	3.64932	9.188701	0	2.3	-3.8	1
9.66	-2.89068	3.68202	9.07752	0.5	3.1	-4.4	1
9.665	-2.96262	3.72126	9.110221	0.9	3.9	-4.6	1
9.67	-2.89068	3.68202	9.03828	1.8	4.4	-4.7	1
9.675	-2.92338	3.75396	9.07752	2.9	4.6	-4.7	1
9.68	-2.85144	3.83244	9.00558	3.1	4.9	-4.9	1
9.685	-2.89068	3.86514	9.03828	3.5	5.8	-5.8	1
9.69	-2.89068	3.75396	9.00558	3.9	5.9	-6.1	1
9.695	-2.96262	3.75396	8.894401	4	5.8	-6.3	1
9.7	-2.96262	3.7932	8.93364	4.3	5.8	-6.7	1
9.705	-3.0411	3.72126	8.96634	3.9	5.7	-6.5	1
9.71	-3.00186	3.64932	8.8617	3.2	5.5	-6.5	1
9.715	-2.96262	3.64932	8.894401	3	4.9	-5.6	1
9.72	-3.0738	3.61008	8.8617	2.9	4.2	-5	1
9.725	-3.11304	3.61008	8.82246	2.5	4	-4.4	1
9.73	-3.11304	3.57084	8.8617	2.4	3.7	-3.5	1
9.735	-3.15228	3.61008	8.82246	2	2.4	-2.8	1
9.74	-3.18498	3.61008	8.894401	1.8	1.8	-2.3	1
9.745	-3.18498	3.61008	8.82246	1.6	1.7	-1.6	1
9.75	-3.15228	3.68202	8.8617	1.2	1.5	-0.9	1
9.755	-3.0738	3.68202	8.894401	0.7	1.3	-0.9	1
9.76	-3.11304	3.72126	8.894401	1	0.5	-1.1	1
9.765	-3.0738	3.75396	8.8617	0.9	0.4	-0.7	1
9.77	-3.15228	3.72126	8.82246	0.4	0	-0.7	1
9.775	-3.0411	3.75396	8.894401	0	0.2	-0.6	1
9.78	-3.0738	3.7932	8.82246	-0.2	0.2	-0.5	1
9.785	-3.0738	3.72126	8.8617	-0.6	-0.2	-0.4	1
9.79	-3.0738	3.72126	8.8617	-1.2	-0.7	-0.1	1
9.795	-3.11304	3.68202	8.894401	-1.3	-1.1	0	1
9.8	-3.0411	3.68202	8.894401	-0.9	-1.6	0	1
9.805	-3.0738	3.72126	8.894401	-1.3	-1.9	0	1
9.81	-3.0738	3.72126	8.93364	-1.4	-1.9	0	1
9.815	-3.0738	3.75396	8.8617	-1.6	-2.3	0.4	1
9.82	-2.96262	3.75396	8.93364	-1.8	-2.8	0.2	1
9.825	-2.89068	3.7932	8.93364	-1.7	-2.8	0.5	1
9.83	-2.89068	3.7932	9.00558	-1.8	-2.7	0.2	1
9.835	-2.8122	3.75396	9.00558	-1.4	-2.6	0	1
9.84	-2.77296	3.72126	9.188701	-1.2	-2.2	-0.9	1
9.845	-2.89068	3.75396	9.14946	-0.6	-1.3	-1.2	1
9.85	-3.0738	3.61008	9.110221	0.4	-0.9	-1.7	1
9.855	-3.18498	3.61008	9.03828	1.6	-0.5	-2.4	1
9.86	-3.18498	3.64932	9.07752	2.2	-0.3	-1.4	1
9.865	-3.15228	3.72126	9.03828	2.5	-0.2	-1.6	1
9.87	-3.11304	3.68202	8.96634	3.1	0.2	-1.1	1
9.875	-3.00186	3.64932	8.894401	3.7	0.4	-0.7	1
9.88	-3.15228	3.53814	8.894401	4.3	0.7	-0.4	1
9.885	-3.18498	3.57084	8.93364	4.8	1	0.2	0
9.89	-3.15228	3.57084	8.96634	4.8	0.9	-0.2	0
9.895	-3.15228	3.57084	9.00558	5.1	0.7	0.5	0
9.9	-3.22422	3.57084	8.894401	5.1	-0.2	0.8	0
9.905	-3.22422	3.53814	8.93364	5.1	-1.2	1.8	0
9.91	-3.11304	3.53814	8.96634	4.9	-1.6	2.9	0
9.915	-3.0411	3.64932	8.96634	5	-1.8	3.9	0
9.92	-3.00186	3.64932	8.96634	5.5	-1.9	3.9	0
9.925	-2.92338	3.72126	8.96634	5.8	-1.8	3.7	0
9.93	-2.92338	3.83244	8.96634	6	-1.9	3.7	0
9.935	-2.85144	3.83244	8.96634	6.8	-2.1	2.8	0
9.94	-2.85144	3.90438	8.96634	6.7	-1.8	2	0
9.945	-2.8122	3.97632	8.93364	7	-1.8	1.7	0
9.95	-2.85144	3.94362	8.93364	7.3	-1.1	0.9	0
9.955	-2.92338	3.90438	8.82246	7.2	-0.7	0.8	0
9.96	-2.92338	3.94362	8.78322	6.7	-0.6	-0.3	0
9.965	-2.96262	4.01556	8.75052	6.3	-0.6	-0.4	0
9.97	-2.96262	4.01556	8.82246	5.8	-0.5	-0.5	0
9.975	-2.92338	4.0875	8.78322	4.6	-0.6	-0.8	0
9.98	-2.96262	4.0548	8.78322	4.3	-1.2	-1	0
9.985	-2.96262	4.0875	8.8617	3.6	-1.2	-1.4	0
9.99	-2.92338	4.0548	8.894401	3.6	-1.6	-2.1	0
[truncated: 4,756 more rows]
