# Supplementary material for: Real-Time Detection of Freezing Motions in Parkinson's Patients for Adaptive Gait Phase Synchronous Cueing
Source: Front Neurol. 2021 Dec 6;12:720516. doi: 10.3389/fneur.2021.720516 (PMC8685223; doi:10.3389/fneur.2021.720516)
Supplement: Supplementary file 2 [file Data_Sheet_2.zip › data/S7/S7_right_foot_trial_1.csv]

time	acc_x	acc_y	acc_z	gyr_x	gyr_y	gyr_z	FoG
0	1.26876	5.40858	8.35158	0	0.2	-0.9	0
0.005	1.26876	5.44782	8.312341	0	0.1	-0.6	0
0.01	1.19028	5.40858	8.38428	0	0.3	-0.2	0
0.015	1.22952	5.36934	8.27964	0	0.4	-0.2	0
0.02	1.22952	5.36934	8.312341	0	0.2	-0.2	0
0.025	1.22952	5.36934	8.27964	0.1	0.8	-0.5	0
0.03	1.22952	5.44782	8.35158	0.1	0.2	-0.5	0
0.035	1.26876	5.36934	8.38428	0.4	0.3	-0.9	0
0.04	1.22952	5.40858	8.35158	0	0.9	-0.8	0
0.045	1.22952	5.44782	8.312341	0.3	0.7	-0.9	0
0.05	1.22952	5.44782	8.312341	0.3	0.4	-1.1	0
0.055	1.22952	5.40858	8.312341	0.4	0.4	-0.7	0
0.06	1.22952	5.40858	8.312341	-0.2	0.4	-0.4	0
0.065	1.22952	5.48052	8.312341	-0.2	1.2	-0.2	0
0.07	1.26876	5.40858	8.312341	0	0.9	-0.4	0
0.075	1.22952	5.44782	8.27964	-0.1	0.4	-0.5	0
0.08	1.22952	5.40858	8.35158	0.2	0.6	-0.2	0
0.085	1.30146	5.40858	8.312341	0.1	0.6	-0.5	0
0.09	1.26876	5.44782	8.27964	0.2	0.7	-0.1	0
0.095	1.26876	5.40858	8.312341	0	0.9	-0.4	0
0.1	1.22952	5.44782	8.312341	-0.3	0.3	-0.7	0
0.105	1.26876	5.44782	8.35158	0	-0.1	-0.3	0
0.11	1.22952	5.44782	8.312341	0	0.6	-0.4	0
0.115	1.22952	5.40858	8.312341	-0.1	0.2	-0.5	0
0.12	1.19028	5.44782	8.27964	0	0.1	-0.2	0
0.125	1.22952	5.36934	8.27964	0.2	0.1	-0.1	0
0.13	1.26876	5.40858	8.312341	-0.2	0.2	-0.4	0
0.135	1.26876	5.36934	8.38428	0	0.4	-0.2	0
0.14	1.22952	5.44782	8.312341	0.1	0.4	-0.2	0
0.145	1.22952	5.40858	8.35158	0	0.5	-0.2	0
0.15	1.22952	5.36934	8.35158	0	0.4	0	0
0.155	1.22952	5.40858	8.27964	0.2	0.5	-0.5	0
0.16	1.26876	5.36934	8.35158	0.3	0	-0.2	0
0.165	1.22952	5.44782	8.27964	0.2	0	-0.1	0
0.17	1.22952	5.44782	8.27964	0.3	0.2	-0.2	0
0.175	1.26876	5.44782	8.35158	0	0.4	-0.4	0
0.18	1.26876	5.40858	8.27964	-0.2	0.2	-0.7	0
0.185	1.26876	5.40858	8.312341	-0.3	0.2	-0.7	0
0.19	1.30146	5.44782	8.312341	0	0	-0.6	0
0.195	1.22952	5.44782	8.312341	0.2	0.4	-0.8	0
0.2	1.26876	5.44782	8.312341	0	0.8	-0.1	0
0.205	1.26876	5.44782	8.35158	0	0.3	-0.3	0
0.21	1.26876	5.40858	8.38428	0	0.1	-0.3	0
0.215	1.22952	5.40858	8.38428	0	0	-0.7	0
0.22	1.22952	5.36934	8.38428	-0.2	0.2	-0.5	0
0.225	1.26876	5.36934	8.38428	0	0.2	-0.2	0
0.23	1.22952	5.44782	8.312341	0.2	0.2	-0.2	0
0.235	1.30146	5.44782	8.312341	0	0	-0.6	0
0.24	1.26876	5.44782	8.38428	-0.1	0.7	-1.1	0
0.245	1.26876	5.40858	8.312341	0	0.4	-0.7	0
0.25	1.22952	5.40858	8.38428	0	0	-0.8	0
0.255	1.22952	5.36934	8.38428	0.2	0.7	-0.2	0
0.26	1.22952	5.40858	8.312341	0.5	0.4	-0.6	0
0.265	1.26876	5.36934	8.35158	0.7	0.3	-1.1	0
0.27	1.30146	5.36934	8.35158	0.4	0.2	-0.5	0
0.275	1.22952	5.44782	8.35158	0.1	0.2	-0.8	0
0.28	1.19028	5.40858	8.35158	0.3	0.4	-0.9	0
0.285	1.22952	5.36934	8.42352	0.4	0.4	-0.8	0
0.29	1.22952	5.36934	8.35158	0.7	0	-0.9	0
0.295	1.19028	5.40858	8.27964	0.4	0.4	-0.7	0
0.3	1.19028	5.44782	8.312341	0.3	0.7	-0.2	0
0.305	1.26876	5.44782	8.312341	-0.3	0.9	-0.2	0
0.31	1.19028	5.48052	8.312341	0.4	0.5	-0.8	0
0.315	1.22952	5.40858	8.312341	0.4	0.4	-0.8	0
0.32	1.19028	5.48052	8.35158	0	0.9	-0.4	0
0.325	1.22952	5.40858	8.312341	0	1	-0.9	0
0.33	1.22952	5.36934	8.27964	0.2	0.9	-0.5	0
0.335	1.26876	5.36934	8.312341	0.3	0.9	-0.4	0
0.34	1.26876	5.36934	8.312341	0.2	0.6	-0.2	0
0.345	1.26876	5.36934	8.312341	0.2	0.8	-0.2	0
0.35	1.30146	5.44782	8.35158	0	0.7	-0.6	0
0.355	1.26876	5.44782	8.35158	-0.2	0.8	-0.8	0
0.36	1.22952	5.44782	8.312341	-0.1	0.7	-0.6	0
0.365	1.30146	5.40858	8.38428	0	0.5	-0.4	0
0.37	1.22952	5.40858	8.312341	0	1	-0.2	0
0.375	1.22952	5.44782	8.312341	-0.4	1.1	-0.4	0
0.38	1.22952	5.40858	8.35158	-0.2	0.5	-0.9	0
0.385	1.22952	5.48052	8.35158	0.2	0.4	-0.3	0
0.39	1.22952	5.48052	8.312341	-0.1	0.3	-0.9	0
0.395	1.19028	5.44782	8.27964	-0.1	0.3	-0.4	0
0.4	1.22952	5.40858	8.35158	0.1	0	-0.2	0
0.405	1.19028	5.44782	8.35158	0	0.2	-0.8	0
0.41	1.22952	5.40858	8.35158	-0.3	0.5	-0.9	0
0.415	1.22952	5.44782	8.312341	-0.1	0.2	-1.1	0
0.42	1.22952	5.44782	8.35158	-0.1	0.3	-0.7	0
0.425	1.22952	5.40858	8.27964	-0.4	0.7	-0.1	0
0.43	1.19028	5.44782	8.312341	-0.3	0.5	-0.4	0
0.435	1.22952	5.40858	8.312341	-0.1	0.8	-0.4	0
0.44	1.30146	5.40858	8.35158	0	0.6	-0.4	0
0.445	1.22952	5.40858	8.35158	0.1	0.2	-0.3	0
0.45	1.26876	5.44782	8.27964	0.1	0.4	-0.3	0
0.455	1.22952	5.44782	8.35158	0	0	-0.8	0
0.46	1.22952	5.40858	8.312341	0	0.5	-0.4	0
0.465	1.22952	5.36934	8.35158	0	0.3	-0.6	0
0.47	1.22952	5.40858	8.312341	-0.4	0.1	-0.7	0
0.475	1.22952	5.40858	8.27964	-0.4	0.4	-0.4	0
0.48	1.22952	5.40858	8.35158	-0.3	0.1	-0.3	0
0.485	1.22952	5.40858	8.312341	-0.4	0.4	-0.6	0
0.49	1.22952	5.44782	8.27964	-0.6	0.4	-0.9	0
0.495	1.22952	5.44782	8.35158	-0.4	0.6	-0.7	0
0.5	1.26876	5.40858	8.312341	-0.4	0.2	-0.7	0
0.505	1.26876	5.36934	8.312341	0	0.2	-0.6	0
0.51	1.22952	5.44782	8.35158	0	0.7	-0.2	0
0.515	1.22952	5.40858	8.38428	-0.4	0.9	-0.5	0
0.52	1.22952	5.44782	8.35158	-0.2	0.8	-0.2	0
0.525	1.22952	5.36934	8.38428	-0.4	0.7	-0.2	0
0.53	1.26876	5.40858	8.35158	-0.4	-0.1	-0.7	0
0.535	1.22952	5.40858	8.35158	0.1	-0.3	-0.7	0
0.54	1.22952	5.40858	8.312341	0.2	0.4	-0.4	0
0.545	1.22952	5.40858	8.35158	0	0.2	-0.2	0
0.55	1.26876	5.36934	8.312341	-0.1	0.4	-0.7	0
0.555	1.22952	5.36934	8.312341	0.2	0.2	-0.4	0
0.56	1.22952	5.44782	8.312341	0.3	0.2	-0.5	0
0.565	1.22952	5.40858	8.312341	0.4	0.3	-0.6	0
0.57	1.26876	5.40858	8.35158	0.4	0.3	-0.9	0
0.575	1.26876	5.40858	8.2404	0.2	0.3	0	0
0.58	1.26876	5.36934	8.35158	0.2	0.4	-0.4	0
0.585	1.26876	5.44782	8.35158	0.4	0.4	-0.7	0
0.59	1.26876	5.40858	8.312341	0.2	0.8	-0.3	0
0.595	1.26876	5.40858	8.27964	0	0.6	-0.3	0
0.6	1.22952	5.40858	8.312341	0	0.4	-0.9	0
0.605	1.30146	5.40858	8.27964	0.2	0.2	-0.7	0
0.61	1.19028	5.40858	8.35158	0.3	0.2	-0.3	0
0.615	1.26876	5.40858	8.312341	0.3	0.9	-0.2	0
0.62	1.22952	5.40858	8.312341	0	0.9	-0.4	0
0.625	1.26876	5.40858	8.2404	0.2	0.7	-0.9	0
0.63	1.22952	5.36934	8.35158	0.3	0.5	-0.9	0
0.635	1.22952	5.44782	8.35158	0	0.6	-0.2	0
0.64	1.26876	5.40858	8.35158	0.1	0.1	-0.8	0
0.645	1.30146	5.36934	8.312341	0	0.6	-1.1	0
0.65	1.22952	5.40858	8.35158	0	0.6	-0.2	0
0.655	1.22952	5.40858	8.35158	0.2	0.1	0	0
0.66	1.22952	5.44782	8.42352	0.1	0.4	-0.4	0
0.665	1.19028	5.40858	8.35158	0	0.4	-0.6	0
0.67	1.22952	5.36934	8.38428	-0.2	0.7	-0.2	0
0.675	1.26876	5.44782	8.312341	0	0.3	-0.1	0
0.68	1.19028	5.40858	8.35158	-0.4	-0.1	-0.5	0
0.685	1.22952	5.40858	8.35158	-0.1	0	-0.4	0
0.69	1.30146	5.40858	8.35158	0.1	0.4	-0.4	0
0.695	1.26876	5.40858	8.27964	0	0.4	-0.4	0
0.7	1.22952	5.40858	8.312341	0.2	0.2	-0.8	0
0.705	1.19028	5.48052	8.312341	0.3	0.7	-0.7	0
0.71	1.26876	5.40858	8.35158	0.2	0.7	-0.3	0
0.715	1.22952	5.48052	8.38428	0.2	0.2	-0.2	0
0.72	1.22952	5.40858	8.312341	0	0	-0.4	0
0.725	1.26876	5.40858	8.312341	0.2	0.4	-0.9	0
0.73	1.26876	5.40858	8.312341	0.4	0.7	-0.4	0
0.735	1.30146	5.36934	8.35158	0.2	0.4	-0.4	0
0.74	1.22952	5.44782	8.38428	0	0.9	-0.4	0
0.745	1.22952	5.44782	8.38428	0	0.7	-0.4	0
0.75	1.22952	5.40858	8.27964	0.2	0	-0.4	0
0.755	1.22952	5.44782	8.35158	0.1	0	-0.8	0
0.76	1.22952	5.44782	8.2404	0.3	0.3	-0.5	0
0.765	1.22952	5.36934	8.35158	0.2	0.5	-0.7	0
0.77	1.26876	5.40858	8.38428	0.1	0.2	-0.2	0
0.775	1.19028	5.44782	8.35158	-0.2	0.4	-0.5	0
0.78	1.26876	5.40858	8.27964	-0.7	0	-0.7	0
0.785	1.26876	5.36934	8.312341	-0.3	0	0	0
0.79	1.19028	5.48052	8.312341	-0.2	0.5	-0.5	0
0.795	1.22952	5.36934	8.312341	-0.6	0.9	-0.4	0
0.8	1.22952	5.36934	8.35158	-0.7	0.4	-0.5	0
0.805	1.30146	5.40858	8.312341	0.1	0.3	-0.8	0
0.81	1.22952	5.40858	8.35158	0.1	0.5	-0.9	0
0.815	1.22952	5.40858	8.35158	0	0.5	-0.4	0
0.82	1.22952	5.44782	8.35158	-0.2	0.7	-0.7	0
0.825	1.26876	5.36934	8.27964	-0.2	0.2	-1.1	0
0.83	1.26876	5.40858	8.35158	-0.6	0.4	-1.1	0
0.835	1.26876	5.44782	8.27964	-0.3	0.4	-0.5	0
0.84	1.26876	5.40858	8.27964	0	0.7	-0.2	0
0.845	1.26876	5.36934	8.312341	0	0.5	-0.2	0
0.85	1.22952	5.36934	8.35158	-0.4	0.2	-0.7	0
0.855	1.26876	5.40858	8.312341	0	0.2	-0.4	0
0.86	1.19028	5.44782	8.27964	-0.2	0.9	-0.4	0
0.865	1.22952	5.40858	8.35158	-0.2	0.9	-0.4	0
0.87	1.22952	5.40858	8.35158	0	0.4	-0.4	0
0.875	1.26876	5.40858	8.35158	0	0	-0.3	0
0.88	1.26876	5.36934	8.35158	0	0.3	-0.2	0
0.885	1.30146	5.36934	8.27964	0.1	0.2	-0.4	0
0.89	1.30146	5.40858	8.312341	-0.4	-0.2	-0.4	0
0.895	1.26876	5.36934	8.42352	-0.3	0.4	-0.2	0
0.9	1.22952	5.40858	8.35158	0	0.4	-0.4	0
0.905	1.22952	5.36934	8.312341	0.1	0.4	-0.7	0
0.91	1.22952	5.40858	8.35158	0	0.8	-0.6	0
0.915	1.26876	5.40858	8.35158	-0.4	0.2	0	0
0.92	1.22952	5.36934	8.312341	0	0.1	-0.6	0
0.925	1.22952	5.40858	8.27964	0.1	0.7	-0.3	0
0.93	1.26876	5.36934	8.35158	0.3	0.9	-0.4	0
0.935	1.19028	5.44782	8.2404	0.4	0.6	-0.2	0
0.94	1.22952	5.36934	8.312341	0.4	0.2	-0.8	0
0.945	1.22952	5.40858	8.42352	0.5	0.3	-0.7	0
0.95	1.22952	5.40858	8.35158	0.4	0.8	-0.2	0
0.955	1.22952	5.40858	8.38428	0.3	0.4	-0.5	0
0.96	1.22952	5.36934	8.312341	0.1	0.3	-0.9	0
0.965	1.22952	5.40858	8.312341	0	0.4	-1.1	0
0.97	1.22952	5.40858	8.312341	0	0.8	-0.9	0
0.975	1.22952	5.40858	8.312341	0.2	0.6	-0.2	0
0.98	1.26876	5.36934	8.35158	0.2	0.7	-0.5	0
0.985	1.30146	5.33664	8.35158	0.2	0.5	-0.2	0
0.99	1.22952	5.40858	8.38428	0.1	0.9	-0.4	0
0.995	1.22952	5.44782	8.312341	0.1	0.8	-0.4	0
1	1.26876	5.36934	8.38428	0	0.2	-0.1	0
1.005	1.26876	5.44782	8.35158	0	0.2	0	0
1.01	1.22952	5.40858	8.35158	0.3	0.4	-0.3	0
1.015	1.22952	5.40858	8.312341	0.4	0.9	-0.7	0
1.02	1.26876	5.36934	8.27964	0.5	0.8	-0.4	0
1.025	1.22952	5.40858	8.312341	0.6	0.9	-0.5	0
1.03	1.22952	5.40858	8.35158	0.6	0.7	-0.2	0
1.035	1.26876	5.40858	8.38428	0.1	0.4	-0.4	0
1.04	1.22952	5.44782	8.312341	0.2	0.5	-0.8	0
1.045	1.22952	5.40858	8.35158	0.6	0.5	-0.7	0
1.05	1.22952	5.40858	8.38428	0.5	0.6	-1.1	0
1.055	1.19028	5.44782	8.38428	0	1	-0.7	0
1.06	1.19028	5.44782	8.27964	-0.1	0.4	-0.5	0
1.065	1.26876	5.36934	8.27964	0	0.3	-0.7	0
1.07	1.19028	5.36934	8.35158	0.2	0	-0.9	0
1.075	1.22952	5.44782	8.35158	-0.1	-0.2	-0.9	0
1.08	1.22952	5.36934	8.312341	0	0.1	-0.4	0
1.085	1.30146	5.36934	8.35158	0.2	0.3	0.2	0
1.09	1.26876	5.40858	8.35158	0.4	0.5	0	0
1.095	1.26876	5.40858	8.35158	0.4	0.4	-0.2	0
1.1	1.22952	5.44782	8.35158	0	0.2	-0.5	0
1.105	1.26876	5.40858	8.35158	-0.7	0.4	-0.9	0
1.11	1.22952	5.48052	8.312341	-0.1	0.4	-0.8	0
1.115	1.26876	5.40858	8.35158	-0.4	0.7	-0.7	0
1.12	1.19028	5.40858	8.27964	-0.4	0.9	-1.1	0
1.125	1.22952	5.36934	8.312341	-0.3	0.3	-0.9	0
1.13	1.26876	5.44782	8.42352	-0.2	0.7	-0.7	0
1.135	1.22952	5.40858	8.38428	-0.1	0.7	-0.3	0
1.14	1.22952	5.40858	8.27964	-0.2	0.6	-0.7	0
1.145	1.26876	5.44782	8.312341	0.1	0.7	-0.8	0
1.15	1.26876	5.40858	8.27964	0.3	0.5	-0.6	0
1.155	1.26876	5.40858	8.312341	0	0.4	-0.4	0
1.16	1.26876	5.48052	8.312341	0	0.6	-0.7	0
1.165	1.22952	5.40858	8.38428	0.3	0.9	-0.2	0
1.17	1.30146	5.40858	8.35158	0	0.9	-0.9	0
1.175	1.26876	5.40858	8.312341	0.2	0.6	-1	0
1.18	1.22952	5.40858	8.312341	0.2	0.2	-0.6	0
1.185	1.22952	5.40858	8.35158	-0.2	1.1	-0.8	0
1.19	1.30146	5.36934	8.312341	-0.2	1.6	-0.7	0
1.195	1.22952	5.44782	8.35158	0	0.2	-1	0
1.2	1.19028	5.40858	8.312341	-0.2	0.2	-0.5	0
1.205	1.26876	5.40858	8.312341	0.2	0.9	-0.4	0
1.21	1.26876	5.44782	8.35158	0.2	0.7	-0.3	0
1.215	1.30146	5.36934	8.312341	0.4	0.4	-0.4	0
1.22	1.22952	5.40858	8.312341	-0.1	0.2	-0.9	0
1.225	1.19028	5.44782	8.312341	0.3	0	-0.7	0
1.23	1.22952	5.36934	8.312341	0	0.6	-0.6	0
1.235	1.22952	5.36934	8.312341	0.2	0.9	-0.4	0
1.24	1.22952	5.40858	8.35158	0.5	0.7	-0.9	0
1.245	1.30146	5.40858	8.312341	0.2	0.6	-0.9	0
1.25	1.26876	5.44782	8.312341	0.2	1	-0.7	0
1.255	1.26876	5.40858	8.38428	0.2	0.9	-0.9	0
1.26	1.19028	5.44782	8.38428	0.4	0.5	-0.4	0
1.265	1.26876	5.40858	8.38428	0.3	0.6	-0.4	0
1.27	1.26876	5.44782	8.38428	0	0.5	-0.6	0
1.275	1.26876	5.36934	8.27964	0	0.9	-0.7	0
1.28	1.30146	5.40858	8.38428	0	1	-0.7	0
1.285	1.22952	5.44782	8.35158	0	0.9	-0.8	0
1.29	1.3407	5.36934	8.38428	0	0.4	-0.6	0
1.295	1.22952	5.44782	8.35158	0.1	0.7	-0.2	0
1.3	1.22952	5.48052	8.42352	0.3	0.4	-0.7	0
1.305	1.22952	5.44782	8.2404	0.4	0.7	-0.9	0
1.31	1.22952	5.40858	8.312341	0.3	0.7	-0.6	0
1.315	1.26876	5.33664	8.38428	0	0.7	-0.9	0
1.32	1.26876	5.40858	8.38428	0.5	0.8	-0.7	0
1.325	1.26876	5.40858	8.38428	0.4	0.8	-0.9	0
1.33	1.22952	5.44782	8.35158	0.1	0.7	-1	0
1.335	1.26876	5.36934	8.38428	0.7	0.7	-0.9	0
1.34	1.26876	5.36934	8.35158	0.2	0.2	-0.7	0
1.345	1.22952	5.44782	8.312341	0	0	-0.5	0
1.35	1.22952	5.48052	8.45622	0.2	0.3	-0.8	0
1.355	1.19028	5.40858	8.27964	0.2	-0.1	-0.4	0
1.36	1.15104	5.44782	8.2404	0	0.1	-0.4	0
1.365	1.26876	5.48052	8.42352	0.6	0.2	-0.9	0
1.37	1.15104	5.36934	8.27964	0.2	0.4	-0.9	0
1.375	1.22952	5.44782	8.35158	0.2	0.5	-0.7	0
1.38	1.22952	5.44782	8.38428	0.2	0.4	-0.2	0
1.385	1.22952	5.44782	8.35158	0.7	0	-0.7	0
1.39	1.22952	5.44782	8.35158	0.1	0.2	-0.5	0
1.395	1.22952	5.44782	8.35158	0.1	0.4	-0.6	0
1.4	1.26876	5.48052	8.495461	0	0.4	-0.5	0
1.405	1.22952	5.48052	8.42352	-0.2	0.7	-0.5	0
1.41	1.22952	5.519761	8.312341	-0.2	0	-1	0
1.415	1.26876	5.519761	8.312341	0	0	-0.4	0
1.42	1.30146	5.48052	8.35158	-0.1	-0.1	-0.3	0
1.425	1.3407	5.40858	8.42352	0.1	-0.6	-0.4	0
1.43	1.15104	5.519761	8.312341	0.2	0	-0.9	0
1.435	1.19028	5.44782	8.2404	0.2	-0.1	-0.9	0
1.44	1.0791	5.36934	8.27964	0	-0.2	-0.2	0
1.445	1.15104	5.33664	8.35158	0.4	-0.5	-0.2	0
1.45	1.26876	5.40858	8.42352	0.7	-0.7	0.2	0
1.455	1.30146	5.519761	8.35158	0.7	-1.1	0.3	0
1.46	1.3407	5.48052	8.35158	1.1	-1.3	0	0
1.465	1.30146	5.55246	8.35158	1	-1.6	0.2	0
1.47	1.30146	5.55246	8.38428	1.5	-2.1	0.5	0
1.475	1.26876	5.63094	8.42352	1.8	-2.5	0.4	0
1.48	1.22952	5.63094	8.45622	2.1	-3	0.2	0
1.485	1.26876	5.591701	8.495461	2.1	-3.7	0.4	0
1.49	1.22952	5.63094	8.495461	2.1	-4.9	1.1	0
1.495	1.22952	5.66364	8.35158	1.6	-5.6	1.5	0
1.5	1.30146	5.66364	8.38428	1	-5.4	1.3	0
1.505	1.41264	5.814061	8.42352	0.4	-5.2	1.4	0
1.51	1.3407	5.84676	8.67858	-0.2	-5.1	1.5	0
1.515	1.22952	5.95794	8.495461	-0.9	-5.3	1.7	0
1.52	1.0791	5.99718	8.5674	-2.3	-5.7	2	0
1.525	0.8959801	6.03642	8.600101	-3.1	-6.3	2.6	0
1.53	0.92868	6.03642	8.600101	-3.6	-7.1	2.7	0
1.535	0.70632	6.1803	8.67858	-4.5	-7.4	2.4	0
1.54	0.70632	6.14106	8.600101	-6.4	-8.1	0.9	0
1.545	0.63438	6.14106	8.63934	-7.7	-8.4	-0.1	0
1.55	0.77826	6.06912	8.78322	-8.8	-7.9	-1.5	0
1.555	1.26876	6.585781	9.18216	-10.8	-7.4	-3	0
1.56	1.45188	7.76298	10.16316	-14.4	-5.3	-4.5	0
1.565	1.49112	8.12922	10.5621	-20.4	-2.2	-5.5	0
1.57	1.37994	7.9461	10.05852	-27.3	-2.5	-5.9	0
1.575	1.19028	7.507921	9.437221	-33.5	-3.5	-6.2	0
1.58	1.11834	7.0632	8.9271	-37.7	-2.6	-6.3	0
1.585	0.70632	6.7689	8.85516	-40.3	-1.9	-6.7	0
1.59	0.48396	6.585781	8.85516	-43.1	-1.7	-8.7	0
1.595	0.25506	6.43536	8.96634	-44.7	-2.4	-9.9	0
1.6	-0.11118	6.291481	8.82246	-45.8	-3.4	-11.6	0
1.605	-0.2943	6.14106	8.82246	-46.7	-4.7	-13.7	0
1.61	-0.44472	5.84676	8.82246	-48.3	-6.1	-16.5	0
1.615	-0.5559	5.84676	8.711281	-49.2	-7.8	-19.4	0
1.62	-0.66708	5.74212	8.45622	-49.7	-8.6	-22.8	0
1.625	-0.8175	5.36934	8.20116	-49.6	-9.3	-26.8	0
1.63	-0.51666	5.519761	7.952641	-49.1	-10.5	-30.5	0
1.635	-0.44472	5.2974	7.47522	-48	-10.5	-34.5	0
1.64	-0.25506	5.07504	7.22016	-45.5	-9.6	-40.1	0
1.645	-0.0327	5.22546	7.004341	-43.6	-9	-43.8	0
1.65	0.33354	5.14698	6.53346	-41	-8.3	-46.1	0
1.655	0.8959801	4.63686	6.35034	-37.7	-6.9	-47.7	0
1.66	0.96792	4.66956	6.572701	-33.6	-4.8	-49	0
1.665	1.19028	4.89192	6.71658	-28.2	-1.7	-50.5	0
1.67	1.11834	4.59762	7.04358	-25	0.7	-51.2	0
1.675	1.37994	5.14698	7.985341	-23	-0.1	-51	0
1.68	1.49112	5.25816	8.2404	-22.3	-0.6	-50.4	0
1.685	1.64154	4.85268	8.16846	-22.1	-0.7	-49	0
1.69	1.90314	4.63686	8.38428	-23.2	-2.6	-45.7	0
1.695	2.34786	4.4145	8.27964	-23.5	-3.7	-42.7	0
1.7	2.49828	4.04826	7.952641	-21.9	-3.5	-39.7	0
1.705	2.60946	3.89784	8.057281	-20	-2.9	-37	0
1.71	2.83182	3.75396	8.02458	-18	-2.5	-33.8	0
1.715	2.94954	3.45966	7.9134	-15.6	-1	-29.1	0
1.72	3.13266	3.60354	8.09652	-13	0.3	-25.4	0
1.725	3.06072	3.5316	7.87416	-10.5	1.4	-21.7	0
1.73	3.35502	3.49236	8.02458	-7.4	2.3	-18.6	0
1.735	3.06072	3.5316	8.057281	-4.9	4.7	-14.7	0
1.74	2.98224	3.5316	8.27964	-2.2	7.9	-10	0
1.745	3.06072	3.67548	8.52816	0	8.8	-5.6	0
1.75	2.9103	3.64278	8.5674	1.3	10.3	-1.6	0
1.755	2.68794	3.67548	8.75052	2.3	11.8	1.7	0
1.76	2.53752	3.67548	8.78322	3	12.8	5.3	0
1.765	2.1255	3.8586	8.894401	3.7	13.4	9.1	0
1.77	1.93584	3.89784	8.894401	4.6	12.4	11.9	0
1.775	1.75272	3.78666	8.711281	5.2	12.3	14.8	0
1.78	1.49112	3.8259	8.78322	5.9	12.1	16.1	0
1.785	1.22952	3.8259	8.600101	6.5	12.2	17.5	0
1.79	0.8567401	3.75396	8.45622	6.6	12.5	17.8	0
1.795	0.7455601	3.78666	8.600101	8.4	12.1	17.8	0
1.8	0.40548	3.71472	8.52816	10	10.7	16.9	0
1.805	0.40548	3.78666	8.63934	11.4	9.6	16.1	0
1.81	0.11118	3.8259	8.600101	12.4	8.6	15.1	0
1.815	0.0327	3.8586	8.600101	13.5	7.4	14	0
1.82	-0.0327	3.96978	8.711281	14.9	6.5	12.8	0
1.825	-0.07194	3.96978	8.78322	16.1	5	11.3	0
1.83	-0.18312	4.19214	8.9271	16.8	3.3	9.9	0
1.835	-0.18312	4.34256	8.96634	17	2.4	8.4	0
1.84	-0.11118	4.4145	9.00558	17.8	1.6	6.6	0
1.845	-0.11118	4.525681	9.03828	17.7	-0.2	5.4	0
1.85	0.07194	4.59762	9.07752	17.6	-0.8	3	0
1.855	0.14388	4.63686	9.03828	17.3	-1.1	0.7	0
1.86	0.18312	4.66956	9.03828	16.7	-0.7	-1.1	0
1.865	0.33354	4.66956	8.9271	16.1	0	-3.1	0
1.87	0.37278	4.74804	8.82246	16.3	0.2	-4.4	0
1.875	0.48396	4.66956	8.711281	15.8	1.8	-5.6	0
1.88	0.63438	4.59762	8.63934	16.5	2.5	-6.3	0
1.885	0.66708	4.63686	8.45622	17.2	3.2	-7.2	0
1.89	0.8175	4.74804	8.45622	17.9	3.6	-7.4	0
1.895	0.8959801	4.7088	8.42352	19.2	4.6	-7.6	0
1.9	1.00716	4.85268	8.35158	19.8	4.2	-7.2	0
1.905	1.0791	4.89192	8.38428	21.1	5.1	-6.5	0
1.91	1.19028	5.0031	8.495461	21.9	5.6	-6	0
1.915	1.15104	5.11428	8.495461	22.3	5.7	-5.1	0
1.92	1.30146	5.25816	8.63934	22.8	5.9	-3.9	0
1.925	1.41264	5.2974	8.67858	22.5	6.5	-2.3	0
1.93	1.41264	5.2974	8.67858	21.4	6.5	-0.9	0
1.935	1.53036	5.22546	8.711281	21	6.5	0.8	0
1.94	1.6023	5.33664	8.63934	20.4	7.2	2.7	0
1.945	1.56306	5.33664	8.63934	19.8	7.7	3.4	0
1.95	1.56306	5.33664	8.67858	18.9	7.9	4.1	0
1.955	1.53036	5.33664	8.67858	17.9	8.8	5.8	0
1.96	1.53036	5.22546	8.600101	16.4	10.2	6.6	0
1.965	1.41264	5.25816	8.600101	16.3	11.1	7.6	0
1.97	1.41264	5.40858	8.711281	15.9	10.2	8.4	0
1.975	1.41264	5.48052	8.85516	14.7	10.6	10	0
1.98	1.3407	5.55246	8.894401	13.5	9.7	10.7	0
1.985	1.37994	5.55246	8.894401	11.2	8.4	11.2	0
1.99	1.3407	5.44782	8.75052	9.1	7.9	11.8	0
1.995	1.30146	5.40858	8.67858	7.7	7.7	11.6	0
2	1.26876	5.36934	8.5674	6.3	7.9	12.1	0
2.005	1.30146	5.22546	8.35158	5.2	7.3	11.4	0
2.01	1.22952	5.33664	8.2404	4.6	7.2	10.8	0
2.015	1.26876	5.25816	8.16846	4.9	7.4	10.7	0
2.02	1.11834	5.36934	8.057281	5.1	8	10.3	0
2.025	1.03986	5.33664	8.12922	5.6	8.2	9.3	0
2.03	1.00716	5.40858	8.16846	5.7	8.1	7.9	0
2.035	1.03986	5.40858	8.2404	5.8	7.4	7	0
2.04	0.8959801	5.55246	8.312341	5.6	7.3	5.7	0
2.045	0.92868	5.44782	8.27964	5.3	6.7	4.2	0
2.05	0.8567401	5.44782	8.35158	5.3	6.3	2.9	0
2.055	0.8567401	5.33664	8.2404	4.9	6	2.3	0
2.06	0.8959801	5.25816	8.312341	4.5	5.1	1.2	0
2.065	0.92868	5.22546	8.2404	4.8	4.1	-0.3	0
2.07	1.03986	5.18622	8.20116	5.3	2.8	-1.4	0
2.075	1.03986	5.18622	8.2404	5.8	1.9	-2.1	0
2.08	1.19028	5.14698	8.312341	6	1.7	-2.1	0
2.085	1.26876	5.14698	8.27964	6.6	1.4	-2.6	0
2.09	1.37994	5.18622	8.27964	7.2	0.4	-2.3	0
2.095	1.41264	5.14698	8.38428	7.2	1.1	-1.4	0
2.1	1.37994	5.11428	8.38428	7.5	1.1	-1.6	0
2.105	1.37994	5.14698	8.42352	7.7	0.8	-1	0
2.11	1.3407	5.11428	8.495461	7.7	1.1	-0.6	0
2.115	1.37994	5.14698	8.45622	8.1	0.7	0.2	0
2.12	1.3407	5.14698	8.600101	8.1	0	1.4	0
2.125	1.30146	5.14698	8.5674	8.1	-0.7	2	0
2.13	1.30146	5.18622	8.600101	7.9	-1	2.5	0
2.135	1.26876	5.18622	8.600101	7.4	-0.7	2.7	0
2.14	1.19028	5.14698	8.63934	7	-1.3	3.2	0
2.145	1.22952	5.22546	8.67858	6.7	-1.6	3.7	0
2.15	1.11834	5.14698	8.711281	6.1	-1.6	3.7	0
2.155	1.00716	5.07504	8.711281	5.8	-0.8	4	0
2.16	0.96792	5.07504	8.75052	5.3	-0.7	3.9	0
2.165	0.96792	4.963861	8.75052	5.2	-1.4	3.5	0
2.17	0.8567401	4.81998	8.711281	4.2	-1.8	3.5	0
2.175	0.8959801	4.7088	8.78322	4.4	-2.1	2.9	0
2.18	0.96792	4.63686	8.75052	4.8	-2	3	0
2.185	0.8959801	4.63686	8.85516	5	-1.7	2.7	0
2.19	0.96792	4.63686	8.96634	4.9	-1.6	2.3	0
2.195	0.92868	4.7088	8.9271	4.7	-1.1	2.3	0
2.2	0.8567401	4.59762	9.03828	4.8	-1.6	2.1	0
2.205	0.8959801	4.7088	9.110221	4.6	-1.8	2.8	0
2.21	0.8959801	4.78074	9.2541	4.1	-1.9	2.8	0
2.215	0.8959801	4.85268	9.36528	3.4	-2.6	3	0
2.22	1.00716	4.89192	9.33258	2.1	-3.4	3.5	0
2.225	0.8959801	4.963861	9.40452	1.6	-3.7	4.6	0
2.23	0.8959801	4.963861	9.40452	0.4	-4.2	4.7	0
2.235	0.92868	4.93116	9.33258	-0.9	-4.7	4.9	0
2.24	0.92868	4.89192	9.2541	-2.1	-5	5.1	0
2.245	0.77826	4.89192	9.110221	-2.9	-5.5	5	0
2.25	0.8175	4.93116	9.07752	-3.5	-5.4	5.6	0
2.255	0.8175	4.963861	9.00558	-4.5	-5.3	5.4	0
2.26	0.7455601	4.93116	8.9271	-4.6	-5.1	5.3	0
2.265	0.66708	5.0031	8.75052	-4.9	-5.3	4.9	0
2.27	0.66708	4.85268	8.82246	-5	-4.7	4.3	0
2.275	0.63438	4.89192	8.67858	-4.7	-4	4.3	0
2.28	0.63438	5.0031	8.711281	-5.4	-3.6	3.2	0
2.285	0.59514	5.04234	8.600101	-5.6	-3.7	2.5	0
2.29	0.59514	5.07504	8.67858	-5.3	-3.8	2.1	0
2.295	0.66708	5.07504	8.600101	-5	-3.7	2.1	0
2.3	0.7455601	5.14698	8.5674	-4.6	-3.4	1.7	0
2.305	0.70632	5.25816	8.495461	-4.5	-3.1	1.2	0
2.31	0.63438	5.25816	8.42352	-4.2	-2.8	1.2	0
2.315	0.7455601	5.25816	8.38428	-4.1	-2.7	1.1	0
2.32	0.66708	5.22546	8.312341	-3.9	-2.4	1.6	0
2.325	0.70632	5.22546	8.16846	-3.7	-1.3	1.7	0
2.33	0.70632	5.2974	8.12922	-3.5	-1.2	1.1	0
2.335	0.77826	5.25816	8.09652	-2.6	-1.7	1.7	0
2.34	0.77826	5.33664	8.02458	-2.1	-1.4	1.5	0
2.345	0.77826	5.33664	7.952641	-2.1	-1.1	1.9	0
2.35	0.8175	5.36934	7.9134	-0.9	-0.2	2.3	0
2.355	0.8175	5.40858	7.9134	-0.3	-0.2	2	0
2.36	0.8567401	5.40858	7.80222	0.4	0.6	2.6	0
2.365	0.92868	5.40858	7.87416	0.9	0.5	2.7	0
2.37	0.92868	5.44782	7.9134	2.1	0.7	3	0
2.375	0.92868	5.40858	7.87416	2.9	1.4	3.5	0
2.38	0.96792	5.48052	7.87416	3	1.9	3.6	0
2.385	1.00716	5.55246	7.952641	3.7	2.9	4.2	0
2.39	0.96792	5.63094	8.057281	4.3	3.3	4.2	0
2.395	0.92868	5.63094	8.057281	4.1	4.1	4.4	0
2.4	0.96792	5.591701	8.12922	4.3	3.3	4.2	0
2.405	0.96792	5.66364	8.12922	3.9	4.9	4	0
2.41	0.8567401	5.591701	8.057281	3.6	4.6	3.7	0
2.415	0.66708	5.55246	8.057281	3	5.1	3.4	0
2.42	0.33354	5.48052	7.87416	3	4.5	3.2	0
2.425	0.33354	5.33664	7.80222	3.4	0.8	3.8	0
2.43	0.59514	5.2974	7.47522	4.2	-3.8	4.5	0
2.435	1.03986	5.2974	7.44252	6.3	-8.2	4.8	0
2.44	1.41264	5.22546	7.47522	8.1	-9.4	4.9	0
2.445	1.49112	5.2974	7.69758	9.7	-8.6	4	0
2.45	1.26876	5.48052	8.16846	11.4	-7.2	3	0
2.455	1.26876	5.63094	8.495461	11.8	-7.4	2.8	0
2.46	1.37994	5.70288	8.85516	11.3	-8.5	2.6	0
2.465	1.53036	5.66364	8.78322	10.5	-8.8	2.4	0
2.47	1.53036	5.66364	8.85516	9	-7.4	2.4	0
2.475	1.53036	5.63094	8.96634	7.8	-7.1	3.2	0
2.48	1.53036	5.55246	8.82246	6.8	-6.1	4.5	0
2.485	1.53036	5.48052	8.75052	6.4	-5.8	5.3	0
2.49	1.49112	5.44782	8.67858	6.2	-5.4	6.5	0
2.495	1.45188	5.40858	8.52816	6.3	-5.1	7.2	0
2.5	1.53036	5.48052	8.42352	6.4	-4.8	7.7	0
2.505	1.41264	5.48052	8.38428	6.7	-4.3	8.7	0
2.51	1.41264	5.44782	8.495461	6.7	-3.8	8.8	0
2.515	1.45188	5.519761	8.52816	6.2	-2.5	8.4	0
2.52	1.37994	5.66364	8.600101	6	-2	8	0
2.525	1.37994	5.74212	8.600101	6.3	-1.3	8.1	0
2.53	1.41264	5.77482	8.67858	5.4	-1.2	7.1	0
2.535	1.37994	5.70288	8.600101	4.6	-0.9	7.2	0
2.54	1.37994	5.66364	8.45622	3.9	-0.7	6.7	0
2.545	1.3407	5.63094	8.38428	3.1	-0.5	6.7	0
2.55	1.30146	5.48052	8.20116	2.7	0	7.2	0
2.555	1.26876	5.44782	8.20116	2.3	-0.1	7.9	0
2.56	1.19028	5.36934	8.09652	2	-0.4	8.3	0
2.565	1.11834	5.25816	8.09652	2	-0.1	7.7	0
2.57	1.03986	5.22546	8.16846	2.3	-0.7	7.7	0
2.575	0.92868	5.18622	8.16846	2.8	-0.6	7.6	0
2.58	0.8567401	5.25816	8.20116	3.1	-0.2	7.1	0
2.585	0.92868	5.25816	8.2404	2.9	-0.6	6.6	0
2.59	0.77826	5.33664	8.20116	3.3	-0.3	5.6	0
2.595	0.77826	5.25816	8.312341	3.2	-0.5	3.9	0
2.6	0.7455601	5.2974	8.27964	3.7	-1.2	3.6	0
2.605	0.70632	5.36934	8.27964	4.1	-1.6	2.2	0
2.61	0.7455601	5.33664	8.20116	4	-2.1	1.1	0
2.615	0.8175	5.40858	8.27964	4.2	-1.9	-0.4	0
2.62	0.8959801	5.36934	8.27964	4.2	-2.6	-1.5	0
2.625	1.0791	5.519761	8.38428	4.4	-2.6	-2.2	0
2.63	1.22952	5.519761	8.35158	4.6	-2.8	-2.8	0
2.635	1.30146	5.63094	8.38428	4.2	-3	-2.3	0
2.64	1.37994	5.63094	8.312341	3.5	-2.7	-3.2	0
2.645	1.53036	5.591701	8.2404	2.9	-2.4	-3	0
2.65	1.64154	5.63094	8.35158	2.7	-2.1	-2.6	0
2.655	1.6023	5.74212	8.35158	2.4	-1.6	-2.7	0
2.66	1.75272	5.84676	8.38428	2	-0.9	-2.2	0
2.665	1.75272	5.99718	8.495461	1.3	-0.2	-1.7	0
2.67	1.67424	5.814061	8.45622	0.4	0	-0.4	0
2.675	1.6023	5.66364	8.312341	0.1	0	-0.1	0
2.68	1.45188	5.55246	8.2404	-0.4	0.7	0.2	0
2.685	1.37994	5.519761	8.27964	-0.1	1.3	-0.2	0
2.69	1.26876	5.44782	8.35158	0	1.4	-0.5	0
2.695	1.19028	5.40858	8.312341	-0.3	1.6	-1.1	0
2.7	1.11834	5.40858	8.312341	-0.7	1.6	-1.6	0
2.705	1.19028	5.44782	8.2404	-0.6	1.8	-1.1	0
2.71	1.26876	5.40858	8.20116	-0.1	1.6	-1.4	0
2.715	1.26876	5.36934	8.27964	-0.4	1.9	-1.3	0
2.72	1.26876	5.40858	8.27964	-0.2	1.4	-1.4	0
2.725	1.22952	5.40858	8.35158	0.4	1.4	-1.5	0
2.73	1.26876	5.40858	8.27964	0.7	1.5	-1.6	0
2.735	1.19028	5.40858	8.312341	0.5	1.7	-1.4	0
2.74	1.19028	5.48052	8.27964	0.7	1.4	-1.2	0
2.745	1.26876	5.44782	8.312341	0.8	1.6	-1.1	0
2.75	1.26876	5.519761	8.312341	1.2	1.2	-1.2	0
2.755	1.30146	5.48052	8.27964	0.9	1.4	-1.4	0
2.76	1.26876	5.44782	8.312341	0.9	1.4	-1.1	0
2.765	1.26876	5.44782	8.20116	0.9	1.7	-1.5	0
2.77	1.3407	5.48052	8.27964	0.7	1.6	-1.7	0
2.775	1.26876	5.48052	8.27964	0.5	1.6	-1.6	0
2.78	1.3407	5.40858	8.2404	0.7	1.6	-1.5	0
2.785	1.26876	5.48052	8.27964	0.6	2.4	-1.4	0
2.79	1.26876	5.44782	8.2404	0.5	2.4	-1.2	0
2.795	1.22952	5.519761	8.2404	0.3	2.3	-1.9	0
2.8	1.22952	5.519761	8.312341	0.4	1.8	-1.8	0
2.805	1.30146	5.48052	8.312341	0.4	2.2	-1.7	0
2.81	1.30146	5.55246	8.35158	0.4	2.3	-1.4	0
2.815	1.26876	5.519761	8.38428	0.5	2.1	-1.6	0
2.82	1.19028	5.591701	8.312341	0.4	2.3	-1.5	0
2.825	1.26876	5.44782	8.312341	0.5	2.3	-1.2	0
2.83	1.26876	5.519761	8.312341	0.7	2.8	-1.3	0
2.835	1.26876	5.48052	8.35158	0.5	2.9	-1.7	0
2.84	1.22952	5.519761	8.312341	0.5	2.5	-2.2	0
2.845	1.22952	5.44782	8.2404	0.1	1.7	-1.6	0
2.85	1.19028	5.519761	8.2404	0.3	1.5	-1.1	0
2.855	1.22952	5.48052	8.312341	0.6	2.5	-1.4	0
2.86	1.19028	5.48052	8.35158	0.2	2.5	-1.4	0
2.865	1.19028	5.40858	8.312341	0.4	1.8	-1	0
2.87	1.19028	5.48052	8.27964	0.2	1.8	-1.2	0
2.875	1.19028	5.40858	8.38428	0.4	1.6	-1.4	0
2.88	1.11834	5.40858	8.312341	0.3	1.4	-1.1	0
2.885	1.22952	5.44782	8.312341	-0.4	1.4	-0.7	0
2.89	1.15104	5.40858	8.2404	-0.2	1.9	-1.2	0
2.895	1.19028	5.40858	8.20116	-0.2	1.3	-0.9	0
2.9	1.22952	5.40858	8.27964	-0.2	1.1	-0.9	0
2.905	1.19028	5.40858	8.27964	0.3	1.3	-1.6	0
2.91	1.22952	5.36934	8.312341	0.3	1.3	-1.2	0
2.915	1.26876	5.40858	8.27964	0.4	1.4	-1.6	0
2.92	1.30146	5.40858	8.27964	0.4	1.6	-1.6	0
2.925	1.19028	5.44782	8.312341	0.5	0.9	-1.1	0
2.93	1.19028	5.44782	8.312341	0.5	1.6	-0.8	0
2.935	1.19028	5.44782	8.312341	0.7	1.8	-1	0
2.94	1.22952	5.519761	8.312341	1.1	1.6	-1.1	0
2.945	1.22952	5.519761	8.38428	1.3	1.2	-1.4	0
2.95	1.22952	5.55246	8.312341	1.1	1.6	-1	0
2.955	1.15104	5.591701	8.27964	1.1	1.5	-0.9	0
2.96	1.22952	5.63094	8.312341	0.6	1	-0.6	0
2.965	1.19028	5.55246	8.38428	0.7	1	-0.7	0
2.97	1.15104	5.519761	8.27964	0.1	1.1	-0.9	0
2.975	1.22952	5.519761	8.16846	0.3	0.7	-0.4	0
2.98	1.19028	5.48052	8.2404	0.5	0.3	-0.4	0
2.985	1.19028	5.44782	8.312341	0.5	0.6	-0.7	0
2.99	1.22952	5.519761	8.27964	0.7	0.9	-0.8	0
2.995	1.11834	5.48052	8.2404	0.4	0.8	-0.3	0
3	1.26876	5.44782	8.312341	0.2	0.5	-0.5	0
3.005	1.22952	5.40858	8.27964	0.5	0.3	-0.6	0
3.01	1.22952	5.44782	8.27964	0.1	0.4	-0.9	0
3.015	1.19028	5.40858	8.312341	0	0	-0.4	0
3.02	1.19028	5.44782	8.2404	0.1	0.3	-1.1	0
3.025	1.22952	5.44782	8.312341	0.4	0.5	-0.8	0
3.03	1.19028	5.519761	8.2404	0	0.7	-0.4	0
3.035	1.22952	5.44782	8.312341	0.4	0.7	-0.4	0
3.04	1.19028	5.519761	8.27964	0.3	0.9	-0.2	0
3.045	1.30146	5.44782	8.2404	0.2	0.3	-0.8	0
3.05	1.19028	5.55246	8.2404	-0.4	0.7	-0.2	0
3.055	1.19028	5.48052	8.38428	-0.9	0.9	-0.2	0
3.06	1.22952	5.519761	8.27964	0	0.7	-0.4	0
3.065	1.22952	5.48052	8.312341	0.2	0.7	-0.2	0
3.07	1.22952	5.48052	8.35158	0.2	1	0	0
3.075	1.19028	5.48052	8.2404	0.4	0.9	-0.4	0
3.08	1.22952	5.519761	8.2404	0.2	0.9	-0.5	0
3.085	1.19028	5.48052	8.2404	0	0.6	-0.5	0
3.09	1.19028	5.48052	8.312341	-0.1	0.9	-0.5	0
3.095	1.19028	5.519761	8.27964	-0.2	0.8	-0.3	0
3.1	1.19028	5.55246	8.312341	-0.1	1.1	-0.4	0
3.105	1.22952	5.44782	8.35158	0.2	1.4	-0.7	0
3.11	1.26876	5.519761	8.27964	-0.2	1.4	-0.4	0
3.115	1.22952	5.40858	8.27964	-0.2	1.5	-0.4	0
3.12	1.22952	5.44782	8.27964	-0.4	1.1	-0.5	0
3.125	1.15104	5.48052	8.2404	-0.2	1.2	-0.4	0
3.13	1.22952	5.519761	8.27964	-0.6	1	-0.8	0
3.135	1.22952	5.44782	8.27964	-0.1	1.3	-0.9	0
3.14	1.19028	5.48052	8.312341	-0.3	0.9	-0.8	0
3.145	1.22952	5.44782	8.312341	-0.4	1.4	-0.8	0
3.15	1.22952	5.48052	8.27964	-0.3	0.9	-0.7	0
3.155	1.22952	5.48052	8.312341	0	1	-0.6	0
3.16	1.15104	5.519761	8.312341	-0.2	0.9	-0.1	0
3.165	1.15104	5.48052	8.312341	-0.7	0.9	-0.5	0
3.17	1.15104	5.44782	8.2404	-0.7	0.9	-0.4	0
3.175	1.22952	5.44782	8.27964	-0.4	0.4	-0.9	0
3.18	1.19028	5.44782	8.35158	-0.7	0.3	-0.7	0
3.185	1.19028	5.48052	8.27964	-0.4	0.5	-0.9	0
3.19	1.15104	5.44782	8.312341	-0.6	0.7	-0.9	0
3.195	1.19028	5.48052	8.27964	-0.6	0.7	-0.4	0
3.2	1.15104	5.48052	8.312341	0	0.6	-0.7	0
3.205	1.19028	5.48052	8.27964	-0.4	0.6	-0.4	0
3.21	1.19028	5.44782	8.27964	-0.2	1.1	-0.8	0
3.215	1.19028	5.48052	8.27964	-0.2	0.9	-0.6	0
3.22	1.19028	5.40858	8.27964	-0.9	1.3	-0.9	0
3.225	1.19028	5.44782	8.27964	-0.5	1.4	-1.1	0
3.23	1.19028	5.44782	8.27964	-0.6	1.3	-0.8	0
3.235	1.11834	5.48052	8.27964	-0.7	1	-0.6	0
3.24	1.19028	5.40858	8.27964	-0.3	0.8	-0.9	0
3.245	1.22952	5.44782	8.27964	-0.5	0.5	-0.2	0
3.25	1.22952	5.44782	8.27964	-0.6	0.4	-0.2	0
3.255	1.15104	5.519761	8.2404	0	1	-0.7	0
3.26	1.15104	5.44782	8.312341	0.2	0.9	-0.5	0
3.265	1.15104	5.519761	8.312341	0	0.4	-0.7	0
3.27	1.19028	5.48052	8.312341	-0.1	0.2	-1.1	0
3.275	1.22952	5.48052	8.312341	-0.2	0	-0.6	0
3.28	1.22952	5.48052	8.312341	-0.2	0.3	-0.1	0
3.285	1.15104	5.48052	8.312341	0.2	0.2	-0.2	0
3.29	1.22952	5.40858	8.35158	-0.1	0.3	0	0
3.295	1.19028	5.40858	8.27964	-0.1	0.7	-0.6	0
3.3	1.22952	5.36934	8.35158	0	0.2	-0.5	0
3.305	1.19028	5.519761	8.27964	-0.3	0.7	-0.9	0
3.31	1.22952	5.44782	8.312341	-0.2	1.1	-0.6	0
3.315	1.15104	5.519761	8.27964	0.3	1.4	-0.2	0
3.32	1.19028	5.519761	8.27964	0.4	1	-0.4	0
3.325	1.22952	5.48052	8.27964	-0.2	0.7	-0.2	0
3.33	1.11834	5.44782	8.2404	-0.6	1	-0.2	0
3.335	1.19028	5.44782	8.312341	0	1.1	-0.3	0
3.34	1.11834	5.48052	8.312341	0.1	1.1	-0.9	0
3.345	1.15104	5.48052	8.2404	0.3	0.8	-0.7	0
3.35	1.15104	5.44782	8.27964	0	1.2	-0.2	0
3.355	1.19028	5.48052	8.27964	0	0.7	-0.4	0
3.36	1.19028	5.48052	8.2404	0.2	0.9	-0.3	0
3.365	1.11834	5.40858	8.20116	0.1	0.4	-0.4	0
3.37	1.19028	5.44782	8.27964	0.2	0.4	-0.4	0
3.375	1.0791	5.519761	8.27964	0.2	0.7	-0.3	0
3.38	1.11834	5.48052	8.38428	0.2	0.4	-0.7	0
3.385	1.22952	5.40858	8.42352	0.4	0.1	-0.2	0
3.39	1.22952	5.48052	8.312341	-0.1	0.4	-0.4	0
3.395	1.15104	5.44782	8.27964	0	0.4	-0.2	0
3.4	1.19028	5.48052	8.312341	0	0.7	-0.2	0
3.405	1.19028	5.519761	8.2404	0.5	0.7	-0.2	0
3.41	1.26876	5.44782	8.35158	0	0.4	-0.2	0
3.415	1.22952	5.519761	8.27964	0	0.2	0	0
3.42	1.26876	5.44782	8.27964	0.2	1	0	0
3.425	1.19028	5.55246	8.27964	0.5	1.1	-0.3	0
3.43	1.19028	5.591701	8.312341	0.5	0.7	-0.3	0
3.435	1.19028	5.63094	8.38428	0.6	1.1	-0.4	0
3.44	1.22952	5.63094	8.35158	0.3	0.5	-0.3	0
3.445	1.26876	5.63094	8.38428	-0.2	0.7	0	0
3.45	1.19028	5.63094	8.38428	-0.5	1.3	0.2	0
3.455	1.19028	5.66364	8.35158	-0.4	1.6	0.3	0
3.46	1.19028	5.63094	8.38428	-0.7	1.3	0.1	0
3.465	1.19028	5.66364	8.35158	-0.9	1.4	0.2	0
3.47	1.19028	5.66364	8.38428	-0.6	1.2	0	0
3.475	1.22952	5.66364	8.312341	-0.9	0.4	0.4	0
3.48	1.19028	5.814061	8.35158	-1.3	0.9	0.8	0
3.485	1.15104	5.886	8.42352	-1.5	0.9	0.9	0
3.49	1.22952	5.814061	8.45622	-2	0.7	1.1	0
3.495	1.15104	5.92524	8.42352	-2.5	0.6	0.7	0
3.5	1.00716	6.06912	8.495461	-2.7	0.2	1.1	0
3.505	1.00716	6.36342	8.52816	-3.7	-0.7	1.7	0
3.51	1.00716	6.7362	8.600101	-4.6	-1.3	0.9	0
3.515	1.00716	7.17438	8.67858	-5.8	-1	0.7	0
3.52	1.19028	7.46868	8.5674	-8.5	-0.9	0.4	0
3.525	1.15104	7.42944	8.35158	-10.9	-0.5	0.1	0
3.53	1.15104	7.507921	7.84146	-13.5	-0.3	0.7	0
3.535	1.30146	7.213621	7.11552	-14.9	1	0.8	0
3.54	1.22952	6.95202	6.49422	-14.9	3.9	1.5	0
3.545	1.49112	6.84084	6.20646	-12.8	7.9	1.1	0
3.55	1.41264	6.88008	5.76828	-9.5	12.9	0.8	0
3.555	1.22952	6.69696	5.76828	-5.8	17.7	0.9	0
3.56	1.15104	7.3248	6.53346	-2.3	21.9	1.4	0
3.565	1.26876	7.507921	6.71658	-0.3	22.7	2.3	0
3.57	0.8175	7.42944	6.64464	1	25.8	2.6	0
3.575	0.96792	7.54062	6.86046	2.1	27	3.3	0
3.58	1.0791	7.285561	6.78852	1.9	28.4	4.1	0
3.585	0.77826	7.213621	6.78852	2.5	30.8	4.3	0
3.59	0.5559	7.10244	6.97164	4.1	31.9	4.2	0
3.595	0.07194	7.213621	7.004341	4.9	34	4.3	0
3.6	0.07194	6.95202	6.78852	5.4	34	3.9	0
3.605	-0.07194	7.0305	6.86046	6.3	30.8	2.8	0
3.61	-0.48396	6.91932	6.9324	7.7	28.2	1.5	0
3.615	-0.37278	6.80814	6.9324	8.9	24.9	0.1	0
3.62	-0.44472	6.65772	6.899701	11.1	21	-1.6	0
3.625	-0.2943	6.88008	7.22016	12.6	16.6	-3.5	0
3.63	-0.18312	7.0305	7.44252	13.5	12.8	-5.6	0
3.635	0.0327	7.17438	7.69758	14.2	10.5	-7.4	0
3.64	0.33354	7.213621	7.985341	13.7	8	-10.1	0
3.645	0.48396	7.42944	8.312341	12.7	6.8	-12	0
3.65	0.59514	7.42944	8.45622	10.6	7.9	-14	0
3.655	0.59514	7.24632	8.600101	7	8.1	-16.9	0
3.66	0.59514	7.0632	8.45622	4.7	9.3	-18.7	0
3.665	0.51666	6.7362	8.312341	2.6	9.4	-20.1	0
3.67	0.48396	6.40266	8.12922	1.4	9.1	-21.4	0
3.675	0.40548	6.10836	7.80222	0.9	7.7	-21.5	0
3.68	0.51666	5.814061	7.54716	1.4	6.6	-21.7	0
3.685	0.63438	5.66364	7.298641	2.5	5.1	-22.3	0
3.69	0.7455601	5.48052	7.18746	5.1	3	-22.1	0
3.695	0.8175	5.44782	7.04358	7.9	2.6	-21.9	0
3.7	1.00716	5.591701	7.18746	11	2.5	-21	0
3.705	1.0791	5.77482	7.33134	14.9	2.7	-19.3	0
3.71	1.11834	5.95794	7.54716	17.5	3.2	-17.9	0
3.715	1.22952	6.06912	7.76952	19.3	3.6	-15.9	0
3.72	1.22952	6.25224	7.985341	20.5	5.1	-14.2	0
3.725	1.15104	6.291481	8.20116	20.7	5.8	-12.1	0
3.73	1.00716	6.36342	8.312341	21	6.3	-9.5	0
3.735	0.96792	6.54654	8.52816	21.2	6.6	-7.9	0
3.74	0.8567401	6.62502	8.5674	19.8	6.4	-5.6	0
3.745	0.77826	6.7362	8.63934	17.9	6	-3.4	0
3.75	0.66708	6.69696	8.600101	16.3	5.8	-2.4	0
3.755	0.70632	6.585781	8.52816	14.2	6.1	-0.5	0
3.76	0.5559	6.43536	8.38428	12.7	6.5	-0.1	0
3.765	0.44472	6.36342	8.42352	11.9	7.7	-0.4	0
3.77	0.22236	6.43536	8.42352	11	8.4	-0.9	0
3.775	0.11118	6.513841	8.45622	9.9	7.4	-1.4	0
3.78	-0.0327	6.54654	8.600101	7.6	6.8	-2.1	0
3.785	-0.07194	6.36342	8.5674	5.7	5.8	-3	0
3.79	0	6.25224	8.600101	3.5	5.2	-5.1	0
3.795	0.0327	6.06912	8.45622	1.4	4.2	-6.6	0
3.8	0.0327	5.92524	8.38428	-0.4	4.7	-8.4	0
3.805	0.14388	5.77482	8.12922	-2	5.2	-9.1	0
3.81	0.11118	5.55246	8.057281	-2.9	5.6	-11.4	0
3.815	0.18312	5.2974	7.84146	-4	6.7	-13.4	0
3.82	0.25506	5.11428	7.62564	-3.8	6.2	-14.6	0
3.825	0.44472	5.11428	7.586401	-3	5.9	-15.4	0
3.83	0.48396	5.18622	7.586401	-2.5	6.2	-16.3	0
3.835	0.59514	5.18622	7.62564	-1.9	5.2	-16.7	0
3.84	0.77826	5.18622	7.76952	-2.2	4.8	-16.6	0
3.845	0.8959801	5.33664	7.84146	-2.3	4.6	-16.8	0
3.85	0.92868	5.519761	7.952641	-3.2	4	-16.5	0
3.855	1.03986	5.55246	8.09652	-4.4	4.5	-15.4	0
3.86	1.03986	5.66364	8.2404	-6.7	4.9	-14.7	0
3.865	0.8959801	5.519761	8.20116	-9.7	5.3	-13.7	0
3.87	0.8175	5.25816	7.9134	-11.6	6.1	-13.3	0
3.875	0.66708	4.963861	7.54716	-12.9	6.1	-13.1	0
3.88	0.63438	4.63686	7.298641	-13.2	6.3	-14	0
3.885	0.48396	4.66956	7.33134	-12.1	6.6	-14.3	0
3.89	0.44472	4.66956	7.403281	-10.9	6.7	-14.7	0
3.895	0.2943	4.7088	7.403281	-10.7	5.6	-15.6	0
3.9	0.22236	4.525681	7.47522	-10.6	4.7	-16.8	0
3.905	0.18312	4.45374	7.403281	-10.2	4.3	-17.3	0
3.91	0.25506	4.15944	7.2594	-9.7	3.7	-18.3	0
3.915	0.22236	3.89784	7.04358	-8.3	2.4	-19.7	0
3.92	0.37278	3.78666	7.004341	-6.7	1.9	-20.5	0
3.925	0.48396	3.78666	6.86046	-5.3	1.4	-21.3	0
3.93	0.5559	3.75396	6.899701	-3.2	1	-22.6	0
3.935	0.5559	3.71472	7.004341	-0.6	1.6	-22.6	0
3.94	0.63438	3.64278	7.14822	2.1	1.6	-23	0
3.945	0.8567401	3.67548	7.2594	3.8	1.7	-22.6	0
3.95	0.92868	3.8259	7.44252	5.3	2.2	-22.3	0
3.955	1.03986	4.00902	7.586401	6.7	2.8	-21.5	0
3.96	1.00716	4.04826	7.84146	8.3	3.5	-20	0
3.965	0.96792	4.19214	7.87416	9	3.3	-18.7	0
3.97	0.92868	4.15944	7.985341	9.3	2.8	-17.5	0
3.975	-2.1255	5.18622	10.81716	9.1	-1.5	-16.4	0
3.98	-2.23668	9.0906	16.40886	-1.6	-28	-17.4	0
3.985	0.0327	7.54062	14.92428	-25.9	-68.8	-9.1	0
3.99	4.32948	4.19214	12.70722	-43	-69	-4.1	0
3.995	5.2974	2.24322	10.34628	-47.1	-54.5	-4.8	0
4	2.49828	1.87698	9.76422	-48.7	-39.4	-6.7	0
4.005	0.33354	2.3544	10.27434	-46.2	-32.4	-6.6	0
4.01	-0.18312	1.61538	10.63404	-43.5	-38.7	-2.9	0
4.015	-0.0327	1.61538	11.94204	-39.2	-50.3	1.8	0
4.02	1.49112	1.24914	12.96228	-34.6	-57.9	4.9	0
4.025	0.92868	0.6213	13.36122	-32.6	-48.8	3.1	0
4.03	0.59514	0.8829001	13.94328	-30.1	-38.5	2.3	0
4.035	0.66708	0.25506	12.92304	-26.8	-30.9	2.1	0
4.04	1.15104	0.14388	11.8701	-21.9	-24.5	3.4	0
4.045	1.82466	0.95484	11.32728	-13.8	-19	4.6	0
4.05	2.68794	2.42634	10.09122	-4.6	-13.8	7.9	0
4.055	2.94954	3.67548	8.67858	1.4	-10.3	10.9	0
4.06	2.49828	5.07504	8.9271	7.8	-7.7	11.6	0
4.065	2.45904	6.43536	9.62034	10.3	-3.7	10.5	0
4.07	2.72064	7.0305	9.40452	8.7	0.2	8.2	0
4.075	2.75988	6.991261	8.67858	3.5	6.3	7.2	0
4.08	2.23668	6.62502	8.16846	0.3	10.9	6.9	0
4.085	1.3407	6.36342	7.80222	-2.4	12.9	6.7	0
4.09	0.48396	6.03642	7.54716	-4.6	12.5	6.1	0
4.095	-0.25506	5.886	7.33134	-6.5	10	6	0
4.1	-0.92868	5.66364	7.18746	-7.9	6.7	4.8	0
4.105	-1.37994	5.55246	7.37058	-9.1	3.1	4.2	0
4.11	-1.90314	5.40858	7.62564	-9.7	-0.2	3.6	0
4.115	-2.23668	5.40858	8.02458	-10.4	-4.1	2.6	0
4.12	-2.34786	5.36934	8.312341	-12.1	-9.1	2.3	0
4.125	-2.1255	5.18622	8.16846	-14	-14.1	1.8	0
4.13	-1.67424	4.89192	8.02458	-14.9	-18.7	1.9	0
4.135	-1.0791	4.59762	7.76952	-14.2	-24.5	2.8	0
4.14	-0.51666	4.26408	7.80222	-13.1	-28.7	4.3	0
4.145	0.14388	4.15944	7.87416	-11.6	-31.2	5.5	0
4.15	0.8175	4.04826	7.985341	-8.9	-34.5	8.1	0
4.155	1.37994	3.93708	8.057281	-6.3	-36.1	10.2	0
4.16	1.90314	3.71472	7.952641	-4	-36	12.1	0
4.165	2.3871	3.5643	7.87416	-1.4	-36.5	14.4	0
4.17	2.68794	3.60354	7.87416	2.5	-35.4	16.1	0
4.175	2.6487	3.78666	7.87416	7.2	-33.6	18.1	0
4.18	2.83182	3.93708	8.02458	11.1	-31	18.4	0
4.185	2.6487	4.34256	8.20116	15.5	-26.6	17.2	0
4.19	2.23668	4.78074	8.52816	18.2	-23.7	15.9	0
4.195	1.71348	5.74212	9.50916	19.7	-21.4	13.5	0
4.2	1.49112	7.54062	10.81716	19.1	-21.9	10.8	0
4.205	0.77826	7.985341	10.60134	12.4	-19.7	6	0
4.21	1.26876	6.585781	8.63934	3	-15	-0.3	0
4.215	2.08626	5.18622	7.47522	0.6	-13.6	-2.5	0
4.22	2.68794	4.78074	7.985341	1.5	-11.9	-3.2	0
4.225	2.42634	5.04234	8.67858	1.9	-10.4	-3	0
4.23	1.56306	4.93116	8.600101	0.7	-8.6	-3	0
4.235	1.00716	4.59762	8.35158	-0.7	-7.7	-5.6	0
4.24	1.11834	4.48644	8.35158	-0.7	-8.2	-8.3	0
4.245	1.75272	4.81998	8.27964	-0.9	-8.6	-10.3	0
4.25	2.1255	5.11428	8.38428	0	-7.9	-11.6	0
4.255	1.8639	5.33664	8.35158	0.2	-6.9	-11.2	0
4.26	1.53036	5.66364	8.27964	0.6	-5.6	-10.7	0
4.265	1.19028	5.92524	8.312341	0.6	-4.9	-10.5	0
4.27	1.11834	5.95794	8.38428	0.9	-4.9	-9.8	0
4.275	1.11834	5.92524	8.312341	0.6	-4.8	-8.9	0
4.28	1.0791	5.814061	8.27964	-0.2	-4.1	-7.9	0
4.285	1.0791	5.77482	8.2404	-0.7	-3.8	-7.4	0
4.29	1.11834	5.591701	8.312341	-1	-3.9	-7.2	0
4.295	1.22952	5.22546	8.312341	-1.6	-3.2	-6.5	0
4.3	1.30146	5.07504	8.2404	-2.1	-3.4	-6.7	0
4.305	1.37994	4.963861	8.27964	-1.4	-3.5	-6.6	0
4.31	1.41264	4.93116	8.35158	0	-3.1	-6.4	0
4.315	1.03986	5.07504	8.600101	0.7	-3.2	-5.5	0
4.32	1.0791	5.22546	8.600101	0.7	-2.5	-6.7	0
4.325	1.0791	5.36934	8.45622	0.5	-2.2	-7.4	0
4.33	1.11834	5.519761	8.5674	0.6	-2.2	-7.1	0
4.335	1.00716	5.591701	8.45622	-0.4	-2.1	-7.3	0
4.34	1.0791	5.66364	8.5674	-0.7	-1.8	-6.7	0
4.345	1.00716	5.591701	8.38428	-1.3	-1.6	-6.4	0
4.35	1.03986	5.48052	8.495461	-2.1	-1.6	-5.8	0
4.355	1.0791	5.40858	8.495461	-1.4	-1.2	-5.8	0
4.36	0.96792	5.36934	8.45622	-1.6	-1.1	-5.8	0
4.365	0.92868	5.44782	8.42352	-2.8	-0.8	-5	0
4.37	1.00716	5.36934	8.42352	-3.5	-0.2	-5.6	0
4.375	0.92868	5.40858	8.42352	-3.1	-0.4	-5.4	0
4.38	0.92868	5.44782	8.45622	-3.5	-0.3	-5.5	0
4.385	0.77826	5.519761	8.45622	-3.7	-0.1	-5.3	0
4.39	0.92868	5.48052	8.45622	-3.8	-0.4	-5	0
4.395	1.03986	5.44782	8.495461	-3.2	0	-4.6	0
4.4	1.03986	5.48052	8.45622	-3.1	0.2	-3.8	0
4.405	1.0791	5.40858	8.42352	-3.5	0.4	-4	0
4.41	1.11834	5.33664	8.42352	-3.1	0.8	-3.8	0
4.415	1.03986	5.33664	8.42352	-3.1	1.4	-3.7	0
4.42	1.03986	5.33664	8.35158	-2.9	1.2	-4	0
4.425	1.0791	5.2974	8.42352	-2.8	1.6	-4.2	0
4.43	1.11834	5.25816	8.42352	-1.6	1.9	-4.6	0
4.435	1.0791	5.25816	8.35158	-2	2.3	-4.5	0
4.44	1.03986	5.33664	8.38428	-2.1	2.4	-4.6	0
4.445	1.0791	5.33664	8.45622	-2.1	2.5	-4.1	0
4.45	1.11834	5.2974	8.45622	-2.2	2.4	-3.9	0
4.455	1.11834	5.2974	8.42352	-2.5	2.6	-3.9	0
4.46	1.15104	5.22546	8.45622	-2.9	2.9	-3.6	0
4.465	1.15104	5.18622	8.35158	-2.9	3.4	-3.5	0
4.47	1.15104	5.18622	8.38428	-2.8	3.6	-3.7	0
4.475	1.19028	5.11428	8.42352	-2.5	3.4	-4.2	0
4.48	1.03986	5.18622	8.52816	-2.3	3.7	-4.3	0
4.485	1.00716	5.22546	8.5674	-2.6	2.9	-4.4	0
4.49	1.00716	5.33664	8.45622	-2.3	1.9	-4.4	0
4.495	1.0791	5.2974	8.38428	-2.1	2.6	-4	0
4.5	1.15104	5.25816	8.38428	-2.2	2.8	-4.2	0
4.505	1.0791	5.2974	8.45622	-2.5	4	-4.6	0
4.51	1.03986	5.33664	8.45622	-2.5	4.7	-5.1	0
4.515	1.11834	5.2974	8.45622	-2.6	4.3	-5.2	0
4.52	1.0791	5.33664	8.42352	-3.5	4.6	-4.9	0
4.525	1.0791	5.36934	8.42352	-3.7	4.2	-4.6	0
4.53	1.15104	5.25816	8.45622	-3.7	5.3	-4.6	0
4.535	1.11834	5.22546	8.45622	-3.6	5.2	-5.1	0
4.54	1.11834	5.2974	8.495461	-4.1	4.9	-5.1	0
4.545	1.0791	5.25816	8.495461	-3.2	4.4	-5.2	0
4.55	1.19028	5.18622	8.5674	-3.3	4	-5.6	0
4.555	1.15104	5.22546	8.52816	-3	4	-5.5	0
4.56	1.11834	5.2974	8.5674	-2.7	3.9	-5.6	0
4.565	1.0791	5.33664	8.495461	-2.9	3.3	-5.2	0
4.57	1.0791	5.33664	8.52816	-3	3.9	-5.6	0
4.575	1.03986	5.2974	8.495461	-3.2	3	-5.4	0
4.58	1.00716	5.2974	8.495461	-3.4	3	-5	0
4.585	0.96792	5.25816	8.495461	-3.5	2.8	-4.6	0
4.59	1.00716	5.2974	8.52816	-3.5	2.9	-4.6	0
4.595	0.8959801	5.25816	8.495461	-3.8	3	-4.7	0
4.6	0.8567401	5.22546	8.52816	-4.1	3	-4.6	0
4.605	0.92868	5.22546	8.495461	-4	2.9	-4.8	0
4.61	1.00716	5.18622	8.5674	-4.3	3.3	-4.4	0
4.615	1.00716	5.14698	8.63934	-4.3	3.5	-4.6	0
4.62	0.8567401	5.25816	8.5674	-5	4.1	-4.7	0
4.625	0.92868	5.18622	8.5674	-5.8	4.1	-5.3	0
4.63	0.8959801	5.18622	8.5674	-6.4	4.4	-5.7	0
4.635	0.96792	5.14698	8.5674	-7.7	4.6	-6.7	0
4.64	0.8959801	5.18622	8.52816	-8.3	5.6	-7.3	0
4.645	0.8959801	5.11428	8.63934	-8.4	6.1	-8.4	0
4.65	0.92868	5.07504	8.67858	-9	6.7	-9.3	0
4.655	0.8959801	5.14698	8.5674	-8.8	6	-9.6	0
4.66	0.8175	5.14698	8.52816	-8.8	6	-9	0
4.665	0.77826	5.18622	8.52816	-8.6	5	-9.3	0
4.67	0.70632	5.07504	8.52816	-8.4	4.5	-9.1	0
4.675	0.66708	5.07504	8.52816	-7.8	3.7	-7.8	0
4.68	0.70632	5.11428	8.5674	-7.3	2.8	-7	0
4.685	0.7455601	5.07504	8.52816	-6.4	2.4	-6.2	0
4.69	0.70632	5.07504	8.600101	-6.1	2.4	-5.4	0
4.695	0.77826	5.07504	8.600101	-5.6	1.5	-4.9	0
4.7	0.8175	5.14698	8.5674	-4.5	0.7	-3.7	0
4.705	0.77826	5.14698	8.5674	-3.9	0.6	-3.8	0
4.71	0.66708	5.22546	8.600101	-3.9	0.3	-3.5	0
4.715	0.8567401	5.04234	8.600101	-3.9	-0.3	-3.1	0
4.72	0.8567401	5.14698	8.5674	-3.2	-0.9	-2.8	0
4.725	0.8175	5.07504	8.5674	-3	-1	-2.1	0
4.73	0.8175	5.14698	8.5674	-2.4	-1.2	-1.9	0
4.735	0.8567401	5.11428	8.600101	-2.7	-1.9	-0.9	0
4.74	0.8959801	5.11428	8.52816	-3	-1.6	-0.1	0
4.745	0.8175	5.18622	8.5674	-2.4	-1.7	0.3	0
4.75	0.96792	5.14698	8.600101	-1.7	-1.8	0	0
4.755	0.92868	5.11428	8.5674	-1.7	-2.1	0.7	0
4.76	0.96792	5.18622	8.52816	-1.4	-2.9	0.9	0
4.765	0.92868	5.22546	8.52816	-1.1	-3	1.2	0
4.77	0.8567401	5.14698	8.52816	-0.6	-2.5	1.7	0
4.775	0.8959801	5.14698	8.52816	-0.4	-2.8	1.8	0
4.78	0.92868	5.07504	8.495461	-0.5	-2.3	2.1	0
4.785	0.8959801	5.07504	8.495461	0	-2.1	2.1	0
4.79	1.00716	5.04234	8.45622	0.6	-1.3	2.4	0
4.795	1.03986	5.04234	8.42352	0.4	-0.7	2.5	0
4.8	1.11834	5.07504	8.38428	0.1	0.3	2.3	0
4.805	1.15104	5.0031	8.38428	0	1.8	2	0
4.81	1.15104	4.963861	8.45622	-0.5	3.7	1.5	0
4.815	1.15104	5.0031	8.38428	-0.2	5	1.2	0
4.82	1.0791	5.04234	8.42352	-0.1	6	0.8	0
4.825	1.15104	5.0031	8.45622	-0.3	7.5	0.4	0
4.83	1.11834	5.04234	8.52816	-0.7	8.8	-0.2	0
4.835	1.0791	5.04234	8.600101	-0.7	9.1	-0.4	0
4.84	1.03986	5.14698	8.600101	-0.4	9.1	-0.4	0
4.845	1.00716	5.14698	8.52816	-0.2	8.9	-0.2	0
4.85	0.92868	5.11428	8.52816	-0.4	8.6	-0.2	0
4.855	1.00716	5.04234	8.52816	-0.4	7.9	0	0
4.86	0.92868	5.11428	8.495461	0	7	0.5	0
4.865	0.8959801	5.11428	8.5674	0.4	6.2	1.4	0
4.87	0.77826	5.11428	8.52816	0.9	5.6	1.6	0
4.875	0.77826	5.14698	8.52816	1.6	5	2.1	0
4.88	0.7455601	5.11428	8.45622	2.3	4.1	3	0
4.885	0.7455601	5.14698	8.38428	2.5	4	3.2	0
4.89	0.8175	5.04234	8.42352	3.1	3	4	0
4.895	0.8175	5.0031	8.45622	3.2	2	4.2	0
4.9	0.7455601	5.0031	8.5674	4.4	2	5.1	0
4.905	0.7455601	4.963861	8.5674	5.1	1.6	5	0
4.91	0.7455601	4.85268	8.63934	5.6	1.1	4.4	0
4.915	0.8567401	4.89192	8.63934	5.6	2.4	3.4	0
4.92	1.0791	4.81998	8.67858	4.9	2.5	2.1	0
4.925	1.15104	4.85268	8.711281	5.2	2.4	1.3	0
4.93	1.15104	4.89192	8.711281	5.8	3.4	0.7	0
4.935	1.11834	4.963861	8.600101	6.2	3.5	-0.2	0
4.94	1.15104	4.89192	8.5674	7	3.2	-0.7	0
4.945	0.92868	4.89192	8.42352	6.7	3.3	-1.6	0
4.95	0.92868	4.85268	8.5674	7.6	2.6	-2	0
4.955	0.92868	4.81998	8.63934	9.4	2.3	-2	0
4.96	0.8959801	4.81998	8.52816	10.4	2.4	-2	0
4.965	0.96792	4.78074	8.52816	12	2.4	-2.8	0
4.97	1.0791	4.89192	8.67858	13.7	2.6	-3.9	0
4.975	1.30146	4.85268	8.82246	15.5	4.3	-5.7	0
4.98	1.45188	4.93116	8.711281	17.3	5.5	-6.8	0
4.985	1.41264	4.963861	8.711281	19.7	5.6	-7.7	0
4.99	1.26876	5.04234	8.67858	21.8	6.5	-9.2	0
4.995	1.30146	4.963861	8.82246	24.2	7.7	-10.3	0
5	1.15104	5.11428	8.711281	27	10	-12.2	0
5.005	1.03986	5.07504	8.711281	29.7	10.7	-12.5	0
5.01	1.15104	5.07504	8.78322	32.7	11.6	-12.6	0
5.015	1.0791	5.22546	8.82246	34.9	14.4	-12.8	0
5.02	0.37278	5.0031	8.75052	37.3	17	-11.8	0
5.025	-0.8175	4.63686	8.711281	40.2	17.2	-10.2	0
5.03	-0.59514	4.7088	8.82246	44.2	11.6	-7.7	0
5.035	0.51666	4.93116	8.894401	48.8	5.5	-7.4	0
5.04	1.37994	5.11428	8.711281	51.1	5.1	-7.9	0
5.045	1.26876	5.11428	8.5674	53.7	6.3	-6.5	0
5.05	0.66708	5.11428	8.600101	57.2	8.1	-5.3	0
5.055	0.2943	5.04234	8.63934	60.2	7.9	-5	0
5.06	0.51666	5.11428	8.67858	62.4	6.8	-5.1	0
5.065	0.96792	5.14698	8.711281	65.8	6.8	-5.4	0
5.07	1.15104	5.18622	8.63934	69	8.3	-5.4	0
5.075	1.11834	5.2974	8.63934	72.3	9.2	-6.1	0
5.08	1.00716	5.36934	8.67858	76	10.6	-6.8	0
5.085	0.8959801	5.48052	8.600101	80.2	12.4	-7.8	0
5.09	0.92868	5.519761	8.495461	83.5	14	-8.8	0
5.095	1.0791	5.55246	8.45622	87.2	15.3	-10	0
5.1	1.0791	5.70288	8.45622	90.4	16.6	-10.8	0
5.105	1.0791	5.84676	8.38428	94.5	19	-11.3	0
5.11	1.0791	5.886	8.27964	99.2	21.2	-13	0
5.115	1.03986	5.95794	8.2404	102.4	23	-14.4	0
5.12	1.03986	6.06912	8.2404	106.4	25.2	-15.5	0
5.125	1.03986	6.10836	8.27964	110.8	26.6	-16.5	0
5.13	1.0791	6.25224	8.35158	114.1	28.7	-17.7	0
5.135	1.0791	6.513841	8.35158	117.7	31.6	-19.2	0
5.14	1.15104	6.585781	8.312341	120.8	34.9	-20	0
5.145	1.03986	6.7362	8.2404	123.6	38.2	-22	0
5.15	0.8175	6.80814	8.27964	125.7	41.4	-23.5	0
5.155	0.48396	6.95202	8.27964	127.1	43.4	-24.9	0
5.16	0.5559	6.95202	7.952641	128.5	44.5	-27.7	0
5.165	0.63438	6.95202	7.84146	129.7	45.5	-30.1	0
5.17	0.77826	7.10244	7.65834	130.5	45.9	-32.1	0
5.175	0.96792	7.57986	7.51446	131.1	47.3	-33.7	0
5.18	1.19028	7.6518	7.952641	131.8	49.3	-35.7	0
5.185	0.92868	7.6191	8.35158	130.3	50.6	-37.8	0
5.19	0.77826	7.39674	9.110221	127.8	51.1	-40.1	0
5.195	0.63438	6.84084	10.16316	121.1	49.4	-41	0
5.2	0.33354	6.06912	11.14416	113.8	45.9	-42	0
5.205	0.11118	5.14698	11.5431	103.8	40.4	-44.6	0
5.21	-0.22236	4.4145	11.8374	90.5	31.7	-49.3	0
5.215	-0.37278	4.23138	12.1644	79.3	23.3	-52.9	0
5.22	-0.5559	3.8586	12.5241	67.2	15	-56.1	0
5.225	-0.51666	3.38118	12.4914	54.4	7.1	-59.1	0
5.23	-0.48396	3.27	12.1971	41.7	-0.8	-61.8	0
5.235	0	3.08688	12.34098	30.7	-8	-64.1	0
5.24	-0.11118	3.16536	12.34098	19.8	-14	-65.6	0
5.245	0.51666	3.34848	12.63528	6.7	-20.2	-66.1	0
5.25	1.03986	3.30924	12.74646	-4.6	-26	-64.6	0
5.255	1.67424	3.01494	12.45216	-16.1	-31.5	-62.3	0
5.26	2.16474	2.72064	12.1644	-25.9	-34.2	-59.7	0
5.265	2.49828	2.49828	11.8374	-35.3	-36.1	-56.2	0
5.27	2.6487	2.3871	11.43846	-45	-36.8	-51.8	0
5.275	2.79912	2.24322	11.1834	-52.3	-36.9	-47.6	0
5.28	2.83182	2.24322	10.92834	-58.5	-37.5	-42.5	0
5.285	2.79912	2.27592	10.71252	-64.6	-38.7	-37.3	0
5.29	2.83182	2.3544	10.67328	-69.8	-40.5	-31.2	0
5.295	2.9103	2.31516	10.45746	-76.5	-42	-23	0
5.3	2.98224	2.31516	10.38552	-81.5	-43.2	-16.8	0
5.305	3.02148	2.24322	10.2351	-85.6	-43.6	-10.1	0
5.31	2.79912	2.31516	10.16316	-89.8	-43.4	-3.9	0
5.315	2.72064	2.27592	10.01928	-93.1	-42.7	1.6	0
5.32	2.57022	2.27592	9.947341	-95.6	-41.9	8.6	0
5.325	2.30862	2.3544	9.9081	-97.6	-41.5	13.7	0
5.33	2.05356	2.42634	9.9081	-99.4	-40.7	19.2	0
5.335	1.82466	2.53752	9.875401	-101	-40.7	23.6	0
5.34	1.6023	2.6487	9.76422	-101.9	-40.5	27.5	0
5.345	1.45188	2.72064	9.76422	-103.1	-40.5	31.2	0
5.35	1.37994	2.943	9.83616	-103.8	-40.6	34.3	0
5.355	1.37994	3.01494	9.83616	-104.5	-40	36.1	0
5.36	1.41264	3.08688	9.692281	-105	-39.2	37.3	0
5.365	1.49112	3.08688	9.62034	-105.4	-37.5	39.3	0
5.37	1.45188	3.27	9.5484	-105	-34.1	41	0
5.375	1.45188	3.34848	9.5811	-104.3	-31.9	43.4	0
5.38	1.49112	3.5643	9.5484	-103.1	-29.8	45	0
5.385	1.41264	3.78666	9.659581	-101.9	-27.9	46.5	0
5.39	1.41264	4.04826	9.76422	-100.9	-25.6	48.5	0
5.395	1.37994	4.19214	9.980041	-99.4	-24.2	51	0
5.4	1.26876	4.48644	10.05852	-98.3	-23.2	53.4	0
5.405	1.19028	4.59762	10.13046	-97	-22.4	55.2	0
5.41	1.0791	4.78074	10.13046	-96.3	-22.1	56.6	0
5.415	1.00716	4.74804	9.875401	-95.4	-22.9	58.9	0
5.42	1.00716	4.63686	9.5484	-93.5	-23.4	61.5	0
5.425	1.00716	4.4145	9.03828	-89.9	-23.5	63.2	0
5.43	1.15104	4.19214	8.495461	-84	-22.5	64.6	0
5.435	1.19028	4.23138	8.20116	-77	-20	65.3	0
5.44	1.22952	4.48644	8.09652	-69.2	-17.2	65.9	0
5.445	1.22952	4.85268	8.09652	-60.9	-12.8	65.8	0
5.45	1.19028	5.11428	8.35158	-53.4	-7.7	65.3	0
5.455	1.0791	5.40858	8.38428	-44.7	-1.8	64.1	0
5.46	0.77826	5.591701	8.495461	-37.9	1.4	63	0
5.465	0.48396	5.886	8.5674	-31.2	3.1	61.3	0
5.47	0.22236	6.10836	8.5674	-24.8	3.7	60.5	0
5.475	0	6.219541	8.42352	-18.9	1.5	59.2	0
5.48	-0.25506	6.4746	8.16846	-10.8	-2	57.6	0
5.485	-0.25506	6.84084	8.09652	-4.6	-5.3	56.7	0
5.49	-0.22236	7.3248	8.12922	1.1	-9.1	55.5	0
5.495	-0.0327	7.87416	8.27964	6.7	-13	54.5	0
5.5	0.11118	8.502001	8.35158	10.6	-16	53.2	0
5.505	0.2943	9.01212	8.52816	15.1	-19.7	50.9	0
5.51	0.44472	9.56802	8.63934	17.7	-21.8	49.3	0
5.515	0.5559	10.19586	8.9271	18	-23.1	47.5	0
5.52	0.48396	10.78446	9.18216	17.4	-25.3	45.9	0
5.525	0.40548	11.66736	9.62034	15.2	-28.1	45.2	0
5.53	0.18312	12.77262	10.41822	10.2	-35	45.8	0
5.535	0	14.0937	11.39922	2.2	-43.6	47.8	0
5.54	-0.07194	15.08778	11.98128	-10.9	-53.9	50.2	0
5.545	0.0327	15.34938	12.1971	-29.4	-64.1	53.6	0
5.55	0.18312	15.15972	11.79816	-50.6	-73.1	57.6	0
5.555	0.37278	14.53842	10.96104	-72.3	-79.9	60.9	0
5.56	0.5559	13.7994	9.875401	-93.2	-83.2	63.2	0
5.565	0.5559	12.98844	8.600101	-113.8	-82.6	64.1	0
5.57	0.2943	12.0336	7.298641	-126.5	-79.3	63.9	0
5.575	-0.07194	11.07876	5.84022	-134.9	-73.2	62.1	0
5.58	-0.5559	10.11738	4.38834	-140.9	-65.4	60.2	0
5.585	-1.22952	9.3849	3.0084	-141.1	-59.3	57.1	0
5.59	-1.75272	8.90748	1.73964	-137.8	-54.9	54.1	0
5.595	-2.23668	8.757061	0.7978801	-131.3	-52.5	51.5	0
5.6	-2.49828	8.757061	0.39894	-122.9	-53.2	49	0
5.605	-2.57022	9.16254	-0.0327	-113.9	-55.9	46.6	0
5.61	-2.49828	9.6792	-0.17658	-105.8	-59.6	44.3	0
5.615	-2.27592	10.22856	-0.17658	-96.9	-64.6	42	0
5.62	-1.93584	10.70598	-0.24852	-91.2	-66.2	39.1	0
5.625	-1.56306	11.26188	-0.24852	-87.6	-67.4	36	0
5.63	-1.22952	11.66736	-0.3597	-85	-66.2	31.9	0
5.635	-1.00716	11.96166	-0.50358	-83.3	-63.4	27.7	0
5.64	-0.77826	12.07284	-0.7978801	-82.6	-58.7	23.6	0
5.645	-0.8175	11.85048	-1.45188	-80.9	-52.9	18.6	0
5.65	-0.8567401	11.445	-2.06664	-78.3	-46.9	14	0
5.655	-0.96792	11.00028	-2.72064	-73.8	-40.7	9.1	0
5.66	-1.0791	10.70598	-3.23076	-66.7	-36.2	3.7	0
5.665	-1.0791	10.5621	-3.6297	-55.3	-30.8	-2.3	0
5.67	-0.8175	10.19586	-3.6624	-45	-26.4	-7.7	0
5.675	1.67424	6.219541	-3.37464	-32.7	-17.7	-15	0
5.68	0.11118	2.53752	-2.3217	-4.9	6.9	-32.7	0
5.685	5.559	-0.8829001	0.7978801	31.5	22.4	-50	0
5.69	6.23262	1.06602	8.16846	54	31.9	-61.6	0
5.695	5.40858	-0.8436601	15.10086	61.8	36	-67.2	0
5.7	7.16784	-2.90376	19.13604	61.3	34.1	-66.9	0
5.705	6.97818	0.8436601	17.31792	57.1	20.7	-57.7	0
5.71	6.19338	0.10464	8.96634	57.4	8.6	-47.3	0
5.715	5.37588	-2.3544	1.22952	67.9	-0.2	-37.7	0
5.72	4.36872	-1.02678	-0.9744601	94.2	3.2	-35	0
5.725	2.53752	3.05418	3.23076	132.5	15.8	-37.3	0
5.73	0.8175	10.15662	11.76546	151.2	22.1	-38.2	0
5.735	-0.37278	14.9766	17.4618	146.1	17.5	-36.1	0
5.74	-1.79196	15.64368	17.61222	120.6	14.7	-34.5	0
5.745	-2.87106	13.68822	14.99622	90.1	10.3	-34.5	0
5.75	-2.57022	10.33974	12.05322	63.9	0.8	-37.3	0
5.755	0.66708	8.057281	10.2351	53.9	-2.9	-40.4	0
5.76	4.88538	10.8564	12.96228	54.3	1.1	-40.6	0
5.765	7.87416	13.2108	14.44686	53.3	22.1	-40.1	0
5.77	7.87416	11.18994	10.49016	33.8	29.5	-26	0
5.775	3.54468	6.4746	6.78852	23.1	28.2	-7.9	0
5.78	0.66708	4.93116	7.84146	32	31.4	-3	0
5.785	-0.48396	6.43536	10.5621	38	31	-2.3	0
5.79	-0.33354	7.3575	11.39922	34.9	27.2	-3.4	0
5.795	0.8175	6.585781	9.50916	26.3	22.7	-3.7	0
5.8	2.6487	5.25816	7.9134	20.3	19.6	-4.4	0
5.805	4.4799	4.7088	7.65834	20.5	18.9	-4.6	0
5.81	4.7415	4.7088	7.985341	23.5	21.3	-3.3	0
5.815	3.61662	5.14698	8.35158	24.7	23.6	-2.9	0
5.82	2.3871	5.70288	8.85516	24.5	24.5	-4.2	0
5.825	1.75272	6.33072	9.2214	20.7	23.8	-8.1	0
5.83	1.64154	6.219541	9.03828	16.1	22.1	-12	0
5.835	2.05356	5.74212	8.42352	12.2	20.7	-12.8	0
5.84	2.42634	5.11428	8.057281	11	19.4	-12	0
5.845	2.34786	5.11428	8.02458	11.5	19.9	-11	0
5.85	1.8639	5.44782	8.42352	12.6	19.2	-10	0
5.855	1.37994	5.591701	8.67858	12.4	17.9	-9.2	0
5.86	0.92868	5.77482	8.75052	11.6	15.8	-10	0
5.865	0.8959801	5.66364	8.711281	10.7	13.8	-8.7	0
5.87	1.11834	5.48052	8.5674	10.6	11.2	-6.3	0
5.875	1.30146	5.11428	8.42352	11.3	8.2	-4.1	0
5.88	1.37994	4.963861	8.42352	12.3	6	-2.3	0
5.885	1.30146	4.963861	8.38428	13	3.9	-0.9	0
5.89	1.30146	4.81998	8.38428	11.4	2.2	-1.1	0
5.895	1.3407	4.85268	8.35158	9.8	0.5	-0.9	0
5.9	1.41264	4.93116	8.35158	9.9	-0.5	0.2	0
5.905	1.56306	4.81998	8.27964	10.1	-1.4	1.6	0
5.91	1.64154	4.7088	8.2404	10.5	-3.8	3.1	0
5.915	1.79196	4.85268	8.35158	10.5	-4	2.9	0
5.92	1.67424	5.14698	8.63934	10.3	-4.7	1.9	0
5.925	1.82466	5.40858	8.75052	9.7	-5.3	2.1	0
5.93	1.75272	5.48052	8.63934	8.6	-5.4	2.7	0
5.935	1.90314	5.63094	8.600101	7.3	-4.9	1.8	0
5.94	2.08626	5.74212	8.52816	6.3	-4.8	1.8	0
5.945	2.27592	5.886	8.5674	5.3	-4.4	2.1	0
5.95	2.19744	5.77482	8.42352	3.9	-5.1	2.5	0
5.955	2.3871	5.55246	8.42352	2.8	-5	1.1	0
5.96	2.3871	5.591701	8.38428	2.4	-4.2	-0.2	0
5.965	2.53752	5.591701	8.312341	1.6	-3.2	-1.6	0
5.97	2.53752	5.591701	8.2404	0.6	-1.5	-3	0
5.975	2.23668	5.519761	8.42352	-0.4	0.1	-3.9	0
5.98	2.08626	5.48052	8.38428	-1.1	0.7	-5.1	0
5.985	2.08626	5.48052	8.42352	-1.9	1.5	-5.5	0
5.99	2.01432	5.48052	8.38428	-2.6	1.6	-5.8	0
5.995	2.01432	5.25816	8.45622	-3.1	2.7	-6.1	0
6	2.05356	5.36934	8.45622	-2.6	2.8	-5.9	0
6.005	2.01432	5.22546	8.38428	-3	2.8	-6.6	0
6.01	1.90314	5.33664	8.42352	-3.3	3.2	-7	0
6.015	1.8639	5.33664	8.495461	-3.5	2.3	-7.3	0
6.02	1.79196	5.40858	8.42352	-2.6	2.5	-6.6	0
6.025	1.71348	5.36934	8.42352	-2.1	2.3	-6	0
6.03	1.79196	5.2974	8.495461	-1.9	2.1	-5.1	0
6.035	1.8639	5.22546	8.27964	-0.9	2.1	-4.4	0
6.04	1.97508	5.22546	8.42352	-0.8	2.1	-5	0
6.045	1.93584	5.22546	8.27964	-0.4	2.2	-5	0
6.05	1.90314	5.2974	8.27964	-0.4	2.5	-5.6	0
6.055	2.08626	5.22546	8.312341	-0.7	4.4	-6.4	0
6.06	2.19744	5.25816	8.2404	-1.4	7.2	-7.7	0
6.065	2.08626	5.2974	8.27964	-2.3	8.4	-9	0
6.07	2.19744	5.33664	8.312341	-3.8	9	-9.8	0
6.075	2.1255	5.36934	8.27964	-5.1	10	-11	0
6.08	2.23668	5.40858	8.312341	-6.3	10.8	-11.2	0
6.085	2.23668	5.36934	8.27964	-8.1	11.1	-11.9	0
6.09	1.97508	5.40858	8.38428	-9.2	11.4	-12.7	0
6.095	1.90314	5.33664	8.38428	-10.3	12.3	-13.7	0
6.1	2.08626	5.33664	8.35158	-11.8	13.9	-15.4	0
6.105	2.19744	5.2974	8.35158	-14.2	15.2	-16.7	0
6.11	2.23668	5.33664	8.38428	-15.8	16.2	-18.1	0
6.115	2.19744	5.25816	8.35158	-16.9	17.2	-19.6	0
6.12	2.08626	5.25816	8.45622	-18.9	18.3	-21.8	0
6.125	2.01432	5.18622	8.45622	-20.3	18	-23.9	0
6.13	2.1255	5.2974	8.45622	-22.1	18.7	-24.9	0
6.135	2.08626	5.33664	8.42352	-23.8	19.1	-26.4	0
6.14	1.93584	5.36934	8.45622	-24.5	19.5	-27.8	0
6.145	1.75272	5.25816	8.35158	-25.4	18.9	-28.7	0
6.15	1.64154	5.2974	8.38428	-25.4	18.9	-29.2	0
6.155	1.49112	5.22546	8.38428	-25.4	18.6	-29.3	0
6.16	1.56306	5.14698	8.495461	-24.8	17.7	-29.2	0
6.165	1.41264	5.04234	8.42352	-24.1	17.4	-29	0
6.17	1.26876	5.07504	8.52816	-22.8	17	-28	0
6.175	1.26876	5.04234	8.5674	-22.4	16.5	-27.2	0
6.18	1.3407	5.07504	8.5674	-21.2	16.2	-26.3	0
6.185	1.26876	5.0031	8.52816	-20	15.7	-26.3	0
6.19	1.3407	4.89192	8.5674	-19.4	15.2	-25.6	0
6.195	1.26876	5.0031	8.5674	-17.9	14	-24.4	0
6.2	1.15104	4.85268	8.5674	-17	13.5	-22.9	0
6.205	1.22952	4.89192	8.52816	-16.3	13	-22.7	0
6.21	1.19028	4.93116	8.5674	-15.3	11.5	-21.4	0
6.215	1.11834	5.04234	8.5674	-14	10.8	-20.3	0
6.22	1.22952	4.81998	8.52816	-13.2	11.2	-19.4	0
6.225	1.19028	4.963861	8.600101	-11.6	10.6	-18.4	0
6.23	1.19028	4.93116	8.5674	-10.7	10.3	-17.7	0
6.235	1.26876	4.85268	8.600101	-9.8	10.2	-17	0
6.24	1.26876	4.81998	8.63934	-9.2	9.2	-16.5	0
6.245	1.15104	4.93116	8.600101	-8.7	8.8	-16.1	0
6.25	1.19028	4.89192	8.711281	-8	9.3	-15.7	0
6.255	1.15104	4.89192	8.600101	-8	8.2	-14.8	0
6.26	1.15104	4.85268	8.63934	-7.4	7.2	-14.4	0
6.265	1.0791	4.85268	8.600101	-6.1	6.8	-14.2	0
6.27	1.11834	4.81998	8.63934	-6.1	6.7	-13.5	0
6.275	1.0791	4.81998	8.67858	-5.7	6.3	-13.5	0
6.28	1.0791	4.85268	8.67858	-4.8	5.9	-13.1	0
6.285	1.15104	4.85268	8.600101	-5	5.3	-12.7	0
6.29	1.11834	4.81998	8.63934	-4.6	4.9	-12.8	0
6.295	1.0791	4.78074	8.67858	-3.8	4.3	-12.6	0
6.3	1.0791	4.81998	8.63934	-3.7	4.4	-12.2	0
6.305	1.11834	4.63686	8.600101	-3	4.9	-11.7	0
6.31	0.96792	4.81998	8.600101	-2.3	4.2	-11.6	0
6.315	1.11834	4.74804	8.63934	-1.8	2.9	-11	0
6.32	1.11834	4.7088	8.600101	-1.7	2.3	-11	0
6.325	1.00716	4.85268	8.711281	-0.4	1.4	-10.9	0
6.33	1.00716	4.63686	8.711281	0.4	0.7	-10.1	0
6.335	1.03986	4.78074	8.711281	0.6	0	-9.9	0
6.34	1.03986	4.78074	8.711281	1.8	-0.5	-9.2	0
6.345	1.03986	4.74804	8.67858	3	-0.3	-8.8	0
6.35	0.92868	4.85268	8.67858	2.9	-0.7	-9	0
6.355	0.96792	4.85268	8.63934	3.7	-1.6	-8.5	0
6.36	1.03986	4.81998	8.63934	4.4	-1.5	-8.1	0
6.365	1.03986	4.85268	8.711281	4.6	-1.4	-8.4	0
6.37	1.00716	4.85268	8.63934	5.5	-1.4	-8.2	0
6.375	1.22952	4.78074	8.63934	5.8	-1.3	-8.6	0
6.38	1.19028	4.963861	8.63934	6.3	-1.1	-8.4	0
6.385	1.15104	4.93116	8.63934	6.5	-0.9	-8.7	0
6.39	1.11834	4.89192	8.67858	6.9	-0.5	-8.9	0
6.395	1.11834	4.963861	8.600101	7.1	-0.4	-9.1	0
6.4	1.00716	5.0031	8.67858	7.2	-0.4	-9.3	0
6.405	1.0791	4.963861	8.63934	8	-0.1	-8.9	0
6.41	1.15104	4.85268	8.600101	7.9	-0.8	-8.6	0
6.415	1.11834	4.963861	8.67858	8.5	-1.1	-8.5	0
6.42	1.03986	5.0031	8.67858	8.6	-1.3	-8.6	0
6.425	1.0791	4.89192	8.67858	9.3	-1.1	-8.5	0
6.43	1.15104	4.93116	8.600101	9.9	-0.6	-9.1	0
6.435	1.15104	4.963861	8.63934	10.5	-1.4	-9.3	0
6.44	1.19028	4.89192	8.600101	11	-1	-9.1	0
6.445	1.22952	4.963861	8.63934	12	-0.7	-9.8	0
6.45	1.19028	5.0031	8.67858	12.6	-0.4	-9.1	0
6.455	1.15104	4.93116	8.5674	13.7	-0.7	-10	0
6.46	1.11834	5.07504	8.63934	14.7	-1.1	-10	0
6.465	1.11834	5.0031	8.67858	15.9	-2.3	-9	0
6.47	1.00716	4.81998	8.600101	16.8	-4.2	-7.7	0
6.475	0.8175	4.85268	8.600101	19	-7.8	-6	0
6.48	0.77826	4.78074	8.67858	22.2	-11.2	-3.9	0
6.485	0.7455601	4.89192	8.78322	25.2	-13.7	-1.6	0
6.49	0.8567401	4.78074	8.78322	28.9	-14.7	0	0
6.495	0.92868	4.89192	8.894401	32.1	-14.7	0.1	0
6.5	1.0791	4.7088	9.00558	35.4	-12	0.8	0
6.505	1.30146	4.7088	9.00558	39	-8.9	1.2	0
6.51	1.37994	4.525681	9.03828	43.3	-6.5	1.8	0
6.515	1.22952	4.74804	9.110221	49.4	-3	1.1	0
6.52	1.03986	3.8586	9.00558	54.8	-0.4	1.4	0
6.525	1.03986	4.04826	9.14946	62.3	-3.7	0.9	0
6.53	1.53036	4.1202	9.293341	71.4	-7.9	0.1	0
6.535	1.49112	4.37526	9.2214	79.9	-8.1	-0.8	0
6.54	1.71348	4.48644	9.293341	91	-5.6	-3	0
6.545	1.90314	4.34256	9.293341	100.1	-2.4	-4.5	0
6.55	1.97508	4.23138	9.33258	109.7	1.2	-7.3	0
6.555	2.08626	4.26408	9.36528	119.9	4.1	-10.7	0
6.56	2.23668	4.30332	9.36528	127.6	6.5	-13	0
6.565	2.19744	4.4145	9.437221	141.8	11.5	-16.5	0
6.57	2.08626	4.45374	9.40452	156.1	17	-19.7	0
6.575	2.19744	4.7088	9.437221	167.3	21.1	-23.1	0
6.58	2.3871	4.93116	9.33258	179	25.9	-26.7	0
6.585	2.49828	4.963861	9.2214	191.3	30.8	-30.5	0
6.59	2.68794	5.0031	9.18216	203.3	35.5	-34	0
6.595	3.02148	5.36934	9.07752	214.6	40.6	-37.6	0
6.6	3.02148	5.63094	9.14946	227.9	49.7	-43.4	0
6.605	2.42634	5.74212	8.63934	237.4	57.7	-48	0
6.61	2.34786	5.886	8.45622	247.3	64	-52.7	0
6.615	2.6487	6.585781	8.52816	257.6	68.5	-57.1	0
6.62	2.9103	7.39674	8.82246	265.3	75.8	-61.6	0
6.625	3.32232	7.46868	8.2404	271.6	86.2	-68.3	0
6.63	3.28308	7.42944	7.37058	275.7	97.3	-74.7	0
6.635	3.54468	7.9461	7.51446	282	108.2	-81.6	0
6.64	3.61662	8.61318	7.952641	285.8	119	-89.1	0
6.645	3.02148	9.456841	8.20116	286	128.7	-97.5	0
6.65	2.60946	10.2678	8.20116	284.7	133.7	-106.9	0
6.655	2.16474	10.70598	8.09652	282.5	135.6	-113.8	0
6.66	0.96792	10.70598	7.80222	277.3	136.5	-120.5	0
6.665	0.51666	11.92242	8.45622	273	131	-125.7	0
6.67	-0.11118	14.31606	10.41822	266.4	115	-129.6	0
6.675	0.2943	15.12702	11.1834	247.3	90.7	-134.4	0
6.68	0.51666	15.5325	11.43846	225.9	66.2	-136.7	0
6.685	1.64154	14.72154	13.64898	202	44.3	-138.7	0
6.69	2.3871	13.72746	15.93798	173.5	25.6	-140.2	0
6.695	3.1719	11.03952	16.4481	139.2	14.9	-142.8	0
6.7	3.80628	8.5347	15.61098	99	3.5	-143.7	0
6.705	4.7742	6.291481	14.44686	71.8	-4.6	-142.9	0
6.71	5.8206	4.15944	13.36122	50.8	-10	-140	0
6.715	6.12144	3.60354	12.45216	34	-13.5	-134.3	0
6.72	5.85984	5.44782	12.38022	20.1	-14	-129.2	0
6.725	6.27186	7.57986	15.28398	1.4	-26.5	-118.1	0
6.73	6.3438	7.46868	16.1211	-25.8	-41.2	-106.3	0
6.735	6.677341	5.95794	13.97598	-58.2	-52.2	-95	0
6.74	6.795061	4.48644	11.65428	-84.8	-60.9	-84.4	0
6.745	6.71658	3.49236	9.731521	-103.6	-67.4	-75.3	0
6.75	6.82776	2.3544	7.9134	-117.3	-70.2	-66.5	0
6.755	6.93894	1.24914	6.16722	-125.1	-70.9	-58.9	0
6.76	6.795061	0.5886	5.33664	-126	-73.5	-47.7	0
6.765	6.422281	0.39894	5.08158	-123.4	-77.1	-36.5	0
6.77	6.27186	0.66054	5.08158	-120.1	-85.1	-20.8	0
6.775	6.56616	1.02678	5.19276	-117.5	-98.7	1.6	0
6.78	7.1286	1.39302	5.2647	-117	-110	19.8	0
6.785	7.76298	1.65462	5.2974	-116.9	-117.7	38.2	0
6.79	8.21424	1.7658	5.33664	-117.8	-120	54.8	0
6.795	8.436601	1.7658	5.36934	-118.7	-117.4	70.4	0
6.8	8.21424	1.90968	5.66364	-119.4	-111.1	84.1	0
6.805	7.57986	2.02086	5.99064	-119.5	-102.6	95.7	0
6.81	6.53346	2.3544	6.35034	-121.3	-91.8	108.1	0
6.815	5.40858	2.60946	6.82122	-122.7	-86	116.4	0
6.82	4.17906	2.87106	7.2594	-124.8	-83.9	122.9	0
6.825	3.06072	3.12612	7.73028	-126.9	-83.7	128.6	0
6.83	2.05356	3.34848	8.27964	-130.4	-87.5	132.4	0
6.835	1.11834	3.64278	8.85516	-135.1	-95.9	134.4	0
6.84	0.44472	4.30332	9.33258	-138.8	-103.8	132.7	0
6.845	-0.11118	5.14698	9.62034	-144.2	-112.7	130.2	0
6.85	-0.48396	6.06912	9.875401	-150.3	-121.2	125.5	0
6.855	-1.22952	6.585781	9.875401	-156.8	-129.1	121.1	0
6.86	-2.83182	6.513841	9.5484	-165.6	-138.1	115.1	0
6.865	-4.88538	6.84084	9.5811	-170.8	-147.6	111.5	0
6.87	-5.89908	7.54062	9.36528	-175.7	-161.1	106.8	0
6.875	-5.97102	7.9134	8.63934	-180.5	-173.6	100.5	0
6.88	-6.16068	8.02458	7.9134	-182.9	-178.3	88.8	0
6.885	-6.53346	8.2404	7.298641	-182.5	-176.7	68.6	0
6.89	-7.390201	8.7963	7.14822	-180.2	-171.2	50.9	0
6.895	-8.358121	9.3849	7.076281	-177.9	-164.2	31.4	0
6.9	-9.2541	10.0062	6.97164	-174.7	-157.5	12.4	0
6.905	-10.0062	10.52286	6.9324	-170.7	-151.4	-4.7	0
6.91	-10.45092	11.1507	7.14822	-166.3	-148.6	-21.3	0
6.915	-10.75176	12.0336	7.62564	-162.4	-149.6	-36.1	0
6.92	-10.64058	13.09962	8.2404	-157.5	-153.3	-51.1	0
6.925	-10.41168	14.16564	8.600101	-155.3	-157.7	-61.1	0
6.93	-10.0389	14.9439	8.495461	-155.5	-161.5	-68.8	0
6.935	-9.59418	15.2709	7.9134	-157	-164.9	-77.2	0
6.94	-9.293341	15.19896	6.86046	-157.2	-164.7	-84.4	0
6.945	-9.18216	15.05508	5.48052	-156.3	-162.2	-92.4	0
6.95	-9.2541	14.79348	3.9894	-152.6	-160.3	-100.4	0
6.955	-9.2214	14.57112	2.53752	-146	-157.5	-110.5	0
6.96	-9.07098	14.42724	0.9744601	-136.8	-152.7	-121.2	0
6.965	-8.84862	14.3553	-0.21582	-124.8	-146.7	-133	0
6.97	-8.358121	14.31606	-1.0137	-106.9	-137.6	-145.8	0
6.975	-7.80222	14.20488	-1.62846	-91.3	-129.5	-154.1	0
6.98	-7.16784	13.94982	-2.0274	-74.3	-119.6	-160.2	0
6.985	-6.422281	13.68822	-2.21052	-56.9	-108.7	-163.7	0
6.99	-5.67018	13.32198	-2.10588	-38.2	-96.6	-162.3	0
6.995	-4.62378	13.02768	-1.92276	-16.2	-81.9	-156.5	0
7	-3.50544	12.55026	-1.62846	1.1	-66.2	-148.4	0
7.005	-2.3871	11.96166	-1.26876	17.3	-49.4	-138.6	0
7.01	-1.26876	11.1507	-1.0137	33.6	-30.4	-126.9	0
7.015	0.51666	10.41168	-0.47088	50.1	-9.8	-112.9	0
7.02	17.1348	15.5325	5.2647	69.9	31.7	-88	0
7.025	6.93894	15.93798	12.59604	77	141.8	-96.7	0
7.03	-5.2647	12.0336	13.4724	53.6	233.1	-120.1	0
7.035	-17.35716	23.99526	32.64114	22.5	226.5	-103.5	0
7.04	-18.66516	9.79038	25.41444	-49	83.5	-46.4	0
7.045	-9.110221	-1.43226	3.11958	-111.5	6	0.1	0
7.05	-0.8567401	-0.0327	5.80752	-87.9	15.9	10	0
7.055	-9.89502	5.66364	12.8511	-73.9	-1.9	27.7	0
7.06	-14.33568	5.04234	14.30298	-70.9	-13.5	29.7	0
7.065	-7.72374	4.1202	11.65428	-69.8	-19.1	13.7	0
7.07	-0.07194	3.78666	8.20116	-63.3	-36	8.6	0
7.075	4.40142	6.69696	7.76952	-57.8	-38.6	13.7	0
7.08	3.65586	8.502001	8.312341	-42	-35.3	24.2	0
7.085	2.6487	5.77482	7.84146	-35.7	-29.2	24.9	0
7.09	1.93584	4.81998	9.18216	-28.2	-23.5	20.7	0
7.095	1.19028	4.74804	9.2214	-21.7	-18.6	16.8	0
7.1	1.15104	5.22546	8.5674	-16.9	-17.4	14.5	0
7.105	1.45188	5.99718	8.09652	-13.5	-16.6	14.1	0
7.11	1.37994	6.06912	7.985341	-11	-15.9	14.9	0
7.115	1.00716	6.06912	8.12922	-9.7	-15.2	15.8	0
7.12	1.00716	6.291481	8.16846	-12.1	-15.2	14.9	1
7.125	1.82466	6.291481	8.09652	-14.4	-16.1	13.5	1
7.13	2.60946	5.04234	8.495461	-16.8	-14.2	11.4	1
7.135	1.37994	5.11428	8.75052	-17.7	-10.9	9.8	1
7.14	1.8639	5.814061	8.52816	-17.9	-10.6	7.4	1
7.145	2.45904	5.77482	8.27964	-18.1	-8.1	4.9	1
7.15	2.08626	5.63094	8.35158	-16.9	-6	3.2	1
7.155	1.75272	5.48052	8.495461	-15.9	-3.3	1.4	1
7.16	1.67424	5.48052	8.45622	-15.1	-2.2	-0.4	1
7.165	1.37994	5.36934	8.600101	-12.8	-1.1	-1.2	1
7.17	1.03986	5.2974	8.63934	-10.5	-0.4	-1.1	1
7.175	1.0791	5.22546	8.75052	-8	-0.9	-0.7	1
7.18	0.8567401	5.14698	8.63934	-3.8	-2.4	0.3	1
7.185	0.7455601	5.11428	8.67858	-0.4	-3.2	1.2	1
7.19	0.8175	5.07504	8.63934	2.4	-4.2	3.3	1
7.195	1.19028	5.33664	8.5674	5.6	-4.7	5.1	1
7.2	0.96792	5.11428	8.495461	8	-7.2	3.7	1
7.205	1.22952	5.18622	8.5674	10.5	-8.2	6.3	1
7.21	1.19028	5.14698	8.495461	12.4	-8.8	7.8	1
7.215	1.30146	5.25816	8.495461	14.7	-9.1	8.4	1
7.22	1.37994	5.2974	8.45622	16.5	-10.5	8.1	1
7.225	1.19028	5.25816	8.42352	18.3	-10.9	7.8	1
7.23	1.03986	5.36934	8.495461	21	-11.2	10.2	1
7.235	1.41264	5.2974	8.45622	22.4	-10.7	11.9	1
7.24	1.11834	5.33664	8.38428	23.8	-11.3	13.3	1
7.245	0.77826	5.519761	8.45622	24.5	-11.7	14.6	1
7.25	0.7455601	5.44782	8.42352	24.7	-11.4	13.8	1
7.255	1.37994	5.591701	8.35158	25.3	-12	13.8	1
7.26	1.22952	5.48052	8.20116	25.4	-13.4	14	1
7.265	1.6023	5.55246	8.312341	25	-13.8	16.3	1
7.27	1.49112	5.44782	8.27964	24.1	-13.5	17.4	1
7.275	1.75272	5.519761	8.2404	22.8	-12.3	16.8	1
7.28	1.53036	5.44782	8.312341	20.7	-13.2	15.4	1
7.285	1.67424	5.591701	8.2404	18.9	-13.5	15.6	1
7.29	1.8639	5.591701	8.2404	16.7	-13.5	16	1
7.295	1.90314	5.74212	8.2404	15.4	-13.5	16.1	1
7.3	1.71348	5.70288	8.20116	14	-14.4	14.2	1
7.305	1.56306	5.63094	8.2404	12.1	-13.5	13.6	1
7.31	1.67424	5.63094	8.27964	10.7	-13.5	14.9	1
7.315	2.01432	5.63094	8.2404	8.7	-12.3	14.3	1
7.32	1.97508	5.55246	8.12922	7.4	-13	13.9	1
7.325	1.90314	5.44782	8.09652	6	-12.9	12.2	1
7.33	2.01432	5.519761	8.12922	4.1	-11.4	12	1
7.335	1.97508	5.519761	8.09652	2.9	-11.1	10.6	1
7.34	2.05356	5.55246	8.12922	1.7	-10.4	10.4	1
7.345	2.08626	5.55246	8.20116	1.2	-9.3	10.7	1
7.35	2.05356	5.63094	8.27964	0.4	-9.5	10.6	1
7.355	1.97508	5.74212	8.35158	-0.7	-10	9.6	1
7.36	1.79196	5.74212	8.495461	-1.8	-11.1	9.8	1
7.365	1.64154	5.92524	8.52816	-2.5	-13.2	10	1
7.37	1.41264	5.99718	8.600101	-3.5	-15.9	11.5	1
7.375	1.37994	6.06912	8.67858	-4.6	-19.1	12.3	1
7.38	1.22952	6.10836	8.75052	-5.8	-22.8	13.7	1
7.385	1.03986	6.10836	8.894401	-6.6	-26.5	15.4	1
7.39	1.0791	6.219541	9.03828	-7.3	-29.9	17.1	1
7.395	1.41264	6.1803	9.00558	-7.7	-32.8	18.8	1
7.4	1.97508	6.1803	8.78322	-7.3	-34.6	19.8	1
7.405	2.49828	5.99718	8.52816	-7.6	-35.4	20.7	1
7.41	2.53752	5.77482	8.27964	-7	-35.2	20.3	1
7.415	2.49828	5.84676	8.35158	-7.1	-33.6	19.4	1
7.42	2.45904	6.03642	8.5674	-7	-31.9	18.1	1
7.425	2.3871	6.25224	8.67858	-7.4	-30.6	16.3	1
7.43	2.27592	6.62502	9.110221	-8.3	-30.5	14	1
7.435	2.08626	6.80814	9.18216	-10.7	-30.9	11.5	1
7.44	1.90314	6.69696	9.03828	-16.2	-32.4	7.2	1
7.445	2.01432	6.40266	8.894401	-20	-33	2.5	1
7.45	2.23668	6.4746	8.5674	-23.7	-32.9	-2.4	1
7.455	1.93584	6.25224	8.38428	-27.3	-31.8	-7	1
7.46	1.79196	6.06912	8.312341	-29.6	-31.5	-13.5	1
7.465	1.71348	6.14106	8.35158	-33.2	-31.6	-22.8	1
7.47	1.45188	6.06912	8.20116	-35.9	-30.5	-32.2	1
7.475	0.8959801	5.70288	7.952641	-38	-29.1	-43.7	1
7.48	-0.77826	5.48052	8.12922	-38.1	-26.8	-57.3	1
7.485	-4.2183	5.55246	8.67858	-37.1	-27	-75.4	1
7.49	-9.70536	5.77482	9.40452	-37.9	-28.1	-101.4	1
7.495	-15.90528	6.7362	9.659581	-41.2	-37.1	-136.5	1
7.5	-21.01956	9.051361	9.692281	-48.2	-67.1	-192.7	1
7.505	-22.70034	11.92242	10.09122	-58.3	-105.9	-242.2	1
7.51	-19.82274	14.9439	10.09122	-74.4	-159.7	-295.4	1
7.515	-14.37492	17.22636	8.75052	-97.7	-235.6	-356.1	1
7.52	-8.73744	18.69786	7.076281	-116.6	-286.5	-399.3	1
7.525	-3.61662	18.80904	5.08158	-134.9	-317.1	-438.6	1
7.53	2.60946	17.81496	3.11958	-149.9	-328	-472.7	1
7.535	9.37182	16.85358	1.6677	-157.7	-312.2	-503.4	1
7.54	12.24288	15.08778	-0.07194	-158.4	-260.6	-532	1
7.545	12.3933	13.13886	-1.15758	-154.2	-193.3	-554.5	1
7.55	9.40452	12.43908	-0.90252	-138.6	-123	-568.4	1
7.555	6.53346	11.22264	-0.8698201	-123.9	-85.8	-570.7	1
7.56	5.14698	10.22856	-0.7978801	-106.6	-78.1	-561	1
7.565	5.2647	9.63996	-0.64746	-88.2	-89.2	-544.1	1
7.57	6.71658	9.312961	-0.47088	-70.6	-114	-521.6	1
7.575	8.9925	8.5347	-0.32046	-54	-141.8	-490.7	1
7.58	11.0526	7.24632	-0.61476	-43	-154.7	-465	1
7.585	12.61566	5.40858	-0.83058	-31.5	-158.3	-436.3	1
7.59	13.28928	3.5316	-0.8698201	-19	-153.3	-408.8	1
7.595	13.1781	1.90968	-0.50358	-4.4	-145.8	-379.7	1
7.6	12.69414	0.73248	0.21582	14.7	-136.4	-339.7	1
7.605	11.90934	-0.0327	1.26876	30.3	-133.3	-305.4	1
7.61	11.45808	-0.5886	2.13858	42.5	-136.2	-268.8	1
7.615	11.45808	-1.5042	3.0084	52.7	-141.1	-231.4	1
7.62	11.6085	-2.02086	3.9894	60.9	-146.7	-191.7	1
7.625	11.79816	-2.24322	5.08158	68.3	-147.5	-143.5	1
7.63	5.8206	-0.8829001	10.41822	71.4	-143.2	-106.5	1
7.635	20.0451	22.3014	36.89214	56.4	-189.8	-70.9	1
7.64	13.51164	34.74702	51.20166	-7.7	-213.8	-7.9	1
7.645	3.7278	-10.04544	5.48052	-149.3	-54	-29.1	1
7.65	-0.70632	-4.7088	-5.48052	-183.9	-32.6	-7.7	1
7.655	-1.6023	3.38118	9.80346	-101	-40.3	12.3	1
7.66	-5.74866	5.84676	14.95698	-63.8	-27.3	22.5	1
7.665	-3.58392	11.66736	12.05322	-68.3	-38.7	25.3	1
7.67	5.487061	5.48052	6.31764	-61.5	-46.9	19.6	1
7.675	9.55494	4.48644	7.004341	-41.4	-35	21	1
7.68	6.64464	3.93708	10.78446	-13.7	-26.8	27.7	1
7.685	2.79912	1.7985	10.27434	-0.4	-14.9	25.2	1
7.69	1.8639	2.72064	9.36528	5.6	-9.1	18	1
7.695	1.03986	5.33664	8.9271	12.7	-4.6	14.5	1
7.7	-0.18312	6.54654	8.63934	18.2	-3.7	16.3	1
7.705	-0.37278	5.77482	8.495461	20.1	-4.6	19	1
7.71	0.2943	5.2974	8.52816	17.3	-7	19	1
7.715	0.8175	5.519761	8.42352	13.6	-9.1	18.2	1
7.72	1.15104	5.66364	8.12922	9.4	-9.5	17	1
7.725	1.03986	5.66364	8.20116	6.4	-10.2	16.3	1
7.73	0.2943	5.70288	8.42352	4.2	-12.2	17.3	1
7.735	0.18312	5.66364	8.67858	1.8	-15	18	1
7.74	0.8567401	5.591701	8.75052	0.1	-16.9	17.6	1
7.745	1.45188	5.74212	8.52816	-1.5	-18.3	17	1
7.75	1.75272	5.74212	8.38428	-2.7	-18.5	16.3	1
7.755	1.64154	5.74212	8.495461	-3.4	-18.7	15.1	1
7.76	1.53036	5.63094	8.600101	-4.1	-19.1	13.2	1
7.765	1.3407	5.55246	8.711281	-4	-20.5	12.6	1
7.77	1.11834	5.36934	8.85516	-2.8	-22.6	12.6	1
7.775	0.8175	5.40858	8.9271	-1.2	-25	13.4	1
7.78	0.7455601	5.519761	9.07752	0.4	-28	15.2	1
7.785	0.77826	5.70288	9.07752	2.5	-32.2	17.5	1
7.79	0.77826	5.814061	9.07752	3.3	-35.5	19.3	1
7.795	0.8567401	5.92524	9.2214	2.8	-39.1	21.7	1
7.8	0.96792	5.92524	9.18216	2.6	-42.6	23.8	1
7.805	1.37994	5.74212	8.96634	0.5	-46.4	25.7	1
7.81	1.97508	5.70288	8.5674	-1.7	-48.3	27	1
7.815	2.23668	5.74212	8.38428	-3.3	-49	27.1	1
7.82	2.23668	5.84676	8.42352	-5.6	-49	26.8	1
7.825	2.05356	5.77482	8.42352	-7.5	-48	26.9	1
7.83	1.8639	5.66364	8.5674	-9.1	-48.1	25.6	1
7.835	1.82466	5.70288	8.63934	-11.2	-48.1	24.7	1
7.84	1.75272	5.77482	8.78322	-12.8	-48.5	24.7	1
7.845	1.82466	5.66364	8.78322	-14.3	-50.3	25	1
7.85	1.8639	5.55246	8.67858	-15.5	-51.1	25.5	1
7.855	2.01432	5.591701	8.63934	-16.6	-51.5	26.1	1
7.86	2.01432	5.519761	8.5674	-17.9	-51.5	26.2	1
7.865	2.05356	5.55246	8.52816	-18.7	-51.8	26.7	1
7.87	1.90314	5.70288	8.63934	-20.2	-52.1	26.6	1
7.875	1.67424	5.95794	8.711281	-21.5	-52	26.3	1
7.88	1.45188	6.06912	9.00558	-23.3	-52.7	26.8	1
7.885	1.19028	6.14106	9.07752	-25.8	-53.6	27.5	1
7.89	1.15104	6.14106	9.07752	-29.1	-56	27.7	1
7.895	1.22952	6.03642	8.96634	-33.1	-58.9	27.9	1
7.9	1.53036	5.92524	8.85516	-35.4	-61.5	28.1	1
7.905	1.93584	5.63094	8.63934	-37.5	-64	28.3	1
7.91	2.19744	5.48052	8.312341	-38.9	-64.8	28.3	1
7.915	2.60946	5.44782	8.312341	-39.6	-65.6	28.8	1
7.92	2.83182	5.591701	8.312341	-38.6	-67.8	29.4	1
7.925	2.87106	5.591701	8.312341	-38.1	-69	29.7	1
7.93	2.83182	5.40858	8.312341	-37.6	-70.7	30.9	1
7.935	3.02148	5.18622	8.20116	-37.1	-72.1	31.5	1
7.94	3.21114	4.93116	8.12922	-37.1	-72.7	31.3	1
7.945	3.39426	4.81998	8.09652	-37.1	-73	31.9	1
7.95	3.35502	4.78074	8.12922	-37	-73.3	31.1	1
7.955	3.35502	4.81998	8.2404	-36.8	-72.2	30.2	1
7.96	3.28308	5.0031	8.495461	-37	-70.8	28.4	1
7.965	2.9103	5.33664	8.96634	-37.5	-70.8	26.1	1
7.97	2.49828	5.74212	9.293341	-39.4	-71.4	22.4	1
7.975	2.45904	5.63094	9.2541	-42.9	-72.1	17.1	1
7.98	2.68794	5.22546	8.78322	-47.4	-71.4	9.1	1
7.985	3.24384	4.63686	8.38428	-51.1	-68.5	-0.4	1
7.99	2.9103	3.8586	8.16846	-53.9	-62.9	-10.6	1
7.995	-0.18312	3.71472	9.293341	-55.9	-52	-28.4	1
8	-3.50544	4.23138	11.11146	-58.3	-42.7	-50.6	1
8.005	-5.89908	5.2974	12.77916	-65.2	-37.7	-80.2	1
8.01	-8.65896	6.33072	14.19834	-77	-35.1	-116.1	1
8.015	-12.35406	7.6518	15.7941	-92	-31.2	-157.7	1
8.02	-14.4861	9.901561	17.50104	-111.6	-27.5	-207.6	1
8.025	-14.18526	11.22264	16.23228	-136.6	-27.8	-261.6	1
8.03	-14.5188	11.1507	14.1591	-166.1	-36	-322.4	1
8.035	-14.18526	11.22264	12.41946	-182.5	-43.4	-369.9	1
8.04	-13.06692	11.99436	10.71252	-194.4	-52	-413.9	1
8.045	-11.49732	13.17156	9.14946	-203.2	-62.6	-454.3	1
8.05	-9.927721	14.49918	7.87416	-207.9	-73.4	-488.7	1
8.055	-8.58702	15.8268	6.572701	-211.6	-87	-526.1	1
8.06	-7.017421	17.004	5.36934	-212.3	-97.3	-550.6	1
8.065	-4.92462	18.1812	4.35564	-210.2	-108	-569.6	1
8.07	-3.24384	19.13604	3.40734	-207.6	-118.7	-584.8	1
8.075	-2.42634	19.87506	2.17782	-204.3	-128.8	-595.2	1
8.08	-2.16474	20.16936	1.05294	-199.2	-141.8	-602.8	1
8.085	-1.11834	20.35248	0.21582	-191.8	-158.5	-608.5	1
8.09	0.2943	20.46366	-0.7978801	-180.5	-182.1	-614.1	1
8.095	2.19744	20.16936	-1.9947	-169.8	-201.3	-617.1	1
8.1	5.59824	19.13604	-3.3354	-155.7	-214.4	-616.2	1
8.105	12.02052	17.44218	-4.49952	-136	-212.6	-610.4	1
8.11	16.19958	16.4154	-6.13452	-114.8	-175.7	-602.3	1
8.115	16.80126	14.86542	-6.82122	-88.2	-113.4	-592.6	1
8.12	14.14602	14.0937	-5.44128	-59.8	-52.9	-576.4	1
8.125	10.93488	12.95574	-3.59046	-30.5	-10	-553.4	1
8.13	9.483001	11.62812	-2.6814	-3.2	10.9	-524.8	1
8.135	9.483001	10.52286	-2.17782	22.9	15.8	-492.3	1
8.14	10.07814	9.751141	-1.59576	54.4	9.7	-450.3	1
8.145	10.75176	9.34566	-0.32046	79	3.7	-417.2	1
8.15	11.12454	9.20178	1.6677	99.4	2.1	-385.9	1
8.155	11.01336	9.607261	4.13982	119	-0.6	-347.3	1
8.16	10.2678	10.2678	6.74928	126.3	-5.3	-316.3	1
8.165	9.5157	10.63404	8.9271	125	-14.9	-286.1	1
8.17	8.920561	10.67328	10.71252	116.4	-28	-255.6	1
8.175	8.24694	10.2678	11.98128	102.1	-43.9	-226.4	1
8.18	7.76298	9.234481	12.38022	83.5	-58.8	-199.3	1
8.185	7.35096	7.39674	11.90934	62.5	-72.4	-174.9	1
8.19	6.82776	5.0031	10.8564	38	-81.7	-149.8	1
8.195	6.16068	2.3544	9.36528	22.4	-82.1	-133.4	1
8.2	5.07504	0.25506	8.35158	13.3	-77.2	-119.1	1
8.205	3.7278	-1.02678	8.057281	8	-70.1	-106.4	1
8.21	2.30862	-1.36032	8.16846	4.6	-61.5	-94.8	1
8.215	1.3407	-1.39302	8.5674	1.2	-54.3	-82.9	1
8.22	0.77826	-1.1772	9.03828	-1.8	-51.1	-72.4	1
8.225	0.7455601	-0.73248	9.76422	-5.7	-50.1	-62.2	1
8.23	1.11834	-0.18312	10.16316	-11.6	-49.3	-51	1
8.235	1.67424	0.327	10.2351	-18.8	-49.7	-38.6	1
8.24	-3.9567	3.01494	13.7994	-30.1	-58.6	-22.2	1
8.245	-10.0389	4.85268	14.41416	-48	-113.9	-3.9	1
8.25	2.34786	4.93116	5.99064	-59.9	-227.9	57.8	1
8.255	9.927721	-0.10464	-1.26876	-57.4	-294.7	102.9	1
8.26	30.0186	3.42042	9.33258	-26.5	-300.7	131.5	1
8.265	33.90336	25.57794	31.5882	9.5	-208.9	124.7	1
8.27	46.0743	19.61346	8.312341	-58.9	-68.6	72	1
8.275	28.56018	5.55246	-1.59576	-68.6	-55.8	64.3	1
8.28	8.175	-4.66956	1.95546	-13.8	-30.9	61.8	1
8.285	-6.605401	-5.74212	12.12516	18.9	23.8	45.7	1
8.29	-15.08124	2.57022	19.93392	38	3.5	33.2	1
8.295	-13.92366	4.93116	15.35592	21.4	-20.8	18.4	1
8.3	-1.37994	5.63094	8.35158	12.6	-36.1	5.9	1
8.305	7.76298	8.979421	6.74928	21	-44.7	9.9	1
8.31	7.200541	8.71782	7.65834	27.8	-39.1	27	1
8.315	1.03986	6.62502	8.67858	22.9	-33.3	40.5	1
8.32	-2.45904	5.0031	9.03828	12.8	-33.4	37.3	1
8.325	-1.0791	5.33664	8.495461	1.9	-37	29.7	1
8.33	1.97508	6.33072	7.87416	-6.6	-40.1	23.8	1
8.335	3.61662	6.25224	7.44252	-12.8	-39.4	22.7	1
8.34	3.21114	5.44782	7.54716	-16.3	-36.1	24	1
8.345	1.90314	4.74804	8.495461	-17.1	-32.2	23.6	1
8.35	0.77826	4.66956	9.2541	-18	-30.5	21.8	1
8.355	0.51666	5.0031	9.2541	-20.3	-32.3	19.2	1
8.36	1.15104	5.33664	9.110221	-20.8	-34.5	17.6	1
8.365	1.82466	5.25816	8.894401	-20.8	-36.5	16.5	1
8.37	1.71348	4.963861	8.75052	-19.3	-37.8	17.6	1
8.375	1.19028	4.55838	9.00558	-17.9	-38	18.4	1
8.38	0.66708	4.34256	9.40452	-15.2	-38.9	18.7	1
8.385	0.33354	4.66956	9.659581	-12.8	-41.4	20.2	1
8.39	0.22236	5.36934	9.76422	-11.6	-46.3	22.3	1
8.395	0.66708	5.66364	9.5811	-11.4	-50.8	24.5	1
8.4	1.11834	5.55246	9.14946	-12.6	-56.4	26.3	1
8.405	1.79196	5.40858	8.75052	-13.8	-58.8	27.3	1
8.41	2.34786	5.519761	8.67858	-14.4	-59.5	27.7	1
8.415	2.79912	5.519761	8.63934	-15.4	-59.6	28.2	1
8.42	2.9103	5.44782	8.5674	-17	-58.8	27	1
8.425	2.94954	5.25816	8.35158	-18.8	-57.6	26.1	1
8.43	2.9103	5.22546	8.495461	-20	-56.5	25.3	1
8.435	2.60946	5.44782	8.67858	-20.5	-56.2	25.3	1
8.44	2.23668	5.886	9.18216	-21.1	-56.3	24.7	1
8.445	1.71348	6.10836	9.5811	-24	-57.8	25.2	1
8.45	1.49112	6.14106	9.731521	-28.2	-61.5	25.4	1
8.455	1.41264	6.1803	9.875401	-31.3	-64.6	25.6	1
8.46	1.26876	6.10836	9.692281	-35	-68.3	26	1
8.465	1.30146	6.36342	9.875401	-38	-72.2	26.3	1
8.47	1.03986	6.585781	9.980041	-40.1	-77	27.3	1
8.475	0.92868	6.43536	9.62034	-44.1	-81.2	27.7	1
8.48	1.11834	5.84676	9.110221	-45.7	-83	26.3	1
8.485	1.79196	5.36934	8.75052	-45.7	-83.5	23.9	1
8.49	2.60946	5.44782	8.67858	-45.4	-84.4	21.4	1
8.495	3.06072	5.591701	8.52816	-44.5	-83.7	18.9	1
8.5	3.13266	5.63094	8.63934	-44.1	-83	17.2	1
8.505	2.75988	5.591701	8.78322	-44.5	-83.2	15	1
8.51	2.27592	5.25816	8.600101	-45.4	-82.2	11.3	1
8.515	2.45904	4.04826	8.63934	-45.9	-80.6	9.5	1
8.52	1.97508	3.8586	9.03828	-45.6	-79.8	3.8	1
8.525	0.11118	3.42042	9.980041	-46.3	-75	-8	1
8.53	-3.4335	4.1202	11.76546	-49.6	-69	-27	1
8.535	-6.304561	5.18622	13.32198	-57.7	-64.4	-53.3	1
8.54	-8.28618	6.91932	15.50634	-71.5	-59.8	-85.2	1
8.545	-10.8237	8.71782	16.70316	-90.6	-52.7	-124.1	1
8.55	-14.93082	8.42352	16.30422	-115.5	-47.1	-169.3	1
8.555	-17.35716	7.9461	15.4671	-139.6	-46.6	-220.9	1
8.56	-17.72994	8.42352	14.37492	-166	-50.7	-290.6	1
8.565	-17.50758	9.528781	13.72092	-185.5	-58.3	-357.1	1
8.57	-15.93798	11.07876	13.03422	-199.2	-66.9	-405.4	1
8.575	-13.55088	12.87726	11.43846	-208.6	-74.9	-437.3	1
8.58	-10.71252	14.0937	9.5484	-218.8	-83.7	-474.6	1
8.585	-7.87416	15.12702	7.47522	-226.9	-91.2	-507.8	1
8.59	-4.88538	15.34938	5.33664	-228.8	-94.3	-527.8	1
8.595	-1.67424	14.9766	3.3027	-226.5	-96.1	-541.1	1
8.6	1.49112	14.16564	1.45188	-217.6	-94.9	-546.7	1
8.605	5.0031	13.28274	-0.0327	-203.1	-91.9	-545.5	1
8.61	8.13576	12.39984	-1.41264	-180.3	-83.3	-533.8	1
8.615	10.90218	11.48424	-2.28246	-159.8	-70.8	-518.2	1
8.62	12.98844	9.93426	-2.72064	-136.5	-49.8	-495.4	1
8.625	13.62282	8.829	-2.28246	-110.8	-27	-466.4	1
8.63	13.7013	7.213621	-1.59576	-84.9	-7	-430.7	1
8.635	13.88442	5.886	-0.9744601	-52.7	13.6	-382.1	1
8.64	12.32136	4.15944	-1.45188	-28.4	29.4	-343.8	1
8.645	11.30766	2.9757	-1.19682	-2.4	37.2	-305.2	1
8.65	11.27496	2.72064	0.83058	25.4	31.5	-268.2	1
8.655	11.6085	3.89784	3.77358	49.7	17.5	-231.4	1
8.66	12.3933	4.963861	6.31764	65.4	-3.4	-182.4	1
8.665	13.47894	5.22546	8.2404	68	-15.7	-144.2	1
8.67	14.18526	4.59762	9.07752	63.4	-19.1	-108.7	1
8.675	14.44686	3.19806	9.00558	56	-16.8	-76.1	1
8.68	13.59012	1.39302	8.42352	48.2	-9.8	-47.2	1
8.685	11.56926	-0.54936	7.87416	41.3	-1.3	-12.2	1
8.69	3.76704	-2.60946	6.35034	37.9	-6.5	14.4	1
8.695	2.45904	-2.75988	6.86046	46	-51.4	43.2	1
8.7	5.2647	-3.05418	3.9567	52.7	-116.6	69.1	1
8.705	14.55804	-2.24322	2.43288	64.1	-162.4	85.6	1
8.71	15.45402	0.9875401	1.0137	88.4	-153.7	82.1	1
8.715	10.07814	5.07504	1.45188	105.9	-108.6	64.3	1
8.72	11.49732	10.2678	5.48052	121.4	-102.9	44	1
8.725	23.11236	15.8595	10.16316	118.3	-113.1	37	1
8.73	16.16688	25.8003	21.24192	99.4	-65.5	47.6	1
8.735	9.03174	29.55426	20.80374	39.6	1.6	57.8	1
8.74	-3.9894	15.12702	13.39392	-8.6	-20.6	61.3	1
8.745	-5.2974	2.49828	9.00558	-28.9	-25.2	41.2	1
8.75	0.33354	0.0327	9.110221	-24.7	-27.7	23.3	1
8.755	7.08936	2.42634	9.110221	-17.3	-34.6	16.6	1
8.76	9.37182	5.04234	6.53346	-14.9	-28.4	17.9	1
8.765	8.358121	6.62502	6.16722	-10.7	-17.9	20.2	1
8.77	5.44782	6.7689	7.985341	-6.7	-8.8	21	1
8.775	2.57022	5.18622	8.63934	-9.5	-3	19.6	1
8.78	1.30146	3.2373	7.69758	-15.8	-1.1	16.5	1
8.785	1.75272	2.49828	7.004341	-18.4	1.1	12.4	1
8.79	2.42634	3.08688	7.69758	-15.3	3.6	8.7	1
8.795	2.27592	4.34256	8.711281	-10.5	5.1	6.2	1
8.8	1.45188	4.81998	9.14946	-9.8	5.6	5.7	1
8.805	0.51666	4.48644	9.2541	-9.3	5.2	5.6	1
8.81	-0.22236	4.48644	9.5811	-7.7	2.7	5.8	1
8.815	-0.33354	5.11428	10.13046	-5.5	-2.3	6	1
8.82	0.14388	5.519761	10.34628	-5.6	-9.2	6.4	1
8.825	0.63438	5.44782	10.05852	-5.8	-15.6	8.1	1
8.83	0.92868	5.25816	10.01928	-4	-20.6	10.8	1
8.835	0.70632	5.44782	10.09122	-1.8	-25.6	14.7	1
8.84	0.63438	5.519761	9.9081	-2	-30.3	16.8	1
8.845	0.96792	5.591701	9.659581	-2.9	-37.5	19.5	1
8.85	1.45188	5.63094	9.36528	-3.9	-43.6	22.3	1
8.855	1.97508	5.63094	9.18216	-5.1	-47.3	24.1	1
8.86	2.30862	5.66364	9.00558	-7	-50.4	26.7	1
8.865	2.60946	5.63094	8.85516	-8.8	-52.5	27.9	1
8.87	2.79912	5.591701	8.75052	-10.6	-54.4	28.4	1
8.875	2.94954	5.44782	8.711281	-12.6	-55	29.1	1
8.88	3.02148	5.25816	8.45622	-14.2	-56	29.6	1
8.885	3.06072	5.0031	8.495461	-14.7	-56.9	30.5	1
8.89	2.98224	4.93116	8.42352	-15.5	-56.8	29.6	1
8.895	3.09342	5.07504	8.35158	-16.9	-56.4	29.1	1
8.9	3.13266	5.14698	8.312341	-17.8	-56.2	29.3	1
8.905	3.24384	4.93116	8.16846	-18.9	-54.8	28.1	1
8.91	3.4335	4.4145	7.952641	-20	-52.3	27.1	1
8.915	3.76704	4.1202	7.84146	-20.3	-49.3	24.3	1
8.92	4.29024	4.19214	7.952641	-19.3	-45.7	21	1
8.925	4.2183	4.525681	7.9134	-19	-42.2	18.6	1
8.93	3.76704	4.525681	7.952641	-18.9	-37	14.6	1
8.935	3.54468	4.525681	8.2404	-18.7	-32.4	10.9	1
8.94	3.61662	4.66956	8.600101	-18.9	-30.2	6.8	1
8.945	3.35502	4.85268	8.495461	-19.6	-28.5	3.4	1
8.95	3.32232	4.81998	8.38428	-20.8	-28.1	1.4	1
8.955	3.32232	4.93116	8.45622	-21.6	-28.5	-0.5	1
8.96	3.35502	5.04234	8.711281	-22.4	-28.7	-1.9	1
8.965	3.4662	5.33664	9.110221	-23.1	-29.9	-2.6	1
8.97	3.35502	5.519761	9.33258	-23.6	-31.2	-3.6	1
8.975	3.39426	5.48052	9.293341	-25	-32.6	-5.1	1
8.98	3.54468	5.22546	9.110221	-27.3	-33.9	-8.2	1
8.985	3.61662	4.89192	8.82246	-29.3	-34.5	-11	1
8.99	3.35502	4.59762	8.85516	-30.4	-33.3	-14.4	1
8.995	1.71348	4.4145	9.33258	-32.4	-30.5	-19.6	1
9	-0.33354	4.963861	10.49016	-34.8	-26.6	-30.2	1
9.005	-1.37994	5.95794	11.43846	-41.5	-24.7	-48.3	1
9.01	-1.0791	5.814061	12.09246	-50.6	-22.4	-63.9	1
9.015	-0.8175	7.3248	13.21734	-61.3	-17.4	-81.4	1
9.02	-2.49828	7.76298	12.77916	-75.1	-8.3	-101.5	1
9.025	-6.010261	7.213621	12.41946	-89.8	-2.3	-124.1	1
9.03	-8.770141	6.7362	12.56334	-101.3	1.6	-152.8	1
9.035	-10.15008	6.69696	12.59604	-111.6	1.8	-185.5	1
9.04	-10.93488	7.24632	12.4914	-123.5	-4.8	-226.4	1
9.045	-11.16378	7.80222	11.61504	-133.4	-11.2	-257.9	1
9.05	-10.33974	8.5347	10.49016	-140.2	-20.2	-287.2	1
9.055	-9.55494	8.86824	9.03828	-147.1	-32.3	-320	1
9.06	-8.02458	9.63996	8.2404	-148.2	-41.5	-342.4	1
9.065	-5.93178	10.3005	7.11552	-148.3	-50.1	-360.1	1
9.07	-4.32948	10.89564	5.918701	-146.6	-56.9	-373.3	1
9.075	-2.19744	11.58888	4.9377	-141.6	-63.7	-381.7	1
9.08	-0.14388	11.70006	3.6624	-132.1	-66.6	-387.7	1
9.085	1.79196	11.70006	3.19152	-122.7	-65.1	-387.9	1
9.09	3.9567	13.43316	2.3217	-109.9	-59	-384.9	1
9.095	6.53346	13.25004	-0.57552	-98	-45.5	-378.4	1
9.1	9.293341	11.92242	-2.79258	-80.8	-20.3	-363.5	1
9.105	10.18932	11.88318	-2.90376	-48.4	23.1	-337.2	1
9.11	10.3005	11.88318	-1.7004	-20.4	62.6	-310.5	1
9.115	8.32542	11.18994	-0.7978801	5.7	98.8	-282.2	1
9.12	6.49422	11.58888	0.0327	33	118.5	-250.8	1
9.125	6.16068	12.21672	1.30146	57.6	118.9	-216.7	1
9.13	6.3438	13.72746	3.26346	77	108	-182.1	1
9.135	6.75582	15.8595	6.2457	90.1	92.4	-148.6	1
9.14	7.35096	17.5926	8.85516	93.4	70.7	-108.7	1
9.145	7.83492	18.03078	9.947341	85.6	56.1	-77.9	1
9.15	8.358121	17.0367	9.76422	71.2	48.1	-51.3	1
9.155	8.28618	14.9766	8.42352	56.5	45	-27.9	1
9.16	7.57986	12.66144	6.53346	47.7	49	-9.3	1
9.165	6.19338	10.45092	4.71534	44.7	56.9	7.7	1
9.17	4.62378	9.051361	3.37464	48.3	62.5	16.7	1
9.175	3.35502	8.27964	2.75988	56.7	64.4	23	1
9.18	2.3871	7.985341	2.79258	66.8	63.5	26.6	1
9.185	1.6023	7.985341	3.26346	77	61.2	27.6	1
9.19	0.7455601	7.985341	4.06134	86.8	56.8	23.2	1
9.195	0.07194	7.985341	4.9704	93	52.5	17.4	1
9.2	-0.59514	7.80222	5.76828	95.6	47.1	8.1	1
9.205	-1.15104	7.3575	6.64464	96.8	40.5	-3.5	1
9.21	-1.49112	6.7689	7.298641	94.7	31.9	-17.9	1
9.215	-1.56306	6.219541	7.9134	90.2	20.8	-38.5	1
9.22	-1.53036	5.77482	8.38428	85.6	10.7	-56.4	1
9.225	-1.41264	5.33664	8.82246	79.5	1	-74.5	1
9.23	-1.11834	5.07504	9.03828	73	-8.9	-92	1
9.235	-0.63438	4.85268	9.18216	65.7	-18.6	-109.4	1
9.24	0	4.74804	9.2214	56.6	-31	-129.2	1
9.245	0.7455601	4.78074	9.293341	50.1	-39.9	-142.8	1
9.25	1.26876	4.963861	9.36528	42.4	-48.6	-154.2	1
9.255	1.97508	5.04234	9.2541	34	-56.4	-164	1
9.26	2.79912	4.74804	8.894401	25.7	-62.4	-171.4	1
9.265	3.39426	4.37526	8.45622	16.5	-67.6	-178.8	1
9.27	3.76704	4.1202	8.02458	10.4	-70	-183.8	1
9.275	3.9894	3.8259	7.65834	5.8	-72.5	-187.8	1
9.28	4.10712	3.5643	7.2594	2	-74.3	-190.5	1
9.285	4.10712	3.38118	7.076281	-1.1	-75.8	-192.1	1
9.29	4.02864	3.16536	7.076281	-3.4	-77.4	-193.7	1
9.295	3.84552	3.2373	7.37058	-5	-79.3	-194.9	1
9.3	3.7278	3.45966	7.76952	-6.7	-84.2	-196.2	1
9.305	3.9567	3.5316	8.20116	-9.2	-88.9	-196.1	1
9.31	4.4799	3.5643	8.600101	-13	-93.9	-196.1	1
9.315	5.22546	3.30924	8.78322	-19.2	-98.1	-195	1
9.32	5.8206	2.87106	8.63934	-24	-98.6	-192.7	1
9.325	6.38304	2.31516	8.5674	-28.4	-97.8	-189.2	1
9.33	6.82776	1.7985	8.35158	-30.7	-96	-183.6	1
9.335	7.27902	1.36032	8.312341	-32.4	-95	-176.3	1
9.34	7.80222	0.95484	8.27964	-33.2	-94	-166.5	1
9.345	8.28618	0.51012	8.42352	-32.7	-93.3	-154.9	1
9.35	8.84862	0.14388	8.5674	-30.8	-92.1	-137.7	1
9.355	9.443761	-0.21582	8.67858	-29.1	-90.8	-122	1
9.36	10.07814	-0.66054	8.711281	-27	-88.5	-104.3	1
9.365	10.67328	-1.28184	8.67858	-24.4	-84.9	-85.1	1
9.37	11.0526	-1.90968	8.78322	-21.2	-79.1	-64.6	1
9.375	11.42538	-2.13204	9.14946	-16.8	-71.1	-37.3	1
9.38	11.79816	-2.17128	9.5484	-14	-63.4	-15.8	1
9.385	12.17094	-2.0928	9.875401	-12.1	-54.8	6.2	1
9.39	11.16378	-2.02086	11.11146	-11.4	-44.4	28	1
9.395	3.06072	4.85268	22.76574	-14	-45.9	45.1	1
9.4	-4.10712	5.77482	33.66138	-47.1	-136.1	72.7	1
9.405	-4.62378	3.19806	24.54462	-85.5	-136.1	89.2	1
9.41	-9.2214	-3.08688	6.97164	-107.1	-73	89.6	1
9.415	-15.93798	-4.525681	1.88352	-83.2	-91.5	107.1	1
9.42	-7.76298	3.08688	15.10086	-31.5	-139.2	114.5	1
9.425	-0.18312	24.76698	28.79562	4.7	-120.4	70.3	1
9.43	22.28832	13.13886	3.9567	-52.9	-60.2	32.1	1
9.435	28.22664	5.44782	0.43164	-37.1	-37.3	39.8	1
9.44	15.8268	2.13204	7.47522	-8.2	3.3	51.4	1
9.445	-1.53036	0.39894	12.59604	0.4	29.4	49	1
9.45	-10.0062	0.5886	11.43846	4.7	26.8	38.7	1
9.455	-7.42944	3.45966	9.50916	11.4	13	26.9	1
9.46	-1.03986	6.291481	9.293341	18.1	-3.3	23.9	1
9.465	3.24384	6.219541	8.09652	18.7	-7.5	29	1
9.47	2.60946	4.48644	7.87416	16.3	-5.3	34	1
9.475	-0.14388	4.19214	8.9271	13.7	-4.1	34.9	1
9.48	-1.41264	4.81998	9.18216	11.8	-7.4	31.6	1
9.485	-0.22236	5.814061	8.67858	9.9	-12.3	27	1
9.49	1.79196	6.14106	8.42352	7.5	-15.1	24.5	1
9.495	2.53752	5.99718	8.38428	5.2	-14.2	23.5	1
9.5	2.16474	5.591701	8.495461	3.1	-13.3	21.1	1
9.505	1.97508	5.70288	8.63934	1.1	-12.5	17.7	1
9.51	2.19744	6.14106	8.52816	-0.7	-11.2	13.3	1
9.515	2.49828	6.10836	8.45622	-1.7	-10	10.3	1
9.52	2.30862	5.55246	8.600101	-2.3	-7.9	8.1	1
9.525	1.82466	5.22546	8.78322	-1.6	-6.1	6.1	1
9.53	1.45188	4.963861	8.67858	-0.3	-4.9	5	1
9.535	1.37994	5.0031	8.711281	1	-4.2	4.7	1
9.54	1.26876	5.0031	8.63934	3	-3.9	4.4	1
9.545	1.19028	5.0031	8.52816	4.8	-4.3	4.9	1
9.55	1.26876	5.11428	8.52816	6.2	-5.1	5.3	1
9.555	1.30146	5.22546	8.495461	8	-5.8	6.5	1
9.56	1.45188	5.2974	8.45622	9.6	-6.5	8.1	1
9.565	1.6023	5.36934	8.42352	10.3	-7	9.1	1
9.57	1.49112	5.2974	8.45622	11.2	-7.6	10.2	1
9.575	1.37994	5.2974	8.45622	11.6	-8.5	11.2	1
9.58	1.30146	5.2974	8.5674	12.2	-9.1	12.7	1
9.585	1.30146	5.36934	8.495461	12.4	-10.1	13.3	1
9.59	1.26876	5.22546	8.600101	12.9	-10.5	13.9	1
9.595	1.19028	5.14698	8.495461	13.4	-10.5	14	1
9.6	1.15104	5.11428	8.52816	14.2	-11	14.4	1
9.605	1.15104	5.14698	8.600101	15.4	-11.9	14.4	1
9.61	1.19028	5.0031	8.52816	15.3	-13.1	14	1
9.615	1.26876	4.93116	8.495461	16.5	-14.2	14.2	1
9.62	1.22952	5.0031	8.52816	18	-14.9	13.3	1
9.625	1.22952	5.22546	8.78322	19.2	-15.1	13.3	1
9.63	1.26876	5.77482	8.96634	19.7	-15.5	12.6	1
9.635	1.45188	6.10836	8.894401	19.8	-15.6	12.9	1
9.64	1.53036	6.291481	8.78322	18.2	-13.4	12.3	1
9.645	1.53036	5.99718	8.63934	16.2	-11.4	11.5	1
9.65	1.3407	5.95794	8.5674	14.5	-9.8	11.2	1
9.655	1.26876	5.886	8.711281	12.6	-7.9	9.5	1
9.66	1.41264	6.06912	8.711281	9.9	-7.1	7.8	1
9.665	1.41264	6.33072	8.711281	7.7	-6.4	5.5	1
9.67	1.53036	6.585781	8.711281	4.4	-5.7	1.3	1
9.675	1.56306	6.80814	8.9271	1.5	-5.3	-2	1
9.68	1.49112	7.10244	9.18216	-2.6	-7.8	-5.1	1
9.685	1.49112	7.0632	9.2541	-8.1	-11.6	-7.9	1
9.69	1.45188	6.80814	8.894401	-13.5	-13.8	-11.8	1
9.695	1.82466	6.33072	8.63934	-19.3	-15.3	-16.3	1
9.7	2.05356	6.03642	8.495461	-22	-15.5	-20	1
9.705	1.75272	6.03642	8.63934	-24.2	-14.8	-24.1	1
9.71	1.37994	5.814061	8.63934	-26.1	-15.7	-27.9	1
9.715	1.37994	5.44782	8.09652	-27.1	-15.9	-32.2	1
9.72	1.30146	5.36934	7.87416	-27	-14.9	-38.5	1
9.725	1.00716	5.95794	8.02458	-25.8	-10.9	-44.5	1
9.73	-2.94954	7.9461	8.63934	-24.2	-1.6	-56.6	1
9.735	-7.462141	8.61318	8.52816	-23.8	4.4	-75.8	1
9.74	-11.0526	9.20178	8.057281	-26.8	-5.9	-99.6	1
9.745	-13.92366	11.22264	7.73028	-31.9	-31.9	-133.8	1
9.75	-14.14602	11.85048	7.47522	-38.2	-66.7	-168.5	1
9.755	-11.0853	12.98844	8.711281	-46.9	-113.4	-207.4	1
9.76	-6.97818	13.09962	9.2541	-60.2	-150.5	-250.8	1
9.765	-3.02148	12.10554	7.80222	-72.2	-165.3	-294.2	1
9.77	0.07194	10.8564	4.9704	-79.1	-161.4	-332.8	1
9.775	1.11834	10.22856	2.72064	-80.5	-139.7	-364.6	1
9.78	0.96792	10.22856	2.60946	-70.9	-111	-390.9	1
9.785	1.03986	10.2678	3.3027	-61.2	-99.9	-403.6	1
9.79	2.05356	10.08468	3.15882	-54.8	-101.5	-408	1
9.795	3.87822	9.34566	2.75988	-46.9	-109.8	-405.8	1
9.8	5.63748	8.502001	2.21052	-40.3	-118.4	-400.4	1
9.805	7.23978	7.213621	1.62846	-32	-124.8	-389.2	1
9.81	8.65896	5.814061	0.94176	-21.5	-129.7	-373.5	1
9.815	10.07814	4.45374	0.3597	-9.5	-133.4	-351.4	1
9.82	11.42538	3.27	-0.07194	3.3	-136.6	-323.8	1
9.825	12.61566	2.13204	-0.0327	17.3	-138.4	-292.6	1
9.83	13.4397	1.28184	0.07194	35.3	-136.6	-250	1
9.835	13.77324	0.21582	0.07194	49	-132.5	-215.3	1
9.84	13.47894	-0.69324	0.07194	61.8	-125.4	-179.5	1
9.845	13.10616	-1.61538	0.32046	78	-113.5	-136.3	1
9.85	12.69414	-2.3871	0.94176	91.4	-99.2	-104	1
9.855	10.0389	-2.57022	3.48582	104.4	-82.3	-73.3	1
9.86	-2.9103	8.71782	25.78068	107.3	-100.4	-48.4	1
9.865	-1.82466	15.5652	48.44178	56.4	-225.4	-15	1
9.87	-3.06072	11.99436	33.58944	-43.6	-214	6.7	1
9.875	-1.0791	-9.01212	7.22016	-116.1	-100.3	-32.4	1
9.88	9.14292	-5.63094	2.6487	-118.5	-82	-15.1	1
9.885	3.39426	4.93116	11.94204	-77.9	-67.9	36.4	1
9.89	-6.64464	6.991261	14.70192	-62.7	-46.4	53.2	1
9.895	-2.9103	4.85268	8.600101	-60.8	-48.3	42.1	1
9.9	8.475841	7.3575	7.11552	-57.8	-45.5	20.5	1
9.905	11.3469	9.93426	8.9271	-37.9	-34.6	17.3	1
9.91	5.93178	4.45374	8.63934	-28.4	-17	20.1	1
9.915	2.68794	1.90968	9.875401	-21.8	-4.3	11.7	1
9.92	2.16474	3.45966	9.875401	-17	0	0.2	1
9.925	1.64154	5.84676	8.82246	-12.8	1.4	-4.2	1
9.93	0.8959801	6.4746	8.82246	-7.7	2.9	-5.1	1
9.935	0.37278	5.2974	8.711281	-4.6	3	-5	1
9.94	-0.14388	4.89192	8.67858	-5.1	1.5	-4.9	1
9.945	-0.22236	5.04234	8.78322	-6	-0.8	-4.4	1
9.95	0.25506	5.33664	8.78322	-7	-3.5	-3.3	1
9.955	0.96792	5.48052	8.600101	-7.7	-5.6	-2.8	1
9.96	1.30146	5.40858	8.711281	-7.6	-6.1	-1.5	1
9.965	1.41264	5.40858	8.67858	-6.9	-6.3	-1.1	1
9.97	1.6023	5.66364	8.52816	-7	-6.8	-1.4	1
9.975	1.82466	5.886	8.38428	-7.7	-6.3	-2.4	1
9.98	1.79196	5.77482	8.312341	-8.4	-5.6	-3.9	1
9.985	1.56306	5.63094	8.495461	-8	-5.4	-4.2	1
9.99	1.22952	5.40858	8.5674	-8.1	-5.3	-4.5	1
[truncated: 4,207 more rows]
