# Supplementary material for: Real-Time Detection of Freezing Motions in Parkinson's Patients for Adaptive Gait Phase Synchronous Cueing
Source: Front Neurol. 2021 Dec 6;12:720516. doi: 10.3389/fneur.2021.720516 (PMC8685223; doi:10.3389/fneur.2021.720516)
Supplement: Supplementary file 2 [file Data_Sheet_2.zip › data/S7/S7_right_foot_trial_2.csv]

time	acc_x	acc_y	acc_z	gyr_x	gyr_y	gyr_z	FoG
0	1.19028	5.74212	8.09652	0.6	1.5	-0.9	0
0.005	1.19028	5.74212	8.09652	0.8	1.1	-0.7	0
0.01	1.11834	5.70288	8.09652	0.7	1.1	-1	0
0.015	1.11834	5.70288	8.12922	1	1.2	-1.2	0
0.02	1.15104	5.70288	8.16846	1.4	0.9	-0.9	0
0.025	1.15104	5.77482	8.02458	1.5	1.1	-0.9	0
0.03	1.15104	5.77482	8.12922	1.1	1.4	-1.1	0
0.035	1.03986	5.84676	7.985341	1	1.6	-1.1	0
0.04	1.0791	5.814061	8.02458	1.1	1.4	-1.6	0
0.045	1.11834	5.70288	8.057281	0.8	1.8	-1.8	0
0.05	1.15104	5.70288	8.09652	0.9	2.1	-1.4	0
0.055	1.11834	5.74212	8.16846	1	2.1	-1.8	0
0.06	1.0791	5.814061	8.12922	1.1	1.8	-1.3	0
0.065	1.03986	5.814061	8.09652	0.9	1.5	-1.1	0
0.07	1.03986	5.814061	8.09652	0.8	1.3	-1.4	0
0.075	1.0791	5.95794	8.057281	0.2	1.4	-1.8	0
0.08	1.11834	5.84676	8.09652	0.2	1.1	-1.4	0
0.085	1.15104	5.74212	8.057281	0.1	0.9	-1	0
0.09	1.15104	5.74212	8.057281	-0.5	0.9	-1.1	0
0.095	1.0791	5.886	8.02458	-0.7	0.7	-0.9	0
0.1	1.0791	5.77482	8.057281	-0.7	0.4	-0.7	0
0.105	1.0791	5.814061	8.09652	-1	0.5	-0.5	0
0.11	1.03986	5.77482	8.057281	-1.3	0.2	-0.7	0
0.115	1.03986	5.814061	8.057281	-1	0.1	-0.2	0
0.12	1.0791	5.74212	8.057281	-1.2	0.1	0	0
0.125	1.0791	5.77482	8.057281	-1.2	-0.2	-0.5	0
0.13	1.11834	5.74212	8.09652	-1.3	-0.1	-0.7	0
0.135	1.0791	5.814061	8.16846	-1.2	-0.4	-0.4	0
0.14	1.15104	5.70288	8.057281	-1.3	-0.4	-0.3	0
0.145	1.0791	5.84676	8.057281	-1.4	-0.5	-0.2	0
0.15	1.15104	5.70288	8.02458	-1.6	-0.2	-0.3	0
0.155	1.19028	5.74212	8.057281	-1.6	0	-0.1	0
0.16	1.19028	5.70288	8.16846	-1.4	0	0.1	0
0.165	1.11834	5.63094	8.09652	-1.1	0	0.2	0
0.17	1.0791	5.66364	8.02458	-0.9	-0.1	0	0
0.175	1.0791	5.66364	8.12922	-0.7	0	0	0
0.18	1.0791	5.77482	8.057281	-1.1	-0.1	-0.6	0
0.185	1.03986	5.74212	8.09652	-0.9	-0.2	-0.4	0
0.19	1.0791	5.77482	8.12922	-0.8	0	0	0
0.195	1.0791	5.814061	8.057281	-0.5	-0.4	0	0
0.2	1.15104	5.70288	8.02458	-0.4	-0.2	0	0
0.205	1.11834	5.77482	8.057281	-0.8	-0.5	0	0
0.21	1.11834	5.70288	8.12922	-0.4	-0.5	0.1	0
0.215	1.11834	5.74212	8.16846	-0.5	-0.1	0.4	0
0.22	1.11834	5.70288	8.12922	-0.6	0	0.1	0
0.225	1.15104	5.70288	8.16846	-0.7	0.1	0.1	0
0.23	1.11834	5.70288	8.16846	-0.9	0	0	0
0.235	1.15104	5.74212	8.09652	-0.5	-0.9	-0.2	0
0.24	1.19028	5.66364	8.057281	-0.3	-0.3	-0.2	0
0.245	1.15104	5.66364	8.02458	0.2	-0.2	-0.9	0
0.25	1.15104	5.70288	8.057281	0.3	0	-0.7	0
0.255	1.11834	5.74212	8.09652	0.7	0.1	-0.6	0
0.26	1.11834	5.70288	8.057281	1.1	0.4	-0.6	0
0.265	1.22952	5.74212	8.12922	1.4	0.3	-0.7	0
0.27	1.22952	5.77482	8.16846	1.3	0.7	-0.6	0
0.275	1.19028	5.77482	8.09652	1	0.7	-0.7	0
0.28	1.15104	5.77482	8.057281	1.1	0.6	-0.9	0
0.285	1.19028	5.74212	7.985341	1.6	0.4	-0.8	0
0.29	1.19028	5.74212	8.057281	2.1	0.4	-0.9	0
0.295	1.11834	5.814061	8.057281	2.3	0.7	-1.4	0
0.3	1.15104	5.74212	8.09652	2.2	1.3	-1.1	0
0.305	1.11834	5.814061	8.09652	1.7	1.1	-1.3	0
0.31	1.0791	5.74212	8.09652	2	1	-1	0
0.315	1.19028	5.66364	8.09652	1.7	1.4	-0.8	0
0.32	1.19028	5.74212	8.09652	1.7	1.6	-1.1	0
0.325	1.0791	5.74212	8.09652	1.9	1.6	-1.3	0
0.33	1.11834	5.74212	8.057281	2.3	1.7	-1.1	0
0.335	1.11834	5.74212	8.02458	2.7	1.6	-0.7	0
0.34	1.11834	5.74212	8.057281	2.9	1.8	-1.4	0
0.345	1.03986	5.84676	8.09652	3.6	1.8	-1.2	0
0.35	1.0791	5.814061	8.12922	4.2	1.6	-1.1	0
0.355	1.0791	5.814061	8.057281	4.1	1.6	-1.4	0
0.36	1.0791	5.77482	8.09652	4	1.3	-1.8	0
0.365	1.0791	5.814061	8.16846	3.5	1.2	-1.4	0
0.37	1.11834	5.814061	8.09652	3.3	2.2	-1.3	0
0.375	1.03986	5.84676	8.057281	2.8	1.8	-1.3	0
0.38	1.11834	5.74212	7.952641	3	1.7	-1.6	0
0.385	1.0791	5.74212	8.02458	2.6	2.1	-1.7	0
0.39	1.0791	5.77482	8.12922	3	1.6	-1.4	0
0.395	1.00716	5.814061	8.057281	2.5	2.2	-1	0
0.4	1.11834	5.814061	8.057281	2.1	2	-1.5	0
0.405	1.11834	5.814061	7.985341	2.1	1.6	-1.4	0
0.41	1.0791	5.84676	8.02458	1.4	1.5	-1.3	0
0.415	1.0791	5.84676	8.09652	0.9	1.4	-1.6	0
0.42	1.00716	5.92524	8.057281	0.7	1	-1.4	0
0.425	1.03986	5.84676	8.02458	0.2	1.4	-1.1	0
0.43	1.11834	5.886	8.09652	0.2	0.7	-0.1	0
0.435	1.03986	5.84676	8.057281	0	0.2	-0.2	0
0.44	1.00716	5.92524	8.09652	-1.1	0.2	-0.2	0
0.445	1.0791	5.886	8.09652	-1.4	-0.2	-0.3	0
0.45	1.0791	5.814061	8.057281	-1.3	-0.2	-0.2	0
0.455	1.11834	5.84676	7.985341	-1.4	-0.2	0	0
0.46	1.11834	5.92524	8.057281	-2.3	-0.1	0	0
0.465	1.11834	5.84676	7.985341	-1.8	-0.8	0.2	0
0.47	1.0791	5.74212	8.057281	-1.7	-1.1	0	0
0.475	1.15104	5.77482	8.09652	-2.2	-1.6	0.4	0
0.48	1.0791	5.84676	8.057281	-2.3	-1.3	0.8	0
0.485	1.00716	5.814061	8.057281	-2.6	-1.8	0.9	0
0.49	1.00716	5.84676	8.09652	-2.5	-1.9	0.9	0
0.495	1.00716	5.84676	8.09652	-2.3	-2.1	0.2	0
0.5	1.0791	5.814061	8.12922	-2.5	-2.1	1	0
0.505	1.15104	5.77482	8.057281	-2.8	-2.3	1.1	0
0.51	1.19028	5.74212	8.02458	-1.9	-1.5	1	0
0.515	1.22952	5.74212	8.02458	-1.6	-1.8	1.3	0
0.52	1.15104	5.77482	8.09652	-1	-1.8	1.1	0
0.525	1.11834	5.77482	8.057281	-1.4	-1.8	1.3	0
0.53	1.15104	5.74212	8.057281	-1.6	-1.3	1.1	0
0.535	1.11834	5.77482	8.057281	-2.1	-1.3	1.1	0
0.54	1.15104	5.84676	7.985341	-2.5	-1.4	1.1	0
0.545	1.11834	5.84676	8.09652	-2.8	-1.6	0.6	0
0.55	1.11834	5.814061	8.09652	-2.8	-1.4	1	0
0.555	1.15104	5.77482	8.057281	-2.8	-1	0.8	0
0.56	1.15104	5.77482	8.057281	-2.7	-1.1	0.9	0
0.565	1.19028	5.74212	8.057281	-2.4	-0.5	0.7	0
0.57	1.15104	5.70288	8.09652	-2.2	-0.3	0.5	0
0.575	1.11834	5.70288	8.057281	-2.3	-1.1	0.4	0
0.58	1.15104	5.70288	8.057281	-2	-0.6	0.4	0
0.585	1.19028	5.66364	7.985341	-1.7	-0.7	0.5	0
0.59	1.19028	5.66364	7.952641	-1.7	-0.3	0.7	0
0.595	1.19028	5.66364	8.02458	-1.4	0.2	0.2	0
0.6	1.19028	5.66364	8.02458	-1.2	0.2	0	0
0.605	1.19028	5.66364	8.057281	-0.6	0.4	0	0
0.61	1.26876	5.591701	8.09652	-0.5	0.8	-0.4	0
0.615	1.22952	5.70288	7.985341	0	0.4	-0.2	0
0.62	1.22952	5.70288	8.09652	0	0.9	-0.3	0
0.625	1.22952	5.74212	8.12922	0.5	0.9	-0.3	0
0.63	1.19028	5.70288	8.09652	0.4	1.1	-0.4	0
0.635	1.15104	5.74212	8.09652	0.2	1.5	-0.5	0
0.64	1.22952	5.70288	8.16846	0.9	1.5	-0.8	0
0.645	1.22952	5.70288	8.16846	1.2	1.4	-0.6	0
0.65	1.15104	5.70288	8.12922	1.2	1.1	-0.7	0
0.655	1.22952	5.70288	8.09652	0.9	1.6	-0.4	0
0.66	1.19028	5.77482	8.09652	1.4	2.1	-1	0
0.665	1.22952	5.77482	7.985341	2.1	2.1	-1.4	0
0.67	1.19028	5.74212	8.09652	1.9	2	-1	0
0.675	1.15104	5.814061	8.02458	1.9	2.2	-1.6	0
0.68	1.15104	5.74212	8.057281	2	2.1	-2	0
0.685	1.15104	5.74212	8.02458	2.7	1.6	-2.1	0
0.69	1.0791	5.74212	8.02458	2.6	2.6	-1.7	0
0.695	1.11834	5.77482	8.02458	2.8	2.4	-1.9	0
0.7	1.15104	5.70288	8.09652	2.3	2.8	-1.8	0
0.705	1.0791	5.74212	8.09652	2.3	3.5	-2.5	0
0.71	1.11834	5.70288	8.09652	2.8	3	-2.2	0
0.715	1.11834	5.74212	8.057281	3.7	3.1	-2.1	0
0.72	1.11834	5.77482	8.057281	3.9	2.5	-2.1	0
0.725	1.0791	5.814061	8.057281	3.7	2.5	-2	0
0.73	1.0791	5.77482	8.09652	4.1	2.7	-1.5	0
0.735	1.00716	5.814061	8.057281	3.8	2.6	-1.8	0
0.74	1.11834	5.84676	8.057281	4.1	2.1	-1.6	0
0.745	1.11834	5.886	8.02458	3.7	1.7	-1.3	0
0.75	1.0791	5.84676	8.057281	3.1	2	-1.2	0
0.755	1.0791	5.814061	8.057281	2.7	2.1	-1.6	0
0.76	1.11834	5.814061	8.057281	2.5	1.5	-1.6	0
0.765	1.11834	5.77482	8.057281	2.5	2.3	-1.4	0
0.77	1.15104	5.77482	8.09652	2.6	1.8	-1.4	0
0.775	1.0791	5.77482	8.057281	2.8	2	-1.5	0
0.78	1.15104	5.77482	8.16846	2.4	1.8	-1.3	0
0.785	1.03986	5.814061	8.09652	2.1	1.6	-0.9	0
0.79	1.0791	5.84676	8.12922	2.3	1.6	-0.9	0
0.795	1.0791	5.74212	8.09652	1.8	1.7	-1.4	0
0.8	1.03986	5.84676	8.057281	1.8	1.4	-0.5	0
0.805	1.0791	5.84676	8.09652	1.3	0.8	-0.1	0
0.81	1.11834	5.814061	8.057281	1.6	1.4	-0.6	0
0.815	1.0791	5.814061	8.09652	1	0.9	-0.7	0
0.82	1.11834	5.84676	8.057281	0.6	1	-0.8	0
0.825	1.11834	5.92524	8.057281	0.5	0.5	-0.4	0
0.83	1.11834	5.814061	8.09652	0.7	0.1	0	0
0.835	1.0791	5.886	7.985341	0.3	0.6	0	0
0.84	1.03986	5.84676	8.02458	0.3	0.9	-0.4	0
0.845	1.0791	5.814061	8.09652	-0.1	1	-0.3	0
0.85	1.03986	5.77482	8.12922	-0.4	0.4	-0.4	0
0.855	1.0791	5.814061	7.985341	-0.2	0.4	-0.7	0
0.86	1.11834	5.814061	8.057281	-0.2	0.5	-0.5	0
0.865	1.0791	5.886	7.985341	0	0.5	-0.4	0
0.87	1.0791	5.77482	8.09652	-0.1	0.2	-0.4	0
0.875	1.0791	5.814061	8.057281	0.2	0.4	-0.2	0
0.88	1.11834	5.77482	8.057281	0	0.1	-0.2	0
0.885	1.11834	5.74212	8.057281	-0.2	0.7	0.2	0
0.89	1.19028	5.77482	8.057281	0.1	0.5	-0.5	0
0.895	1.03986	5.886	8.09652	0.7	0.5	0	0
0.9	1.11834	5.84676	8.057281	0.1	0.4	-0.5	0
0.905	1.15104	5.77482	8.057281	0	0.7	-0.4	0
0.91	1.11834	5.814061	8.057281	0	1.1	-0.2	0
0.915	1.15104	5.814061	8.09652	-0.4	0.9	-0.5	0
0.92	1.19028	5.814061	8.09652	-0.2	0.9	-0.4	0
0.925	1.19028	5.77482	7.985341	0.2	1.1	-0.7	0
0.93	1.15104	5.77482	8.057281	0.2	1.4	-0.7	0
0.935	1.11834	5.77482	8.09652	0	1.2	-0.9	0
0.94	1.11834	5.77482	8.09652	-0.4	1.3	-1.1	0
0.945	1.11834	5.77482	8.057281	0.2	1.1	-0.9	0
0.95	1.15104	5.77482	8.02458	0	0.5	-0.8	0
0.955	1.0791	5.77482	8.02458	0.3	1.1	-0.6	0
0.96	1.11834	5.77482	8.057281	0.4	1.4	-0.4	0
0.965	1.15104	5.74212	8.057281	0	1.4	0	0
0.97	1.11834	5.77482	8.057281	0	1.2	-0.3	0
0.975	1.15104	5.77482	8.02458	0.2	1.4	-0.9	0
0.98	1.15104	5.77482	8.09652	0.5	1.5	-0.5	0
0.985	1.0791	5.77482	8.09652	0.4	0.7	-0.4	0
0.99	1.11834	5.77482	8.02458	0.3	0.8	-0.2	0
0.995	1.0791	5.886	7.985341	0.4	0.4	-0.4	0
1	1.03986	5.814061	8.057281	0.1	1.2	-0.5	0
1.005	1.0791	5.84676	8.09652	0.1	1.2	-0.2	0
1.01	1.03986	5.814061	8.057281	0.2	0.8	0	0
1.015	1.0791	5.84676	7.985341	-0.5	0.4	-0.2	0
1.02	1.11834	5.886	7.985341	0.2	0.3	-0.3	0
1.025	1.0791	5.814061	7.985341	0	0.2	-0.2	0
1.03	1.0791	5.814061	8.057281	-0.3	0.4	-0.4	0
1.035	1.0791	5.77482	8.057281	0.2	0.2	-0.2	0
1.04	1.0791	5.814061	8.057281	0.1	0.7	-0.4	0
1.045	1.11834	5.77482	8.09652	0	0.5	-0.2	0
1.05	1.11834	5.77482	8.09652	-0.2	0.4	0	0
1.055	1.11834	5.84676	8.09652	-0.2	0.4	-0.1	0
1.06	1.0791	5.814061	8.02458	-0.3	0.4	0.2	0
1.065	1.0791	5.814061	7.985341	-0.3	0.8	0	0
1.07	1.15104	5.814061	7.985341	-0.2	1	-0.1	0
1.075	1.0791	5.77482	8.09652	0.1	1.1	-0.3	0
1.08	1.03986	5.84676	8.057281	-0.2	0.5	-0.7	0
1.085	1.0791	5.814061	8.02458	0	0.7	-0.2	0
1.09	1.11834	5.84676	8.057281	0	0.4	-0.3	0
1.095	1.0791	5.84676	8.057281	-0.3	0.5	-0.3	0
1.1	1.11834	5.77482	8.057281	-0.7	0.9	-0.4	0
1.105	1.03986	5.84676	8.02458	-0.9	1.1	-0.4	0
1.11	1.11834	5.84676	8.02458	-0.9	0.8	-0.9	0
1.115	1.0791	5.814061	8.057281	-1.2	0.5	-0.4	0
1.12	1.15104	5.814061	8.02458	-1.1	0.5	-0.3	0
1.125	1.11834	5.814061	7.985341	-1.1	0	-0.7	0
1.13	1.11834	5.77482	7.985341	-0.9	-0.1	-0.8	0
1.135	1.11834	5.77482	8.09652	-0.7	0	-0.2	0
1.14	1.0791	5.814061	8.09652	-1.2	0	-0.4	0
1.145	1.03986	5.77482	8.09652	-1.1	-0.2	-0.6	0
1.15	1.0791	5.814061	8.02458	-0.9	-0.2	-0.2	0
1.155	1.00716	5.84676	8.02458	-1	-0.6	-0.2	0
1.16	1.03986	5.814061	8.09652	-1	-0.9	0	0
1.165	1.03986	5.74212	8.09652	-1.2	-0.7	0	0
1.17	1.0791	5.77482	8.02458	-1.2	-1.4	0.4	0
1.175	1.03986	5.77482	8.057281	-1.4	-1.5	-0.2	0
1.18	1.15104	5.77482	8.057281	-1.4	-1.3	-0.4	0
1.185	1.03986	5.814061	7.985341	-1.3	-1.4	-0.4	0
1.19	1.0791	5.814061	8.02458	-0.9	-1.6	-0.6	0
1.195	1.11834	5.814061	8.057281	-1.2	-2.2	0.4	0
1.2	1.19028	5.77482	8.057281	-1.4	-1.7	0.4	0
1.205	1.15104	5.77482	7.952641	-1.5	-2.2	0.7	0
1.21	1.22952	5.77482	8.02458	-1.4	-2.8	0.7	0
1.215	1.15104	5.77482	8.02458	-1	-2.5	0.7	0
1.22	1.22952	5.70288	8.02458	-1.1	-2.3	1.8	0
1.225	1.15104	5.74212	8.09652	-0.8	-2.1	1.3	0
1.23	1.15104	5.74212	8.057281	-1.1	-2.3	1.1	0
1.235	1.15104	5.74212	8.16846	-1.4	-2.8	1.3	0
1.24	1.19028	5.77482	8.12922	-0.8	-2.2	1.4	0
1.245	1.11834	5.77482	8.057281	-1.4	-1.5	1.1	0
1.25	1.11834	5.77482	8.057281	-1.4	-1.6	1	0
1.255	1.22952	5.814061	8.02458	-1.1	-1.1	1.2	0
1.26	1.15104	5.77482	8.09652	-0.9	-0.8	0.8	0
1.265	1.15104	5.74212	8.09652	-1.1	-1.2	1.1	0
1.27	1.15104	5.70288	8.12922	-0.7	-1.1	0.9	0
1.275	1.19028	5.70288	8.12922	-0.5	-1.1	0.3	0
1.28	1.15104	5.77482	8.057281	-0.6	-1.1	0.7	0
1.285	1.15104	5.77482	8.02458	-0.5	-1.1	0.4	0
1.29	1.22952	5.74212	8.057281	-0.2	-0.6	0.2	0
1.295	1.15104	5.74212	8.057281	0	-0.7	-0.1	0
1.3	1.11834	5.74212	8.02458	0.4	-0.2	0	0
1.305	1.11834	5.77482	8.09652	0.4	-0.2	-0.4	0
1.31	1.19028	5.70288	8.057281	0.7	0	-0.6	0
1.315	1.19028	5.66364	8.09652	0.8	0.9	-0.4	0
1.32	1.19028	5.74212	8.12922	0.7	1.1	-0.2	0
1.325	1.11834	5.814061	8.12922	1.1	0.8	-0.1	0
1.33	1.15104	5.814061	8.09652	0.8	0.9	-0.4	0
1.335	1.03986	5.814061	8.09652	0.8	0.7	-0.4	0
1.34	1.11834	5.814061	8.02458	1.1	0.8	-0.3	0
1.345	1.0791	5.886	8.057281	1	0.8	-0.5	0
1.35	1.15104	5.77482	8.057281	0.9	0.7	-0.4	0
1.355	1.19028	5.886	8.02458	1	0.4	-0.6	0
1.36	1.11834	5.77482	8.12922	1	0.7	-0.2	0
1.365	1.19028	5.814061	8.057281	1.2	0.1	-0.7	0
1.37	1.19028	5.74212	8.09652	0.9	0.3	-0.3	0
1.375	1.15104	5.814061	8.057281	1	0.3	-0.4	0
1.38	1.15104	5.814061	8.09652	1.1	0.1	-0.9	0
1.385	1.15104	5.84676	8.09652	1.1	0.8	-0.8	0
1.39	1.19028	5.84676	8.09652	1.3	0.6	-0.9	0
1.395	1.15104	5.814061	8.02458	1.2	0.8	-0.9	0
1.4	1.19028	5.70288	7.985341	1.1	0.6	-0.8	0
1.405	1.15104	5.814061	8.057281	1.6	1.1	-0.8	0
1.41	1.30146	5.70288	8.09652	1.4	1.2	-1	0
1.415	1.19028	5.74212	8.02458	1.4	1.4	-1	0
1.42	1.11834	5.814061	7.985341	1.5	1.4	-0.7	0
1.425	1.15104	5.814061	8.057281	1.6	1.1	-1.1	0
1.43	1.03986	5.814061	8.057281	2.3	1.6	-0.7	0
1.435	1.15104	5.77482	8.02458	2.5	1.8	-0.6	0
1.44	1.11834	5.77482	8.057281	2.1	1.1	-1.1	0
1.445	1.22952	5.814061	8.09652	1.8	1.4	-1.4	0
1.45	1.15104	5.77482	8.057281	2.1	1.6	-1.4	0
1.455	1.11834	5.84676	8.02458	2.1	1.8	-1.1	0
1.46	1.15104	5.84676	8.09652	2.3	2.6	-1.5	0
1.465	1.11834	5.84676	8.12922	2.2	2	-1.7	0
1.47	1.11834	5.77482	8.057281	2.5	1.8	-1.5	0
1.475	1.11834	5.84676	8.02458	2	2.1	-2	0
1.48	1.15104	5.886	8.02458	2.2	2.1	-1.7	0
1.485	1.11834	5.77482	8.057281	1.8	2.1	-2.1	0
1.49	1.0791	5.77482	8.09652	1.4	2.9	-1.8	0
1.495	1.0791	5.77482	8.02458	1	3.2	-2	0
1.5	1.15104	5.814061	8.057281	1	2.4	-2.1	0
1.505	1.15104	5.886	8.057281	0.9	2.2	-1.4	0
1.51	1.11834	5.814061	8.12922	0.7	2.3	-1.1	0
1.515	1.11834	5.84676	8.12922	0.7	2.8	-0.9	0
1.52	1.11834	5.886	8.02458	1.1	2.3	-1.1	0
1.525	1.0791	5.886	8.057281	0.9	2.2	-1.4	0
1.53	1.11834	5.84676	8.057281	0.1	1.9	-1.1	0
1.535	1.0791	5.886	8.09652	0.3	1.7	-1.1	0
1.54	1.15104	5.814061	8.057281	0.2	1.5	-0.8	0
1.545	1.11834	5.814061	8.057281	0.1	1	-1.1	0
1.55	1.11834	5.77482	8.09652	0	0.9	-1.1	0
1.555	1.15104	5.74212	8.02458	-0.4	0.9	-0.7	0
1.56	1.0791	5.84676	8.057281	-0.2	1.9	-0.8	0
1.565	1.11834	5.814061	8.02458	0	1.8	-0.9	0
1.57	1.0791	5.814061	8.057281	-0.2	1.6	-1.1	0
1.575	1.19028	5.84676	8.09652	-0.7	1.8	-0.9	0
1.58	1.15104	5.814061	8.057281	-0.2	2.1	-0.7	0
1.585	1.11834	5.84676	8.02458	-0.1	1.6	-0.4	0
1.59	1.0791	5.814061	8.09652	-0.3	1.6	-0.4	0
1.595	1.03986	5.77482	8.057281	0	1.8	-0.9	0
1.6	1.11834	5.77482	8.02458	-0.3	1.5	-1.1	0
1.605	1.15104	5.77482	8.02458	-0.2	1.1	-1	0
1.61	1.11834	5.77482	8.02458	0.1	0.7	-0.4	0
1.615	1.03986	5.814061	8.057281	0	0.5	-0.7	0
1.62	1.0791	5.77482	8.057281	0	0.4	-0.4	0
1.625	1.11834	5.77482	8.057281	0	0.9	-0.3	0
1.63	1.11834	5.814061	8.09652	0	0.6	-0.8	0
1.635	1.03986	5.84676	8.057281	0.1	0.5	-0.4	0
1.64	1.11834	5.77482	8.057281	0.1	0.7	-0.9	0
1.645	1.11834	5.814061	8.12922	-0.1	0.3	-0.7	0
1.65	1.11834	5.814061	7.985341	-0.2	0.1	-0.5	0
1.655	1.11834	5.84676	8.02458	-0.4	0.3	-0.7	0
1.66	1.11834	5.814061	8.02458	-0.1	0.4	-0.4	0
1.665	1.0791	5.886	7.985341	0.2	0.1	-0.4	0
1.67	1.11834	5.814061	8.057281	0	0.4	-0.2	0
1.675	1.0791	5.814061	8.02458	0	0.5	-0.4	0
1.68	1.15104	5.70288	8.09652	0	0.3	-0.2	0
1.685	1.15104	5.74212	8.057281	0	0.7	-0.1	0
1.69	1.15104	5.84676	7.985341	0	0.8	-0.7	0
1.695	1.0791	5.814061	8.057281	0	0.8	0	0
1.7	1.11834	5.814061	8.09652	-0.2	0.2	-0.2	0
1.705	1.03986	5.814061	8.09652	-0.6	0.4	-0.6	0
1.71	1.03986	5.84676	8.057281	-0.3	0.9	-0.6	0
1.715	1.03986	5.84676	8.057281	-0.5	0.4	-0.7	0
1.72	1.11834	5.77482	8.09652	-0.1	0.1	-0.4	0
1.725	1.11834	5.814061	8.057281	0	1.4	-0.5	0
1.73	1.15104	5.814061	8.02458	-0.3	1.5	-0.7	0
1.735	1.11834	5.814061	8.057281	0	1	-0.7	0
1.74	1.15104	5.814061	8.057281	0	1.2	-0.4	0
1.745	1.11834	5.77482	8.02458	0.2	1	-0.3	0
1.75	1.0791	5.814061	8.057281	0.2	0.7	-0.7	0
1.755	1.11834	5.814061	8.057281	0.1	0.4	-0.4	0
1.76	1.11834	5.814061	7.985341	0	0.7	-0.5	0
1.765	1.11834	5.84676	8.057281	-0.2	0.9	-0.2	0
1.77	1.15104	5.814061	8.057281	-0.1	1	-0.7	0
1.775	1.03986	5.814061	8.057281	-0.2	1	-0.3	0
1.78	1.15104	5.77482	8.09652	-0.6	0.9	-0.4	0
1.785	1.11834	5.84676	8.057281	-0.2	0.3	-1.1	0
1.79	1.0791	5.814061	8.09652	-0.1	0.8	-0.4	0
1.795	1.15104	5.77482	8.09652	0	1.4	-0.4	0
1.8	1.15104	5.814061	8.09652	0	0.5	-0.4	0
1.805	1.11834	5.84676	7.985341	-0.2	0.3	-0.2	0
1.81	1.11834	5.84676	8.09652	0	0.3	-0.4	0
1.815	1.11834	5.814061	8.057281	0.1	0.2	-0.7	0
1.82	1.11834	5.77482	8.057281	0.1	0.4	-0.7	0
1.825	1.15104	5.814061	8.057281	0.4	1.1	-0.2	0
1.83	1.11834	5.814061	8.12922	0.2	1.1	0	0
1.835	1.11834	5.84676	8.09652	0	0.6	-0.5	0
1.84	1.15104	5.77482	8.09652	0	0.5	-0.9	0
1.845	1.11834	5.814061	8.02458	0.4	0.4	-0.9	0
1.85	1.0791	5.814061	8.02458	0.6	0.6	-0.2	0
1.855	1.11834	5.84676	8.057281	0.5	0.6	-0.5	0
1.86	1.03986	5.92524	8.057281	0.2	0.2	-0.6	0
1.865	1.11834	5.886	8.02458	0	0.2	-0.2	0
1.87	1.15104	5.84676	8.02458	0	0.3	-0.3	0
1.875	1.0791	5.84676	7.985341	0	0.6	0	0
1.88	1.11834	5.814061	8.02458	0.2	0.4	-0.3	0
1.885	1.11834	5.814061	8.02458	0.4	0.4	-0.2	0
1.89	1.11834	5.77482	8.057281	0	0	-0.3	0
1.895	1.0791	5.74212	8.09652	0	0.8	-0.2	0
1.9	1.11834	5.70288	8.12922	-0.3	0.7	-0.2	0
1.905	1.15104	5.814061	8.12922	0	0.5	-0.1	0
1.91	1.11834	5.84676	8.09652	0.7	0.6	0.1	0
1.915	1.0791	5.886	8.02458	0.5	0.3	0	0
1.92	1.03986	5.74212	8.02458	0.5	0.3	-0.2	0
1.925	1.0791	5.77482	7.985341	0.7	1.2	-0.4	0
1.93	1.11834	5.84676	8.057281	0.6	0.9	-0.9	0
1.935	1.0791	5.886	8.057281	0.4	0.8	-0.8	0
1.94	1.11834	5.84676	8.02458	0.5	0.9	-0.4	0
1.945	1.0791	5.84676	8.057281	0.7	0.6	-0.4	0
1.95	1.11834	5.814061	8.057281	0.4	0.5	-0.8	0
1.955	1.11834	5.814061	8.057281	0.1	0.4	-0.4	0
1.96	1.11834	5.814061	8.09652	-0.1	0.8	-0.2	0
1.965	1.19028	5.84676	8.02458	0	0.7	-0.1	0
1.97	1.19028	5.77482	8.09652	0.2	0.7	0	0
1.975	1.15104	5.814061	8.02458	0.4	0.7	-0.4	0
1.98	1.11834	5.814061	8.057281	0.6	0.7	-0.5	0
1.985	1.11834	5.814061	8.057281	0.9	0.2	-0.7	0
1.99	1.0791	5.814061	8.02458	0.7	0.9	-0.9	0
1.995	1.0791	5.84676	8.09652	0.9	1	-0.4	0
2	1.0791	5.814061	8.12922	0.7	0.6	-0.4	0
2.005	1.11834	5.886	7.985341	0.3	0.2	0.1	0
2.01	1.15104	5.814061	8.02458	0.3	0.3	-0.4	0
2.015	1.11834	5.886	8.02458	0.4	0.4	-0.3	0
2.02	1.11834	5.84676	7.985341	0.8	0.6	-0.1	0
2.025	1.11834	5.814061	8.09652	0.7	1	-0.7	0
2.03	1.11834	5.84676	8.09652	0.8	1	0.2	0
2.035	1.11834	5.814061	8.16846	0.3	0.9	-0.1	0
2.04	1.0791	5.814061	8.057281	0.1	0.3	0	0
2.045	1.0791	5.84676	8.02458	0	0.4	0.2	0
2.05	1.11834	5.77482	7.985341	0.1	0.3	0.2	0
2.055	1.11834	5.84676	7.952641	0.5	0.4	0	0
2.06	1.0791	5.886	7.985341	0.2	0.3	-0.8	0
2.065	1.0791	5.886	7.952641	0.4	0.8	-0.2	0
2.07	1.11834	5.814061	8.02458	0.2	0.3	-0.5	0
2.075	1.11834	5.886	8.02458	0	0.5	-0.2	0
2.08	1.00716	5.84676	8.057281	0.4	0.7	-0.3	0
2.085	1.11834	5.886	8.057281	0.7	1	-0.6	0
2.09	1.15104	5.84676	8.057281	0.4	0.7	-0.2	0
2.095	1.15104	5.92524	8.057281	0	0.9	-0.4	0
2.1	1.11834	5.814061	8.09652	0.1	0.9	-0.3	0
2.105	1.0791	5.95794	7.952641	-0.6	0.4	-0.2	0
2.11	1.03986	5.92524	7.985341	-0.5	0.4	-0.6	0
2.115	1.11834	5.92524	8.02458	-1	0.6	-0.6	0
2.12	1.0791	5.886	8.02458	-0.8	0.6	-0.1	0
2.125	1.15104	5.814061	8.09652	-1	0.5	-0.4	0
2.13	1.11834	5.84676	8.02458	-0.9	0.4	-0.3	0
2.135	1.11834	5.886	8.057281	-1.1	0.6	-0.2	0
2.14	1.0791	5.886	8.057281	-1.1	0.7	-0.7	0
2.145	1.11834	5.84676	8.09652	-1	0.8	-0.9	0
2.15	1.15104	5.814061	8.09652	-1.3	0.3	-0.4	0
2.155	1.03986	5.84676	8.057281	-1.1	0	-0.4	0
2.16	1.11834	5.814061	8.057281	-1.2	0	-0.6	0
2.165	1.00716	5.814061	8.09652	-1.4	-0.3	-0.7	0
2.17	1.15104	5.814061	8.09652	-1.8	-0.2	-0.3	0
2.175	1.11834	5.886	7.952641	-2.1	0	-0.7	0
2.18	1.11834	5.814061	8.057281	-1.8	-0.4	-0.6	0
2.185	1.11834	5.84676	7.985341	-1.5	-0.4	-0.4	0
2.19	1.11834	5.814061	8.057281	-1.6	-0.5	-0.1	0
2.195	1.11834	5.77482	8.02458	-1.8	-0.3	0	0
2.2	1.11834	5.77482	8.057281	-1.8	0	0	0
2.205	1.11834	5.814061	8.02458	-1.6	0	-0.3	0
2.21	1.15104	5.74212	8.057281	-1.8	-0.4	0.1	0
2.215	1.11834	5.84676	8.057281	-1.1	-0.4	0	0
2.22	1.11834	5.814061	8.02458	-1.1	-0.4	-0.3	0
2.225	1.03986	5.814061	8.057281	-0.9	-0.2	-0.4	0
2.23	1.15104	5.84676	8.12922	-0.7	0.2	-0.4	0
2.235	1.0791	5.77482	8.12922	-0.4	0.4	-0.6	0
2.24	1.11834	5.77482	8.12922	-0.7	0.1	-0.7	0
2.245	1.11834	5.814061	8.057281	-1.1	0	0	0
2.25	1.03986	5.77482	8.057281	-1	-0.4	-0.2	0
2.255	1.15104	5.814061	8.057281	-1.4	-0.3	-0.3	0
2.26	1.11834	5.77482	8.057281	-0.9	-0.3	-0.1	0
2.265	1.11834	5.814061	8.02458	-0.7	0	0	0
2.27	1.19028	5.74212	8.09652	-0.8	-0.4	0	0
2.275	1.15104	5.77482	8.09652	-0.7	-0.1	-0.1	0
2.28	1.11834	5.814061	8.12922	-0.3	0.3	0	0
2.285	1.11834	5.814061	8.09652	0.2	0	-0.5	0
2.29	1.19028	5.77482	8.20116	0	-0.1	-0.4	0
2.295	1.11834	5.77482	8.20116	-0.5	0.2	-0.2	0
2.3	1.19028	5.814061	8.057281	-0.6	0	-0.6	0
2.305	1.0791	5.84676	8.057281	-0.7	0	-0.4	0
2.31	1.0791	5.814061	8.09652	-0.1	0.1	-0.3	0
2.315	1.03986	5.92524	8.057281	0	-0.2	-0.2	0
2.32	1.15104	5.77482	8.02458	-0.4	-0.2	-0.5	0
2.325	1.11834	5.814061	8.09652	-0.9	-0.1	-0.2	0
2.33	1.0791	5.814061	8.057281	-0.8	0	-0.4	0
2.335	1.11834	5.84676	8.057281	-1	-0.3	-0.9	0
2.34	1.0791	5.77482	8.09652	-1.1	-0.3	-0.4	0
2.345	1.15104	5.77482	8.02458	-1.1	-0.4	-0.6	0
2.35	1.15104	5.70288	8.057281	-0.9	-0.2	-0.2	0
2.355	1.15104	5.74212	7.985341	-0.4	0	-0.1	0
2.36	1.15104	5.77482	8.057281	-0.5	0	0.2	0
2.365	1.19028	5.74212	8.057281	-0.1	0.1	0.2	0
2.37	1.15104	5.70288	8.057281	-0.2	0.2	-0.1	0
2.375	1.11834	5.70288	8.057281	0	0.9	0	0
2.38	1.11834	5.70288	8.12922	0.4	0.1	-0.6	0
2.385	1.0791	5.74212	8.09652	0	-0.2	-0.5	0
2.39	1.0791	5.74212	8.09652	-0.1	0	-0.2	0
2.395	1.0791	5.814061	8.09652	-0.3	0.1	-0.6	0
2.4	1.15104	5.77482	8.12922	-0.2	0	-0.4	0
2.405	1.11834	5.77482	8.09652	-0.1	0.2	-0.2	0
2.41	1.11834	5.77482	8.057281	0.1	0.3	-0.2	0
2.415	1.03986	5.77482	8.09652	0.2	0	-0.7	0
2.42	1.0791	5.814061	8.09652	0	-0.7	-0.5	0
2.425	1.03986	5.84676	8.057281	0	-0.8	-0.4	0
2.43	1.11834	5.77482	8.12922	-0.4	-0.9	-0.5	0
2.435	1.03986	5.84676	8.057281	-0.9	-0.5	0	0
2.44	1.11834	5.84676	8.16846	-0.7	-1.1	-0.2	0
2.445	1.19028	5.77482	8.16846	-0.9	-1.7	0	0
2.45	1.15104	5.77482	8.16846	-0.9	-1.6	-0.1	0
2.455	1.15104	5.814061	8.09652	-0.4	-1.6	0	0
2.46	1.0791	5.77482	8.057281	-0.4	-1.8	0.2	0
2.465	1.03986	5.814061	8.20116	-0.9	-2.1	0.1	0
2.47	1.03986	5.886	8.16846	-0.7	-2.9	-0.2	0
2.475	1.03986	5.99718	8.20116	-1	-3.4	-0.1	0
2.48	1.00716	5.92524	8.057281	-1.5	-4.2	0	0
2.485	1.00716	5.99718	8.09652	-2.1	-5.1	0.5	0
2.49	1.00716	5.92524	8.20116	-2.3	-6.3	0.2	0
2.495	1.00716	5.95794	8.12922	-3	-7.1	1	0
2.5	1.00716	5.886	8.16846	-3.2	-8.4	0.7	0
2.505	1.11834	5.77482	8.12922	-3.4	-10.1	0.9	0
2.51	1.22952	5.74212	8.12922	-3.1	-11	1.4	0
2.515	1.30146	5.77482	8.27964	-2.9	-13	2.5	0
2.52	1.37994	5.814061	8.42352	-3	-14.2	2.6	0
2.525	1.37994	5.84676	8.312341	-3	-15.8	3.5	0
2.53	1.37994	5.70288	8.09652	-2.6	-18	4.8	0
2.535	1.41264	5.591701	7.80222	-2.8	-17.9	4.8	0
2.54	1.53036	5.55246	7.9134	-2.3	-17.3	5.3	0
2.545	1.56306	5.591701	8.12922	-1.6	-16.7	5.3	0
2.55	1.41264	5.70288	8.27964	-1.1	-17.5	5.8	0
2.555	1.41264	5.70288	8.057281	-1.6	-18.4	6.3	0
2.56	1.49112	5.519761	7.87416	-1.8	-19.3	6	0
2.565	1.64154	5.44782	7.76952	-0.9	-18.2	6.7	0
2.57	1.75272	5.33664	7.73028	-0.2	-16.5	6.9	0
2.575	1.79196	5.2974	7.69758	0.6	-15.6	7.3	0
2.58	1.8639	5.18622	7.73028	2	-14.3	8.1	0
2.585	1.79196	5.18622	7.87416	3.1	-13	8.2	0
2.59	1.79196	5.36934	8.16846	3.8	-12.2	7.3	0
2.595	1.82466	5.519761	8.312341	3.8	-12.1	6.5	0
2.6	1.79196	5.70288	8.09652	3.5	-12.3	5.4	0
2.605	1.79196	5.84676	8.02458	2.6	-13	4	0
2.61	1.75272	6.03642	8.057281	1.7	-13	3.5	0
2.615	1.56306	6.219541	8.20116	1	-13.4	3.5	0
2.62	1.41264	6.291481	8.057281	0	-14.2	3.9	0
2.625	1.3407	6.10836	7.80222	-1.2	-15.1	5.3	0
2.63	1.49112	5.95794	7.69758	-1.9	-13.7	6.3	0
2.635	1.45188	5.84676	7.76952	-1.8	-12.6	7.2	0
2.64	1.41264	5.63094	7.80222	-0.9	-11.6	7.5	0
2.645	1.41264	5.48052	7.84146	-0.9	-10.7	7.6	0
2.65	1.6023	5.36934	7.952641	0	-8.6	7.9	0
2.655	1.6023	5.36934	7.952641	0.7	-7.8	7.4	0
2.66	1.56306	5.2974	7.80222	0.4	-5.8	5.6	0
2.665	1.45188	5.25816	7.80222	1.6	-3.2	3.4	0
2.67	1.53036	5.519761	7.952641	2.7	-1.3	2.1	0
2.675	1.49112	5.74212	7.985341	3.2	0.7	1.2	0
2.68	1.37994	5.63094	7.87416	3.2	0.9	-0.2	0
2.685	1.45188	5.63094	7.80222	3.5	1.9	-1.1	0
2.69	1.64154	5.70288	7.87416	3.9	3.6	-2.1	0
2.695	1.67424	5.63094	7.87416	4.9	4.4	-1.9	0
2.7	1.6023	5.519761	7.84146	5.8	5.5	-2.7	0
2.705	1.45188	5.519761	8.02458	7.3	5.5	-2.8	0
2.71	1.26876	5.70288	8.312341	7.2	6.2	-3	0
2.715	1.30146	5.84676	8.16846	7	6.7	-3	0
2.72	1.45188	5.886	7.985341	6.8	6.4	-3	0
2.725	1.45188	5.814061	7.952641	7	5.9	-3.4	0
2.73	1.3407	5.55246	7.69758	7	8.4	-4.6	0
2.735	1.19028	5.33664	7.76952	7.5	11.4	-6.4	0
2.74	1.19028	5.18622	7.9134	8.4	13.8	-7.9	0
2.745	1.26876	5.22546	7.952641	9.3	15.8	-9.5	0
2.75	1.37994	5.48052	7.952641	9.9	16.8	-10.7	0
2.755	1.30146	5.63094	8.09652	10.7	17	-11.6	0
2.76	1.22952	5.74212	8.02458	11.1	16.5	-12.8	0
2.765	1.15104	5.70288	8.057281	10.9	15.8	-13.3	0
2.77	1.0791	5.886	8.38428	10.5	14.7	-13.6	0
2.775	0.96792	6.14106	8.495461	10	13	-13.3	0
2.78	0.92868	6.1803	8.2404	9.7	11.1	-11.9	0
2.785	1.11834	6.06912	8.057281	8.9	9.9	-10.9	0
2.79	1.19028	6.06912	8.02458	8	8.9	-9.9	0
2.795	1.19028	6.03642	7.9134	7	8.2	-8.1	0
2.8	1.22952	6.03642	8.057281	6.1	8.6	-7.7	0
2.805	1.3407	6.03642	8.09652	6.1	8.8	-7.4	0
2.81	1.37994	6.06912	7.952641	5.5	8.8	-7.4	0
2.815	1.41264	6.03642	7.985341	4.7	9.9	-7.5	0
2.82	1.41264	5.99718	7.985341	3.9	10	-8.3	0
2.825	1.37994	6.03642	8.02458	3.2	9.5	-8.6	0
2.83	1.26876	6.10836	8.20116	3.2	9.5	-8.6	0
2.835	1.19028	6.10836	8.09652	3.6	8.9	-8.4	0
2.84	1.30146	6.06912	7.985341	3.2	8.6	-8	0
2.845	1.30146	6.03642	7.985341	3.3	8.2	-7.3	0
2.85	1.19028	6.10836	7.985341	4	8.1	-6.5	0
2.855	1.22952	6.06912	7.952641	3.7	6.7	-6	0
2.86	1.30146	5.99718	7.985341	3.7	6.1	-5.1	0
2.865	1.26876	5.84676	7.952641	3.7	5.3	-4.6	0
2.87	1.26876	5.814061	8.057281	3.9	5.1	-5.1	0
2.875	1.30146	5.886	7.952641	3.6	4.9	-5.6	0
2.88	1.3407	5.92524	7.952641	4	4.8	-6	0
2.885	1.45188	5.92524	7.985341	4	5.3	-5.8	0
2.89	1.45188	5.95794	7.985341	4.3	5.5	-6.3	0
2.895	1.49112	6.06912	7.84146	4.5	5.2	-7	0
2.9	1.30146	6.14106	7.84146	4.3	5.7	-6.8	0
2.905	1.3407	6.219541	7.80222	3.7	6.3	-6.8	0
2.91	1.26876	6.10836	7.80222	3.8	7.2	-6.4	0
2.915	1.26876	6.219541	7.87416	4.4	6.8	-5.9	0
2.92	1.19028	6.219541	7.952641	4.6	6.7	-5.8	0
2.925	1.22952	6.03642	7.87416	4.8	6.1	-5.8	0
2.93	1.11834	6.06912	7.952641	5.2	6.3	-5.8	0
2.935	1.00716	6.06912	8.057281	5.4	7.3	-5.8	0
2.94	1.00716	5.95794	8.02458	5.2	7.5	-5.6	0
2.945	1.00716	6.10836	7.952641	4.9	8.2	-5.1	0
2.95	1.00716	5.99718	7.952641	5.4	7.2	-4.8	0
2.955	1.00716	5.99718	8.02458	6	7.2	-4.6	0
2.96	1.03986	6.03642	7.952641	5.9	6.4	-3.7	0
2.965	1.03986	6.10836	7.9134	5.4	6	-3.3	0
2.97	1.00716	6.03642	7.985341	5.3	5.8	-2.5	0
2.975	1.00716	6.14106	8.02458	5.3	5.6	-1.6	0
2.98	1.00716	6.06912	8.02458	4.6	5.1	-1.4	0
2.985	1.0791	6.10836	7.985341	5.2	4.3	-1.4	0
2.99	1.03986	6.06912	8.02458	4.6	3.2	-1.2	0
2.995	1.03986	5.99718	7.985341	4	2.5	-0.9	0
3	1.0791	6.06912	7.985341	4.4	2	-0.5	0
3.005	1.19028	6.1803	7.80222	4.3	0.9	0.1	0
3.01	1.22952	6.14106	7.84146	4.2	0.9	0	0
3.015	1.00716	6.1803	7.80222	3.7	0.1	0.2	0
3.02	1.0791	6.06912	7.84146	3.5	0	1.1	0
3.025	1.0791	6.03642	7.84146	3.9	-0.6	1.6	0
3.03	1.0791	6.03642	7.87416	3.1	-0.4	1.9	0
3.035	1.11834	6.06912	7.952641	3.2	-0.5	1.7	0
3.04	1.15104	6.10836	8.02458	3.8	-0.4	1.8	0
3.045	1.11834	6.10836	7.952641	3.6	-0.6	2.1	0
3.05	1.19028	6.06912	7.985341	3.4	-0.1	2.1	0
3.055	1.15104	6.10836	7.9134	3.5	-0.1	2.2	0
3.06	1.11834	6.14106	7.87416	3.2	0.2	1.4	0
3.065	1.11834	6.10836	7.9134	2.8	0.6	0.7	0
3.07	1.0791	6.219541	7.84146	2.5	1.2	0.9	0
3.075	1.03986	6.14106	7.84146	1.8	0.9	0.9	0
3.08	1.03986	6.14106	7.87416	1.1	0.7	1.4	0
3.085	1.00716	6.14106	7.9134	0.5	1.1	1.2	0
3.09	1.0791	6.14106	7.9134	0	1.2	1.1	0
3.095	1.0791	6.10836	7.87416	-0.4	1.4	1.1	0
3.1	1.11834	6.03642	7.985341	-0.6	0.7	1.1	0
3.105	1.03986	6.06912	7.952641	-0.8	0.8	0.9	0
3.11	1.03986	6.03642	7.985341	-1.1	0.2	0.7	0
3.115	1.0791	6.10836	7.952641	-1.5	-0.1	1.4	0
3.12	1.03986	6.03642	7.952641	-2.1	-0.1	0.7	0
3.125	1.03986	6.03642	7.952641	-2.3	-0.4	0.4	0
3.13	1.0791	6.06912	7.87416	-2.8	0	0	0
3.135	1.0791	6.06912	7.87416	-3.6	0	-0.2	0
3.14	1.19028	6.06912	7.84146	-3.9	-0.5	-0.2	0
3.145	1.19028	6.14106	7.76952	-4.5	-0.7	-0.7	0
3.15	1.22952	6.06912	7.80222	-4.8	0	-0.4	0
3.155	1.22952	6.14106	7.87416	-5.2	0.2	-0.4	0
3.16	1.19028	6.10836	7.9134	-6	0	-0.8	0
3.165	1.19028	6.10836	7.9134	-6.7	0	-1.1	0
3.17	1.22952	6.06912	7.87416	-6.2	0.1	-1.5	0
3.175	1.03986	5.99718	7.9134	-6.3	0.2	-1.4	0
3.18	1.00716	6.03642	7.9134	-6	0	-0.9	0
3.185	1.03986	6.06912	7.87416	-5.8	-0.4	0	0
3.19	0.92868	6.03642	7.952641	-5.7	-0.5	0.5	0
3.195	0.92868	6.06912	7.985341	-5.8	-1.2	1.3	0
3.2	1.0791	5.95794	7.952641	-5.3	-1.4	2.3	0
3.205	1.00716	5.92524	7.87416	-4.6	-1.4	3.4	0
3.21	1.03986	5.92524	7.952641	-4.3	-1.8	4.1	0
3.215	1.0791	5.886	7.952641	-3.9	-2.5	3.5	0
3.22	1.03986	5.84676	8.02458	-4.1	-2.9	3.7	0
3.225	1.0791	5.92524	7.985341	-3.7	-3.2	4.3	0
3.23	1.15104	5.99718	7.952641	-3.5	-3.3	4.2	0
3.235	1.00716	5.92524	7.985341	-3	-2.8	4.8	0
3.24	0.92868	5.886	7.952641	-2.9	-3	5.1	0
3.245	0.96792	5.95794	7.952641	-2.7	-3.4	5.8	0
3.25	1.00716	5.95794	7.952641	-2.3	-3.7	6.2	0
3.255	1.0791	5.92524	7.952641	-2.5	-3.9	6.7	0
3.26	1.19028	5.84676	7.985341	-2.8	-5	5.6	0
3.265	1.03986	6.06912	7.985341	-3	-6.3	4.3	0
3.27	1.22952	5.99718	7.87416	-2.4	-5.3	6.3	0
3.275	1.22952	5.99718	7.87416	-2.7	-5.4	6.6	0
3.28	1.15104	5.99718	7.985341	-3.1	-5.8	7.4	0
3.285	1.15104	5.92524	7.952641	-3	-5.6	7.5	0
3.29	1.11834	5.92524	7.985341	-3.6	-6.5	7.7	0
3.295	1.15104	5.92524	7.985341	-4.2	-7.1	8.1	0
3.3	1.15104	5.92524	8.02458	-4.2	-7.2	8.1	0
3.305	1.19028	5.886	7.985341	-4.2	-7.1	7.9	0
3.31	1.19028	5.84676	8.057281	-4.4	-6.9	7.6	0
3.315	1.22952	5.92524	8.057281	-4.4	-7.1	6.5	0
3.32	1.30146	5.886	8.057281	-4	-6	6.4	0
3.325	1.45188	5.92524	7.985341	-3.8	-5.1	6	0
3.33	1.41264	5.886	7.952641	-4	-4.6	5.7	0
3.335	1.45188	5.886	7.952641	-4.6	-3.9	5.1	0
3.34	1.53036	5.92524	7.985341	-4.9	-3.7	4.6	0
3.345	1.49112	5.99718	7.952641	-4.5	-3	3.9	0
3.35	1.56306	5.84676	7.9134	-4.5	-2.9	2	0
3.355	1.56306	5.886	7.9134	-4.4	-2.5	2	0
3.36	1.67424	5.84676	7.87416	-3.6	-2.3	2	0
3.365	1.64154	5.84676	7.952641	-3.2	-1.8	1.8	0
3.37	1.45188	5.886	7.985341	-2.8	-1.4	2.4	0
3.375	1.49112	5.886	7.952641	-2	-1.4	2.9	0
3.38	1.56306	5.84676	7.9134	-1.5	-1.1	2.3	0
3.385	1.53036	5.84676	7.9134	-0.5	-0.9	1.9	0
3.39	1.53036	5.814061	7.952641	-0.6	-0.7	1.6	0
3.395	1.6023	5.95794	7.9134	-0.9	-0.3	1.6	0
3.4	1.6023	5.95794	7.87416	-0.2	0	1.3	0
3.405	1.49112	5.95794	7.87416	0.2	0	1.1	0
3.41	1.45188	5.92524	7.952641	0.9	-0.3	1.3	0
3.415	1.45188	5.92524	7.87416	1	-0.2	1.4	0
3.42	1.41264	5.886	7.985341	1.6	0.3	1.1	0
3.425	1.41264	5.95794	7.87416	1.9	0.3	1.4	0
3.43	1.49112	5.95794	7.9134	2.6	0.3	1.1	0
3.435	1.41264	5.84676	7.985341	3	0.6	0.7	0
3.44	1.3407	5.886	7.9134	3.5	0.7	1.4	0
3.445	1.37994	5.814061	7.985341	3.2	0.2	1.6	0
3.45	1.41264	5.886	7.985341	2.7	0.3	1.1	0
3.455	1.45188	5.99718	7.952641	3	0.4	0.7	0
3.46	1.37994	5.95794	7.952641	3	0.7	1	0
3.465	1.3407	5.886	7.985341	3.2	1.1	1.1	0
3.47	1.26876	5.814061	8.057281	3.3	1	1.1	0
3.475	1.30146	5.92524	7.952641	3.5	1.6	1.4	0
3.48	1.3407	5.95794	7.952641	3	1.3	0.9	0
3.485	1.30146	5.95794	7.952641	3.4	0.6	1.3	0
3.49	1.26876	5.886	8.02458	3.9	1.6	1.5	0
3.495	1.22952	5.814061	7.985341	4.6	2.1	1.8	0
3.5	1.26876	5.74212	8.02458	5.1	1.6	2.2	0
3.505	1.30146	5.74212	8.09652	5.6	1.4	2	0
3.51	1.30146	5.814061	8.057281	6.4	1.1	1.9	0
3.515	1.41264	5.84676	7.952641	6.3	0.9	1.5	0
3.52	1.3407	5.92524	7.87416	7.2	0.4	0.3	0
3.525	1.22952	5.84676	7.985341	8.3	0.5	0.9	0
3.53	1.22952	5.814061	7.985341	9.2	0.7	1.3	0
3.535	1.45188	5.84676	7.952641	10.1	0.7	1.9	0
3.54	1.6023	5.84676	7.985341	10.8	0.9	2.1	0
3.545	1.6023	5.814061	8.02458	11.5	0.8	1.8	0
3.55	1.56306	5.92524	7.985341	12.3	1.1	1.3	0
3.555	1.53036	5.92524	7.9134	13	1.2	0.9	0
3.56	1.45188	5.92524	7.87416	13.5	1.5	0.7	0
3.565	1.45188	5.95794	7.84146	13.6	1.8	0.3	0
3.57	1.56306	5.92524	7.87416	14.7	1.8	0.3	0
3.575	1.53036	6.03642	7.80222	15.8	1.4	-0.2	0
3.58	1.41264	5.99718	7.9134	16.3	1.7	-0.5	0
3.585	1.3407	6.03642	7.87416	17	2.4	-1.1	0
3.59	1.30146	5.95794	7.9134	18.1	2.3	-0.9	0
3.595	1.22952	5.95794	7.9134	19.6	2.9	-1.1	0
3.6	1.19028	5.92524	7.952641	21.1	2.5	0	0
3.605	1.26876	5.84676	7.985341	22.9	2	0.6	0
3.61	1.15104	5.77482	8.02458	25.6	1.4	1.7	0
3.615	1.0791	5.886	8.12922	28.1	0.1	3.1	0
3.62	1.0791	5.814061	8.02458	30.8	-1.1	3.9	0
3.625	1.26876	5.84676	8.02458	33.9	-3	5.5	0
3.63	1.22952	5.84676	8.057281	37	-3.7	6.3	0
3.635	1.64154	5.814061	8.16846	40.2	-4.6	6.2	0
3.64	2.27592	5.66364	8.27964	43.1	-4.2	5	0
3.645	1.8639	5.66364	7.952641	46.5	-0.7	1.6	0
3.65	1.49112	5.74212	8.12922	51.2	1.1	0.1	0
3.655	1.67424	5.66364	8.35158	55.5	0.6	-0.6	0
3.66	2.08626	5.63094	8.12922	60.7	-0.3	-3	0
3.665	2.23668	5.63094	8.16846	65.7	-0.4	-5.3	0
3.67	2.08626	5.55246	8.12922	72	-1.4	-7.6	0
3.675	1.97508	5.55246	8.20116	78.8	-3.4	-9.2	0
3.68	1.97508	5.66364	8.20116	85.5	-4.9	-10.7	0
3.685	1.90314	5.814061	8.2404	92.9	-5.1	-12.7	0
3.69	1.8639	6.03642	8.2404	99.2	-4	-13.7	0
3.695	1.90314	6.25224	8.20116	105.2	-2.5	-16.1	0
3.7	2.01432	6.25224	8.2404	111.1	-0.8	-18.4	0
3.705	1.82466	6.25224	8.20116	116.4	2.2	-20.9	0
3.71	1.26876	6.54654	8.16846	122.1	7.2	-23.3	0
3.715	1.22952	6.91932	8.27964	126.5	10.7	-24.6	0
3.72	1.45188	6.95202	8.38428	130.1	14	-27.3	0
3.725	1.41264	7.213621	8.52816	133	16.1	-29.8	0
3.73	1.6023	7.3575	8.711281	135.1	17.6	-31.7	0
3.735	1.8639	7.57986	8.52816	136.6	18.4	-34.7	0
3.74	2.30862	7.72374	8.42352	137.3	19.8	-38.4	0
3.745	2.45904	8.207701	8.600101	138.3	21.7	-42	0
3.75	2.49828	8.46276	8.63934	137.2	24.5	-46.6	0
3.755	2.01432	8.64588	8.82246	135.1	26	-50.6	0
3.76	1.64154	8.7963	9.14946	130.7	24	-54.8	0
3.765	1.45188	8.86824	9.437221	126.5	20	-58	0
3.77	1.41264	8.940181	8.96634	120.6	15	-61.5	0
3.775	2.05356	8.71782	7.80222	116.2	8.9	-64.4	0
3.78	2.98224	8.71782	7.84146	114.3	4	-66.7	0
3.785	3.9894	8.71782	8.96634	110.3	1.1	-68.1	0
3.79	4.40142	8.02458	11.07222	102.2	1.6	-69.4	0
3.795	3.4662	8.16846	13.61628	88.9	3.9	-73.2	0
3.8	4.17906	7.24632	13.32198	70.4	10.9	-78.4	0
3.805	3.9894	5.22546	12.5241	52.8	14.7	-77	0
3.81	2.9103	4.00902	12.26904	41.5	12.3	-74.9	0
3.815	3.61662	2.90376	12.09246	29.9	10	-72.8	0
3.82	4.88538	2.6814	11.43846	16.1	6.5	-67.4	0
3.825	5.85984	5.63094	10.5621	8.3	6.2	-62.7	0
3.83	6.304561	6.991261	15.17934	5.3	11.2	-59.2	0
3.835	5.78136	5.33664	14.95698	-19.1	18.3	-56	0
3.84	5.18622	4.34256	13.36122	-40.4	22.9	-53.5	0
3.845	4.59108	3.05418	12.4914	-55.2	25.3	-50.4	0
3.85	3.80628	1.83774	11.36652	-66.3	25.9	-47.3	0
3.855	3.24384	1.2099	10.34628	-74.1	25	-44.1	0
3.86	2.98224	0.8436601	9.692281	-78.4	21.4	-42.1	0
3.865	2.83182	0.8436601	9.437221	-81.2	17.2	-40.4	0
3.87	2.79912	0.9156	9.33258	-83.7	13	-37.9	0
3.875	2.83182	1.09872	9.36528	-85.9	9.1	-36.4	0
3.88	2.79912	1.2099	9.437221	-89.1	6.1	-34.5	0
3.885	2.72064	1.28184	9.47646	-92.5	3.1	-32.7	0
3.89	2.72064	1.43226	9.5484	-96.4	0.5	-30.1	0
3.895	2.6487	1.54344	9.5484	-100.8	-3.4	-27.4	0
3.9	2.68794	1.58268	9.5484	-104.5	-6.2	-25.8	0
3.905	2.72064	1.61538	9.47646	-107.7	-9.2	-23.5	0
3.91	2.72064	1.72656	9.36528	-110.6	-12.2	-20.5	0
3.915	2.75988	1.90968	9.293341	-113.3	-15.5	-17.7	0
3.92	2.87106	2.02086	9.33258	-115.7	-19	-13.7	0
3.925	2.94954	2.20398	9.18216	-117.6	-21.4	-10	0
3.93	3.06072	2.3544	9.2214	-119.7	-24.4	-6.5	0
3.935	3.21114	2.49828	9.14946	-120.9	-26.9	-2.8	0
3.94	3.32232	2.60946	9.07752	-121.8	-28.2	1.6	0
3.945	3.35502	2.6487	8.96634	-123.1	-30.5	6.5	0
3.95	3.39426	2.53752	8.78322	-122.7	-31.5	10.5	0
3.955	3.39426	2.60946	8.600101	-121.4	-32.6	14.4	0
3.96	3.35502	2.83182	8.52816	-119.6	-33.7	18.3	0
3.965	3.32232	3.16536	8.63934	-117.7	-35.7	22.3	0
3.97	3.35502	3.60354	8.78322	-115	-38.9	27.6	0
3.975	3.4335	4.04826	9.00558	-112.8	-41.4	32.1	0
3.98	3.58392	4.48644	9.2214	-111.5	-43.6	35.1	0
3.985	3.7278	4.74804	9.293341	-110.6	-44.1	38.1	0
3.99	3.84552	4.81998	9.2214	-109.4	-45	40.9	0
3.995	3.80628	5.04234	9.00558	-107.1	-44.8	44.2	0
4	3.76704	5.04234	8.894401	-104.3	-44.3	46.2	0
4.005	3.61662	5.36934	8.894401	-100.4	-45	48.5	0
4.01	3.4335	5.886	9.2214	-96.4	-48.7	51.6	0
4.015	3.24384	6.585781	9.40452	-92.7	-52.9	54.6	0
4.02	3.28308	7.17438	9.5811	-89.7	-58.8	58.3	0
4.025	3.35502	7.6518	9.875401	-87.5	-65	62.4	0
4.03	3.50544	8.057281	10.01928	-86.6	-73.9	67.6	0
4.035	3.6951	8.61318	10.2024	-86.1	-80	71.7	0
4.04	3.9567	9.3849	10.60134	-86.3	-85.3	76.4	0
4.045	4.36872	10.19586	11.03952	-88	-89.3	81	0
4.05	4.7742	11.00028	11.32728	-92.4	-90.5	84.4	0
4.055	5.07504	11.51694	11.47116	-99.5	-88.2	88	0
4.06	5.18622	11.7393	11.5104	-106.4	-83.5	90.9	0
4.065	4.963861	11.77854	11.32728	-113.2	-78	93.1	0
4.07	4.5126	11.445	10.92834	-120.1	-72.2	95.2	0
4.075	3.9567	11.00028	10.2351	-125.8	-67	97.1	0
4.08	3.32232	10.33974	9.47646	-129.8	-64.7	100.3	0
4.085	2.79912	9.6792	8.600101	-129.9	-64.4	102.6	0
4.09	2.23668	9.34566	7.80222	-127	-65.6	104.9	0
4.095	1.90314	9.123301	7.2594	-121.9	-68.3	107.3	0
4.1	1.56306	9.123301	6.82122	-115.7	-72.3	108.9	0
4.105	1.26876	9.273721	6.53346	-107.5	-77.9	110	0
4.11	1.15104	9.49608	6.49422	-99.8	-82.6	110	0
4.115	0.92868	10.08468	6.53346	-92.8	-86.1	109.6	0
4.12	0.8175	10.49016	6.71658	-87.2	-88.9	108.3	0
4.125	0.7455601	10.92834	6.899701	-83.3	-90.3	106.4	0
4.13	0.40548	11.29458	6.9324	-81.3	-91.7	102.9	0
4.135	-0.07194	11.40576	6.9324	-80.9	-92.8	99.2	0
4.14	-0.63438	11.33382	6.74928	-81.6	-92.9	95.4	0
4.145	-1.53036	11.03952	6.2784	-83.2	-93.5	91.2	0
4.15	-2.72064	10.52286	5.918701	-83.1	-96.2	86.8	0
4.155	-3.7278	10.08468	5.22546	-81.5	-101	82.3	0
4.16	-4.40142	9.607261	4.53876	-79.5	-107.8	78	0
4.165	-4.88538	9.234481	3.84552	-75.9	-114.1	74.1	0
4.17	-4.963861	8.979421	3.19152	-70.8	-119.3	69.1	0
4.175	-4.81344	9.16254	2.75988	-65	-120.8	63.8	0
4.18	-4.40142	9.528781	2.3544	-59	-117.1	57.6	0
4.185	-4.02864	10.0062	1.88352	-53.3	-107.7	50.1	0
4.19	-3.91746	10.52286	1.41264	-47.5	-90.6	38.8	0
4.195	-4.10712	10.78446	0.90252	-44.1	-73.9	27.7	0
4.2	-4.44066	11.03952	0.47088	-40.5	-58.1	16.5	0
4.205	-4.88538	11.11146	0	-35.4	-41.1	2	0
4.21	-5.22546	11.11146	-0.24852	-30.4	-32.2	-9.1	0
4.215	-5.33664	11.22264	-0.47088	-24.9	-27.9	-19.8	0
4.22	-4.92462	11.03952	-0.6867	-19.9	-26.8	-29.9	0
4.225	-4.251	10.70598	-0.7586401	-14.1	-26.5	-38.7	0
4.23	-3.54468	10.45092	-0.72594	-7.2	-27.5	-48.3	0
4.235	-2.01432	9.823081	-0.21582	0.5	-27	-55.8	0
4.24	5.8206	7.6518	0.61476	11	-14.4	-66.9	0
4.245	6.64464	9.456841	-1.26876	32.8	29.2	-85	0
4.25	5.93178	2.87106	-2.9757	44.5	98.4	-97.1	0
4.255	-0.37278	1.32108	3.26346	59	154.6	-102.4	0
4.26	1.90314	4.19214	11.32728	73.2	155	-99.4	0
4.265	5.14698	4.4145	13.4724	71.1	135.2	-84.3	0
4.27	6.422281	3.27	12.59604	63.1	123.1	-70	0
4.275	5.14698	1.65462	9.76422	59.8	119	-58.8	0
4.28	2.6487	-1.58268	6.71658	65.1	117.6	-51.1	0
4.285	0.8175	-3.27	5.15352	82.2	109.8	-44.8	0
4.29	-1.67424	-2.6487	5.00964	110.3	95.5	-42.4	0
4.295	-3.84552	-1.09872	6.31764	132	84.4	-43.1	0
4.3	-5.97102	1.24914	9.00558	151.7	73.1	-50	0
4.305	-7.23978	4.59762	10.45746	161	62.4	-58.8	0
4.31	-6.71658	6.991261	10.63404	162.9	51.1	-69.5	0
4.315	-4.66302	8.46276	10.09122	162.4	45.5	-82.8	0
4.32	-2.08626	9.79038	10.05852	164.5	40.8	-87.1	0
4.325	1.0791	11.1507	10.05852	166.1	35.8	-84.4	0
4.33	7.985341	13.7667	11.8701	165.9	34.5	-75.8	0
4.335	13.51164	21.45774	18.55398	164.6	55.4	-62.7	0
4.34	14.5188	25.43406	16.8078	133.4	111	-53.9	0
4.345	9.33258	19.17528	9.437221	93.7	123.6	-32.4	0
4.35	0.22236	9.79038	6.09528	75.1	119.9	-14.2	0
4.355	-5.33664	8.979421	11.1834	83.1	122.6	-15.1	0
4.36	-7.83492	11.51694	16.63122	80.3	106.1	-16.8	0
4.365	-6.71658	12.95574	16.37616	54.8	77.8	-19.3	0
4.37	-3.24384	9.16254	10.34628	29.3	54.4	-15	0
4.375	1.41264	6.10836	6.74928	20.4	44.3	-10.7	0
4.38	3.91746	6.03642	7.84146	26.6	43.6	-3.5	0
4.385	2.79912	6.03642	8.82246	29.4	44.3	0	0
4.39	0.66708	5.77482	9.18216	27	42.6	-0.8	0
4.395	0.11118	6.06912	9.2214	23.8	39	-3.9	0
4.4	0.8567401	6.65772	9.00558	17.9	30.9	-7.2	0
4.405	1.37994	6.91932	8.495461	12.8	24.5	-6.7	0
4.41	1.8639	6.69696	8.38428	9.1	19.9	-7.1	0
4.415	2.01432	6.1803	8.2404	5.8	14.9	-8.1	0
4.42	1.75272	6.06912	8.16846	4.1	11.9	-10	0
4.425	1.64154	6.219541	8.27964	3.6	8.9	-11.8	0
4.43	1.45188	6.14106	8.16846	2.6	7	-11.9	0
4.435	0.66708	6.1803	8.312341	1.1	5.1	-11.6	0
4.44	0.40548	6.219541	8.45622	-0.2	3.4	-10.8	0
4.445	0.59514	6.03642	8.312341	-1.8	0	-8.6	0
4.45	0.8567401	5.84676	8.38428	-2.6	-2.1	-5.5	0
4.455	0.8175	5.886	8.20116	-2.7	-3.6	-3.1	0
4.46	0.70632	5.92524	8.42352	-1.2	-6.7	0	0
4.465	0.48396	5.886	8.45622	0	-10	3.5	0
4.47	1.0791	5.48052	8.20116	0.8	-13.6	6.2	0
4.475	1.30146	5.70288	8.27964	2.1	-15.6	9.8	0
4.48	1.37994	5.70288	8.312341	3.2	-16.9	7.2	0
4.485	1.30146	5.77482	8.09652	4.2	-17.5	6.2	0
4.49	1.37994	5.77482	8.2404	5.6	-16.7	10.2	0
4.495	1.53036	5.70288	8.02458	5.6	-18	9.3	0
4.5	1.82466	5.63094	8.057281	5.8	-17.9	9.8	0
4.505	1.82466	5.66364	8.057281	5.8	-17.3	10.5	0
4.51	1.8639	5.66364	7.952641	6	-17	9.4	0
4.515	1.67424	5.92524	7.952641	6.4	-16.3	8.3	0
4.52	1.93584	5.48052	7.84146	4.6	-13.6	5.5	0
4.525	2.42634	5.70288	7.87416	3.3	-9.1	3.1	0
4.53	2.57022	5.814061	7.87416	2.5	-5.6	-0.7	0
4.535	2.72064	5.84676	7.69758	1.2	-2.3	-4.7	0
4.54	2.57022	5.95794	7.80222	-0.1	1.6	-8.1	0
4.545	2.57022	5.77482	7.73028	-1.6	5.1	-11.5	0
4.55	2.72064	5.95794	7.84146	-3.4	7.8	-15.1	0
4.555	2.60946	5.99718	7.84146	-4.2	9.5	-17.9	0
4.56	2.49828	6.10836	7.952641	-4.9	11.2	-20.7	0
4.565	2.27592	6.06912	7.985341	-6.2	11.2	-22.6	0
4.57	2.08626	6.25224	7.985341	-7.7	11	-23.1	0
4.575	2.01432	6.06912	7.9134	-8.6	11	-23.6	0
4.58	1.8639	5.886	7.985341	-8.2	10.5	-23	0
4.585	1.67424	5.99718	7.985341	-7.7	10	-22.6	0
4.59	1.71348	5.84676	8.02458	-7.3	8.8	-22	0
4.595	1.56306	5.92524	8.02458	-6	8.1	-20.7	0
4.6	1.6023	5.886	8.057281	-5.3	6.9	-20.5	0
4.605	1.56306	5.84676	7.985341	-4.7	6.3	-20.1	0
4.61	1.56306	5.84676	8.02458	-4.4	6.1	-18.8	0
4.615	1.41264	5.814061	8.12922	-3.7	5.7	-18.2	0
4.62	1.49112	5.74212	8.12922	-3.1	5.6	-17.4	0
4.625	1.45188	5.814061	8.02458	-2.5	5.1	-17.1	0
4.63	1.56306	5.77482	8.12922	-2.4	5.3	-16.5	0
4.635	1.56306	5.814061	8.057281	-2.3	5.8	-16.5	0
4.64	1.6023	5.74212	8.12922	-2.5	5.3	-16.3	0
4.645	1.67424	5.77482	8.057281	-3.2	5.9	-16.3	0
4.65	1.64154	5.84676	7.985341	-3	5.6	-17	0
4.655	1.56306	5.886	7.952641	-3.2	4.5	-16.8	0
4.66	1.53036	5.814061	7.952641	-2.8	4.6	-16.6	0
4.665	1.15104	5.84676	7.9134	-2.3	4.4	-15.8	0
4.67	1.22952	5.886	8.057281	-1.3	3.7	-14.9	0
4.675	1.30146	5.84676	7.985341	-0.9	2.9	-14.2	0
4.68	1.41264	5.814061	8.02458	-1.3	2.2	-12.9	0
4.685	1.53036	5.84676	8.057281	-1.9	2.8	-12.3	0
4.69	1.64154	5.77482	7.952641	-2.4	2.5	-12.8	0
4.695	1.53036	5.814061	8.02458	-2.8	2.3	-13.7	0
4.7	1.6023	5.74212	8.057281	-3	2.2	-14.2	0
4.705	1.53036	5.84676	8.02458	-3.4	2.5	-14.1	0
4.71	1.56306	5.92524	7.952641	-4.1	2.5	-14	0
4.715	1.53036	5.814061	8.02458	-4.1	2.5	-14	0
4.72	1.30146	5.77482	8.057281	-3.8	2.5	-13.2	0
4.725	1.30146	5.84676	7.952641	-3.5	1.9	-13.3	0
4.73	1.30146	5.814061	7.952641	-3.2	1.4	-12.4	0
4.735	1.30146	5.77482	7.952641	-3.1	0.8	-11.3	0
4.74	1.22952	5.70288	8.09652	-2.1	0.4	-10.4	0
4.745	1.22952	5.74212	8.09652	-1.8	-0.1	-10.1	0
4.75	1.30146	5.63094	8.12922	-1.1	-1	-9.3	0
4.755	1.19028	5.77482	8.09652	0	-1.1	-8.6	0
4.76	1.22952	5.74212	8.09652	0.4	-1.7	-7.6	0
4.765	1.22952	5.66364	8.057281	1.4	-1.6	-6.5	0
4.77	1.30146	5.70288	8.057281	2.1	-1.8	-5.7	0
4.775	1.22952	5.70288	8.057281	3.5	-2.3	-4.6	0
4.78	1.26876	5.74212	8.09652	4.4	-2.4	-3.9	0
4.785	1.26876	5.70288	8.12922	4.9	-2.5	-3.1	0
4.79	1.26876	5.70288	8.09652	5.6	-2.1	-3.2	0
4.795	1.22952	5.74212	8.057281	6.2	-2.3	-2.8	0
4.8	1.19028	5.70288	8.057281	7.7	-2.3	-2.7	0
4.805	1.19028	5.70288	8.057281	9	-2	-2.6	0
4.81	1.22952	5.74212	8.09652	9.2	-3.4	-1.4	0
4.815	1.19028	5.77482	8.057281	9.8	-4	-1	0
4.82	1.19028	5.77482	8.02458	10.7	-4.4	0.8	0
4.825	1.22952	5.77482	7.985341	11.9	-5.6	2	0
4.83	1.15104	5.814061	7.985341	13.5	-6.8	3.7	0
4.835	1.19028	5.814061	7.952641	15.2	-7.9	5.4	0
4.84	1.00716	5.814061	8.02458	17.4	-9.3	7.2	0
4.845	0.92868	5.77482	8.02458	18.9	-10.2	9.1	0
4.85	1.49112	5.77482	8.12922	18.1	-9.5	8.2	0
4.855	1.79196	5.92524	7.9134	17.1	-8.1	6.4	0
4.86	1.82466	5.99718	8.02458	16.5	-6.4	5.2	0
4.865	1.71348	5.95794	7.9134	15.8	-5.2	3	0
4.87	1.67424	5.886	7.84146	15.6	-4.2	1.5	0
4.875	1.75272	6.03642	7.9134	15.4	-3.7	0.1	0
4.88	1.90314	5.99718	7.87416	15.8	-3	-0.8	0
4.885	1.93584	5.99718	7.87416	15.8	-2.3	-2	0
4.89	1.97508	6.06912	7.84146	15.7	-2.1	-3.7	0
4.895	1.8639	6.06912	7.80222	15.4	-0.9	-4.8	0
4.9	1.79196	5.95794	7.80222	15.4	-0.2	-6	0
4.905	1.67424	6.03642	7.84146	15.4	0.8	-6.7	0
4.91	1.67424	6.06912	7.84146	15.7	0.7	-7.6	0
4.915	1.64154	6.10836	7.80222	16.2	0.8	-7.6	0
4.92	1.67424	5.95794	7.80222	17	1.2	-7.9	0
4.925	1.64154	5.99718	7.84146	17.4	1	-8.9	0
4.93	1.64154	5.99718	7.84146	18	1.4	-9.8	0
4.935	1.56306	6.03642	7.76952	18.4	1.7	-10.1	0
4.94	1.45188	5.99718	7.84146	19.4	2.3	-10.1	0
4.945	1.41264	6.06912	7.76952	20.6	2.1	-10.7	0
4.95	1.30146	6.14106	7.84146	21.2	1.8	-10.7	0
4.955	1.3407	6.1803	7.87416	22.2	1.4	-9.5	0
4.96	1.26876	6.06912	7.87416	23.2	0.4	-9.2	0
4.965	1.22952	6.06912	7.952641	25.1	0	-8	0
4.97	1.00716	6.10836	7.985341	26.8	-0.8	-6	0
4.975	1.03986	5.99718	7.952641	28.7	-2	-3.4	0
4.98	1.03986	6.10836	7.985341	31.7	-4.2	-0.7	0
4.985	1.03986	6.10836	7.985341	33.7	-5.1	1.4	0
4.99	1.15104	6.10836	8.02458	34.8	-4.5	2.8	0
4.995	1.30146	5.99718	8.057281	36.8	-3.2	4	0
5	1.37994	5.99718	8.16846	40.4	-1.8	5.1	0
5.005	1.45188	5.84676	8.20116	44	-0.2	5.2	0
5.01	1.53036	5.591701	8.35158	48.5	0.9	5.9	0
5.015	1.6023	5.40858	8.38428	54.1	2.1	6.3	0
5.02	1.82466	5.2974	8.63934	61.1	2.5	7.1	0
5.025	2.08626	5.14698	8.600101	70.4	3.2	7.7	0
5.03	2.01432	4.89192	8.75052	81.7	4.7	6.7	0
5.035	2.3871	4.63686	8.82246	93.1	6.7	4.6	0
5.04	3.13266	4.4145	9.14946	109.9	10.7	-2.7	0
5.045	3.24384	4.4145	9.2214	123.8	14.3	-10.6	0
5.05	2.87106	4.48644	9.36528	139.3	16.6	-17.3	0
5.055	2.79912	4.81998	9.47646	156.2	18.1	-25.2	0
5.06	2.83182	5.04234	9.659581	169	19.8	-30.1	0
5.065	2.94954	5.33664	9.33258	180.8	22.4	-35.5	0
5.07	2.6487	5.77482	9.00558	190.8	24.3	-40.1	0
5.075	2.23668	6.62502	8.894401	201.4	23.5	-44	0
5.08	1.71348	6.991261	8.85516	211.1	20.3	-48.7	0
5.085	1.37994	7.80222	9.2541	218.8	15.4	-53.4	0
5.09	1.37994	8.502001	9.293341	226	4.6	-58.7	0
5.095	1.45188	8.31888	8.2404	230.5	-7.7	-61.8	0
5.1	2.1255	9.86232	8.52816	235.3	-23.5	-65.3	0
5.105	2.27592	11.58888	9.80346	237.6	-40.2	-70.3	0
5.11	2.45904	12.51102	9.980041	231.9	-59.4	-75.3	0
5.115	2.94954	12.18402	9.293341	219.5	-79.5	-83	0
5.12	3.61662	10.70598	7.952641	207.9	-91.3	-91.3	0
5.125	4.13982	10.5621	7.87416	197.9	-101	-100.1	0
5.13	4.40142	10.89564	8.35158	187.3	-111.7	-108	0
5.135	4.13982	10.3005	9.110221	172.2	-118	-116.8	0
5.14	3.4335	9.273721	8.5674	150.4	-127.3	-129.1	0
5.145	2.72064	8.685121	8.9271	132	-139.5	-135.5	0
5.15	3.1719	7.9134	10.41822	113.8	-152.6	-141.8	0
5.155	3.61662	6.25224	13.94328	89.5	-161.4	-149.1	0
5.16	2.08626	6.33072	16.23228	55	-165.4	-159.8	0
5.165	1.22952	4.7088	15.4671	3.7	-161.6	-179.1	0
5.17	0.5559	1.39302	13.25004	-30.2	-161.7	-194.4	0
5.175	-0.63438	-0.8829001	11.65428	-53.8	-170.5	-205.2	0
5.18	-0.25506	-1.61538	10.2024	-69.6	-181.8	-214.1	0
5.185	1.19028	-1.5042	8.312341	-82.4	-195.6	-219.2	0
5.19	2.72064	-0.2943	6.86046	-92.1	-205.2	-221.8	0
5.195	4.5126	3.38118	7.76952	-94	-208.8	-220.9	0
5.2	6.53346	3.60354	9.80346	-102.6	-211.5	-212.8	0
5.205	7.27902	2.53752	8.20116	-118.7	-211.6	-202.3	0
5.21	7.691041	2.0928	7.37058	-131.3	-208.7	-190.2	0
5.215	7.462141	1.72656	6.82122	-141.8	-204.1	-174	0
5.22	6.82776	1.58268	6.422281	-147.7	-202.1	-161.8	0
5.225	6.304561	2.24322	6.53346	-150.9	-203.3	-150.5	0
5.23	5.89908	3.2373	7.14822	-154.7	-204.7	-139.6	0
5.235	5.63748	4.26408	7.586401	-160.3	-207.9	-129.5	0
5.24	5.44782	4.93116	7.952641	-168.2	-210.2	-119.5	0
5.245	4.963861	5.33664	8.12922	-176.6	-211.8	-109.7	0
5.25	4.36872	5.48052	8.057281	-187.6	-214.5	-100	0
5.255	3.32232	5.36934	7.84146	-195	-216.5	-93.3	0
5.26	1.53036	4.89192	7.403281	-201.8	-220.1	-87.2	0
5.265	-1.30146	3.93708	6.9324	-205.2	-227	-82.6	0
5.27	-4.10712	3.42042	6.677341	-203.2	-238.3	-81.9	0
5.275	-5.85984	3.64278	6.31764	-199.7	-254.3	-82.8	0
5.28	-7.16784	4.08096	5.55246	-195.8	-273.7	-86.7	0
5.285	-8.21424	4.66956	5.04234	-189.4	-290.9	-94.2	0
5.29	-8.547781	5.44782	4.82652	-182.4	-304.3	-105.7	0
5.295	-8.65896	6.4746	4.71534	-173.9	-312.9	-119.5	0
5.3	-8.770141	7.54062	4.78728	-164.7	-317.3	-137.6	0
5.305	-9.110221	8.390821	4.82652	-158.1	-319	-150.9	0
5.31	-9.443761	8.57394	4.38834	-151.7	-319.9	-160.9	0
5.315	-9.816541	8.16846	3.59046	-143.9	-321.4	-169.5	0
5.32	-9.89502	7.39674	2.6487	-133.1	-324.2	-175.7	0
5.325	-9.5157	6.95202	2.0274	-115.2	-325.9	-180.8	0
5.33	-8.73744	6.991261	2.17782	-97.9	-324.8	-184.4	0
5.335	-7.9134	7.83492	3.37464	-80.8	-319.2	-186.8	0
5.34	-7.50138	9.234481	5.22546	-66.9	-311.9	-189	0
5.345	-6.867	10.74522	6.82122	-57.2	-305.6	-188.1	0
5.35	7.390201	26.9775	13.57704	-60.6	-288	-171.9	0
5.355	-19.11642	19.87506	20.54868	-104.2	-200.7	-195.2	0
5.36	-25.49946	11.445	13.06692	-147.7	-140.6	-267.5	0
5.365	-23.7075	8.86824	2.60946	-170.5	-135.3	-297.8	0
5.37	-13.02768	13.09962	6.20646	-150.2	-154	-304.1	0
5.375	-0.0327	20.16936	12.1971	-136.7	-156.8	-301.2	0
5.38	4.36872	14.79348	7.73028	-150.6	-140	-283.7	0
5.385	1.3407	7.87416	2.3217	-153.5	-119.9	-249.3	0
5.39	1.3407	11.81124	6.82122	-134.9	-98	-217.7	0
5.395	0.22236	12.58296	10.78446	-121.4	-77.5	-188.7	0
5.4	-1.00716	6.991261	4.53876	-109.6	-30.8	-146.4	0
5.405	-8.50854	5.70288	6.74928	-82	7.1	-89.8	0
5.41	-13.06692	5.2974	12.63528	-59.9	5.9	-35.7	0
5.415	-5.67018	3.71472	9.947341	-40.8	-10.2	3.7	0
5.42	2.27592	3.49236	8.52816	-25.8	-23.3	29.4	0
5.425	4.66302	5.04234	9.293341	-7.2	-24.6	48.3	0
5.43	5.559	5.92524	8.711281	-2	-20.4	46.9	0
5.435	5.22546	6.513841	7.80222	0.2	-13.2	35.7	0
5.44	2.79912	5.92524	8.12922	1.9	-7.2	25.2	0
5.445	0.40548	5.44782	8.85516	3.7	-3.7	18.3	0
5.45	-0.8959801	5.14698	8.78322	4.7	-4.4	15	0
5.455	-1.3407	5.2974	8.495461	4.1	-6.7	17.5	0
5.46	-0.8175	5.74212	8.16846	3.5	-9.8	22.2	0
5.465	0.63438	6.43536	7.84146	3.1	-12.4	27.1	0
5.47	2.01432	6.1803	7.62564	0.7	-14.3	28.2	0
5.475	1.8639	5.814061	8.02458	-1.4	-13.7	26.7	0
5.48	0.92868	5.77482	8.312341	-2.1	-12.6	24.2	0
5.485	0.48396	6.03642	8.2404	-2.5	-12.9	22.6	0
5.49	0.8959801	5.99718	8.20116	-2.7	-13.8	21.8	0
5.495	1.90314	6.06912	8.12922	-2.8	-14.2	21.7	0
5.5	2.6487	5.99718	8.02458	-3.4	-13.6	20.1	0
5.505	3.02148	5.99718	7.952641	-4.5	-12.2	16.4	0
5.51	2.49828	5.77482	8.16846	-4	-10	12.1	0
5.515	1.67424	5.74212	8.312341	-3.2	-8.6	9.1	0
5.52	1.26876	5.77482	8.312341	-2.9	-8.6	8.2	0
5.525	1.0791	5.814061	8.27964	-1.6	-9.3	8.2	0
5.53	1.22952	5.814061	8.312341	-1.1	-9.4	8.1	0
5.535	1.37994	5.77482	8.20116	0.2	-10	7.9	0
5.54	1.71348	5.591701	8.2404	0.9	-9.4	8.9	0
5.545	1.79196	5.66364	8.12922	1.6	-9	9.6	0
5.55	1.82466	5.63094	8.20116	2.8	-8.6	10	0
5.555	1.75272	5.63094	8.09652	3.9	-8.7	8.4	0
5.56	1.71348	5.70288	8.12922	5.6	-8.3	9.1	0
5.565	1.6023	5.66364	8.20116	6.8	-8.1	9.9	0
5.57	1.53036	5.77482	8.09652	7	-7.9	9.4	0
5.575	1.71348	5.84676	8.12922	7.4	-7.2	9.5	0
5.58	1.67424	5.84676	8.09652	7.3	-7.3	9.3	0
5.585	1.64154	5.886	7.985341	7	-7.4	9.8	0
5.59	1.6023	5.814061	8.02458	7	-7.8	9.8	0
5.595	1.64154	5.814061	7.985341	6.6	-7.7	10	0
5.6	1.79196	5.92524	7.985341	6.1	-7.3	10.2	0
5.605	1.79196	5.886	7.952641	5.4	-6.9	9.5	0
5.61	1.67424	5.84676	8.02458	5	-6.3	9.3	0
5.615	1.79196	5.84676	8.057281	5.2	-6.3	10.2	0
5.62	1.82466	5.814061	8.02458	5.1	-6	9.8	0
5.625	1.82466	5.84676	7.952641	4.9	-5.9	8.4	0
5.63	1.79196	5.84676	7.9134	4.5	-5.2	8.5	0
5.635	1.75272	5.99718	7.952641	3.7	-4.8	9.3	0
5.64	1.6023	5.92524	8.02458	3.6	-4.7	9.1	0
5.645	1.6023	5.814061	7.952641	3	-4.9	9.1	0
5.65	1.67424	5.814061	7.985341	2.5	-5.5	9.5	0
5.655	1.75272	5.886	7.952641	1.5	-4.9	9.9	0
5.66	1.79196	5.886	7.985341	0.9	-4.6	9.6	0
5.665	1.67424	5.814061	7.87416	0.2	-5.2	9.1	0
5.67	1.75272	5.814061	7.87416	-0.2	-4.3	10.3	0
5.675	1.8639	5.66364	7.9134	-0.8	-3.6	9.9	0
5.68	1.8639	5.74212	7.952641	-1	-2.8	9.3	0
5.685	1.97508	5.814061	7.87416	-1.3	-1.7	8.6	0
5.69	2.05356	5.814061	7.9134	-1.1	-2	7.4	0
5.695	2.05356	5.70288	7.87416	-1.1	-2	7	0
5.7	2.01432	5.74212	7.84146	-1.4	-1.6	6.6	0
5.705	1.93584	5.84676	8.057281	-1.2	-1.3	6.7	0
5.71	1.82466	5.886	8.09652	-1.3	-1.4	7	0
5.715	1.67424	5.92524	8.12922	-1.4	-3.3	7.4	0
5.72	1.71348	5.92524	8.12922	-2.1	-4.7	7.9	0
5.725	1.71348	5.92524	8.09652	-1.9	-6.5	8.5	0
5.73	1.67424	5.886	8.09652	-3	-7.2	9.2	0
5.735	1.67424	5.95794	8.02458	-3.8	-8.1	9.1	0
5.74	1.56306	5.84676	8.057281	-3.9	-8.6	9.5	0
5.745	1.45188	5.886	8.12922	-4	-9.9	10.2	0
5.75	1.56306	5.70288	8.16846	-3.9	-11.2	11.7	0
5.755	1.64154	5.77482	8.02458	-3.8	-11.9	12.5	0
5.76	1.82466	5.74212	7.985341	-3.2	-12.1	12.8	0
5.765	1.97508	5.77482	7.952641	-3.1	-12.1	13.6	0
5.77	2.05356	5.77482	7.9134	-3.1	-13.4	14.1	0
5.775	1.8639	5.886	8.09652	-2.5	-13.6	15.1	0
5.78	1.79196	5.99718	8.057281	-1.8	-14.6	16.1	0
5.785	1.82466	6.03642	8.16846	-1.3	-15.4	16.4	0
5.79	1.71348	6.219541	8.312341	-1.5	-17.3	18.4	0
5.795	1.56306	6.1803	8.52816	-1.8	-20	20.3	0
5.8	1.53036	6.219541	8.52816	-1.7	-22.8	22	0
5.805	1.6023	6.1803	8.600101	-1.6	-25.6	23.1	0
5.81	1.8639	6.03642	8.5674	-1.6	-29.1	24.7	0
5.815	2.1255	5.95794	8.35158	-2.2	-31.7	25.3	0
5.82	2.27592	5.92524	8.2404	-2.3	-33	24.7	0
5.825	2.42634	5.92524	8.2404	-2.6	-33.5	24.6	0
5.83	2.49828	5.99718	8.35158	-2.7	-35	23	0
5.835	2.72064	5.886	8.45622	-2.7	-35.4	21.7	0
5.84	2.83182	6.06912	8.35158	-2.8	-36.6	20.2	0
5.845	2.98224	6.03642	8.20116	-3.3	-37.3	17.6	0
5.85	3.02148	6.14106	8.35158	-4.1	-38.4	14.9	0
5.855	2.94954	6.33072	8.38428	-5.1	-39.3	11.8	0
5.86	2.83182	6.291481	8.42352	-6.7	-40.5	9.2	0
5.865	2.79912	6.43536	8.38428	-8.4	-41.7	6	0
5.87	2.87106	6.291481	8.312341	-11.2	-42	2.6	0
5.875	2.94954	6.25224	8.16846	-13.5	-42.3	-1.3	0
5.88	3.06072	5.95794	7.87416	-16.3	-40.3	-7.4	0
5.885	2.98224	5.92524	8.02458	-18.2	-38.5	-13.3	0
5.89	2.68794	5.84676	7.87416	-19.8	-36.5	-19.6	0
5.895	2.45904	5.77482	7.952641	-21.5	-34.2	-26.3	0
5.9	2.3871	5.591701	7.9134	-23.4	-31.7	-33.7	0
5.905	1.8639	5.48052	7.9134	-24.9	-29.4	-43.5	0
5.91	0.40548	5.25816	7.985341	-25.9	-26.6	-53.4	0
5.915	-2.05356	5.33664	8.63934	-27	-23.9	-66.5	0
5.92	-6.16068	5.04234	10.05852	-28.9	-23.4	-86.4	0
5.925	-11.01336	5.18622	11.58234	-33.7	-28.1	-115	0
5.93	-15.45402	5.77482	12.77916	-42.4	-40.1	-152.1	0
5.935	-18.966	6.62502	12.8184	-53.6	-57.7	-195.9	0
5.94	-20.274	8.35158	12.01398	-68.5	-91.4	-255.3	0
5.945	-20.42442	10.67328	10.5294	-82.5	-123	-302.1	0
5.95	-17.72994	13.83864	9.40452	-94.6	-157.5	-347.4	0
5.955	-13.66206	17.52066	8.75052	-113.6	-196.9	-399.6	0
5.96	-9.18216	19.98624	7.37058	-132.9	-224.6	-437	0
5.965	-5.11428	20.98032	4.71534	-152.3	-253.5	-466	0
5.97	-1.0791	21.64086	2.0274	-167	-278.7	-487.7	0
5.975	3.28308	21.6801	-0.21582	-176.8	-292.7	-504	0
5.98	6.38304	21.4185	-1.77888	-181.9	-294.2	-514.5	0
5.985	7.80222	21.05226	-2.72064	-182.2	-284.2	-520.2	0
5.99	9.33258	20.42442	-3.0084	-178.5	-261.8	-523.2	0
5.995	11.12454	19.947	-2.90376	-173.4	-236.5	-523	0
6	10.8237	18.84174	-3.19152	-165.2	-196.6	-522.3	0
6.005	8.770141	17.8869	-3.15882	-153.7	-157.9	-521.2	0
6.01	5.37588	17.25906	-2.0274	-138	-131.1	-517	0
6.015	2.9103	16.85358	-1.19682	-120.6	-116.9	-507.5	0
6.02	1.75272	16.4481	-0.9744601	-105.8	-118.9	-498.3	0
6.025	1.79196	15.89874	-1.12488	-91.7	-127.2	-489	0
6.03	2.72064	15.2709	-1.22952	-78.6	-133.8	-481.3	0
6.035	3.4335	14.72154	-1.3407	-65.3	-135.3	-474.3	0
6.04	4.13982	14.16564	-1.26876	-49.9	-129.3	-465	0
6.045	4.44066	13.61628	-0.7978801	-38	-121	-458.7	0
6.05	4.55184	13.25004	-0.17658	-26.1	-111.7	-449.8	0
6.055	4.59108	12.9165	0.50358	-14.9	-102.7	-439.5	0
6.06	4.7415	12.55026	1.45188	-5.4	-96.8	-427.8	0
6.065	4.66302	12.14478	2.43288	4.4	-92.2	-410.4	0
6.07	4.7415	11.48424	3.19152	10.2	-91.6	-394.8	0
6.075	4.81344	11.00028	3.6297	15	-93.1	-376.9	0
6.08	5.40858	10.04544	3.84552	18.2	-96.3	-359	0
6.085	6.16068	8.829	3.91746	21.2	-98.3	-340.2	0
6.09	6.64464	7.80222	3.84552	24.1	-97.5	-320.9	0
6.095	6.867	6.62502	3.88476	27	-94.3	-303.8	0
6.1	6.56616	5.591701	4.02864	31.5	-89.4	-283.1	0
6.105	6.304561	4.55838	4.35564	35.2	-86.1	-267	0
6.11	5.97102	3.30924	4.71534	39.2	-84	-250.3	0
6.115	5.67018	2.0928	5.22546	43	-82.9	-231.2	0
6.12	5.40858	1.36032	6.09528	46.6	-82.6	-214	1
6.125	5.22546	0.9875401	7.11552	48.4	-83	-196.8	1
6.13	5.22546	0.66054	8.02458	47.8	-81.8	-180.6	1
6.135	5.22546	0.36624	8.5674	45.4	-78.8	-164.7	1
6.14	5.14698	-0.327	8.85516	40.2	-75.1	-150.1	1
6.145	5.07504	-1.24914	8.63934	34.5	-70.1	-136.1	1
6.15	4.81344	-2.20398	8.52816	29.4	-64.6	-119	1
6.155	-5.40858	-0.47742	15.57828	25.9	-67.7	-105.1	1
6.16	-2.94954	3.27	17.97192	12.1	-169.1	-79.6	1
6.165	5.67018	2.02086	20.0778	-9.8	-258.3	2	1
6.17	9.59418	-3.5643	15.10086	-49.2	-269	50.9	1
6.175	9.855781	-8.90748	9.9081	-61.1	-287.2	65.3	1
6.18	11.53656	-8.27964	12.01398	-39.2	-301.2	94.8	1
6.185	18.07002	-9.79038	21.56892	-30.5	-293.1	118	1
6.19	24.64272	13.25004	37.87314	-24.2	-248.2	161	1
6.195	33.1578	21.4185	14.59728	-39	-95.3	205.2	1
6.2	30.95382	7.46868	-4.49952	-50.3	-72.3	134.8	1
6.205	17.3964	6.219541	4.2837	5.1	-83	72.8	1
6.21	6.56616	-2.87106	10.30704	28.9	-8.6	42	1
6.215	-3.84552	-3.5316	15.28398	33.1	0.5	23.5	1
6.22	-6.93894	3.8259	13.94328	46.1	-16.1	16.4	1
6.225	-2.27592	5.886	8.894401	35.4	-22.4	10.9	1
6.23	2.27592	8.829	7.403281	32.2	-18.2	8.5	1
6.235	3.32232	9.16254	7.298641	31.4	-14.5	13.2	1
6.24	1.30146	6.25224	7.33134	24.7	-15.1	16.8	1
6.245	-1.26876	4.48644	7.65834	20	-14.9	19.1	1
6.25	-2.34786	5.04234	8.78322	13.8	-16.4	16.7	1
6.255	-1.3407	6.10836	8.63934	7.7	-19.9	15	1
6.26	0.63438	6.4746	8.09652	3.2	-21.8	16.1	1
6.265	1.82466	5.74212	7.87416	0.8	-21.6	17	1
6.27	1.53036	5.14698	8.2404	-0.1	-21.3	16.4	1
6.275	1.11834	5.519761	8.711281	-0.6	-19.5	14.3	1
6.28	1.53036	6.03642	8.75052	-1.4	-20	13	1
6.285	2.30862	6.25224	8.495461	-3.4	-19.2	11.4	1
6.29	2.53752	6.291481	8.38428	-3.7	-18.7	10	1
6.295	2.01432	6.06912	8.63934	-3.9	-18.7	8.6	1
6.3	1.19028	5.77482	9.110221	-3	-21.1	8.4	1
6.305	0.77826	5.48052	9.33258	-1.9	-23.6	9.3	1
6.31	0.59514	5.519761	9.47646	-0.5	-27	10.8	1
6.315	0.5559	5.519761	9.40452	0.6	-31.4	13	1
6.32	0.63438	5.66364	9.2541	1.4	-35	15.2	1
6.325	0.8567401	5.886	9.03828	1.6	-40.3	17.2	1
6.33	1.00716	5.92524	9.00558	0	-43.1	19	1
6.335	1.03986	5.92524	8.9271	-1.3	-46.6	20.7	1
6.34	1.00716	5.92524	8.96634	-3.2	-49.7	22.6	1
6.345	1.03986	6.25224	9.00558	-4.8	-51.9	24.5	1
6.35	1.19028	6.33072	8.96634	-6.3	-54.3	27.3	1
6.355	1.37994	6.291481	8.85516	-8.6	-56.8	29.4	1
6.36	1.64154	6.25224	8.67858	-12.1	-58.3	30.7	1
6.365	1.82466	6.14106	8.5674	-14.1	-58.7	31.7	1
6.37	1.97508	6.1803	8.67858	-16.1	-57.8	32.3	1
6.375	1.82466	6.03642	8.78322	-18	-57.9	32.4	1
6.38	1.49112	5.99718	8.75052	-20.1	-56.4	31.7	1
6.385	1.30146	6.06912	8.711281	-22.2	-55.5	30.1	1
6.39	1.53036	6.40266	8.78322	-23.6	-55.7	28	1
6.395	1.41264	6.36342	8.600101	-24.5	-55.8	26.7	1
6.4	1.26876	5.99718	8.45622	-26.4	-54.8	24.5	1
6.405	1.56306	6.03642	8.45622	-26.6	-54.4	21.2	1
6.41	1.8639	6.1803	8.35158	-26.3	-53.6	18.9	1
6.415	1.67424	6.1803	8.35158	-26.4	-53.2	17	1
6.42	1.56306	6.06912	8.27964	-27	-51.5	14.4	1
6.425	1.67424	5.519761	8.16846	-27.5	-50	11.2	1
6.43	1.75272	5.14698	8.27964	-27.2	-48.1	5.8	1
6.435	1.79196	4.74804	8.2404	-26.2	-45	-2.9	1
6.44	0.63438	4.525681	8.67858	-25.5	-42.7	-10.5	1
6.445	-0.96792	4.66956	9.2541	-26.3	-39.7	-21.9	1
6.45	-2.60946	5.18622	10.41822	-28.4	-38.3	-37.4	1
6.455	-4.7415	5.886	11.58234	-34	-37.1	-56.3	1
6.46	-7.31826	7.39674	13.8321	-43	-35.9	-79.5	1
6.465	-10.791	8.5347	14.95698	-59	-31.9	-110.1	1
6.47	-13.51164	7.985341	14.34222	-85.1	-37.3	-155.3	1
6.475	-15.12048	7.46868	12.92304	-103.6	-50.2	-194.4	1
6.48	-15.45402	7.6191	11.32728	-117.6	-61.6	-234.2	1
6.485	-15.2709	8.42352	10.2024	-130.6	-77.5	-283	1
6.49	-14.2245	9.901561	9.437221	-138.1	-92.1	-319	1
6.495	-12.80532	11.48424	8.2404	-144.2	-105.4	-352.3	1
6.5	-11.12454	12.98844	6.78852	-149.5	-117.5	-380.5	1
6.505	-9.07098	13.68822	5.04234	-152.6	-127.8	-402.9	1
6.51	-7.05666	14.24412	3.44658	-151.9	-137.2	-420.7	1
6.515	-5.2647	14.9766	2.06664	-148.2	-143.8	-433	1
6.52	-3.80628	14.79348	1.12488	-138.6	-149.9	-441.9	1
6.525	-2.30862	14.90466	0.8698201	-129.3	-154.9	-445.7	1
6.53	-0.8175	15.19896	0.6867	-118.5	-157.4	-446.6	1
6.535	0.77826	15.42132	0.47088	-105.6	-157.7	-445.8	1
6.54	3.28308	15.71562	0.10464	-96.1	-153.2	-443.9	1
6.545	7.31826	15.38208	-0.57552	-86.9	-139.3	-441.1	1
6.55	9.633421	13.36122	-1.26876	-76.5	-107.5	-434.6	1
6.555	9.03174	12.18402	-1.19682	-60.6	-66.3	-422.8	1
6.56	7.952641	11.11146	-0.94176	-39.2	-30	-404.9	1
6.565	7.1286	10.2678	-0.43164	-19.4	-1.6	-381	1
6.57	6.97818	9.823081	0.47088	5.1	15.2	-346.7	1
6.575	7.42944	9.528781	1.45188	24.7	21.1	-318	1
6.58	8.24694	9.0906	2.17782	39.9	25.4	-290.2	1
6.585	8.809381	8.5347	3.3027	52.7	30.9	-263.4	1
6.59	8.73744	8.46276	4.86576	64.1	34.9	-237.2	1
6.595	8.436601	8.57394	6.572701	72.8	36.8	-204.8	1
6.6	8.21424	8.207701	7.9134	73	35.7	-178.9	1
6.605	7.87416	7.76298	8.9271	69.1	32.2	-154.1	1
6.61	7.57986	7.0632	9.62034	61.6	26.8	-130.6	1
6.615	7.16784	6.25224	9.80346	52.1	21.2	-109.6	1
6.62	6.82776	5.0031	9.50916	39.4	14.7	-88.1	1
6.625	6.56616	3.60354	8.85516	29.3	10.2	-73.5	1
6.63	6.27186	2.17128	8.057281	21.8	7.2	-61.6	1
6.635	5.89908	0.73248	7.076281	16.3	5.3	-51.7	1
6.64	5.559	-0.66054	6.31764	14	4.2	-43.4	1
6.645	5.14698	-1.83774	5.87946	14.4	2.4	-33.7	1
6.65	5.0031	-2.6814	5.80752	17.5	0.2	-26.2	1
6.655	4.32948	-3.27	6.2784	21.7	-3.7	-19.2	1
6.66	-5.11428	-0.10464	13.61628	24	-20	-12.1	1
6.665	-4.66302	-0.5886	16.1538	16.5	-110.6	2.7	1
6.67	6.010261	-2.0928	16.55928	8	-212.8	59.3	1
6.675	14.37492	-3.5643	12.1644	1.3	-264	105.3	1
6.68	12.05976	-3.19806	5.84022	-1.2	-254.6	133.2	1
6.685	22.36026	-1.7985	10.41822	11.4	-250.8	147.6	1
6.69	12.69414	27.8277	24.72774	48.6	-201	168	1
6.695	22.17714	30.14286	13.06692	16.9	-102.3	112.8	1
6.7	20.3067	11.11146	0.47088	-40.1	-72	63.7	1
6.705	11.53656	5.591701	5.11428	-7.7	-51.2	45.4	1
6.71	3.09342	-2.3871	11.2161	9.3	-5.1	31.6	1
6.715	-3.65586	-0.36624	14.4861	14.6	-0.5	26.6	1
6.72	-4.5126	3.89784	10.96104	20.7	-21.9	16	1
6.725	0.70632	6.95202	7.65834	13.5	-24.7	8.6	1
6.73	5.14698	8.71782	7.54716	17.3	-20.5	9.2	1
6.735	4.251	6.62502	7.47522	17.8	-16	15.9	1
6.74	0.92868	3.8586	7.51446	15.4	-14	15.6	1
6.745	-0.18312	3.8259	8.495461	12.5	-11.1	11.9	1
6.75	-0.25506	4.7088	8.894401	8.4	-11.2	9.6	1
6.755	0.40548	5.33664	8.42352	5.3	-12.8	9.4	1
6.76	1.3407	5.55246	8.2404	4.4	-12.9	9.3	1
6.765	1.6023	5.40858	8.35158	3.9	-12.8	9.4	1
6.77	1.19028	4.963861	8.495461	3.5	-12.6	8.6	1
6.775	1.41264	5.07504	8.52816	2.8	-12.2	8.1	1
6.78	1.71348	5.55246	8.495461	2.9	-12.3	7.9	1
6.785	1.8639	5.99718	8.495461	3	-12.1	7.1	1
6.79	1.82466	5.99718	8.52816	3.7	-11.5	6.7	1
6.795	1.75272	5.814061	8.67858	4.2	-10.2	6.3	1
6.8	1.56306	5.66364	8.711281	5.2	-10.5	6.3	1
6.805	1.45188	5.66364	8.63934	7	-11.2	6.5	1
6.81	1.03986	5.77482	8.711281	8.6	-12.2	7.2	1
6.815	0.8567401	5.74212	8.67858	9.9	-13	8.1	1
6.82	0.8567401	5.886	8.67858	10.7	-14.4	7.8	1
6.825	1.26876	6.03642	8.711281	11.1	-15.6	9.8	1
6.83	1.49112	6.06912	8.600101	10.9	-17	11.7	1
6.835	1.75272	6.25224	8.600101	10.5	-16.6	14.3	1
6.84	1.56306	6.43536	8.82246	9.4	-17.3	15.9	1
6.845	1.37994	6.54654	8.894401	7.7	-18.9	17.6	1
6.85	1.11834	6.43536	8.78322	5.8	-20.6	20	1
6.855	0.8567401	6.14106	8.75052	3	-21.7	19.9	1
6.86	1.00716	5.74212	8.600101	-0.9	-21.6	18.2	1
6.865	1.41264	5.519761	8.312341	-4	-20.6	15.1	1
6.87	1.93584	5.44782	8.12922	-6	-16.6	10	1
6.875	2.34786	5.74212	8.12922	-6.7	-12.8	4.9	1
6.88	2.27592	5.99718	8.09652	-7.9	-9.5	0.6	1
6.885	2.19744	5.92524	8.09652	-9.7	-6	-3.7	1
6.89	2.05356	5.92524	8.20116	-10.5	-3.4	-7.5	1
6.895	2.05356	5.77482	8.35158	-11.8	-1.6	-11.5	1
6.9	1.8639	5.814061	8.42352	-12.8	0.6	-15.6	1
6.905	1.53036	5.814061	8.45622	-13.3	-0.2	-20	1
6.91	1.37994	5.99718	8.312341	-14.2	-0.7	-26.3	1
6.915	0.63438	5.886	8.16846	-13.9	-0.5	-31.9	1
6.92	-0.92868	5.14698	8.16846	-13.2	-0.8	-39.9	1
6.925	-2.19744	5.04234	8.67858	-12.2	-1.4	-50.5	1
6.93	-4.85268	5.77482	9.110221	-10.6	-5.1	-62.3	1
6.935	-8.61972	5.44782	9.47646	-11.6	-11.9	-80.2	1
6.94	-12.50448	5.74212	10.41822	-13.4	-20.1	-106.8	1
6.945	-15.5652	6.7689	11.03952	-19.8	-36.9	-147.8	1
6.95	-16.72278	8.35158	11.14416	-28.8	-55.7	-183	1
6.955	-16.50042	10.5948	11.43846	-42.2	-73	-219	1
6.96	-15.12048	13.13886	11.43846	-58.1	-87	-254.3	1
6.965	-12.80532	13.25004	9.437221	-77.3	-103	-287.5	1
6.97	-10.41168	12.9165	7.2594	-92.5	-126.8	-317.3	1
6.975	-7.390201	11.99436	5.19276	-99.4	-141.4	-337	1
6.98	-4.02864	11.55618	3.59046	-100.9	-150.5	-352.2	1
6.985	-0.51666	11.29458	3.04764	-96.9	-154.2	-361.5	1
6.99	2.27592	11.26188	3.04764	-90.4	-150.4	-365.8	1
6.995	4.02864	10.67328	3.23076	-81.8	-138.3	-365.3	1
7	4.85268	10.04544	3.6624	-76	-130.6	-358.2	1
7.005	6.3438	9.49608	4.35564	-70.6	-128.8	-343.9	1
7.01	8.58702	8.7963	4.2837	-65.9	-125.9	-322.1	1
7.015	10.71252	7.42944	3.55776	-62.2	-119.2	-300.9	1
7.02	12.43254	5.77482	2.9757	-55.4	-109.8	-277.5	1
7.025	13.74054	4.04826	2.3217	-46.8	-99.5	-252.7	1
7.03	14.81964	2.02086	1.62846	-34.5	-89.3	-223.5	1
7.035	15.67638	0.07194	1.85082	-18	-82.4	-189.7	1
7.04	16.65084	-1.43226	2.21052	-1.1	-78.7	-150.2	1
7.045	17.50758	-2.60946	2.75988	19	-78.1	-95.6	1
7.05	17.72994	-3.67548	3.40734	35.6	-78.5	-49.7	1
7.055	17.47488	-4.55838	4.89846	52.2	-80.7	-1.7	1
7.06	17.99154	-5.14698	6.86046	67.7	-82.6	45.3	1
7.065	17.54682	-1.87698	7.586401	85.1	-76.5	84.8	1
7.07	13.62282	1.13796	3.73434	109.4	-49.8	114.2	1
7.075	13.51164	4.1202	6.572701	122.1	-29.7	121.7	1
7.08	-11.01336	30.51564	23.3805	123.4	-25.9	118.3	1
7.085	-22.02672	31.6536	29.88126	79.8	-34.7	63.4	1
7.09	-14.93082	3.93708	9.980041	-1.6	-32.7	27.7	1
7.095	-1.15104	2.6814	5.00964	-19.2	-55.8	18.9	1
7.1	10.791	3.75396	6.49422	2.3	-54	23.3	1
7.105	13.59012	6.03642	7.04358	10.5	-40.9	39.1	1
7.11	8.06382	7.80222	7.298641	12.8	-31	44.3	1
7.115	3.39426	5.99718	7.73028	11.7	-19.6	28.4	1
7.12	0.92868	5.95794	9.03828	10.5	-9.4	15.8	1
7.125	-0.8175	5.95794	9.692281	9.6	-9	13.7	1
7.13	0.22236	5.48052	8.85516	6.2	-10.4	12.9	1
7.135	2.3871	5.40858	8.2404	3.9	-10	13	1
7.14	3.13266	5.84676	7.84146	1.3	-8.1	11.4	1
7.145	2.75988	6.06912	7.952641	-0.2	-5.5	9.1	1
7.15	1.82466	5.77482	8.45622	0.1	-3.8	7	1
7.155	1.0791	5.36934	8.82246	-0.5	-3.7	2.8	1
7.16	1.37994	5.519761	8.600101	-1.8	-4.1	1	1
7.165	1.79196	5.92524	8.2404	-2.8	-3.5	0.9	1
7.17	1.79196	5.92524	8.27964	-3	-3.2	0.7	1
7.175	1.56306	5.66364	8.38428	-1.7	-2.8	0.3	1
7.18	1.15104	5.63094	8.45622	-0.5	-3.2	0.8	1
7.185	1.15104	5.519761	8.52816	0.3	-3.9	0.9	1
7.19	1.11834	5.63094	8.495461	1.8	-4.6	1	1
7.195	1.0791	5.63094	8.52816	3	-5.8	0.9	1
7.2	0.8959801	5.55246	8.495461	4.1	-7.3	-0.2	1
7.205	1.0791	5.70288	8.495461	6.3	-8.3	2.3	1
7.21	1.26876	5.70288	8.38428	7.3	-8.9	4.2	1
7.215	1.67424	5.92524	8.38428	8.1	-9.5	5.9	1
7.22	1.75272	6.03642	8.38428	8.6	-10.1	7.6	1
7.225	1.79196	6.10836	8.312341	9.3	-9.9	7.7	1
7.23	2.05356	6.25224	8.2404	10	-9.8	9.4	1
7.235	1.93584	6.25224	8.2404	9.8	-10.5	10.5	1
7.24	1.90314	6.291481	8.20116	9.2	-11.7	13.6	1
7.245	1.97508	6.25224	8.312341	8.6	-12.3	15.4	1
7.25	1.8639	6.219541	8.2404	6.7	-12.7	15.4	1
7.255	1.79196	6.14106	8.2404	5.8	-14	16.8	1
7.26	1.79196	6.14106	8.27964	5.3	-15.2	18.9	1
7.265	1.79196	6.06912	8.38428	4	-17.3	20	1
7.27	1.75272	5.95794	8.42352	3	-18.8	20.3	1
7.275	1.8639	5.84676	8.35158	1.8	-19.2	19.6	1
7.28	1.8639	5.99718	8.42352	0.6	-20	19.3	1
7.285	1.93584	6.10836	8.38428	0.3	-20.5	18.4	1
7.29	1.97508	5.99718	8.38428	-0.7	-20.4	17.2	1
7.295	1.90314	5.95794	8.27964	-1.5	-20	16.1	1
7.3	1.90314	5.99718	8.38428	-1.7	-18.9	14.8	1
7.305	1.90314	6.1803	8.45622	-1.5	-18.2	12.8	1
7.31	1.82466	6.33072	8.5674	-2.9	-17.9	10.5	1
7.315	1.75272	6.88008	8.96634	-4.2	-18.4	7.3	1
7.32	1.64154	7.10244	8.82246	-6.8	-18.7	4.3	1
7.325	1.6023	6.84084	8.67858	-9.8	-20.2	1	1
7.33	1.53036	6.65772	8.45622	-12.1	-21.2	-2.3	1
7.335	1.19028	6.62502	8.02458	-15	-22.8	-6.7	1
7.34	0.40548	6.65772	8.20116	-15.7	-24.7	-13.3	1
7.345	-0.7455601	6.291481	8.27964	-18	-25.4	-21	1
7.35	-1.75272	6.1803	9.00558	-19.3	-27.6	-32.8	1
7.355	-2.53752	6.36342	9.2541	-22.6	-31.5	-46.2	1
7.36	-3.9894	6.7689	9.33258	-28.1	-34.5	-60.5	1
7.365	-7.31826	6.91932	9.980041	-33.4	-39.9	-85.7	1
7.37	-9.5157	7.72374	10.74522	-42.6	-42.7	-112.3	1
7.375	-10.90218	11.48424	10.5294	-56.3	-42.2	-142.3	1
7.38	-12.46524	11.99436	7.985341	-73.2	-42.9	-174.5	1
7.385	-13.10616	11.81124	6.46152	-83.1	-60.6	-205.9	1
7.39	-13.28928	11.96166	4.06134	-89.3	-89.3	-241.7	1
7.395	-12.09246	12.39984	2.24976	-90.3	-114	-267.6	1
7.4	-10.2678	13.09962	1.81158	-86.5	-141.8	-290.1	1
7.405	-7.6518	14.31606	1.62846	-81.5	-168.8	-308.9	1
7.41	-4.10712	15.19896	1.52382	-77	-188	-323.6	1
7.415	-0.22236	15.78756	1.62846	-73.3	-191.7	-337	1
7.42	3.13266	15.8268	1.62846	-71.9	-179.7	-345.3	1
7.425	5.14698	15.67638	1.62846	-69.1	-149.9	-349.3	1
7.43	5.44782	14.76078	1.37994	-65.7	-113.2	-351.8	1
7.435	4.40142	13.65552	1.30146	-59	-77.7	-348.3	1
7.44	2.75988	12.73338	1.19682	-48.9	-44	-337.8	1
7.445	1.53036	11.81124	1.05294	-38.1	-31	-324.6	1
7.45	1.19028	10.92834	1.12488	-25.4	-28	-308.5	1
7.455	1.79196	10.2678	1.52382	-13	-29.6	-291.8	1
7.46	2.87106	9.63996	2.13858	-1.8	-29.7	-275.7	1
7.465	3.91746	8.86824	3.0084	6.8	-27.7	-261.1	1
7.47	4.59108	7.87416	3.9894	13	-20.4	-247.9	1
7.475	4.963861	6.7689	4.71534	17.4	-7.9	-232.3	1
7.48	5.2974	5.36934	5.2974	18.8	1.9	-218.6	1
7.485	5.59824	3.67548	5.36934	19.2	10.6	-203.4	1
7.49	6.12144	1.54344	4.9704	20.5	17.6	-183.5	1
7.495	6.867	-0.54936	4.3164	24.2	20.1	-164.4	1
7.5	8.02458	-2.42634	3.81282	31.7	21.5	-143	1
7.505	9.70536	-3.93708	3.3027	41.2	21.7	-119	1
7.51	6.795061	-4.37526	6.49422	53.2	21.5	-91.8	1
7.515	-1.19028	0.95484	14.52534	57.6	-14.8	-64.5	1
7.52	11.01336	1.90968	19.24068	50.1	-131.2	-11.5	1
7.525	16.98438	-2.79258	16.59198	14.7	-185.2	104.3	1
7.53	21.69318	-7.507921	13.57704	-13.6	-188.5	151.1	1
7.535	31.3593	-1.61538	27.08868	-31.8	-166.3	185.5	1
7.54	16.83396	19.61346	30.2475	-69.4	-123.6	239.3	1
7.545	12.17094	-10.63404	7.76952	-89.8	-59.2	198.4	1
7.55	13.77324	-6.4746	3.51852	-71.8	-90.2	125.7	1
7.555	12.9165	22.08558	11.39922	-24.5	-86	72.4	1
7.56	10.791	13.72746	7.65834	-37.4	-40.8	26	1
7.565	4.17906	3.19806	8.85516	-21.1	-15.6	18.9	1
7.57	-1.6023	-2.17128	12.34098	0.2	-10.9	14.3	1
7.575	-0.2943	2.27592	11.61504	-0.9	-7.8	2.9	1
7.58	3.9567	6.84084	8.52816	-0.9	-10.9	-4.7	1
7.585	3.13266	6.88008	7.2594	6.5	-6	-2.6	1
7.59	-2.05356	6.62502	8.78322	15.8	-0.9	5.3	1
7.595	-2.75988	5.40858	9.03828	14	-3.5	4.1	1
7.6	0.51666	5.11428	8.12922	6.7	-7.4	1.3	1
7.605	2.60946	5.814061	7.76952	4.2	-8.4	2.8	1
7.61	1.75272	6.06912	8.02458	4.3	-7.5	3.2	1
7.615	-0.07194	5.591701	8.711281	3.8	-6.6	2.5	1
7.62	-0.48396	5.04234	9.00558	4.7	-8.3	1.8	1
7.625	0.40548	5.77482	8.63934	5.6	-11.5	1.1	1
7.63	1.37994	6.1803	8.12922	6.5	-11.7	2.5	1
7.635	1.64154	6.291481	7.985341	6.3	-10.5	3.8	1
7.64	1.30146	6.03642	8.12922	6	-8.8	3.7	1
7.645	0.70632	5.55246	8.38428	6.7	-8.6	2.8	1
7.65	0.40548	5.48052	8.495461	8.2	-9.3	3.8	1
7.655	0.33354	5.36934	8.600101	9.8	-10.5	4.9	1
7.66	0.18312	5.40858	8.52816	12.5	-11.2	4.6	1
7.665	0.14388	5.63094	8.67858	15	-11.5	7	1
7.67	0.18312	5.77482	8.5674	17.3	-13.3	7.6	1
7.675	0.66708	5.92524	8.600101	19.2	-15.1	9.3	1
7.68	1.30146	6.1803	8.312341	20.3	-16.1	11.1	1
7.685	1.64154	6.33072	8.2404	21.2	-17.5	14.4	1
7.69	2.01432	6.291481	8.16846	21.1	-17.8	15.3	1
7.695	2.08626	6.36342	8.09652	20	-16.8	15.5	1
7.7	2.19744	6.54654	8.16846	18.6	-15.9	20.5	1
7.705	1.93584	6.36342	8.12922	16.5	-14	20.3	1
7.71	2.19744	6.14106	8.02458	12.4	-11	16.3	1
7.715	2.79912	6.14106	8.16846	11.2	-8.2	16.5	1
7.72	2.87106	6.25224	8.09652	10.2	-6.7	16.8	1
7.725	2.68794	5.99718	8.09652	9.4	-6.5	14.6	1
7.73	2.3871	5.55246	8.38428	8.9	-6.3	15.5	1
7.735	2.3871	5.44782	8.45622	8.3	-7.8	15.9	1
7.74	2.49828	5.70288	8.312341	7.6	-11.4	13.8	1
7.745	2.30862	6.06912	7.87416	6.5	-13.7	10.6	1
7.75	2.01432	6.1803	7.84146	5.4	-14.2	8	1
7.755	1.75272	6.03642	7.84146	3.5	-14.7	6.4	1
7.76	1.64154	6.03642	7.87416	0.2	-14.9	4.8	1
7.765	1.6023	5.99718	7.84146	-2.2	-15.2	3	1
7.77	1.75272	5.99718	7.37058	-4.8	-15.9	2.1	1
7.775	2.05356	6.1803	7.298641	-6.7	-14.9	0.9	1
7.78	1.82466	5.92524	7.37058	-8	-14.4	2.4	1
7.785	1.6023	5.70288	7.62564	-8.6	-14.2	4.1	1
7.79	1.90314	5.55246	7.403281	-9	-14.6	4.9	1
7.795	2.01432	5.63094	7.22016	-7.5	-14.5	7.9	1
7.8	1.71348	5.886	7.44252	-5.8	-14.3	12.1	1
7.805	1.15104	5.92524	7.84146	-5.1	-13.8	15.7	1
7.81	1.0791	5.84676	8.12922	-5.8	-15.6	18.2	1
7.815	1.30146	5.814061	8.12922	-6.3	-17.5	20.7	1
7.82	1.41264	5.814061	7.9134	-6.3	-19	23.3	1
7.825	1.64154	5.591701	7.87416	-6.5	-20	25.6	1
7.83	1.71348	5.36934	7.84146	-6.3	-21.3	27.2	1
7.835	1.64154	5.22546	7.87416	-5.8	-21.4	27.9	1
7.84	1.53036	5.22546	7.9134	-4.7	-21.9	29.2	1
7.845	1.41264	5.22546	7.87416	-3	-23.4	30.8	1
7.85	1.64154	5.11428	7.73028	-2.5	-24	31.2	1
7.855	2.30862	4.93116	7.62564	-1.8	-24.9	31.4	1
7.86	2.72064	4.66956	7.47522	0.4	-24.5	31.5	1
7.865	3.32232	4.78074	7.44252	2.1	-24.2	29.8	1
7.87	2.45904	4.74804	7.51446	3.1	-25.1	19.4	1
7.875	2.75988	5.04234	7.76952	4.1	-22.2	19.7	1
7.88	2.57022	5.11428	7.87416	5	-21.2	18.2	1
7.885	2.49828	5.14698	7.87416	5.2	-19.6	17.2	1
7.89	2.30862	5.25816	8.09652	5.3	-18.2	16.5	1
7.895	2.30862	5.591701	8.20116	4.5	-16.9	14.5	1
7.9	2.53752	5.95794	8.38428	3.7	-15.6	14.9	1
7.905	2.75988	6.14106	8.38428	2.8	-15.4	12.6	1
7.91	2.68794	6.291481	8.495461	1.3	-15.6	11.1	1
7.915	2.79912	6.513841	8.63934	0.6	-16.5	12.7	1
7.92	2.72064	6.585781	8.600101	-1.4	-18.8	14	1
7.925	2.72064	6.1803	8.42352	-3.2	-21.2	14.3	1
7.93	2.75988	5.92524	8.2404	-4.5	-23.1	13.7	1
7.935	2.87106	5.92524	8.057281	-5.7	-24.5	13	1
7.94	2.83182	6.03642	8.09652	-6.4	-25.4	12.3	1
7.945	2.75988	5.99718	8.27964	-7.4	-25.8	11.6	1
7.95	2.68794	5.95794	8.27964	-8.1	-26.2	11.5	1
7.955	2.75988	5.92524	8.312341	-7.7	-26.9	10.7	1
7.96	2.83182	5.886	8.312341	-7.9	-27.2	9.8	1
7.965	2.94954	5.95794	8.312341	-7.5	-26.7	8.8	1
7.97	3.02148	5.92524	8.35158	-7.2	-26.3	7.9	1
7.975	2.98224	5.99718	8.312341	-7.2	-25.1	6.5	1
7.98	2.94954	6.14106	8.20116	-7.2	-24.5	4.6	1
7.985	2.94954	6.291481	8.35158	-7.4	-23.6	2.8	1
7.99	2.9103	6.43536	8.312341	-8.1	-22.6	0.5	1
7.995	2.98224	6.513841	8.20116	-9.6	-21.8	-2.1	1
8	2.83182	6.54654	8.057281	-10.7	-20.5	-5.2	1
8.005	2.68794	6.4746	8.16846	-12.3	-19.3	-9.8	1
8.01	2.49828	6.40266	8.27964	-14.5	-18.4	-13.5	1
8.015	2.1255	6.25224	8.20116	-16.7	-18.9	-17.3	1
8.02	1.37994	5.814061	8.20116	-19.1	-19.4	-21.7	1
8.025	0.8959801	5.519761	8.2404	-20.9	-20.1	-26.6	1
8.03	0.40548	5.14698	8.057281	-22.4	-19.5	-32.4	1
8.035	-0.63438	4.63686	8.12922	-23.3	-18.2	-41.2	1
8.04	-2.94954	3.8259	8.45622	-24.1	-15.6	-55	1
8.045	-5.5263	4.04826	9.659581	-24.8	-14.6	-74.2	1
8.05	-8.770141	4.37526	11.14416	-27.1	-16.6	-99.8	1
8.055	-12.3933	4.63686	12.38022	-35.9	-23.5	-140	1
8.06	-15.0093	4.85268	13.06692	-45.5	-33.1	-177.5	1
8.065	-16.12764	5.44782	13.25004	-56.7	-46.3	-218.1	1
8.07	-15.86604	7.13514	13.64898	-70	-58.5	-259.9	1
8.075	-14.7804	9.01212	12.96228	-84.9	-68.5	-300.3	1
8.08	-13.92366	9.823081	11.39922	-104.4	-85.7	-345.1	1
8.085	-12.9165	10.15662	10.01928	-116	-104.3	-375.1	1
8.09	-11.3469	10.49016	8.63934	-124.7	-119.8	-401.1	1
8.095	-9.40452	11.18994	7.2594	-130.7	-134.1	-420.4	1
8.1	-7.35096	12.0336	6.2457	-134.1	-148	-434.5	1
8.105	-5.18622	12.77262	5.2974	-135.1	-160.7	-445.2	1
8.11	-2.87106	13.09962	4.02864	-135	-167.6	-448.3	1
8.115	-0.25506	13.32198	2.75988	-133.2	-172.8	-445.7	1
8.12	3.39426	12.47832	0.17658	-129.6	-175.7	-440.1	1
8.125	7.691041	9.9735	-2.9757	-116.8	-173.5	-425.9	1
8.13	12.02052	7.10244	-4.38834	-87.9	-164.7	-394.7	1
8.135	16.12764	5.25816	-4.3164	-59.5	-153.9	-360.7	1
8.14	19.90122	4.19214	-3.55776	-31.7	-141.4	-314.3	1
8.145	23.40666	3.75396	-1.88352	-4.5	-128.4	-261.3	1
8.15	26.13384	3.12612	-0.10464	19	-114.3	-206.4	1
8.155	28.03698	1.65462	1.08564	38.9	-97.7	-152	1
8.16	29.27304	0.25506	0.94176	57.4	-81.4	-99.6	1
8.165	30.09054	0.8829001	0.0327	82.8	-62	-35.4	1
8.17	35.65608	5.74212	0.72594	105	-39.8	13	1
8.175	22.02672	14.3553	5.87946	122	27.8	53.3	1
8.18	-0.96792	15.89874	12.96228	102.7	115.5	42.2	1
8.185	-15.71562	16.7424	22.54992	85.5	86.5	8.1	1
8.19	-16.76202	17.07594	21.3531	53.5	33.9	-9	1
8.195	-12.05976	6.40266	9.9081	19.5	-3.8	-3	1
8.2	0	4.963861	6.49422	11.3	-19.3	-1.9	1
8.205	7.35096	7.6191	7.14822	18.4	-23.5	6.4	1
8.21	8.28618	7.6518	7.51446	20.7	-18.3	16.8	1
8.215	4.88538	6.95202	7.985341	24.9	-10.3	22.1	1
8.22	0.66708	6.69696	8.85516	26	-7	21.2	1
8.225	-1.71348	7.3248	9.40452	23.3	-8.4	19.3	1
8.23	-1.00716	7.6518	9.33258	20.3	-13.2	18.4	1
8.235	1.00716	7.17438	8.78322	16.4	-19.3	20.5	1
8.24	2.19744	6.513841	8.312341	11.3	-24.2	23.3	1
8.245	2.19744	6.36342	8.38428	10	-26.8	24.1	1
8.25	1.3407	6.4746	8.63934	9.7	-27.7	23.5	1
8.255	0.8175	6.40266	8.63934	7.9	-29.6	22.1	1
8.26	0.70632	6.219541	8.5674	5.7	-30.9	20.4	1
8.265	1.0791	6.1803	8.35158	4.4	-32.3	18.2	1
8.27	1.41264	6.25224	7.985341	3.7	-31.9	17.6	1
8.275	1.37994	6.291481	7.9134	3.9	-31.9	18.7	1
8.28	1.0791	6.43536	7.985341	4.4	-31.6	19.6	1
8.285	0.8175	6.33072	8.16846	5.1	-31.3	21.2	1
8.29	0.63438	6.513841	8.35158	4.6	-32.1	22.7	1
8.295	0.44472	6.43536	8.52816	4.5	-33.7	24.5	1
8.3	0.33354	6.4746	8.85516	4.2	-36.9	25.8	1
8.305	0.25506	6.4746	9.14946	4.7	-41.5	28.4	1
8.31	-0.0327	6.65772	9.293341	4.9	-47.9	31.2	1
8.315	-0.07194	6.95202	9.36528	6.1	-56.7	33.8	1
8.32	-0.11118	6.91932	9.18216	6.9	-63.2	36	1
8.325	0.33354	6.7362	8.894401	8.2	-68.9	37.9	1
8.33	0.8175	7.10244	8.495461	9.7	-73.2	41.1	1
8.335	1.41264	7.285561	8.02458	11.5	-75.6	43.4	1
8.34	2.19744	7.3248	7.298641	13.8	-74.7	46.8	1
8.345	2.9103	7.42944	6.82122	16.5	-70.8	50.7	1
8.35	3.1719	7.54062	6.38958	18.7	-64.6	55	1
8.355	3.58392	7.42944	6.06258	21.6	-55.4	59.9	1
8.36	3.54468	7.54062	5.36934	25.2	-43.6	64.2	1
8.365	2.57022	7.54062	4.24446	30.2	-30.5	66.8	1
8.37	0.51666	7.76298	3.3027	37.5	-17.6	66.2	1
8.375	-1.37994	8.207701	3.19152	48.2	-8	58.1	1
8.38	-1.93584	9.3849	4.38834	53.2	-1.1	46.5	1
8.385	-1.53036	11.1507	6.31764	51.1	10.7	30.3	1
8.39	-1.6023	12.28866	8.45622	43.3	29	12.6	1
8.395	-2.42634	11.81124	8.75052	26.8	51.6	-7.2	1
8.4	-3.87822	10.37898	8.38428	8.6	68.2	-26.3	1
8.405	-5.0358	8.7963	7.985341	-2.3	73.6	-41.5	1
8.41	-5.44782	7.80222	7.47522	-9.5	72.7	-57.3	1
8.415	-5.37588	7.507921	7.33134	-14	67.6	-72.3	1
8.42	-4.66302	7.6191	7.54716	-17.4	62.5	-88	1
8.425	-3.9894	7.83492	7.80222	-23.7	58.8	-106.9	1
8.43	-3.13266	7.80222	7.952641	-29.6	57.4	-121.1	1
8.435	-2.49828	7.57986	7.87416	-36.9	58.4	-133.6	1
8.44	-2.01432	7.0632	7.65834	-43.6	60.1	-144.6	1
8.445	-1.45188	6.54654	7.47522	-49.6	60.7	-154.6	1
8.45	-1.00716	6.06912	7.18746	-55.4	60.8	-164	1
8.455	-0.48396	5.591701	7.04358	-58	58.8	-168.9	1
8.46	0.25506	5.22546	6.78852	-59.9	55.8	-172.8	1
8.465	0.66708	5.04234	6.572701	-60.9	52.1	-174.1	1
8.47	1.56306	4.7088	6.35034	-60.8	48.3	-172.9	1
8.475	2.27592	4.48644	6.09528	-59.5	44.1	-168.9	1
8.48	3.02148	4.26408	5.87946	-57.7	39.9	-164.6	1
8.485	3.58392	4.04826	5.73558	-55.1	36.9	-157.7	1
8.49	3.9567	3.8259	5.40858	-52	35	-150.3	1
8.495	4.251	3.49236	5.19276	-48	32.4	-141.6	1
8.5	4.70226	2.72064	4.57146	-42.8	29.6	-129.6	1
8.505	5.14698	1.90968	3.77358	-36.3	26.2	-119.2	1
8.51	5.97102	0.7717201	2.9757	-26.6	22.6	-107.4	1
8.515	6.56616	0.07194	2.6487	-12.9	19.6	-94	1
8.52	7.54062	0.25506	2.83182	2.3	16.9	-77.9	1
8.525	8.9925	0.327	2.93646	16	13.4	-60.7	1
8.53	10.11738	0.10464	3.08034	28.6	10.8	-42.3	1
8.535	11.0526	0.36624	3.48582	43.9	8.4	-17.6	1
8.54	12.02052	1.06602	4.46028	53.6	7.9	2.5	1
8.545	6.38304	2.6814	10.30704	60.4	7.5	24.2	1
8.55	2.23668	8.16846	19.20798	55.4	-66.9	51.1	1
8.555	7.390201	12.98844	27.34374	37.2	-164.3	112.8	1
8.56	10.22856	18.73056	26.39544	-13.7	-164.3	142.2	1
8.565	3.09342	11.96166	16.04916	-72.1	-94.7	101.6	1
8.57	5.59824	0.21582	1.55652	-107.8	-48.7	92.4	1
8.575	-2.1255	-1.06602	8.057281	-62.9	-57.8	96.6	1
8.58	1.00716	7.9134	11.25534	-26.1	-58.5	70.5	1
8.585	4.81344	10.89564	10.60134	-32	-53.7	45	1
8.59	8.02458	7.3248	6.64464	-35.7	-42.4	29.6	1
8.595	7.31826	5.07504	7.62564	-21.3	-27	27.3	1
8.6	3.54468	3.30924	9.76422	-5.1	-12.1	24.5	1
8.605	-0.48396	3.19806	11.00028	0	-6.3	16.1	1
8.61	-1.56306	4.525681	10.05852	3.2	-6	9.2	1
8.615	-0.2943	6.25224	8.75052	7.1	-6.5	7.5	1
8.62	0.7455601	6.95202	8.02458	11.3	-6.9	10.7	1
8.625	0.59514	6.1803	7.985341	13.2	-7.1	14.3	1
8.63	0.2943	5.63094	8.42352	13	-7	16.8	1
8.635	0.59514	5.591701	8.45622	10.6	-8.4	15.6	1
8.64	1.30146	5.814061	8.12922	7.8	-9	15.2	1
8.645	1.53036	6.25224	7.9134	6.1	-9.1	14	1
8.65	1.3407	6.33072	7.952641	5.3	-9.5	13	1
8.655	1.19028	6.14106	8.02458	4.8	-8.6	12	1
8.66	1.53036	6.06912	8.057281	4.1	-8.8	11.1	1
8.665	1.8639	6.10836	7.87416	2.3	-7.4	10.5	1
8.67	2.05356	6.40266	7.84146	1.7	-6.1	10	1
8.675	1.93584	6.43536	7.76952	1.2	-4.6	8.4	1
8.68	1.79196	6.25224	7.87416	1.1	-4.1	5.6	1
8.685	1.6023	6.10836	7.952641	1.1	-3.1	4.9	1
8.69	1.45188	5.92524	8.057281	0.7	-2.2	4	1
8.695	1.3407	5.95794	8.057281	1.3	-1.8	4.4	1
8.7	1.26876	5.886	8.12922	1.8	-2.5	5.6	1
8.705	1.22952	5.886	8.09652	2.3	-2.5	5.6	1
8.71	1.45188	5.84676	8.02458	2.8	-2.6	6.3	1
8.715	1.53036	5.886	8.09652	3.4	-1.8	6	1
8.72	1.41264	5.886	8.02458	3.7	-1.7	5.2	1
8.725	1.56306	5.886	8.12922	4	-0.7	6.3	1
8.73	1.3407	5.84676	7.952641	4	-0.5	5.2	1
8.735	1.3407	5.886	7.985341	3.2	-0.1	5.3	1
8.74	1.45188	5.99718	7.9134	3.5	1.1	7.6	1
8.745	1.30146	5.99718	8.057281	3.4	1.6	7.6	1
8.75	1.22952	5.99718	8.02458	3.1	1.1	7	1
8.755	1.19028	5.84676	8.27964	3.2	1.3	7.2	1
8.76	1.3407	5.92524	8.12922	3.2	1.2	6.9	1
8.765	1.49112	5.92524	8.2404	3	2.1	7.9	1
8.77	1.64154	5.92524	8.35158	3.7	2.7	8.8	1
8.775	1.75272	5.92524	8.16846	3.9	2.1	8.3	1
8.78	1.64154	5.886	8.2404	4.2	2.1	7.9	1
8.785	1.6023	5.77482	8.12922	5.1	1.8	7.9	1
8.79	1.53036	5.99718	8.057281	6.1	2	8.6	1
8.795	1.56306	5.95794	8.35158	6.5	2.8	9.5	1
8.8	1.64154	6.06912	8.312341	6.5	2.8	8.9	1
8.805	1.67424	6.10836	8.27964	6.7	2.3	8.2	1
8.81	1.71348	6.14106	8.312341	7.1	2.1	8.6	1
8.815	1.82466	6.25224	8.12922	6.7	1.6	9.4	1
8.82	2.01432	6.14106	8.16846	7	0.9	9.3	1
8.825	1.97508	6.14106	7.952641	6.9	1.1	8.3	1
8.83	1.93584	6.25224	7.985341	7	1.6	7.3	1
8.835	1.90314	6.14106	8.27964	7.5	1.2	5.8	1
8.84	1.79196	6.1803	7.80222	6.7	1.1	4.3	1
8.845	2.01432	5.99718	7.985341	6.6	1.8	2.5	1
8.85	1.79196	6.291481	7.87416	6.7	2.1	0.9	1
8.855	1.8639	6.69696	7.985341	6.7	2.8	-1.9	1
8.86	1.90314	6.40266	8.12922	6.3	2.6	-3.5	1
8.865	1.56306	6.54654	7.87416	5.6	2.9	-4.7	1
8.87	1.3407	6.84084	8.02458	5.1	4	-6.2	1
8.875	1.37994	6.80814	8.5674	4.6	2.2	-7.1	1
8.88	0.92868	7.0632	8.09652	2.7	1.9	-7.2	1
8.885	0.63438	6.991261	7.54716	2.2	2.5	-5.7	1
8.89	0.33354	7.3575	7.69758	3.1	0.6	-2.1	1
8.895	0.25506	8.057281	7.73028	4.2	-2.3	1.5	1
8.9	0.59514	8.46276	7.37058	4.3	-7.3	3.9	1
8.905	0.48396	8.685121	6.16722	4.6	-14	7.8	1
8.91	-0.22236	8.940181	4.9377	6.5	-19.8	10.5	1
8.915	-0.8959801	9.20178	4.06134	9.1	-28	11.5	1
8.92	-0.33354	9.93426	4.46028	13.5	-39.2	9.1	1
8.925	0.59514	10.41168	4.9704	16.5	-44.8	0.9	1
8.93	1.19028	11.03952	5.48052	15.5	-41.2	-12	1
8.935	0.8567401	11.70006	6.53346	10.9	-30.1	-24.2	1
8.94	-0.48396	11.7393	7.37058	2.5	-15.7	-36.6	1
8.945	-2.08626	11.18994	7.80222	-6.5	-4.9	-49	1
8.95	-3.39426	10.41168	7.47522	-14.4	-0.7	-59.9	1
8.955	-4.17906	9.528781	6.86046	-22.1	-3.5	-71.7	1
8.96	-4.40142	8.757061	6.31764	-26.3	-9	-80.5	1
8.965	-4.06788	8.390821	5.918701	-26.6	-15.7	-90.3	1
8.97	-3.50544	8.46276	5.84022	-25.9	-22.8	-101.8	1
8.975	-2.94954	8.64588	5.99064	-25.4	-25.5	-109.9	1
8.98	-2.42634	8.829	6.2784	-26.6	-24.7	-118.3	1
8.985	-1.97508	8.757061	6.49422	-28.9	-22.7	-125.2	1
8.99	-1.67424	8.42352	6.64464	-31.7	-21.2	-130.6	1
8.995	-1.3407	7.80222	6.572701	-34.5	-20.5	-134.6	1
9	-1.00716	7.213621	6.2457	-36.4	-20.5	-138.5	1
9.005	-0.70632	6.513841	6.023341	-37.3	-21.4	-142.4	1
9.01	-0.2943	5.92524	5.73558	-37.5	-23.9	-144.2	1
9.015	0.25506	5.36934	5.48052	-35.2	-26.4	-145.3	1
9.02	0.8175	5.0031	5.40858	-33.4	-28.9	-145.4	1
9.025	1.53036	4.55838	5.36934	-30.9	-30	-144.1	1
9.03	2.27592	4.30332	5.40858	-26.6	-30.9	-141.7	1
9.035	2.83182	4.00902	5.519761	-23.4	-30.3	-138.7	1
9.04	3.32232	3.75396	5.66364	-20.6	-29.9	-135.3	1
9.045	3.76704	3.2373	5.80752	-18.4	-28.8	-130.4	1
9.05	4.2183	2.53752	5.66364	-16.1	-27.3	-123.3	1
9.055	4.70226	1.83774	5.591701	-11.3	-27	-113.2	1
9.06	5.07504	1.1772	5.44128	-6.7	-26.6	-104.2	1
9.065	5.59824	0.69324	5.2974	-1.2	-26.8	-94.8	1
9.07	6.082201	0	5.2647	4.8	-27.4	-83.4	1
9.075	6.49422	-0.69324	5.36934	11.9	-29.2	-70.6	1
9.08	6.97818	-1.24914	5.36934	22.4	-32.5	-52.6	1
9.085	7.42944	-1.43226	5.40858	32.3	-35.7	-35.8	1
9.09	7.952641	-0.9875401	6.06258	42	-40	-19.1	1
9.095	8.436601	-0.2943	6.9324	48.9	-43.4	-1.4	1
9.1	9.2214	0.2943	7.9134	51.6	-43.7	15.2	1
9.105	4.10712	2.42634	15.75486	50.5	-41.7	32	1
9.11	13.13886	30.88188	36.96408	32.8	-70.4	44.1	1
9.115	-0.92868	9.79038	40.96002	-51.8	-64.1	74.4	1
9.12	-6.23262	-13.25004	7.11552	-138.4	-18.5	52	1
9.125	-3.4662	-9.01212	-1.26876	-90	-18.5	43.1	1
9.13	2.01432	10.5948	14.62998	-35	-44.4	23.1	1
9.135	5.8206	14.061	11.79816	-36.1	-52.3	16.7	1
9.14	6.304561	6.84084	4.49952	-39.5	-30.6	16.2	1
9.145	5.2647	4.04826	7.69758	-21.2	-18.4	13	1
9.15	2.72064	3.12612	10.5621	-12.3	-5.8	5.8	1
9.155	0.25506	3.16536	10.5621	-8.6	0.7	-1.1	1
9.16	-0.48396	5.07504	8.82246	-7.5	1.6	-7.1	1
9.165	0.11118	7.46868	8.312341	-4.2	3.2	-9.1	1
9.17	-0.11118	6.62502	8.27964	-0.4	4.2	-4.7	1
9.175	-0.51666	5.66364	8.16846	-0.4	3.6	-1.2	1
9.18	-0.11118	5.36934	8.52816	-0.7	2.3	1.3	1
9.185	0.2943	5.66364	8.27964	-1.8	-0.4	3	1
9.19	0.59514	6.06912	8.02458	-2.3	-3.8	5.4	1
9.195	0.77826	6.1803	7.9134	-3.2	-5.3	7.2	1
9.2	1.03986	5.84676	7.952641	-3.2	-5.8	9.8	1
9.205	1.22952	5.814061	8.20116	-3.2	-7	12.2	1
9.21	1.26876	5.95794	8.057281	-3.8	-7.7	13	1
9.215	1.53036	6.10836	8.12922	-3.9	-7.9	12.9	1
9.22	1.6023	6.219541	8.02458	-4.7	-7.2	10.5	1
9.225	1.56306	6.06912	8.09652	-5.8	-7	9	1
9.23	1.41264	6.10836	8.20116	-6	-6.9	8.2	1
9.235	1.22952	6.03642	8.20116	-6.1	-7	7.4	1
9.24	1.11834	5.886	8.16846	-6.4	-7.1	6.6	1
9.245	1.0791	5.70288	8.20116	-6.5	-6.6	5.8	1
9.25	1.22952	5.63094	8.2404	-6.3	-6.5	5.7	1
9.255	1.3407	5.591701	8.2404	-5.9	-6.6	4.5	1
9.26	1.37994	5.66364	8.12922	-5.5	-5.2	3.8	1
9.265	1.41264	5.66364	8.12922	-4.8	-4.4	3.5	1
9.27	1.3407	5.591701	8.2404	-4.6	-3.9	2.9	1
9.275	1.22952	5.77482	8.12922	-4.3	-2.8	2.8	1
9.28	1.26876	5.74212	8.12922	-4.3	-3.2	2.5	1
9.285	1.26876	5.74212	8.16846	-4.5	-2.9	2.3	1
9.29	1.22952	5.814061	8.12922	-4.2	-2.2	2.5	1
9.295	1.22952	5.70288	8.12922	-4.2	-2.3	3.6	1
9.3	1.3407	5.591701	8.16846	-4.4	-2.2	3.2	1
9.305	1.3407	5.55246	8.20116	-3.9	-2.2	2.8	1
9.31	1.30146	5.519761	8.16846	-3.5	-1.6	3	1
9.315	1.19028	5.55246	8.27964	-3	-1.9	2.5	1
9.32	1.22952	5.55246	8.20116	-2.3	-1.1	2.9	1
9.325	1.26876	5.519761	8.312341	-0.9	-1	3.1	1
9.33	1.30146	5.48052	8.35158	-0.2	-0.7	2.9	1
9.335	1.30146	5.63094	8.27964	0	-0.3	3.1	1
9.34	1.3407	5.591701	8.16846	0.6	-0.3	3	1
9.345	1.30146	5.519761	8.2404	1.1	0	2.6	1
9.35	1.37994	5.55246	8.20116	1.6	-0.1	2.2	1
9.355	1.37994	5.70288	8.12922	1.4	0	1.4	1
9.36	1.3407	5.66364	8.09652	1.3	0.8	1.4	1
9.365	1.3407	5.63094	8.057281	1.8	0.8	0.8	1
9.37	1.30146	5.63094	8.12922	2.1	1.3	0.7	1
9.375	1.3407	5.63094	8.16846	1.7	1.9	-0.3	1
9.38	1.26876	5.63094	8.16846	1.7	1.5	-0.4	1
9.385	1.26876	5.63094	8.16846	2.5	1.8	-0.3	1
9.39	1.30146	5.591701	8.16846	2.1	2	-0.4	1
9.395	1.30146	5.66364	8.16846	2.3	2	-0.4	1
9.4	1.26876	5.70288	8.20116	2.3	2	-0.1	1
9.405	1.26876	5.66364	8.2404	2.2	2.3	-0.2	1
9.41	1.26876	5.66364	8.16846	2.4	2.3	-0.4	1
9.415	1.26876	5.63094	8.16846	2.8	2.3	-0.2	1
9.42	1.26876	5.63094	8.27964	3.2	1.9	0.1	1
9.425	1.30146	5.66364	8.16846	3.6	2.6	0.1	1
9.43	1.26876	5.70288	8.16846	3.5	2.3	0.2	1
9.435	1.26876	5.66364	8.16846	4.4	1.4	0.5	1
9.44	1.19028	5.66364	8.27964	4.9	1.8	1.3	1
9.445	1.19028	5.74212	8.312341	5.6	1.5	1.5	1
9.45	1.22952	5.70288	8.45622	7.1	0.8	2.7	1
9.455	1.15104	5.814061	8.42352	7.5	0.2	3.8	1
9.46	1.19028	5.92524	8.35158	7.9	0	4.8	1
9.465	1.19028	5.886	8.35158	8.9	-0.9	6.3	1
9.47	1.15104	5.95794	8.2404	9.4	-1.4	7.3	1
9.475	1.30146	5.92524	8.20116	9.8	-1.4	8.8	1
9.48	1.3407	5.886	8.20116	9.9	-1.2	9.3	1
9.485	1.15104	5.74212	8.16846	10.8	-0.9	8.8	1
9.49	1.22952	5.814061	8.312341	11.8	-0.2	10.9	1
9.495	1.45188	5.814061	8.20116	12.4	0	11.4	1
9.5	1.49112	5.74212	8.16846	12.9	0.2	11.9	1
9.505	1.49112	5.74212	8.16846	14.2	0.5	11.4	1
9.51	1.45188	5.95794	8.27964	15.8	-0.7	11.1	1
9.515	1.3407	5.99718	8.38428	16.4	-1.6	10.7	1
9.52	1.3407	6.10836	8.27964	16.3	-3.3	10.4	1
9.525	1.37994	6.14106	8.27964	16.3	-4.1	10	1
9.53	1.3407	6.291481	8.35158	15.9	-5.7	9	1
9.535	1.22952	6.291481	8.35158	15.1	-8.1	8.6	1
9.54	1.00716	6.40266	8.27964	14	-9.3	8.2	1
9.545	1.03986	6.65772	8.312341	11.6	-10.3	7.1	1
9.55	1.11834	6.62502	8.35158	9.8	-10.4	6.2	1
9.555	0.96792	6.40266	8.20116	7.7	-11.2	5.6	1
9.56	0.92868	6.25224	8.09652	5.3	-12.3	3.5	1
9.565	0.8959801	6.36342	7.985341	3.6	-12.3	0.5	1
9.57	0.7455601	6.69696	8.16846	2.5	-12.9	-2.2	1
9.575	0.37278	6.84084	8.35158	2	-15.1	-5.3	1
9.58	0.40548	6.7689	8.52816	0.6	-16.8	-8.4	1
9.585	0.11118	6.4746	8.2404	-0.4	-20	-11.9	1
9.59	-0.63438	6.25224	7.51446	-1.2	-22.8	-15	1
9.595	-2.87106	7.10244	6.2457	-0.3	-27.2	-20.7	1
9.6	-5.8206	7.10244	5.2647	3.2	-34	-27.6	1
9.605	-6.71658	7.9461	5.87946	7.2	-48.1	-38.5	1
9.61	-6.010261	9.9735	7.44252	8.5	-71.8	-53.5	1
9.615	-4.70226	10.89564	8.09652	4.8	-93.3	-66	1
9.62	-3.24384	10.70598	7.298641	-0.6	-111.7	-77.9	1
9.625	-1.64154	10.0062	5.99064	-5.2	-124.5	-89.8	1
9.63	1.3407	10.33974	5.44128	-7.7	-130.2	-101.2	1
9.635	4.32948	11.11146	5.591701	-9.5	-122	-112.5	1
9.64	5.2974	11.26188	5.66364	-13.5	-97.9	-124.8	1
9.645	4.44066	10.89564	5.73558	-19.5	-63.3	-137.1	1
9.65	2.6487	10.22856	5.696341	-23	-40.9	-142.8	1
9.655	1.00716	9.528781	5.519761	-23.8	-30.5	-142.8	1
9.66	0.22236	8.757061	5.33664	-22.5	-29.6	-141	1
9.665	0.40548	8.16846	5.15352	-19.4	-37.4	-138.1	1
9.67	1.19028	7.691041	5.00964	-15.4	-47.6	-133.8	1
9.675	2.19744	7.3248	5.15352	-11.6	-52.5	-132	1
9.68	2.87106	7.0632	5.44128	-8.1	-51.8	-130.9	1
9.685	3.13266	6.65772	5.87946	-5.6	-46.7	-130.1	1
9.69	2.94954	6.33072	6.2784	-4.1	-41.2	-128.7	1
9.695	2.49828	5.92524	6.74928	-3.5	-37.3	-126	1
9.7	2.23668	5.66364	7.004341	-3.1	-36	-123.2	1
9.705	2.23668	5.33664	7.298641	-3.6	-37.3	-119.4	1
9.71	2.27592	5.11428	7.47522	-4.9	-39.9	-116.3	1
9.715	2.42634	4.89192	7.65834	-6.5	-41.5	-112.9	1
9.72	2.53752	4.66956	7.73028	-9.6	-42.9	-109.9	1
9.725	2.49828	4.37526	7.73028	-12.6	-43.1	-107.5	1
9.73	2.27592	4.08096	7.65834	-14.5	-42.7	-105.4	1
9.735	2.05356	3.8259	7.54716	-16.3	-42.3	-103.7	1
9.74	1.8639	3.49236	7.54716	-18.6	-42.4	-101.2	1
9.745	1.79196	3.12612	7.47522	-20.7	-44	-98.2	1
9.75	1.8639	2.75988	7.47522	-21.1	-44.8	-95.2	1
9.755	2.05356	2.46558	7.37058	-21.2	-45.4	-91.8	1
9.76	2.19744	2.13204	7.076281	-20.5	-44.9	-88.4	1
9.765	2.27592	1.54344	6.78852	-19.6	-43.6	-84.9	1
9.77	2.27592	1.09872	6.46152	-16.7	-42.8	-78.8	1
9.775	2.23668	0.9156	6.2784	-12.4	-42.3	-74.1	1
9.78	2.3871	0.9156	6.35034	-6.7	-42.7	-68.3	1
9.785	2.60946	0.8829001	6.31764	-1.1	-44.7	-61.5	1
9.79	2.83182	0.7717201	6.13452	4.3	-46.4	-53.9	1
9.795	3.09342	0.8829001	6.06258	10.3	-47.9	-46	1
9.8	3.39426	1.32108	6.2457	16.6	-47.6	-38.5	1
9.805	3.80628	2.13204	6.71658	23.2	-44.1	-29.8	1
9.81	7.05666	3.8259	7.84146	26.1	-38.8	-24	1
9.815	15.23166	16.7097	19.02486	18.9	-17.8	-11.1	1
9.82	13.40046	19.46958	27.70344	-15.6	55.9	-13	1
9.825	4.55184	9.417601	14.1264	-72.8	63	-3.6	1
9.83	-7.200541	-2.79258	3.84552	-90	-0.7	37.7	1
9.835	-7.017421	-2.60946	10.92834	-44.5	-14.8	24.9	1
9.84	-3.4335	6.25224	13.25004	-38.2	-9.5	5.1	1
9.845	0.63438	8.35158	12.1971	-36.4	-27.8	0.9	1
9.85	2.9103	4.81998	6.78852	-37.3	-29.4	4.7	1
9.855	4.10712	5.77482	6.38958	-26.3	-21.4	4.6	1
9.86	4.7415	6.54654	8.2404	-17.5	-13.9	2.3	1
9.865	3.39426	5.74212	8.96634	-11.6	-8.1	1.5	1
9.87	1.56306	4.23138	8.9271	-6.1	-1	-0.9	1
9.875	0.5559	4.525681	8.894401	-1.4	2.2	-4.7	1
9.88	0.59514	5.519761	8.63934	1.5	2.8	-6.7	1
9.885	0.8959801	5.92524	8.2404	3.2	3.2	-6.7	0
9.89	0.96792	5.92524	7.952641	4.4	3.9	-5.6	0
9.895	0.8175	5.814061	7.952641	5	4.6	-4.4	0
9.9	0.51666	5.70288	8.057281	5.3	4.2	-3	0
9.905	0.22236	5.63094	8.12922	4.8	2.7	-1.8	0
9.91	0.22236	5.74212	8.09652	4.1	0.8	-1.2	0
9.915	0.40548	5.814061	8.09652	3.1	-0.4	0	0
9.92	0.51666	6.06912	8.09652	2.1	-2.5	1.4	0
9.925	0.70632	6.06912	8.02458	1	-3.5	2.1	0
9.93	0.70632	5.92524	7.985341	0	-4.6	4.3	0
9.935	0.70632	5.99718	7.985341	-0.7	-5.9	5.2	0
9.94	0.8175	5.92524	8.02458	-0.9	-7.2	5.8	0
9.945	0.77826	5.92524	8.09652	-1.6	-8	6.3	0
9.95	0.92868	6.03642	8.09652	-1.8	-8.8	6.5	0
9.955	1.03986	5.95794	8.12922	-2.1	-9	6.9	0
9.96	1.03986	5.74212	8.12922	-2	-9	6.7	0
9.965	1.00716	5.886	8.12922	-1.4	-8.6	7	0
9.97	1.03986	5.814061	8.20116	-0.7	-8	6.7	0
9.975	1.19028	5.77482	8.20116	0.2	-8.2	6.8	0
9.98	1.26876	5.77482	8.057281	0.8	-7.9	7	0
9.985	1.22952	5.92524	8.09652	1.4	-7.6	6.7	0
9.99	1.22952	5.92524	8.12922	2.1	-7.2	6.5	0
[truncated: 4,756 more rows]
