# Supplementary material for: Real-Time Detection of Freezing Motions in Parkinson's Patients for Adaptive Gait Phase Synchronous Cueing
Source: Front Neurol. 2021 Dec 6;12:720516. doi: 10.3389/fneur.2021.720516 (PMC8685223; doi:10.3389/fneur.2021.720516)
Supplement: Supplementary file 2 [file Data_Sheet_2.zip › data/S9/S9_left_foot_trial_1.csv]

time	acc_x	acc_y	acc_z	gyr_x	gyr_y	gyr_z	FoG
0	-2.21052	5.34318	8.35158	0.9	-0.1	-0.4	0
0.005	-2.21052	5.34318	8.312341	0.4	0.2	-0.2	0
0.01	-2.289	5.30394	8.38428	0.5	0.2	-0.5	0
0.015	-2.24976	5.30394	8.35158	0.5	0	0	0
0.02	-2.17128	5.34318	8.312341	0.4	-0.2	-0.5	0
0.025	-2.24976	5.30394	8.312341	0.6	-0.3	0	0
0.03	-2.21052	5.37588	8.312341	0.4	0	0	0
0.035	-2.21052	5.37588	8.312341	0.6	0	-0.2	0
0.04	-2.21052	5.30394	8.312341	0.6	0	-0.4	0
0.045	-2.21052	5.30394	8.35158	0.4	-0.3	0	0
0.05	-2.21052	5.34318	8.312341	0.7	-0.2	0.3	0
0.055	-2.24976	5.34318	8.35158	0.6	-0.2	0	0
0.06	-2.24976	5.34318	8.312341	0.3	0	0.1	0
0.065	-2.24976	5.34318	8.35158	0.4	0	0	0
0.07	-2.21052	5.27124	8.35158	0.5	0	-0.7	0
0.075	-2.21052	5.41512	8.35158	0.4	-0.3	-0.2	0
0.08	-2.17128	5.27124	8.35158	0.7	-0.1	-0.2	0
0.085	-2.21052	5.34318	8.35158	0.8	-0.1	-0.2	0
0.09	-2.24976	5.30394	8.312341	0.5	-0.1	-0.5	0
0.095	-2.24976	5.30394	8.35158	0.4	0	-0.5	0
0.1	-2.21052	5.30394	8.312341	0.5	0	-0.2	0
0.105	-2.24976	5.37588	8.27964	0.7	0	-0.3	0
0.11	-2.21052	5.41512	8.35158	0.5	-0.5	-0.4	0
0.115	-2.289	5.37588	8.35158	0.4	0	0	0
0.12	-2.21052	5.34318	8.35158	0.5	-0.1	0.6	0
0.125	-2.17128	5.30394	8.35158	0.4	-0.2	0.3	0
0.13	-2.21052	5.30394	8.312341	0.2	0	0.2	0
0.135	-2.21052	5.30394	8.35158	0.4	0	0	0
0.14	-2.24976	5.27124	8.312341	0	0.1	-0.2	0
0.145	-2.21052	5.37588	8.38428	0.2	-0.2	0.1	0
0.15	-2.24976	5.34318	8.35158	0	-0.1	-0.6	0
0.155	-2.24976	5.30394	8.35158	0.2	0	-0.2	0
0.16	-2.24976	5.34318	8.312341	0.7	0	-0.1	0
0.165	-2.21052	5.34318	8.35158	0.4	-0.3	-0.2	0
0.17	-2.24976	5.37588	8.312341	0.2	-0.1	0.2	0
0.175	-2.24976	5.30394	8.35158	0.3	-0.2	-0.5	0
0.18	-2.21052	5.30394	8.38428	0.4	-0.4	-0.2	0
0.185	-2.21052	5.37588	8.42352	0.3	-0.2	-0.2	0
0.19	-2.21052	5.30394	8.312341	0.8	0	-0.2	0
0.195	-2.21052	5.30394	8.35158	0.7	0	0	0
0.2	-2.21052	5.27124	8.312341	0.4	0	-0.2	0
0.205	-2.24976	5.34318	8.27964	0.5	-0.4	-0.2	0
0.21	-2.21052	5.30394	8.312341	0.7	-0.2	-0.3	0
0.215	-2.21052	5.30394	8.35158	0.7	0	-0.6	0
0.22	-2.21052	5.30394	8.27964	0.3	0.1	-0.2	0
0.225	-2.24976	5.30394	8.35158	0.7	-0.2	-0.4	0
0.23	-2.21052	5.30394	8.35158	0.9	0	-0.4	0
0.235	-2.24976	5.34318	8.38428	1.1	-0.1	-0.2	0
0.24	-2.17128	5.30394	8.35158	1.1	-0.3	0.1	0
0.245	-2.21052	5.34318	8.35158	0.9	0	0	0
0.25	-2.24976	5.34318	8.42352	0.9	0.2	-0.2	0
0.255	-2.21052	5.30394	8.35158	0.8	0	0.2	0
0.26	-2.289	5.34318	8.312341	0.9	0	0	0
0.265	-2.289	5.30394	8.35158	0.4	0	0	0
0.27	-2.24976	5.27124	8.38428	0.6	0	-0.4	0
0.275	-2.24976	5.30394	8.312341	0.5	0	-0.4	0
0.28	-2.24976	5.34318	8.35158	0.6	-0.5	-0.4	0
0.285	-2.21052	5.30394	8.27964	0.7	0	0.1	0
0.29	-2.21052	5.30394	8.312341	0.4	-0.1	0.2	0
0.295	-2.21052	5.30394	8.35158	0.1	0.1	-0.4	0
0.3	-2.21052	5.30394	8.35158	0.2	0.2	0	0
0.305	-2.21052	5.34318	8.312341	0.3	0.2	0	0
0.31	-2.17128	5.30394	8.35158	0.2	-0.2	-0.2	0
0.315	-2.24976	5.30394	8.38428	0.6	0	-0.1	0
0.32	-2.21052	5.34318	8.312341	0.6	-0.2	-0.2	0
0.325	-2.21052	5.30394	8.312341	0.3	-0.2	0	0
0.33	-2.21052	5.37588	8.35158	0	0	-0.2	0
0.335	-2.24976	5.37588	8.38428	0.2	0.1	0	0
0.34	-2.21052	5.30394	8.35158	0.3	0	-0.2	0
0.345	-2.21052	5.30394	8.312341	0.4	-0.2	0	0
0.35	-2.21052	5.34318	8.38428	0.6	-0.1	-0.2	0
0.355	-2.24976	5.30394	8.312341	0.3	0	-0.1	0
0.36	-2.17128	5.30394	8.35158	0.2	-0.1	0	0
0.365	-2.24976	5.34318	8.35158	0.1	0	0	0
0.37	-2.24976	5.34318	8.312341	0.7	0	-0.4	0
0.375	-2.24976	5.27124	8.35158	0.6	0	-0.2	0
0.38	-2.17128	5.27124	8.312341	0.6	-0.1	-0.2	0
0.385	-2.24976	5.27124	8.35158	0.5	-0.4	0	0
0.39	-2.21052	5.30394	8.27964	0.4	-0.2	-0.3	0
0.395	-2.21052	5.34318	8.312341	0.5	-0.1	-0.4	0
0.4	-2.21052	5.30394	8.35158	0.7	-0.3	-0.3	0
0.405	-2.24976	5.37588	8.38428	0.5	0	0	0
0.41	-2.24976	5.37588	8.35158	0.9	0.1	0	0
0.415	-2.21052	5.34318	8.35158	0.4	-0.1	-0.5	0
0.42	-2.21052	5.34318	8.38428	0.4	0	-0.4	0
0.425	-2.24976	5.30394	8.35158	0.7	0	0	0
0.43	-2.21052	5.30394	8.35158	0.6	0	-0.1	0
0.435	-2.21052	5.30394	8.35158	0.7	0	-0.4	0
0.44	-2.17128	5.34318	8.312341	0.6	0	-0.9	0
0.445	-2.21052	5.30394	8.27964	0	-0.3	-0.2	0
0.45	-2.21052	5.37588	8.312341	-0.1	-0.3	-0.2	0
0.455	-2.17128	5.27124	8.38428	0.3	0	-0.5	0
0.46	-2.24976	5.30394	8.35158	0.1	0	-0.3	0
0.465	-2.21052	5.30394	8.35158	0.5	0.2	0	0
0.47	-2.24976	5.34318	8.312341	0.4	0.3	-0.2	0
0.475	-2.17128	5.34318	8.38428	0.6	-0.1	-0.6	0
0.48	-2.21052	5.30394	8.35158	1.1	0	-0.6	0
0.485	-2.24976	5.30394	8.38428	0.9	0	-0.3	0
0.49	-2.24976	5.37588	8.312341	0.8	0	0.2	0
0.495	-2.21052	5.34318	8.27964	0.9	-0.2	-0.2	0
0.5	-2.17128	5.34318	8.35158	0.7	-0.2	-0.1	0
0.505	-2.21052	5.34318	8.42352	0.8	-0.1	0.3	0
0.51	-2.24976	5.30394	8.35158	1.3	-0.6	-0.2	0
0.515	-2.21052	5.30394	8.35158	0.9	-0.5	0	0
0.52	-2.17128	5.30394	8.35158	0.9	0	-0.4	0
0.525	-2.24976	5.34318	8.312341	0.7	0.1	-0.3	0
0.53	-2.24976	5.30394	8.38428	0.4	-0.1	0	0
0.535	-2.24976	5.30394	8.38428	0.4	-0.3	-0.2	0
0.54	-2.24976	5.30394	8.312341	0.4	-0.4	0	0
0.545	-2.21052	5.27124	8.42352	0.5	-0.2	-0.5	0
0.55	-2.17128	5.30394	8.312341	1.2	-0.4	0	0
0.555	-2.24976	5.30394	8.35158	1.1	-0.1	0	0
0.56	-2.24976	5.30394	8.35158	1.1	-0.4	-0.2	0
0.565	-2.24976	5.27124	8.38428	0.9	-0.1	-0.2	0
0.57	-2.21052	5.30394	8.27964	1.1	0.1	0	0
0.575	-2.24976	5.34318	8.312341	1.2	0.2	0.2	0
0.58	-2.21052	5.34318	8.312341	1.4	0.2	0.2	0
0.585	-2.21052	5.27124	8.38428	1.2	0.2	0	0
0.59	-2.21052	5.27124	8.312341	1.3	-0.1	-0.1	0
0.595	-2.21052	5.37588	8.38428	1.1	-0.1	-0.4	0
0.6	-2.21052	5.37588	8.312341	1.4	-0.1	0	0
0.605	-2.21052	5.30394	8.35158	1.1	-0.2	-0.2	0
0.61	-2.17128	5.30394	8.27964	0.9	0	-0.6	0
0.615	-2.21052	5.37588	8.35158	1.1	0	-0.8	0
0.62	-2.21052	5.34318	8.35158	0.9	0	-0.2	0
0.625	-2.24976	5.41512	8.27964	0.6	0.1	-0.4	0
0.63	-2.21052	5.37588	8.312341	0.6	0	-0.9	0
0.635	-2.21052	5.34318	8.312341	0.5	0	-0.7	0
0.64	-2.21052	5.37588	8.27964	0.2	0	-0.7	0
0.645	-2.24976	5.34318	8.27964	-0.2	-0.1	-0.7	0
0.65	-2.24976	5.30394	8.27964	-0.4	-0.2	-0.6	0
0.655	-2.24976	5.37588	8.27964	-0.7	-0.4	-0.4	0
0.66	-2.289	5.34318	8.2404	-0.6	-0.2	-0.2	0
0.665	-2.24976	5.34318	8.27964	-0.4	-0.1	-0.2	0
0.67	-2.24976	5.30394	8.312341	-0.7	-0.3	0.1	0
0.675	-2.24976	5.30394	8.35158	-0.7	-0.3	0	0
0.68	-2.21052	5.34318	8.312341	-0.7	0	-0.3	0
0.685	-2.24976	5.30394	8.38428	-0.8	-0.2	0.1	0
0.69	-2.17128	5.30394	8.38428	-0.6	-0.2	0.1	0
0.695	-2.21052	5.37588	8.38428	-0.5	-0.3	0.1	0
0.7	-2.21052	5.27124	8.38428	-0.7	0	-0.5	0
0.705	-2.24976	5.30394	8.35158	-0.4	-0.2	-0.2	0
0.71	-2.24976	5.30394	8.42352	0	-0.4	-0.3	0
0.715	-2.24976	5.30394	8.42352	-0.2	-0.1	-0.4	0
0.72	-2.24976	5.30394	8.35158	0.2	-0.2	-0.7	0
0.725	-2.24976	5.27124	8.42352	0.4	-0.2	-0.4	0
0.73	-2.21052	5.30394	8.312341	0	-0.4	0	0
0.735	-2.21052	5.34318	8.312341	0.2	-0.1	0	0
0.74	-2.17128	5.30394	8.35158	0.2	0	0.2	0
0.745	-2.21052	5.30394	8.42352	0.1	0.2	-0.1	0
0.75	-2.24976	5.30394	8.42352	0.7	-0.1	0	0
0.755	-2.24976	5.34318	8.38428	0.8	-0.4	0.4	0
0.76	-2.24976	5.34318	8.35158	1.1	-0.2	0.4	0
0.765	-2.21052	5.27124	8.312341	1.1	0	0.2	0
0.77	-2.21052	5.27124	8.38428	0.5	0	0	0
0.775	-2.24976	5.27124	8.35158	0.7	-0.6	-0.2	0
0.78	-2.21052	5.30394	8.35158	0.6	-0.2	0	0
0.785	-2.21052	5.30394	8.35158	0.7	-0.1	-0.2	0
0.79	-2.21052	5.34318	8.38428	0.8	-0.6	0	0
0.795	-2.21052	5.34318	8.35158	0.7	-0.4	0	0
0.8	-2.24976	5.34318	8.312341	0.9	-0.3	0	0
0.805	-2.21052	5.34318	8.312341	0.9	-0.1	0	0
0.81	-2.24976	5.30394	8.38428	1	-0.7	-0.3	0
0.815	-2.24976	5.27124	8.312341	0.8	-0.7	-0.2	0
0.82	-2.21052	5.27124	8.312341	0.7	-0.5	0	0
0.825	-2.17128	5.34318	8.35158	0.5	-0.4	-0.4	0
0.83	-2.21052	5.34318	8.35158	1.1	-0.2	-0.2	0
0.835	-2.24976	5.34318	8.35158	0.8	-0.3	0	0
0.84	-2.24976	5.34318	8.38428	0.7	-0.4	0	0
0.845	-2.17128	5.27124	8.312341	0.7	-0.3	-0.5	0
0.85	-2.24976	5.27124	8.35158	0.9	-0.3	-0.2	0
0.855	-2.21052	5.34318	8.35158	0.7	-0.3	-0.3	0
0.86	-2.24976	5.30394	8.312341	0.9	-0.4	0	0
0.865	-2.21052	5.34318	8.312341	0.7	-0.3	-0.4	0
0.87	-2.21052	5.27124	8.312341	0.6	-0.4	-0.5	0
0.875	-2.21052	5.30394	8.38428	1.1	-0.6	-0.4	0
0.88	-2.21052	5.27124	8.27964	1.2	-0.4	-0.4	0
0.885	-2.21052	5.30394	8.38428	1.2	-0.1	-0.7	0
0.89	-2.24976	5.30394	8.42352	0.9	-0.1	-0.7	0
0.895	-2.21052	5.34318	8.38428	0.5	-0.1	-0.6	0
0.9	-2.21052	5.30394	8.27964	1.3	0.1	-0.6	0
0.905	-2.17128	5.30394	8.35158	1.2	0	-0.2	0
0.91	-2.21052	5.232	8.38428	1.1	0	0	0
0.915	-2.21052	5.27124	8.35158	1.4	0	-0.1	0
0.92	-2.17128	5.30394	8.35158	2.1	-0.2	-0.4	0
0.925	-2.17128	5.27124	8.42352	2.3	0.1	-0.4	0
0.93	-2.17128	5.27124	8.42352	1.9	0	-0.7	0
0.935	-2.21052	5.232	8.45622	2	0.2	-0.9	0
0.94	-2.17128	5.232	8.35158	3.2	0.4	-0.8	0
0.945	-2.24976	5.19276	8.495461	3.3	0.1	-0.2	0
0.95	-2.21052	5.19276	8.42352	3.8	0	-0.5	0
0.955	-2.289	5.19276	8.38428	4.6	0.5	-0.7	0
0.96	-2.17128	5.27124	8.42352	5.2	0.5	-0.5	0
0.965	-2.17128	5.30394	8.38428	5.6	0.5	-0.7	0
0.97	-2.24976	5.30394	8.27964	5.9	0.2	0	0
0.975	-2.289	5.34318	8.27964	6	0	-0.7	0
0.98	-2.3217	5.37588	8.27964	6.7	0	-0.9	0
0.985	-2.24976	5.34318	8.27964	6.5	0	-0.7	0
0.99	-2.3217	5.41512	8.207701	6.1	0	-0.7	0
0.995	-2.24976	5.45436	8.16846	5.9	-0.4	-0.7	0
1	-2.3217	5.45436	8.207701	4.9	-0.7	-1.4	0
1.005	-2.289	5.5263	8.16846	4.9	-0.8	-0.9	0
1.01	-2.289	5.487061	8.2404	4.8	-1.3	-0.7	0
1.015	-2.289	5.487061	8.207701	3.5	-1.8	-1.4	0
1.02	-2.289	5.5263	8.207701	2.3	-1.8	-0.9	0
1.025	-2.21052	5.56554	8.16846	1.5	-2.1	-1.3	0
1.03	-2.21052	5.59824	8.16846	0.6	-2.3	-0.9	0
1.035	-2.21052	5.63748	8.13576	-0.3	-2.7	-1.1	0
1.04	-2.289	5.56554	8.2404	-1.1	-2.7	-1.3	0
1.045	-2.24976	5.59824	8.207701	-1.8	-2.8	-1.4	0
1.05	-2.21052	5.56554	8.13576	-2.8	-3.2	-1.7	0
1.055	-2.24976	5.487061	8.16846	-4	-2.8	-1.3	0
1.06	-2.24976	5.487061	8.2404	-4.6	-2.5	-1	0
1.065	-2.289	5.45436	8.16846	-4.9	-3.2	-0.6	0
1.07	-2.24976	5.41512	8.2404	-5.8	-3.2	-0.4	0
1.075	-2.17128	5.45436	8.27964	-6	-3.4	-0.8	0
1.08	-2.24976	5.45436	8.312341	-6.7	-3.7	-0.2	0
1.085	-2.24976	5.41512	8.312341	-7	-3.8	0	0
1.09	-2.21052	5.34318	8.35158	-7	-3.7	0	0
1.095	-2.21052	5.37588	8.38428	-7	-3.7	-0.6	0
1.1	-2.24976	5.34318	8.35158	-7.5	-3.6	-0.7	0
1.105	-2.13858	5.30394	8.38428	-7.8	-3.6	-0.4	0
1.11	-2.17128	5.30394	8.38428	-7.8	-3.7	0	0
1.115	-2.13858	5.30394	8.38428	-7.7	-3.8	0.1	0
1.12	-2.13858	5.34318	8.38428	-7.4	-3.3	-0.2	0
1.125	-2.13858	5.232	8.38428	-7.4	-3.2	-0.7	0
1.13	-2.13858	5.232	8.38428	-7.4	-3.1	-0.7	0
1.135	-2.21052	5.232	8.45622	-6.9	-3	-0.5	0
1.14	-2.13858	5.16006	8.42352	-6.9	-3.3	-0.4	0
1.145	-2.17128	5.232	8.495461	-6.6	-3.1	-0.7	0
1.15	-2.21052	5.232	8.42352	-6.2	-3.4	-0.3	0
1.155	-2.17128	5.27124	8.45622	-5.8	-3	-0.2	0
1.16	-2.13858	5.19276	8.42352	-5.8	-2.7	-0.4	0
1.165	-2.13858	5.232	8.42352	-5.4	-2.8	-0.2	0
1.17	-2.21052	5.232	8.42352	-5.6	-2.5	-0.4	0
1.175	-2.17128	5.19276	8.38428	-5.8	-2.4	0.2	0
1.18	-2.13858	5.19276	8.35158	-5.9	-2.6	0.2	0
1.185	-2.0601	5.27124	8.45622	-5.2	-2.4	0.3	0
1.19	-2.09934	5.27124	8.42352	-5.8	-2.1	0	0
1.195	-2.17128	5.232	8.42352	-5.8	-2.1	0	0
1.2	-2.13858	5.27124	8.38428	-5.7	-2.4	0	0
1.205	-2.0601	5.232	8.38428	-5.3	-2.2	0	0
1.21	-2.0601	5.232	8.45622	-5.3	-2.1	0	0
1.215	-2.0601	5.27124	8.42352	-5.8	-1.8	-0.2	0
1.22	-2.0601	5.16006	8.495461	-5.8	-1.9	-0.2	0
1.225	-2.0601	5.232	8.45622	-5.6	-1.9	0.2	0
1.23	-2.0601	5.16006	8.495461	-5.2	-1.5	0.1	0
1.235	-2.0601	5.19276	8.495461	-5.1	-1.4	-0.6	0
1.24	-2.0601	5.16006	8.495461	-5.3	-1.4	-0.9	0
1.245	-2.09934	5.16006	8.495461	-4.9	-1.2	-0.7	0
1.25	-2.0601	5.16006	8.495461	-4.6	-1.1	-1	0
1.255	-2.0601	5.08158	8.5347	-4.1	-1.4	-0.8	0
1.26	-2.13858	5.120821	8.5347	-3.9	-0.9	-0.5	0
1.265	-2.17128	5.04888	8.5674	-3.6	-1	-0.5	0
1.27	-2.13858	5.00964	8.5674	-3	-0.7	-0.4	0
1.275	-2.09934	5.08158	8.5674	-2.2	-0.5	-0.5	0
1.28	-2.09934	5.04888	8.5347	-1.8	-0.6	-0.4	0
1.285	-2.09934	5.00964	8.5674	-0.9	-0.5	0	0
1.29	-2.13858	5.04888	8.5674	-0.5	-0.1	0	0
1.295	-2.13858	5.08158	8.67858	-0.2	0.2	0	0
1.3	-2.09934	5.08158	8.5674	0.5	-0.1	0	0
1.305	-2.17128	5.08158	8.5347	0.8	0.2	0	0
1.31	-2.09934	5.120821	8.45622	0.9	-0.1	0	0
1.315	-2.09934	5.16006	8.5347	1.3	0	0	0
1.32	-2.09934	5.19276	8.495461	1.6	0.2	0	0
1.325	-2.0601	5.19276	8.42352	1.4	0.1	0.1	0
1.33	-2.09934	5.232	8.45622	1.1	0	0.2	0
1.335	-2.09934	5.19276	8.495461	1.3	0	0	0
1.34	-2.09934	5.232	8.38428	1.2	0	-0.2	0
1.345	-2.09934	5.19276	8.42352	1	0	0	0
1.35	-2.0601	5.27124	8.38428	0.9	0.1	-0.4	0
1.355	-2.13858	5.232	8.45622	0.9	0.4	-0.4	0
1.36	-2.0601	5.232	8.42352	0.4	0.3	0	0
1.365	-2.09934	5.16006	8.38428	0	0.4	0	0
1.37	-2.13858	5.19276	8.42352	-0.2	0.2	-0.4	0
1.375	-2.09934	5.19276	8.45622	-0.1	0.6	-0.4	0
1.38	-2.09934	5.19276	8.495461	0	0.7	-0.4	0
1.385	-2.0601	5.08158	8.5347	0.6	0.1	-0.6	0
1.39	-2.0601	5.19276	8.45622	0	0.3	-0.4	0
1.395	-2.09934	5.232	8.495461	0.2	0.9	-0.8	0
1.4	-2.13858	5.16006	8.5347	0.4	0.7	-0.7	0
1.405	-2.09934	5.16006	8.5347	0.2	1.1	-0.6	0
1.41	-2.09934	5.16006	8.45622	0.2	0.8	-0.4	0
1.415	-2.13858	5.19276	8.5347	0.2	0.7	-0.5	0
1.42	-2.13858	5.16006	8.495461	0.2	1	-0.7	0
1.425	-2.09934	5.16006	8.495461	0.6	0.8	-0.5	0
1.43	-2.13858	5.19276	8.495461	0.7	1.1	-0.7	0
1.435	-2.09934	5.16006	8.45622	0.7	0.9	-0.3	0
1.44	-2.13858	5.120821	8.5347	0.9	1.1	-0.3	0
1.445	-2.17128	5.16006	8.5347	0.8	1.3	-0.7	0
1.45	-2.17128	5.19276	8.5347	1.1	1.2	-0.7	0
1.455	-2.09934	5.120821	8.5347	1.4	0.9	-1	0
1.46	-2.0601	5.19276	8.45622	1.3	0.7	-0.7	0
1.465	-2.0601	5.16006	8.45622	1.8	0.9	-0.4	0
1.47	-2.13858	5.19276	8.5347	1.8	1.1	-0.7	0
1.475	-2.09934	5.232	8.45622	1.6	1.1	-0.8	0
1.48	-2.13858	5.19276	8.45622	1.7	0.9	-1	0
1.485	-2.17128	5.232	8.42352	1.7	1.3	-0.4	0
1.49	-2.17128	5.232	8.38428	1.3	1.2	-1	0
1.495	-2.13858	5.232	8.45622	1.1	1.1	-0.9	0
1.5	-2.21052	5.232	8.45622	0.8	1	-0.7	0
1.505	-2.17128	5.19276	8.42352	0.9	1.1	-1.3	0
1.51	-2.21052	5.27124	8.42352	0.7	1.1	-0.8	0
1.515	-2.21052	5.19276	8.42352	0.3	0.7	-0.8	0
1.52	-2.17128	5.16006	8.42352	0.3	0.5	-0.5	0
1.525	-2.13858	5.232	8.42352	0.2	0.7	-0.4	0
1.53	-2.17128	5.19276	8.42352	0.2	0.4	-0.5	0
1.535	-2.13858	5.19276	8.45622	0.6	0.2	-0.5	0
1.54	-2.17128	5.19276	8.45622	0.7	0.3	-0.3	0
1.545	-2.17128	5.19276	8.45622	0.2	0.6	-0.2	0
1.55	-2.13858	5.04888	8.5347	-0.2	0.2	-0.6	0
1.555	-2.21052	5.16006	8.495461	0.4	0.1	-0.4	0
1.56	-2.17128	5.04888	8.495461	0.7	0.2	0	0
1.565	-2.13858	5.08158	8.495461	0.7	0.4	0	0
1.57	-2.17128	5.120821	8.495461	1.4	0.2	0	0
1.575	-2.17128	5.08158	8.5347	1.6	0	0	0
1.58	-2.17128	5.120821	8.495461	2.1	0.3	0	0
1.585	-2.21052	5.120821	8.5347	2.1	0.3	-0.3	0
1.59	-2.17128	5.120821	8.42352	2.3	0.3	-0.3	0
1.595	-2.21052	5.16006	8.42352	2.7	0	-0.2	0
1.6	-2.21052	5.19276	8.45622	2.5	0	0.1	0
1.605	-2.17128	5.16006	8.42352	2.9	0.2	0	0
1.61	-2.24976	5.232	8.45622	2.4	0	-0.4	0
1.615	-2.21052	5.27124	8.45622	2.9	0	0	0
1.62	-2.24976	5.232	8.38428	3.1	0	0.7	0
1.625	-2.17128	5.232	8.38428	2.3	-0.2	0.4	0
1.63	-2.13858	5.27124	8.38428	1.8	0	0.8	0
1.635	-2.21052	5.30394	8.42352	1.4	-0.2	-0.1	0
1.64	-2.17128	5.27124	8.38428	0.9	-0.4	0	0
1.645	-2.17128	5.232	8.45622	1	-0.4	0	0
1.65	-2.21052	5.232	8.38428	1.1	-0.7	0	0
1.655	-2.17128	5.30394	8.42352	0.7	-0.7	-0.2	0
1.66	-2.17128	5.27124	8.38428	0	-0.4	-0.5	0
1.665	-2.13858	5.232	8.42352	0	-0.2	0	0
1.67	-2.13858	5.232	8.42352	0.1	-0.4	-0.3	0
1.675	-2.13858	5.232	8.45622	0	-0.6	-0.2	0
1.68	-2.17128	5.19276	8.42352	-0.4	-0.4	0	0
1.685	-2.13858	5.19276	8.45622	-0.1	-0.9	-0.1	0
1.69	-2.09934	5.16006	8.45622	0	-0.7	0	0
1.695	-2.13858	5.16006	8.495461	-0.2	-0.7	0.2	0
1.7	-2.17128	5.19276	8.42352	0	-0.6	0.3	0
1.705	-2.09934	5.19276	8.495461	0	-0.7	0	0
1.71	-2.13858	5.16006	8.45622	0.2	-0.8	-0.1	0
1.715	-2.09934	5.16006	8.495461	0.3	-0.3	-0.1	0
1.72	-2.13858	5.120821	8.5674	0.4	-0.4	0	0
1.725	-2.21052	5.19276	8.45622	0.4	0	0	0
1.73	-2.13858	5.120821	8.495461	0.3	0	0	0
1.735	-2.21052	5.16006	8.495461	0.6	0	-0.6	0
1.74	-2.17128	5.16006	8.495461	1	0	-0.4	0
1.745	-2.17128	5.19276	8.42352	1.1	-0.4	-0.4	0
1.75	-2.17128	5.19276	8.495461	1.1	-0.2	-0.1	0
1.755	-2.13858	5.19276	8.45622	1.1	-0.2	-0.2	0
1.76	-2.21052	5.232	8.495461	0.9	-0.2	-0.2	0
1.765	-2.17128	5.19276	8.42352	1.1	0.2	-0.2	0
1.77	-2.21052	5.27124	8.38428	1.4	0	0	0
1.775	-2.17128	5.27124	8.42352	1.3	0	0.1	0
1.78	-2.17128	5.232	8.42352	1.1	-0.1	-0.2	0
1.785	-2.13858	5.27124	8.45622	1.1	0	0	0
1.79	-2.17128	5.19276	8.45622	1	-0.1	-0.1	0
1.795	-2.17128	5.19276	8.495461	0.9	0	-0.2	0
1.8	-2.17128	5.232	8.42352	1.3	0	-0.1	0
1.805	-2.13858	5.19276	8.38428	1	-0.1	0.2	0
1.81	-2.17128	5.232	8.38428	1	-0.2	-0.3	0
1.815	-2.13858	5.232	8.38428	0.6	-0.2	-0.3	0
1.82	-2.13858	5.232	8.45622	0.8	-0.1	0	0
1.825	-2.13858	5.27124	8.42352	0.3	0	-0.1	0
1.83	-2.17128	5.16006	8.45622	0	0.2	-0.2	0
1.835	-2.17128	5.232	8.45622	0.6	0	0	0
1.84	-2.17128	5.232	8.42352	0.6	0.1	0	0
1.845	-2.09934	5.19276	8.495461	0.7	0	0	0
1.85	-2.13858	5.19276	8.35158	1	-0.4	-0.4	0
1.855	-2.13858	5.16006	8.45622	0.9	-0.4	0	0
1.86	-2.17128	5.16006	8.42352	0.9	-0.1	0	0
1.865	-2.09934	5.16006	8.45622	1.3	-0.2	-0.4	0
1.87	-2.13858	5.120821	8.495461	1.3	0	-0.2	0
1.875	-2.13858	5.19276	8.495461	1.8	0	-0.2	0
1.88	-2.21052	5.16006	8.495461	2.3	0.2	0.1	0
1.885	-2.13858	5.19276	8.45622	2.5	0.2	0	0
1.89	-2.17128	5.232	8.495461	3.1	0.2	0	0
1.895	-2.17128	5.232	8.45622	3.2	0.3	0.1	0
1.9	-2.17128	5.19276	8.495461	3.2	0.2	0	0
1.905	-2.13858	5.232	8.38428	2.8	0	0.1	0
1.91	-2.17128	5.232	8.42352	2.8	-0.1	0	0
1.915	-2.17128	5.27124	8.42352	3.2	-0.1	0.2	0
1.92	-2.13858	5.34318	8.38428	2.6	-0.4	0.2	0
1.925	-2.17128	5.34318	8.35158	2.3	-0.3	0	0
1.93	-2.17128	5.30394	8.38428	1.8	-0.2	0.2	0
1.935	-2.17128	5.27124	8.42352	1.5	-0.5	0.2	0
1.94	-2.17128	5.27124	8.38428	1.4	-0.4	0	0
1.945	-2.09934	5.232	8.42352	1	-0.7	-0.6	0
1.95	-2.17128	5.27124	8.35158	0.9	-0.5	-0.3	0
1.955	-2.21052	5.30394	8.35158	0.3	-0.6	-0.4	0
1.96	-2.13858	5.30394	8.35158	0.2	-0.9	-0.4	0
1.965	-2.13858	5.30394	8.35158	0.2	-1.1	-0.4	0
1.97	-2.17128	5.30394	8.35158	0.1	-1.1	-0.9	0
1.975	-2.21052	5.30394	8.45622	-0.4	-1.3	-0.4	0
1.98	-2.21052	5.27124	8.42352	-0.2	-1.1	-0.4	0
1.985	-2.17128	5.232	8.38428	-0.5	-1.6	-0.9	0
1.99	-2.17128	5.30394	8.38428	-0.7	-1.6	-0.5	0
1.995	-2.17128	5.30394	8.38428	-1.3	-1.8	-0.2	0
2	-2.13858	5.27124	8.35158	-1.7	-2	0	0
2.005	-2.13858	5.27124	8.35158	-2.5	-2.1	-0.2	0
2.01	-2.21052	5.232	8.38428	-2.8	-1.7	-0.4	0
2.015	-2.21052	5.19276	8.35158	-2.8	-2.1	-0.4	0
2.02	-2.17128	5.27124	8.38428	-3.2	-2.2	-0.4	0
2.025	-2.21052	5.30394	8.42352	-3.7	-2.3	0	0
2.03	-2.40018	5.27124	8.312341	-3.7	-2.3	-0.2	0
2.035	-2.13858	5.232	8.45622	-3.7	-2.5	-0.6	0
2.04	-2.09934	5.27124	8.45622	-3.5	-2.7	-0.6	0
2.045	-2.0601	5.19276	8.45622	-3.8	-2.7	-0.2	0
2.05	-2.09934	5.16006	8.42352	-4	-3	0	0
2.055	-2.13858	5.16006	8.45622	-3.7	-2.5	-0.4	0
2.06	-2.21052	5.16006	8.495461	-3.4	-1.9	0.1	0
2.065	-2.13858	5.120821	8.495461	-3.7	-1.8	0.1	0
2.07	-2.0601	5.16006	8.42352	-3.7	-1.9	0	0
2.075	-2.13858	5.232	8.45622	-3.6	-1.9	0.4	0
2.08	-2.09934	5.19276	8.42352	-3.4	-1.8	0.7	0
2.085	-2.09934	5.232	8.45622	-3.5	-2.1	1.2	0
2.09	-2.13858	5.19276	8.42352	-3.3	-1.9	0.9	0
2.095	-2.17128	5.232	8.42352	-3.7	-1.8	1.3	0
2.1	-2.13858	5.27124	8.38428	-3.9	-2	1.1	0
2.105	-2.09934	5.232	8.45622	-4	-1.8	0.9	0
2.11	-2.0601	5.19276	8.45622	-4.6	-1.5	1.3	0
2.115	-2.0601	5.16006	8.5347	-5	-1.5	1.1	0
2.12	-2.0601	5.19276	8.495461	-4.6	-1.7	1.7	0
2.125	-2.0601	5.19276	8.45622	-5.2	-1.6	1.4	0
2.13	-2.09934	5.19276	8.45622	-5.1	-1.8	1.4	0
2.135	-2.0274	5.16006	8.5347	-5.3	-1.4	0.9	0
2.14	-2.0274	5.16006	8.5674	-5.6	-0.9	0.9	0
2.145	-2.09934	5.120821	8.5674	-5.1	-0.7	1.3	0
2.15	-2.17128	5.19276	8.5674	-4.8	-0.8	1.4	0
2.155	-2.21052	5.08158	8.606641	-4.9	-1.3	1.6	0
2.16	-2.09934	5.120821	8.495461	-5	-1.6	1.4	0
2.165	-2.0601	4.9704	8.5674	-5	-1.7	1.6	0
2.17	-2.09934	5.04888	8.5674	-4.5	-1.4	1.8	0
2.175	-2.0601	5.04888	8.5347	-4.2	-1.4	1.9	0
2.18	-2.09934	5.16006	8.606641	-4	-1.3	2.3	0
2.185	-2.0601	5.19276	8.45622	-3.5	-1.1	2.1	0
2.19	-2.09934	5.16006	8.5347	-3.7	-0.9	2.2	0
2.195	-2.0601	5.16006	8.495461	-4.1	-0.9	2.4	0
2.2	-2.09934	5.16006	8.42352	-4.2	-0.9	2.1	0
2.205	-2.21052	5.19276	8.495461	-4.6	-0.8	2.3	0
2.21	-2.17128	5.08158	8.5347	-5	-1	2.2	0
2.215	-2.24976	5.08158	8.5347	-5.1	-1.3	2.8	0
2.22	-2.24976	5.04888	8.495461	-4.6	-1.1	2.8	0
2.225	-2.13858	5.04888	8.495461	-4.3	-1.3	2.8	0
2.23	-1.98816	4.9704	8.606641	-4.8	-1.5	3.4	0
2.235	-1.87698	5.04888	8.5674	-3.9	-0.7	2.7	0
2.24	-1.7985	4.9704	8.67858	-3	-0.4	2.7	0
2.245	-1.7985	4.9377	8.75052	-2.8	0	1.8	0
2.25	-1.7985	4.89846	8.67858	-2.3	0.4	1.2	0
2.255	-1.7985	4.89846	8.63934	-1.7	1	1.1	0
2.26	-1.87698	4.86576	8.711281	-0.9	1.9	0.9	0
2.265	-1.90968	4.9377	8.606641	-0.3	2	0.7	0
2.27	-1.94892	4.9704	8.5347	0	2.5	0.7	0
2.275	-2.13858	5.08158	8.42352	0	2.7	0.6	0
2.28	-2.17128	5.08158	8.42352	-0.5	2.5	0.7	0
2.285	-2.3217	5.120821	8.38428	-1.4	2.3	0.7	0
2.29	-2.3217	5.120821	8.38428	-1.4	2.3	0.2	0
2.295	-2.289	5.120821	8.45622	-1.6	1.8	0.7	0
2.3	-2.09934	5.04888	8.495461	-2.1	1.3	1.4	0
2.305	-2.13858	5.120821	8.495461	-3.3	1	1.1	0
2.31	-2.21052	5.120821	8.38428	-4.4	0.5	1	0
2.315	-2.289	5.120821	8.45622	-4.5	0.3	0.9	0
2.32	-2.40018	5.08158	8.45622	-4.8	-0.2	0.8	0
2.325	-2.43942	5.00964	8.35158	-5.3	-0.7	1.1	0
2.33	-2.43942	4.9377	8.45622	-6	-1.4	1.2	0
2.335	-2.47212	4.82652	8.5347	-6.3	-2.3	1.9	0
2.34	-2.24976	4.9377	8.5347	-6.7	-2.8	1.7	0
2.345	-2.24976	4.89846	8.5347	-6.4	-3.1	2.1	0
2.35	-2.0601	4.9704	8.5674	-6.2	-3.2	3.2	0
2.355	-2.0601	4.9704	8.606641	-6.5	-3.7	2.3	0
2.36	-1.94892	4.9704	8.606641	-6.6	-4.8	1.8	0
2.365	-1.94892	5.08158	8.67858	-6.2	-4.5	1.8	0
2.37	-1.94892	5.00964	8.63934	-6.3	-4.3	2.1	0
2.375	-1.90968	4.9704	8.5674	-6.3	-4.5	1.9	0
2.38	-1.94892	4.89846	8.606641	-6	-4.9	1.4	0
2.385	-2.0274	5.00964	8.63934	-5.9	-4.8	1.4	0
2.39	-1.98816	4.9377	8.606641	-6	-4.6	1.1	0
2.395	-1.98816	4.9377	8.63934	-5.6	-4.1	1.1	0
2.4	-1.98816	4.89846	8.63934	-4.9	-4	1	0
2.405	-2.0601	4.9704	8.63934	-4.7	-4.2	1.2	0
2.41	-2.09934	4.9704	8.63934	-5.1	-4.4	2	0
2.415	-1.94892	4.9377	8.63934	-5.4	-4.7	1.5	0
2.42	-1.7985	4.89846	8.63934	-5.9	-4.2	2.3	0
2.425	-1.68732	4.9377	8.711281	-5.2	-4.1	2.3	0
2.43	-1.60884	4.9377	8.75052	-4.2	-3	2.1	0
2.435	-1.68732	4.9704	8.78322	-3.2	-2.8	2.1	0
2.44	-1.60884	4.9704	8.82246	-2.8	-2.3	1.1	0
2.445	-1.64808	4.9377	8.78322	-2.5	-1.6	0.8	0
2.45	-1.64808	4.9377	8.75052	-2.1	-0.8	0.5	0
2.455	-1.72656	4.9377	8.711281	-2	-0.1	0.6	0
2.46	-1.83774	4.9377	8.67858	-1.3	0.3	0.3	0
2.465	-1.90968	4.9704	8.711281	-0.3	-0.2	0.4	0
2.47	-1.94892	4.9377	8.711281	-0.5	0.4	0.2	0
2.475	-1.87698	4.9377	8.711281	-0.8	0.9	0.4	0
2.48	-1.83774	4.89846	8.78322	-0.5	1.4	0.6	0
2.485	-1.7985	4.9704	8.75052	-0.8	1.1	0.3	0
2.49	-1.90968	4.9377	8.711281	-0.4	1.1	0.7	0
2.495	-1.90968	4.9704	8.63934	0	1.4	1.1	0
2.5	-1.94892	4.9377	8.711281	0	1.4	0.6	0
2.505	-1.98816	4.9704	8.67858	0.4	1.3	0.8	0
2.51	-2.0601	4.9377	8.63934	0.6	1.4	0.7	0
2.515	-2.0274	4.9377	8.67858	0.9	1.3	0.7	0
2.52	-1.98816	4.89846	8.711281	1.1	1.1	0.8	0
2.525	-2.0601	4.9377	8.67858	1.2	1.1	1.1	0
2.53	-1.98816	4.9377	8.67858	1.5	1.1	1.6	0
2.535	-1.94892	5.04888	8.67858	1.4	1.3	1	0
2.54	-1.98816	5.04888	8.75052	1.6	1.1	1.4	0
2.545	-1.98816	5.08158	8.711281	1.6	1.4	1.1	0
2.55	-1.98816	5.120821	8.67858	1.5	1.7	1.5	0
2.555	-1.98816	5.120821	8.63934	1.8	1.6	1.5	0
2.56	-1.98816	5.04888	8.63934	1.4	1.3	1.4	0
2.565	-1.94892	5.16006	8.63934	1.3	1.5	1.8	0
2.57	-2.0274	5.04888	8.606641	1	1.7	1.3	0
2.575	-2.0274	5.00964	8.606641	1	1.5	1.5	0
2.58	-2.09934	5.04888	8.606641	0.3	1.6	1.1	0
2.585	-2.13858	5.08158	8.5347	0	1.3	1.4	0
2.59	-2.13858	5.00964	8.5674	-0.1	1.1	1.4	0
2.595	-2.09934	5.00964	8.63934	-0.2	0.4	1.4	0
2.6	-2.09934	5.00964	8.606641	-0.1	0	0.7	0
2.605	-2.0601	4.9377	8.711281	-0.2	-0.1	0.6	0
2.61	-2.13858	4.9704	8.67858	0.1	0	0.4	0
2.615	-1.98816	5.00964	8.606641	0.5	0.1	0	0
2.62	-1.94892	5.08158	8.606641	0.6	0.2	0	0
2.625	-1.98816	5.16006	8.5347	0.9	0	0.3	0
2.63	-1.94892	5.120821	8.5674	0.7	-0.2	0	0
2.635	-1.98816	5.04888	8.63934	-0.1	-0.2	0	0
2.64	-2.0274	4.9377	8.67858	0.1	0	-0.3	0
2.645	-2.0274	4.9704	8.67858	0	-0.2	-0.2	0
2.65	-2.0601	5.04888	8.606641	0	-0.3	-0.2	0
2.655	-2.0601	5.00964	8.5347	-0.2	-0.4	-0.7	0
2.66	-2.0601	5.04888	8.5674	-0.4	-0.3	-0.2	0
2.665	-2.0601	5.00964	8.67858	-0.2	-0.7	0	0
2.67	-1.98816	5.00964	8.67858	-0.6	-0.8	0	0
2.675	-1.94892	5.04888	8.75052	-0.5	-1.2	0.2	0
2.68	-1.94892	5.08158	8.67858	-0.7	-1.1	0.2	0
2.685	-1.90968	5.08158	8.67858	-1.4	-0.9	0	0
2.69	-1.90968	5.08158	8.606641	-1.8	-1.2	0	0
2.695	-1.90968	5.08158	8.606641	-2	-1	0	0
2.7	-1.98816	4.9704	8.5674	-2.3	-1	-0.4	0
2.705	-2.09934	5.04888	8.5347	-2.5	-1.2	-0.2	0
2.71	-2.09934	4.9704	8.5674	-3.2	-1.1	-0.3	0
2.715	-2.13858	4.89846	8.711281	-3.5	-1.1	-0.4	0
2.72	-2.0601	4.9704	8.711281	-3.2	-0.9	-0.4	0
2.725	-2.0274	4.9377	8.63934	-2.8	-1.1	-1.1	0
2.73	-1.98816	4.89846	8.63934	-2.9	-1.4	-1.5	0
2.735	-2.0274	4.9377	8.67858	-3	-1.1	-1.2	0
2.74	-2.0274	4.82652	8.75052	-3	-0.9	-1.1	0
2.745	-1.98816	4.82652	8.82246	-2.9	-0.8	-1.6	0
2.75	-2.0274	4.89846	8.67858	-2.1	-0.6	-1.3	0
2.755	-2.0274	5.04888	8.711281	-2.1	-0.6	-0.6	0
2.76	-1.94892	4.9704	8.606641	-1.8	-0.6	-1	0
2.765	-1.87698	5.00964	8.606641	-2.1	-0.6	-0.6	0
2.77	-1.98816	4.9377	8.606641	-1.6	-1.1	-0.5	0
2.775	-2.0601	4.9377	8.67858	-1.9	-1.3	-0.3	0
2.78	-2.0601	4.9704	8.78322	-2.1	-1.6	-0.4	0
2.785	-2.0274	4.9377	8.78322	-2.4	-1.6	-0.5	0
2.79	-2.0601	4.9377	8.63934	-2.8	-1.7	-0.7	0
2.795	-2.0601	4.89846	8.63934	-3.5	-1.8	-0.4	0
2.8	-1.98816	4.9704	8.63934	-3.7	-2.3	-1.1	0
2.805	-1.90968	4.89846	8.67858	-4	-2.3	-1.1	0
2.81	-1.83774	4.89846	8.75052	-3.8	-2.1	-1.4	0
2.815	-1.87698	4.89846	8.75052	-3.5	-1.8	-1.6	0
2.82	-1.83774	4.9377	8.711281	-3.7	-1.7	-1.6	0
2.825	-1.90968	4.89846	8.711281	-3.5	-1.4	-1	0
2.83	-1.98816	4.9377	8.67858	-3.5	-1.2	-1	0
2.835	-1.83774	4.86576	8.75052	-3.3	-1.1	-1.4	0
2.84	-1.75926	4.86576	8.78322	-2.4	-0.9	-1.4	0
2.845	-1.83774	4.75458	8.75052	-2.1	-0.5	-1.4	0
2.85	-1.90968	4.78728	8.78322	-2.3	-0.5	-1.1	0
2.855	-1.90968	4.78728	8.78322	-1.4	0	-0.7	0
2.86	-1.94892	4.75458	8.78322	-0.8	0.3	-0.8	0
2.865	-1.90968	4.82652	8.78322	-0.7	0.1	-0.4	0
2.87	-1.98816	4.86576	8.711281	-0.7	0.2	-0.4	0
2.875	-2.0601	4.9704	8.67858	-1.1	0.2	-0.4	0
2.88	-2.0274	4.9704	8.63934	-0.7	0	-0.3	0
2.885	-1.98816	4.82652	8.606641	-0.9	-0.5	-0.4	0
2.89	-2.09934	4.71534	8.67858	-1.4	-0.6	0	0
2.895	-2.09934	4.86576	8.75052	-1.1	-0.6	-0.2	0
2.9	-1.94892	4.75458	8.82246	-0.7	-0.5	0	0
2.905	-1.7985	4.82652	8.75052	-0.3	-0.3	-0.4	0
2.91	-1.90968	4.86576	8.78322	-0.2	-0.4	-0.3	0
2.915	-1.94892	4.89846	8.75052	0	-0.5	-0.1	0
2.92	-1.98816	4.9377	8.711281	-0.3	0	-0.2	0
2.925	-1.94892	4.89846	8.63934	-0.5	0	-0.4	0
2.93	-2.0274	4.86576	8.75052	-0.7	-0.4	-0.6	0
2.935	-1.98816	4.82652	8.67858	-0.4	-0.4	-0.9	0
2.94	-2.09934	4.86576	8.63934	-0.7	-0.2	-0.7	0
2.945	-2.09934	4.86576	8.45622	-0.8	-0.4	-0.4	0
2.95	-2.24976	4.82652	8.5347	-1.2	-0.2	0	0
2.955	-2.3217	4.82652	8.495461	-1.4	-0.7	0.6	0
2.96	-2.24976	4.75458	8.711281	-1.6	-1.4	0.3	0
2.965	-2.09934	4.71534	8.67858	-1.5	-1.5	0.2	0
2.97	-1.94892	4.78728	8.75052	-0.8	-1.6	0.7	0
2.975	-1.83774	4.82652	8.78322	-0.4	-1.1	0.4	0
2.98	-1.75926	4.86576	8.75052	-0.1	-1.1	0.4	0
2.985	-1.83774	4.9377	8.67858	0	-0.8	0.8	0
2.99	-1.90968	4.89846	8.711281	0.2	-0.7	0.4	0
2.995	-1.94892	4.86576	8.606641	0.5	-0.5	1	0
3	-1.87698	4.89846	8.67858	0.4	-0.5	0.7	0
3.005	-1.90968	4.75458	8.67858	0.4	-0.1	0.7	0
3.01	-1.94892	4.75458	8.75052	0.9	-0.1	0.8	0
3.015	-2.09934	4.82652	8.711281	1	-0.2	0.7	0
3.02	-2.0601	4.78728	8.75052	0.2	-0.2	0.8	0
3.025	-2.0601	4.86576	8.711281	0.3	-0.3	0.7	0
3.03	-2.0601	4.82652	8.711281	0.9	-0.7	0.6	0
3.035	-2.0601	4.78728	8.78322	0.7	-1	0.7	0
3.04	-1.90968	4.75458	8.93364	0.8	-0.9	0.7	0
3.045	-1.7985	4.75458	8.894401	1.7	-0.8	0.6	0
3.05	-1.87698	4.78728	8.82246	2.8	-0.5	0.5	0
3.055	-1.87698	4.78728	8.67858	3.5	-0.1	0.7	0
3.06	-1.98816	4.75458	8.75052	3.5	0.3	0.2	0
3.065	-1.90968	4.71534	8.75052	3.7	0.4	0.4	0
3.07	-1.90968	4.75458	8.78322	4.2	0.6	0.3	0
3.075	-1.90968	4.78728	8.78322	4.6	0.9	0.3	0
3.08	-1.90968	4.82652	8.82246	5	0.8	0.2	0
3.085	-1.94892	4.75458	8.75052	5.3	1	0	0
3.09	-2.0274	4.9377	8.75052	5.3	0.7	0	0
3.095	-2.09934	4.9377	8.5674	5	0.4	0	0
3.1	-2.17128	5.04888	8.495461	4.9	0.7	0.1	0
3.105	-2.13858	5.00964	8.5347	4.3	0.4	0.3	0
3.11	-2.0601	4.9377	8.606641	3.8	0	0.4	0
3.115	-1.90968	4.82652	8.75052	3.6	0.4	0.1	0
3.12	-1.75926	4.82652	8.78322	3.7	0.7	0.5	0
3.125	-1.98816	4.75458	8.75052	4.4	1	1.8	0
3.13	-2.0274	4.86576	8.894401	5.1	1.4	2.1	0
3.135	-1.83774	4.86576	8.894401	5.9	1.6	2.1	0
3.14	-1.75926	4.86576	8.894401	6.8	2.1	2.7	0
3.145	-1.90968	4.86576	8.82246	7.8	3	2.7	0
3.15	-1.98816	4.89846	8.78322	9.1	3.2	2.8	0
3.155	-2.0601	4.78728	8.75052	9.5	3.2	2.8	0
3.16	-1.7985	4.6434	8.75052	10	2.3	2.5	0
3.165	-1.75926	4.78728	8.75052	11.5	2.2	1.8	0
3.17	-1.83774	4.9704	8.75052	12.8	2.1	1.4	0
3.175	-1.98816	4.9377	8.75052	13	2.6	1.3	0
3.18	-1.94892	4.86576	8.711281	13.9	2.8	0.7	0
3.185	-1.87698	4.9377	8.75052	14.9	2.7	0.2	0
3.19	-2.0601	4.9704	8.67858	15.6	3	1.1	0
3.195	-2.17128	4.9377	8.63934	15.6	2.8	0.7	0
3.2	-2.17128	4.9377	8.67858	16.2	2.6	0.9	0
3.205	-2.09934	4.9704	8.67858	16.5	2.8	1.4	0
3.21	-2.0601	5.04888	8.606641	16.3	2.8	1.8	0
3.215	-2.0274	5.19276	8.45622	16.1	2.3	1.8	0
3.22	-1.98816	5.19276	8.45622	15.8	2.3	1.5	0
3.225	-1.83774	5.34318	8.312341	15.2	1.9	1.4	0
3.23	-1.83774	5.41512	8.27964	14	2.5	1.3	0
3.235	-1.72656	5.34318	8.207701	12.1	2.9	0.6	0
3.24	-1.7985	5.37588	8.2404	10.4	2.6	-0.2	0
3.245	-1.75926	5.37588	8.2404	9.3	2.3	-0.9	0
3.25	-1.87698	5.34318	8.27964	8.7	2.1	-1.4	0
3.255	-1.98816	5.232	8.45622	7.7	2.1	-0.8	0
3.26	-2.0601	5.16006	8.495461	6.5	1.7	-1.1	0
3.265	-2.13858	5.120821	8.606641	6.3	1.4	-1.4	0
3.27	-2.13858	4.9704	8.711281	5.9	1.1	-0.9	0
3.275	-2.13858	4.89846	8.78322	6.3	1.1	-0.7	0
3.28	-2.289	4.9377	8.75052	7.4	1.5	-0.4	0
3.285	-2.17128	4.82652	8.894401	9.4	1.6	0.1	0
3.29	-2.17128	4.75458	8.894401	11.2	1.8	0.6	0
3.295	-2.13858	4.78728	8.93364	12.8	2.1	1.6	0
3.3	-2.13858	4.86576	8.8617	15.1	2.5	1.6	0
3.305	-2.0274	4.89846	8.82246	16.7	2.9	2.2	0
3.31	-2.17128	4.89846	8.78322	17.9	3.6	3	0
3.315	-2.21052	4.9377	8.75052	19.9	3.9	3.8	0
3.32	-2.09934	5.00964	8.75052	21.7	3.7	4.2	0
3.325	-2.0274	5.16006	8.5347	23.1	3.5	4.7	0
3.33	-1.98816	5.27124	8.495461	23.5	3.9	5.2	0
3.335	-1.94892	5.41512	8.495461	23.7	3.7	4.9	0
3.34	-1.7985	5.41512	8.312341	23.3	3.5	4.4	0
3.345	-1.75926	5.487061	8.2404	22.2	3.2	4.1	0
3.35	-1.68732	5.67672	8.13576	20.7	2.9	3.7	0
3.355	-1.68732	5.67672	8.057281	19.1	2.9	3	0
3.36	-1.72656	5.74866	7.985341	17.4	2.4	1.9	0
3.365	-1.75926	5.89254	7.9134	14.9	2.3	1.2	0
3.37	-1.75926	5.97102	7.880701	11.9	2.1	0	0
3.375	-1.72656	5.93178	7.9134	9.7	1.9	-1.1	0
3.38	-1.90968	5.97102	7.952641	6.7	1.5	-1.4	0
3.385	-1.90968	5.89254	7.952641	4.1	1.1	-1.9	0
3.39	-2.0601	5.74866	8.057281	1.9	1.1	-2.5	0
3.395	-2.0274	5.78136	8.02458	-0.2	1.1	-3.4	0
3.4	-2.17128	5.63748	8.09652	-2.2	1.1	-3.4	0
3.405	-2.21052	5.5263	8.09652	-3.5	1	-3.9	0
3.41	-2.289	5.487061	8.207701	-4.6	0.9	-3.8	0
3.415	-2.3217	5.37588	8.2404	-6.1	0.9	-3.5	0
3.42	-2.21052	5.34318	8.38428	-6.6	0.9	-3.6	0
3.425	-2.17128	5.19276	8.45622	-6.6	0.9	-3.6	0
3.43	-2.13858	5.120821	8.5347	-5.8	1.4	-3	0
3.435	-2.09934	5.19276	8.495461	-5.1	1.2	-2.9	0
3.44	-2.09934	5.19276	8.606641	-4.7	1.3	-2.6	0
3.445	-1.98816	5.16006	8.5347	-3.9	1.2	-2.8	0
3.45	-1.94892	5.120821	8.63934	-2.7	1.5	-2.1	0
3.455	-1.90968	5.08158	8.67858	-1.8	1.1	-1.8	0
3.46	-1.94892	5.04888	8.63934	-0.9	1.1	-1.8	0
3.465	-2.0274	5.19276	8.63934	-0.1	0.9	-1.6	0
3.47	-2.0601	5.16006	8.5674	0.1	0.6	-1.6	0
3.475	-1.98816	5.34318	8.45622	0.7	0.7	-1.3	0
3.48	-2.0274	5.41512	8.45622	0.9	0.5	-1.3	0
3.485	-2.09934	5.34318	8.42352	1.3	0.4	-1.1	0
3.49	-2.17128	5.37588	8.38428	1.4	0.6	-1	0
3.495	-2.17128	5.45436	8.35158	1.3	0.7	-0.9	0
3.5	-2.13858	5.487061	8.35158	0.7	0.7	-0.7	0
3.505	-2.21052	5.45436	8.207701	0	0.6	-0.5	0
3.51	-2.3217	5.41512	8.27964	-1.2	0.6	-0.3	0
3.515	-2.289	5.41512	8.16846	-1.8	0.4	-0.8	0
3.52	-2.3217	5.487061	8.16846	-2.7	0	-0.5	0
3.525	-2.289	5.56554	8.16846	-4	-0.5	-0.4	0
3.53	-2.09934	5.5263	8.09652	-5.5	-0.9	-0.3	0
3.535	-2.0601	5.59824	8.057281	-7.2	-1.4	-0.4	0
3.54	-1.94892	5.5263	8.13576	-8.6	-1.4	-0.7	0
3.545	-1.7985	5.67672	8.16846	-9.8	-1.5	-1.1	0
3.55	-1.68732	5.56554	8.207701	-11.9	-1.8	-1.8	0
3.555	-1.87698	5.487061	8.207701	-13.3	-1.8	-2.2	0
3.56	-1.94892	5.45436	8.27964	-13.9	-1.5	-2.4	0
3.565	-2.09934	5.37588	8.312341	-15.1	-1.6	-3.1	0
3.57	-2.09934	5.34318	8.27964	-16.1	-1.6	-3.3	0
3.575	-2.17128	5.27124	8.35158	-16.7	-1.4	-3.7	0
3.58	-2.3217	5.16006	8.38428	-16.8	-1.4	-3.5	0
3.585	-2.36094	5.00964	8.5674	-16.7	-0.8	-3.2	0
3.59	-2.289	4.9704	8.67858	-15.9	-1	-3	0
3.595	-2.17128	4.9377	8.8617	-14.8	-1.1	-2.5	0
3.6	-2.0601	4.86576	8.8617	-13	-0.5	-2.5	1
3.605	-2.09934	4.78728	8.8617	-11.2	-0.4	-2.3	1
3.61	-2.09934	4.86576	8.8617	-9.5	-0.2	-1.8	1
3.615	-2.0601	4.89846	8.82246	-7.4	0.1	-1.8	1
3.62	-1.98816	4.86576	8.894401	-5.6	-0.1	-1.5	1
3.625	-1.94892	4.89846	8.8617	-3.2	0	-1.4	1
3.63	-1.94892	4.86576	8.8617	-1.4	0.3	-0.5	1
3.635	-1.98816	4.9704	8.82246	0.3	0.8	-1.1	1
3.64	-1.98816	4.9704	8.82246	1.8	1	-0.5	1
3.645	-2.0274	5.04888	8.75052	3	1	-0.4	1
3.65	-1.98816	5.00964	8.63934	4.1	1.6	-0.8	1
3.655	-1.90968	5.120821	8.495461	4.4	1.6	-0.2	1
3.66	-1.83774	5.19276	8.42352	4.2	1.4	-0.7	1
3.665	-1.87698	5.37588	8.35158	3.8	1.6	-1.1	1
3.67	-1.7985	5.5263	8.13576	2.9	1.7	-1.1	1
3.675	-1.87698	5.59824	8.057281	1.4	1.6	-1.8	1
3.68	-1.83774	5.70942	7.985341	-0.8	1.2	-2.8	1
3.685	-1.94892	5.74866	7.985341	-4	0.9	-3.9	1
3.69	-2.09934	5.78136	7.808761	-7	0.4	-4.1	1
3.695	-2.24976	5.63748	7.808761	-10.6	0.1	-4.9	1
3.7	-2.3217	5.56554	7.880701	-13.4	0	-4.9	1
3.705	-2.43942	5.487061	7.952641	-16.3	-0.2	-5.1	1
3.71	-2.51136	5.34318	8.2404	-19.1	-0.2	-5.6	1
3.715	-3.0738	4.82652	8.5347	-21.4	-1.4	-5.3	1
3.72	-2.85144	4.82652	8.312341	-22.8	-3.8	-5.4	1
3.725	-2.92338	5.120821	8.495461	-22.9	-4.2	-3.9	1
3.73	-2.5506	4.78728	8.5674	-24	-5.4	-3.9	1
3.735	-2.21052	4.6434	8.82246	-24	-6.3	-3.5	1
3.74	-1.64808	4.12674	9.110221	-22.7	-6	-3.2	1
3.745	-1.42572	4.82652	8.93364	-18.5	-4.4	-4.1	1
3.75	-1.60884	4.78728	8.93364	-15.6	-3	-3.9	1
3.755	-1.72656	4.75458	8.96634	-14.2	-1.8	-4	1
3.76	-1.7985	4.6761	9.03828	-11.6	-1.1	-4.2	1
3.765	-1.75926	4.75458	8.93364	-10.1	-0.1	-3.7	1
3.77	-1.83774	4.71534	9.00558	-7.4	0.9	-3.5	1
3.775	-1.94892	4.75458	9.00558	-5.3	1.2	-2.7	1
3.78	-2.0601	4.78728	8.93364	-3.5	1.4	-2.6	1
3.785	-2.24976	4.75458	8.93364	-1.9	1.8	-2.3	1
3.79	-2.24976	4.78728	8.93364	-0.5	2.5	-1.6	1
3.795	-2.3217	4.78728	8.93364	0.7	2.7	-1.4	1
3.8	-2.40018	4.78728	8.894401	2.1	2.8	-0.7	1
3.805	-2.3217	4.78728	8.8617	3.5	2.1	-0.6	1
3.81	-2.21052	4.71534	8.8617	4.6	2.3	-0.3	1
3.815	-2.13858	4.82652	8.78322	5.9	2.7	0	1
3.82	-2.0274	4.86576	8.8617	7	2.3	0.2	1
3.825	-2.09934	4.82652	8.82246	7.7	2.8	0.3	1
3.83	-2.21052	4.86576	8.75052	8.5	3.2	0.1	1
3.835	-2.289	4.9377	8.67858	9.4	2.6	0.6	1
3.84	-2.289	4.89846	8.63934	10.2	2.5	0.5	1
3.845	-2.24976	4.9704	8.5674	10.5	2.6	0.9	1
3.85	-2.40018	5.08158	8.5674	10.5	2	0.7	1
3.855	-2.289	5.19276	8.606641	10.2	1.2	0.5	1
3.86	-2.36094	5.232	8.495461	9.9	0.9	0.9	1
3.865	-2.51136	5.41512	8.38428	8.6	0.2	1	1
3.87	-2.51136	5.45436	8.312341	6.1	-0.9	1.4	1
3.875	-2.36094	5.5263	8.312341	4.1	-1.6	1	1
3.88	-2.3217	5.59824	8.2404	1.7	-2.4	0.9	1
3.885	-2.36094	5.59824	8.312341	-0.5	-2.9	0.8	1
3.89	-2.289	5.63748	8.35158	-4.1	-4.6	0.3	1
3.895	-2.24976	5.487061	8.38428	-6.6	-5.2	0.2	1
3.9	-2.21052	5.37588	8.45622	-8.8	-5.3	0	1
3.905	-2.3217	5.45436	8.5347	-10.4	-5.7	0	1
3.91	-2.40018	5.27124	8.5674	-12.1	-6.3	0	1
3.915	-2.40018	5.120821	8.45622	-14.6	-6.8	0.3	1
3.92	-2.289	4.9377	8.45622	-15.9	-7.2	0.3	1
3.925	-2.21052	4.89846	8.495461	-16.5	-7.7	0.2	1
3.93	-2.17128	4.71534	8.495461	-16.3	-7.9	0.2	1
3.935	-1.98816	4.71534	8.5347	-15.8	-7.9	0.6	1
3.94	-1.75926	4.60416	8.606641	-14.9	-7.6	0.8	1
3.945	-1.64808	4.46028	8.63934	-13.7	-7.2	0.4	1
3.95	-1.72656	4.3818	8.711281	-12.8	-6.2	0.5	1
3.955	-1.7985	4.23792	8.711281	-11	-4.9	0.4	1
3.96	-1.75926	4.23792	8.78322	-9.1	-4.8	0	1
3.965	-1.60884	4.3818	8.894401	-6.5	-3.6	0.2	1
3.97	-1.38648	4.46028	8.894401	-4.2	-2.2	-0.2	1
3.975	-1.308	4.60416	8.82246	-2	-1.4	0	1
3.98	-1.49766	4.71534	8.75052	-0.4	-0.2	-0.5	1
3.985	-1.75926	4.9377	8.606641	0.3	0.7	-0.7	1
3.99	-1.98816	5.00964	8.5347	0.9	1	-0.6	1
3.995	-2.0274	5.00964	8.45622	0.2	1.1	-0.9	1
4	-2.13858	5.04888	8.42352	-0.7	0.7	-0.5	1
4.005	-2.289	5.08158	8.35158	-1.8	0.4	-0.9	1
4.01	-2.40018	4.9704	8.35158	-3.2	0.2	-1.4	1
4.015	-2.36094	4.9377	8.38428	-4.6	0	-1.6	1
4.02	-2.36094	4.86576	8.45622	-5.3	-0.1	-1.8	1
4.025	-2.43942	4.82652	8.495461	-6.4	-0.1	-1.9	1
4.03	-2.36094	4.6761	8.63934	-6.1	-0.9	-2.5	1
4.035	-2.13858	4.78728	8.67858	-6.7	-0.9	-2.4	1
4.04	-1.94892	4.78728	8.711281	-6.8	-0.5	-2.6	1
4.045	-1.72656	4.86576	8.711281	-6.5	-0.7	-3	1
4.05	-1.75926	4.82652	8.711281	-5.8	-0.2	-2.8	1
4.055	-1.60884	4.82652	8.67858	-5.7	0.2	-3.1	1
4.06	-1.64808	4.78728	8.711281	-5.8	0.9	-3.2	1
4.065	-1.72656	4.78728	8.711281	-5.6	1.5	-3.2	1
4.07	-1.87698	4.71534	8.711281	-5.5	1.8	-3.3	1
4.075	-1.94892	4.6434	8.78322	-5.3	2.3	-3	1
4.08	-2.0274	4.6434	8.894401	-4.4	2.8	-3.5	1
4.085	-2.09934	4.6434	8.8617	-3.7	3	-2.9	1
4.09	-2.17128	4.6434	8.894401	-3.7	3	-3.1	1
4.095	-2.21052	4.6761	8.82246	-3	2.8	-2.4	1
4.1	-2.24976	4.6761	8.8617	-2.3	2.6	-2.2	1
4.105	-2.24976	4.75458	8.78322	-2.4	2.3	-2.5	1
4.11	-2.3217	4.6761	8.78322	-2.2	2.3	-1.8	1
4.115	-2.289	4.71534	8.75052	-1.4	1.5	-1.8	1
4.12	-2.24976	4.6761	8.78322	-0.7	1.7	-2.2	1
4.125	-2.24976	4.6761	8.78322	-0.3	2.1	-2.5	1
4.13	-2.17128	4.6434	8.82246	-0.2	2	-1.6	1
4.135	-2.09934	4.56492	8.82246	0.2	1.8	-1.8	1
4.14	-2.13858	4.6761	8.82246	1.5	1.8	-1.3	1
4.145	-2.09934	4.75458	8.82246	2.3	2.1	-0.9	1
4.15	-2.0274	4.71534	8.8617	2.9	2.3	-0.4	1
4.155	-1.94892	4.75458	8.8617	3	2.8	-1	1
4.16	-1.94892	4.75458	8.8617	3.6	2.8	-1.1	1
4.165	-1.98816	4.71534	8.78322	4.3	3.3	-0.8	1
4.17	-2.0274	4.71534	8.82246	5	3.9	-0.5	1
4.175	-2.13858	4.75458	8.75052	5.5	3.9	-0.9	1
4.18	-2.21052	4.71534	8.78322	6	4	-0.9	1
4.185	-2.21052	4.78728	8.75052	5.9	3.9	-0.7	1
4.19	-2.24976	4.82652	8.75052	6.3	3.7	-0.9	1
4.195	-2.289	4.78728	8.75052	6.5	4	-0.9	1
4.2	-2.36094	4.6761	8.8617	7.4	4	-0.5	1
4.205	-2.43942	4.71534	8.8617	8.4	3.9	-0.1	1
4.21	-2.51136	4.75458	8.78322	9.2	3.5	0	1
4.215	-2.51136	4.78728	8.711281	9.4	3.3	0.3	1
4.22	-2.58984	4.86576	8.67858	9.6	2.7	0.5	1
4.225	-2.51136	4.86576	8.606641	9.2	2.5	0.9	1
4.23	-2.40018	4.86576	8.711281	9.7	2.1	1.6	1
4.235	-2.3217	4.86576	8.78322	9.5	1.8	1.8	1
4.24	-2.09934	4.78728	8.82246	9.2	2.3	1.6	1
4.245	-2.0601	4.78728	8.75052	10	2.6	1.7	1
4.25	-1.90968	4.82652	8.82246	10.6	3	1.4	1
4.255	-1.83774	4.9377	8.82246	11.2	3.8	1.1	1
4.26	-1.87698	4.86576	8.78322	12.9	4.3	1.4	1
4.265	-1.83774	4.86576	8.8617	14.4	4.9	1.4	1
4.27	-1.90968	4.82652	8.78322	15.4	5.5	1.1	1
4.275	-1.98816	4.78728	8.894401	16.4	6.5	1.4	1
4.28	-2.0274	4.6434	8.93364	17.5	7.3	1	1
4.285	-2.0601	4.49298	8.96634	19.1	8.3	1.1	1
4.29	-2.3217	4.53222	9.07752	22.4	9.8	2.2	1
4.295	-2.21052	4.49298	9.03828	24.7	10	1.7	1
4.3	-2.0274	4.60416	9.110221	27.7	11.1	2.3	1
4.305	-2.24976	4.3491	9.293341	31.2	12.9	4.5	1
4.31	-3.5643	4.3491	9.14946	35.3	14.9	6.3	1
4.315	-2.77296	4.0875	9.14946	38.5	11.3	5.6	1
4.32	-2.0274	4.3491	9.188701	43.9	10.2	6.7	1
4.325	-3.26346	4.56492	9.2214	49.2	12.7	9.5	1
4.33	-3.48582	4.19868	9.2214	52.1	10.2	10.2	1
4.335	-2.40018	4.15944	9.5157	56.3	6.5	9.9	1
4.34	-2.289	3.94362	9.5484	63.3	7.7	11.7	1
4.345	-2.5506	4.19868	9.293341	70.4	9.6	14.7	1
4.35	-2.62254	4.49298	9.260641	78.7	10	18.8	1
4.355	-2.43942	5.120821	9.2214	84.2	10.3	21.7	1
4.36	-2.0274	5.56554	9.14946	87.8	10.5	23.3	1
4.365	-1.94892	5.89254	9.03828	89	11.2	23.8	1
4.37	-2.21052	6.29802	9.110221	87.8	9.8	23.3	1
4.375	-2.09934	6.6708	9.260641	85.2	7	22.8	1
4.38	-1.98816	7.18746	9.14946	81.2	4.9	21.5	1
4.385	-1.45842	6.9651	8.67858	73.7	4.5	20.3	1
4.39	-0.8632801	7.776061	9.260641	66	7	17.7	1
4.395	-0.14388	7.51446	9.62034	57.4	11.3	17.3	1
4.4	-1.12488	6.04296	9.659581	44.1	16.2	17	1
4.405	-2.09934	2.98224	10.92834	31.1	21.2	16.1	1
4.41	-4.68918	0.2943	11.58234	10.7	29.4	14	1
4.415	-6.97818	-0.54936	12.89034	-9.1	30.5	10.6	1
4.42	-7.65834	-2.39364	13.28928	-32.9	20	6.6	1
4.425	-7.27902	-2.3544	14.08716	-60.3	5	0.3	1
4.43	-6.3765	-3.4989	13.25658	-83.5	-2.1	-8.5	1
4.435	-7.3575	-3.61008	11.22264	-108.2	-3.1	-19.2	1
4.44	-7.16784	-5.00964	9.2214	-127.9	-7.4	-25	1
4.445	-5.8533	-8.51508	5.2974	-141.5	-12.6	-28.5	1
4.45	-3.97632	-11.09184	1.3407	-142.7	-13.7	-30.1	1
4.455	-2.47212	-11.75892	-0.47088	-129.2	-12.8	-24.3	1
4.46	-1.7985	-9.103681	1.26876	-99.6	-5.8	-11.7	1
4.465	-5.44128	4.01556	3.81282	-76.9	-0.3	-1.1	1
4.47	-13.1781	34.1715	30.25404	-49.3	-48.3	43.1	1
4.475	1.75926	14.26374	12.63528	-92.2	-82.7	42.9	1
4.48	1.83774	1.91622	0.57552	-158.4	-57.1	15.2	1
4.485	-3.18498	18.50166	-2.60946	-134.3	-45.2	21.4	1
4.49	10.58172	36.08772	-7.73028	-66.2	-54.6	30.3	1
4.495	6.3438	37.89276	-4.21176	-19	-38.2	29.3	1
4.5	7.6191	33.027	0.54282	-22.9	-34.7	23.5	1
4.505	2.0601	9.91464	6.53346	-27.3	-21.2	13.7	1
4.51	0.41202	-0.8436601	7.73028	-41.5	-0.4	0.6	1
4.515	1.19682	1.54344	14.34222	-25.7	4.3	-6.3	1
4.52	2.62254	0.66054	13.98252	-20.7	-4.2	-5.2	1
4.525	2.0601	-0.5886	10.71252	-20.5	-5.7	-2.1	1
4.53	-0.0327	4.15944	10.31358	-6.7	-0.9	-2.8	1
4.535	-1.90968	6.15414	9.07752	5.1	3.6	-4.5	1
4.54	-3.3354	5.67672	7.76952	10.3	7.2	-5.5	1
4.545	-3.0411	5.78136	9.110221	17.7	10.7	-8.8	1
4.55	-1.08564	4.46028	10.13046	20.5	10.9	-9.8	1
4.555	0.56244	3.97632	9.875401	19.6	10.9	-8.1	1
4.56	0.11118	4.75458	9.293341	19.8	13.4	-7.3	1
4.565	-2.0601	5.487061	8.35158	19.5	15.6	-7.2	1
4.57	-3.45312	5.8206	8.09652	17.3	16.1	-7.5	1
4.575	-3.48582	5.74866	8.16846	16.1	14.1	-7.2	1
4.58	-3.22422	5.41512	8.42352	13	11.9	-6.5	1
4.585	-3.26346	5.16006	8.42352	9.9	9.8	-5.3	1
4.59	-3.37464	5.232	8.27964	7.2	7.7	-4.4	1
4.595	-3.15228	5.34318	8.16846	3.2	5.9	-3.7	1
4.6	-2.74026	5.30394	8.27964	1.1	5	-3.2	1
4.605	-2.24976	5.19276	8.42352	-0.3	4	-2.8	1
4.61	-1.83774	5.120821	8.495461	-2	4	-3.3	1
4.615	-1.72656	5.27124	8.42352	-2.8	4.2	-3.9	1
4.62	-1.90968	5.30394	8.35158	-4.2	4.4	-4.2	1
4.625	-2.17128	5.30394	8.38428	-5.7	4.7	-4.3	1
4.63	-2.36094	5.232	8.42352	-7.4	4.3	-5.4	1
4.635	-2.47212	5.08158	8.5347	-8.9	3.8	-5.7	1
4.64	-2.47212	5.04888	8.5347	-9.2	3.2	-5.7	1
4.645	-2.43942	4.9377	8.606641	-9.6	2.5	-6	1
4.65	-2.47212	4.89846	8.606641	-10	2.2	-5.8	1
4.655	-2.58984	4.75458	8.75052	-10.3	1.8	-5.7	1
4.66	-2.62254	4.75458	8.75052	-9.3	1.3	-5.1	1
4.665	-2.58984	4.6761	8.78322	-8.8	1.2	-5.2	1
4.67	-2.5506	4.75458	8.78322	-7.4	0.9	-4.8	1
4.675	-2.51136	4.78728	8.75052	-6.8	0.6	-4.2	1
4.68	-2.40018	4.78728	8.82246	-6	0.1	-3.3	1
4.685	-2.289	4.82652	8.75052	-6.1	-0.2	-3.2	1
4.69	-2.13858	4.82652	8.75052	-6	-0.5	-3.4	1
4.695	-1.98816	4.78728	8.75052	-5.7	-0.3	-2.7	1
4.7	-1.7985	4.75458	8.75052	-5.1	-0.4	-2.8	1
4.705	-1.7985	4.82652	8.82246	-4.9	-0.1	-2.5	1
4.71	-1.75926	4.75458	8.894401	-4.3	0.3	-2.9	1
4.715	-1.75926	4.71534	8.82246	-3.1	0.9	-3.5	1
4.72	-1.90968	4.6761	8.78322	-2.1	1.8	-3.3	1
4.725	-1.94892	4.60416	8.75052	-1.9	2.1	-3.2	1
4.73	-1.98816	4.6761	8.78322	-1.4	2	-3.1	1
4.735	-1.98816	4.6761	8.78322	-0.9	2.3	-3.2	1
4.74	-1.94892	4.71534	8.82246	0	3.5	-3.9	1
4.745	-2.0274	4.78728	8.82246	0.2	3.6	-3.6	1
4.75	-2.0601	4.75458	8.75052	0.8	3.7	-3.7	1
4.755	-2.21052	4.75458	8.711281	1	3.7	-3.5	1
4.76	-2.24976	4.75458	8.75052	1	3.6	-3.5	1
4.765	-2.3217	4.75458	8.63934	1.4	3.7	-3.3	1
4.77	-2.40018	4.75458	8.711281	0.9	3.4	-3.2	1
4.775	-2.3217	4.82652	8.67858	0.9	3.3	-3.2	1
4.78	-2.3217	4.75458	8.606641	0.8	3	-2.5	1
4.785	-2.36094	4.71534	8.606641	0.3	2.9	-2.6	1
4.79	-2.289	4.6434	8.67858	0.6	2.9	-2.3	1
4.795	-2.24976	4.60416	8.711281	0.4	2.9	-1.9	1
4.8	-2.21052	4.6761	8.711281	1.3	3	-2	1
4.805	-2.289	4.71534	8.67858	1.9	3.1	-2	1
4.81	-2.17128	4.71534	8.78322	2.5	3.2	-2.4	1
4.815	-2.13858	4.71534	8.711281	3	3.6	-2.1	1
4.82	-2.21052	4.71534	8.75052	3.6	4.2	-2.2	1
4.825	-2.289	4.78728	8.711281	4.4	4.3	-1.8	1
4.83	-2.3217	4.75458	8.711281	4.6	4.2	-1.5	1
4.835	-2.3217	4.78728	8.67858	5.2	4.2	-1.2	1
4.84	-2.40018	4.78728	8.67858	5.1	3.7	-1.2	1
4.845	-2.43942	4.82652	8.711281	4.9	3.5	-1.2	1
4.85	-2.47212	4.89846	8.606641	4.5	3.5	-0.9	1
4.855	-2.47212	4.9704	8.5347	4.2	3.1	-0.8	1
4.86	-2.36094	4.89846	8.5674	3.8	2.3	-0.5	1
4.865	-2.3217	4.89846	8.606641	3.3	2.1	-0.4	1
4.87	-2.3217	4.89846	8.5674	2.5	1.8	-0.5	1
4.875	-2.3217	4.82652	8.5674	2.4	1.6	0	1
4.88	-2.36094	4.82652	8.606641	2.5	1.3	-0.4	1
4.885	-2.3217	4.9377	8.63934	2.3	1.1	-0.3	1
4.89	-2.289	4.86576	8.63934	1.8	1.1	-0.2	1
4.895	-2.289	4.82652	8.606641	1.8	1.1	-0.6	1
4.9	-2.289	4.75458	8.63934	1.9	1.4	-0.7	1
4.905	-2.36094	4.82652	8.67858	2.7	1.5	-0.9	1
4.91	-2.36094	4.78728	8.67858	3.2	1.4	-0.3	1
4.915	-2.289	4.86576	8.63934	3.2	1.4	-0.2	1
4.92	-2.43942	4.86576	8.67858	3.5	1.2	-0.1	1
4.925	-2.40018	4.86576	8.606641	3.5	0.9	0.1	1
4.93	-2.40018	4.82652	8.63934	3.2	1	0	1
4.935	-2.36094	4.89846	8.63934	3.7	1.4	0.2	1
4.94	-2.40018	4.78728	8.711281	3.9	1.3	0.1	1
4.945	-2.36094	4.78728	8.75052	4.6	1.1	0.2	1
4.95	-2.3217	4.75458	8.75052	4.8	1	0.3	1
4.955	-2.289	4.75458	8.78322	5.2	1.5	0.4	1
4.96	-2.3217	4.71534	8.8617	6.5	2.1	1.1	1
4.965	-2.40018	4.6761	8.82246	7.8	1.9	0.9	1
4.97	-2.43942	4.6761	8.8617	9.5	2.3	1.3	1
4.975	-2.51136	4.6761	8.78322	10.7	3.2	1.3	1
4.98	-2.5506	4.6434	8.8617	12.1	3.5	1.7	1
4.985	-2.66178	4.56492	8.96634	13.4	3.6	2.2	1
4.99	-2.66178	4.46028	9.03828	15.1	4.2	2.4	1
4.995	-2.66178	4.46028	9.00558	17.6	4.6	3.2	1
5	-2.24976	4.3491	9.14946	20.3	5.8	3.7	1
5.005	-2.40018	4.01556	9.188701	24.5	8.1	5.3	1
5.01	-2.09934	3.7932	9.33258	30.4	10.2	5.8	1
5.015	-1.23606	3.68202	9.62034	37.3	12.1	6.7	1
5.02	-1.68732	3.7932	9.62034	45.8	15.9	9.1	1
5.025	-3.45312	4.0548	9.5484	54.5	20.8	11.4	1
5.03	-2.289	3.42696	9.5157	61.1	17	10.7	1
5.035	-1.308	4.12674	9.659581	69.6	16.2	11.4	1
5.04	-2.96262	4.27062	9.731521	78.1	19.5	13	1
5.045	-2.289	3.86514	9.33258	82.3	17	12.8	1
5.05	-1.5369	3.97632	9.731521	91.4	18.3	13.5	1
5.055	-2.13858	3.83244	9.731521	102.1	23.6	16.3	1
5.06	-2.89068	3.83244	9.5157	110.8	25.4	18.4	1
5.065	-2.70102	3.86514	9.5484	120.1	25.2	20.5	1
5.07	-2.5506	4.23792	9.40452	127.7	25.1	22.8	1
5.075	-3.0738	4.6761	9.76422	135.1	24.9	25.2	1
5.08	-2.77296	4.78728	9.76422	141.5	23.5	27.9	1
5.085	-2.5506	4.46028	9.260641	146.3	22	28.7	1
5.09	-3.11304	5.232	9.5157	154	22.8	31.7	1
5.095	-3.78666	6.00372	9.842701	159.1	20	34.5	1
5.1	-2.96262	5.63748	8.93364	158.7	11.2	36.8	1
5.105	-1.83774	6.59232	9.00558	160	6	36.7	1
5.11	-1.60884	7.18746	8.82246	160.3	9.8	35	1
5.115	-1.98816	7.66488	8.42352	156.5	16.5	33.7	1
5.12	-2.40018	8.4039	8.2404	151.3	21	30.8	1
5.125	-2.66178	9.025201	8.27964	144.5	23.6	27.3	1
5.13	-2.5506	8.770141	7.808761	136	21.8	25.2	1
5.135	-2.0274	8.920561	7.481761	126.9	20.1	20.4	1
5.14	-1.57614	9.35874	8.207701	118.2	21.8	16.3	1
5.145	-1.308	8.6982	9.03828	107.1	24.7	11.9	1
5.15	-1.94892	6.9978	10.64058	85	31.2	6.7	1
5.155	-2.96262	6.9651	12.67452	62.2	35.8	3.7	1
5.16	-3.97632	6.33726	14.38146	33.2	35.8	0.1	1
5.165	-4.49952	4.01556	14.23758	-8.2	30.3	-5.1	1
5.17	-4.68918	2.943	14.05446	-40	24.9	-10.2	1
5.175	-5.17968	1.58268	13.1781	-68.8	21.7	-16.6	1
5.18	-5.40204	-1.39956	11.72622	-95.2	17	-23.1	1
5.185	-6.94548	-1.83774	9.76422	-117.7	11.3	-31.4	1
5.19	-7.99188	0.69978	9.659581	-132.7	0.2	-35	1
5.195	-7.99188	0.5886	9.842701	-147.7	-18.4	-33.1	1
5.2	-6.867	-0.9156	8.82246	-167.8	-40.7	-35.2	1
5.205	-4.87884	-2.39364	6.74928	-181	-54.3	-38.2	1
5.21	-3.0738	-3.86514	4.79382	-187.3	-62.5	-38.3	1
5.215	-1.5369	-5.5263	2.43288	-188.4	-66.5	-36.6	1
5.22	0.33354	-7.776061	-0.94176	-182.2	-65.2	-33.2	1
5.225	1.87698	-9.83616	-3.70164	-162.6	-56.7	-25.8	1
5.23	2.24976	-9.06444	-3.6297	-130.3	-45.2	-16.9	1
5.235	2.36094	-6.63156	-1.12488	-93.7	-32.6	-6.4	1
5.24	1.7985	-4.19868	1.6677	-65.5	-19.3	3.6	1
5.245	-0.71286	-2.24322	4.10058	-49.2	-8.8	14.2	1
5.25	-3.0738	0.18312	6.10182	-41.1	-4.4	24.2	1
5.255	-3.93708	0.95484	6.20646	-39.4	-5.6	31.3	1
5.26	-11.9355	11.56926	3.70164	-37.5	-18.9	39	1
5.265	-10.01928	54.11197	40.09674	-11.5	-67.6	66.9	1
5.27	-9.3849	21.37926	30.8688	-100.4	-85.6	21.1	1
5.275	-4.53876	-26.0946	-22.44528	-280.3	-50.6	-44.8	1
5.28	-4.72842	37.44804	2.24976	-161.2	-32.9	-38.3	1
5.285	-5.55246	34.1715	6.53346	-87.5	-66	-41	1
5.29	4.0548	16.10802	-8.894401	-124.7	-76.4	-53.4	1
5.295	7.84146	31.36584	-4.42758	-82.9	-65	-44.8	1
5.3	11.37306	33.9099	-1.37994	-56	-48.6	-36.3	1
5.305	13.2108	21.70626	0.94176	-58.8	-30.2	-18.8	1
5.31	4.20522	8.65896	5.00964	-55.5	-4.6	-2.6	1
5.315	-3.3027	5.04888	10.5294	-55.2	14	-10.2	1
5.32	-2.0274	0.8109601	12.09246	-61.6	7.1	-15.2	1
5.325	0.44472	1.1772	12.27558	-59.5	-3.4	-15.4	1
5.33	2.74026	-1.10526	11.65428	-53.8	-6	-13.3	1
5.335	1.38648	4.53222	8.8617	-43.1	1.4	-13.3	1
5.34	-2.09934	6.114901	9.03828	-27.5	10.6	-14.7	1
5.345	-4.578001	4.9377	8.75052	-22.8	16.6	-14.4	1
5.35	-5.70288	4.30986	10.27434	-14.9	17.7	-12.2	1
5.355	-4.38834	2.83836	10.2024	-12.9	12.3	-9.1	1
5.36	-3.26346	3.68202	9.76422	-7.2	7.8	-6.9	1
5.365	-2.89068	4.60416	8.82246	-2.8	6.2	-5.8	1
5.37	-2.96262	5.120821	8.5674	-1.4	5.7	-6.3	1
5.375	-2.62254	4.9704	8.711281	-1.3	4.6	-5.3	1
5.38	-2.09934	4.86576	8.75052	-0.5	4.4	-4.4	1
5.385	-2.0601	5.00964	8.75052	0.2	4.2	-4.4	1
5.39	-2.40018	5.08158	8.5674	0.7	4.2	-3.6	1
5.395	-2.62254	5.120821	8.495461	0.5	3.9	-3.2	1
5.4	-2.43942	4.9377	8.5674	0.1	3.3	-2.7	1
5.405	-2.13858	4.82652	8.711281	0.2	2.5	-2.7	1
5.41	-2.13858	4.9377	8.63934	0.2	2.7	-2.8	1
5.415	-2.289	5.00964	8.5347	0.3	2.8	-3	1
5.42	-2.5506	4.9704	8.495461	0.2	3.3	-3	1
5.425	-2.62254	4.82652	8.5674	0.4	3.2	-2.5	1
5.43	-2.58984	4.82652	8.63934	0.4	2.6	-2.3	1
5.435	-2.58984	4.82652	8.67858	0.3	2.2	-2	1
5.44	-2.70102	4.86576	8.67858	0.7	1.6	-1.6	1
5.445	-2.58984	4.82652	8.8617	1.1	0.9	-1.4	1
5.45	-2.43942	4.86576	8.75052	1.3	0.7	-0.7	1
5.455	-2.40018	4.78728	8.78322	2.1	0.7	-0.5	1
5.46	-2.17128	4.82652	8.78322	2.5	0.7	-0.7	1
5.465	-2.13858	4.78728	8.82246	3.1	0.6	0	1
5.47	-2.13858	4.78728	8.8617	4	0.9	0	1
5.475	-2.21052	4.78728	8.82246	5.3	1.6	0.2	1
5.48	-2.24976	4.78728	8.75052	5.7	1.5	0.4	1
5.485	-2.21052	4.75458	8.82246	6	1.6	0.2	1
5.49	-2.09934	4.82652	8.78322	7.2	2.5	0.3	1
5.495	-2.21052	4.75458	8.78322	7.9	3.3	0.6	1
5.5	-2.17128	4.75458	8.78322	8.8	3	0.3	1
5.505	-2.21052	4.78728	8.78322	9.8	3.2	-0.2	1
5.51	-2.3217	4.82652	8.711281	10.7	3.7	0.5	1
5.515	-2.289	4.78728	8.78322	11.3	3.6	0.2	1
5.52	-2.3217	4.60416	8.8617	12.6	4.4	0.4	1
5.525	-2.36094	4.71534	8.82246	14	4.9	0.4	1
5.53	-2.40018	4.56492	8.894401	15.4	4.3	0.1	1
5.535	-2.47212	4.53222	8.96634	17.2	4.3	0.5	1
5.54	-2.24976	4.3818	9.00558	19.3	4.2	0.4	1
5.545	-2.43942	4.60416	8.93364	21.9	4.6	1.1	1
5.55	-2.62254	4.42104	8.8617	24.4	5.3	1.4	1
5.555	-2.66178	4.82652	8.75052	26.8	5.5	2.2	1
5.56	-2.43942	5.00964	8.67858	28	5.4	2.8	1
5.565	-2.24976	4.9704	8.5674	28.7	5.6	3	1
5.57	-2.09934	5.232	8.42352	29.2	5.3	3.2	1
5.575	-2.21052	5.120821	8.35158	29.4	5.9	3.5	1
5.58	-2.24976	5.30394	8.2404	28.7	6	3.7	1
5.585	-1.94892	5.67672	8.207701	27.5	5.2	3	1
5.59	-1.94892	5.5263	8.16846	25.6	5.5	2.7	1
5.595	-2.09934	5.45436	8.207701	23.5	6	2.8	1
5.6	-2.17128	5.37588	8.27964	22.4	6.6	2.3	1
5.605	-2.289	5.37588	8.27964	21.2	7.4	2.4	1
5.61	-2.43942	5.232	8.2404	20.3	7.5	2.8	1
5.615	-2.5506	5.27124	8.35158	19.6	7.5	3.2	1
5.62	-2.47212	5.232	8.38428	19.3	7.9	3	1
5.625	-2.43942	5.16006	8.495461	18.6	8.2	3.2	1
5.63	-2.5506	5.08158	8.5347	19.1	8.1	3.4	1
5.635	-2.70102	4.9704	8.606641	20.5	8.5	3.9	1
5.64	-2.77296	4.86576	8.78322	22.3	9.2	4.7	1
5.645	-2.77296	4.71534	8.894401	24.6	9.2	5.3	1
5.65	-2.77296	4.6761	8.96634	27.9	9.1	6.3	1
5.655	-2.77296	4.6434	8.96634	32.1	9.6	7.8	1
5.66	-2.8122	4.53222	9.110221	37.3	9.8	9.3	1
5.665	-2.74026	4.49298	9.14946	42.2	10.4	10.9	1
5.67	-2.74026	4.3818	9.293341	48.3	11.4	12.6	1
5.675	-2.89068	4.42104	9.260641	54.5	12	14.6	1
5.68	-2.85144	4.30986	9.33258	61.5	12.4	16.8	1
5.685	-2.58984	4.3818	9.260641	69.5	13.3	17.7	1
5.69	-2.43942	4.49298	9.2214	77.7	14.2	19.3	1
5.695	-2.85144	4.6434	9.36528	86.4	15.2	21.7	1
5.7	-3.00186	4.42104	9.36528	94.8	14.2	24.2	1
5.705	-2.70102	4.6434	9.5157	102.3	12.6	25.4	1
5.71	-2.289	4.78728	9.875401	110.3	11.4	26.1	1
5.715	-2.47212	4.9377	9.986581	117.6	11.3	27.3	1
5.72	-2.92338	4.89846	9.731521	126.2	7.7	30.7	1
5.725	-1.98816	4.6434	9.36528	133.7	2.5	33.3	1
5.73	-1.68732	5.41512	9.587641	141.3	2.9	35	1
5.735	-1.64808	5.63748	9.5157	149.3	4.2	37.2	1
5.74	-2.5506	5.97102	9.188701	152.9	2.5	40.2	1
5.745	-3.52506	6.6708	9.188701	155.6	-1.2	41.4	1
5.75	-2.77296	6.85392	9.2214	155.6	-6.3	41.8	1
5.755	-2.13858	6.92586	8.93364	153.7	-9.5	40.1	1
5.76	-2.70102	7.776061	9.14946	151.7	-7.4	37.8	1
5.765	-3.18498	9.17562	9.587641	146.5	-2.3	35	1
5.77	-3.0411	10.20894	9.947341	135.7	1.6	28.7	1
5.775	-3.52506	10.28088	9.986581	123.9	3.5	24.8	1
5.78	-4.578001	8.61972	10.2024	108.7	0	23.1	1
5.785	-4.38834	3.16536	11.07222	88.6	-4.6	18.6	1
5.79	-4.27716	3.05418	12.67452	64.6	-6.4	10.9	1
5.795	-4.23792	4.3818	15.4344	31.7	-8.3	-0.2	1
5.8	-4.64994	2.17128	16.70316	-3	-9.8	-10.8	1
5.805	-5.51322	0.8109601	16.67046	-37.3	-8.6	-23.1	1
5.81	-7.691041	-1.43226	15.21204	-70.4	-5.5	-35.4	1
5.815	-9.49608	-4.46028	12.45216	-100.2	-7.2	-47.8	1
5.82	-10.35936	-4.53222	10.34628	-124.3	-18.2	-57.3	1
5.825	-10.20894	-3.94362	11.22264	-141.1	-39.6	-62.6	1
5.83	-8.67204	-6.082201	9.76422	-164.1	-65	-71.4	1
5.835	-5.44128	-8.84208	5.99064	-179.9	-78.7	-77.4	1
5.84	-2.3217	-12.1971	1.45188	-185.2	-81.7	-79.8	1
5.845	-0.18312	-14.92428	-2.17782	-179.9	-77.9	-77.5	1
5.85	1.68732	-15.29706	-3.59046	-155.7	-65.3	-72.3	1
5.855	2.74026	-13.41354	-2.10588	-113.1	-42.3	-61.7	1
5.86	2.43942	-10.4313	1.3407	-81.2	-20.1	-52.5	1
5.865	0.59514	-7.44252	4.79382	-61.4	1.4	-45.9	1
5.87	-2.36094	-5.04888	7.481761	-54.4	17	-40.6	1
5.875	-11.37306	8.6982	7.808761	-54.5	21.7	-35.6	1
5.88	-7.73028	48.9519	40.16868	-45.4	-15.6	-2.8	1
5.885	-9.234481	33.9099	36.38856	-118.5	-54.6	0.6	1
5.89	-1.42572	-9.32604	-6.2457	-273	-45	-54.4	1
5.895	0.0327	19.82928	-7.403281	-252.6	-34.6	-54.4	1
5.9	-6.49422	45.04099	11.07222	-171.7	-55	-34.1	1
5.905	-0.71286	17.24598	-10.05852	-186.6	-82.7	-41.3	1
5.91	3.15228	32.24874	-9.947341	-159.5	-82.1	-38	1
5.915	4.64994	43.20324	-5.2647	-105.2	-69.9	-33.2	1
5.92	10.96104	36.8202	-8.711281	-95.8	-53.5	-25.3	1
5.925	11.4123	36.45396	-6.31764	-63.2	-32.2	-1.8	1
5.93	4.20522	17.65146	3.44658	-43.6	-15.4	16.5	1
5.935	-1.2753	4.49298	7.586401	-60.4	-5.1	6	1
5.94	0.18312	0.327	13.36122	-56.2	-0.9	-5.2	1
5.945	2.66178	-1.58268	14.23758	-48.3	-5.3	-4.8	1
5.95	2.40018	1.13796	11.00028	-38	-8.9	-3.8	1
5.955	1.72656	3.2046	10.01928	-25.8	-5.6	-5.3	1
5.96	1.5369	5.5263	9.00558	-15.8	1.7	-7.1	1
5.965	0.18312	4.78728	9.659581	-6.9	13.7	-9.7	1
5.97	-1.2753	3.97632	10.27434	-1.1	20.3	-10.9	1
5.975	-2.09934	3.57084	10.27434	5.3	22.6	-11.6	1
5.98	-2.289	3.68202	9.731521	9.5	21.2	-11.6	1
5.985	-2.62254	4.53222	8.96634	13.7	20.2	-11.5	1
5.99	-3.41388	5.08158	8.5674	17	19	-11.2	1
5.995	-4.3164	5.120821	8.42352	17.7	16.4	-11.6	1
6	-4.38834	5.120821	8.42352	17.2	11.9	-11.2	1
6.005	-4.01556	5.16006	8.27964	16.4	9.3	-9.8	1
6.01	-4.20522	5.27124	8.16846	14.2	7.6	-6.7	1
6.015	-3.93708	5.232	8.2404	11.8	5.9	-3.8	1
6.02	-3.0411	5.08158	8.38428	9.3	4.3	-2.1	1
6.025	-2.40018	5.19276	8.38428	7.5	2.8	-0.3	1
6.03	-2.3217	5.41512	8.2404	6.1	2.5	-0.4	1
6.035	-2.47212	5.45436	8.16846	4.4	2.5	-0.7	1
6.04	-2.70102	5.45436	8.09652	2.4	1.9	-0.9	1
6.045	-2.62254	5.27124	8.16846	0.9	0.9	-0.5	1
6.05	-2.36094	5.232	8.16846	-1.5	-0.3	-0.8	1
6.055	-2.13858	5.232	8.207701	-3.2	-1	-1.5	1
6.06	-2.17128	5.19276	8.312341	-4.6	-1	-2	1
6.065	-2.36094	5.08158	8.38428	-5.8	-1.2	-2.6	1
6.07	-2.47212	4.89846	8.5347	-6.5	-1.6	-2.5	1
6.075	-2.36094	4.82652	8.5674	-7	-2.2	-2.6	1
6.08	-2.289	4.78728	8.67858	-7	-2	-2.5	1
6.085	-2.21052	4.82652	8.75052	-6.5	-2.1	-1.6	1
6.09	-2.13858	4.82652	8.78322	-6.1	-1.8	-2.2	1
6.095	-2.13858	4.78728	8.82246	-5.5	-1.8	-1.7	1
6.1	-2.09934	4.82652	8.78322	-4.5	-1.3	-1.2	1
6.105	-2.0601	4.82652	8.82246	-3.5	-0.7	-1.6	1
6.11	-2.09934	4.78728	8.894401	-3.1	-1.1	-0.8	1
6.115	-2.09934	4.78728	8.8617	-2.3	-0.7	-1.1	1
6.12	-2.13858	4.78728	8.894401	-0.8	-0.2	-0.8	1
6.125	-2.13858	4.78728	8.82246	-0.2	-0.2	-0.5	1
6.13	-2.09934	4.86576	8.93364	0.5	0.2	-0.4	1
6.135	-2.0601	4.75458	8.8617	1.3	0.4	-0.7	1
6.14	-1.98816	4.86576	8.82246	2.5	0.7	-0.5	1
6.145	-2.0274	4.82652	8.82246	3.9	1.4	-0.7	1
6.15	-2.0274	4.75458	8.78322	4.5	1.6	-1.2	1
6.155	-1.98816	4.78728	8.78322	5.3	2.7	-0.9	1
6.16	-2.09934	4.78728	8.78322	6.2	3.5	-0.3	1
6.165	-2.0601	4.78728	8.82246	6.9	3.5	-1	1
6.17	-2.09934	4.78728	8.78322	7.5	4.1	-1.1	1
6.175	-2.13858	4.89846	8.75052	8.4	4.6	-0.9	1
6.18	-2.09934	4.89846	8.75052	9.3	5.2	-0.9	1
6.185	-2.09934	4.89846	8.8617	10	6.2	-1.8	1
6.19	-2.0601	4.78728	8.8617	10.6	6.7	-2.1	1
6.195	-2.13858	4.75458	8.894401	12.8	7.4	-2.1	1
6.2	-2.24976	4.71534	8.96634	14.8	8.6	-1.8	1
6.205	-2.5506	4.6434	8.93364	16.7	8.9	-1.5	1
6.21	-2.89068	4.60416	8.8617	18.1	9.5	-1.6	1
6.215	-2.92338	4.56492	8.96634	20	9.4	-1.1	1
6.22	-3.00186	4.56492	9.07752	22.9	9.5	0	1
6.225	-2.89068	4.53222	8.93364	25.8	9.7	1.1	1
6.23	-2.62254	4.49298	8.96634	29.2	8.4	2.4	1
6.235	-3.3027	4.46028	8.75052	31.9	8.4	4.1	1
6.24	-2.85144	5.08158	8.38428	32.3	5.8	4.4	1
6.245	-2.3217	5.30394	8.35158	32.9	4.3	4.9	1
6.25	-2.21052	5.30394	8.35158	31.7	3.9	5.8	1
6.255	-2.3217	5.27124	8.38428	29.5	3.9	6.3	1
6.26	-1.94892	5.30394	8.35158	28.4	3.5	6.3	1
6.265	-1.49766	5.37588	8.27964	28.2	3.4	6	1
6.27	-1.38648	5.5263	8.2404	27.1	4.4	5.1	1
6.275	-1.23606	5.63748	8.16846	26.2	5.4	5	1
6.28	-1.15758	5.70942	8.13576	25.3	6.1	3.8	1
6.285	-1.34724	5.74866	8.02458	24.5	6.5	2.4	1
6.29	-1.72656	5.63748	7.9134	22.4	8.1	1	1
6.295	-2.0274	5.59824	7.985341	20.5	8.6	0	1
6.3	-2.3217	5.63748	7.952641	18.2	8.5	-0.4	1
6.305	-2.62254	5.45436	7.985341	16.5	8.2	0	1
6.31	-2.74026	5.45436	7.952641	14.7	7.4	0	1
6.315	-2.8122	5.45436	7.985341	13	6.6	0	1
6.32	-2.77296	5.37588	8.13576	11.2	6	0.3	1
6.325	-2.8122	5.37588	8.057281	10.2	5.5	0.9	1
6.33	-2.92338	5.27124	8.16846	9.8	5	1.1	1
6.335	-2.89068	5.27124	8.207701	9.3	4.6	1.7	1
6.34	-2.85144	5.232	8.27964	8.8	4.2	2.5	1
6.345	-2.8122	5.232	8.312341	8.9	3.4	3.1	1
6.35	-2.8122	5.19276	8.35158	10.1	2.9	4	1
6.355	-2.74026	5.08158	8.495461	11.1	2.6	5	1
6.36	-2.58984	5.04888	8.606641	12.9	2.1	5.6	1
6.365	-2.43942	4.9704	8.606641	14.9	2.1	6	1
6.37	-2.47212	4.9704	8.63934	17.2	2.1	6.8	1
6.375	-2.62254	4.9377	8.75052	20.1	2.6	8.4	1
6.38	-2.58984	4.78728	8.8617	22.9	2.9	8.8	1
6.385	-2.40018	4.78728	8.894401	26.7	3.2	10	1
6.39	-2.24976	4.75458	9.00558	30.6	3.9	10.7	1
6.395	-2.21052	4.71534	9.07752	35.5	5.1	11.8	1
6.4	-2.24976	4.6434	9.110221	42.1	6	13.2	1
6.405	-2.21052	4.56492	9.07752	48.2	7.1	14.4	1
6.41	-2.5506	4.6434	9.260641	55.5	8.1	14.9	1
6.415	-2.89068	4.42104	9.33258	62.1	8.1	15.8	1
6.42	-2.85144	4.49298	9.437221	68.6	7.9	17.3	1
6.425	-2.77296	4.53222	9.47646	77.9	7.5	19	1
6.43	-2.74026	4.75458	9.62034	84.9	7	21.6	1
6.435	-3.15228	4.89846	9.659581	91.6	5.9	23.8	1
6.44	-3.0411	4.75458	9.40452	98.4	2.6	26.1	1
6.445	-2.17128	4.9377	9.260641	105.2	0.2	28.2	1
6.45	-2.17128	5.232	9.260641	112.4	1.7	31.2	1
6.455	-2.51136	5.37588	9.293341	119.4	3.8	33.8	1
6.46	-2.70102	5.59824	9.36528	127.2	4	36.6	1
6.465	-3.26346	5.93178	9.5484	132.3	2.1	39.2	1
6.47	-3.3354	5.93178	9.659581	137.4	-3	42.2	1
6.475	-2.92338	6.15414	9.40452	141.4	-9.7	44.1	1
6.48	-2.51136	6.186841	9.293341	145	-13.5	46.4	1
6.485	-2.40018	6.74274	9.07752	147.9	-12.5	47.5	1
6.49	-2.51136	7.298641	9.33258	148.3	-9.7	47.8	1
6.495	-3.15228	8.18154	9.437221	147.6	-7.2	48.5	1
6.5	-4.01556	9.35874	9.842701	144.9	-7	47.9	1
6.505	-3.90438	9.214861	9.692281	139	-9.5	47.4	1
6.51	-3.41388	8.84208	9.00558	131.6	-12.6	45.1	1
6.515	-3.48582	7.95918	8.63934	126.3	-14	42	1
6.52	-3.63624	6.44844	8.63934	117.8	-16.2	37.7	1
6.525	-4.0548	3.86514	9.33258	109.4	-18.8	34.3	1
6.53	-5.3301	3.72126	10.45746	97.5	-20.7	29.7	1
6.535	-6.15414	5.74866	12.38022	84.1	-23.5	24.7	1
6.54	-5.93178	6.781981	15.36246	63.7	-26.6	12	1
6.545	-6.41574	4.0548	14.7804	31.3	-27.3	-5.3	1
6.55	-7.24632	1.39956	13.58358	8.4	-25.9	-18.6	1
6.555	-8.59356	-0.73248	11.8374	-10	-24.7	-33	1
6.56	-9.607261	-2.39364	10.34628	-22.8	-26.3	-48.3	1
6.565	-10.09776	-1.80504	9.00558	-31.7	-31.8	-63.6	1
6.57	-9.56802	0.14388	10.09122	-37.5	-44.4	-75.6	1
6.575	-8.97288	0.51012	11.22264	-45.1	-55.5	-82.1	1
6.58	-7.73028	-0.54936	11.03952	-56	-64.8	-90	1
6.585	-6.114901	-1.28838	10.38552	-66.6	-71.4	-97.3	1
6.59	-4.87884	-1.80504	9.875401	-74	-74.2	-101.1	1
6.595	-3.63624	-2.3544	9.33258	-81.9	-74.3	-104.3	1
6.6	-2.51136	-2.79912	8.8617	-86.1	-70.7	-104.5	1
6.605	-1.60884	-2.9103	8.5674	-87.7	-65.3	-103.1	1
6.61	-0.9352201	-2.72718	8.27964	-87.8	-58.2	-99.7	1
6.615	-0.33354	-2.3544	8.312341	-86.8	-50.8	-94.1	1
6.62	-0.07194	-1.83774	8.35158	-85.5	-42.8	-87.2	1
6.625	0.0327	-1.1772	8.63934	-83.6	-34.4	-79.2	1
6.63	0	-0.40548	8.8617	-82.8	-25.9	-67.9	1
6.635	-0.14388	0.2943	9.00558	-83.5	-19.9	-58.6	1
6.64	-0.37278	0.7717201	9.03828	-85.1	-15.1	-49.3	1
6.645	-0.59514	1.10526	8.82246	-86.1	-10.8	-40.3	1
6.65	-0.9352201	1.32108	8.67858	-86.5	-7.4	-31.6	1
6.655	-1.23606	1.69386	8.42352	-86	-3.8	-21.9	1
6.66	-1.64808	2.17128	8.38428	-84.4	-0.9	-14.3	1
6.665	-2.17128	2.943	8.495461	-83.3	1.2	-7.9	1
6.67	-2.8122	3.7932	8.711281	-82.5	2.5	-2.4	1
6.675	-3.41388	4.75458	9.03828	-81.4	2.7	2.7	1
6.68	-3.93708	5.8206	9.40452	-81.4	2.5	6.7	1
6.685	-4.23792	6.814681	9.91464	-83	2	9.8	1
6.69	-4.20522	7.704121	10.1697	-86.9	1.5	10.8	1
6.695	-4.20522	8.32542	10.31358	-91.2	1.8	10.5	1
6.7	-3.93708	8.770141	10.09122	-96	3.2	9.5	1
6.705	-3.67548	8.9925	9.692281	-100.6	5.9	7.2	1
6.71	-3.37464	8.920561	9.188701	-104	9.6	4.9	1
6.715	-3.11304	8.84208	8.5347	-105.6	14.2	1.6	1
6.72	-2.89068	8.84208	7.952641	-104.6	18.2	-1.4	1
6.725	-2.85144	8.84208	7.403281	-102.2	22.1	-4.3	1
6.73	-2.85144	8.920561	7.004341	-98	24.5	-6.2	1
6.735	-2.77296	8.95326	6.71658	-92.2	25.4	-8.4	1
6.74	-2.66178	9.17562	6.572701	-86	24.9	-9.7	1
6.745	-2.43942	9.2868	6.53346	-80.3	23.4	-10.2	1
6.75	-2.24976	9.50916	6.572701	-72.5	20.5	-10.3	1
6.755	-1.90968	9.65304	6.64464	-66.4	16.9	-9.5	1
6.76	-1.57614	9.83616	6.677341	-61.6	12.2	-8.5	1
6.765	-1.12488	9.947341	6.74928	-56.8	7.4	-6.5	1
6.77	-0.5232	10.1697	6.86046	-52.7	3.4	-3.4	1
6.775	-0.07194	10.464	6.899701	-49.2	-0.1	0.8	1
6.78	0.41202	10.7256	6.86046	-47.3	-2.5	5.2	1
6.785	0.8632801	10.98066	6.71658	-45.8	-4.4	10	1
6.79	1.19682	11.3142	6.71658	-44.3	-6.7	15.9	1
6.795	1.75926	11.45808	6.605401	-43.8	-8.8	22.4	1
6.8	2.47212	11.45808	6.38958	-44.4	-10.6	29.8	1
6.805	3.15228	11.42538	6.06258	-45.3	-9.5	34.6	1
6.81	3.63624	11.45808	5.84676	-45.7	-5.6	38.2	1
6.815	3.5643	11.49732	5.519761	-45.5	-0.5	43.1	1
6.82	3.3027	11.53656	5.15352	-44.5	4.2	48.3	1
6.825	2.8122	11.45808	4.82652	-43.2	8.8	55.3	1
6.83	2.3217	11.35344	4.46682	-41.8	9.8	61.1	1
6.835	2.0274	11.16378	4.06788	-40.4	9.2	66.4	1
6.84	1.94892	11.35344	3.9567	-37.5	7.8	69.7	1
6.845	2.09934	12.01398	4.42758	-33.3	7.3	71.4	0
6.85	1.72656	12.12516	4.46682	-30.1	9.6	71.8	0
6.855	1.0137	12.08592	4.17252	-26.9	12.7	71.6	0
6.86	0.48396	11.97474	4.10058	-23.7	13.7	70	0
6.865	0.11118	11.9028	3.9567	-21.9	14.2	68.1	0
6.87	-0.07194	12.05322	3.88476	-19.8	12.8	66.5	0
6.875	0.71286	14.5188	5.15352	-16.1	11.5	64.6	0
6.88	0.59514	16.36308	5.04234	-10.9	20.5	54	0
6.885	-0.48396	14.89158	3.55776	-11.7	25.9	40.6	0
6.89	-1.42572	14.29644	3.6624	-11.2	22.3	34.3	0
6.895	-1.57614	13.81902	3.3027	-10	14.7	26.9	0
6.9	-2.289	11.83086	3.81282	-9.9	8.4	15.6	0
6.905	-0.8959801	6.85392	6.31764	-10.9	4.1	1.7	0
6.91	-0.7848001	5.63748	8.711281	-12.1	9.8	-5.9	0
6.915	-0.59514	4.6761	9.62034	-12.8	13.2	-7.6	0
6.92	-0.07194	3.16536	9.842701	-13	13.7	-7.7	0
6.925	-0.18312	2.75988	10.34628	-10.7	14.7	-7.9	0
6.93	-0.59514	3.38772	10.5294	-5.5	15.5	-8.4	0
6.935	-1.49766	4.27062	10.05852	-2.1	15.8	-7.9	0
6.94	-2.8122	4.53222	9.110221	-0.6	15.3	-6.4	0
6.945	-3.45312	4.86576	8.42352	2	15	-6.6	0
6.95	-4.38834	6.55962	8.67858	4.9	13.6	-6.9	0
6.955	-4.72842	6.6708	8.16846	5.3	7.4	-3.7	0
6.96	-3.5643	5.27124	8.09652	2.4	3	-1.7	0
6.965	-2.36094	5.19276	8.894401	2	0.9	-1.9	0
6.97	-1.83774	4.86576	8.894401	-0.4	-0.9	-1.1	0
6.975	-2.09934	4.42104	8.5347	-3.4	-1.4	-0.7	0
6.98	-2.40018	4.75458	8.495461	-5.7	-2.5	-0.1	0
6.985	-2.5506	5.08158	8.45622	-6.2	-4.2	0.3	0
6.99	-2.3217	5.04888	8.606641	-6.5	-4.6	0	0
6.995	-2.0601	5.08158	8.67858	-6.9	-5.1	0.2	0
7	-1.83774	5.16006	8.82246	-6.9	-4.9	0.4	0
7.005	-1.94892	4.89846	8.8617	-7.4	-4.3	0.3	0
7.01	-2.0274	4.89846	8.82246	-7.9	-3.9	-0.4	0
7.015	-2.09934	4.82652	8.8617	-8.1	-3.4	-0.7	0
7.02	-2.0274	4.78728	8.8617	-7.7	-3.2	-1	0
7.025	-1.72656	4.75458	8.8617	-7.6	-2.3	-1.6	0
7.03	-1.5369	4.78728	8.93364	-6.5	-2	-1.7	0
7.035	-1.5369	4.82652	8.894401	-6.3	-1.5	-2.2	0
7.04	-1.60884	4.75458	8.894401	-6.4	-0.7	-2.8	0
7.045	-1.64808	4.89846	8.82246	-5.8	0.2	-3	0
7.05	-1.68732	4.86576	8.93364	-5.3	0.7	-3.4	0
7.055	-1.75926	4.89846	8.894401	-4.4	1.3	-3.1	0
7.06	-1.90968	4.82652	8.96634	-4.2	1.6	-3.3	0
7.065	-1.90968	4.86576	8.8617	-3.7	2.1	-3.5	0
7.07	-2.0601	4.78728	8.8617	-3.5	2.1	-3.5	0
7.075	-2.21052	4.78728	8.82246	-3.2	2.2	-3	0
7.08	-2.24976	4.82652	8.78322	-3.8	2.3	-3.5	0
7.085	-2.24976	4.75458	8.8617	-3.6	2	-3.3	0
7.09	-2.21052	4.71534	8.8617	-3.7	1.5	-3.1	0
7.095	-2.24976	4.6761	8.711281	-3.5	1.4	-2.7	0
7.1	-2.3217	4.60416	8.78322	-3.7	1.5	-2.7	0
7.105	-2.3217	4.60416	8.78322	-3.5	1.5	-2.1	0
7.11	-2.3217	4.60416	8.75052	-3	1.4	-2.6	0
7.115	-2.36094	4.56492	8.82246	-2.1	1.1	-2.3	0
7.12	-2.40018	4.60416	8.78322	-1.9	1.1	-2.5	0
7.125	-2.3217	4.56492	8.82246	-1.9	0.9	-1.8	0
7.13	-2.36094	4.53222	8.78322	-1.9	0.5	-1.6	0
7.135	-2.3217	4.6434	8.82246	-1.7	0.4	-1.6	0
7.14	-2.289	4.56492	8.894401	-0.9	0.2	-1.7	0
7.145	-2.24976	4.60416	8.8617	-0.3	0.4	-1.2	0
7.15	-2.13858	4.60416	8.82246	-0.2	0.3	-0.3	0
7.155	-2.09934	4.6761	8.78322	0	0.2	-0.8	0
7.16	-2.0274	4.56492	8.78322	0.4	0.3	-0.7	0
7.165	-1.98816	4.6434	8.78322	0.6	0.4	-0.2	0
7.17	-1.98816	4.60416	8.78322	0.9	1	-0.3	0
7.175	-2.0274	4.60416	8.82246	1.3	1.5	-1.1	0
7.18	-2.13858	4.56492	8.82246	1.2	1.4	-0.9	0
7.185	-2.13858	4.6434	8.75052	2	1.8	-0.4	0
7.19	-2.09934	4.6434	8.82246	2.5	2	-0.7	0
7.195	-2.09934	4.6434	8.78322	2.7	2.3	-1	0
7.2	-2.0274	4.6434	8.82246	3.1	2.3	-0.6	0
7.205	-2.09934	4.6761	8.78322	3	2.5	-1.1	0
7.21	-2.21052	4.6761	8.75052	2.9	2.5	-1.2	0
7.215	-2.17128	4.6434	8.78322	3	2.9	-0.9	0
7.22	-2.21052	4.71534	8.82246	3.2	2.8	-0.9	0
7.225	-2.17128	4.71534	8.711281	3.7	2.8	-1	0
7.23	-2.21052	4.6761	8.75052	3.6	2.7	-1.2	0
7.235	-2.21052	4.6434	8.67858	3.7	2.5	-0.9	0
7.24	-2.21052	4.6434	8.78322	3.5	3	-1.2	0
7.245	-2.289	4.6761	8.75052	3.3	3.3	-1.4	0
7.25	-2.289	4.6761	8.75052	3.9	3.4	-1.4	0
7.255	-2.289	4.6434	8.75052	4	3.5	-1.6	0
7.26	-2.24976	4.56492	8.711281	4.2	3.7	-1.5	0
7.265	-2.21052	4.60416	8.75052	4.9	4.4	-1.8	0
7.27	-2.13858	4.60416	8.82246	5.8	4.6	-1.5	0
7.275	-2.0601	4.56492	8.82246	6.6	4.9	-1.5	0
7.28	-2.0601	4.53222	8.8617	7.2	5.5	-1.4	0
7.285	-2.0601	4.53222	8.82246	8.5	6.5	-1.5	0
7.29	-2.09934	4.56492	8.82246	9.6	6.7	-1.8	0
7.295	-2.0601	4.56492	8.8617	10.6	6.8	-1.1	0
7.3	-2.0274	4.56492	8.894401	11.4	7.4	-1.4	0
7.305	-2.0274	4.56492	9.00558	12.6	8.1	-1.4	0
7.31	-2.0601	4.42104	9.03828	13.7	8.9	-1.3	0
7.315	-2.24976	4.42104	9.00558	15.1	10.2	-1.2	0
7.32	-2.43942	4.3491	9.110221	17.7	11.3	-1.1	0
7.325	-2.58984	4.19868	9.188701	20.7	11.9	-0.7	0
7.33	-2.47212	4.12674	9.40452	24.2	12.6	0.3	0
7.335	-2.66178	3.83244	9.587641	28.7	14	1.4	0
7.34	-2.47212	3.53814	9.947341	35.4	15.1	2.2	0
7.345	-2.09934	2.50482	10.27434	46.3	18.3	3.7	0
7.35	-1.49766	2.3544	10.41822	58.8	22.4	6.7	0
7.355	-4.23792	3.34848	10.24164	71.8	28.6	12.4	0
7.36	-4.49952	2.72718	9.62034	79.5	27.2	14.6	0
7.365	-3.22422	3.4989	10.13046	88.3	21.7	15.7	0
7.37	-3.60354	2.943	10.38552	100.9	22	20.5	0
7.375	-2.289	2.9103	10.49016	109.2	18.2	21.7	0
7.38	-2.43942	2.79912	10.78446	128.3	22.4	26.8	0
7.385	-3.26346	2.83836	10.81716	143.4	26.6	30.7	0
7.39	-3.71472	2.9103	11.03952	158.4	28	34.9	0
7.395	-4.12674	3.05418	11.22264	176	26.1	41.4	0
7.4	-3.22422	3.2046	11.36652	189.5	20.8	45	0
7.405	-3.11304	4.27062	12.02052	204	16.8	49	0
7.41	-2.21052	2.98224	10.78446	214.4	9.8	53.6	0
7.415	-0.71286	4.0875	10.81716	225.2	5.1	56.8	0
7.42	-1.34724	5.89254	11.29458	238.9	8	61.9	0
7.425	-3.45312	6.29802	10.60134	244	7.2	68.2	0
7.43	-3.90438	6.00372	10.2024	249.1	-3	69.8	0
7.435	-3.0411	6.74274	9.947341	252.3	-12	66.5	0
7.44	-3.0738	8.18154	10.05852	253.8	-18.8	63.1	0
7.445	-3.97632	9.247561	10.09122	251.6	-20.7	58.1	0
7.45	-5.66364	10.83678	10.8564	245.8	-25.9	53.2	0
7.455	-5.29086	10.64712	11.11146	233.1	-41.5	46.7	0
7.46	-3.90438	9.214861	10.78446	221.2	-54.2	36.8	0
7.465	-2.85144	7.076281	9.188701	209.6	-61.8	27.5	0
7.47	-2.92338	5.67672	8.93364	200.9	-68.3	21.8	0
7.475	-3.0411	6.44844	12.34752	192	-76.2	17.9	0
7.48	-1.75926	8.51508	16.34346	173.8	-78.8	8.6	0
7.485	-0.5232	6.15414	18.15504	140.1	-70.6	-6.9	0
7.49	-1.68732	1.24914	15.94452	87.7	-48.9	-30.3	0
7.495	-3.86514	-0.8829001	14.08716	55.8	-33.5	-43.8	0
7.5	-5.55246	-1.58268	13.65552	35.1	-23.5	-55.3	0
7.505	-7.691041	-2.943	13.00152	15.8	-20	-66.8	0
7.51	-9.34566	-3.68202	12.5241	-1.4	-26.6	-77.2	0
7.515	-10.35936	-2.39364	11.98128	-20.6	-43.7	-91.9	0
7.52	-10.1697	-0.07194	12.77916	-35	-62.3	-101.4	0
7.525	-9.56802	0.43818	13.72746	-54.7	-82	-110.7	0
7.53	-8.371201	-0.69978	13.1781	-79.5	-100.1	-122.7	0
7.535	-6.90624	-1.83774	11.65428	-103	-113.2	-134	0
7.54	-5.55246	-2.6487	10.34628	-121.8	-122.2	-144.4	0
7.545	-4.42758	-3.4989	9.07752	-136	-128.2	-151.9	0
7.55	-3.48582	-4.01556	8.02458	-148.7	-131.3	-157.2	0
7.555	-2.77296	-4.0548	7.2267	-155.7	-131.8	-158.9	0
7.56	-2.21052	-3.94362	6.78852	-160.8	-130.9	-158.8	0
7.565	-1.68732	-3.83244	6.35034	-164.5	-129.6	-157	0
7.57	-1.0137	-4.3491	5.22546	-167.8	-127.1	-153.2	0
7.575	-0.14388	-5.97102	3.08688	-169.9	-122.7	-147.7	0
7.58	0.44472	-7.776061	0.7978801	-165.2	-117.1	-140.5	0
7.585	0.8240401	-8.730901	-0.7586401	-151.4	-110.1	-131.3	0
7.59	1.0464	-8.436601	-0.72594	-128.4	-100.3	-120.9	0
7.595	1.08564	-7.808761	0.24852	-101.5	-88	-111.6	0
7.6	0.11118	-7.2594	1.41264	-72.3	-70.9	-103.8	0
7.605	-2.62254	-5.34318	3.70164	-52.7	-59	-98.3	0
7.61	-5.1012	-2.21052	6.677341	-39.4	-52.6	-94.9	0
7.615	-6.00372	-0.5886	7.952641	-34.6	-51.6	-94.3	0
7.62	-13.1781	9.692281	5.08158	-35.3	-59.5	-93.6	0
7.625	-11.74584	46.40784	26.84016	-20.3	-122.9	-52.1	0
7.63	-14.60382	56.72796	48.30444	-81.8	-170.1	-59.7	0
7.635	-7.95918	6.409201	10.45746	-253.3	-149.9	-147.1	0
7.64	-7.65834	-26.0619	-26.98404	-349.9	-138.3	-160.3	1
7.645	-6.90624	44.26926	-0.57552	-206	-128.5	-152	1
7.65	-12.1644	45.63612	8.78322	-132.3	-151.7	-153.7	1
7.655	-2.77296	11.71968	-25.70874	-242.7	-159.7	-172.6	1
7.66	-0.71286	51.38478	-11.43846	-153.7	-128.9	-154.4	1
7.665	0.8240401	51.79026	-14.19834	-105.9	-108.3	-140.2	1
7.67	10.24818	51.97338	-21.0261	-105.9	-87	-114.3	1
7.675	11.78508	55.55076	-16.91898	-33.4	-45.5	-73	1
7.68	-5.55246	10.83678	6.74928	-36.8	6.5	-28.5	1
7.685	0.71286	-13.96944	13.03422	-100.6	29.2	-28.4	1
7.69	3.67548	2.87106	20.0124	-38.8	21.7	-18.3	1
7.695	-6.605401	-1.13796	11.43846	-40.5	8.7	-15.1	1
7.7	-10.1697	2.98224	9.40452	-35	2.5	-12.8	1
7.705	-1.90968	3.86514	10.27434	-7.9	2.3	-8.2	1
7.71	1.0464	4.9704	10.01928	3.7	6.3	-4.8	1
7.715	-1.75926	4.46028	9.2214	7.9	12.3	-4.8	1
7.72	-2.89068	4.19868	8.63934	9.6	14.5	-5.5	1
7.725	-2.24976	4.9704	8.207701	11.5	14.4	-5.5	1
7.73	-1.08564	5.63748	8.207701	12.3	14.3	-5.8	1
7.735	-0.18312	5.34318	8.82246	12.9	15.1	-7.2	1
7.74	-1.60884	4.6761	9.07752	12.2	17.8	-8.8	1
7.745	-4.46682	4.86576	8.35158	11.1	18.3	-8.8	1
7.75	-5.74212	5.37588	7.808761	10.7	15.4	-7.7	1
7.755	-5.3628	5.19276	8.09652	8	10.2	-5.7	1
7.76	-4.38834	4.71534	8.35158	3.8	5.1	-3.5	1
7.765	-3.11304	4.56492	8.606641	1.7	0.9	-1.6	1
7.77	-1.7985	4.78728	8.75052	2.1	-1.1	-0.4	1
7.775	-1.57614	4.71534	8.96634	4.1	-0.6	0	1
7.78	-2.09934	4.56492	8.96634	5.6	0.5	-0.1	1
7.785	-2.8122	4.6434	8.82246	7	1.3	0	1
7.79	-3.0738	4.56492	8.75052	7.9	0.9	0.4	1
7.795	-2.58984	4.6434	8.894401	8.6	0.9	1.1	1
7.8	-2.09934	4.6434	8.894401	10.1	0.5	2	1
7.805	-1.87698	4.60416	8.93364	11.6	0.7	2.1	1
7.81	-1.83774	4.60416	9.00558	13.7	1.8	2.1	1
7.815	-1.87698	4.49298	9.07752	16.2	2.8	1.8	1
7.82	-1.98816	4.53222	9.07752	18.5	3.7	1.8	1
7.825	-2.09934	4.49298	9.07752	21.6	4.9	1.2	1
7.83	-2.09934	4.3818	9.188701	25.4	5.5	1.2	1
7.835	0	0	0	0	0	0	1
7.84	0	0	0	0	0	0	1
7.845	-1.64808	4.01556	9.875401	41.7	12.8	3.4	1
7.85	-1.68732	3.68202	10.01928	49.2	15.6	4.6	1
7.855	-3.45312	3.38772	10.09122	59.6	19.6	7.4	1
7.86	-2.77296	3.02148	10.13046	71.1	18.6	7.2	1
7.865	-2.17128	3.42696	10.56864	82.6	19.9	9.5	1
7.87	-3.78666	2.9103	10.71252	95.6	22.8	13.7	1
7.875	-2.43942	2.75988	10.64058	106.4	18.8	14.3	1
7.88	-1.83774	2.87106	11.22264	122.9	21.1	17.2	1
7.885	-2.40018	2.9103	10.81716	141.6	26.6	23	1
7.89	-2.13858	3.2046	10.78446	157.5	28.8	26.2	1
7.895	-2.47212	3.45966	11.00028	171.9	29.9	31	1
7.9	-3.45312	3.72126	10.74522	184.5	27.3	34.7	1
7.905	-1.72656	3.72126	11.47116	198.4	21.7	34.9	1
7.91	-2.40018	4.23792	11.98128	213.6	21	39.2	1
7.915	-4.49952	3.72126	11.03952	219.8	14.4	43.8	1
7.92	-4.64994	3.68202	10.81716	227.2	4.6	41.7	1
7.925	-5.25162	5.41512	10.38552	236.3	-5.3	36	1
7.93	-5.814061	5.63748	9.76422	240.1	-23	28.9	1
7.935	-5.814061	7.108981	9.731521	242.9	-46.9	21.4	1
7.94	-4.42758	7.108981	10.1697	243.3	-71.4	15.7	1
7.945	-2.51136	7.37058	10.01928	235.9	-93.3	0.5	1
7.95	-1.0464	8.6982	10.78446	228.2	-105.4	-13.9	1
7.955	-1.42572	10.1697	11.39922	217	-113.1	-27	1
7.96	-1.75926	9.214861	12.12516	201.8	-121.8	-39.4	1
7.965	-2.17128	7.076281	11.58234	178.5	-135.6	-55.3	1
7.97	-2.70102	0.2943	12.96228	143.4	-150.3	-81.9	1
7.975	-4.0548	-0.14388	15.36246	111.6	-155.7	-101.3	1
7.98	-3.63624	2.79912	19.57422	77.7	-158.9	-122.5	1
7.985	-3.15228	1.98816	22.11828	33.6	-155.7	-151.6	1
7.99	-4.01556	-2.17128	20.58792	-17.9	-147	-177.2	1
7.995	-5.89254	-6.814681	16.88628	-63.4	-136.1	-201.1	1
8	-7.57986	-8.03112	12.56334	-97.4	-132.3	-221.3	1
8.005	-7.1286	-5.59824	12.30828	-122.6	-146.7	-233.8	1
8.01	-6.19338	-4.60416	13.00152	-140.9	-165.9	-238	1
8.015	-4.0548	-6.114901	11.07222	-161.6	-181.8	-240.3	1
8.02	-1.60884	-7.808761	8.13576	-178.3	-191.6	-241.3	1
8.025	0.67362	-10.32012	4.17252	-187.1	-194.6	-238.7	1
8.03	3.0411	-15.1074	-1.62846	-189.9	-190.4	-232.2	1
8.035	4.01556	-17.32446	-5.55246	-171.4	-179.7	-221	1
8.04	4.53876	-15.9576	-5.2974	-129.9	-165.9	-203.9	1
8.045	4.3491	-12.82494	-1.77888	-82.3	-150.7	-184.6	1
8.05	2.62254	-9.986581	2.13858	-44.2	-132.5	-168.6	1
8.055	-1.308	-7.66488	5.40858	-23	-116.8	-158.7	1
8.06	-6.75582	-0.6213	8.057281	-12.9	-110.9	-150.6	1
8.065	-21.35964	40.95348	28.47516	3.5	-148.1	-127.9	1
8.07	-13.13886	52.1238	50.99238	0.7	-217.4	-118	1
8.075	-14.90466	-34.60968	-21.49698	-263.9	-188.3	-225.9	1
8.08	-11.52348	8.730901	-21.09804	-243.6	-155.8	-223.9	1
8.085	-18.92022	55.10604	11.07222	-78	-208	-216.5	1
8.09	-14.04138	27.71652	-18.33816	-152.4	-216.1	-268.8	1
8.095	-8.704741	38.70372	-19.31916	-132	-186.5	-267.9	1
8.1	-11.26188	49.5405	-12.1644	-49.5	-169.4	-246.6	1
8.105	13.62936	47.36268	-20.22822	-37.3	-138.6	-222.4	1
8.11	-2.13858	38.259	-4.46682	13.9	-29.5	-141.3	1
8.115	-25.49292	0.5886	6.17376	-37.1	48.3	-49.1	1
8.12	-13.02768	-7.51446	13.25658	-64.1	9.9	-26.6	1
8.125	-5.66364	0.327	16.16034	-39	-3.8	-8.8	1
8.13	-4.01556	1.43226	10.81716	-32.9	-21.5	-4.9	1
8.135	-7.017421	4.42104	7.65834	-37.5	-24.2	-0.4	1
8.14	-1.308	6.55962	9.2214	-24.2	-28.3	5.8	1
8.145	3.63624	5.63748	9.14946	-21.9	-26.8	7.5	1
8.15	3.5643	5.04888	10.41822	-17.9	-19.7	4.4	1
8.155	2.58984	3.83244	9.842701	-16	-12.3	2.9	1
8.16	2.3217	4.86576	9.36528	-9.5	-5	0	1
8.165	1.42572	5.487061	9.110221	-2.7	2.4	-3.6	1
8.17	0.37278	4.75458	9.587641	1.4	9.7	-7.1	1
8.175	-1.0137	4.27062	9.5484	4.6	15.3	-10.2	1
8.18	-3.22422	4.46028	8.93364	6.8	18.2	-11.1	1
8.185	-4.53876	4.9377	8.495461	7.9	18	-10.9	1
8.19	-4.68918	5.00964	8.312341	7	15.6	-9.3	1
8.195	-4.3491	5.08158	8.27964	4.4	10.5	-6.5	1
8.2	-3.93708	5.19276	8.2404	1.5	5.4	-4.2	1
8.205	-3.60354	5.16006	8.207701	-0.8	2.3	-2.3	1
8.21	-3.45312	4.86576	8.312341	-2.9	0.1	-1.4	1
8.215	-3.37464	4.60416	8.5347	-3.7	-1.4	-0.4	1
8.22	-3.22422	4.60416	8.63934	-4.2	-2.2	-0.2	1
8.225	-2.89068	4.6434	8.67858	-3.9	-3.6	0.1	1
8.23	-2.51136	4.60416	8.78322	-3	-4.4	0.9	1
8.235	-2.13858	4.6761	8.82246	-1.7	-4.2	1.4	1
8.24	-1.94892	4.6761	8.8617	-0.2	-3.7	1.1	1
8.245	-2.09934	4.71534	8.75052	0.3	-3.1	0.6	1
8.25	-2.289	4.71534	8.75052	1	-2.3	0.6	1
8.255	-2.24976	4.60416	8.75052	1.2	-2.1	0.9	1
8.26	-2.21052	4.56492	8.82246	2.2	-1.8	0.9	1
8.265	-2.0601	4.46028	8.8617	3.5	-1.5	1.1	1
8.27	-2.09934	4.42104	8.93364	4.9	-1.1	0.9	1
8.275	-2.21052	4.53222	8.93364	6.2	-0.3	0.8	1
8.28	-2.17128	4.53222	9.00558	8.1	0.4	1.3	1
8.285	-2.13858	4.46028	9.03828	9.3	1.4	1.4	1
8.29	-2.09934	4.53222	9.03828	11.4	1.6	1.2	1
8.295	-2.09934	4.53222	9.14946	13.5	2.7	1.5	1
8.3	-1.98816	4.53222	9.14946	15.8	3.7	1.6	1
8.305	-1.94892	4.3818	9.33258	18.3	4.8	2	1
8.31	-1.94892	4.3818	9.40452	23	6.9	2.7	1
8.315	-1.98816	4.19868	9.47646	27.2	8.4	3.2	1
8.32	-2.21052	4.0548	9.5157	33	9.6	3.6	1
8.325	-1.64808	3.75396	9.875401	40.8	10.7	4.3	1
8.33	-1.308	2.75988	10.67328	50.4	14.4	6.3	1
8.335	-0.71286	2.616	10.8564	61.8	19.3	8.5	1
8.34	-4.23792	2.3217	10.71252	76.9	24.5	12.5	1
8.345	-3.00186	2.24322	10.5294	90	20.5	12.8	1
8.35	-3.0411	3.05418	10.67328	102.9	18.2	17.8	1
8.355	-1.98816	3.38772	10.5294	113.6	17.2	21	1
8.36	-1.19682	4.53222	10.45746	123.4	17.5	23	1
8.365	-1.34724	5.37588	10.09122	128.6	18.9	23.6	1
8.37	-2.66178	5.85984	9.437221	130	18.6	23.6	1
8.375	-5.44128	5.232	9.36528	128.5	13.2	19.3	1
8.38	-7.880701	5.08158	8.057281	123.6	0	10.2	1
8.385	-6.795061	5.120821	8.45622	123.6	-23.1	-7.2	1
8.39	-5.21892	4.56492	8.02458	120.5	-49.2	-24	1
8.395	-3.52506	4.30986	7.952641	113.8	-75.1	-42.3	1
8.4	-2.47212	4.60416	8.02458	105.5	-97.5	-61.5	1
8.405	-1.68732	3.24384	7.33134	87.8	-119.9	-87.6	1
8.41	-0.9744601	2.46558	6.71658	71.6	-136.5	-109.9	1
8.415	0.41202	2.943	6.64464	55.7	-147.9	-130.3	1
8.42	2.17128	2.9103	6.71658	38.8	-153.3	-152.3	1
8.425	2.92338	4.53222	6.2784	21.1	-147.9	-172.9	1
8.43	2.5506	7.776061	5.2974	3.8	-134.8	-191.3	1
8.435	1.83774	10.64712	3.77358	-8.5	-128.3	-201.9	1
8.44	2.0274	12.93612	1.73964	-19.8	-128.6	-210.2	1
8.445	3.11304	15.70254	1.12488	-27.3	-129.2	-216	1
8.45	4.0548	16.47426	1.95546	-33.4	-125	-218	1
8.455	2.74026	14.33568	2.3544	-38.9	-111.5	-212.5	1
8.46	-1.83774	11.6085	3.55776	-46.4	-90.7	-197.6	1
8.465	-6.15414	9.2868	4.3164	-59.7	-70.6	-177.3	1
8.47	-7.95918	7.18746	5.591701	-71.1	-63.7	-162.8	1
8.475	-7.017421	5.97102	7.004341	-78.8	-61.8	-148.9	1
8.48	-4.8396	5.93178	8.75052	-85.7	-56.7	-125.9	1
8.485	-6.3765	3.13266	9.110221	-94.9	-44.7	-94.5	1
8.49	-12.12516	1.51074	8.82246	-99.1	-23.9	-52.7	1
8.495	-19.7835	1.1772	9.80346	-98.5	-12.2	-21.1	1
8.5	-10.50978	-1.80504	11.11146	-97.3	-37.2	-9.6	1
8.505	-1.5369	1.43226	11.36652	-79.5	-41.8	-4.2	1
8.51	-0.2616	3.38772	13.07346	-54.1	-39.7	-2.2	1
8.515	-0.8632801	2.3217	10.8564	-46.6	-37.9	6.7	1
8.52	1.87698	3.09342	11.8374	-25.6	-35	11.9	1
8.525	4.64994	3.16536	11.58234	-10	-27.3	11.2	1
8.53	5.068501	4.23792	11.14416	4.7	-15.9	8.9	1
8.535	3.75396	4.23792	10.5294	14.9	-1.6	5.6	1
8.54	2.17128	4.0875	10.41822	26.8	13.2	1.1	1
8.545	0.67362	4.30986	10.1697	37.2	21	-2.4	1
8.55	-0.5232	4.46028	9.731521	43.4	24.9	-3.5	1
8.555	-1.2753	4.6434	9.33258	47.3	26.6	-3.7	1
8.56	-1.72656	4.15944	9.33258	50.1	27	-2.7	1
8.565	-1.87698	4.30986	8.8617	51.1	27.1	-2	1
8.57	-3.71472	5.41512	8.312341	53.1	28.4	-1	1
8.575	-5.40204	5.27124	7.808761	53.3	25.8	1	1
8.58	-5.78136	5.08158	7.65834	51.5	21	1.2	1
8.585	-4.01556	5.232	7.880701	48.9	15.1	2.1	1
8.59	-3.37464	5.67672	7.985341	46.5	12.7	4.3	1
8.595	-4.0875	5.67672	7.76952	43.1	11.8	6.3	1
8.6	-3.22422	5.70942	7.73028	38.4	8.4	6.7	1
8.605	-2.24976	5.89254	7.880701	35.2	6.7	6.6	1
8.61	-2.0274	6.04296	7.808761	31.7	6.1	6.8	1
8.615	-2.09934	6.114901	7.76952	28.9	5.1	6.3	1
8.62	-2.0274	6.186841	7.73028	25.3	4.2	4.6	1
8.625	-2.0601	6.22608	7.65834	21.4	2.8	3	1
8.63	-1.98816	6.29802	7.5537	17.3	0.9	0.9	1
8.635	-2.289	6.409201	7.2594	11.8	-0.7	-0.4	1
8.64	-2.8122	6.48768	7.04358	6.5	-2	-2.6	1
8.645	-3.18498	6.3765	6.899701	-0.9	-4.9	-5.2	1
8.65	-2.74026	6.26532	6.97164	-7.2	-8.8	-8.8	1
8.655	-2.66178	6.3765	7.04358	-13.3	-11	-10.9	1
8.66	-2.92338	6.33726	6.97164	-21.1	-12.6	-11.8	1
8.665	-3.0738	6.26532	7.04358	-26.3	-13.5	-10.8	1
8.67	-3.11304	6.00372	7.33134	-32.2	-13.7	-8.6	1
8.675	-3.15228	5.8206	7.586401	-38.5	-13.5	-6.7	1
8.68	-3.37464	5.74866	7.84146	-43.8	-13.3	-4.4	1
8.685	-3.67548	5.41512	7.952641	-49.9	-15.9	-2.6	1
8.69	-3.3027	5.41512	7.84146	-54.2	-19.1	-2.3	1
8.695	-3.93708	4.78728	8.2404	-56.7	-22.3	-2.1	1
8.7	-3.22422	5.34318	7.880701	-59.2	-27	-1.9	1
8.705	-3.41388	5.232	8.67858	-59.7	-28.7	-0.2	1
8.71	-1.94892	3.02148	8.82246	-62.5	-30.9	-0.2	1
8.715	-0.33354	3.94362	9.33258	-56.3	-27.3	-1.8	1
8.72	-0.33354	4.9704	9.731521	-51.9	-23.8	-0.6	1
8.725	-0.59514	3.86514	9.33258	-50.3	-22.1	-2.4	1
8.73	-1.308	4.49298	9.842701	-43.8	-19.1	-1.9	1
8.735	-1.0464	3.86514	9.76422	-38.9	-17.7	-0.9	1
8.74	-0.7455601	3.97632	9.659581	-33.6	-16.5	-1.3	1
8.745	-0.9352201	4.23792	9.5157	-26.2	-13.2	-1.8	1
8.75	-1.0137	4.23792	9.437221	-21	-10.1	-2	1
8.755	-1.12488	4.27062	9.36528	-16.7	-6.7	-2.9	1
8.76	-1.34724	4.3818	9.2214	-12.7	-3.8	-3.2	1
8.765	-1.64808	4.46028	9.110221	-9.5	-1.8	-3.3	1
8.77	-1.87698	4.42104	8.96634	-6.3	0	-3.1	1
8.775	-2.0274	4.42104	9.00558	-4.9	0.9	-3.1	1
8.78	-2.24976	4.49298	8.894401	-3.7	1.6	-3.1	1
8.785	-2.43942	4.53222	8.8617	-2.9	1.8	-3.2	1
8.79	-2.43942	4.6434	8.894401	-2.5	1.7	-2.6	1
8.795	-2.3217	4.60416	8.96634	-1.3	1.8	-2.3	1
8.8	-2.21052	4.6434	8.93364	-0.7	1.7	-1.8	1
8.805	-2.21052	4.60416	8.96634	0.2	1.8	-1.5	1
8.81	-2.24976	4.53222	8.93364	1.6	2.1	-1.9	1
8.815	-2.24976	4.49298	8.96634	2.4	2.2	-1	1
8.82	-2.13858	4.49298	8.894401	3.3	2.5	-0.3	1
8.825	-2.0274	4.49298	8.96634	4.6	2.9	-0.3	1
8.83	-1.94892	4.53222	8.894401	6.6	3.7	-0.4	1
8.835	-1.87698	4.53222	8.93364	8.6	5.2	-0.6	1
8.84	-1.72656	4.49298	9.00558	10.3	6.4	-0.4	1
8.845	-1.72656	4.46028	9.03828	11.8	7.2	-0.4	1
8.85	-1.72656	4.42104	9.188701	13.7	8.8	-0.9	1
8.855	-1.98816	4.30986	9.260641	17	10.6	-1.9	1
8.86	-2.289	4.19868	9.36528	19.7	12.2	-1.6	1
8.865	-2.47212	4.0548	9.5484	24.4	14	-0.7	1
8.87	-2.58984	3.83244	9.80346	29.4	14.8	-0.4	1
8.875	-2.5506	3.31578	10.09122	36	15.3	0.4	1
8.88	-2.51136	3.57084	9.986581	44.1	15.4	1.4	1
8.885	-1.72656	3.4989	10.01928	54	13.9	2.6	1
8.89	-1.38648	3.13266	9.62034	63.5	14.4	4.2	1
8.895	-1.87698	4.71534	8.82246	70	16.8	4.6	1
8.9	-3.3354	5.5263	8.93364	72.9	16.4	4.4	1
8.905	-6.677341	3.97632	7.62564	65.8	11.7	2.5	1
8.91	-6.56616	4.82652	8.45622	64.4	-0.2	-8.6	1
8.915	-3.67548	4.42104	8.09652	61.3	-21.4	-25.4	1
8.92	-1.15758	5.16006	8.09652	56.9	-34.7	-36.1	1
8.925	-0.18312	5.70942	7.76952	51.5	-38.9	-42.2	1
8.93	-0.37278	6.44844	7.2594	43.6	-39.4	-47	1
8.935	-0.8632801	7.03704	6.74928	35.9	-38.1	-47.8	1
8.94	-1.0137	7.5537	6.35034	27	-36.6	-49.2	1
8.945	-0.71286	7.704121	6.35034	18.2	-35.9	-50.4	1
8.95	-0.71286	7.88724	6.17376	9.5	-35.1	-51.5	1
8.955	-1.0464	7.88724	6.023341	0	-34.2	-52.9	1
8.96	-1.2753	7.73682	6.023341	-9.8	-33.6	-53.8	1
8.965	-1.0137	7.704121	6.31764	-19.7	-32.2	-54	1
8.97	-0.8959801	7.5537	6.422281	-28.5	-29.4	-53.3	1
8.975	-0.9744601	7.298641	6.78852	-38.1	-22.9	-48.3	1
8.98	-2.3217	6.9651	7.44252	-45.5	-16.6	-42.5	1
8.985	-4.42758	4.71534	7.985341	-51.7	-13.9	-33	1
8.99	-5.74212	4.49298	8.495461	-54.8	-12	-21.9	1
8.995	-7.91994	2.3217	9.03828	-56.1	-8.6	-12	1
9	-4.95078	1.98816	9.80346	-52.9	-12.7	-7.2	1
9.005	-2.21052	3.72126	10.38552	-42.3	-10.9	-4.1	1
9.01	-1.45842	3.4989	10.71252	-35.4	-10.1	-2.5	1
9.015	-2.92338	3.68202	10.45746	-30.5	-7.9	-1.1	1
9.02	-2.24976	3.34848	10.31358	-22.5	-7.5	0.3	1
9.025	-0.63438	3.34848	10.34628	-12.8	-6.5	0.7	1
9.03	-0.07194	3.75396	10.09122	-2.9	-3.9	1.5	1
9.035	-0.2943	4.23792	9.731521	7	0.4	1.2	1
9.04	-0.7848001	4.46028	9.36528	13.3	4.4	0.7	1
9.045	-1.2753	4.6434	9.260641	18.1	7.5	-0.2	1
9.05	-1.5369	4.42104	9.260641	24.6	10.9	-0.9	1
9.055	-1.45842	4.30986	9.110221	28.4	11.8	0	1
9.06	-1.5369	4.53222	9.110221	31.7	12.7	-0.2	1
9.065	-1.38648	3.90438	9.33258	34.7	13.2	0.8	1
9.07	-1.64808	3.97632	9.47646	38.2	14.1	1.2	1
9.075	-3.41388	4.30986	8.82246	40.3	15.6	1.8	1
9.08	-3.71472	4.9377	8.27964	41.5	13.1	1.4	1
9.085	-3.63624	5.34318	7.985341	41	10.9	1.8	1
9.09	-3.45312	5.45436	7.73028	38.2	8.6	2.3	1
9.095	-3.63624	5.41512	7.65834	34.4	5.4	0.5	1
9.1	-2.96262	5.70942	7.5537	31.5	1.9	-3	1
9.105	-1.90968	5.8206	7.808761	28.7	-0.4	-5.5	1
9.11	-1.19682	5.97102	7.76952	24.5	-1.7	-6.7	1
9.115	-1.38648	6.186841	7.65834	21.2	-0.7	-6.3	1
9.12	-1.75926	6.22608	7.62564	17	0.9	-5.7	1
9.125	-1.98816	6.22608	7.586401	12.9	1.9	-4.8	1
9.13	-2.09934	6.186841	7.69758	8.9	2.3	-3.9	1
9.135	-2.09934	6.00372	7.76952	4.6	2	-4.2	1
9.14	-2.0601	5.89254	7.952641	0.9	1.2	-4.6	1
9.145	-2.21052	5.59824	8.09652	-2.5	0.1	-5	1
9.15	-2.36094	5.37588	8.207701	-5.7	-0.8	-5.3	1
9.155	-2.51136	5.30394	8.27964	-7.4	-1.4	-5.7	1
9.16	-2.70102	5.08158	8.35158	-9	-2.5	-5.7	1
9.165	-2.92338	5.27124	8.207701	-10.2	-3.5	-5.2	1
9.17	-2.96262	5.41512	8.13576	-11.7	-3.7	-4.9	1
9.175	-2.89068	5.59824	8.09652	-13.4	-4.9	-4.1	1
9.18	-2.92338	5.67672	8.13576	-15.2	-5.1	-3.4	1
9.185	-2.89068	5.41512	8.16846	-17.3	-6.4	-2.2	1
9.19	-2.70102	5.34318	8.2404	-19.3	-7.7	-1.8	1
9.195	-2.70102	5.41512	8.207701	-21.6	-7.8	-1.1	1
9.2	-2.5506	5.37588	8.16846	-24.1	-8.6	-0.7	1
9.205	-2.51136	5.34318	8.207701	-27	-9.5	-0.4	1
9.21	-2.58984	5.30394	8.312341	-28.3	-10.9	-0.8	1
9.215	-2.66178	4.75458	8.35158	-29.1	-11.9	-1	1
9.22	-2.74026	5.232	8.45622	-29.1	-12.4	-1.1	1
9.225	-2.47212	4.86576	8.495461	-29.6	-13	-0.6	1
9.23	-1.90968	4.3818	8.8617	-30.1	-13.3	-1.4	1
9.235	-1.42572	4.27062	8.67858	-28.6	-10.1	-2.1	1
9.24	-1.57614	4.60416	8.96634	-25.2	-8.7	-1.8	1
9.245	-1.68732	4.23792	9.07752	-23.4	-7.2	-2.5	1
9.25	-1.64808	4.3491	9.260641	-19.6	-4.4	-2.7	1
9.255	-1.38648	4.27062	9.437221	-15.1	-2.6	-2.6	1
9.26	-1.23606	4.27062	9.5157	-10.6	-1.1	-2.3	1
9.265	-1.19682	4.27062	9.5157	-5	1.3	-2.1	1
9.27	-1.34724	4.23792	9.437221	0.2	3.2	-1.9	1
9.275	-1.57614	4.3491	9.293341	4.6	5.3	-2.1	1
9.28	-1.68732	4.53222	9.110221	8.4	7.3	-2.1	1
9.285	-1.83774	4.60416	9.07752	11.6	9	-2	1
9.29	-2.0274	4.53222	9.07752	15.3	10.3	-1.9	1
9.295	-2.43942	4.56492	8.93364	17.2	10.8	-1.8	1
9.3	-2.8122	4.56492	8.8617	18.2	10.8	-1.4	1
9.305	-3.0738	4.56492	8.711281	19.2	10	-0.4	1
9.31	-2.89068	4.60416	8.67858	20.5	9	0.2	1
9.315	-2.43942	4.46028	8.606641	21.7	8.4	0.9	1
9.32	-2.62254	4.89846	8.45622	22.4	8.3	1.9	1
9.325	-2.92338	4.86576	8.42352	22.5	7.7	2.6	1
9.33	-2.92338	4.71534	8.45622	22	6.7	3.6	1
9.335	-2.96262	4.86576	8.312341	21.6	5.9	3.2	1
9.34	-2.51136	5.487061	8.16846	20.7	3.9	3	1
9.345	-2.3217	5.63748	8.057281	19.3	2.9	2.8	1
9.35	-2.289	5.74866	8.02458	17	2.1	2.8	1
9.355	-2.289	5.8206	7.9134	14.3	1.4	3.1	1
9.36	-2.21052	5.74866	7.84146	10.9	1	2.5	1
9.365	-2.36094	5.97102	7.76952	6.9	0.4	1.6	1
9.37	-2.289	5.97102	7.76952	2.7	-0.6	1.1	1
9.375	-2.3217	5.93178	7.880701	-1.8	-1.8	0.4	1
9.38	-2.66178	5.89254	7.880701	-5.1	-2.1	-0.2	1
9.385	-2.77296	5.8206	7.9134	-8.2	-3.7	-0.6	1
9.39	-2.62254	5.56554	8.02458	-12.1	-5.1	-0.5	1
9.395	-2.70102	5.487061	7.985341	-15.6	-5.8	-0.5	1
9.4	-2.70102	5.34318	8.09652	-18.9	-7	-0.3	1
9.405	-2.77296	5.08158	8.2404	-20.4	-8.3	-0.4	1
9.41	-2.77296	4.82652	8.45622	-21.9	-9.1	-0.7	1
9.415	-2.66178	4.86576	8.5674	-22	-9.8	-0.7	1
9.42	-2.5506	4.71534	8.63934	-21.2	-9.9	-0.3	1
9.425	-2.36094	4.53222	8.8617	-20.4	-10.2	0	1
9.43	-1.90968	4.15944	9.07752	-18.5	-9.5	0.3	1
9.435	-1.98816	4.75458	9.110221	-14.8	-7.4	0.3	1
9.44	-1.90968	4.46028	9.110221	-12.6	-6.4	0	1
9.445	-1.83774	4.6434	9.14946	-9.7	-5.6	-0.2	1
9.45	-1.68732	4.49298	9.110221	-7.7	-5	0.7	1
9.455	-1.64808	4.6434	9.07752	-5.4	-3.6	1.1	1
9.46	-1.68732	4.71534	8.93364	-2.2	-2.3	0.8	1
9.465	-1.68732	4.86576	8.894401	0	-1.1	0.7	1
9.47	-1.75926	4.89846	8.894401	1.2	-0.2	0.7	1
9.475	-1.90968	4.9377	8.75052	1.8	0.6	0.2	1
9.48	-1.98816	4.9704	8.67858	2.8	0.9	-0.3	1
9.485	-2.17128	4.9704	8.5674	3	1.2	-0.2	1
9.49	-2.289	4.9377	8.5674	2.9	1.6	-0.7	1
9.495	-2.3217	4.89846	8.606641	2.6	1.5	-0.3	1
9.5	-2.3217	4.9704	8.5347	2.3	1.5	-0.4	1
9.505	-2.289	5.00964	8.45622	2.4	1.4	-0.8	1
9.51	-2.289	4.9377	8.45622	2.5	1.2	-0.8	1
9.515	-2.24976	4.89846	8.5347	2.3	1.4	-0.9	1
9.52	-2.13858	4.89846	8.63934	2.5	1.8	-0.6	1
9.525	-2.0601	4.86576	8.606641	2.5	1.9	-0.5	1
9.53	-1.98816	4.82652	8.63934	2.8	2.3	-1.4	1
9.535	-1.94892	4.75458	8.78322	3.8	3.1	-1.1	1
9.54	-1.94892	4.75458	8.82246	5.1	3.3	-0.9	1
9.545	-2.0274	4.71534	8.78322	7	4.3	-0.7	1
9.55	-2.09934	4.71534	8.894401	8.6	4.9	-0.7	1
9.555	-2.0274	4.60416	9.00558	10.8	5.8	-0.7	1
9.56	-1.64808	4.49298	9.03828	13.7	6.7	-0.8	1
9.565	-1.75926	4.60416	9.07752	17.2	8.6	-0.4	1
9.57	-2.21052	4.6434	8.93364	21.1	11	0	1
9.575	-2.13858	4.49298	9.00558	23.6	11.6	-0.2	1
9.58	-1.98816	4.75458	9.00558	27.5	12.6	0.7	1
9.585	-2.51136	4.53222	8.82246	30.7	14.3	2.2	1
9.59	-3.15228	4.6434	8.78322	33.6	15.5	3.1	1
9.595	-3.22422	4.49298	8.894401	35.6	14.2	3.3	1
9.6	-2.70102	4.15944	9.188701	37.8	11.9	2.5	1
9.605	-2.21052	4.46028	9.188701	40.9	10	3.5	1
9.61	-2.85144	4.89846	8.67858	42.1	9.8	4.8	1
9.615	-2.74026	5.08158	8.312341	42.2	7.5	4.1	1
9.62	-2.09934	5.59824	8.13576	42.9	5.8	2.8	1
9.625	-2.0601	5.74866	7.880701	40.8	5.8	3	1
9.63	-2.24976	6.00372	7.44252	36.4	5.2	2.6	1
9.635	-2.24976	6.186841	7.298641	31.7	4.4	1.4	1
9.64	-2.09934	6.409201	7.15476	26.3	3.7	0.8	1
9.645	-2.21052	6.59232	6.97164	20	3.2	0	1
9.65	-2.3217	6.85392	6.78852	13.3	2.5	-1.4	1
9.655	-2.3217	6.9651	6.677341	5.9	0.8	-1.9	1
9.66	-2.36094	6.92586	6.82776	-1.8	-0.4	-3.7	1
9.665	-2.47212	6.781981	6.86046	-12	-2.3	-4.2	1
9.67	-2.24976	6.7035	6.9324	-20	-3.9	-5	1
9.675	-2.43942	6.63156	6.97164	-27.7	-4.2	-5.7	1
9.68	-2.70102	6.6708	7.004341	-36.1	-4.7	-5.4	1
9.685	-2.92338	6.7035	7.2267	-44.1	-6.8	-5.9	1
9.69	-2.96262	6.00372	7.11552	-54.3	-10.3	-6	1
9.695	-3.97632	6.00372	7.69758	-60.3	-12.8	-6.5	1
9.7	-4.16598	4.15944	7.62564	-65.8	-16.7	-6.4	1
9.705	-4.42758	5.63748	8.27964	-66.4	-20.5	-6	1
9.71	-4.3164	2.943	8.606641	-66.5	-22.6	-4.9	1
9.715	-3.3354	4.3491	9.188701	-62.1	-23.3	-5.4	1
9.72	-1.60884	2.75988	9.80346	-57.1	-21.4	-5.3	1
9.725	-1.308	4.49298	10.1697	-51.4	-18	-3.6	1
9.73	-1.15758	3.34848	10.34628	-41.3	-16.2	-2.4	1
9.735	-1.49766	3.53814	10.5294	-34.7	-13.4	-0.3	1
9.74	-1.0464	3.42696	10.2024	-23.1	-10.7	0.7	1
9.745	-0.71286	3.68202	10.05852	-14.1	-7.9	1.2	1
9.75	-0.44472	3.90438	9.875401	-5.5	-3.7	0.9	1
9.755	-0.59514	4.12674	9.731521	1.7	-0.2	0.7	1
9.76	-1.308	4.30986	9.33258	7.4	2.8	0.4	1
9.765	-1.87698	4.3818	9.188701	11.9	5.6	0.4	1
9.77	-2.0601	4.3491	9.03828	14.8	6.8	0.4	1
9.775	-1.94892	4.49298	9.03828	17.1	8.1	0.4	1
9.78	-2.09934	4.6434	8.8617	19.1	9	0	1
9.785	-2.58984	4.78728	8.711281	20.7	8.9	0.5	1
9.79	-2.92338	4.89846	8.495461	21.4	8.6	0.5	1
9.795	-2.96262	4.9377	8.45622	21.1	7.7	1	1
9.8	-3.00186	4.9704	8.42352	20.3	6.1	1.8	1
9.805	-2.36094	4.86576	8.495461	19.6	5.1	2.3	1
9.81	-2.289	5.16006	8.45622	19.6	5.9	3.1	1
9.815	-2.5506	5.27124	8.312341	18.4	5.6	3.2	1
9.82	-2.09934	5.34318	8.207701	17	3.9	2.5	1
9.825	-1.83774	5.37588	8.27964	16.6	4.1	2.2	1
9.83	-1.94892	5.45436	8.2404	15.6	4.4	2.5	1
9.835	-2.289	5.34318	8.207701	13.7	5.3	2.5	1
9.84	-2.289	5.37588	8.16846	11.6	5.7	1.7	1
9.845	-2.24976	5.30394	8.312341	10.7	4.9	1.4	1
9.85	-2.24976	5.27124	8.35158	9.3	4.6	0.8	1
9.855	-2.47212	5.19276	8.35158	8.6	4.4	0.2	1
9.86	-2.58984	5.19276	8.35158	8.5	3.7	0.4	1
9.865	-2.58984	5.120821	8.35158	7.6	3.2	0.4	1
9.87	-2.58984	5.120821	8.45622	6.9	2.5	0.7	1
9.875	-2.66178	5.16006	8.42352	6	2	0	1
9.88	-2.58984	5.232	8.38428	5.6	1.4	0.2	1
9.885	-2.62254	5.232	8.312341	5.1	0.7	0.7	1
9.89	-2.51136	5.232	8.42352	4.2	0.3	0.4	1
9.895	-2.47212	5.30394	8.27964	2.8	0	0.5	1
9.9	-2.36094	5.30394	8.27964	1.2	-0.7	1.1	1
9.905	-2.3217	5.34318	8.2404	0.7	-1.5	0.3	1
9.91	-2.289	5.34318	8.207701	-0.9	-1.9	0.4	1
9.915	-2.36094	5.37588	8.207701	-2.6	-1.6	-0.1	1
9.92	-2.40018	5.30394	8.207701	-3.9	-2.1	-0.4	1
9.925	-2.3217	5.232	8.27964	-5.1	-2.6	-0.4	1
9.93	-2.24976	5.27124	8.35158	-5.9	-3.1	0	1
9.935	-2.3217	5.232	8.35158	-6.5	-3	-0.2	1
9.94	-2.3217	5.232	8.38428	-7.3	-3.2	-0.4	1
9.945	-2.24976	5.16006	8.38428	-8.1	-3.4	-0.7	1
9.95	-2.289	5.08158	8.495461	-8.8	-3.6	-0.8	1
9.955	-2.21052	5.04888	8.495461	-9.1	-3.2	-1	1
9.96	-2.09934	4.9377	8.5347	-8.6	-3	-0.9	1
9.965	-2.0274	4.89846	8.5674	-7.8	-2.4	-0.4	1
9.97	-2.0601	4.78728	8.67858	-6	-1.5	-1.1	1
9.975	-2.0274	4.6761	8.82246	-5.1	-1.1	-1.6	1
9.98	-1.83774	4.56492	8.894401	-3.1	0	-1.5	1
9.985	-1.87698	4.42104	9.03828	-0.6	1.1	-1.8	1
9.99	-1.98816	4.46028	9.00558	2	2.5	-1.6	1
[truncated: 5,364 more rows]
