# Supplementary material for: Real-Time Detection of Freezing Motions in Parkinson's Patients for Adaptive Gait Phase Synchronous Cueing
Source: Front Neurol. 2021 Dec 6;12:720516. doi: 10.3389/fneur.2021.720516 (PMC8685223; doi:10.3389/fneur.2021.720516)
Supplement: Supplementary file 2 [file Data_Sheet_2.zip › data/S9/S9_left_foot_trial_2.csv]

time	acc_x	acc_y	acc_z	gyr_x	gyr_y	gyr_z	FoG
0	-2.289	5.00964	8.495461	0.1	-0.4	0.2	0
0.005	-2.289	5.08158	8.495461	0.2	-0.3	0.1	0
0.01	-2.24976	5.04888	8.495461	0.3	0	-0.2	0
0.015	-2.24976	5.00964	8.5347	0.4	0	-0.7	0
0.02	-2.24976	5.04888	8.5347	0.4	-0.1	-0.9	0
0.025	-2.24976	5.08158	8.45622	0	0	-0.3	0
0.03	-2.289	5.00964	8.495461	0.3	0.1	-0.2	0
0.035	-2.289	5.04888	8.495461	0	-0.2	-0.6	0
0.04	-2.3217	5.00964	8.495461	0	-0.1	-0.9	0
0.045	-2.289	5.04888	8.5347	0.6	0.2	-0.2	0
0.05	-2.289	5.04888	8.495461	0.5	0	-0.9	0
0.055	-2.289	5.04888	8.495461	0.4	0	-0.3	0
0.06	-2.289	5.00964	8.45622	0.7	0	-0.2	0
0.065	-2.3217	5.04888	8.5347	0.2	0.1	-0.2	0
0.07	-2.24976	5.00964	8.495461	0.2	0.2	-0.4	0
0.075	-2.3217	5.08158	8.495461	0.1	0.1	-0.4	0
0.08	-2.24976	5.00964	8.45622	0.2	0	0	0
0.085	-2.24976	5.00964	8.495461	0.3	-0.2	-0.3	0
0.09	-2.289	5.08158	8.5347	0.5	-0.2	-0.2	0
0.095	-2.289	5.04888	8.495461	0.4	-0.1	-0.2	0
0.1	-2.289	4.9704	8.5347	0.4	0	0	0
0.105	-2.289	5.04888	8.495461	0.4	-0.3	-0.2	0
0.11	-2.24976	4.9704	8.495461	0.4	-0.1	-0.4	0
0.115	-2.36094	5.00964	8.5347	0.2	-0.4	-0.2	0
0.12	-2.36094	5.00964	8.495461	0	0	0	0
0.125	-2.289	4.9704	8.495461	0.4	0	-0.3	0
0.13	-2.24976	5.04888	8.606641	0.6	-0.3	-0.5	0
0.135	-2.289	4.9704	8.495461	0.3	-0.4	-0.3	0
0.14	-2.24976	5.04888	8.495461	0.5	-0.4	-0.8	0
0.145	-2.289	4.9704	8.5347	0.7	-0.1	-0.7	0
0.15	-2.24976	5.00964	8.45622	0.6	0.1	-0.5	0
0.155	-2.24976	5.04888	8.495461	0.7	-0.2	-0.7	0
0.16	-2.289	5.08158	8.5347	0.9	-0.4	-0.4	0
0.165	-2.3217	5.04888	8.495461	0.7	0	0.2	0
0.17	-2.24976	5.04888	8.495461	0.1	-0.1	-0.2	0
0.175	-2.24976	5.08158	8.5347	0.2	0	0.1	0
0.18	-2.289	5.04888	8.495461	0.5	0	-0.4	0
0.185	-2.289	5.00964	8.495461	0.9	0	-0.1	0
0.19	-2.24976	5.08158	8.5347	0.7	-0.3	0	0
0.195	-2.289	5.04888	8.5347	0.4	-0.3	0.1	0
0.2	-2.289	5.08158	8.495461	0.3	-0.2	0	0
0.205	-2.24976	5.04888	8.5347	0.2	0	-0.5	0
0.21	-2.289	5.08158	8.45622	0.7	0.1	-0.5	0
0.215	-2.24976	5.04888	8.5347	0.6	0	-0.2	0
0.22	-2.24976	5.04888	8.495461	0	0	0	0
0.225	-2.289	5.04888	8.495461	0	0	0	0
0.23	-2.289	5.00964	8.495461	0	0	-0.5	0
0.235	-2.289	4.9704	8.5347	0.2	-0.2	-0.4	0
0.24	-2.289	5.04888	8.495461	0	-0.1	-0.1	0
0.245	-2.3217	5.08158	8.495461	0.3	-0.2	-0.3	0
0.25	-2.289	5.04888	8.495461	0.4	0.1	-0.1	0
0.255	-2.289	5.00964	8.5347	0.6	0.2	0	0
0.26	-2.289	5.08158	8.5347	0.7	0.3	0	0
0.265	-2.21052	5.00964	8.495461	0.7	0.2	-0.4	0
0.27	-2.289	5.04888	8.45622	0.7	0.2	0	0
0.275	-2.289	5.04888	8.495461	0.4	0.1	0	0
0.28	-2.24976	5.00964	8.495461	0.3	0.4	0	0
0.285	-2.289	5.04888	8.5347	0.6	0.2	0	0
0.29	-2.3217	5.00964	8.42352	0.9	-0.1	-0.1	0
0.295	-2.21052	5.08158	8.42352	0.8	0	0	0
0.3	-2.24976	5.00964	8.45622	0.4	-0.2	-0.1	0
0.305	-2.289	4.9704	8.495461	0.4	0.2	0	0
0.31	-2.289	5.04888	8.45622	0.7	0.2	0.1	0
0.315	-2.289	5.00964	8.5347	0.7	0.1	-0.2	0
0.32	-2.289	5.08158	8.495461	0.8	0.2	0	0
0.325	-2.289	5.00964	8.5347	0.8	0	0	0
0.33	-2.24976	5.04888	8.495461	0.7	0	-0.4	0
0.335	-2.289	5.00964	8.495461	0.6	0.2	-0.4	0
0.34	-2.289	5.04888	8.45622	0.8	0.2	-0.3	0
0.345	-2.289	5.04888	8.5347	0.6	0	0	0
0.35	-2.289	5.08158	8.495461	0.4	0	-0.2	0
0.355	-2.289	5.04888	8.45622	0.3	0	-0.1	0
0.36	-2.24976	5.04888	8.495461	0.2	0	-0.3	0
0.365	-2.289	5.00964	8.5347	0.4	0.2	-0.4	0
0.37	-2.289	5.04888	8.495461	0.2	0.1	-0.4	0
0.375	-2.24976	5.04888	8.5347	0.4	0	0	0
0.38	-2.21052	5.08158	8.495461	0.4	-0.1	-0.2	0
0.385	-2.289	5.120821	8.495461	0.4	0.2	-0.4	0
0.39	-2.24976	5.04888	8.495461	0.4	0	-0.6	0
0.395	-2.3217	4.9704	8.5347	0.4	0	-0.3	0
0.4	-2.289	5.04888	8.45622	0.1	0	-0.4	0
0.405	-2.289	5.00964	8.495461	0.3	0.2	-0.1	0
0.41	-2.289	5.00964	8.45622	0.4	0	-0.4	0
0.415	-2.36094	4.9704	8.495461	0.6	-0.2	-0.2	0
0.42	-2.3217	5.00964	8.42352	0.7	-0.4	0	0
0.425	-2.289	5.04888	8.495461	0.4	-0.4	0.4	0
0.43	-2.289	5.08158	8.495461	0.6	-0.5	0.2	0
0.435	-2.3217	5.00964	8.5674	0.3	-0.4	0	0
0.44	-2.289	5.08158	8.5347	0	-0.4	0	0
0.445	-2.289	5.08158	8.5347	0.3	-0.1	-0.4	0
0.45	-2.289	5.00964	8.5347	0.4	-0.2	-0.4	0
0.455	-2.3217	5.04888	8.5347	0.6	-0.2	-0.5	0
0.46	-2.3217	5.00964	8.45622	0.7	-0.2	0	0
0.465	-2.289	5.00964	8.5347	0.3	-0.2	0	0
0.47	-2.3217	5.00964	8.45622	0.2	-0.2	-0.2	0
0.475	-2.289	5.00964	8.42352	0.1	-0.2	0	0
0.48	-2.289	5.08158	8.42352	-0.1	-0.2	0	0
0.485	-2.24976	5.04888	8.5347	0	0	0.1	0
0.49	-2.289	5.04888	8.495461	0.3	-0.2	-0.2	0
0.495	-2.289	5.08158	8.495461	0.2	-0.4	-0.5	0
0.5	-2.24976	5.04888	8.5347	0.4	-0.1	-0.2	0
0.505	-2.24976	5.04888	8.606641	0.5	0	-0.1	0
0.51	-2.289	5.04888	8.5674	0.2	0	-0.4	0
0.515	-2.289	5.00964	8.5347	0.2	0	-0.2	0
0.52	-2.3217	5.04888	8.5347	0.2	-0.2	0	0
0.525	-2.289	5.08158	8.5347	0.2	-0.2	0.2	0
0.53	-2.24976	5.00964	8.5347	0.6	0	0	0
0.535	-2.289	5.04888	8.5347	0.6	0	0.2	0
0.54	-2.24976	5.00964	8.5674	0.5	0	-0.3	0
0.545	-2.24976	5.04888	8.5347	0.7	-0.3	-0.5	0
0.55	-2.289	4.9704	8.495461	0.5	-0.3	-0.3	0
0.555	-2.289	5.04888	8.495461	0.3	-0.3	0	0
0.56	-2.289	5.04888	8.5347	0.1	0	0.4	0
0.565	-2.289	5.04888	8.495461	0.4	0.2	0.1	0
0.57	-2.24976	5.04888	8.45622	0.4	0.1	0	0
0.575	-2.289	5.00964	8.5347	0.5	-0.4	-0.3	0
0.58	-2.289	5.04888	8.5347	0.2	-0.2	0	0
0.585	-2.24976	5.04888	8.45622	0.2	-0.2	0.2	0
0.59	-2.289	5.00964	8.42352	0.2	-0.2	0	0
0.595	-2.3217	5.00964	8.5347	0.4	-0.2	0	0
0.6	-2.289	4.9704	8.495461	0.1	0	-0.3	0
0.605	-2.24976	5.00964	8.45622	0.2	0	0	0
0.61	-2.289	5.00964	8.495461	0.6	0	-0.4	0
0.615	-2.289	5.00964	8.5347	0.4	0	-0.3	0
0.62	-2.289	5.08158	8.495461	0.2	0	-0.4	0
0.625	-2.24976	5.04888	8.5347	0.6	0	-0.4	0
0.63	-2.289	5.04888	8.495461	0.4	-0.1	0	0
0.635	-2.24976	5.04888	8.5347	0	0	-0.3	0
0.64	-2.24976	5.08158	8.5347	0.4	0.3	0	0
0.645	-2.24976	5.00964	8.495461	0.9	0	0	0
0.65	-2.289	5.00964	8.5347	0.7	0.1	-0.4	0
0.655	-2.3217	5.04888	8.45622	0.4	0	0	0
0.66	-2.289	5.08158	8.5347	0.4	-0.3	-0.5	0
0.665	-2.289	5.00964	8.5347	0.6	-0.2	-0.1	0
0.67	-2.24976	5.08158	8.495461	0.9	0	-0.3	0
0.675	-2.289	5.04888	8.45622	0.7	0.4	-0.7	0
0.68	-2.24976	5.04888	8.45622	0.5	0	-0.3	0
0.685	-2.289	5.00964	8.495461	0.7	0	-0.2	0
0.69	-2.24976	5.00964	8.495461	0.7	0	-0.3	0
0.695	-2.3217	5.04888	8.495461	0.2	0	-0.3	0
0.7	-2.289	4.9704	8.495461	0.4	0	-0.1	0
0.705	-2.289	5.04888	8.5347	0.7	0	0	0
0.71	-2.24976	5.00964	8.45622	0.8	0.1	-0.2	0
0.715	-2.3217	5.00964	8.5347	0.5	0	-0.4	0
0.72	-2.289	5.04888	8.45622	0.6	-0.7	-0.7	0
0.725	-2.289	5.04888	8.42352	0.4	-0.2	-0.2	0
0.73	-2.3217	5.04888	8.45622	0.2	0	0	0
0.735	-2.24976	5.04888	8.495461	0.5	0	0	0
0.74	-2.24976	5.04888	8.5674	0.5	0.4	-0.1	0
0.745	-2.289	5.04888	8.45622	0.7	0.3	-0.4	0
0.75	-2.289	5.04888	8.495461	0.4	0	0	0
0.755	-2.24976	5.00964	8.495461	0.4	0.2	-0.4	0
0.76	-2.289	5.00964	8.45622	0.2	0	-0.6	0
0.765	-2.289	5.120821	8.45622	0.1	0.3	-0.7	0
0.77	-2.24976	5.04888	8.5347	0.4	0.2	-0.3	0
0.775	-2.24976	5.00964	8.45622	0.5	0.1	0	0
0.78	-2.289	5.00964	8.5347	0.4	0	-0.3	0
0.785	-2.24976	5.00964	8.495461	0.7	-0.3	-0.3	0
0.79	-2.24976	5.00964	8.495461	0.4	0	-0.4	0
0.795	-2.289	5.04888	8.5347	0.6	0.3	0	0
0.8	-2.3217	5.08158	8.45622	0.3	0	0	0
0.805	-2.289	5.00964	8.5347	1.1	0.2	0	0
0.81	-2.289	5.04888	8.495461	0.7	-0.2	-0.1	0
0.815	-2.21052	5.00964	8.5347	0.9	-0.6	-0.4	0
0.82	-2.24976	5.04888	8.495461	0.7	-0.2	-0.1	0
0.825	-2.24976	5.08158	8.5347	0.9	-0.1	0	0
0.83	-2.289	5.08158	8.45622	0.6	-0.1	0.2	0
0.835	-2.289	5.120821	8.5347	0.2	0	0	0
0.84	-2.289	5.00964	8.5347	0.3	0	0.2	0
0.845	-2.3217	5.04888	8.45622	0.3	-0.4	-0.1	0
0.85	-2.24976	5.08158	8.45622	0	-0.2	0.1	0
0.855	-2.3217	5.08158	8.5347	0	-0.4	0	0
0.86	-2.24976	5.08158	8.495461	0.6	-0.4	0	0
0.865	-2.24976	5.04888	8.495461	0.1	-0.2	-0.1	0
0.87	-2.24976	5.00964	8.42352	0.1	0	0	0
0.875	-2.289	5.08158	8.495461	0.2	0	0	0
0.88	-2.24976	5.04888	8.495461	0	0	-0.2	0
0.885	-2.289	5.08158	8.42352	0	0	0	0
0.89	-2.289	5.00964	8.5347	0.5	-0.2	0.3	0
0.895	-2.24976	4.9704	8.495461	0.8	-0.2	0	0
0.9	-2.289	4.9704	8.5674	0.6	-0.3	0	0
0.905	-2.3217	5.04888	8.495461	0.4	0	0.2	0
0.91	-2.3217	5.04888	8.5347	0.3	0.1	-0.1	0
0.915	-2.289	5.04888	8.495461	0.2	0	-0.4	0
0.92	-2.289	5.08158	8.45622	0.6	0	-0.7	0
0.925	-2.24976	5.08158	8.495461	0.6	-0.2	-0.4	0
0.93	-2.24976	5.08158	8.495461	0.7	-0.1	-0.2	0
0.935	-2.21052	5.04888	8.5674	0.4	0.1	-0.4	0
0.94	-2.289	5.04888	8.5347	0.3	0	-0.2	0
0.945	-2.24976	5.08158	8.495461	0.1	-0.3	0	0
0.95	-2.24976	5.00964	8.5347	0.7	-0.4	0.2	0
0.955	-2.24976	5.04888	8.45622	0.7	-0.4	-0.1	0
0.96	-2.3217	5.00964	8.495461	0.4	0	-0.1	0
0.965	-2.289	5.08158	8.495461	0.2	0	0	0
0.97	-2.289	5.00964	8.606641	0.3	0	-0.4	0
0.975	-2.289	5.00964	8.5347	0.3	0	-0.4	0
0.98	-2.24976	5.00964	8.495461	0.2	0	-0.1	0
0.985	-2.24976	5.00964	8.5674	0.5	0.2	-0.2	0
0.99	-2.3217	4.9704	8.606641	0.2	0.1	-0.2	0
0.995	-2.24976	5.04888	8.5674	0.2	0	-0.4	0
1	-2.289	5.00964	8.495461	0.3	-0.1	0	0
1.005	-2.24976	5.08158	8.42352	0.7	0	-0.3	0
1.01	-2.289	5.08158	8.42352	0.7	0	-0.4	0
1.015	-2.289	5.08158	8.495461	0.7	0.1	-0.4	0
1.02	-2.3217	5.08158	8.45622	0.4	0	-0.2	0
1.025	-2.3217	5.08158	8.45622	0.4	-0.2	0.2	0
1.03	-2.3217	5.04888	8.495461	0.3	-0.3	0	0
1.035	-2.289	5.04888	8.42352	0.4	0	-0.1	0
1.04	-2.289	5.04888	8.5347	0.7	0	-0.4	0
1.045	-2.3217	5.08158	8.45622	0.4	0.2	-0.4	0
1.05	-2.289	5.04888	8.5347	0.7	0	-0.3	0
1.055	-2.3217	5.08158	8.495461	0.7	0.1	-0.3	0
1.06	-2.3217	5.00964	8.495461	0.9	0	0	0
1.065	-2.24976	5.04888	8.495461	0.7	0.2	0	0
1.07	-2.289	5.04888	8.45622	0.7	0	-0.2	0
1.075	-2.289	5.08158	8.45622	0.9	0	0	0
1.08	-2.289	5.04888	8.42352	1	-0.1	-0.4	0
1.085	-2.289	5.00964	8.5347	0.7	-0.2	-0.5	0
1.09	-2.36094	5.04888	8.495461	0.2	0.2	-0.7	0
1.095	-2.289	4.9704	8.5347	0.3	0.2	-0.5	0
1.1	-2.24976	5.04888	8.45622	0.7	0	-0.2	0
1.105	-2.289	5.04888	8.5674	0.6	0.1	-0.3	0
1.11	-2.24976	5.00964	8.495461	0.2	0.2	-0.5	0
1.115	-2.24976	5.08158	8.45622	0.2	0	-0.1	0
1.12	-2.289	5.04888	8.495461	0.2	0.2	-0.3	0
1.125	-2.289	5.04888	8.5347	0.2	0.1	-0.2	0
1.13	-2.289	5.04888	8.495461	0.4	-0.1	-0.3	0
1.135	-2.24976	5.04888	8.5347	0.6	0	-0.2	0
1.14	-2.3217	5.04888	8.495461	0.7	-0.1	-0.5	0
1.145	-2.289	5.00964	8.5674	0.5	-0.4	-0.4	0
1.15	-2.24976	5.04888	8.45622	0.8	-0.2	-0.1	0
1.155	-2.24976	5.00964	8.5347	0.6	-0.3	-0.3	0
1.16	-2.289	5.00964	8.495461	0.4	-0.1	0	0
1.165	-2.289	5.00964	8.495461	0.7	0	-0.3	0
1.17	-2.24976	5.00964	8.5347	0.4	0	-0.4	0
1.175	-2.3217	5.04888	8.5347	0.4	0.2	-0.2	0
1.18	-2.289	5.08158	8.45622	0.2	0	0.2	0
1.185	-2.289	5.04888	8.45622	0.7	-0.1	-0.2	0
1.19	-2.289	5.04888	8.495461	0.4	-0.4	-0.1	0
1.195	-2.289	5.00964	8.5347	0.4	-0.4	0.2	0
1.2	-2.3217	5.00964	8.45622	0.4	0	-0.2	0
1.205	-2.3217	5.08158	8.495461	0.4	-0.2	-0.2	0
1.21	-2.3217	5.04888	8.45622	0.2	-0.1	-0.2	0
1.215	-2.3217	5.04888	8.42352	0.1	-0.1	0	0
1.22	-2.289	5.00964	8.495461	0.1	0	-0.3	0
1.225	-2.289	5.04888	8.5347	0.6	-0.2	-0.2	0
1.23	-2.289	5.00964	8.5347	0	0	-0.4	0
1.235	-2.289	4.9704	8.495461	0.4	0	-0.2	0
1.24	-2.24976	5.08158	8.45622	0.4	0	0.4	0
1.245	-2.3217	5.08158	8.45622	0.2	0	0.6	0
1.25	-2.3217	5.120821	8.495461	0.2	0.2	-0.1	0
1.255	-2.3217	5.00964	8.495461	0.3	0.1	-0.2	0
1.26	-2.289	5.00964	8.5674	0.1	0	-0.1	0
1.265	-2.3217	4.9704	8.5674	0	0	0.3	0
1.27	-2.24976	5.04888	8.42352	0.1	0	0	0
1.275	-2.21052	5.00964	8.495461	0.4	-0.2	-0.2	0
1.28	-2.289	5.04888	8.5347	0.5	-0.2	-0.1	0
1.285	-2.24976	5.08158	8.495461	0.1	0	0	0
1.29	-2.289	5.04888	8.45622	0	0	-0.3	0
1.295	-2.24976	5.00964	8.495461	0.2	0	-0.2	0
1.3	-2.24976	5.04888	8.5347	0.3	-0.2	-0.1	0
1.305	-2.21052	5.00964	8.5674	0.6	-0.1	-0.2	0
1.31	-2.21052	5.04888	8.5347	0.3	0	-0.4	0
1.315	-2.24976	5.00964	8.5347	0	0	-0.4	0
1.32	-2.289	5.00964	8.5674	0.6	0	-0.3	0
1.325	-2.289	5.00964	8.495461	0.7	0.3	0	0
1.33	-2.289	5.04888	8.495461	0.5	0.2	-0.4	0
1.335	-2.289	5.08158	8.5674	0.5	0	-0.2	0
1.34	-2.24976	5.04888	8.495461	0.7	0.2	0	0
1.345	-2.289	5.04888	8.5674	0.9	0	0	0
1.35	-2.3217	5.00964	8.495461	0.5	0	0.1	0
1.355	-2.289	5.04888	8.495461	1	0	-0.2	0
1.36	-2.289	5.04888	8.495461	0.5	0	0	0
1.365	-2.24976	5.04888	8.5347	0.7	0	0.1	0
1.37	-2.289	5.04888	8.5347	0.8	0	-0.1	0
1.375	-2.289	5.00964	8.5347	0.7	0	0	0
1.38	-2.289	5.08158	8.495461	0.6	-0.2	-0.3	0
1.385	-2.289	5.00964	8.5674	0.4	-0.1	-0.2	0
1.39	-2.289	5.00964	8.5674	0.5	-0.1	-0.1	0
1.395	-2.289	5.08158	8.5347	0.9	0	-0.2	0
1.4	-2.24976	5.08158	8.495461	0.7	0	-0.3	0
1.405	-2.289	5.04888	8.5347	0.7	-0.2	-0.2	0
1.41	-2.3217	5.08158	8.495461	0.7	-0.4	0	0
1.415	-2.24976	5.00964	8.5674	0.7	-0.2	0	0
1.42	-2.289	5.04888	8.495461	0.3	0	0	0
1.425	-2.36094	5.04888	8.495461	0	0.2	-0.3	0
1.43	-2.3217	5.08158	8.495461	0.4	0	-0.2	0
1.435	-2.289	5.08158	8.5347	0.4	0	-0.3	0
1.44	-2.24976	5.04888	8.495461	0.5	0	-0.1	0
1.445	-2.24976	5.04888	8.495461	0.4	0	-0.4	0
1.45	-2.289	5.04888	8.495461	0.7	0	-0.3	0
1.455	-2.289	5.00964	8.5347	0.7	0	-0.5	0
1.46	-2.289	5.00964	8.5347	0.9	0	-0.5	0
1.465	-2.289	5.04888	8.495461	0.7	0	-0.2	0
1.47	-2.24976	5.04888	8.5347	0.6	-0.1	0	0
1.475	-2.289	5.00964	8.495461	0.3	0	-0.2	0
1.48	-2.24976	5.00964	8.5674	0.4	0	-0.2	0
1.485	-2.289	5.08158	8.45622	0.4	0	-0.2	0
1.49	-2.289	5.120821	8.495461	0.5	0	0	0
1.495	-2.3217	5.08158	8.45622	0.7	-0.2	-0.2	0
1.5	-2.289	5.08158	8.495461	0.5	-0.1	-0.5	0
1.505	-2.289	5.08158	8.495461	0.4	0.4	0	0
1.51	-2.289	5.08158	8.495461	0.2	0.4	-0.4	0
1.515	-2.289	5.00964	8.45622	0.3	0.2	-0.2	0
1.52	-2.289	5.120821	8.495461	0.4	0	0	0
1.525	-2.24976	5.08158	8.495461	0.4	0	-0.2	0
1.53	-2.24976	5.04888	8.606641	0	-0.2	-0.4	0
1.535	-2.24976	5.00964	8.5347	0.7	-0.3	-0.7	0
1.54	-2.24976	5.08158	8.5674	0.9	-0.3	-0.4	0
1.545	-2.289	5.08158	8.5347	0.9	-0.4	-0.4	0
1.55	-2.289	5.04888	8.5674	1	-0.2	-0.1	0
1.555	-2.3217	5.00964	8.5674	0.7	0.1	0	0
1.56	-2.289	5.04888	8.5674	0.3	0.1	-0.1	0
1.565	-2.24976	5.04888	8.495461	0.4	-0.3	-0.3	0
1.57	-2.289	5.04888	8.5347	0.6	-0.1	-0.7	0
1.575	-2.24976	5.00964	8.5674	0.9	0	-0.7	0
1.58	-2.289	5.04888	8.5347	0.7	0	-0.2	0
1.585	-2.24976	5.04888	8.495461	0.4	0.2	-0.1	0
1.59	-2.289	5.04888	8.5347	0.7	0.1	0.3	0
1.595	-2.289	5.04888	8.5347	0.7	-0.3	-0.2	0
1.6	-2.289	5.04888	8.5347	0.2	-0.6	0	0
1.605	-2.3217	5.00964	8.495461	0.4	-0.4	-0.6	0
1.61	-2.24976	5.08158	8.495461	0.4	0	-0.2	0
1.615	-2.289	5.08158	8.495461	0.1	0	-0.5	0
1.62	-2.289	5.04888	8.5674	0	0.1	0.1	0
1.625	-2.3217	5.04888	8.495461	0	0.1	0	0
1.63	-2.24976	5.00964	8.5674	0.4	-0.1	-0.6	0
1.635	-2.289	5.08158	8.45622	0.7	-0.2	-0.1	0
1.64	-2.289	5.04888	8.5674	0.5	-0.2	-0.4	0
1.645	-2.24976	5.08158	8.495461	0.5	-0.4	-0.3	0
1.65	-2.289	5.00964	8.495461	0.3	0	-0.1	0
1.655	-2.3217	5.00964	8.45622	0.6	0	-0.5	0
1.66	-2.3217	5.00964	8.5674	0.2	0	-0.2	0
1.665	-2.289	4.9704	8.5347	0.1	0	-0.3	0
1.67	-2.3217	4.9704	8.5347	1	0	0.2	0
1.675	-2.289	5.00964	8.5347	0.7	-0.3	0	0
1.68	-2.289	5.00964	8.5347	0.7	-0.3	0.1	0
1.685	-2.21052	5.00964	8.45622	0.5	0	0	0
1.69	-2.24976	5.00964	8.5347	0.8	-0.2	-0.7	0
1.695	-2.289	5.04888	8.45622	0.4	0.2	-0.7	0
1.7	-2.3217	5.04888	8.495461	0.4	-0.1	-0.6	0
1.705	-2.24976	5.00964	8.45622	0.7	0	-0.9	0
1.71	-2.24976	5.00964	8.5347	0.6	0	-0.3	0
1.715	-2.289	5.08158	8.495461	0.4	0	-0.2	0
1.72	-2.24976	5.08158	8.495461	0.5	0	0	0
1.725	-2.289	5.04888	8.45622	0.7	-0.2	-0.7	0
1.73	-2.289	5.04888	8.495461	0.7	0.1	-0.2	0
1.735	-2.289	5.00964	8.38428	0.4	0	0	0
1.74	-2.289	5.08158	8.495461	0.4	-0.4	-0.1	0
1.745	-2.24976	5.00964	8.5347	0.8	0	-0.2	0
1.75	-2.289	5.04888	8.45622	0.7	-0.1	0	0
1.755	-2.24976	5.08158	8.42352	0.7	-0.3	0.1	0
1.76	-2.289	5.04888	8.45622	0.7	-0.1	-0.3	0
1.765	-2.21052	5.00964	8.45622	0.8	-0.3	-0.6	0
1.77	-2.289	5.00964	8.45622	0.7	0	0	0
1.775	-2.289	5.04888	8.5347	0.6	0	-0.2	0
1.78	-2.289	5.08158	8.495461	0.4	-0.1	-0.2	0
1.785	-2.289	5.04888	8.495461	0.7	-0.2	-0.4	0
1.79	-2.3217	5.00964	8.5347	0.8	0.2	0	0
1.795	-2.36094	5.04888	8.45622	0.3	0.1	-0.2	0
1.8	-2.289	5.08158	8.495461	0.6	-0.2	-0.1	0
1.805	-2.289	5.04888	8.495461	0.6	-0.3	0.3	0
1.81	-2.289	5.08158	8.495461	0.5	0	-0.2	0
1.815	-2.36094	5.04888	8.45622	0.7	-0.1	-0.1	0
1.82	-2.3217	5.04888	8.45622	0.1	-0.3	-0.3	0
1.825	-2.3217	5.00964	8.495461	0.4	0	-0.4	0
1.83	-2.289	5.08158	8.45622	0.2	0	-0.2	0
1.835	-2.289	5.120821	8.42352	0	0	-0.2	0
1.84	-2.3217	5.08158	8.42352	0.1	0	0	0
1.845	-2.289	5.00964	8.5347	0.4	-0.4	0	0
1.85	-2.24976	5.00964	8.5674	0.6	0	-0.2	0
1.855	-2.24976	5.04888	8.495461	0.7	0	-0.1	0
1.86	-2.24976	5.00964	8.5347	0.5	0	0	0
1.865	-2.3217	5.00964	8.45622	0.4	0	0.1	0
1.87	-2.24976	5.00964	8.45622	0.2	0	0	0
1.875	-2.21052	5.00964	8.495461	0.4	-0.2	0.2	0
1.88	-2.289	5.04888	8.5674	0.1	0.1	0	0
1.885	-2.24976	5.08158	8.5347	0.2	0	-0.2	0
1.89	-2.289	5.08158	8.495461	0.7	0	0	0
1.895	-2.3217	5.04888	8.5347	0.9	-0.2	-0.1	0
1.9	-2.24976	5.04888	8.5347	1	0	0	0
1.905	-2.289	5.04888	8.5347	0.9	0.3	0.2	0
1.91	-2.289	5.08158	8.45622	0.7	0.2	0	0
1.915	-2.289	5.00964	8.495461	0.9	0.2	-0.2	0
1.92	-2.24976	5.00964	8.45622	0.7	0	-0.2	0
1.925	-2.24976	4.9704	8.45622	0.7	-0.1	0.2	0
1.93	-2.24976	5.120821	8.495461	0.7	0.2	0.1	0
1.935	-2.289	5.04888	8.5347	0.7	0.1	0.1	0
1.94	-2.24976	5.00964	8.5347	1.1	0.4	0.2	0
1.945	-2.289	5.00964	8.495461	1	0.3	0	0
1.95	-2.289	5.04888	8.5674	0.9	0.3	-0.1	0
1.955	-2.24976	4.9704	8.606641	1.1	0.1	-0.2	0
1.96	-2.24976	4.9704	8.5347	1.6	0.2	0	0
1.965	-2.24976	5.04888	8.495461	1.6	0.2	0.4	0
1.97	-2.24976	5.00964	8.5674	1.8	0.4	0	0
1.975	-2.24976	5.04888	8.495461	1.5	0.4	-0.1	0
1.98	-2.289	5.08158	8.495461	1.9	0.3	-0.1	0
1.985	-2.289	5.08158	8.495461	2	0.2	0.4	0
1.99	-2.3217	5.04888	8.5347	1.9	0.4	0	0
1.995	-2.289	5.08158	8.495461	2.4	0.2	0	0
2	-2.24976	5.04888	8.45622	2.8	0.2	-0.1	0
2.005	-2.289	5.04888	8.495461	2.7	0.2	0	0
2.01	-2.289	4.9704	8.5347	2.9	0.4	0	0
2.015	-2.3217	4.9704	8.495461	3	0.3	0	0
2.02	-2.289	4.9704	8.5674	3.4	0.4	0	0
2.025	-2.24976	4.9704	8.495461	3.9	0.5	0.1	0
2.03	-2.289	5.00964	8.5347	4.2	0.5	-0.2	0
2.035	-2.289	5.00964	8.45622	4.1	0.7	-0.4	0
2.04	-2.289	5.08158	8.45622	4.6	0.8	-0.1	0
2.045	-2.289	5.08158	8.495461	4.8	0.6	-0.1	0
2.05	-2.24976	5.16006	8.45622	5.1	0.4	-0.5	0
2.055	-2.21052	5.120821	8.495461	5.6	0.9	-0.2	0
2.06	-2.17128	5.19276	8.5674	5.3	0.8	-0.5	0
2.065	-2.17128	5.08158	8.5347	5	0.9	-0.5	0
2.07	-2.24976	5.16006	8.5347	4.9	1	-0.2	0
2.075	-2.24976	5.120821	8.42352	5.1	1	-0.3	0
2.08	-2.21052	5.16006	8.45622	5.1	0.9	-0.7	0
2.085	-2.289	5.16006	8.495461	5.3	0.8	-1	0
2.09	-2.3217	5.16006	8.45622	5.1	0.9	-0.5	0
2.095	-2.3217	5.16006	8.42352	4.6	0.9	-0.1	0
2.1	-2.3217	5.19276	8.495461	4.6	0.9	-0.4	0
2.105	-2.36094	5.16006	8.38428	4.6	1.1	-0.6	0
2.11	-2.36094	5.16006	8.312341	3.9	0.8	-0.4	0
2.115	-2.40018	5.16006	8.38428	3.3	0.8	0	0
2.12	-2.36094	5.19276	8.35158	2.8	0.4	-0.4	0
2.125	-2.40018	5.120821	8.35158	3	0.2	-0.4	0
2.13	-2.289	5.19276	8.38428	2.1	0	-0.4	0
2.135	-2.36094	5.19276	8.38428	1.8	-0.5	-0.6	0
2.14	-2.36094	5.19276	8.35158	1.1	-1	-0.7	0
2.145	-2.40018	5.19276	8.35158	0.6	-1.1	-1.1	0
2.15	-2.36094	5.19276	8.312341	0.1	-1.2	-0.8	0
2.155	-2.40018	5.232	8.35158	-0.2	-1.3	-1.1	0
2.16	-2.40018	5.16006	8.312341	-0.7	-1.8	-1.4	0
2.165	-2.43942	5.19276	8.38428	-1.3	-2.5	-1	0
2.17	-2.40018	5.16006	8.38428	-2	-3	-1.1	0
2.175	-2.3217	5.16006	8.38428	-2.3	-3.3	-0.6	0
2.18	-2.289	5.19276	8.38428	-2.5	-3.3	-0.8	0
2.185	-2.3217	5.120821	8.38428	-2.4	-3.3	-0.9	0
2.19	-2.3217	5.16006	8.42352	-2.4	-3.1	-0.4	0
2.195	-2.3217	5.16006	8.42352	-2.5	-3.5	-0.9	0
2.2	-2.289	5.19276	8.42352	-3	-3.5	-1.1	0
2.205	-2.289	5.19276	8.42352	-3.9	-3.4	-1.5	0
2.21	-2.40018	5.16006	8.45622	-3.5	-3.6	-1.1	0
2.215	-2.43942	5.08158	8.45622	-3.7	-4.1	-1.1	0
2.22	-2.40018	5.08158	8.38428	-3.3	-4.6	-1.5	0
2.225	-2.36094	5.04888	8.495461	-3.3	-4.8	-1.2	0
2.23	-2.289	5.08158	8.45622	-3.5	-4.4	-0.7	0
2.235	-2.24976	5.08158	8.45622	-4.1	-4.8	-0.5	0
2.24	-2.24976	5.16006	8.45622	-4.1	-4.6	-0.5	0
2.245	-2.289	5.19276	8.45622	-4.1	-4.6	0.4	0
2.25	-2.3217	5.232	8.45622	-4.6	-4.8	0.6	0
2.255	-2.40018	5.232	8.35158	-4.8	-5.1	0.9	0
2.26	-2.36094	5.19276	8.42352	-5.2	-5.2	1.1	0
2.265	-2.3217	5.19276	8.38428	-6	-5.8	0.8	0
2.27	-2.40018	5.19276	8.42352	-6.6	-6.1	0.7	0
2.275	-2.36094	5.19276	8.42352	-6.7	-6.3	1.5	0
2.28	-2.36094	5.19276	8.42352	-7.4	-7.2	1.2	0
2.285	-2.40018	5.16006	8.45622	-8.1	-7.2	1.5	0
2.29	-2.3217	5.120821	8.495461	-8.5	-7.9	1.7	0
2.295	-2.24976	4.9377	8.606641	-8.8	-7.9	2.1	0
2.3	-2.24976	5.00964	8.63934	-8.5	-7.4	2	0
2.305	-2.0601	4.86576	8.711281	-8	-7.7	2.1	0
2.31	-1.87698	4.82652	8.78322	-7.2	-7.2	1.6	0
2.315	-1.75926	4.86576	8.67858	-6.3	-5.9	1.1	0
2.32	-1.60884	4.86576	8.75052	-5.6	-5.3	1.4	0
2.325	-1.60884	4.9377	8.75052	-5	-4.5	1.1	0
2.33	-1.68732	4.89846	8.75052	-4.2	-3.5	0.9	0
2.335	-1.7985	4.9377	8.711281	-3.8	-2.4	0.7	0
2.34	-1.90968	5.00964	8.63934	-3.9	-1.4	0.1	0
2.345	-2.0601	4.9704	8.606641	-3.5	-1.4	0.1	0
2.35	-2.17128	4.9704	8.606641	-3.6	-0.9	0	0
2.355	-2.24976	5.00964	8.5674	-3.2	-0.6	0	0
2.36	-2.289	4.9704	8.5347	-3.1	-1.1	0	0
2.365	-2.3217	5.00964	8.495461	-3.2	-1.1	0.2	0
2.37	-2.289	5.00964	8.495461	-3.9	-1.1	0.4	0
2.375	-2.289	4.9704	8.5347	-4.2	-1.2	0.2	0
2.38	-2.289	4.86576	8.495461	-4	-1.1	0.6	0
2.385	-2.13858	4.86576	8.5347	-3.9	-1.8	0.3	0
2.39	-2.13858	4.86576	8.67858	-3.9	-1.9	0.4	0
2.395	-2.13858	4.86576	8.606641	-4.2	-1.9	0	0
2.4	-2.21052	4.86576	8.63934	-3.8	-1.4	0.7	0
2.405	-2.17128	4.86576	8.63934	-3.5	-1.3	0.7	0
2.41	-2.0274	4.86576	8.75052	-3	-1	0.2	0
2.415	-1.90968	4.82652	8.711281	-2.3	-0.2	0.3	0
2.42	-1.87698	4.78728	8.75052	-2.1	0	0	0
2.425	-1.83774	4.82652	8.67858	-1.8	0.6	0.2	0
2.43	-1.94892	4.86576	8.75052	-1.6	0.8	0.2	0
2.435	-1.98816	4.82652	8.711281	-1.3	1.2	0.4	0
2.44	-2.09934	4.82652	8.63934	-1.1	1.6	0.3	0
2.445	-2.17128	4.86576	8.606641	-0.9	1.9	0.4	0
2.45	-2.3217	4.86576	8.606641	-1.1	1.9	0.9	0
2.455	-2.3217	4.86576	8.5674	-1.3	1.9	0.5	0
2.46	-2.36094	4.82652	8.5347	-0.9	2	0.8	0
2.465	-2.36094	4.86576	8.45622	-0.8	1.8	0.5	0
2.47	-2.36094	4.78728	8.42352	-0.9	1.6	0.8	0
2.475	-2.36094	4.78728	8.42352	-1.1	1.2	1.3	0
2.48	-2.289	4.86576	8.495461	-1.1	0.7	1.6	0
2.485	-2.289	4.86576	8.45622	-0.7	0.3	1.6	0
2.49	-2.3217	4.89846	8.45622	-1.3	0.2	1.6	0
2.495	-2.289	4.82652	8.42352	-1.8	0	1.4	0
2.5	-2.36094	4.82652	8.5347	-1.8	0	2	0
2.505	-2.289	4.9377	8.606641	-1.8	-0.2	2.3	0
2.51	-2.21052	4.9704	8.711281	-1.7	-0.4	2.4	0
2.515	-2.0274	5.04888	8.67858	-2.1	-0.9	2.5	0
2.52	-1.98816	4.9377	8.63934	-2.3	-0.9	1.6	0
2.525	-2.09934	4.9377	8.63934	-2.1	-0.5	1.6	0
2.53	-2.09934	4.86576	8.606641	-3.2	-0.7	1.6	0
2.535	-2.13858	4.82652	8.495461	-3.2	-0.7	1.3	0
2.54	-2.17128	4.78728	8.5347	-3.1	-1	1.2	0
2.545	-2.21052	4.82652	8.45622	-3.4	-1.2	1.9	0
2.55	-2.24976	4.78728	8.38428	-2.9	-1.3	1.5	0
2.555	-2.24976	4.75458	8.45622	-2.4	-1.7	1.6	0
2.56	-2.24976	4.82652	8.5674	-1.8	-1.8	1.8	0
2.565	-2.13858	4.9377	8.495461	-1.6	-1.7	2.1	0
2.57	-2.0274	4.78728	8.5347	-1.6	-1.7	2.1	0
2.575	-1.87698	4.82652	8.711281	-1.2	-1.8	2	0
2.58	-1.83774	5.00964	8.8617	-0.8	-1.8	1.4	0
2.585	-1.7985	5.08158	8.78322	-0.5	-1.2	0.6	0
2.59	-1.7985	5.00964	8.78322	-1.1	-0.9	0.7	0
2.595	-1.83774	4.9704	8.711281	-0.7	-0.2	0.7	0
2.6	-1.94892	4.9377	8.63934	-0.3	0	0.9	0
2.605	-2.09934	4.82652	8.67858	-0.7	0.2	0.9	0
2.61	-2.21052	4.9377	8.5674	-0.7	0	1.3	0
2.615	-2.17128	4.9377	8.63934	-0.5	-0.3	1.3	0
2.62	-2.13858	5.00964	8.63934	-0.3	-0.7	1.3	0
2.625	-2.0274	4.89846	8.63934	-0.5	-0.6	1.2	0
2.63	-1.98816	4.89846	8.67858	-0.6	-0.1	1.1	0
2.635	-1.98816	4.89846	8.711281	-0.4	-0.1	1.3	0
2.64	-1.94892	4.89846	8.75052	0	0	0.9	0
2.645	-1.87698	4.86576	8.78322	0.7	0	1.1	0
2.65	-1.87698	4.89846	8.711281	0.6	0.2	1.2	0
2.655	-2.0274	4.89846	8.711281	1	0.2	1.6	0
2.66	-2.13858	4.9377	8.63934	1.1	0.2	1.6	0
2.665	-2.09934	4.89846	8.67858	1.6	0.1	1.6	0
2.67	-1.98816	5.04888	8.711281	2	0.3	1.3	0
2.675	-2.0274	5.00964	8.711281	2.5	0.6	1.1	0
2.68	-2.0274	5.08158	8.75052	2.3	0.6	1.5	0
2.685	-1.98816	5.120821	8.75052	2.1	1.1	0.9	0
2.69	-1.98816	5.120821	8.711281	2.2	1.7	1	0
2.695	-2.0274	5.00964	8.63934	1.1	2.2	0.7	0
2.7	-2.0274	5.04888	8.67858	1.7	2.1	0.4	0
2.705	-2.09934	5.00964	8.67858	1.9	2.3	0	0
2.71	-2.0274	4.9704	8.78322	2.4	2.6	-0.2	0
2.715	-2.0601	5.00964	8.67858	2.3	2.9	-0.6	0
2.72	-2.09934	5.04888	8.67858	1.9	2.8	-1.2	0
2.725	-2.17128	5.04888	8.5674	1.7	2.8	-0.6	0
2.73	-2.17128	5.04888	8.5674	1.1	2.8	-0.9	0
2.735	-2.21052	5.00964	8.606641	1.3	2.3	-1.7	0
2.74	-2.24976	4.9704	8.606641	1.4	2.4	-1.4	0
2.745	-2.21052	4.9377	8.606641	1.2	2.3	-1.1	0
2.75	-2.21052	4.86576	8.5674	1.3	1.7	-1.6	0
2.755	-2.24976	4.86576	8.495461	0.9	1.1	-1.7	0
2.76	-2.24976	4.9377	8.5674	0.9	0.9	-1.4	0
2.765	-2.24976	4.9377	8.606641	1	0.6	-1.1	0
2.77	-2.21052	4.9704	8.67858	1.4	0.7	-1.1	0
2.775	-2.13858	5.00964	8.63934	1.5	0.7	-1.4	0
2.78	-2.09934	5.00964	8.63934	1.3	0.5	-1.4	0
2.785	-2.09934	5.00964	8.5674	1.1	0.7	-1	0
2.79	-2.09934	5.04888	8.67858	0.8	0.9	-1.2	0
2.795	-2.13858	5.04888	8.711281	0.7	0.9	-1.1	0
2.8	-2.0601	5.120821	8.711281	0.4	1.4	-1.9	0
2.805	-1.98816	5.04888	8.67858	0.2	1.7	-1.8	0
2.81	-2.0274	5.00964	8.711281	0.5	1.9	-2	0
2.815	-2.0601	5.00964	8.75052	0.4	2.1	-2.8	0
2.82	-2.0601	5.00964	8.711281	0.8	2.3	-3.3	0
2.825	-2.09934	5.04888	8.63934	0.1	2.4	-3.4	0
2.83	-2.17128	5.04888	8.63934	0	2.3	-2.9	0
2.835	-2.21052	5.04888	8.606641	0.1	2.6	-2.9	0
2.84	-2.24976	5.00964	8.606641	-0.4	2.9	-3.1	0
2.845	-2.24976	4.9704	8.5674	-1	2.3	-3.2	0
2.85	-2.24976	4.89846	8.495461	-0.9	2.2	-3.6	0
2.855	-2.289	4.86576	8.495461	-0.7	1.8	-3.5	0
2.86	-2.289	4.78728	8.42352	-0.7	1.4	-3	0
2.865	-2.289	4.78728	8.495461	-0.9	1.1	-3.4	0
2.87	-2.36094	4.78728	8.45622	-0.7	0.7	-3	0
2.875	-2.36094	4.82652	8.5347	-0.7	0.3	-2.9	0
2.88	-2.289	4.89846	8.5347	-1.1	0	-2.4	0
2.885	-2.289	4.89846	8.495461	-1	-0.5	-1.9	0
2.89	-2.3217	4.86576	8.5347	-1	-0.8	-1.8	0
2.895	-2.289	4.86576	8.5674	-1.4	-1.1	-1.3	0
2.9	-2.24976	4.9377	8.78322	-1.1	-1.1	-1.6	0
2.905	-2.0274	5.00964	8.894401	-0.5	-1.3	-1.4	0
2.91	-1.94892	5.04888	8.711281	-1.2	0	-1.1	0
2.915	-2.0601	4.9704	8.606641	-1.6	0.2	-0.9	0
2.92	-2.21052	5.00964	8.711281	-1.4	0.2	-0.9	0
2.925	-2.24976	5.08158	8.8617	-1.4	0	-1.3	0
2.93	-2.17128	5.04888	8.711281	-2.2	0.1	-1.1	0
2.935	-2.24976	4.9704	8.67858	-2.8	0.2	-1.4	0
2.94	-2.21052	5.04888	8.75052	-3.5	0.2	-0.9	0
2.945	-2.21052	4.9704	8.63934	-3.9	0.4	-0.7	0
2.95	-2.289	4.9377	8.606641	-4.2	0.1	-0.5	0
2.955	-2.40018	5.00964	8.63934	-4.7	-0.2	-0.3	0
2.96	-2.40018	5.00964	8.67858	-4.6	-0.9	-1	0
2.965	-2.24976	4.9704	8.63934	-5	-1.3	-0.4	0
2.97	-2.289	4.86576	8.5347	-5.9	-1.4	-0.5	0
2.975	-2.24976	4.6761	8.42352	-6.1	-1.6	-0.3	0
2.98	-2.36094	4.60416	8.38428	-6.2	-2.5	0.2	0
2.985	-2.47212	4.56492	8.42352	-5.9	-3	0.4	0
2.99	-2.43942	4.56492	8.42352	-5.6	-3.7	0.6	0
2.995	-2.3217	4.53222	8.42352	-5.3	-4.8	0.6	0
3	-2.289	4.53222	8.495461	-4.6	-5.3	1.1	0
3.005	-2.17128	4.42104	8.38428	-4.1	-5.6	1.6	0
3.01	-2.17128	4.53222	8.606641	-3.3	-5.9	1.9	0
3.015	-2.24976	4.89846	8.8617	-2.8	-5.8	1.8	0
3.02	-2.0601	5.04888	8.78322	-2.5	-5.7	1.9	0
3.025	-2.0601	4.78728	8.495461	-3	-5.4	2.5	0
3.03	-2.13858	4.60416	8.45622	-3.9	-5.3	2.3	0
3.035	-2.24976	4.71534	8.78322	-3.9	-5.1	1.5	0
3.04	-2.09934	4.9704	9.07752	-3.6	-4.6	1.7	0
3.045	-1.98816	4.89846	8.96634	-3.2	-3.8	1.4	0
3.05	-1.94892	4.86576	8.67858	-3	-3.5	1.1	0
3.055	-2.0274	4.71534	8.5347	-3	-3.2	0.6	0
3.06	-2.17128	4.6434	8.5674	-2.5	-2.7	1.1	0
3.065	-2.13858	4.71534	8.5674	-2.1	-2.4	1.1	0
3.07	-2.24976	4.71534	8.63934	-1.4	-2.7	1.4	0
3.075	-2.24976	4.86576	8.67858	-1.4	-3	1.5	0
3.08	-2.3217	4.9377	8.5674	-2	-3.2	1.3	0
3.085	-2.3217	4.89846	8.606641	-2.5	-4.1	1.2	0
3.09	-2.24976	4.82652	8.63934	-3.2	-4.6	1.3	0
3.095	-2.17128	4.78728	8.63934	-3.2	-4.9	1.5	0
3.1	-2.13858	4.78728	8.75052	-3.1	-5.4	1.2	0
3.105	-2.0601	4.9377	8.711281	-3.4	-5.6	1.3	0
3.11	-1.98816	4.78728	8.63934	-3.8	-5.4	1.5	0
3.115	-1.87698	4.6761	8.606641	-3.7	-5.5	1.1	0
3.12	-1.98816	4.6434	8.67858	-3.3	-5.3	1	0
3.125	-2.0274	4.71534	8.894401	-3.2	-5.4	1.3	0
3.13	-2.09934	4.78728	8.8617	-3	-5.3	1.4	0
3.135	-2.0601	4.78728	8.67858	-3.5	-4.9	1.5	0
3.14	-2.0601	4.60416	8.5674	-3.2	-5	1.4	0
3.145	-2.09934	4.49298	8.5347	-2.7	-4.9	1.9	0
3.15	-2.17128	4.49298	8.606641	-2.5	-4.9	2.2	0
3.155	-2.13858	4.56492	8.5674	-2.5	-5.1	2.5	0
3.16	-2.09934	4.6434	8.78322	-1.8	-5.1	2.8	0
3.165	-1.94892	4.78728	8.78322	-1.1	-5.1	2.5	0
3.17	-1.90968	4.78728	8.82246	-1.3	-4.8	2.5	0
3.175	-1.83774	4.78728	8.82246	-1.4	-4.7	2.2	0
3.18	-1.94892	5.04888	9.03828	-0.9	-3.8	2.9	0
3.185	-1.90968	5.08158	9.00558	-0.8	-3.6	2.6	0
3.19	-1.87698	5.00964	8.894401	-1.2	-3.5	1.8	0
3.195	-1.90968	4.9377	8.894401	-1.6	-2.8	1.9	0
3.2	-1.94892	4.82652	8.82246	-1.3	-3.2	2	0
3.205	-2.0274	4.86576	8.75052	-1.8	-2.5	2.1	0
3.21	-2.0601	4.78728	8.67858	-1.6	-2.5	1.8	0
3.215	-2.17128	4.71534	8.711281	-1.6	-2.5	1.6	0
3.22	-2.17128	4.82652	8.78322	-1.2	-2.7	1.9	0
3.225	-1.98816	4.75458	8.78322	-0.9	-2.6	1.5	0
3.23	-1.90968	4.6761	8.67858	-0.9	-2.7	1.4	0
3.235	-1.83774	4.71534	8.67858	-0.5	-2.7	1.4	0
3.24	-1.87698	4.56492	8.67858	-0.2	-1.8	1.4	0
3.245	-1.87698	4.6434	8.63934	0.2	-1.6	1	0
3.25	-1.87698	4.56492	8.63934	0.4	-1.4	1.1	0
3.255	-1.90968	4.6761	8.67858	0.8	-1.5	1.1	0
3.26	-1.98816	4.71534	8.82246	1.4	-1.5	0.6	0
3.265	-1.98816	4.89846	8.78322	1.5	-1.3	1.2	0
3.27	-1.94892	4.78728	8.711281	1.4	-1.2	0.4	0
3.275	-1.94892	4.71534	8.5674	0.8	-1	0.6	0
3.28	-1.94892	4.78728	8.5347	0.9	-0.9	0.7	0
3.285	-1.90968	4.75458	8.67858	1	-1	-0.1	0
3.29	-1.87698	4.75458	8.711281	1	-1.1	0.4	0
3.295	-1.7985	4.6761	8.75052	1.2	-1	0.4	0
3.3	-1.83774	4.6761	8.67858	1.1	-0.7	0.4	0
3.305	-1.83774	4.75458	8.8617	1.6	-0.6	0	0
3.31	-1.90968	4.86576	8.96634	1.8	0	0.4	0
3.315	-1.98816	4.89846	8.96634	1.8	0	0.8	0
3.32	-2.09934	4.9377	8.894401	1.5	-0.1	0.2	0
3.325	-2.0601	4.9377	8.8617	1.8	0.2	-0.2	0
3.33	-1.94892	4.9377	8.82246	1.3	0	0	0
3.335	-1.90968	4.82652	8.75052	0.6	0	0.4	0
3.34	-1.87698	4.78728	8.711281	0.2	0	0.4	0
3.345	-1.98816	4.78728	8.78322	0.3	0.1	0.1	0
3.35	-2.0601	4.82652	8.82246	0	0	0	0
3.355	-2.0601	4.82652	8.78322	-0.3	0.1	0	0
3.36	-2.09934	4.86576	8.75052	-0.7	-0.2	0	0
3.365	-2.0274	4.82652	8.75052	-0.2	0	0.2	0
3.37	-1.98816	4.6761	8.711281	-0.2	-0.4	0	0
3.375	-1.98816	4.75458	8.711281	-0.1	-0.4	0	0
3.38	-1.98816	4.71534	8.75052	0.2	-0.7	0	0
3.385	-1.94892	4.75458	8.711281	0.1	-0.6	0.5	0
3.39	-1.94892	4.78728	8.78322	-0.1	-0.3	0.2	0
3.395	-1.90968	4.78728	8.711281	-0.1	-0.2	0.6	0
3.4	-1.90968	4.75458	8.711281	0	0.1	0.2	0
3.405	-1.94892	4.82652	8.8617	0.2	0	0	0
3.41	-2.0274	4.86576	8.82246	0.3	0	0.4	0
3.415	-2.09934	4.89846	8.75052	-0.4	-0.1	0	0
3.42	-2.09934	4.82652	8.75052	-0.7	-0.1	0.3	0
3.425	-1.98816	4.86576	8.711281	-0.9	-0.5	0	0
3.43	-1.87698	4.78728	8.63934	-1.1	-1	0.1	0
3.435	-1.90968	4.6761	8.5674	-1.4	-1.1	0.3	0
3.44	-1.90968	4.60416	8.606641	-1.1	-0.9	0	0
3.445	-1.98816	4.6434	8.67858	-1	-0.9	0	0
3.45	-1.98816	4.60416	8.75052	-0.6	-0.2	-0.3	0
3.455	-1.90968	4.6761	8.67858	-0.1	0	0	0
3.46	-1.87698	4.6761	8.67858	0.6	0	-0.2	0
3.465	-1.87698	4.6434	8.606641	0.9	0	-0.3	0
3.47	-1.94892	4.6434	8.63934	0.4	0	0	0
3.475	-2.0601	4.6761	8.711281	0.3	0	-0.4	0
3.48	-2.13858	4.78728	8.711281	0.5	0.1	0	0
3.485	-2.09934	4.86576	8.75052	0.3	0.2	0.4	0
3.49	-2.09934	4.89846	8.75052	0	-0.5	0.2	0
3.495	-2.0274	4.89846	8.78322	0	-0.5	0	0
3.5	-1.83774	4.78728	8.82246	-0.2	-0.4	0	0
3.505	-1.7985	4.6761	8.75052	-0.4	-0.6	0.3	0
3.51	-1.72656	4.6761	8.82246	-0.1	0	-0.2	0
3.515	-1.72656	4.6434	8.75052	-0.3	0.2	-0.9	0
3.52	-1.72656	4.56492	8.75052	0.5	0.5	-0.9	0
3.525	-1.75926	4.56492	8.75052	0.9	1.1	-0.7	0
3.53	-1.83774	4.53222	8.711281	1.1	1.3	-0.3	0
3.535	-1.87698	4.56492	8.78322	1.8	1.7	-1.1	0
3.54	-1.87698	4.6761	8.894401	2.8	2.1	-1	0
3.545	-1.83774	4.86576	8.78322	3.6	2.9	-1.1	0
3.55	-1.87698	4.89846	8.894401	3.5	2.4	-0.9	0
3.555	-1.90968	4.86576	8.8617	3.2	2.6	-1.1	0
3.56	-1.98816	4.86576	8.67858	3	2.4	-1.1	0
3.565	-2.0274	4.86576	8.67858	2.9	2	-0.9	0
3.57	-2.0601	4.86576	8.67858	2.4	2.1	-1.1	0
3.575	-2.0274	4.78728	8.606641	1.7	1.8	-0.8	0
3.58	-2.0601	4.75458	8.5347	1.4	1.5	-1.1	0
3.585	-2.09934	4.71534	8.606641	1.8	1.4	-1.3	0
3.59	-2.0274	4.56492	8.63934	2.1	1.7	-1.1	0
3.595	-1.83774	4.49298	8.63934	1.9	1.8	-1.3	0
3.6	-1.87698	4.56492	8.67858	2.1	1.6	-1.3	0
3.605	-1.98816	4.60416	8.711281	2.5	1.6	-1.4	0
3.61	-2.09934	4.71534	8.78322	2.6	1.4	-0.9	0
3.615	-2.0601	4.86576	8.96634	2.8	1.2	-0.9	0
3.62	-2.09934	4.9704	8.93364	2.8	0.8	-0.8	0
3.625	-2.0274	5.120821	8.894401	2.8	0.6	-1.1	0
3.63	-2.13858	5.19276	8.75052	2.1	0.5	-1.3	0
3.635	-2.17128	5.08158	8.63934	1.1	0.3	-1	0
3.64	-2.0274	5.00964	8.495461	0	0.4	-0.6	0
3.645	-2.0601	4.86576	8.606641	-0.6	0.2	-0.8	0
3.65	-2.17128	4.75458	8.63934	-1.6	0.1	-0.5	0
3.655	-2.21052	4.6761	8.67858	-2.3	0.1	-0.8	0
3.66	-2.17128	4.78728	8.711281	-2.4	0	-0.9	0
3.665	-2.17128	4.86576	8.75052	-2.6	0.3	-1.1	0
3.67	-2.09934	4.78728	8.75052	-2.5	0.1	-0.9	0
3.675	-2.09934	4.75458	8.78322	-2.5	0	-0.9	0
3.68	-1.98816	4.78728	8.75052	-2.2	-0.3	-0.7	0
3.685	-1.87698	4.75458	8.711281	-2.4	-0.5	-1	0
3.69	-1.83774	4.75458	8.75052	-2.3	-0.4	-1.6	0
3.695	-1.83774	4.71534	8.711281	-2.1	0	-1.5	0
3.7	-1.90968	4.6434	8.75052	-2.1	0.5	-1.4	0
3.705	-1.90968	4.6434	8.711281	-1.9	1	-1.8	0
3.71	-1.75926	4.75458	8.711281	-1.6	0.8	-2.1	0
3.715	-1.7985	4.71534	8.75052	-1.6	1	-2.6	0
3.72	-1.7985	4.6761	8.711281	-1.2	1.1	-2.4	0
3.725	-1.90968	4.75458	8.606641	-0.9	1.3	-2.8	0
3.73	-1.94892	4.78728	8.606641	-1.1	1.4	-2.8	0
3.735	-1.87698	4.71534	8.75052	-1.4	2	-2.9	0
3.74	-1.87698	4.6761	8.82246	-1.1	2.6	-3.1	0
3.745	-1.7985	4.6434	8.78322	-0.4	3.3	-3.5	0
3.75	-1.7985	4.60416	8.93364	0	3.9	-3.5	0
3.755	-1.83774	4.53222	8.93364	0.9	4.3	-3.4	0
3.76	-1.83774	4.71534	8.96634	2.2	5.1	-3.5	0
3.765	-1.87698	4.78728	8.93364	3.5	6	-2.9	0
3.77	-1.94892	4.9704	8.8617	4.6	6.5	-3	0
3.775	-1.98816	5.00964	8.8617	4.8	6.7	-3.5	0
3.78	-2.0601	4.9704	8.75052	4.2	6.9	-3.5	0
3.785	-2.24976	4.89846	8.606641	3.9	7.2	-3.3	0
3.79	-2.36094	4.86576	8.606641	3.7	6.8	-3.3	0
3.795	-2.36094	4.75458	8.606641	2.7	6.6	-3.5	0
3.8	-2.289	4.6761	8.63934	2.2	6.5	-3.6	0
3.805	-2.24976	4.75458	8.67858	2.4	6	-3.5	0
3.81	-2.17128	4.75458	8.711281	2.2	6.1	-3.7	0
3.815	-2.17128	4.78728	8.711281	2.1	6	-3.4	0
3.82	-2.13858	4.75458	8.75052	2.1	5.5	-3.6	0
3.825	-2.09934	4.78728	8.75052	2	5.5	-3	0
3.83	-2.09934	4.71534	8.711281	2.4	5.8	-2.8	0
3.835	-2.0274	4.75458	8.78322	2.8	5.7	-3	0
3.84	-1.98816	4.75458	8.75052	3.2	5.8	-3	0
3.845	-2.09934	4.6761	8.711281	3.3	6.4	-3.2	0
3.85	-2.13858	4.56492	8.78322	3.6	6.2	-3.2	0
3.855	-2.0274	4.60416	8.711281	4.4	6.2	-3.3	0
3.86	-2.13858	4.71534	8.75052	4.8	6.3	-3.5	0
3.865	-2.21052	4.82652	8.606641	4.9	6.5	-3.5	0
3.87	-2.17128	4.82652	8.5347	4.7	6.5	-3.8	0
3.875	-2.21052	4.82652	8.5674	4.5	6	-3.4	0
3.88	-2.21052	4.75458	8.606641	4.4	6.7	-3.3	0
3.885	-2.17128	4.75458	8.67858	4.6	6.3	-2.9	0
3.89	-2.289	4.71534	8.67858	4.1	6.2	-2.8	0
3.895	-2.36094	4.78728	8.67858	4.1	5.8	-2.9	0
3.9	-2.3217	4.78728	8.711281	4.5	5.5	-2.5	0
3.905	-2.3217	4.89846	8.67858	4	5.4	-2.3	0
3.91	-2.24976	4.86576	8.711281	4.2	5.4	-2.3	0
3.915	-2.09934	4.86576	8.711281	4	5.1	-2.6	0
3.92	-2.17128	4.86576	8.67858	4	4.8	-2.8	0
3.925	-2.17128	4.86576	8.711281	4.2	4.7	-2.5	0
3.93	-2.24976	4.78728	8.67858	4.2	4.9	-2.9	0
3.935	-2.36094	4.78728	8.63934	3.9	5.1	-2.3	0
3.94	-2.43942	4.82652	8.63934	4	4.5	-2.5	0
3.945	-2.43942	4.86576	8.606641	3.9	4.2	-2.6	0
3.95	-2.43942	4.86576	8.67858	3.9	3.8	-2.3	0
3.955	-2.36094	4.89846	8.5674	3.6	3.2	-2	0
3.96	-2.40018	4.86576	8.5674	2.8	3	-2.1	0
3.965	-2.43942	4.86576	8.67858	2.1	2.6	-2.3	0
3.97	-2.36094	4.86576	8.63934	2.3	2.1	-2	0
3.975	-2.36094	4.89846	8.63934	2	1.6	-2.1	0
3.98	-2.3217	4.89846	8.63934	1.6	1.7	-2.4	0
3.985	-2.36094	4.89846	8.63934	1.7	1.4	-1.6	0
3.99	-2.36094	4.82652	8.711281	1.6	1.2	-1.6	0
3.995	-2.40018	4.86576	8.67858	1.6	1.1	-1.8	0
4	-2.36094	4.86576	8.63934	1.3	1.1	-1.8	0
4.005	-2.36094	4.89846	8.606641	1.3	1.4	-1.5	0
4.01	-2.3217	4.86576	8.63934	1.6	1.4	-1	0
4.015	-2.24976	4.86576	8.67858	1.4	1.6	-1.3	0
4.02	-2.24976	4.78728	8.67858	1.7	1.8	-0.9	0
4.025	-2.24976	4.82652	8.67858	2.3	1.6	-0.8	0
4.03	-2.24976	4.75458	8.711281	2.8	1.7	-1.1	0
4.035	-2.24976	4.82652	8.63934	3.5	1.8	-1.5	0
4.04	-2.24976	4.78728	8.711281	3.4	1.8	-1.1	0
4.045	-2.289	4.86576	8.63934	3.9	2.3	-1	0
4.05	-2.36094	4.82652	8.711281	4.3	2.3	-1.4	0
4.055	-2.40018	4.82652	8.67858	4.6	2.3	-0.7	0
4.06	-2.40018	4.82652	8.606641	5.3	2.3	-0.9	0
4.065	-2.43942	4.78728	8.606641	5.6	2.5	-0.6	0
4.07	-2.40018	4.75458	8.67858	5.3	1.9	-0.3	0
4.075	-2.43942	4.75458	8.67858	5.6	1.8	-0.8	0
4.08	-2.43942	4.71534	8.67858	5.8	2.3	-0.5	1
4.085	-2.47212	4.78728	8.63934	6.3	2.1	-0.5	1
4.09	-2.43942	4.78728	8.606641	6.9	2.2	-0.3	1
4.095	-2.43942	4.78728	8.711281	7.3	2.5	-0.5	1
4.1	-2.43942	4.71534	8.711281	8.2	3	-0.6	1
4.105	-2.36094	4.75458	8.75052	9.1	3.2	-0.2	1
4.11	-2.21052	4.82652	8.75052	10	3.5	0	1
4.115	-2.24976	4.89846	8.75052	11.6	3.5	0	1
4.12	-2.24976	4.82652	8.67858	12.3	4	0	1
4.125	-2.3217	4.82652	8.67858	13.2	4.2	-0.2	1
4.13	-2.36094	4.89846	8.63934	13.5	4.2	-0.5	1
4.135	-2.24976	4.9377	8.63934	13.3	4.1	-0.2	1
4.14	-2.24976	4.9377	8.5347	13.7	4.5	0	1
4.145	-2.289	5.00964	8.5347	14	4.6	-0.2	1
4.15	-2.21052	5.04888	8.45622	13.6	4.4	-0.7	1
4.155	-1.98816	5.00964	8.5347	13.6	4.7	-0.4	1
4.16	-2.3217	5.08158	8.45622	13.3	5.6	0	1
4.165	-2.17128	5.08158	8.5347	12.8	5.5	-0.2	1
4.17	-2.0601	4.89846	8.5674	12.8	5.9	-0.8	1
4.175	-2.17128	5.04888	8.495461	12.8	6.1	-0.6	1
4.18	-2.40018	5.08158	8.495461	12.8	6.7	-1.4	1
4.185	-2.51136	5.04888	8.495461	12.7	7	-1.3	1
4.19	-2.5506	5.08158	8.5347	12.4	6.7	-0.7	1
4.195	-2.51136	5.00964	8.5347	12.3	6.5	-1.1	1
4.2	-2.66178	4.9704	8.5347	12.6	7	-0.2	1
4.205	-2.66178	4.9704	8.5347	12.8	6.6	-0.5	1
4.21	-2.58984	4.9377	8.5347	13.3	6.2	-0.9	1
4.215	-2.62254	4.89846	8.5674	14.1	6.2	-0.4	1
4.22	-2.62254	4.86576	8.67858	15	6.3	0.4	1
4.225	-2.51136	4.6761	8.75052	15.6	6.6	1.3	1
4.23	-2.74026	4.6434	8.8617	18.2	8.3	2.3	1
4.235	-3.0411	4.60416	8.8617	21	9.1	4	1
4.24	-3.0738	4.6434	8.93364	22.8	9.3	5.1	1
4.245	-2.89068	4.60416	8.93364	26.1	8.6	5.7	1
4.25	-2.92338	4.30986	8.96634	28.9	7.5	5.9	1
4.255	-2.0601	4.56492	8.93364	32.9	6	6	1
4.26	-1.7985	4.49298	9.110221	38.7	7.5	7.8	1
4.265	-2.0274	4.46028	9.07752	42.4	9	9.5	1
4.27	-1.94892	4.6761	8.82246	44.5	9.3	9.4	1
4.275	-2.36094	4.9704	8.45622	47.2	8.4	8.8	1
4.28	-2.3217	4.9377	8.13576	48.5	6.1	7.8	1
4.285	-2.13858	5.41512	8.13576	49.2	5.7	7.4	1
4.29	-1.98816	5.45436	8.02458	48.6	6.9	7.7	1
4.295	-1.87698	5.56554	7.880701	47.9	7.5	8.2	1
4.3	-1.75926	5.8206	7.65834	46.6	7.6	7	1
4.305	-1.60884	6.04296	7.62564	44.1	7.9	5.6	1
4.31	-1.68732	6.15414	7.44252	40.8	8.9	4.8	1
4.315	-2.09934	6.29802	7.33134	37.6	9.8	3.9	1
4.32	-2.3217	6.29802	7.298641	33.9	9.5	2.6	1
4.325	-2.36094	6.3765	7.2267	30.1	8.8	1.5	1
4.33	-2.47212	6.409201	7.18746	25.4	8.3	0.7	1
4.335	-2.58984	6.44844	7.076281	20.6	7.2	0	1
4.34	-2.74026	6.52038	6.97164	14.4	6.2	-1.1	1
4.345	-2.96262	6.55962	6.899701	9.5	5.1	-1.6	1
4.35	-3.26346	6.55962	6.82776	4.2	4.2	-2.2	1
4.355	-3.3027	6.44844	6.97164	-1.4	2.6	-2.6	1
4.36	-3.18498	6.3765	7.04358	-6	1.4	-2.5	1
4.365	-3.18498	6.29802	7.15476	-11.6	0.6	-2.4	1
4.37	-3.18498	6.26532	7.18746	-16.8	-0.3	-2.3	1
4.375	-3.15228	6.114901	7.2594	-21.9	-1.4	-2.1	1
4.38	-3.11304	6.114901	7.403281	-26	-2.5	-1.5	1
4.385	-3.00186	6.00372	7.5537	-29.8	-3.2	-1.7	1
4.39	-2.92338	5.85984	7.73028	-33.1	-4.9	-2.1	1
4.395	-2.89068	5.67672	7.952641	-35.4	-5.6	-2.5	1
4.4	-2.92338	5.41512	8.207701	-36	-5.9	-1.8	1
4.405	-2.85144	5.16006	8.495461	-35.3	-6.5	-2	1
4.41	-2.8122	4.9704	8.711281	-33.8	-6.5	-1.7	1
4.415	-2.85144	4.86576	8.894401	-31	-6.9	-0.8	1
4.42	-2.89068	4.6761	9.07752	-27	-7	0.1	1
4.425	-2.92338	4.42104	9.188701	-21.9	-7	1.4	1
4.43	-2.77296	4.42104	9.260641	-16.9	-6.6	2.6	1
4.435	-2.51136	4.42104	9.33258	-11.4	-5.9	3.5	1
4.44	-2.21052	4.42104	9.40452	-5.5	-5	4.3	1
4.445	-2.13858	4.3491	9.47646	0.9	-3.3	4.5	1
4.45	-2.289	4.30986	9.5484	9.3	-1.4	5.8	1
4.455	-2.17128	3.90438	9.731521	16.1	-0.7	5.8	1
4.46	-1.90968	3.7932	9.76422	25.2	1.2	6.6	1
4.465	-2.13858	3.7932	9.62034	35.7	3.4	8.2	1
4.47	-2.21052	3.86514	9.47646	45.6	5.2	9.8	1
4.475	-1.98816	4.0875	9.5157	58	7.5	12.2	1
4.48	-2.0601	4.19868	9.40452	67.4	10.3	14.9	1
4.485	-2.3217	4.78728	9.62034	76.7	11.6	17.5	1
4.49	-2.21052	4.9704	9.587641	83.7	12.6	17.9	1
4.495	-2.0274	5.37588	9.5157	91	14.4	17.6	1
4.5	-2.43942	5.74866	9.842701	97.5	17	19.5	1
4.505	-2.77296	5.97102	10.13046	100.6	18.6	20.3	1
4.51	-2.89068	6.15414	10.2024	98.7	19.3	18.9	1
4.515	-2.47212	5.97102	9.659581	96.3	18.4	16.5	1
4.52	-2.289	6.082201	9.2214	96.1	18.6	15.3	1
4.525	-1.90968	6.52038	9.293341	97	21.4	13.6	1
4.53	-1.72656	6.6708	9.00558	96.5	22.2	12.6	1
4.535	-2.40018	6.92586	8.5674	93.1	19.2	14	1
4.54	-1.98816	6.781981	7.985341	89.5	14.4	12.9	1
4.545	-1.64808	6.63156	7.9134	85.6	12.1	8.1	1
4.55	-2.74026	5.74866	8.09652	79.1	9.9	2.1	1
4.555	-4.49952	1.39956	9.62034	62	2.5	-6.3	1
4.56	-6.304561	-1.06602	11.87664	39.2	-6.1	-14.6	1
4.565	-6.00372	-3.24384	13.68822	14.4	-18.9	-24.5	1
4.57	-4.8396	-5.59824	14.66922	-19.3	-36.8	-32.6	1
4.575	-3.5643	-5.89254	15.50634	-46.2	-47	-35.3	1
4.58	-1.98816	-6.186841	16.4154	-75.3	-51.2	-35.2	1
4.585	-0.59514	-7.88724	15.06816	-107.1	-51.8	-32.7	1
4.59	0.9352201	-11.0199	11.29458	-137.9	-47.8	-25.9	1
4.595	1.34724	-11.6085	7.76952	-163.8	-40.8	-10.1	1
4.6	0.11118	-1.98816	9.47646	-164.5	-37.1	12.6	1
4.605	-0.37278	5.34318	12.60258	-164.5	-34.9	34	1
4.61	-0.44472	7.776061	7.62564	-180.1	-18.6	36.4	1
4.615	-4.76766	15.91836	3.41388	-184.1	1.8	34.3	1
4.62	-9.68574	18.5409	-1.62846	-174.2	2.3	43.3	1
4.625	-10.54902	23.99526	-6.10182	-161.3	-7.9	39.9	1
4.63	-9.234481	30.00552	-8.35158	-135.9	-22.9	27.6	1
4.635	-5.068501	34.83204	-10.56864	-113.8	-32.2	16.1	1
4.64	0.07194	36.8202	-10.56864	-86.5	-33.3	12.3	1
4.645	-1.23606	25.54524	-1.55652	-60.2	-29.9	17.9	1
4.65	-0.8959801	9.83616	4.82652	-69	-31.9	8	1
4.655	3.15228	1.58268	11.03952	-72.9	-28.8	-4.7	1
4.66	5.068501	0.54936	16.04916	-71.9	-22.8	-7.2	1
4.665	4.53876	-2.0601	14.85234	-70.8	-22.5	-6.5	1
4.67	1.0464	1.54344	11.14416	-67.6	-17.3	-7.9	1
4.675	-1.08564	4.0548	10.64058	-45.9	-10.6	-9.4	1
4.68	-0.67362	5.120821	9.62034	-29.5	-3.9	-10.2	1
4.685	-0.2616	4.46028	10.71252	-14	3.7	-12.3	1
4.69	1.0464	3.27654	10.8564	-3.6	9.5	-11.8	1
4.695	0.7455601	3.31578	10.45746	6.5	14.4	-11.2	1
4.7	-1.23606	4.01556	9.692281	14	19.1	-11.1	1
4.705	-2.89068	4.9704	9.03828	20.5	22.8	-10.5	1
4.71	-3.26346	5.34318	8.606641	22.7	22.9	-9.5	1
4.715	-3.18498	5.232	8.5674	23.9	22.6	-8.5	1
4.72	-3.37464	4.9377	8.75052	23.3	22.2	-8.2	1
4.725	-2.96262	4.60416	8.8617	23.4	20.3	-7.4	1
4.73	-2.24976	4.60416	8.894401	24.3	19.7	-7.2	1
4.735	-2.36094	4.9377	8.78322	26	20	-6.7	1
4.74	-2.89068	5.120821	8.67858	27.7	21.1	-5.8	1
4.745	-3.0738	5.120821	8.495461	28.1	20.5	-5.5	1
4.75	-3.0411	5.27124	8.45622	28.4	19.5	-4.4	1
4.755	-2.89068	5.34318	8.35158	28.7	17.8	-3.9	1
4.76	-2.85144	5.34318	8.312341	28	16.5	-3.5	1
4.765	-2.8122	5.5263	8.207701	27.5	14.9	-2.9	1
4.77	-3.11304	5.5263	8.16846	26.2	14	-2.7	1
4.775	-3.63624	5.34318	8.16846	24.4	13.1	-1.5	1
4.78	-3.60354	5.30394	8.13576	22.1	10.6	-1.1	1
4.785	-3.45312	5.37588	8.207701	20.2	8.6	0	1
4.79	-3.37464	5.37588	8.09652	19.3	6.8	1	1
4.795	-3.26346	5.30394	8.2404	17.9	5.6	1.7	1
4.8	-3.0411	5.232	8.35158	17	3.5	2.7	1
4.805	-2.70102	5.27124	8.38428	17.1	2.3	3	1
4.81	-2.77296	5.232	8.27964	17.4	1.8	4.2	1
4.815	-2.92338	5.27124	8.2404	17.7	1.6	5.1	1
4.82	-2.8122	5.34318	8.2404	17.3	0.7	6	1
4.825	-2.62254	5.37588	8.27964	16.9	-0.2	6.7	1
4.83	-2.43942	5.487061	8.2404	16.5	-1.4	6.8	1
4.835	-2.21052	5.63748	8.2404	16.5	-1.8	7.4	1
4.84	-2.0601	5.85984	8.16846	15.2	-2.3	7.4	1
4.845	-1.98816	5.89254	8.057281	13.3	-2.6	6.5	1
4.85	-1.87698	5.93178	8.057281	10.8	-2.8	5.7	1
4.855	-1.98816	6.00372	7.952641	8.7	-3.6	5.3	1
4.86	-1.94892	6.15414	7.880701	5.6	-3.7	4	1
4.865	-1.75926	6.114901	7.69758	1.9	-3.9	2.3	1
4.87	-1.7985	6.082201	7.65834	-1.4	-4.2	0.9	1
4.875	-1.98816	5.93178	7.69758	-6	-4.4	0	1
4.88	-2.3217	5.89254	7.69758	-9.8	-3.9	-0.6	1
4.885	-2.43942	5.85984	7.65834	-13.5	-4.3	-1.6	1
4.89	-2.43942	5.89254	7.5537	-16.7	-4.8	-2.1	1
4.895	-2.43942	5.70942	7.62564	-20.5	-4.9	-3	1
4.9	-2.47212	5.63748	7.808761	-23.8	-5.5	-3.5	1
4.905	-2.47212	5.63748	7.985341	-26.7	-6.1	-3.1	1
4.91	-2.5506	5.37588	8.02458	-30	-7.2	-2.8	1
4.915	-2.47212	5.56554	8.13576	-31.8	-8.1	-2.8	1
4.92	-2.51136	5.41512	8.09652	-33.3	-8.7	-2.5	1
4.925	-2.62254	5.45436	8.057281	-34.7	-9.4	-3	1
4.93	-2.85144	5.45436	8.35158	-36.6	-10.2	-2.8	1
4.935	-3.3354	4.3491	8.312341	-38.5	-13.7	-2.3	1
4.94	-3.00186	5.5263	8.38428	-38.2	-15.7	-1.5	1
4.945	-2.96262	5.19276	8.312341	-39.2	-16.1	-0.7	1
4.95	-2.289	4.75458	8.63934	-40.6	-18.2	-0.4	1
4.955	-2.09934	4.15944	8.82246	-40.7	-18.2	-0.2	1
4.96	-2.289	5.41512	8.606641	-39.6	-17.3	-0.9	1
4.965	-2.8122	4.78728	8.711281	-39	-18.2	-1	1
4.97	-2.51136	4.89846	8.711281	-40.1	-19.7	-0.4	1
4.975	-2.13858	4.89846	8.82246	-38.5	-20.3	0.2	1
4.98	-1.98816	4.89846	8.894401	-37.2	-20.2	0.3	1
4.985	-1.7985	4.71534	9.00558	-34.6	-19	0.1	1
4.99	-1.57614	4.75458	9.14946	-31.5	-17.8	0.2	1
4.995	-1.34724	4.49298	9.00558	-27.8	-15.4	-0.4	1
5	-1.38648	4.30986	9.110221	-24.4	-12.8	-0.5	1
5.005	-1.60884	4.19868	9.03828	-21.2	-10.2	-0.9	1
5.01	-1.57614	4.12674	9.14946	-18	-8.2	-1.6	1
5.015	-1.49766	4.23792	9.14946	-14.9	-6.7	-1.6	1
5.02	-1.57614	4.30986	8.93364	-12.6	-4.6	-2.1	1
5.025	-1.64808	4.3491	8.93364	-10.5	-3	-1.9	1
5.03	-1.64808	4.3818	8.93364	-8.1	-1.3	-2.3	1
5.035	-1.60884	4.30986	8.96634	-6.6	0	-2.5	1
5.04	-1.83774	4.3491	8.82246	-4.9	0.6	-2.5	1
5.045	-1.98816	4.42104	8.894401	-3.5	1.4	-2.8	1
5.05	-2.0274	4.46028	8.8617	-2.4	2.2	-2.6	1
5.055	-2.13858	4.56492	8.78322	-1.1	2.9	-3	1
5.06	-2.21052	4.60416	8.82246	-1.1	3.3	-2.8	1
5.065	-2.289	4.6434	8.75052	-0.8	3.2	-2.7	1
5.07	-2.289	4.56492	8.78322	-0.2	3.2	-2.8	1
5.075	-2.40018	4.53222	8.82246	0.4	3.2	-2.5	1
5.08	-2.40018	4.60416	8.894401	1.1	3.2	-2.1	1
5.085	-2.43942	4.53222	8.8617	1.8	3.1	-1.6	1
5.09	-2.3217	4.56492	8.8617	2.5	3	-1.5	1
5.095	-2.3217	4.6434	8.82246	3.5	3	-1.6	1
5.1	-2.21052	4.6761	8.711281	3.7	3	-1.3	1
5.105	-2.13858	4.75458	8.78322	4.5	3.1	-1.2	1
5.11	-2.0274	4.6761	8.8617	5.4	3.9	-1.3	1
5.115	-2.0601	4.71534	8.82246	6.4	4.4	-1.2	1
5.12	-2.13858	4.6761	8.78322	7.1	4.5	-1.5	1
5.125	-2.13858	4.60416	8.78322	7.6	5.2	-1.4	1
5.13	-2.09934	4.60416	8.8617	8.6	5.7	-1.9	1
5.135	-1.94892	4.6434	8.894401	10	6.5	-1.9	1
5.14	-1.98816	4.60416	9.00558	11.5	7.8	-1.8	1
5.145	-1.94892	4.56492	9.03828	12.8	9.1	-1.3	1
5.15	-2.0601	4.49298	9.110221	15	9.9	-1.6	1
5.155	-2.36094	4.3818	9.110221	17	10.8	-1.8	1
5.16	-2.5506	4.30986	9.07752	19.9	12.1	-1.5	1
5.165	-2.77296	4.15944	9.07752	22.8	12	-1.5	1
5.17	-2.85144	4.01556	9.33258	25.9	11.7	-0.6	1
5.175	-2.77296	3.83244	9.293341	30.1	11.2	0.3	1
5.18	-2.70102	3.86514	9.47646	34.3	10.2	1.1	1
5.185	-2.62254	4.23792	9.14946	36.8	8.7	1.8	1
5.19	-2.51136	4.3818	8.96634	40.9	6.5	2.1	1
5.195	-1.38648	3.83244	9.07752	44.5	5.5	2.2	1
5.2	-2.289	5.16006	8.67858	50.6	9.1	3.7	1
5.205	-1.45842	5.59824	8.5347	52.6	7.9	3	1
5.21	-1.87698	4.6434	8.35158	49.7	8.3	4.2	1
5.215	-1.75926	6.00372	7.985341	48.9	8.7	4.2	1
5.22	-1.42572	6.29802	7.84146	47.7	8.9	3.9	1
5.225	-0.9744601	6.114901	7.985341	42	9.8	2.6	1
5.23	-1.64808	5.97102	7.73028	37.9	9.7	1.6	1
5.235	-2.40018	6.00372	7.586401	33.7	9.8	1	1
5.24	-2.77296	5.74866	7.5537	29.8	10	0.9	1
5.245	-2.96262	5.67672	7.586401	25.7	9.3	0.8	1
5.25	-2.92338	5.78136	7.69758	20.6	8.9	1	1
5.255	-2.89068	5.8206	7.69758	17.4	8.3	1.5	1
5.26	-2.70102	5.78136	7.76952	14	7.6	1.8	1
5.265	-2.66178	5.74866	7.880701	10.9	6.7	2.1	1
5.27	-2.74026	5.487061	8.057281	8.6	6.3	1.7	1
5.275	-2.85144	5.30394	8.2404	7	6	1.6	1
5.28	-3.0411	5.08158	8.42352	6.8	5.6	2	1
5.285	-3.18498	4.89846	8.63934	7.7	4.7	2.7	1
5.29	-3.3027	4.78728	8.75052	9.8	4.5	4.2	1
5.295	-3.22422	4.60416	8.96634	12.5	4.2	5.1	1
5.3	-3.11304	4.60416	9.07752	15.7	4.1	6.7	1
5.305	-2.92338	4.49298	9.14946	19.8	3.9	8	1
5.31	-2.89068	4.3818	9.293341	25.2	4.6	10.7	1
5.315	-2.77296	4.42104	9.293341	30.5	5.6	12.7	1
5.32	-2.62254	4.49298	9.260641	36.2	5.8	13.7	1
5.325	-2.40018	4.46028	9.2214	42.2	6.4	15.6	1
5.33	-2.24976	4.23792	9.47646	48.9	7.7	16.7	1
5.335	-2.289	3.94362	9.5157	59.1	10.1	18.9	1
5.34	-2.40018	3.34848	9.659581	70	12.1	21.3	1
5.345	-2.62254	3.45966	9.80346	82.8	13.7	23.9	1
5.35	-2.89068	3.38772	10.09122	95.3	13.7	27.8	1
5.355	-2.5506	3.94362	10.13046	107.3	11.5	29.9	1
5.36	-1.98816	4.82652	10.1697	117.9	10.2	31.2	1
5.365	-1.75926	5.487061	10.2024	126	9.7	31.4	1
5.37	-2.0274	6.04296	9.80346	131.3	8.6	31	1
5.375	-1.68732	6.63156	9.00558	132.4	6	30.1	1
5.38	-0.7455601	7.03704	8.63934	130.2	6	27.5	1
5.385	-0.56244	7.62564	8.711281	126.2	10.3	24.9	1
5.39	-1.57614	8.18154	8.2404	120	14.2	22.4	1
5.395	-1.75926	7.51446	7.808761	113.5	16.1	17.7	1
5.4	-2.13858	7.88724	7.33134	107.9	16.8	13.7	1
5.405	-1.94892	8.58702	7.2267	102.5	14.8	9.2	1
5.41	-2.0274	8.475841	7.33134	93.6	12	3.7	1
5.415	-3.3027	7.62564	8.02458	82.7	7.2	-1.1	1
5.42	-4.91808	5.120821	9.91464	71	0.1	-6.3	1
5.425	-5.814061	1.91622	12.45216	46.8	-9.1	-15.5	1
5.43	-6.41574	0.8436601	15.1074	10.7	-17.6	-30.9	1
5.435	-6.00372	0	16.52004	-22.1	-22.3	-44	1
5.44	-5.40204	-1.02678	16.4154	-57.9	-21.7	-58.5	1
5.445	-6.00372	-3.53814	14.19834	-100.6	-17.9	-72.8	1
5.45	-5.591701	-5.5263	12.89034	-128.1	-15.1	-82.7	1
5.455	-5.78136	-6.52038	11.11146	-150.5	-12.7	-92.6	1
5.46	-6.71658	-4.86576	8.894401	-166.4	-11.7	-99.4	1
5.465	-5.55246	-5.120821	7.44252	-174.9	-18.4	-97.3	1
5.47	-2.85144	-9.2868	3.04764	-183.4	-27	-93.3	1
5.475	0.2943	-12.41946	-1.48458	-180.8	-31	-88	1
5.48	2.0601	-11.79162	-2.60946	-149.8	-29.7	-68.1	1
5.485	2.77296	-7.704121	0.10464	-114.9	-27.4	-45.1	1
5.49	-3.97632	5.74866	3.41388	-84.7	-32.9	-9.3	1
5.495	-9.71844	25.28364	14.66922	-62.1	-83	59.2	1
5.5	0.7848001	46.55172	34.53774	-73	-137.2	95.1	1
5.505	6.677341	3.27654	-0.6867	-198.1	-96.4	40.1	1
5.51	3.52506	11.0526	-7.481761	-197.7	-46.9	38.7	1
5.515	-1.87698	36.04848	2.83182	-126.7	-19.9	51.7	1
5.52	-3.8259	30.18864	-3.77358	-109.2	-4.8	47.1	1
5.525	-6.71658	25.76106	-9.659581	-104.9	1.4	48.8	1
5.53	-8.894401	30.1494	-5.44782	-74.7	-4.4	48.5	1
5.535	-8.18154	16.76856	0.47088	-57.6	-20	35.4	1
5.54	1.308	8.65896	7.076281	-56.9	-32	7.3	1
5.545	7.95918	4.15944	12.77916	-54.7	-29.5	-5.2	1
5.55	7.76952	-0.73248	14.59728	-61.5	-15.4	-0.7	1
5.555	3.15228	0.0327	13.36122	-56.5	-7.2	5.3	1
5.56	0.44472	0.8109601	11.11146	-46.4	-8.3	-0.9	1
5.565	3.15228	3.83244	10.34628	-27	-6.7	-6.1	1
5.57	2.36094	5.67672	9.91464	-10.6	2.2	-6.7	1
5.575	-0.22236	5.19276	9.587641	-2.2	13.2	-8.8	1
5.58	-2.43942	4.42104	9.842701	5	20.5	-10.1	1
5.585	-2.36094	4.12674	9.76422	10.7	20.7	-10.7	1
5.59	-2.0274	4.3818	9.587641	14.5	19	-10.4	1
5.595	-2.0601	4.71534	9.260641	15.7	18.6	-10	1
5.6	-2.5506	4.9377	8.894401	16.9	18.8	-9.4	1
5.605	-3.41388	5.04888	8.63934	17.3	18.4	-9.1	1
5.61	-4.46682	5.120821	8.312341	17.2	17	-8	1
5.615	-4.95078	5.232	8.16846	16.5	13.3	-5.8	1
5.62	-4.61724	5.27124	8.2404	14.7	9.9	-3.7	1
5.625	-3.93708	5.16006	8.312341	12.6	6.6	-1.5	1
5.63	-3.37464	5.08158	8.495461	10.4	4.9	0.2	1
5.635	-2.74026	5.00964	8.5347	9	4.1	1.4	1
5.64	-2.36094	5.19276	8.495461	9.4	3.5	1.4	1
5.645	-2.24976	5.27124	8.495461	8.8	3.9	2.1	1
5.65	-2.3217	5.16006	8.5674	8.1	4.1	2.6	1
5.655	-2.289	5.19276	8.45622	7.2	3.5	2.3	1
5.66	-2.09934	5.27124	8.45622	6.9	2.7	2.1	1
5.665	-1.87698	5.37588	8.38428	6.7	1.8	1.7	1
5.67	-1.87698	5.37588	8.38428	5.8	2	1.4	1
5.675	-1.94892	5.27124	8.35158	4.6	2.1	0.7	1
5.68	-2.09934	5.08158	8.38428	3.6	1.9	0.4	1
5.685	-2.24976	5.08158	8.42352	2.8	1.6	-0.3	1
5.69	-2.24976	5.120821	8.312341	2.5	1.6	-0.7	1
5.695	-2.24976	5.08158	8.312341	1.8	1.6	-0.5	1
5.7	-2.24976	5.04888	8.38428	1.2	1.6	-0.8	1
5.705	-2.17128	5.120821	8.35158	1.1	1.4	-1.3	1
5.71	-2.0274	5.27124	8.38428	-0.1	1.4	-1.5	1
5.715	-1.98816	5.27124	8.35158	-0.9	1.4	-2.3	1
5.72	-2.09934	5.27124	8.2404	-1.9	1.2	-2.8	1
5.725	-2.17128	5.232	8.2404	-3.4	1.2	-3.3	1
5.73	-2.21052	5.19276	8.38428	-4.8	1.1	-3.5	1
5.735	-2.289	5.120821	8.38428	-6.5	1.1	-3.5	1
5.74	-2.3217	4.9704	8.5347	-7	1.1	-4.4	1
5.745	-2.289	4.71534	8.67858	-7.2	1.4	-4.2	1
5.75	-2.3217	4.6761	8.711281	-6.4	1.9	-4.6	1
5.755	-2.36094	4.71534	8.82246	-5.2	2.2	-3.9	1
5.76	-2.40018	4.6434	8.894401	-4.3	2.5	-3.1	1
5.765	-2.289	4.75458	8.8617	-3.1	2.3	-3	1
5.77	-2.24976	4.6761	9.00558	-0.9	2.9	-2.7	1
5.775	-2.21052	4.60416	9.110221	0.2	3.2	-2.7	1
5.78	-2.21052	4.6434	9.00558	2.6	4.4	-2	1
5.785	-2.36094	4.60416	9.03828	5.2	4.9	-1.9	1
5.79	-2.51136	4.60416	9.03828	7.4	5.6	-0.9	1
5.795	-2.40018	4.49298	9.00558	9.8	6.3	0	1
5.8	-2.43942	4.49298	9.03828	12.7	7	0	1
5.805	-2.58984	4.56492	9.07752	15.5	8	0.4	1
5.81	-2.74026	4.49298	9.110221	18.3	8.8	0.9	1
5.815	-2.74026	4.42104	9.14946	21.7	9.8	2.6	1
5.82	-2.70102	4.23792	9.293341	25.9	10.9	4.2	1
5.825	-4.23792	3.94362	9.260641	31	12.5	6.5	1
5.83	-3.3027	4.0548	9.14946	36.6	9.2	7.9	1
5.835	-2.17128	4.3491	9.188701	41.5	8.2	9.6	1
5.84	-2.70102	3.68202	9.36528	46.3	9.6	12.6	1
5.845	-4.01556	3.94362	9.40452	51.5	10.1	15.1	1
5.85	-2.09934	3.86514	9.110221	55.9	4	14.2	1
5.855	-1.0464	4.3491	9.260641	63.2	2.8	14.7	1
5.86	-1.87698	4.46028	9.188701	69.1	7.3	17	1
5.865	-2.0601	4.60416	9.14946	74.2	9.2	17.7	1
5.87	-1.308	4.78728	9.2214	79.1	9.4	17	1
5.875	-0.8632801	4.86576	9.188701	84.7	10.3	16.6	1
5.88	-1.38648	5.120821	8.93364	91.2	14.1	17.2	1
5.885	-2.17128	5.41512	8.75052	95.1	16.3	17.8	1
5.89	-2.43942	5.59824	8.42352	96.8	14.5	18.3	1
5.895	-2.17128	5.8206	8.16846	98.5	11.6	18.2	1
5.9	-2.09934	6.00372	8.09652	100.5	10.8	18.4	1
5.905	-2.70102	6.26532	7.985341	99.4	10	20.3	1
5.91	-3.00186	6.186841	7.62564	97.3	7.6	21.2	1
5.915	-2.85144	6.26532	7.44252	95.3	3.9	21.4	1
5.92	-2.62254	6.409201	7.33134	92.4	2.4	21	1
5.925	-2.62254	6.44844	7.2594	88.4	1.4	21.9	1
5.93	-2.70102	6.52038	6.82776	83.3	0.5	21.4	1
5.935	-2.62254	6.781981	6.422281	77.9	-0.7	20.9	1
5.94	-2.36094	7.076281	5.99064	70.2	-1.6	18.6	1
5.945	-1.83774	7.37058	5.77482	63.2	-1.6	16.8	1
5.95	-1.19682	7.62564	5.55246	56	-1.6	14.7	1
5.955	-0.9352201	7.88724	5.33664	47.8	-1.2	12.3	1
5.96	-0.9352201	8.03112	5.120821	39.5	-0.4	9.9	1
5.965	-0.8632801	8.03112	5.2647	29.2	0.2	6	1
5.97	-0.8959801	7.998421	5.2974	21.1	0.6	2.8	1
5.975	-1.12488	7.91994	5.591701	13.1	0.9	-0.2	1
5.98	-1.45842	7.73682	5.73558	5	1	-2.7	1
5.985	-1.60884	7.59294	5.918701	-2.5	0.8	-5	1
5.99	-1.57614	7.44252	6.023341	-9.7	0.7	-8	1
5.995	-1.57614	7.44252	6.06258	-16.3	0.9	-10	1
6	-1.64808	7.298641	6.2457	-23.5	1.8	-12	1
6.005	-1.68732	7.18746	6.46152	-28.5	2.8	-13	1
6.01	-1.72656	6.9978	6.572701	-33.3	3.5	-14.4	1
6.015	-1.83774	6.85392	6.74928	-37.4	4.4	-15.9	1
6.02	-1.87698	6.74274	6.82776	-41.2	5.6	-17.3	1
6.025	-1.98816	6.63156	6.97164	-44.7	6.7	-19.4	1
6.03	-1.98816	6.6708	7.2594	-48	7.4	-19.8	1
6.035	-2.13858	6.89316	7.952641	-49.4	8.4	-21	1
6.04	-2.70102	6.082201	8.13576	-50.9	8.2	-21.1	1
6.045	-2.96262	5.59824	8.312341	-50.8	6.9	-19	1
6.05	-3.22422	5.34318	8.711281	-48.5	6	-18.8	1
6.055	-3.93708	5.16006	8.8617	-45.3	6.1	-17.5	1
6.06	-4.53876	5.00964	8.93364	-39.4	5.3	-14.5	1
6.065	-4.91808	4.86576	8.93364	-34.4	3.4	-11.1	1
6.07	-5.02926	4.71534	9.110221	-29.1	1.5	-6.3	1
6.075	-4.99002	4.6761	9.14946	-21	-0.2	-1.2	1
6.08	-4.578001	4.6434	9.188701	-14.6	-1.3	3	1
6.085	-4.0548	4.53222	9.36528	-7.2	-2.1	7.4	1
6.09	-3.75396	4.3491	9.587641	0.4	-1.6	11.9	1
6.095	-3.52506	4.30986	9.659581	8.8	-1.8	15.4	1
6.1	-3.37464	4.27062	9.731521	18.4	-2	19.4	1
6.105	-3.18498	4.53222	9.692281	28	-1.7	23.4	1
6.11	-2.96262	4.6761	9.986581	41.3	-0.7	27.9	1
6.115	-3.26346	4.75458	10.1697	52.7	0.1	31.5	1
6.12	-3.67548	4.9377	10.38552	63.2	0	34.3	1
6.125	-3.71472	5.120821	10.78446	74.9	-2.5	37	1
6.13	-2.96262	5.487061	11.07222	85.1	-8.2	39.4	1
6.135	-2.0274	5.30394	11.00028	98	-11.1	41.7	1
6.14	-1.98816	5.56554	10.89564	108.2	-8.4	44.1	1
6.145	-1.7985	6.29802	11.11146	118.4	-3	44.6	1
6.15	-2.09934	7.076281	11.29458	125.7	1.6	45.5	1
6.155	-2.21052	6.7035	11.00028	131.9	4.6	46.2	1
6.16	-3.11304	6.781981	11.00028	135	6.1	44.5	1
6.165	-3.00186	6.92586	11.32728	136.2	5.3	41.3	1
6.17	-3.86514	6.00372	11.87664	130	6	34.2	1
6.175	-9.796921	0.66054	14.59728	119.2	7	28.1	1
6.18	-20.94762	-5.16006	15.21204	80.3	-7.2	3.4	1
6.185	-28.68444	-8.95326	16.27152	39.8	-29.6	-43.1	1
6.19	-30.11016	-12.56988	15.97722	-1.7	-60.4	-103.9	1
6.195	-26.1273	-13.70784	14.74116	-44.8	-98.6	-174	1
6.2	-20.42442	-16.36308	11.87664	-75.8	-116	-222.7	1
6.205	-12.426	-18.76326	9.76422	-101.8	-118.5	-261	1
6.21	-6.677341	-18.76326	8.38428	-121.3	-102.5	-285.8	1
6.215	-2.70102	-16.06878	6.97164	-132	-75.4	-293	1
6.22	1.308	-12.60258	6.64464	-134.5	-50.9	-276.7	1
6.225	5.1012	-7.076281	8.606641	-133.3	-35.5	-239.6	1
6.23	7.91994	-1.32108	9.36528	-136.5	-37.5	-168.9	1
6.235	9.084061	6.59232	10.78446	-141.4	-54.4	-95.1	1
6.24	9.53532	22.73958	12.77916	-143.6	-96.6	-9.3	1
6.245	19.33224	49.57974	27.85386	-146.5	-140	74.9	1
6.25	18.65862	18.65208	3.48582	-235.6	-94.9	77.4	1
6.255	13.51164	21.60162	-9.659581	-260.4	-29.8	98.2	1
6.26	2.96262	42.8697	-3.11958	-202.7	17.9	138.1	1
6.265	-2.74026	38.33748	-12.30828	-192.1	47.1	152.2	1
6.27	-7.24632	39.25308	-16.70316	-177.1	59.2	164.2	1
6.275	-9.646501	41.76444	-14.52534	-139.3	50.7	167	1
6.28	-7.76952	32.87658	-11.32728	-105.4	17	141.1	1
6.285	-2.92338	20.93454	-0.24852	-84	-10.9	102.5	1
6.29	8.48238	8.88132	8.42352	-84.3	-32.2	59.2	1
6.295	17.83458	2.13204	14.63652	-85.7	-37.5	33.3	1
6.3	15.61752	-1.94892	16.84704	-81.4	-14.4	25.9	1
6.305	4.23792	-1.13796	13.7994	-70.7	3.3	15	1
6.31	4.16598	1.65462	11.8374	-49.2	0.2	-6.7	1
6.315	2.47212	4.0548	11.07222	-22.4	12.5	-10.3	1
6.32	-0.18312	4.46028	9.842701	-9.1	23.8	-13.7	1
6.325	-3.22422	5.19276	9.47646	0.8	30.6	-15.8	1
6.33	-2.96262	4.27062	9.587641	7.8	33.1	-18.3	1
6.335	-2.74026	4.6761	9.110221	9.8	31.2	-17.9	1
6.34	-4.53876	4.82652	8.606641	11.2	28.1	-15.7	1
6.345	-6.304561	4.78728	8.02458	10.9	23.4	-13.8	1
6.35	-7.095901	5.16006	7.65834	9.9	18.1	-11.4	1
6.355	-7.095901	5.34318	7.69758	7.2	12.7	-7.9	1
6.36	-5.70288	5.00964	8.09652	4.1	7	-3.6	1
6.365	-3.63624	4.71534	8.495461	1	1.6	-0.8	1
6.37	-2.21052	4.6761	8.63934	0	-0.5	0.2	1
6.375	-1.90968	5.00964	8.75052	1.1	-1.1	0.4	1
6.38	-1.98816	5.120821	8.78322	2.2	-0.7	0.7	1
6.385	-2.13858	5.00964	8.78322	3	-0.2	0.4	1
6.39	-2.0601	4.86576	8.894401	3.8	0.4	0.5	1
6.395	-2.0601	4.71534	9.00558	5.3	0.9	0.9	1
6.4	-1.98816	4.71534	9.03828	7.7	1.5	0.5	1
6.405	-2.0274	4.75458	9.110221	9.5	2	0	1
6.41	-2.17128	4.78728	9.00558	11.2	3	-0.9	1
6.415	-2.24976	4.78728	8.96634	13.2	3	-0.6	1
6.42	-2.36094	4.60416	9.03828	15.8	3.3	-0.6	1
6.425	-2.47212	4.3818	9.188701	18.2	4.6	0.3	1
6.43	-2.89068	4.23792	9.188701	20.9	6.1	1.9	1
6.435	-3.22422	4.30986	9.260641	25.7	6.7	3.8	1
6.44	-3.3027	4.12674	9.40452	30.1	7.3	5.8	1
6.445	-4.16598	2.87106	9.692281	34.6	7.5	9.2	1
6.45	-4.80036	3.4989	9.62034	41	6.3	13.5	1
6.455	-4.91808	4.3491	9.842701	49.2	4.1	17.3	1
6.46	-4.68918	3.53814	9.731521	55.4	0.3	22.6	1
6.465	-3.93708	4.56492	9.731521	61.5	-1.6	25.9	1
6.47	-3.0738	4.53222	9.731521	67.1	-2.2	28.9	1
6.475	-3.0738	4.23792	9.692281	73.7	-2.2	32.9	1
6.48	-2.8122	4.6434	9.587641	80.2	-2.5	35	1
6.485	-1.98816	4.86576	9.62034	85.5	-3.7	35.8	1
6.49	-2.3217	5.5263	9.80346	89.8	-4.6	36.7	1
6.495	-1.98816	5.34318	9.188701	92.3	-9.5	37.5	1
6.5	-0.9352201	6.00372	9.14946	95.4	-13.6	36.8	1
6.505	-0.22236	5.78136	9.07752	98.9	-14.4	36.6	1
6.51	-0.8240401	6.63156	9.5157	101.2	-11.4	36.6	1
6.515	-1.90968	6.781981	9.40452	101.9	-11	35.7	1
6.52	-2.89068	6.52038	8.5674	98.8	-13.1	32.4	1
6.525	-3.18498	7.14822	8.63934	96	-15.3	28.5	1
6.53	-3.52506	5.487061	9.00558	89.2	-20.6	24	1
6.535	-5.8533	1.13796	10.81716	72.5	-26.1	13.5	1
6.54	-9.796921	0.8436601	12.09246	52.8	-29.9	0.2	1
6.545	-12.83802	0.7717201	12.38022	31.7	-37.3	-18.4	1
6.55	-14.04138	-1.87698	11.14416	8.6	-50.8	-37.8	1
6.555	-13.06038	-3.97632	9.80346	-11.9	-64	-61.3	1
6.56	-10.24818	-3.27654	10.01928	-28.9	-69.3	-87.2	1
6.565	-7.31826	-2.79912	10.60134	-44.7	-64	-110.5	1
6.57	-5.44128	-3.86514	9.2214	-67.8	-46.4	-130.6	1
6.575	-3.93708	-5.56554	7.2267	-83	-29.1	-139.5	1
6.58	-2.8122	-8.436601	3.91746	-90.9	-11.4	-142.3	1
6.585	-1.75926	-10.464	1.15758	-88.3	3.9	-140.8	1
6.59	-0.9744601	-10.32012	0.7586401	-70.6	16.8	-132	1
6.595	-1.49766	-6.00372	2.13858	-45	29.6	-116.4	1
6.6	-10.28742	20.16282	13.61628	-24.1	16.1	-83	1
6.605	3.8259	31.51626	32.1768	-19.3	-33.8	-33	1
6.61	3.60354	-3.24384	5.696341	-119.9	-55.5	-37.2	1
6.615	5.29086	7.5537	-0.94176	-142.5	-58.3	-32.4	1
6.62	6.23262	26.72244	8.63934	-96.6	-52.8	-17.7	1
6.625	7.65834	22.07904	3.84552	-91.3	-45.5	-10.2	1
6.63	7.65834	18.42972	-1.3407	-88.2	-26.2	1.9	1
6.635	5.29086	25.43406	-0.07194	-69.4	-5.8	17.4	1
6.64	2.62254	27.01674	-0.61476	-52.8	5.8	29.5	1
6.645	0.07194	22.44528	-1.30146	-41.8	9.3	39	1
6.65	-3.0738	15.55212	2.83182	-33.2	3.3	35.2	1
6.655	-1.49766	9.247561	7.004341	-32.3	-5.8	13	1
6.66	3.37464	4.30986	10.01928	-33.9	-9.2	-2.4	1
6.665	5.44128	3.05418	11.79816	-34.1	-7.5	-5.3	1
6.67	4.12674	2.79912	11.11146	-33.4	-3.7	-6.1	1
6.675	1.45842	2.21052	9.47646	-31.5	2	-8.6	1
6.68	0.9352201	5.97102	9.14946	-21.2	9.1	-12.1	1
6.685	-0.71286	4.0548	8.894401	-17.2	15.8	-13.4	1
6.69	-2.89068	5.16006	8.96634	-12	19.5	-13	1
6.695	-4.3491	4.49298	9.33258	-6.3	20.6	-13.1	1
6.7	-4.0875	4.0875	9.188701	-5.2	17.4	-11.4	1
6.705	-3.71472	4.46028	9.110221	-1.4	12.8	-9.2	1
6.71	-3.78666	4.78728	8.606641	-1.2	9.4	-7.9	1
6.715	-3.97632	5.120821	8.42352	-2.2	7.4	-6.2	1
6.72	-3.90438	5.27124	8.35158	-3.3	5.3	-5.6	1
6.725	-3.52506	5.16006	8.38428	-5.4	3.7	-4.9	1
6.73	-3.0411	5.08158	8.42352	-7	2.2	-4.8	1
6.735	-2.5506	5.08158	8.312341	-8.4	1.4	-4.9	1
6.74	-2.24976	5.08158	8.45622	-9.1	0.5	-4.1	1
6.745	-2.09934	4.86576	8.711281	-9.3	0.4	-4.5	1
6.75	-1.94892	4.71534	8.75052	-9	1.1	-4.4	1
6.755	-2.0274	4.6761	8.8617	-9.1	0.5	-4.6	1
6.76	-2.09934	4.6761	8.78322	-7.5	2.5	-4.7	1
6.765	-2.09934	4.78728	8.711281	-5.6	3.9	-5.1	1
6.77	-2.09934	4.75458	8.711281	-4.5	4.9	-5.2	1
6.775	-2.289	4.6761	8.711281	-3.7	6	-4.6	1
6.78	-2.43942	4.6761	8.82246	-2.6	6.1	-4.8	1
6.785	-2.5506	4.60416	8.78322	-2.1	5.5	-4.2	1
6.79	-2.66178	4.60416	8.82246	-1.4	4.9	-4	1
6.795	-2.66178	4.60416	8.8617	-0.2	4.9	-3.6	1
6.8	-2.70102	4.53222	8.894401	0.7	4.6	-3.2	1
6.805	-2.58984	4.56492	8.894401	2.2	4.2	-2.6	1
6.81	-2.47212	4.60416	8.8617	4	4.2	-2	1
6.815	-2.40018	4.71534	8.82246	5.2	4.8	-2.4	1
6.82	-2.24976	4.6761	8.78322	6	4.9	-1.7	1
6.825	-2.289	4.6761	8.78322	7.4	5.3	-1.5	1
6.83	-2.40018	4.75458	8.8617	9.1	5.9	-1.4	1
6.835	-2.289	4.6434	8.93364	10.3	6.4	-0.9	1
6.84	-2.3217	4.49298	9.00558	11.6	7	-0.9	1
6.845	-2.36094	4.56492	9.00558	14.2	8	-0.7	1
6.85	-2.47212	4.60416	8.96634	16.5	8.5	-0.6	1
6.855	-2.5506	4.56492	8.96634	18.3	9.1	-0.7	1
6.86	-2.66178	4.53222	9.00558	20.9	9.3	-0.6	1
6.865	-2.47212	4.23792	9.2214	24.1	10	-1.1	1
6.87	-2.17128	4.0875	9.5157	28	11	-0.8	1
6.875	-1.83774	3.64932	9.947341	35.5	13	-0.2	1
6.88	-2.289	3.31578	10.2024	44.5	16.3	0.3	1
6.885	-2.289	2.46558	10.60134	55.7	17.8	1	1
6.89	-2.51136	2.98224	10.5294	68.6	20	3.2	1
6.895	-2.8122	2.0601	10.78446	81.7	21	7	1
6.9	-3.97632	2.24322	10.09122	93.3	19.1	10.7	1
6.905	-2.17128	4.3491	10.05852	105.7	14.7	12.1	1
6.91	-3.60354	4.78728	9.260641	115	17.7	17.3	1
6.915	-3.26346	5.27124	8.495461	115.8	14.4	17.1	1
6.92	-2.51136	5.74866	8.38428	115.3	10.7	16.6	1
6.925	-1.75926	6.114901	7.985341	113.1	10.8	17.1	1
6.93	-1.7985	6.29802	7.481761	108.2	11.6	18.3	1
6.935	-2.66178	6.59232	6.899701	101.1	11.9	19.6	1
6.94	-2.89068	6.6708	6.605401	95.9	8.8	18.4	1
6.945	-2.289	6.814681	6.13452	88.9	4.6	15.4	1
6.95	-1.60884	7.33134	5.84676	80.6	3.2	11.9	1
6.955	-1.23606	7.88724	5.22546	70.9	4	9.5	1
6.96	-1.0137	8.36466	4.75458	59.4	5.1	6.8	1
6.965	-0.7848001	8.65896	4.42758	46.8	5.1	4.4	1
6.97	-0.8959801	8.809381	4.3164	29.5	5.9	0	1
6.975	-1.49766	8.84208	4.17252	15.4	6.4	-3.2	1
6.98	-2.0601	8.61972	4.13982	0.9	6	-6.3	1
6.985	-2.21052	8.32542	4.2837	-14.1	5.1	-9.4	1
6.99	-2.47212	8.21424	4.6434	-28	4	-12.2	1
6.995	-2.47212	8.142301	5.19276	-43.4	3.8	-16	1
7	-2.74026	7.776061	5.84676	-55	3.9	-17.5	1
7.005	-3.18498	6.9978	5.99064	-65.8	3.3	-18.4	1
7.01	-3.37464	6.85392	6.605401	-74.5	1.2	-19.3	1
7.015	-3.5643	6.33726	6.97164	-81.7	-0.7	-20.7	1
7.02	-3.8259	5.93178	7.44252	-87.6	-2.5	-21	1
7.025	-3.93708	5.67672	8.057281	-92.2	-4.3	-21	1
7.03	-3.75396	5.08158	8.38428	-94.1	-7.2	-21.2	1
7.035	-3.63624	4.86576	8.8617	-93.4	-9.8	-19.7	1
7.04	-4.01556	4.82652	9.5157	-91	-11.6	-17.8	1
7.045	-4.16598	3.4989	9.293341	-87.3	-15.5	-13.4	1
7.05	-3.78666	3.86514	10.2024	-78.6	-15.8	-10.8	1
7.055	-3.15228	3.34848	10.41822	-69.7	-15.5	-9.1	1
7.06	-3.52506	2.43288	10.5294	-61	-15.6	-6	1
7.065	-3.26346	3.42696	10.49016	-48.2	-14.6	-4.4	1
7.07	-2.0601	3.13266	10.71252	-35.6	-13.7	-2.7	1
7.075	-1.08564	3.13266	10.89564	-23.9	-11.9	-0.8	1
7.08	-0.8632801	3.2046	10.78446	-7.7	-6.3	0.6	1
7.085	-0.67362	3.34848	10.74522	4.4	-1.1	1.6	1
7.09	-0.7455601	3.57084	10.56864	16.1	3.9	1.2	1
7.095	-1.34724	3.64932	10.38552	27.5	10	1.4	1
7.1	-1.68732	3.64932	10.41822	40.4	14.2	1.4	1
7.105	-3.11304	3.24384	10.2024	55.7	18.8	3.4	1
7.11	-2.47212	3.42696	10.13046	67.2	18.8	4.4	1
7.115	-2.3217	3.05418	10.56864	80.4	21.2	7.4	1
7.12	-3.22422	2.6487	10.8564	94.2	24	12.4	1
7.125	-5.591701	2.17128	11.00028	109.8	26.9	18.6	1
7.13	-4.87884	2.17128	11.1834	126.5	24.7	22.3	1
7.135	-4.20522	2.6487	11.58234	145.3	24.5	27.7	1
7.14	-4.49952	2.83836	11.79816	167.6	27.1	35	1
7.145	-4.46682	3.4989	12.02052	183.6	28.6	41.7	1
7.15	-5.48052	4.3818	12.4914	196.6	23.7	49.7	1
7.155	-3.63624	4.46028	12.05322	206.7	15.4	55.3	1
7.16	-1.90968	4.75458	12.20364	215.2	15.3	57.4	1
7.165	-2.66178	6.74274	11.47116	220.7	21.3	60.5	1
7.17	-2.40018	5.85984	10.01928	222.2	21.4	59	1
7.175	-0.33354	6.63156	8.82246	220	19.9	51.5	1
7.18	-0.41202	7.88724	7.04358	214.3	23.4	44.4	1
7.185	-0.9744601	6.814681	2.6814	195	23.5	33.3	1
7.19	-2.13858	6.89316	-0.32046	168.5	16.8	21.2	1
7.195	-1.98816	1.1772	0.43164	134.4	5.3	9.9	1
7.2	0.2616	3.02148	2.21052	83.9	-4.7	-7.9	1
7.205	2.74026	4.89846	1.55652	47.8	-7.9	-19.4	1
7.21	2.5506	9.43068	-3.11958	16.8	-4.9	-26.9	1
7.215	0.63438	17.21328	-8.13576	-6.5	-1.8	-35.2	1
7.22	-0.41202	23.88408	-13.07346	-20.8	-12.1	-40.9	1
7.225	0.9744601	22.77882	-12.02052	-30.3	-29.2	-49.8	1
7.23	2.58984	13.00806	-2.24976	-44	-30.5	-54.3	1
7.235	1.19682	8.809381	2.9757	-69.9	-15.5	-51.5	1
7.24	-4.61724	7.59294	5.120821	-94	-2.5	-45	1
7.245	-9.947341	6.85392	6.422281	-103.9	-3.7	-46.2	1
7.25	-9.796921	6.74274	8.75052	-106.4	-13.4	-49.4	1
7.255	-8.26002	5.8206	11.00028	-104.3	-22.2	-43.6	1
7.26	-8.93364	4.01556	11.32728	-100.5	-23	-24	1
7.265	-9.49608	3.64932	11.65428	-93	-18.3	-8.7	1
7.27	-8.82246	2.43288	11.62158	-80.6	-19.4	4.2	1
7.275	-7.507921	1.87698	12.5241	-55.6	-23.5	19.6	1
7.28	-5.3628	1.87698	13.7994	-29.6	-24	30.8	1
7.285	-2.21052	2.3217	15.32322	0.7	-21	39.4	1
7.29	0.22236	2.0601	16.67046	32	-12.6	46.2	1
7.295	0.33354	1.62192	16.4481	63.9	-1.2	52.5	1
7.3	-0.18312	2.79912	16.16034	99.4	5.3	55.2	1
7.305	1.12488	3.09342	15.90528	137.4	5.7	56.2	1
7.31	2.0274	4.23792	16.95822	182.9	14.7	53.6	1
7.315	1.75926	4.86576	17.4291	212.7	28	49.2	1
7.32	0.48396	5.45436	16.67046	235.4	37.5	42.2	1
7.325	-0.37278	6.9651	16.27152	256.6	41.9	34.7	1
7.33	-1.0137	8.84208	15.68946	271.3	41.1	27.8	1
7.335	-0.48396	9.541861	13.91058	277.1	42.3	13.3	1
7.34	-0.9352201	9.541861	13.21734	271.4	47.3	-1.3	1
7.345	-3.00186	5.00964	13.72746	252.7	46.7	-18.4	1
7.35	-6.795061	-1.80504	20.6991	212.3	37.5	-36.8	1
7.355	-10.81062	-3.94362	25.2771	145.8	16.8	-63.9	1
7.36	-10.1697	-15.40824	26.65704	67.8	-18.4	-89.5	1
7.365	-4.99002	-20.52906	23.3478	-0.2	-59.5	-103.3	1
7.37	-1.308	-22.3341	22.0071	-59.8	-90.4	-106.4	1
7.375	1.34724	-20.601	23.85792	-103.9	-98.2	-101.4	1
7.38	2.21052	-17.03016	25.42098	-155.7	-97.6	-89.6	1
7.385	3.26346	-15.99684	23.38704	-213.9	-91.8	-77	1
7.39	1.34724	-17.14134	18.44934	-273.4	-82.9	-60.4	1
7.395	2.47212	-15.59136	11.43846	-336.2	-77	-36.5	1
7.4	4.0875	-15.1074	1.62846	-370.3	-77.9	-11.4	1
7.405	2.0601	-6.3765	-3.91746	-374.8	-79.1	22.9	1
7.41	-5.25162	40.65918	18.01116	-350.4	-82.3	61.6	1
7.415	-10.35936	50.4234	17.93922	-360.2	-74.4	59	1
7.42	-4.49952	12.67452	-35.62992	-469.5	-18	-17	1
7.425	-16.52004	54.1512	-24.18492	-409.5	6.4	5.3	1
7.43	-21.3204	56.72796	-33.1578	-288.8	-6.6	13.7	1
7.435	-4.8396	56.72796	-44.3412	-269.6	-18.1	9.1	1
7.44	-2.85144	56.72796	-34.90398	-168.2	-11.7	18.2	1
7.445	-9.3849	37.26492	-16.4481	-125.3	-3.9	24.7	1
7.45	-2.85144	4.01556	1.48458	-134.7	-8.8	12.1	1
7.455	13.92366	0.8436601	17.61222	-129.5	-35.1	-17.3	1
7.46	11.71314	-0.2943	19.64616	-142.3	-33.4	-15.8	1
7.465	-2.85144	-1.83774	14.4534	-167.3	-19.1	-13	1
7.47	-9.86886	-2.3217	9.91464	-165.7	-24	-17.7	1
7.475	-5.14044	1.65462	10.41822	-128.1	-29.1	-26.6	1
7.48	1.72656	3.97632	14.08716	-72.5	-21.7	-23.6	1
7.485	4.61724	-0.10464	14.63652	-47.8	-9.3	-18.5	1
7.49	-0.8240401	-1.10526	13.61628	-27.3	4.2	-13.7	1
7.495	-5.51322	1.91622	10.38552	-8.5	10	-10.9	1
7.5	-4.46682	5.120821	9.03828	5.8	7.9	-9.2	1
7.505	-0.63438	5.34318	9.587641	17	8.4	-7.1	1
7.51	1.15758	4.01556	10.13046	21.4	13.6	-6.3	1
7.515	0.37278	3.90438	9.80346	27.8	19.5	-6.8	1
7.52	-1.49766	4.75458	8.96634	34	23.8	-7.8	1
7.525	-3.3027	5.67672	8.27964	39.1	26.9	-8.7	1
7.53	-3.75396	5.19276	8.495461	41.7	27.1	-8.6	1
7.535	-3.8259	4.53222	8.711281	42.4	26.7	-8.5	1
7.54	-4.23792	4.53222	8.894401	44.8	24.5	-6.5	1
7.545	-4.0875	3.68202	9.07752	47.6	21.8	-4.9	1
7.55	-4.0548	4.53222	9.14946	53.4	21.5	-2.6	1
7.555	-4.3164	4.56492	9.110221	58	20.6	-0.6	1
7.56	-4.12674	4.23792	9.33258	62.2	19	1.4	1
7.565	-4.87884	3.2046	9.80346	70.7	17.9	6	1
7.57	-4.12674	3.34848	9.731521	79.5	15.9	8.9	1
7.575	-1.57614	3.94362	10.41822	92.4	15.5	12.8	1
7.58	-1.98816	3.31578	10.8564	104.3	20.8	18.7	1
7.585	-3.48582	2.616	10.49016	117.8	23.8	22.7	1
7.59	-1.64808	1.80504	11.29458	134.4	21.7	22.9	1
7.595	-2.51136	1.51074	11.32728	156.9	27.7	29.5	1
7.6	-4.0548	2.09934	11.43846	183.8	33	39.9	1
7.605	-3.90438	3.02148	11.72622	203.8	32.1	45.4	1
7.61	-3.11304	4.9704	13.07346	221.2	27.6	53.4	1
7.615	-3.18498	4.49298	11.94858	229.4	25.1	60.9	1
7.62	-3.90438	6.186841	12.45216	234.2	28.5	62.4	1
7.625	-4.0875	7.2594	11.54964	236.9	31.5	59.3	1
7.63	-4.23792	7.22016	11.43846	239.3	27.6	56.4	1
7.635	-1.83774	7.03704	11.03952	239.1	26.1	49.3	1
7.64	-0.7848001	8.36466	11.29458	240.3	33.2	42.4	1
7.645	-1.45842	9.025201	11.36652	237.1	43	37.5	1
7.65	-4.16598	9.35874	10.71252	228.2	47.8	31.7	1
7.655	-4.38834	5.41512	12.70722	209.2	40.8	25.4	1
7.66	-2.74026	-1.06602	18.30546	159.6	38.1	7.6	1
7.665	-3.71472	-3.02148	22.3341	99.2	35.9	-4.4	1
7.67	-4.578001	-9.62034	22.07904	31.9	22.8	-12.1	1
7.675	-6.97818	-13.85826	20.62716	-42.9	2	-13.8	1
7.68	-7.99188	-15.40824	20.62716	-94.8	-14.6	-18.2	1
7.685	-6.526921	-16.14072	21.86322	-145.3	-34	-24	1
7.69	-3.45312	-17.35716	20.22822	-196.2	-49.9	-29.4	1
7.695	0.63438	-19.79004	15.25128	-246.4	-55.7	-34.5	1
7.7	4.12674	-24.3288	7.04358	-285.5	-49.6	-38.8	1
7.705	4.42758	-23.07312	-0.7978801	-300.7	-39.9	-35.5	1
7.71	3.60354	-12.89688	-2.43288	-266	-37.1	-7.2	1
7.715	-1.23606	-1.32108	4.9377	-223.7	-40.6	29.2	1
7.72	-5.74212	31.14348	23.85792	-207.4	-51.2	60.1	1
7.725	-5.63094	46.40784	32.13756	-237.1	-51.7	52	1
7.73	-0.63438	4.6434	-15.83334	-349.1	-22.7	3	1
7.735	-9.156001	43.05282	-13.07346	-301.2	0	8.6	1
7.74	-13.62936	51.5679	-12.20364	-228.4	-22.8	14.4	1
7.745	-2.47212	45.89118	-29.2011	-229.6	-42.5	-3.9	1
7.75	-0.44472	56.72796	-20.0451	-150.2	-45.5	1.1	1
7.755	4.27716	55.80582	-23.9691	-103.6	-40.8	1	1
7.76	-0.41202	35.71494	-6.97164	-62.7	-27.4	11	1
7.765	-1.19682	6.55962	3.70164	-65.5	-14.3	11	1
7.77	3.67548	-0.7717201	13.28928	-66.3	-14.3	-7	1
7.775	6.56616	-0.8109601	18.0831	-60.9	-20.6	-11.6	1
7.78	0	0	0	0	0	0	1
7.785	0	0	0	0	0	0	1
7.79	0	0	0	0	0	0	1
7.795	-1.15758	6.29802	8.606641	-28.6	-11.1	-11.2	1
7.8	0.8959801	5.37588	9.986581	-16.1	-6	-10.7	1
7.805	0.44472	3.42696	10.92834	-7	0.4	-8.9	1
7.81	-0.44472	2.943	10.41822	-1.9	4.8	-8.3	1
7.815	-2.0274	3.97632	9.5157	4.4	8.2	-6.9	1
7.82	-3.18498	4.9377	8.495461	8.8	10.1	-6.4	1
7.825	-3.15228	5.74866	8.09652	11.4	10.8	-6.4	1
7.83	-2.62254	5.67672	8.495461	13.5	11.2	-5.9	1
7.835	-2.17128	4.82652	9.03828	13.5	11.6	-6	1
7.84	-1.83774	4.42104	9.188701	14.4	11.7	-4.7	1
7.845	-2.17128	4.6434	8.8617	16.8	13	-3.8	1
7.85	-2.74026	5.04888	8.606641	18.1	14.2	-3.1	1
7.855	-3.26346	5.120821	8.495461	19	14.3	-2.7	1
7.86	-3.3027	4.9704	8.45622	19.8	13	-2	1
7.865	-2.92338	5.19276	8.495461	19.9	11.2	-1	1
7.87	-2.74026	5.08158	8.5347	20.2	9.9	-0.7	1
7.875	-2.66178	5.16006	8.495461	19.9	8.6	-0.6	1
7.88	-2.62254	5.34318	8.27964	19.6	7.7	-0.4	1
7.885	-2.74026	5.63748	8.207701	19.1	7.4	0	1
7.89	-2.85144	5.59824	8.02458	18.4	6.4	0	1
7.895	-3.00186	5.487061	7.985341	17.5	4.7	0.2	1
7.9	-3.18498	5.41512	7.880701	15.7	3.2	1.1	1
7.905	-3.3354	5.5263	7.73028	12.6	2.1	2.1	1
7.91	-3.15228	5.56554	7.84146	10.2	0.8	2.4	1
7.915	-2.92338	5.59824	7.808761	7.8	0	2.6	1
7.92	-2.8122	5.63748	7.84146	5.4	-0.9	2.5	1
7.925	-2.58984	5.67672	7.84146	2.8	-1.6	3.2	1
7.93	-2.40018	5.74866	7.9134	0	-1.9	2.8	1
7.935	-2.17128	5.8206	7.952641	-2.4	-2.6	2.3	1
7.94	-2.13858	5.89254	7.9134	-5.7	-2.8	1.6	1
7.945	-2.13858	5.78136	7.880701	-8	-2.8	0.7	1
7.95	-2.21052	5.74866	8.02458	-9.5	-3.5	-0.5	1
7.955	-2.21052	5.45436	8.207701	-10.8	-3.7	-0.8	1
7.96	-2.43942	5.487061	8.207701	-20.1	0.2	-1.1	1
7.965	-2.3217	5.27124	8.35158	-15.8	-2.4	-1.7	1
7.97	-2.21052	5.19276	8.45622	-14.2	-3.2	-1.8	1
7.975	-2.289	5.08158	8.606641	-13.5	-2.8	-1.8	1
7.98	-2.24976	5.00964	8.67858	-12.8	-2.2	-1.8	1
7.985	-2.17128	4.78728	8.75052	-12.1	-1.8	-1.4	1
7.99	-2.13858	4.71534	9.00558	-10	-0.9	-1.4	1
7.995	-2.09934	4.49298	9.03828	-7.5	0.3	-1.2	1
8	-1.94892	4.53222	9.110221	-3.5	0.9	-0.9	1
8.005	-1.87698	4.53222	9.14946	-0.2	2.3	-1.1	1
8.01	-1.90968	4.49298	9.188701	3.9	3.9	-1	1
8.015	-2.0274	4.42104	9.260641	8.1	5.4	-0.7	1
8.02	-2.17128	4.42104	9.293341	12.7	6.5	-0.9	1
8.025	-2.3217	4.30986	9.40452	18.9	8.7	-1.9	1
8.03	-2.51136	4.15944	9.47646	25.3	10.7	-1	1
8.035	-2.5506	4.12674	9.5484	32.3	12.4	-0.6	1
8.04	-3.18498	3.94362	9.76422	40.8	14.8	1.2	1
8.045	-3.75396	3.68202	9.692281	49.6	15.1	3.2	1
8.05	-3.00186	3.4989	9.875401	58.1	13.5	4.1	1
8.055	-3.0411	2.943	10.05852	67.9	14.9	7.4	1
8.06	-3.48582	2.72718	9.91464	80.8	16.3	13.7	1
8.065	-3.78666	3.34848	9.842701	93.3	15.6	19.7	1
8.07	-3.41388	4.27062	9.76422	103.4	14.5	23.9	1
8.075	-2.77296	4.82652	9.437221	111.3	12.5	24.9	1
8.08	-2.77296	5.45436	9.2214	116.2	10.2	25.2	1
8.085	-3.3027	5.78136	8.93364	117.8	6.5	26.1	1
8.09	-2.85144	6.15414	8.27964	116.3	1.8	25.8	1
8.095	-1.90968	6.7035	8.02458	113.6	0	25.1	1
8.1	-2.51136	6.9651	6.71658	106.3	-0.7	26.7	1
8.105	-2.36094	7.37058	5.84676	99.3	-3.5	28.1	1
8.11	-1.2753	7.66488	5.00964	89.7	-7.9	24.4	1
8.115	-1.12488	8.21424	4.68264	80.2	-7.6	20.7	1
8.12	-1.19682	8.58702	4.24446	68.6	-7.7	16.2	1
8.125	-1.0137	8.547781	4.3164	56.9	-7.9	12.9	1
8.13	-1.0137	8.436601	4.42758	44.8	-5.8	9.8	1
8.135	-1.308	8.18154	4.6107	29.8	-3.5	6.5	1
8.14	-1.87698	7.88724	4.6434	19.2	-2.3	5.3	1
8.145	-2.289	7.66488	5.08158	10	-2.2	3.6	1
8.15	-2.43942	7.44252	5.55246	1.1	-2.4	1.5	1
8.155	-2.74026	7.22016	6.023341	-6.1	-2.7	0.3	1
8.16	-3.26346	6.89316	6.572701	-11.9	-1.8	0.7	1
8.165	-3.78666	6.3765	7.298641	-15.6	-2	1.8	1
8.17	-3.93708	5.89254	7.985341	-17.6	-3.1	3.5	1
8.175	-3.93708	5.487061	8.42352	-17.5	-3.7	6.2	1
8.18	-3.52506	5.27124	8.5347	-13.9	-3.7	8.6	1
8.185	-2.74026	5.16006	8.75052	-8.7	-4.4	11.4	1
8.19	-2.17128	5.16006	8.67858	-3.7	-3.9	13.4	1
8.195	-1.87698	5.27124	8.78322	2.1	-3.5	15	1
8.2	-1.15758	5.5263	8.8617	7	-2.8	14.3	1
8.205	-0.2943	5.59824	8.75052	12.1	-2.6	12.8	1
8.21	0.18312	5.85984	8.5347	17	-1.6	10.9	1
8.215	0.37278	6.114901	8.312341	20.7	0	7.7	1
8.22	0.2616	6.33726	8.13576	23.9	2	4	1
8.225	0.0327	6.48768	7.952641	26.8	4.2	1.5	1
8.23	-0.2616	6.74274	7.76952	29.1	7.2	-1.9	1
8.235	-0.18312	6.89316	7.5537	30.8	8.7	-5.3	1
8.24	-0.2943	7.076281	7.11552	30	9.8	-7.5	1
8.245	-0.56244	7.33134	6.572701	26.4	11.8	-11.1	1
8.25	-0.8240401	7.66488	6.06258	22	13.8	-13.9	1
8.255	-1.0464	7.808761	5.73558	16.8	15	-16.1	1
8.26	-1.308	7.91994	5.44782	9.6	15.3	-18.5	1
8.265	-1.68732	7.95918	5.33664	1.3	15.6	-21.7	1
8.27	-2.24976	7.808761	5.40858	-7	15.7	-24.3	1
8.275	-2.96262	7.66488	5.55246	-15.8	15.2	-25.9	1
8.28	-3.60354	7.481761	5.9514	-25.6	14.4	-26.7	1
8.285	-4.3164	7.403281	6.82776	-31.2	11.5	-26.3	1
8.29	-4.578001	6.33726	7.076281	-36.5	8.1	-23.6	1
8.295	-5.21892	6.00372	7.586401	-39.2	7.2	-20.8	1
8.3	-5.63094	5.67672	7.952641	-38.3	6.3	-17.5	1
8.305	-5.63094	5.37588	8.312341	-34.8	4.1	-11.9	1
8.31	-5.44128	5.04888	8.82246	-30.9	2.7	-7.2	1
8.315	-4.99002	4.60416	9.14946	-25.1	1.3	-2.5	1
8.32	-4.27716	4.49298	9.437221	-16.6	0.1	2.8	1
8.325	-3.41388	4.46028	9.80346	-6	-0.4	6.7	1
8.33	-2.85144	4.42104	10.09122	4.4	0.3	9.9	1
8.335	-2.5506	4.15944	10.38552	15.7	0.6	12.3	1
8.34	-2.40018	3.75396	10.74522	31.4	1.6	15.7	1
8.345	-2.3217	3.42696	11.00028	47	2.5	18.9	1
8.35	-2.85144	3.42696	11.11146	65.1	3.2	23.5	1
8.355	-3.63624	3.57084	11.47116	83.5	3.7	28.7	1
8.36	-4.16598	4.19868	12.34752	102.8	2.9	32.8	1
8.365	-4.23792	3.4989	11.98128	124	-0.2	39.9	1
8.37	-4.12674	4.01556	12.05322	142.8	-2.8	45.2	1
8.375	-4.01556	4.3818	12.1644	162.7	-6.4	50	1
8.38	-3.86514	5.08158	12.63528	181.3	-8.8	53.8	1
8.385	-3.5643	6.22608	12.5241	196.4	-10.7	57.9	1
8.39	-3.86514	7.108981	12.60258	208.8	-10.1	59.8	1
8.395	-3.90438	6.85392	12.1644	216.9	-9.2	61.2	1
8.4	-4.42758	6.9978	10.89564	220.9	-8.1	59.4	1
8.405	-5.51322	8.475841	11.03952	222.5	-11	54	1
8.41	-5.814061	10.54248	12.4914	217.9	-20.3	44	1
8.415	-7.99188	11.38614	13.36122	205.3	-33.9	30.6	1
8.42	-9.044821	4.56492	14.66922	179	-63.5	14.7	1
8.425	-10.62096	-6.48768	17.65146	123.4	-99.5	-17.5	1
8.43	-15.12702	-8.436601	21.93516	69.4	-105.8	-57.2	1
8.435	-14.1918	-7.03704	27.12792	15.6	-104.4	-104.3	1
8.44	-13.1781	-9.397981	25.6041	-43.4	-96.1	-147.9	1
8.445	-13.55088	-14.00214	21.86322	-101.8	-83.3	-181.7	1
8.45	-13.02768	-17.24598	18.59322	-151.2	-68.5	-211.6	1
8.455	-10.88256	-17.21328	14.56458	-190.8	-62.3	-234.1	1
8.46	-6.75582	-15.21858	11.54964	-228.9	-63	-239.4	1
8.465	-1.60884	-15.84642	8.5674	-253.1	-63	-230.3	1
8.47	5.3301	-19.1295	2.79258	-265.8	-54.4	-214.8	1
8.475	9.986581	-19.7181	-1.77888	-257.8	-30.1	-181	1
8.48	11.00028	-15.88566	-1.15758	-228.2	-6.3	-138.8	1
8.485	10.20894	-9.46992	3.84552	-195.3	14.9	-88.7	1
8.49	1.38648	6.082201	6.20646	-174.3	28.8	-36.1	1
8.495	-2.85144	23.66172	17.21328	-165.4	-3.4	45.3	1
8.5	-10.09776	35.19828	20.22822	-200.7	-63	119.4	1
8.505	7.57986	54.7725	25.20516	-245.4	-104.7	142.1	1
8.51	8.93364	18.5409	-14.1264	-346.2	-42.6	95.6	1
8.515	1.83774	40.03134	-19.20798	-321	7.8	109.3	1
8.52	-5.814061	56.32248	-14.41416	-232.1	24.1	115	1
8.525	-2.58984	51.90144	-29.34498	-227	23.2	104.6	1
8.53	-3.3027	56.72796	-23.9691	-170.9	11.8	109.3	1
8.535	-1.64808	52.01262	-20.77104	-111	-11.7	92.5	1
8.54	-3.11304	24.80622	-2.3544	-96.2	-38.7	56.4	1
8.545	13.4397	2.616	9.62034	-103.2	-55.8	7.8	1
8.55	20.87568	-2.50482	19.57422	-92.1	-45	-8.9	1
8.555	12.64836	-4.53222	19.13604	-90.7	-18	-4.8	1
8.56	4.76766	-1.91622	11.36652	-88.4	-0.9	-14	1
8.565	-3.37464	4.78728	10.67328	-56.6	12.9	-19	1
8.57	-7.3575	5.120821	8.2404	-32	20.8	-22.8	1
8.575	-8.07036	4.53222	10.78446	-14.8	26.8	-21.2	1
8.58	-3.0411	2.09934	11.43846	-5.8	16.5	-17.7	1
8.585	-1.0137	2.6487	10.81716	0.4	11	-13.2	1
8.59	-4.49952	4.86576	8.45622	4.9	12.7	-10.3	1
8.595	-6.71658	6.04296	7.481761	5.7	11.2	-8.1	1
8.6	-4.8396	5.93178	7.9134	4.9	6.5	-6.5	1
8.605	-2.74026	5.34318	8.38428	2.3	3.5	-4.4	1
8.61	-2.24976	5.00964	8.42352	0	2.1	-3	1
8.615	-1.98816	4.89846	8.63934	-0.7	1.3	-2.8	1
8.62	-1.72656	4.86576	8.75052	-0.5	1.2	-2.9	1
8.625	-1.87698	4.86576	8.78322	0.1	2.3	-3	1
8.63	-2.24976	4.86576	8.894401	2.6	4.3	-2.7	1
8.635	-2.62254	4.60416	9.00558	4.9	5.3	-3	1
8.64	-2.62254	4.49298	9.03828	7	5.7	-2.4	1
8.645	-2.40018	4.56492	9.03828	9.3	6	-2.1	1
8.65	-2.13858	4.6434	9.07752	11.9	6.3	-1.8	1
8.655	-2.289	4.71534	9.03828	15.1	7.5	-1.3	1
8.66	-2.47212	4.71534	8.93364	17	8.1	-1.4	1
8.665	-2.66178	4.6434	8.93364	19.1	8.3	-1.1	1
8.67	-2.47212	4.42104	9.188701	22.1	8.8	-1.5	1
8.675	-2.43942	4.49298	9.2214	26.6	9.5	-1.4	1
8.68	-2.40018	3.90438	9.587641	30.9	10	-0.9	1
8.685	-2.92338	3.64932	9.80346	37.1	12	-0.7	1
8.69	-2.36094	3.75396	9.947341	48	12.9	-0.2	1
8.695	-2.0274	2.79912	10.34628	57.2	13.8	1.6	1
8.7	-3.97632	1.83774	10.5294	69	16.1	5.9	1
8.705	-3.67548	3.16536	9.986581	83.8	14.2	10.9	1
8.71	-3.00186	4.86576	9.986581	93.9	14.4	14.2	1
8.715	-3.41388	4.71534	9.110221	97.7	13.8	16.1	1
8.72	-3.11304	5.93178	8.67858	98.7	11.4	15.1	1
8.725	-2.85144	6.29802	8.02458	97.3	10	15.4	1
8.73	-2.92338	6.33726	7.62564	92.3	8.2	15.4	1
8.735	-2.66178	6.63156	7.2267	87.5	5.3	14.9	1
8.74	-2.70102	6.9978	6.97164	81.6	2.8	14.9	1
8.745	-3.15228	7.108981	6.71658	75.4	1.3	14.8	1
8.75	-3.3354	7.2594	6.46152	67.6	-2.3	13.9	1
8.755	-2.85144	7.59294	6.20646	58.8	-6	11.7	1
8.76	-1.98816	7.95918	5.77482	48.1	-10	10.1	1
8.765	-1.38648	8.07036	5.36934	34.3	-11.9	8.3	1
8.77	-1.0464	8.32542	5.19276	21.7	-11.1	6.6	1
8.775	-0.9352201	8.4039	5.00964	10.1	-9.8	4.1	1
8.78	-0.8240401	8.253481	4.53876	-3.3	-10.2	0.2	1
8.785	-0.71286	7.704121	3.81282	-17.6	-11.2	-3.9	1
8.79	-1.12488	7.91994	4.57146	-30.8	-11.1	-7.9	1
8.795	-1.60884	7.51446	5.36934	-42.4	-9.2	-9.7	1
8.8	-2.36094	7.37058	5.9514	-54.4	-6.5	-9.8	1
8.805	-2.89068	6.814681	6.023341	-63.3	-6.7	-9.5	1
8.81	-2.66178	6.22608	6.53346	-71.6	-9.1	-9.8	1
8.815	-2.17128	5.85984	7.51446	-77.9	-10.6	-10.2	1
8.82	-1.90968	5.45436	8.16846	-82.3	-10	-9.8	1
8.825	-2.3217	5.08158	8.5347	-86	-9.3	-9.4	1
8.83	-3.0411	4.78728	8.78322	-86.6	-9	-9.1	1
8.835	-3.5643	4.56492	8.8617	-86.3	-9.2	-9.1	1
8.84	-3.48582	4.56492	9.14946	-84.2	-9.5	-9.1	1
8.845	-3.00186	4.3818	9.47646	-81.5	-9.9	-7.3	1
8.85	-3.22422	4.46028	9.659581	-76.9	-11.5	-5.9	1
8.855	-2.8122	3.72126	9.437221	-71.6	-14.6	-5.1	1
8.86	-2.21052	4.30986	9.587641	-64.3	-14.3	-5.1	1
8.865	-2.8122	3.42696	10.2024	-56.4	-12.8	-5.3	1
8.87	-1.94892	3.31578	9.692281	-47.9	-14	-5.5	1
8.875	-2.40018	4.23792	10.05852	-36.8	-12.5	-6	1
8.88	-1.94892	3.4989	9.659581	-30.5	-10.6	-5.2	1
8.885	-1.45842	4.12674	9.62034	-22.1	-8.6	-4.1	1
8.89	-1.5369	4.0548	9.437221	-15.6	-6.6	-3.5	1
8.895	-1.34724	4.49298	9.293341	-10.2	-4.4	-3.3	1
8.9	-1.308	4.53222	9.07752	-6.1	-2.7	-3.2	1
8.905	-1.0464	4.78728	9.03828	-3.3	-1	-3.9	1
8.91	-1.19682	4.89846	8.78322	-1	1.4	-4.6	1
8.915	-1.49766	5.04888	8.606641	0.4	2.6	-4.6	1
8.92	-1.7985	5.19276	8.38428	1	4.2	-5.2	1
8.925	-2.09934	5.27124	8.27964	0.9	5	-5.3	1
8.93	-2.36094	5.34318	8.16846	-1.3	4.9	-4.9	1
8.935	-2.43942	5.34318	8.16846	-4.7	4.2	-4.9	1
8.94	-2.43942	5.34318	8.207701	-7.4	3.9	-4.8	1
8.945	-2.40018	5.30394	8.207701	-9.1	3.2	-4.6	1
8.95	-2.58984	5.27124	8.2404	-11.4	2.2	-4.7	1
8.955	-2.89068	5.19276	8.312341	-13.4	2	-4.5	1
8.96	-3.3354	5.00964	8.35158	-14.6	1.1	-4.9	1
8.965	-3.3027	4.89846	8.495461	-15.5	0.1	-4.4	1
8.97	-3.0411	4.78728	8.67858	-16.1	-1.1	-3.7	1
8.975	-2.62254	4.6761	8.711281	-17	-2.1	-3	1
8.98	-2.289	4.71534	8.75052	-16.8	-2.3	-2.8	1
8.985	-2.09934	4.49298	8.8617	-15.4	-2.4	-3	1
8.99	-2.0601	4.53222	8.894401	-13.7	-1.8	-2.5	1
8.995	-2.17128	4.49298	9.00558	-11.5	-0.7	-2.4	1
9	-2.21052	4.53222	8.894401	-9.4	-0.7	-1.8	1
9.005	-2.0601	4.53222	8.93364	-7.1	-0.3	-1.8	1
9.01	-2.0274	4.53222	8.8617	-5.1	0.5	-1.7	1
9.015	-2.21052	4.49298	8.82246	-3.4	1.2	-1.5	1
9.02	-2.36094	4.60416	8.82246	-2	1.5	-2.2	1
9.025	-2.47212	4.6434	8.75052	-0.5	1.7	-1.7	1
9.03	-2.58984	4.6761	8.711281	1.2	2.4	-1.6	1
9.035	-2.62254	4.75458	8.63934	2.3	2.5	-1.1	1
9.04	-2.77296	4.78728	8.606641	2.6	2.1	-1	1
9.045	-2.8122	4.75458	8.5674	2.3	1.8	-0.6	1
9.05	-2.70102	4.75458	8.711281	2.8	1.6	0	1
9.055	-2.66178	4.78728	8.67858	3.2	1.1	0	1
9.06	-2.5506	4.75458	8.606641	3.2	0.7	0.5	1
9.065	-2.43942	4.75458	8.606641	3.7	0.8	0.4	1
9.07	-2.43942	4.71534	8.606641	4.2	0.8	0.2	1
9.075	-2.289	4.6434	8.711281	5	0.6	0.1	1
9.08	-2.24976	4.60416	8.711281	5.8	0.5	0.4	1
9.085	-2.289	4.60416	8.82246	6.5	1	0.7	1
9.09	-2.24976	4.49298	8.8617	8	2.1	0.6	1
9.095	-2.24976	4.49298	9.00558	9.8	3.2	1	1
9.1	-2.3217	4.46028	9.00558	12.3	3.7	1.1	1
9.105	-2.43942	4.3491	9.03828	15.8	5.1	0.6	1
9.11	-2.43942	4.3491	9.2214	18.8	6.5	0.9	1
9.115	-2.47212	4.15944	9.33258	22.5	8.1	0.9	1
9.12	-2.43942	4.0875	9.587641	28	9.5	1.1	1
9.125	-1.72656	3.45966	9.986581	34	11.9	1.1	1
9.13	-1.87698	3.02148	10.41822	43.5	15.4	1.4	1
9.135	-2.289	3.34848	10.31358	55.2	18.2	2.5	1
9.14	-2.89068	3.09342	10.60134	70.6	23.5	5.1	1
9.145	-4.27716	1.83774	10.56864	82.1	25.2	8.4	1
9.15	-2.51136	3.02148	10.74522	96.3	23	10.5	1
9.155	-3.75396	2.75988	10.89564	114.2	25.9	16.8	1
9.16	-2.77296	2.68794	10.38552	125.7	22.8	17.4	1
9.165	-1.38648	3.16536	10.45746	139.8	24.4	18.5	1
9.17	-1.49766	2.98224	10.24164	152.9	30.6	23.3	1
9.175	-2.51136	3.64932	9.5157	164.6	33.2	28.4	1
9.18	-3.18498	5.00964	9.731521	176.1	31.4	32.4	1
9.185	-1.57614	4.9704	9.692281	182.8	27.3	34	1
9.19	-1.5369	5.27124	9.03828	184.8	27.6	35.5	1
9.195	-2.36094	6.7035	9.5157	191.2	30.7	37.8	1
9.2	-3.45312	7.18746	9.260641	190.5	24.2	40	1
9.205	-2.8122	6.44844	8.606641	187.6	17.2	38.1	1
9.21	-2.21052	7.776061	9.07752	187.1	19.6	33.2	1
9.215	-1.64808	7.808761	9.00558	185.1	25.6	29.5	1
9.22	-1.7985	7.44252	8.13576	179.2	29.8	27	1
9.225	-2.289	8.436601	8.35158	175.9	34.2	24.7	1
9.23	-3.26346	9.43068	8.78322	170.6	35.7	23.5	1
9.235	-3.3354	9.025201	7.880701	161.6	33.4	21.7	1
9.24	-2.66178	9.50916	7.985341	151.6	30.1	17.7	1
9.245	-1.83774	10.137	8.09652	141.2	29.4	12.2	1
9.25	-1.12488	9.43068	8.606641	126.7	31.5	7.6	1
9.255	-1.19682	8.770141	10.13046	107.3	38	4.6	1
9.26	-2.17128	7.998421	11.25534	74.1	45.9	0.7	1
9.265	-2.85144	5.74866	11.90934	44.6	47.3	-0.2	1
9.27	-3.90438	4.01556	11.58234	14.8	44	-2.4	1
9.275	-5.068501	2.09934	11.58234	-18.6	35.8	-3.6	1
9.28	-5.63094	0.9156	11.54964	-42.9	25.9	-5.8	1
9.285	-5.02926	-0.25506	11.65428	-65.5	14.5	-8.7	1
9.29	-4.61724	-1.10526	11.1834	-89.3	4.4	-10.9	1
9.295	-5.14044	1.13796	10.5294	-110.4	-3.3	-10.9	1
9.3	-4.95078	2.53752	11.5104	-130.4	-15.2	-6.7	1
9.305	-4.8396	1.54344	11.03952	-154.5	-25.6	-5.9	1
9.31	-4.46682	0.25506	9.260641	-183.4	-33	-8	1
9.315	-4.12674	-0.51012	7.37058	-200.6	-36.4	-9.4	1
9.32	-3.97632	-1.51074	5.00964	-210.5	-39.2	-9	1
9.325	-3.75396	-2.50482	2.79258	-215.6	-41.9	-8.1	1
9.33	-3.3354	-2.79912	1.3407	-211.6	-43.6	-6.8	1
9.335	-2.66178	-2.72718	0.43164	-199.5	-43.6	-4.9	1
9.34	-2.0601	-2.79912	-0.17658	-185.5	-40.6	-3	1
9.345	-1.68732	-3.02148	-0.83058	-169.4	-34.5	-1.8	1
9.35	-1.64808	-3.4989	-1.30146	-150.9	-25.3	-0.5	1
9.355	-1.98816	-3.53814	-1.26876	-129	-13.5	-0.1	1
9.36	-2.51136	-3.90438	-1.52382	-104.7	-1.9	-2.1	1
9.365	-4.27716	-4.9377	-1.73964	-80	8.1	-5.3	1
9.37	-6.75582	-3.09342	0.47088	-46	17.6	-10.7	1
9.375	-7.84146	1.28838	4.2837	-21.2	23.3	-20.5	1
9.38	-9.3849	6.29802	5.73558	-11.2	24.4	-36.3	1
9.385	-21.43812	30.33252	8.711281	-2.2	13.4	-45.3	1
9.39	-9.53532	56.72796	38.78874	15	-89.6	20.3	1
9.395	-1.98816	14.55804	16.84704	-119.6	-144.7	-14.9	1
9.4	5.068501	-8.18154	-20.0124	-221.4	-121.8	-62.5	1
9.405	4.578001	42.49692	1.26876	-112.4	-105.2	-53.4	1
9.41	9.83616	40.65918	2.43288	-76.2	-107.5	-57.1	1
9.415	17.64492	27.01674	-10.96758	-108.9	-96.5	-57.1	1
9.42	17.45526	34.13226	0.90252	-84	-62.9	-38.5	1
9.425	5.25162	10.79754	4.9704	-81.5	-14.2	-21.5	1
9.43	-7.95918	6.00372	8.5347	-100	28	-17.5	1
9.435	-4.49952	-1.36032	12.05322	-107	7.5	-21.4	1
9.44	2.62254	-2.98224	13.65552	-102.9	-10	-18	1
9.445	2.5506	1.10526	10.74522	-90.6	-2	-19.2	1
9.45	-2.8122	3.45966	12.23634	-72.6	6.5	-20.5	1
9.455	-7.808761	3.90438	9.80346	-60.4	10.3	-19.8	1
9.46	-7.880701	2.83836	11.43846	-41.1	9.1	-14.9	1
9.465	-3.90438	1.10526	11.69352	-25	2.1	-8.6	1
9.47	0	1.1772	11.1834	-12.8	-0.8	-4.8	1
9.475	0.56244	3.42696	10.09122	-2.9	1.5	-4.2	1
9.48	-1.42572	5.37588	8.711281	1.8	6	-3.8	1
9.485	-2.89068	5.8206	7.952641	3.9	8.5	-3.7	1
9.49	-2.66178	5.41512	8.45622	6.7	9.8	-3.6	1
9.495	-1.90968	4.82652	8.8617	7.8	10	-4.3	1
9.5	-2.0601	4.89846	8.711281	7.4	10	-5.1	1
9.505	-2.96262	5.30394	8.312341	7.1	10.2	-4.6	1
9.51	-3.67548	5.56554	8.09652	5.5	9.3	-4.9	1
9.515	-3.71472	5.37588	8.207701	2.7	7	-4.4	1
9.52	-3.37464	5.19276	8.312341	0.7	4.6	-4.4	1
9.525	-3.22422	5.19276	8.27964	-0.7	2.4	-4.3	1
9.53	-3.41388	5.120821	8.16846	-2.5	1.2	-3.4	1
9.535	-3.3354	4.9704	8.312341	-3.9	-0.1	-2.9	1
9.54	-3.00186	4.71534	8.5674	-4	-2	-1.8	1
9.545	-2.77296	4.6434	8.711281	-4.3	-3	-1.6	1
9.55	-2.43942	4.56492	8.8617	-3.7	-3.1	-1.6	1
9.555	-2.17128	4.46028	8.894401	-2.2	-2.7	-0.9	1
9.56	-1.98816	4.42104	8.93364	-0.7	-1.8	-0.6	1
9.565	-1.90968	4.46028	8.96634	1.7	-0.2	-0.4	1
9.57	-1.87698	4.49298	8.96634	4.2	1.1	-0.2	1
9.575	-1.7985	4.53222	9.03828	6.4	2.1	0	1
9.58	-1.75926	4.56492	9.00558	8.9	3.5	0	1
9.585	-1.98816	4.60416	8.93364	10.9	5.4	0	1
9.59	-2.36094	4.60416	8.93364	12.5	6.5	0	1
9.595	-2.58984	4.56492	8.894401	14.7	7	0	1
9.6	-2.62254	4.56492	8.96634	17.2	7.4	0.2	1
9.605	-2.66178	4.46028	9.07752	19.1	7.8	0.1	1
9.61	-2.8122	4.15944	9.260641	21.6	8.6	1	1
9.615	-2.85144	4.01556	9.437221	25.2	8.5	1.7	1
9.62	-2.77296	3.83244	9.5484	30.7	9.1	2.5	1
9.625	-2.51136	3.86514	9.659581	39.4	9.8	4.1	1
9.63	-1.98816	3.24384	10.05852	47.1	11.7	6	1
9.635	-2.92338	2.9103	10.38552	57.8	15.8	8.4	1
9.64	-2.24976	3.16536	10.31358	69.8	16.8	9.1	1
9.645	-2.289	2.53752	11.11146	84	19	11.7	1
9.65	-3.48582	1.69386	10.81716	101.6	21.2	16.2	1
9.655	-3.0738	2.87106	11.32728	118.8	20.5	18.6	1
9.66	-3.41388	1.91622	11.11146	135.3	20.8	23.3	1
9.665	-2.24976	2.46558	11.39922	151.1	17.8	25.4	1
9.67	-2.43942	3.13266	11.69352	167.3	19.3	31	1
9.675	-3.41388	3.97632	11.47116	180.1	21.5	35.7	1
9.68	-4.12674	4.6761	11.58234	189.6	17.9	37.1	1
9.685	-2.5506	4.6761	11.39922	197.6	7.2	38	1
9.69	-2.40018	5.41512	11.00028	203.5	2.6	41	1
9.695	-3.26346	5.85984	10.38552	207.6	-1.4	46.4	1
9.7	-3.60354	6.15414	9.659581	208.2	-8.8	43	1
9.705	-6.082201	6.33726	8.96634	207	-10.7	30.2	1
9.71	-6.97818	6.9978	8.27964	202.4	-31.9	5.3	1
9.715	-6.49422	6.9651	8.82246	197.5	-65.8	-12.6	1
9.72	-4.38834	6.29802	9.5157	188	-103.3	-31	1
9.725	-1.0464	3.42696	11.43846	175	-134.8	-51.3	1
9.73	1.0464	0.0327	16.04916	143.3	-154	-72.1	1
9.735	0.7848001	-0.36624	20.77104	87.9	-156.8	-99.4	1
9.74	0.56244	-3.53814	21.24192	33.6	-142.8	-124.5	1
9.745	0.9744601	-6.00372	19.43034	-15.6	-126	-147.4	1
9.75	-0.44472	-9.692281	16.7751	-59.1	-111.6	-160.8	1
9.755	-1.38648	-11.38614	15.4344	-95.6	-105.7	-166.3	1
9.76	-0.9744601	-12.7857	14.88504	-127.1	-109.4	-168.7	1
9.765	-0.8240401	-12.41946	10.49016	-158	-116.6	-170.1	1
9.77	2.0274	-18.2793	3.0084	-190.3	-127.4	-161.8	1
9.775	4.46682	-23.14506	-2.3544	-192.5	-127.5	-151.6	1
9.78	6.41574	-22.3341	-2.17782	-162.5	-118	-136.2	1
9.785	-0.37278	-3.61008	1.77888	-124.3	-102	-119.8	1
9.79	0.44472	51.67908	43.72644	-83.1	-103.9	-96.4	1
9.795	-12.23634	21.1569	22.47798	-181.7	-87.3	-146.2	1
9.8	-15.80718	-15.1074	-25.78722	-319	-64.1	-167.8	1
9.805	-21.73896	41.90832	-0.90252	-202.5	-98.1	-137.6	1
9.81	-15.80718	43.75261	-10.41822	-162	-148.4	-170.5	1
9.815	-4.8396	47.62428	-24.51192	-174.5	-150.6	-190	1
9.82	8.6328	56.72796	-30.32598	-96.3	-121.3	-151.4	1
9.825	-29.61966	47.06838	-13.00152	-21.9	-16.1	-96.1	1
9.83	-23.42628	-2.28246	7.2594	-79.2	32.5	-27.9	1
9.835	1.75926	-12.34752	12.74646	-95.6	-24.7	-16.5	1
9.84	6.90624	1.58268	22.51722	-53.8	-17.7	-13.6	1
9.845	3.22422	-1.87698	14.4534	-55.5	-25.4	-5.7	1
9.85	-9.156001	0.43818	7.44252	-66.7	-25.4	0.4	1
9.855	-4.3164	8.65896	8.78322	-21.2	-26.2	3.1	1
9.86	2.8122	6.55962	10.01928	-11.1	-24.9	1.9	1
9.865	4.20522	4.0875	11.54964	-8.4	-17.7	2.6	1
9.87	3.3027	3.68202	10.24164	-3.9	-8	0.8	1
9.875	2.47212	5.67672	9.07752	1.3	0	-1.7	1
9.88	0.8632801	5.70942	9.03828	7	6.8	-5.5	1
9.885	-0.44472	4.75458	9.62034	10.3	12.6	-8.8	1
9.89	-2.0601	4.53222	9.188701	11.7	17.9	-10.3	1
9.895	-4.0875	4.78728	8.495461	11.8	19.8	-10.4	1
9.9	-5.02926	4.75458	8.35158	10.8	17.9	-9.3	1
9.905	-4.3491	4.71534	8.35158	8.6	13.6	-7	1
9.91	-3.18498	4.9704	8.42352	7.2	9.9	-5.3	1
9.915	-2.8122	5.19276	8.27964	6.3	8	-4.5	1
9.92	-3.3354	4.9704	8.35158	4.8	7.2	-4.1	1
9.925	-3.52506	4.78728	8.42352	3.4	6	-3.3	1
9.93	-3.37464	4.75458	8.495461	3.2	4.6	-2.8	1
9.935	-3.00186	4.75458	8.63934	3.9	3.2	-1.6	1
9.94	-2.66178	4.78728	8.63934	4.4	2	-1.2	1
9.945	-2.3217	4.75458	8.711281	4.6	1.9	-0.2	1
9.95	-2.0601	4.6761	8.82246	6.1	2.4	-0.2	1
9.955	-2.09934	4.6761	8.93364	7.8	2.8	-0.2	1
9.96	-2.36094	4.6434	8.8617	9.2	4.2	-0.4	1
9.965	-2.51136	4.6434	8.8617	10.7	4.9	-0.4	1
9.97	-2.74026	4.53222	8.894401	13.1	5.3	0	1
9.975	-2.77296	4.6434	8.8617	15.6	6	0.9	1
9.98	-2.70102	4.46028	9.07752	17	6.2	1.3	1
9.985	-2.62254	4.3818	9.188701	19.1	6.3	2.1	1
9.99	-2.51136	4.19868	9.293341	22.6	7.1	2.8	1
[truncated: 5,576 more rows]
