# Supplementary material for: Real-Time Detection of Freezing Motions in Parkinson's Patients for Adaptive Gait Phase Synchronous Cueing
Source: Front Neurol. 2021 Dec 6;12:720516. doi: 10.3389/fneur.2021.720516 (PMC8685223; doi:10.3389/fneur.2021.720516)
Supplement: Supplementary file 2 [file Data_Sheet_2.zip › data/S9/S9_right_foot_trial_1.csv]

time	acc_x	acc_y	acc_z	gyr_x	gyr_y	gyr_z	FoG
0	1.26876	5.33664	8.38428	0	0.6	-0.4	0
0.005	1.22952	5.40858	8.38428	0	0.7	-0.8	0
0.01	1.26876	5.36934	8.495461	0.2	0.6	-0.6	0
0.015	1.22952	5.44782	8.38428	0.2	0.2	0	0
0.02	1.26876	5.36934	8.38428	0.1	0.4	0	0
0.025	1.26876	5.33664	8.38428	0.1	0.6	-0.6	0
0.03	1.26876	5.33664	8.38428	0.3	0.6	-0.7	0
0.035	1.30146	5.36934	8.38428	0.2	0.5	-0.7	0
0.04	1.26876	5.36934	8.38428	0	0	-0.6	0
0.045	1.30146	5.44782	8.42352	0.3	0.4	-0.4	0
0.05	1.22952	5.40858	8.312341	0.2	0.2	0	0
0.055	1.26876	5.40858	8.312341	0	0	0	0
0.06	1.30146	5.2974	8.38428	0.2	0	-0.5	0
0.065	1.37994	5.33664	8.35158	0	0.3	-0.5	0
0.07	1.3407	5.33664	8.42352	0	0.2	-0.5	0
0.075	1.3407	5.36934	8.35158	0	0.5	-0.7	0
0.08	1.19028	5.40858	8.312341	0.4	0.1	-0.7	0
0.085	1.26876	5.44782	8.27964	0.7	0.2	-0.9	0
0.09	1.30146	5.33664	8.35158	0.1	0.7	-0.5	0
0.095	1.26876	5.40858	8.35158	0	0.4	-0.5	0
0.1	1.26876	5.36934	8.35158	0	0.4	-0.7	0
0.105	1.30146	5.33664	8.38428	-0.3	0.4	-0.5	0
0.11	1.30146	5.33664	8.312341	-0.4	0.9	-0.7	0
0.115	1.30146	5.36934	8.38428	-0.2	0.9	-0.7	0
0.12	1.30146	5.2974	8.35158	-0.1	0	-0.5	0
0.125	1.22952	5.36934	8.35158	0.2	0.2	-0.6	0
0.13	1.22952	5.36934	8.38428	-0.2	1	-0.5	0
0.135	1.30146	5.40858	8.42352	0.1	0.4	-0.8	0
0.14	1.26876	5.33664	8.38428	0.1	0.4	-0.9	0
0.145	1.30146	5.2974	8.38428	0	0	-1.2	0
0.15	1.22952	5.36934	8.38428	0	0.1	-1	0
0.155	1.30146	5.36934	8.35158	-0.1	0.7	-0.8	0
0.16	1.26876	5.36934	8.42352	-0.1	0.2	-0.8	0
0.165	1.22952	5.33664	8.38428	0	0.4	-0.4	0
0.17	1.30146	5.36934	8.38428	0.2	0.6	-0.1	0
0.175	1.26876	5.36934	8.35158	-0.1	1.1	-0.6	0
0.18	1.22952	5.40858	8.312341	0	0.9	-1.4	0
0.185	1.3407	5.33664	8.312341	0	0.8	-1.1	0
0.19	1.22952	5.44782	8.38428	0.1	0.6	-0.7	0
0.195	1.30146	5.36934	8.35158	0.4	0.9	-0.4	0
0.2	1.30146	5.33664	8.38428	0	0.7	-0.4	0
0.205	1.22952	5.36934	8.35158	-0.2	0.1	-0.6	0
0.21	1.19028	5.36934	8.35158	-0.4	0.6	-0.8	0
0.215	1.26876	5.36934	8.312341	0	0.3	-0.7	0
0.22	1.19028	5.40858	8.35158	0	0.6	-0.4	0
0.225	1.26876	5.33664	8.35158	0.6	0.4	-0.6	0
0.23	1.26876	5.40858	8.38428	0.5	0	-0.4	0
0.235	1.22952	5.33664	8.42352	0.4	0.9	-0.6	0
0.24	1.22952	5.44782	8.35158	0.2	0.3	-1.1	0
0.245	1.22952	5.44782	8.38428	0.5	0.1	-0.2	0
0.25	1.30146	5.25816	8.45622	0.5	0.4	-0.2	0
0.255	1.26876	5.40858	8.38428	0.6	1.1	-0.6	0
0.26	1.26876	5.36934	8.38428	0.7	0.9	-0.7	0
0.265	1.30146	5.40858	8.42352	0.6	0.4	-0.8	0
0.27	1.30146	5.36934	8.35158	0.2	0.7	-0.4	0
0.275	1.30146	5.36934	8.42352	-0.4	0.4	-0.5	0
0.28	1.30146	5.36934	8.42352	-0.2	0.9	-0.4	0
0.285	1.30146	5.44782	8.38428	0	0.4	-0.3	0
0.29	1.30146	5.36934	8.38428	0	0.4	-0.3	0
0.295	1.26876	5.40858	8.42352	0	0.7	-0.4	0
0.3	1.26876	5.36934	8.35158	0.4	0.5	-0.4	0
0.305	1.26876	5.44782	8.42352	0.2	0.5	-0.6	0
0.31	1.22952	5.40858	8.38428	-0.2	0.3	-0.7	0
0.315	1.30146	5.44782	8.42352	-0.2	0.3	-0.5	0
0.32	1.26876	5.36934	8.42352	0	0.4	-0.4	0
0.325	1.30146	5.40858	8.42352	-0.2	-0.2	-0.9	0
0.33	1.30146	5.33664	8.42352	-0.1	0.7	-1	0
0.335	1.26876	5.40858	8.38428	0.1	0.3	-0.9	0
0.34	1.22952	5.36934	8.42352	0	0.7	-0.5	0
0.345	1.26876	5.36934	8.35158	-0.2	0.9	-0.4	0
0.35	1.26876	5.2974	8.38428	0	0.4	-1	0
0.355	1.26876	5.33664	8.38428	0	0	-1	0
0.36	1.26876	5.36934	8.42352	-0.2	0.6	-0.7	0
0.365	1.30146	5.33664	8.38428	0.3	0.7	-0.2	0
0.37	1.26876	5.36934	8.42352	0.4	0	-0.9	0
0.375	1.19028	5.40858	8.38428	0.2	0.4	-0.4	0
0.38	1.26876	5.36934	8.42352	0.2	0.6	-0.4	0
0.385	1.26876	5.36934	8.38428	0.4	0.3	-0.6	0
0.39	1.30146	5.36934	8.42352	0.5	0.2	-0.5	0
0.395	1.22952	5.44782	8.38428	0.2	0.1	-0.4	0
0.4	1.26876	5.36934	8.38428	0.9	0.5	-0.8	0
0.405	1.30146	5.40858	8.35158	0.6	0.5	-1.1	0
0.41	1.26876	5.36934	8.312341	0.4	0.4	-0.7	0
0.415	1.26876	5.36934	8.38428	0	0.3	-0.4	0
0.42	1.30146	5.33664	8.38428	0.1	0.3	-0.3	0
0.425	1.26876	5.36934	8.35158	0	0.7	-0.2	0
0.43	1.22952	5.40858	8.38428	0.2	0.9	-0.3	0
0.435	1.22952	5.48052	8.35158	0.4	0.2	0	0
0.44	1.3407	5.36934	8.42352	0.4	0.5	-0.4	0
0.445	1.3407	5.40858	8.495461	0.2	0.3	-0.4	0
0.45	1.22952	5.36934	8.42352	0.3	0.5	-0.3	0
0.455	1.26876	5.36934	8.38428	0.7	1	-0.8	0
0.46	1.22952	5.36934	8.35158	0.3	0.7	-1	0
0.465	1.26876	5.33664	8.312341	0	0.5	-0.4	0
0.47	1.22952	5.36934	8.38428	0.2	0.2	-0.2	0
0.475	1.22952	5.44782	8.38428	0.4	0.2	-0.4	0
0.48	1.30146	5.36934	8.42352	0.5	0.3	-0.5	0
0.485	1.26876	5.44782	8.38428	0	0.2	-0.9	0
0.49	1.30146	5.2974	8.42352	0.2	0.2	-0.7	0
0.495	1.30146	5.40858	8.35158	0.5	0.1	-0.6	0
0.5	1.30146	5.33664	8.38428	0.3	0.3	-0.4	0
0.505	1.22952	5.36934	8.35158	0.4	0	-0.2	0
0.51	1.26876	5.2974	8.38428	0.6	0.5	-0.7	0
0.515	1.26876	5.33664	8.42352	0.2	0	-0.9	0
0.52	1.22952	5.36934	8.38428	0.7	0.2	-0.4	0
0.525	1.22952	5.36934	8.38428	0.3	0.2	-0.7	0
0.53	1.22952	5.36934	8.35158	0.6	0.3	-0.8	0
0.535	1.26876	5.44782	8.35158	0.9	-0.1	-0.4	0
0.54	1.26876	5.40858	8.35158	0.7	0.6	-0.6	0
0.545	1.26876	5.36934	8.38428	0.9	0.9	-0.6	0
0.55	1.30146	5.2974	8.38428	1.1	0.5	-0.4	0
0.555	1.26876	5.33664	8.312341	1.3	1	-0.4	0
0.56	1.26876	5.40858	8.312341	0.7	0.4	-0.5	0
0.565	1.26876	5.33664	8.38428	0.9	0.2	-0.6	0
0.57	1.26876	5.2974	8.35158	1.1	0.2	-0.4	0
0.575	1.26876	5.36934	8.38428	0.8	0.5	-0.5	0
0.58	1.22952	5.33664	8.42352	0.9	0.7	-0.5	0
0.585	1.26876	5.33664	8.35158	1.2	0.7	-0.4	0
0.59	1.26876	5.33664	8.42352	1.1	0.4	-0.2	0
0.595	1.30146	5.40858	8.38428	0.7	0.2	-0.4	0
0.6	1.30146	5.44782	8.38428	1.1	0.2	-0.2	0
0.605	1.30146	5.40858	8.35158	0.7	0.1	-0.1	0
0.61	1.26876	5.44782	8.42352	1.2	0.4	-0.1	0
0.615	1.30146	5.44782	8.38428	0.6	0.2	0.2	0
0.62	1.22952	5.44782	8.27964	0.3	0.4	-0.4	0
0.625	1.26876	5.36934	8.312341	0.5	0.2	-0.9	0
0.63	1.22952	5.40858	8.35158	0.2	0.5	-0.3	0
0.635	1.22952	5.40858	8.27964	0	0.4	-0.2	0
0.64	1.26876	5.40858	8.312341	0	0.2	-0.4	0
0.645	1.26876	5.44782	8.312341	-0.2	0.2	-0.1	0
0.65	1.22952	5.33664	8.38428	-0.7	0.4	-0.2	0
0.655	1.26876	5.36934	8.312341	-0.9	0.4	-0.6	0
0.66	1.22952	5.40858	8.35158	-0.6	0.1	-0.7	0
0.665	1.26876	5.40858	8.35158	-0.6	0.5	-0.9	0
0.67	1.30146	5.2974	8.38428	-1.1	0.5	-0.4	0
0.675	1.30146	5.36934	8.38428	-0.8	0.8	-0.6	0
0.68	1.3407	5.36934	8.38428	-1.1	0.4	-0.9	0
0.685	1.26876	5.40858	8.312341	-1.1	0.3	-0.5	0
0.69	1.37994	5.2974	8.42352	-1	-0.1	-0.4	0
0.695	1.26876	5.36934	8.312341	-0.7	0.2	-0.7	0
0.7	1.26876	5.33664	8.35158	-0.7	0.4	-0.6	0
0.705	1.22952	5.33664	8.35158	-0.6	0.5	-0.4	0
0.71	1.26876	5.33664	8.42352	-0.9	0.6	-0.4	0
0.715	1.26876	5.2974	8.38428	-0.3	0.5	-1.1	0
0.72	1.26876	5.33664	8.38428	-0.1	0.5	-0.5	0
0.725	1.30146	5.36934	8.38428	0	0.7	0	0
0.73	1.30146	5.36934	8.42352	-0.2	0.8	-0.4	0
0.735	1.22952	5.33664	8.35158	0	1	-0.7	0
0.74	1.22952	5.36934	8.35158	-0.1	0.8	-0.7	0
0.745	1.26876	5.33664	8.38428	-0.1	0.7	-0.8	0
0.75	1.30146	5.36934	8.35158	0.1	0.8	-0.7	0
0.755	1.26876	5.40858	8.312341	0.3	0.5	-0.9	0
0.76	1.22952	5.36934	8.38428	0	0.5	-0.8	0
0.765	1.26876	5.40858	8.38428	0.4	0.6	-0.7	0
0.77	1.22952	5.40858	8.38428	0.7	0.6	-0.9	0
0.775	1.26876	5.40858	8.42352	0.4	0.9	-1.4	0
0.78	1.30146	5.36934	8.42352	0.6	0.3	-0.8	0
0.785	1.30146	5.44782	8.35158	0.7	-0.2	-0.3	0
0.79	1.26876	5.40858	8.35158	0.7	-0.1	-0.7	0
0.795	1.26876	5.33664	8.38428	0.7	0.3	-0.8	0
0.8	1.22952	5.36934	8.38428	0.7	0.1	-0.8	0
0.805	1.30146	5.36934	8.45622	0.7	0.4	-0.2	0
0.81	1.26876	5.40858	8.38428	0.6	0.5	-0.7	0
0.815	1.22952	5.36934	8.35158	0.7	0.2	-0.5	0
0.82	1.26876	5.36934	8.38428	0.8	0.1	-0.2	0
0.825	1.26876	5.36934	8.38428	1.1	-0.7	-0.4	0
0.83	1.26876	5.33664	8.38428	1.1	-0.1	0	0
0.835	1.30146	5.33664	8.38428	1.5	0.4	-0.3	0
0.84	1.26876	5.40858	8.38428	1.4	0.2	-0.4	0
0.845	1.22952	5.40858	8.35158	1.9	0	-0.6	0
0.85	1.30146	5.33664	8.38428	1.8	0	-0.8	0
0.855	1.3407	5.36934	8.38428	1.7	-0.2	-0.2	0
0.86	1.26876	5.33664	8.38428	1.5	-0.2	-0.1	0
0.865	1.26876	5.36934	8.35158	1.6	-0.2	-0.4	0
0.87	1.3407	5.40858	8.312341	1.5	-0.3	-0.9	0
0.875	1.26876	5.40858	8.42352	1.8	-0.2	-0.9	0
0.88	1.19028	5.36934	8.38428	1.6	-0.1	-0.7	0
0.885	1.22952	5.44782	8.35158	1.8	-0.2	-0.6	0
0.89	1.26876	5.40858	8.38428	1.2	-0.4	-0.2	0
0.895	1.3407	5.36934	8.312341	1	0	-0.7	0
0.9	1.30146	5.40858	8.35158	1.4	0	-0.7	0
0.905	1.26876	5.36934	8.35158	1.7	0.1	-0.7	0
0.91	1.30146	5.36934	8.38428	1.7	-0.1	-0.2	0
0.915	1.30146	5.36934	8.38428	1.8	-0.1	0.1	0
0.92	1.30146	5.36934	8.38428	1.8	-0.2	-0.2	0
0.925	1.22952	5.36934	8.35158	1.8	0.3	-0.9	0
0.93	1.26876	5.36934	8.42352	1.9	0	-0.7	0
0.935	1.26876	5.36934	8.38428	2.2	-0.3	-0.1	0
0.94	1.30146	5.2974	8.38428	2.8	0	-0.3	0
0.945	1.30146	5.2974	8.45622	2.7	-0.3	-0.2	0
0.95	1.26876	5.2974	8.35158	3.7	0	0	0
0.955	1.26876	5.36934	8.38428	4.3	0.5	-0.9	0
0.96	1.30146	5.40858	8.42352	4	0.7	-0.2	0
0.965	1.26876	5.33664	8.27964	4.4	0.4	-0.2	0
0.97	1.26876	5.36934	8.35158	4.6	0.2	-0.6	0
0.975	1.30146	5.519761	8.35158	4.4	0	-0.2	0
0.98	1.26876	5.48052	8.27964	4.4	0.4	-0.7	0
0.985	1.22952	5.519761	8.312341	3.9	0.7	-0.2	0
0.99	1.26876	5.519761	8.2404	3.9	1.1	-0.5	0
0.995	1.22952	5.55246	8.27964	3.5	0.7	0	0
1	1.22952	5.55246	8.2404	2.8	0.4	0.1	0
1.005	1.26876	5.591701	8.2404	2.6	1.1	0.2	0
1.01	1.26876	5.55246	8.312341	2.3	1.4	0	0
1.015	1.26876	5.591701	8.20116	1.4	1.1	-0.5	0
1.02	1.3407	5.55246	8.20116	0.9	1.7	0	0
1.025	1.30146	5.55246	8.20116	0.2	1.4	-0.6	0
1.03	1.37994	5.55246	8.16846	-0.4	1.4	-0.1	0
1.035	1.30146	5.591701	8.20116	-0.9	1.7	0	0
1.04	1.26876	5.591701	8.16846	-1.6	1.7	-0.2	0
1.045	1.30146	5.591701	8.312341	-2.3	1.7	-0.2	0
1.05	1.26876	5.63094	8.312341	-3.7	1.1	-0.3	0
1.055	1.26876	5.519761	8.312341	-4.2	0.8	0	0
1.06	1.30146	5.55246	8.2404	-4.5	1.1	0.1	0
1.065	1.30146	5.519761	8.312341	-5.1	1.3	0.1	0
1.07	1.3407	5.36934	8.312341	-4.9	0.9	0	0
1.075	1.30146	5.40858	8.35158	-4.9	0.9	0	0
1.08	1.26876	5.40858	8.312341	-5.3	1.1	0	0
1.085	1.26876	5.44782	8.42352	-5.1	1.5	0.3	0
1.09	1.22952	5.36934	8.35158	-5	1.2	0	0
1.095	1.22952	5.40858	8.312341	-4.6	1.4	0.1	0
1.1	1.26876	5.33664	8.42352	-3.9	0.7	0	0
1.105	1.22952	5.36934	8.38428	-3.3	1.1	0.1	0
1.11	1.26876	5.2974	8.38428	-3.2	0.7	0	0
1.115	1.22952	5.33664	8.38428	-3	0.2	0	0
1.12	1.22952	5.25816	8.42352	-2.9	0.2	-0.2	0
1.125	1.26876	5.36934	8.35158	-2.5	0.4	0	0
1.13	1.26876	5.33664	8.42352	-2.1	0.8	0	0
1.135	1.26876	5.36934	8.35158	-1.9	0.9	0	0
1.14	1.26876	5.33664	8.42352	-1.7	0.6	0.3	0
1.145	1.30146	5.33664	8.38428	-2.1	0.9	0.2	0
1.15	1.30146	5.36934	8.38428	-1.6	0.8	-0.3	0
1.155	1.30146	5.36934	8.38428	-1.4	0.6	0.3	0
1.16	1.3407	5.36934	8.35158	-1.4	0.2	-0.6	0
1.165	1.30146	5.44782	8.35158	-1.9	0	-0.3	0
1.17	1.26876	5.40858	8.312341	-2	0.3	-0.2	0
1.175	1.26876	5.40858	8.312341	-2.3	0.4	-0.6	0
1.18	1.3407	5.44782	8.35158	-2.5	0.1	-1	0
1.185	1.30146	5.48052	8.35158	-2.6	0.9	-0.6	0
1.19	1.30146	5.33664	8.38428	-2.6	0.6	-0.3	0
1.195	1.3407	5.40858	8.38428	-3	0.4	-0.7	0
1.2	1.30146	5.36934	8.38428	-3.2	0.8	-0.9	0
1.205	1.30146	5.36934	8.45622	-3.5	0.9	-1.4	0
1.21	1.3407	5.2974	8.38428	-3.5	1.1	-0.8	0
1.215	1.30146	5.2974	8.35158	-3.5	0.7	-0.7	0
1.22	1.30146	5.2974	8.38428	-3.3	0.9	-0.7	0
1.225	1.26876	5.2974	8.312341	-3	1.4	-0.9	0
1.23	1.22952	5.2974	8.38428	-3.1	0.9	-1.1	0
1.235	1.30146	5.33664	8.38428	-2.7	0.5	-0.9	0
1.24	1.3407	5.25816	8.495461	-2.3	0.7	-1.1	0
1.245	1.26876	5.2974	8.42352	-2	0.6	-1.1	0
1.25	1.19028	5.25816	8.45622	-1.7	0.7	-1.4	0
1.255	1.22952	5.2974	8.42352	-1.4	1.4	-1	0
1.26	1.22952	5.25816	8.45622	-1.1	1.2	-0.5	0
1.265	1.26876	5.25816	8.45622	-0.7	0.4	-0.9	0
1.27	1.30146	5.25816	8.42352	-0.2	0.7	-0.5	0
1.275	1.19028	5.2974	8.38428	0.1	0.3	-0.9	0
1.28	1.22952	5.25816	8.495461	0.4	0.5	-0.5	0
1.285	1.22952	5.2974	8.38428	0.7	0.7	-0.3	0
1.29	1.3407	5.2974	8.52816	0.9	0.5	-0.7	0
1.295	1.22952	5.36934	8.42352	1.3	0.5	-0.4	0
1.3	1.26876	5.36934	8.38428	1.6	0.4	-0.2	0
1.305	1.26876	5.33664	8.312341	1.2	1.1	-1	0
1.31	1.37994	5.36934	8.35158	1.8	1	-0.3	0
1.315	1.26876	5.33664	8.38428	1.8	0.4	-0.7	0
1.32	1.30146	5.40858	8.35158	1.3	0.4	-1.1	0
1.325	1.3407	5.36934	8.312341	0.8	0.5	-1.1	0
1.33	1.26876	5.44782	8.35158	1.3	0.5	-0.7	0
1.335	1.30146	5.40858	8.35158	0.9	1.1	-0.7	0
1.34	1.3407	5.36934	8.35158	0.3	1.5	-0.9	0
1.345	1.26876	5.44782	8.35158	0.4	1.5	-0.6	0
1.35	1.30146	5.40858	8.35158	-0.2	1.4	-0.7	0
1.355	1.22952	5.40858	8.35158	-0.6	0.7	-0.8	0
1.36	1.22952	5.44782	8.35158	-1.2	0.9	-1.3	0
1.365	1.22952	5.44782	8.35158	-1.4	0.9	-1.1	0
1.37	1.26876	5.44782	8.35158	-1.2	0.9	-0.9	0
1.375	1.26876	5.36934	8.35158	-1.5	1.6	-0.6	0
1.38	1.22952	5.44782	8.38428	-1.4	1.6	-0.9	0
1.385	1.22952	5.2974	8.38428	-1.5	1.5	-1.1	0
1.39	1.30146	5.33664	8.38428	-1.6	1	-1	0
1.395	1.26876	5.33664	8.42352	-1.7	0.9	-0.7	0
1.4	1.26876	5.25816	8.45622	-1.8	0.1	-0.6	0
1.405	1.19028	5.33664	8.38428	-1.6	0.3	-0.4	0
1.41	1.22952	5.33664	8.42352	-1.4	0.7	-0.4	0
1.415	1.22952	5.33664	8.35158	-1.3	0.7	-0.2	0
1.42	1.30146	5.22546	8.42352	-0.9	0.2	-0.8	0
1.425	1.26876	5.25816	8.38428	-0.5	0.5	-0.8	0
1.43	1.26876	5.25816	8.38428	-0.6	0.3	-0.6	0
1.435	1.19028	5.33664	8.38428	-0.3	0.2	-0.6	0
1.44	1.22952	5.33664	8.42352	0	0.2	-0.2	0
1.445	1.22952	5.33664	8.42352	0.3	0.1	-0.6	0
1.45	1.26876	5.2974	8.38428	0.2	-0.1	-0.7	0
1.455	1.26876	5.36934	8.45622	0.4	0.3	-0.9	0
1.46	1.26876	5.36934	8.42352	0.4	0.2	-0.2	0
1.465	1.22952	5.40858	8.38428	1	0.2	0	0
1.47	1.30146	5.33664	8.38428	0.8	0.2	-0.3	0
1.475	1.26876	5.36934	8.38428	0.4	0.1	-0.4	0
1.48	1.19028	5.44782	8.42352	0.2	0.4	-0.8	0
1.485	1.22952	5.40858	8.38428	0	0.5	-0.7	0
1.49	1.30146	5.33664	8.42352	0.2	0.4	-0.4	0
1.495	1.26876	5.40858	8.35158	0	0.4	-0.7	0
1.5	1.26876	5.36934	8.38428	-0.2	0.2	-0.6	0
1.505	1.26876	5.44782	8.312341	-0.1	0.2	-0.3	0
1.51	1.26876	5.40858	8.38428	0	0	-0.2	0
1.515	1.30146	5.33664	8.35158	-0.2	0	-0.3	0
1.52	1.30146	5.36934	8.35158	-0.3	0.2	-0.4	0
1.525	1.22952	5.40858	8.42352	-0.8	0.5	-0.4	0
1.53	1.3407	5.33664	8.45622	-0.9	0.2	-0.4	0
1.535	1.30146	5.33664	8.42352	-0.9	0	-0.1	0
1.54	1.26876	5.2974	8.42352	-0.5	0	-0.3	0
1.545	1.26876	5.33664	8.35158	-0.4	0.3	-0.4	0
1.55	1.26876	5.2974	8.35158	-0.3	0.5	-0.2	0
1.555	1.30146	5.25816	8.38428	-0.3	0.9	0	0
1.56	1.26876	5.25816	8.45622	-0.2	0.3	-0.5	0
1.565	1.26876	5.2974	8.38428	0.2	0.2	-0.7	0
1.57	1.22952	5.25816	8.42352	0.7	0.4	-0.3	0
1.575	1.3407	5.25816	8.45622	0.7	0.4	-0.9	0
1.58	1.26876	5.2974	8.42352	1.1	0.2	-0.9	0
1.585	1.26876	5.33664	8.42352	1.4	0.5	-0.9	0
1.59	1.30146	5.25816	8.45622	2.1	0.5	-0.6	0
1.595	1.22952	5.33664	8.45622	2.4	0.2	-0.8	0
1.6	1.22952	5.2974	8.45622	2.6	0.2	-0.6	0
1.605	1.19028	5.36934	8.38428	2.5	0.4	-0.3	0
1.61	1.26876	5.40858	8.35158	1.8	0.2	-0.5	0
1.615	1.30146	5.36934	8.38428	2.2	0.7	-0.9	0
1.62	1.30146	5.33664	8.35158	2.1	0.6	-0.7	0
1.625	1.26876	5.36934	8.312341	2.5	0.2	-1	0
1.63	1.30146	5.44782	8.35158	1.9	0.7	-0.5	0
1.635	1.3407	5.40858	8.312341	1.5	0.5	-0.7	0
1.64	1.30146	5.48052	8.312341	0.9	0.7	-0.6	0
1.645	1.26876	5.44782	8.35158	0.9	0.2	-0.4	0
1.65	1.30146	5.44782	8.45622	0.4	0.4	-0.6	0
1.655	1.30146	5.44782	8.38428	0	0.6	-0.5	0
1.66	1.3407	5.44782	8.35158	-0.2	0.8	-0.4	0
1.665	1.30146	5.36934	8.45622	-0.5	1	-0.5	0
1.67	1.3407	5.36934	8.35158	-0.9	1.1	-1.1	0
1.675	1.30146	5.2974	8.35158	-1.1	0.9	-0.7	0
1.68	1.30146	5.25816	8.495461	-1.4	0.6	-0.7	0
1.685	1.30146	5.33664	8.42352	-0.8	0.7	-0.9	0
1.69	1.26876	5.33664	8.45622	-0.9	0.4	-0.6	0
1.695	1.19028	5.2974	8.45622	-1.1	-0.3	-0.7	0
1.7	1.26876	5.25816	8.45622	-0.5	0.2	-0.2	0
1.705	1.26876	5.2974	8.35158	-0.1	0.9	-0.9	0
1.71	1.22952	5.2974	8.42352	0.2	0.3	-0.5	0
1.715	1.22952	5.25816	8.42352	0.4	0.3	-0.3	0
1.72	1.22952	5.25816	8.38428	0.3	0.4	-0.5	0
1.725	1.26876	5.33664	8.312341	0.8	0.4	-0.3	0
1.73	1.22952	5.2974	8.42352	1	0.4	-0.7	0
1.735	1.26876	5.36934	8.35158	1.3	0	-0.3	0
1.74	1.22952	5.36934	8.35158	1.8	0	-0.7	0
1.745	1.30146	5.33664	8.38428	1.7	0	-1.2	0
1.75	1.19028	5.36934	8.38428	1.8	0.2	-0.5	0
1.755	1.30146	5.33664	8.42352	1.6	0.4	-0.7	0
1.76	1.30146	5.40858	8.35158	1.8	0.1	0	0
1.765	1.26876	5.44782	8.312341	1.6	0.3	-0.2	0
1.77	1.26876	5.40858	8.35158	1.3	0.5	-0.5	0
1.775	1.30146	5.44782	8.38428	1.3	0.2	-0.4	0
1.78	1.30146	5.40858	8.35158	1.1	0	-0.8	0
1.785	1.30146	5.44782	8.312341	0.6	0.4	-0.9	0
1.79	1.30146	5.48052	8.38428	0	0.1	-0.7	0
1.795	1.30146	5.40858	8.35158	0.4	0.3	-0.3	0
1.8	1.26876	5.519761	8.35158	-0.2	0.4	-0.6	0
1.805	1.30146	5.40858	8.312341	-0.7	1.1	-1.1	0
1.81	1.30146	5.36934	8.35158	-1.1	0.9	-0.9	0
1.815	1.26876	5.33664	8.38428	-1	0.6	-0.6	0
1.82	1.30146	5.33664	8.38428	-1.2	0.6	-0.4	0
1.825	1.26876	5.33664	8.35158	-1.4	0.5	-0.8	0
1.83	1.26876	5.33664	8.495461	-1.3	1.1	-0.4	0
1.835	1.26876	5.33664	8.38428	-1.4	1.1	-0.7	0
1.84	1.26876	5.33664	8.42352	-1.1	1	-0.6	0
1.845	1.30146	5.40858	8.42352	-0.6	1.2	-0.7	0
1.85	1.22952	5.2974	8.495461	-0.7	1.2	-0.7	0
1.855	1.22952	5.33664	8.42352	-0.7	1	-0.7	0
1.86	1.22952	5.33664	8.38428	-0.4	0.9	-0.5	0
1.865	1.26876	5.2974	8.42352	0	0.6	-0.7	0
1.87	1.22952	5.2974	8.495461	0	0.9	-0.6	0
1.875	1.22952	5.2974	8.35158	0.1	0.5	-0.9	0
1.88	1.19028	5.33664	8.42352	0	0.9	-0.4	0
1.885	1.30146	5.44782	8.35158	0.4	1	-0.1	0
1.89	1.22952	5.36934	8.312341	0.2	0.7	-0.6	0
1.895	1.30146	5.33664	8.38428	0.6	0.9	-0.9	0
1.9	1.30146	5.36934	8.42352	0.7	0.7	-0.9	0
1.905	1.30146	5.44782	8.38428	0.2	1.2	-0.8	0
1.91	1.26876	5.36934	8.38428	0.7	1.7	-0.9	0
1.915	1.22952	5.40858	8.35158	0.6	0.7	-0.9	0
1.92	1.26876	5.40858	8.35158	0.4	0.5	-0.9	0
1.925	1.26876	5.40858	8.42352	0	0.4	-0.8	0
1.93	1.26876	5.40858	8.45622	0	0.9	-1	0
1.935	1.30146	5.40858	8.312341	-0.2	1.6	-0.9	0
1.94	1.26876	5.40858	8.35158	-0.4	1.3	-1.1	0
1.945	1.30146	5.33664	8.38428	-0.4	1.1	-1.1	0
1.95	1.30146	5.40858	8.35158	-0.5	1.6	-0.8	0
1.955	1.30146	5.40858	8.42352	-0.4	1.6	-0.9	0
1.96	1.26876	5.40858	8.42352	-0.9	1.5	-0.9	0
1.965	1.30146	5.44782	8.35158	-1.1	1.8	-0.5	0
1.97	1.30146	5.36934	8.312341	-1.6	2.3	-0.9	0
1.975	1.26876	5.44782	8.312341	-1.7	2.5	-0.7	0
1.98	1.19028	5.40858	8.42352	-2.3	2.5	-0.8	0
1.985	1.26876	5.40858	8.38428	-2.3	2.3	-1.1	0
1.99	1.26876	5.40858	8.42352	-2.3	2.2	-1.2	0
1.995	1.22952	5.36934	8.42352	-2.7	2.3	-0.7	0
2	1.19028	5.40858	8.38428	-3	2.3	-0.7	0
2.005	1.22952	5.40858	8.35158	-3.1	1.6	-1.4	0
2.01	1.22952	5.36934	8.312341	-3.2	1.6	-1.4	0
2.015	1.3407	5.33664	8.42352	-3.6	2	-1.1	0
2.02	1.30146	5.25816	8.38428	-3.5	1.6	-1	0
2.025	1.19028	5.33664	8.35158	-3.5	1.3	-0.7	0
2.03	1.15104	5.25816	8.45622	-3.5	1.5	-1.1	0
2.035	1.15104	5.25816	8.45622	-3.5	1.6	-0.7	0
2.04	1.15104	5.2974	8.45622	-3.2	1.2	-0.6	0
2.045	1.26876	5.36934	8.45622	-2.8	1.3	-0.8	0
2.05	1.19028	5.25816	8.45622	-2.1	1	-0.2	0
2.055	1.19028	5.2974	8.38428	-1.4	1.1	0	0
2.06	1.22952	5.2974	8.45622	-1.6	0.4	-0.3	0
2.065	1.15104	5.36934	8.42352	-1.8	0.2	-0.3	0
2.07	1.15104	5.36934	8.38428	-1.4	0.4	-0.6	0
2.075	1.22952	5.36934	8.42352	-0.9	0.8	-0.5	0
2.08	1.19028	5.33664	8.45622	-1.3	0.6	-0.6	0
2.085	1.22952	5.2974	8.45622	-1.1	0	-0.5	0
2.09	1.26876	5.36934	8.495461	-0.7	0.2	-0.7	0
2.095	1.22952	5.40858	8.38428	-0.9	0.5	-0.5	0
2.1	1.19028	5.36934	8.45622	-1.1	0.6	-0.3	0
2.105	1.22952	5.33664	8.38428	-1.1	0.1	-0.4	0
2.11	1.22952	5.33664	8.35158	-1.4	0.2	-0.3	0
2.115	1.19028	5.33664	8.42352	-1.6	0.2	-0.4	0
2.12	1.19028	5.33664	8.45622	-1.6	0	-0.5	0
2.125	1.15104	5.40858	8.45622	-1.8	0.1	-0.4	0
2.13	1.11834	5.33664	8.495461	-1.8	0	-0.2	0
2.135	1.03986	5.33664	8.45622	-1.8	0	-0.2	0
2.14	1.11834	5.2974	8.42352	-1.6	-0.7	-0.7	0
2.145	1.30146	5.25816	8.42352	-1.3	-1.5	0	0
2.15	1.26876	5.2974	8.38428	-1.1	-1.5	-0.5	0
2.155	1.19028	5.25816	8.42352	-1.1	-1	0.3	0
2.16	1.15104	5.18622	8.45622	-0.4	-1	0.4	0
2.165	1.22952	5.25816	8.45622	0	-0.9	0.2	0
2.17	1.30146	5.18622	8.495461	0.4	-1	-0.1	0
2.175	1.3407	5.18622	8.45622	0.7	-0.9	0	0
2.18	1.30146	5.22546	8.45622	1.1	-0.9	0	0
2.185	1.22952	5.22546	8.45622	1	-0.7	-0.2	0
2.19	1.22952	5.22546	8.495461	1.1	-2	0.1	0
2.195	1.22952	5.36934	8.42352	0.9	-1.7	-0.3	0
2.2	1.22952	5.33664	8.42352	1.6	-1.5	-0.2	0
2.205	1.22952	5.36934	8.42352	1.1	-1.5	0.3	0
2.21	1.19028	5.2974	8.495461	0.5	-2.2	0.4	0
2.215	1.19028	5.2974	8.42352	0.4	-2.3	0.4	0
2.22	1.19028	5.44782	8.45622	0.4	-2.5	0.5	0
2.225	1.26876	5.36934	8.42352	0	-2.8	0.9	0
2.23	1.19028	5.44782	8.38428	-0.3	-2.5	1.4	0
2.235	1.22952	5.40858	8.35158	-0.7	-3.3	1.5	0
2.24	1.3407	5.33664	8.42352	-1.1	-3	1.4	0
2.245	1.3407	5.36934	8.38428	-0.9	-2.8	1.4	0
2.25	1.41264	5.36934	8.45622	-1.1	-2.4	1.9	0
2.255	1.53036	5.25816	8.45622	-1.8	-2.7	1.4	0
2.26	1.49112	5.22546	8.35158	-2.6	-3.1	1.8	0
2.265	1.64154	5.18622	8.312341	-3.1	-2.4	2.2	0
2.27	1.64154	5.14698	8.35158	-3.5	-1.8	1.3	0
2.275	1.64154	5.07504	8.2404	-3.3	-1.6	0.8	0
2.28	1.64154	5.04234	8.2404	-3.7	-0.7	-0.1	0
2.285	1.56306	5.18622	8.27964	-4	0.7	-0.5	0
2.29	1.53036	5.22546	8.42352	-4.6	0.4	-0.6	0
2.295	1.41264	5.36934	8.35158	-5.2	0.9	-1.1	0
2.3	1.49112	5.25816	8.42352	-5.8	1.1	-1.4	0
2.305	1.53036	5.33664	8.42352	-6.5	1.7	-2.1	0
2.31	1.53036	5.25816	8.495461	-7.2	1.9	-2.3	0
2.315	1.53036	5.07504	8.45622	-7.5	1.8	-2.5	0
2.32	1.64154	5.18622	8.42352	-8.4	2.7	-3.2	0
2.325	1.64154	5.14698	8.52816	-8.8	2.6	-3.9	0
2.33	1.6023	5.18622	8.42352	-8.8	4	-4.4	0
2.335	1.56306	5.2974	8.45622	-9	5.3	-3.5	0
2.34	1.6023	5.22546	8.38428	-9.3	5.5	-3.8	0
2.345	1.56306	5.2974	8.312341	-9.7	4.9	-4.4	0
2.35	1.67424	5.25816	8.27964	-10.7	4.4	-5.2	0
2.355	1.67424	5.25816	8.20116	-11.4	3.7	-5	0
2.36	1.53036	5.2974	8.312341	-11.1	6.3	-4.9	0
2.365	1.41264	5.22546	8.38428	-11.4	8.2	-5.2	0
2.37	1.37994	5.07504	8.42352	-11.9	9.1	-5.1	0
2.375	1.30146	4.963861	8.42352	-11.7	10.2	-5.6	0
2.38	1.22952	5.04234	8.52816	-11.2	10.9	-5.2	0
2.385	1.19028	4.93116	8.495461	-10.8	11.5	-5.3	0
2.39	1.0791	4.93116	8.52816	-10.8	11.1	-5.9	0
2.395	1.03986	5.18622	8.5674	-11	10.9	-6.3	0
2.4	1.03986	5.14698	8.52816	-10.4	10.7	-6.2	0
2.405	1.0791	5.18622	8.45622	-9.2	10.5	-5.9	0
2.41	1.15104	5.2974	8.495461	-9	10.6	-5.7	0
2.415	1.03986	5.18622	8.495461	-9.4	10.4	-5.5	0
2.42	1.22952	5.25816	8.52816	-10.2	10.3	-5.7	0
2.425	1.19028	5.22546	8.495461	-10.7	10.9	-5.2	0
2.43	1.11834	5.22546	8.5674	-10.5	10.2	-5.2	0
2.435	0.92868	5.11428	8.52816	-10.4	10.3	-5.3	0
2.44	0.8175	5.18622	8.711281	-10.4	10	-5	0
2.445	0.92868	5.11428	8.52816	-10.5	9	-4.6	0
2.45	0.96792	5.11428	8.600101	-9.8	8.8	-4.8	0
2.455	0.8959801	5.04234	8.600101	-9.4	8.4	-4.3	0
2.46	0.8567401	4.963861	8.600101	-9.1	7.9	-4.7	0
2.465	0.77826	5.04234	8.600101	-8.5	7.9	-4.2	0
2.47	0.7455601	4.963861	8.52816	-8.6	7.4	-3.8	0
2.475	0.8175	5.0031	8.52816	-7.9	6.7	-3.2	0
2.48	0.77826	4.963861	8.600101	-7.7	6.3	-3.3	0
2.485	0.8175	5.0031	8.5674	-7.7	5.4	-3	0
2.49	0.8567401	4.93116	8.600101	-6.8	5.1	-2.3	0
2.495	0.8567401	5.04234	8.5674	-6.2	4.4	-2.5	0
2.5	0.8567401	4.93116	8.5674	-6.2	4.4	-2.3	0
2.505	0.8959801	4.963861	8.5674	-5.5	3.9	-2	0
2.51	0.8959801	4.963861	8.63934	-5.1	3.6	-1.8	0
2.515	0.8959801	5.0031	8.63934	-4.6	3.5	-1.4	0
2.52	1.00716	5.0031	8.63934	-4	3.2	-1.6	0
2.525	1.00716	5.0031	8.67858	-3.6	2.5	-1.7	0
2.53	0.96792	5.07504	8.711281	-3	2.5	-2.1	0
2.535	0.92868	5.0031	8.600101	-3.2	2.7	-1.7	0
2.54	0.92868	4.963861	8.75052	-2.7	2.8	-1.6	0
2.545	0.8567401	5.0031	8.711281	-2.6	2.5	-1.6	0
2.55	0.8567401	5.04234	8.711281	-2.6	1.9	-1.1	0
2.555	0.8959801	4.963861	8.75052	-1.7	1.9	-1.1	0
2.56	0.8567401	5.0031	8.78322	-1.1	2.1	-1.1	0
2.565	0.96792	5.04234	8.75052	-0.3	1.4	-1	0
2.57	1.03986	5.07504	8.75052	0	1.7	-0.4	0
2.575	1.03986	5.11428	8.75052	-0.2	1.9	-0.3	0
2.58	1.00716	5.07504	8.67858	0.1	1.6	-1	0
2.585	1.03986	5.14698	8.63934	0	2.1	-0.4	0
2.59	1.03986	5.14698	8.5674	-0.3	2.1	-0.8	0
2.595	1.0791	5.11428	8.5674	-0.9	2.2	-1	0
2.6	1.0791	5.04234	8.600101	-1.3	2.5	-0.9	0
2.605	0.96792	5.11428	8.600101	-1.9	2.3	-1.1	0
2.61	1.03986	5.04234	8.711281	-1.9	2.2	-1.6	0
2.615	1.0791	5.07504	8.600101	-2.5	2.6	-1.7	0
2.62	1.0791	5.04234	8.63934	-2.7	3	-1.8	0
2.625	1.00716	5.07504	8.600101	-2.8	3.3	-1.4	0
2.63	0.92868	4.963861	8.600101	-2.8	3.4	-2.1	0
2.635	0.92868	5.0031	8.711281	-2.8	2.9	-1.7	0
2.64	1.03986	4.963861	8.711281	-2.8	2.5	-1.6	0
2.645	1.03986	4.963861	8.78322	-3.3	2.8	-1.8	0
2.65	0.96792	4.963861	8.67858	-3	2.5	-1.9	0
2.655	1.00716	5.0031	8.63934	-3	2.4	-1.6	0
2.66	0.8959801	5.0031	8.5674	-3.2	1.6	-1.7	0
2.665	0.92868	4.93116	8.67858	-2.8	0.6	-1.6	0
2.67	0.8567401	4.963861	8.63934	-2.8	0.7	-1.2	0
2.675	0.8175	4.93116	8.711281	-2.5	0.4	-0.9	0
2.68	0.8567401	4.89192	8.67858	-2.5	-0.1	-0.9	0
2.685	0.8959801	4.93116	8.75052	-1.9	-0.3	-0.4	0
2.69	0.92868	4.89192	8.711281	-2.2	-0.8	0	0
2.695	1.00716	4.93116	8.67858	-2.1	-0.2	-0.1	0
2.7	0.96792	4.963861	8.63934	-2.6	-0.7	-0.3	0
2.705	0.92868	5.0031	8.600101	-2.6	-1.7	-0.2	0
2.71	0.92868	4.963861	8.63934	-2.8	-1.9	-0.5	0
2.715	0.96792	4.963861	8.67858	-3.1	-1.9	-0.7	0
2.72	1.00716	4.89192	8.75052	-2.7	-2.1	-0.2	0
2.725	1.03986	5.04234	8.85516	-2.7	-1.9	-0.4	0
2.73	1.03986	5.0031	8.894401	-2.5	-1.8	-0.5	0
2.735	0.8959801	5.07504	8.78322	-1.6	-1.7	-0.2	0
2.74	0.70632	5.11428	8.711281	-0.9	-1.8	0.4	0
2.745	0.70632	5.07504	8.67858	-0.5	-2.5	0.6	0
2.75	0.77826	5.04234	8.75052	-1	-2.4	1.2	0
2.755	0.77826	4.963861	8.78322	-0.7	-3.2	2.1	0
2.76	0.92868	4.89192	8.82246	-0.8	-3.9	2.6	0
2.765	0.96792	4.89192	8.75052	-0.3	-4.2	3	0
2.77	1.00716	4.81998	8.75052	0.2	-3.9	2.8	0
2.775	0.96792	4.89192	8.711281	0.4	-3.7	2.6	0
2.78	1.0791	4.81998	8.711281	0.4	-4.1	2.6	0
2.785	1.03986	4.963861	8.67858	0.9	-4.1	2.5	0
2.79	1.00716	4.963861	8.67858	0.7	-3.7	2.8	0
2.795	0.92868	5.0031	8.5674	0.9	-3.2	2.3	0
2.8	0.8567401	4.963861	8.52816	0.7	-3.3	2.8	0
2.805	0.8959801	4.93116	8.600101	0.6	-3.9	2.7	0
2.81	0.92868	4.81998	8.600101	0.1	-4.2	2.5	0
2.815	0.8567401	4.85268	8.600101	0.4	-4.2	2.6	0
2.82	1.00716	4.74804	8.600101	0.2	-4.9	2.1	0
2.825	0.96792	4.7088	8.495461	-0.2	-5	1.9	0
2.83	1.0791	4.74804	8.75052	-0.5	-5.1	1.6	0
2.835	1.22952	4.74804	8.75052	-0.2	-5.1	0.7	0
2.84	1.22952	4.78074	8.711281	0.1	-4.7	0.1	0
2.845	1.15104	4.85268	8.63934	0	-4.5	0.2	0
2.85	1.15104	4.93116	8.63934	-0.2	-4	-0.2	0
2.855	1.15104	5.04234	8.63934	0.4	-4.4	-0.6	0
2.86	1.03986	4.93116	8.63934	0	-3.7	-0.4	0
2.865	0.92868	4.93116	8.63934	0.2	-3.5	-0.2	0
2.87	0.96792	4.93116	8.63934	0.4	-4.2	0.2	0
2.875	1.00716	4.85268	8.67858	0	-4.9	0.2	0
2.88	1.0791	4.81998	8.67858	0	-4.9	0.4	0
2.885	0.8959801	4.93116	8.78322	0.7	-5.1	0.7	0
2.89	0.8959801	4.85268	8.78322	1.4	-5.2	0.9	0
2.895	0.96792	4.89192	8.78322	2.2	-5.1	1.2	0
2.9	1.03986	5.0031	8.711281	2.3	-5.3	1	0
2.905	1.15104	5.04234	8.711281	2.9	-5.3	1	0
2.91	1.30146	4.89192	8.75052	3	-5.5	1.3	0
2.915	1.26876	4.93116	8.75052	2.9	-5.3	1	0
2.92	1.19028	4.89192	8.78322	3.5	-5.3	0.9	0
2.925	1.19028	4.963861	8.67858	3.2	-4.1	0.7	0
2.93	1.22952	4.963861	8.63934	3.8	-4.6	1	0
2.935	1.19028	5.0031	8.600101	4.4	-4.9	0.9	0
2.94	1.19028	4.963861	8.63934	4.2	-4.2	1.4	0
2.945	1.30146	4.963861	8.52816	3.4	-3.9	1.1	0
2.95	1.3407	4.89192	8.63934	2.7	-3.4	0.7	0
2.955	1.11834	4.963861	8.600101	2.8	-3.4	1	0
2.96	1.03986	4.93116	8.67858	3.2	-3.8	0.9	0
2.965	1.11834	4.93116	8.67858	3.2	-3.9	1	0
2.97	1.15104	4.89192	8.67858	4	-3.9	0.9	0
2.975	1.19028	5.07504	8.63934	4.6	-3.8	0.7	0
2.98	1.3407	5.04234	8.600101	3.9	-3.5	0.5	0
2.985	1.3407	5.11428	8.495461	3.6	-2.9	0.5	0
2.99	1.30146	5.07504	8.600101	3	-2.5	0.4	0
2.995	1.37994	5.07504	8.495461	2.8	-2.1	0.1	0
3	1.3407	5.04234	8.45622	2.1	-2.1	-0.1	0
3.005	1.3407	4.85268	8.5674	2.1	-2.5	-0.1	0
3.01	1.22952	4.78074	8.711281	1.8	-2.1	-0.2	0
3.015	1.22952	4.78074	8.75052	2.5	-1.8	-0.4	0
3.02	1.19028	4.85268	8.711281	3.2	-2	-0.2	0
3.025	1.11834	5.0031	8.63934	3.9	-2.1	0.4	0
3.03	1.00716	4.93116	8.67858	4.3	-2.1	0.3	0
3.035	1.15104	5.07504	8.67858	5.2	-3.1	0.4	0
3.04	1.22952	4.963861	8.67858	5.1	-3	0.7	0
3.045	1.19028	5.04234	8.52816	5.6	-3.2	0.7	0
3.05	1.22952	4.93116	8.63934	5.5	-3.5	1	0
3.055	1.3407	4.85268	8.63934	5.6	-3.3	1.1	0
3.06	1.3407	4.78074	8.67858	6.3	-2.2	0.6	0
3.065	1.37994	4.85268	8.711281	7.2	-2	0.2	0
3.07	1.45188	4.89192	8.67858	7.6	-1.9	-0.4	0
3.075	1.45188	4.89192	8.711281	8.7	-0.9	-0.6	0
3.08	1.53036	4.963861	8.67858	8.9	-0.3	-0.7	0
3.085	1.49112	5.11428	8.495461	9.3	0	-1.6	0
3.09	1.41264	5.14698	8.42352	8.5	0.4	-1.6	0
3.095	1.3407	5.18622	8.42352	7.9	0.9	-1.7	0
3.1	1.15104	5.18622	8.38428	7.2	1.1	-1.4	0
3.105	1.15104	5.07504	8.45622	6.4	0.7	-1.8	0
3.11	1.19028	5.04234	8.600101	5.8	0.1	-1.2	0
3.115	1.22952	5.04234	8.5674	6.2	0	-1.7	0
3.12	1.30146	5.07504	8.52816	6.5	-0.4	-1.1	0
3.125	1.30146	5.07504	8.600101	6.7	-0.3	-0.6	0
3.13	1.37994	5.07504	8.67858	7.1	-0.5	-0.9	0
3.135	1.3407	5.18622	8.495461	7.6	-0.2	-1.2	0
3.14	1.37994	5.18622	8.5674	7.4	0.2	-1.3	0
3.145	1.41264	5.18622	8.42352	7.1	0.4	-1	0
3.15	1.26876	5.2974	8.45622	6.9	0.4	-1.1	0
3.155	1.3407	5.25816	8.42352	5.7	0.1	-1.4	0
3.16	1.22952	5.33664	8.42352	4.9	0.7	-1.2	0
3.165	1.22952	5.33664	8.45622	3.8	0.4	-1.2	0
3.17	1.3407	5.25816	8.45622	2.5	0.7	-1.2	0
3.175	1.37994	5.25816	8.45622	1.2	0.4	-1.4	0
3.18	1.26876	5.2974	8.45622	0.7	1.2	-0.9	0
3.185	1.22952	5.25816	8.495461	0	0.9	-1	0
3.19	1.19028	5.25816	8.495461	-0.4	0.8	-0.7	0
3.195	1.11834	5.14698	8.52816	-0.7	0.1	-0.3	0
3.2	1.11834	5.04234	8.600101	-0.4	-0.6	-0.7	0
3.205	1.0791	5.04234	8.600101	-0.4	-0.6	-0.5	0
3.21	1.0791	5.04234	8.67858	0.2	-0.8	-0.3	0
3.215	1.15104	5.07504	8.600101	0.8	-1.6	-0.1	0
3.22	1.26876	5.11428	8.52816	0.9	-1.1	-0.1	0
3.225	1.26876	5.04234	8.45622	0.8	-0.9	0	0
3.23	1.3407	5.14698	8.35158	1.3	-1.4	0.5	0
3.235	1.45188	5.07504	8.35158	1.1	-1.8	0	0
3.24	1.37994	4.963861	8.45622	0.9	-1.4	-0.1	0
3.245	1.30146	5.04234	8.495461	1.1	-1.1	-0.1	0
3.25	1.37994	4.963861	8.5674	1.3	-1.5	-0.1	0
3.255	1.30146	5.11428	8.42352	1.1	-0.9	-0.2	0
3.26	1.30146	5.14698	8.38428	0.7	-0.7	-0.7	0
3.265	1.30146	5.22546	8.495461	0.2	-0.4	-0.2	0
3.27	1.26876	5.22546	8.52816	-0.4	-0.6	-0.2	0
3.275	1.22952	5.22546	8.5674	-0.7	0	0	0
3.28	1.15104	5.22546	8.52816	-0.2	-0.1	-0.4	0
3.285	1.19028	5.14698	8.5674	0.3	-0.9	-0.7	0
3.29	1.26876	5.11428	8.63934	0.2	-0.4	-0.3	0
3.295	1.3407	5.07504	8.63934	0.7	-0.4	-0.4	0
3.3	1.30146	5.11428	8.67858	1.2	-0.6	0.1	0
3.305	1.3407	5.11428	8.5674	1.4	-0.1	0	0
3.31	1.41264	5.07504	8.5674	1.9	-0.4	-0.4	0
3.315	1.41264	5.11428	8.495461	1.6	0	-0.4	0
3.32	1.41264	5.22546	8.45622	1.4	-0.1	-0.8	0
3.325	1.41264	5.2974	8.42352	1	0.4	-0.8	0
3.33	1.45188	5.25816	8.42352	0.2	0.5	-0.6	0
3.335	1.3407	5.22546	8.312341	-0.8	1	-0.4	0
3.34	1.22952	5.22546	8.45622	-1.3	0.8	-0.5	0
3.345	1.22952	5.14698	8.495461	-2.2	0.2	-0.7	0
3.35	1.15104	5.14698	8.52816	-2.3	-0.1	-0.3	0
3.355	1.22952	5.04234	8.52816	-2	-0.2	-0.5	0
3.36	1.26876	5.04234	8.5674	-1.6	0	-0.3	0
3.365	1.3407	5.0031	8.600101	-1.1	-0.2	-0.7	0
3.37	1.37994	5.04234	8.600101	-0.4	-0.7	-0.4	0
3.375	1.3407	5.0031	8.63934	0	-0.6	-0.4	0
3.38	1.3407	5.07504	8.600101	1	-0.5	-0.7	0
3.385	1.26876	5.11428	8.5674	1.9	-0.1	-0.1	0
3.39	1.22952	5.07504	8.63934	2.3	-0.3	-0.7	0
3.395	1.19028	5.07504	8.63934	2.9	-0.2	-0.9	0
3.4	1.11834	5.04234	8.5674	3.1	-0.4	-0.7	0
3.405	1.11834	5.11428	8.495461	3.8	-0.9	-0.4	0
3.41	1.15104	5.11428	8.5674	4.2	-0.9	-0.2	0
3.415	1.30146	5.07504	8.600101	4.1	-1.4	-0.2	0
3.42	1.3407	5.11428	8.495461	4.4	-1.4	0.2	0
3.425	1.30146	5.14698	8.495461	4.4	-1.1	-0.5	0
3.43	1.30146	5.22546	8.45622	4.3	-0.8	-0.2	0
3.435	1.37994	5.18622	8.45622	3.5	-0.7	-0.4	0
3.44	1.37994	5.25816	8.38428	3.2	-0.4	-0.5	0
3.445	1.45188	5.36934	8.42352	2.5	-0.6	-0.5	0
3.45	1.53036	5.40858	8.27964	1.8	-0.1	-0.7	0
3.455	1.49112	5.25816	8.312341	-0.2	-0.3	-0.7	0
3.46	1.41264	5.14698	8.495461	-1.2	0.2	-0.4	0
3.465	1.37994	5.18622	8.45622	-1.9	0.3	-0.7	0
3.47	1.22952	5.22546	8.42352	-1.4	0.9	-0.9	0
3.475	1.22952	5.14698	8.52816	-2.3	1.1	-1.1	0
3.48	1.22952	5.22546	8.52816	-2.4	0.4	-0.5	0
3.485	1.22952	5.18622	8.495461	-2.4	0.2	-0.8	0
3.49	1.22952	5.18622	8.495461	-2.4	0.3	-0.1	0
3.495	1.3407	5.18622	8.495461	-2	0.8	0.2	0
3.5	1.26876	5.18622	8.5674	-2.3	0.2	-0.1	0
3.505	1.26876	5.14698	8.52816	-2.3	0.2	-0.1	0
3.51	1.22952	5.18622	8.5674	-2.2	-0.1	-0.4	0
3.515	1.26876	5.14698	8.495461	-1.5	0	0	0
3.52	1.30146	5.0031	8.600101	-0.8	0	-0.1	0
3.525	1.22952	5.04234	8.63934	-0.8	-0.1	-0.1	0
3.53	1.26876	5.04234	8.5674	0	-0.2	0.4	0
3.535	1.30146	5.04234	8.600101	0.7	-0.9	0.4	0
3.54	1.19028	5.0031	8.600101	1.2	-0.9	0.2	0
3.545	1.22952	5.0031	8.52816	2.3	-0.9	0.4	0
3.55	1.15104	5.07504	8.600101	3.5	-1.7	0.8	0
3.555	1.15104	5.0031	8.600101	4	-1.8	0.6	0
3.56	1.22952	4.963861	8.67858	5	-2.1	0.8	0
3.565	1.30146	5.04234	8.52816	5.8	-2.5	1	0
3.57	1.26876	5.14698	8.495461	6.5	-2.5	1.1	0
3.575	1.30146	5.14698	8.45622	7.3	-2.5	1.1	0
3.58	1.37994	5.11428	8.45622	8.3	-2.4	1	0
3.585	1.41264	5.11428	8.600101	8.5	-3	1.4	0
3.59	1.45188	5.07504	8.63934	9.1	-2.3	0	0
3.595	1.53036	5.14698	8.495461	9.3	-2.3	0.1	0
3.6	1.45188	5.25816	8.45622	9.2	-1.6	-0.1	1
3.605	1.41264	5.36934	8.35158	8.3	-1.6	-0.3	1
3.61	1.49112	5.33664	8.35158	7.3	-1.6	0	1
3.615	1.49112	5.33664	8.312341	5.9	-1.1	-0.1	1
3.62	1.49112	5.40858	8.27964	4.6	-0.7	-0.2	1
3.625	1.41264	5.48052	8.2404	3.7	0.2	-0.6	1
3.63	1.41264	5.44782	8.312341	2.1	0	-0.5	1
3.635	1.3407	5.40858	8.312341	0.9	0	-0.1	1
3.64	1.19028	5.519761	8.35158	-0.4	-0.1	-0.5	1
3.645	1.22952	5.44782	8.312341	-1.9	-1	0	1
3.65	1.26876	5.2974	8.42352	-2.8	-0.9	0.1	1
3.655	1.26876	5.33664	8.45622	-3.5	-0.9	0.5	1
3.66	1.26876	5.22546	8.45622	-3.5	-1.4	0.4	1
3.665	1.37994	5.18622	8.52816	-3.1	-1.6	0.7	1
3.67	1.37994	5.07504	8.52816	-2.5	-1.4	0.7	1
3.675	1.41264	5.07504	8.5674	-1.6	-1.8	1	1
3.68	1.41264	5.0031	8.63934	-0.4	-2	0.9	1
3.685	1.3407	5.04234	8.711281	1.1	-1.8	0.9	1
3.69	1.41264	4.963861	8.78322	3.4	-2.2	0.9	1
3.695	1.56306	4.93116	8.75052	5.6	-1.9	1.4	1
3.7	1.64154	5.0031	8.63934	8.2	-1.8	1	1
3.705	1.56306	4.963861	8.75052	10.7	-1.6	0.4	1
3.71	1.19028	4.85268	8.78322	13.4	-1.5	0	1
3.715	1.8639	5.04234	8.85516	18.3	-3	-1.8	1
3.72	2.19744	4.963861	8.75052	22.4	-3	-2.6	1
3.725	1.6023	4.74804	8.894401	25.6	-1.5	-3.5	1
3.73	0.96792	4.00902	9.2214	30.8	-1	-3.5	1
3.735	0.8959801	4.04826	9.2214	36.3	-2.5	-2.8	1
3.74	1.53036	4.55838	9.50916	44.7	-3.7	-2.3	1
3.745	1.03986	4.55838	9.437221	50.4	-1.7	-1.7	1
3.75	0.7455601	4.81998	9.33258	56.4	-0.5	-2.2	1
3.755	1.15104	5.04234	8.96634	60.1	-1.4	-3.2	1
3.76	1.67424	5.40858	8.75052	62.2	-2.3	-3.6	1
3.765	1.71348	5.55246	8.312341	61.8	-1.8	-3.7	1
3.77	1.37994	5.48052	7.69758	57.4	-1.3	-3.1	1
3.775	1.3407	5.886	7.73028	52.4	-2.8	-2.6	1
3.78	1.93584	5.95794	7.33134	45.9	-4.2	-2.4	1
3.785	2.34786	6.33072	6.899701	39.9	-3.7	-3.4	1
3.79	2.16474	6.62502	6.605401	34	-2.4	-3.7	1
3.795	1.75272	6.80814	6.422281	27.7	-1.8	-5	1
3.8	1.6023	6.88008	6.38958	18.8	-1.2	-6.3	1
3.805	1.41264	6.991261	6.53346	11.6	-0.1	-7.5	1
3.81	1.37994	6.95202	6.64464	4.1	1.1	-7.7	1
3.815	1.15104	7.0305	6.74928	-2.4	2.8	-7.1	1
3.82	0.92868	7.0305	6.97164	-10.1	5.1	-6.3	1
3.825	0.70632	7.0305	6.899701	-18.9	6.3	-5	1
3.83	0.70632	7.10244	7.076281	-26.6	5.8	-3.9	1
3.835	0.8959801	6.95202	7.22016	-34.9	6	-3.1	1
3.84	0.92868	6.7362	7.403281	-42.4	6.7	-2.3	1
3.845	0.8567401	6.62502	7.62564	-49.6	6.4	-1.4	1
3.85	1.00716	6.40266	7.73028	-58.1	5.6	-0.5	1
3.855	1.00716	6.14106	7.87416	-63.7	4.4	0.2	1
3.86	1.11834	5.814061	8.057281	-67.8	3.7	0.9	1
3.865	1.0791	5.591701	8.35158	-71.1	2.8	1.8	1
3.87	1.22952	5.519761	8.495461	-72.7	2	1.8	1
3.875	1.67424	4.81998	9.03828	-73.2	1.4	1.8	1
3.88	0.22236	2.90376	9.36528	-73.2	1.4	1.4	1
3.885	0.48396	2.60946	8.63934	-69.2	-5.9	1.4	1
3.89	1.75272	5.33664	10.60134	-49	-8.5	3.2	1
3.895	2.08626	3.49236	8.711281	-47.6	-8.4	2.3	1
3.9	1.90314	4.04826	10.5621	-33.1	-7.2	2.2	1
3.905	1.3407	3.71472	9.437221	-24.2	-5.6	1.5	1
3.91	1.6023	4.26408	9.62034	-12.1	-4.3	1.4	1
3.915	1.45188	4.4145	9.07752	-5.6	-3.5	0.6	1
3.92	1.11834	4.85268	8.9271	-0.4	-3.4	0.5	1
3.925	0.8959801	5.07504	8.67858	3.7	-3.7	0.4	1
3.93	0.96792	5.22546	8.600101	5.6	-4	1.1	1
3.935	1.00716	5.33664	8.42352	6.1	-5.3	2	1
3.94	1.11834	5.33664	8.35158	6.6	-6.3	1.7	1
3.945	1.19028	5.44782	8.312341	6.3	-6.4	2.4	1
3.95	1.37994	5.40858	8.312341	5.6	-6.5	2.5	1
3.955	1.64154	5.33664	8.312341	5.1	-7.2	2.4	1
3.96	1.93584	5.22546	8.35158	3.5	-7	2.4	1
3.965	1.93584	5.22546	8.38428	2.7	-5.9	2.1	1
3.97	1.8639	5.22546	8.42352	2.5	-5.3	1.6	1
3.975	1.82466	5.22546	8.45622	2.1	-4.8	1.6	1
3.98	1.82466	5.07504	8.600101	2.1	-4.3	1.5	1
3.985	1.71348	5.04234	8.5674	2.8	-3.3	0.8	1
3.99	1.67424	5.0031	8.711281	4.2	-3.2	0.7	1
3.995	1.67424	5.07504	8.75052	5.1	-3	0.7	1
4	1.75272	5.04234	8.82246	7	-2.8	0.9	1
4.005	1.71348	5.0031	8.894401	9.4	-2.1	0.7	1
4.01	1.71348	4.963861	8.82246	13.2	-1.7	0.6	1
4.015	1.8639	4.963861	8.85516	16.3	-0.4	0.5	1
4.02	1.90314	5.0031	8.85516	19.3	0.7	0	1
4.025	1.82466	5.11428	8.96634	22.3	1.6	0.2	1
4.03	1.79196	5.0031	9.14946	25.5	2.8	0.1	1
4.035	1.56306	4.89192	9.2214	31	5.5	-1.1	1
4.04	1.26876	4.4145	9.2541	36.5	6.1	-1.4	1
4.045	1.41264	3.8586	9.47646	42.7	3.4	-1.7	1
4.05	1.30146	4.85268	9.47646	50	0.4	-0.8	1
4.055	1.15104	4.89192	9.947341	57	-3.8	0	1
4.06	2.30862	4.48644	10.2351	61.6	-9.1	-1.5	1
4.065	2.3871	4.59762	10.2351	65.4	-9.5	0.1	1
4.07	1.8639	4.63686	10.01928	70.1	-7.3	0.7	1
4.075	1.45188	5.0031	9.36528	77.2	-3.9	0	1
4.08	1.15104	5.519761	9.14946	83.4	-3.9	-0.4	1
4.085	0.7455601	6.14106	8.96634	86.3	-6.7	-1.4	1
4.09	0.25506	6.43536	8.78322	82.8	-14.5	-1.1	1
4.095	0.25506	6.06912	8.02458	75.5	-22	-2.2	1
4.1	0.5559	5.99718	8.2404	67.1	-30.5	-5.3	1
4.105	1.90314	5.36934	8.85516	55.8	-40.5	-10.1	1
4.11	5.14698	3.42042	9.50916	37.4	-49.6	-12.6	1
4.115	9.2214	1.83774	9.659581	16	-52.7	-10.1	1
4.12	11.90934	1.28184	9.00558	-9.2	-42.4	-0.4	1
4.125	12.84456	1.94892	8.894401	-26.3	-28.2	11.8	1
4.13	12.09246	3.2373	9.36528	-40.3	-15.1	27.3	1
4.135	11.0853	3.05418	8.9271	-56.7	-6.1	43.8	1
4.14	10.18932	2.60946	7.62564	-73.6	-0.8	58.5	1
4.145	9.70536	2.31516	5.696341	-87.2	5.5	67	1
4.15	8.6982	2.27592	3.70164	-90.8	16.7	65.7	1
4.155	5.0358	1.61538	2.24976	-88.7	33.1	56	1
4.16	2.1255	0.95484	1.15758	-84	45.7	43.5	1
4.165	0.37278	2.24322	1.62846	-71.8	59.6	24.5	1
4.17	-1.6023	6.4746	3.55776	-54.1	75.6	-5.2	1
4.175	-4.92462	11.7393	6.97164	-43.8	85.8	-32.4	1
4.18	-7.76298	15.74832	6.49422	-49.6	93.5	-56	1
4.185	-10.45092	17.33754	6.74928	-54	89.1	-68.1	1
4.19	-14.29644	19.39764	-0.28776	-56.4	85	-68	1
4.195	-12.43254	14.72154	6.97164	-50.7	57.4	-64.6	1
4.2	-9.96696	11.58888	9.40452	-59.3	29.8	-42.2	1
4.205	-4.2183	2.57022	10.34628	-63.7	0.2	-22.3	1
4.21	-2.9103	-0.47742	10.13046	-58.5	-1	-15.2	1
4.215	-1.75272	2.13204	14.30298	-29.1	3	-9.3	1
4.22	-1.90314	2.6814	11.5104	-18.2	11.4	-4.9	1
4.225	-0.14388	3.42042	9.9081	-9.4	5.9	-2.8	1
4.23	1.90314	6.291481	9.62034	2.1	-6	-0.4	1
4.235	4.10712	6.1803	8.82246	6.4	-9.2	1.5	1
4.24	4.7415	5.11428	8.27964	6.8	-9.3	1.9	1
4.245	2.79912	5.33664	8.52816	12.3	-6.2	2.5	1
4.25	0.70632	5.36934	8.894401	13.2	-5.8	3	1
4.255	0.14388	5.0031	8.82246	11.4	-6.8	2.6	1
4.26	0.8175	5.2974	8.600101	10.9	-8.6	2.2	1
4.265	1.97508	5.591701	8.312341	9.9	-10.3	2	1
4.27	2.53752	5.84676	8.12922	8.3	-8.9	1.8	1
4.275	2.49828	5.92524	7.985341	5.7	-6.9	1.1	1
4.28	1.97508	5.84676	8.16846	1.1	-4.9	0.7	1
4.285	1.56306	5.70288	8.20116	-3	-3.2	-0.4	1
4.29	1.30146	5.66364	8.20116	-5.8	-2.2	-0.6	1
4.295	1.19028	5.591701	8.16846	-9.3	-2.3	-0.5	1
4.3	1.11834	5.519761	8.20116	-11.6	-3.6	0.2	1
4.305	0.96792	5.44782	8.2404	-13.2	-4.2	0.1	1
4.31	0.8959801	5.2974	8.38428	-14.3	-5.4	0.3	1
4.315	0.96792	5.22546	8.495461	-14.9	-6.6	1.1	1
4.32	1.03986	5.0031	8.63934	-14.8	-6.5	0.9	1
4.325	1.37994	4.81998	8.82246	-14.2	-6.6	1.1	1
4.33	1.64154	4.78074	8.9271	-12.1	-6.1	1.5	1
4.335	1.75272	4.74804	8.82246	-10.5	-5	0.7	1
4.34	1.75272	4.85268	8.82246	-8.5	-4	0.6	1
4.345	1.49112	5.04234	8.711281	-7.2	-3	0.4	1
4.35	1.41264	5.04234	8.75052	-6.6	-2.3	0.3	1
4.355	1.30146	5.07504	8.63934	-6	-2	0.2	1
4.36	1.26876	5.11428	8.63934	-5.5	-1.8	0.3	1
4.365	1.19028	5.07504	8.600101	-5.6	-0.9	0.1	1
4.37	1.26876	5.18622	8.600101	-5.8	-1.1	0.4	1
4.375	1.19028	5.14698	8.45622	-5.8	-2.2	0.7	1
4.38	1.22952	5.07504	8.52816	-5.7	-2.1	0.6	1
4.385	1.30146	4.93116	8.63934	-6	-1.8	1.1	1
4.39	1.37994	5.0031	8.600101	-5.9	-1.7	1	1
4.395	1.37994	5.04234	8.52816	-4.9	-2.3	0.7	1
4.4	1.45188	4.93116	8.63934	-4.2	-2	1.1	1
4.405	1.41264	5.0031	8.67858	-3.2	-2.3	0.4	1
4.41	1.30146	5.0031	8.63934	-2.5	-1.9	0.7	1
4.415	1.26876	5.0031	8.63934	-1.4	-2.4	0.4	1
4.42	1.26876	4.963861	8.67858	-0.6	-1.8	0.5	1
4.425	1.26876	5.04234	8.63934	0	-2.1	0.6	1
4.43	1.30146	5.07504	8.711281	0.3	-3	0.7	1
4.435	1.30146	4.963861	8.711281	1.1	-3.5	1.6	1
4.44	1.37994	5.0031	8.67858	2.3	-3.5	0.9	1
4.445	1.41264	5.0031	8.711281	3.2	-3.9	0.7	1
4.45	1.41264	5.0031	8.67858	3.7	-4.4	0.9	1
4.455	1.41264	4.963861	8.711281	4.4	-4.4	1.4	1
4.46	1.49112	5.04234	8.600101	4.9	-4.5	1.3	1
4.465	1.45188	5.07504	8.600101	5.3	-4.5	1	1
4.47	1.45188	5.11428	8.600101	6	-4.2	1.1	1
4.475	1.41264	5.07504	8.5674	5.6	-3.7	0.4	1
4.48	1.53036	5.0031	8.67858	5.3	-3.7	0.2	1
4.485	1.56306	5.0031	8.67858	6	-3.5	0.4	1
4.49	1.56306	5.0031	8.711281	7	-3.2	0.2	1
4.495	1.56306	4.963861	8.75052	7.5	-3.2	0	1
4.5	1.82466	4.963861	8.78322	8.2	-2	0	1
4.505	2.01432	5.0031	8.63934	9	-1.6	0	1
4.51	2.05356	5.07504	8.495461	10.1	-1.1	-0.4	1
4.515	1.82466	5.22546	8.42352	10	0	-1.2	1
4.52	1.6023	5.2974	8.312341	9.3	1.2	-1.9	1
4.525	1.49112	5.36934	8.312341	8	1.8	-2.5	1
4.53	1.41264	5.36934	8.38428	6.9	2.2	-2.3	1
4.535	1.49112	5.25816	8.495461	6	2.4	-2.3	1
4.54	1.56306	5.18622	8.52816	6	2.8	-2.2	1
4.545	1.45188	5.33664	8.45622	5.9	2.5	-2.4	1
4.55	1.41264	5.2974	8.42352	5.5	2.9	-2.2	1
4.555	1.30146	5.2974	8.42352	5.2	3	-1.6	1
4.56	1.30146	5.25816	8.42352	4.8	2.8	-1.8	1
4.565	1.22952	5.36934	8.45622	3.9	3.2	-1.6	1
4.57	1.15104	5.14698	8.495461	4	2	-1.7	1
4.575	1.03986	5.14698	8.5674	4.5	1	-1.6	1
4.58	1.00716	5.11428	8.600101	5.1	0.6	-0.9	1
4.585	1.11834	5.07504	8.67858	6.9	-0.4	-1	1
4.59	1.15104	5.0031	8.75052	8.6	-0.9	-0.2	1
4.595	1.19028	5.04234	8.78322	10	-1.4	-0.2	1
4.6	1.30146	4.963861	8.711281	13	-2.1	0.5	1
4.605	1.30146	4.93116	8.75052	15.8	-2.6	0.7	1
4.61	1.45188	4.74804	8.82246	18.8	-2.8	0.9	1
4.615	1.53036	4.81998	8.82246	23.1	-2.8	0.8	1
4.62	1.26876	4.34256	8.9271	27.1	-2.8	0.5	1
4.625	1.11834	3.8586	9.07752	32.1	-3.7	0.4	1
4.63	1.49112	4.1202	9.110221	39.3	-6.1	0	1
4.635	1.64154	4.525681	9.110221	47.4	-7.7	-0.3	1
4.64	2.05356	4.1202	9.14946	52.4	-8.6	-1.8	1
4.645	2.08626	4.15944	9.00558	57.9	-7.6	-2.9	1
4.65	1.79196	4.45374	9.110221	67.1	-5.6	-2.9	1
4.655	1.75272	4.59762	8.82246	73.8	-5.1	-3.7	1
4.66	1.90314	4.63686	8.96634	80	-5.2	-4.7	1
4.665	1.6023	4.63686	8.96634	86.2	-4.2	-6	1
4.67	1.45188	4.63686	8.96634	91.8	-3.2	-7.4	1
4.675	1.56306	4.59762	9.07752	98.9	-3.2	-9.2	1
4.68	1.56306	4.81998	9.14946	104.7	-2.9	-10.7	1
4.685	1.41264	5.04234	9.293341	110.1	-2	-11.6	1
4.69	1.67424	5.63094	9.83616	115.5	-1.3	-13.5	1
4.695	2.01432	5.95794	9.9081	119.2	0.2	-15.2	1
4.7	2.53752	5.95794	9.5811	122.2	8.1	-18.5	1
4.705	3.09342	6.43536	9.33258	123	12.1	-19.8	1
4.71	3.1719	7.213621	9.33258	121.1	11.3	-20.1	1
4.715	2.42634	7.57986	9.2214	118.2	8.9	-20.7	1
4.72	2.05356	7.3575	8.894401	113.6	3.2	-22.8	1
4.725	1.75272	7.80222	8.78322	109.9	-3.6	-25.6	1
4.73	2.42634	8.057281	8.711281	105.5	-8.3	-28.9	1
4.735	2.79912	8.31888	8.78322	102.4	-11	-33.1	1
4.74	3.06072	8.12922	8.82246	94.5	-13.7	-35.7	1
4.745	3.32232	7.46868	8.96634	84.4	-15.1	-37.8	1
4.75	4.17906	6.14106	9.07752	68	-17.1	-36.5	1
4.755	7.1286	4.34256	9.50916	51.5	-20.4	-30.9	1
4.76	11.38614	3.71472	9.62034	35.4	-18.4	-19.8	1
4.765	15.23166	2.42634	8.495461	21	-7.7	-6	1
4.77	17.1348	1.98162	7.62564	9.4	10	15.1	1
4.775	16.35	3.71472	8.27964	-0.5	29.7	49.9	1
4.78	15.23166	5.55246	9.947341	-11.1	38.9	79.1	1
4.785	12.80532	5.77482	11.5431	-25.5	49.2	97.3	1
4.79	10.22856	4.19214	10.67328	-46.4	56.2	111.5	1
4.795	7.42944	2.79258	8.9271	-65.5	60.4	121.9	1
4.8	5.2974	1.58268	7.69758	-77.6	60.1	127.8	1
4.805	3.39426	0.5886	6.49422	-84	57.8	129.5	1
4.81	1.53036	0.18312	5.591701	-87.5	52.3	124.7	1
4.815	0	0.327	5.44128	-87.5	45	117.9	1
4.82	-1.00716	0.54936	5.36934	-87.1	35.4	109.2	1
4.825	-1.71348	0.6213	4.89846	-88.3	20.9	96.9	1
4.83	-2.05356	0.14388	3.9567	-88.6	8.1	85.6	1
4.835	-1.93584	-0.2943	3.04764	-85.6	-4.4	73.9	1
4.84	-1.56306	-0.2943	2.60946	-78	-14.3	62.5	1
4.845	-0.8175	0.18312	2.72064	-67.9	-22.6	51	1
4.85	0.22236	0.8829001	3.23076	-57.9	-29.8	41.8	1
4.855	1.19028	1.43226	3.23076	-49	-34.2	35.2	1
4.86	2.30862	1.94892	3.40734	-39.6	-37.1	28.9	1
4.865	3.32232	2.943	3.88476	-32.2	-37.1	25.1	1
4.87	3.87822	4.08096	4.35564	-25.2	-35.1	22.1	1
4.875	7.952641	7.213621	3.9894	-18.9	-32.3	21	1
4.88	17.72994	17.14788	7.44252	6.7	19.7	-17.2	1
4.885	3.02148	16.04916	15.35592	31.7	133.6	-110.4	1
4.89	-3.28308	7.46868	5.73558	-32.9	185.9	-115.9	1
4.895	-5.2647	20.05818	10.05852	-43.4	195.9	-93.2	1
4.9	-13.66206	31.87596	20.3721	-42.3	174	-79.4	1
4.905	-17.58606	15.60444	11.47116	-102.5	90.5	-51.3	1
4.91	-11.56926	5.0031	-1.85082	-157.5	-6.2	-58.3	1
4.915	-5.37588	14.49918	2.46558	-113.9	-51.7	-73.2	1
4.92	-5.70942	18.43626	6.16722	-94.7	-62.2	-91.1	1
4.925	-6.23262	14.20488	4.38834	-96.6	-57.6	-106.6	1
4.93	-5.2647	12.51102	3.08034	-95.4	-48.8	-112.3	1
4.935	-5.487061	13.7667	4.57146	-84.9	-43.6	-110.3	1
4.94	-6.04296	12.43908	6.2457	-80.8	-41.6	-106	1
4.945	-4.29024	7.3575	6.09528	-81.6	-43.3	-97.2	1
4.95	-1.53036	6.43536	6.82122	-78	-36.8	-79.8	1
4.955	-0.66708	5.591701	9.76422	-68.3	-17.7	-50.4	1
4.96	-5.33664	2.75988	10.30704	-65.2	-1.1	-21.4	1
4.965	-8.24694	2.49828	11.5431	-54.5	7	-6.7	1
4.97	-7.985341	3.2373	10.38552	-38.5	-6.7	1.6	1
4.975	-2.83182	4.45374	9.33258	-28.8	-22.3	5.6	1
4.98	2.6487	5.44782	9.659581	-19.6	-31.2	8.5	1
4.985	5.2974	5.18622	9.14946	-13.8	-28.1	9.7	1
4.99	5.22546	5.18622	8.67858	-8.8	-19.3	8.1	1
4.995	4.40142	4.93116	8.894401	-4.8	-11.3	5.7	1
5	3.91746	4.525681	8.75052	-3.4	-6.1	2.7	1
5.005	3.35502	4.66956	8.495461	-1.9	-2.3	1.8	1
5.01	2.27592	5.11428	8.45622	-0.4	1.1	1.2	1
5.015	0.92868	5.36934	8.35158	-0.8	3	0.5	1
5.02	-0.07194	5.591701	8.2404	-2.3	2.1	0.7	1
5.025	-0.0327	5.70288	8.12922	-3.4	-0.2	1.1	1
5.03	0.51666	5.55246	8.20116	-4.8	-2.3	1.6	1
5.035	1.03986	5.48052	8.16846	-6.9	-4.3	1.8	1
5.04	1.56306	5.2974	8.27964	-8.6	-5.1	1.7	1
5.045	2.08626	5.11428	8.38428	-10.2	-4.4	2	1
5.05	2.34786	5.04234	8.495461	-11.2	-4.2	1.3	1
5.055	2.27592	5.0031	8.711281	-11.2	-2.9	0.7	1
5.06	1.82466	4.963861	8.67858	-10.7	-1.4	0.1	1
5.065	1.37994	4.963861	8.75052	-9.9	-0.2	0	1
5.07	1.11834	5.07504	8.63934	-9.1	0.1	-0.1	1
5.075	1.03986	5.11428	8.600101	-8.6	-0.7	0	1
5.08	0.96792	5.07504	8.600101	-8	-1.1	0.7	1
5.085	1.22952	5.04234	8.67858	-7.2	-1.6	0.6	1
5.09	1.45188	5.0031	8.5674	-6.7	-1.9	0.9	1
5.095	1.6023	4.93116	8.52816	-5.5	-1.8	0.6	1
5.1	1.56306	4.963861	8.52816	-5.6	-1.6	0.5	1
5.105	1.56306	4.963861	8.5674	-6.2	-0.7	0.4	1
5.11	1.41264	5.0031	8.52816	-6.3	-0.8	-0.2	1
5.115	1.53036	4.963861	8.5674	-6.1	0.1	-0.4	1
5.12	1.41264	4.93116	8.42352	-6	-0.1	-0.4	1
5.125	1.37994	4.78074	8.495461	-5.9	0	0	1
5.13	1.26876	4.78074	8.600101	-5.9	0.3	-0.4	1
5.135	1.3407	4.963861	8.495461	-6.3	0.3	-0.4	1
5.14	1.41264	4.78074	8.711281	-6	0.1	-0.2	1
5.145	1.00716	4.78074	8.67858	-5.4	0.3	-0.6	1
5.15	1.03986	4.93116	8.75052	-5.1	-0.3	-0.7	1
5.155	1.3407	4.93116	8.63934	-4.2	-0.9	-0.4	1
5.16	1.30146	4.963861	8.711281	-3.7	-0.7	-0.2	1
5.165	1.0791	4.963861	8.75052	-3.5	-1.1	0	1
5.17	1.03986	4.81998	8.75052	-3	-0.9	-0.5	1
5.175	1.0791	4.89192	8.67858	-2.5	-1	0	1
5.18	1.15104	4.89192	8.67858	-1.9	-1.6	-0.1	1
5.185	1.26876	4.93116	8.5674	-1.3	-2.2	-0.1	1
5.19	1.19028	4.85268	8.67858	-0.7	-2.9	0.1	1
5.195	1.22952	4.93116	8.5674	0.1	-3	0.4	1
5.2	1.30146	4.93116	8.600101	0.9	-3.3	0.4	1
5.205	1.3407	4.89192	8.600101	1.4	-3.2	0	1
5.21	1.37994	4.89192	8.67858	1.5	-2.9	0.1	1
5.215	1.41264	4.89192	8.600101	1.8	-2.8	0	1
5.22	1.3407	4.963861	8.600101	2.5	-2.4	0	1
5.225	1.37994	5.0031	8.600101	2.7	-2.8	0	1
5.23	1.49112	4.93116	8.5674	2.9	-2.9	-0.1	1
5.235	1.53036	4.93116	8.45622	2.9	-2.1	-0.2	1
5.24	1.53036	4.89192	8.5674	2.7	-1.9	0	1
5.245	1.49112	4.81998	8.5674	2.8	-1.6	-0.2	1
5.25	1.49112	4.85268	8.52816	2.9	-1.3	-0.7	1
5.255	1.37994	4.81998	8.495461	3.1	-1.4	-1	1
5.26	1.3407	4.85268	8.5674	3.3	-1.4	-0.4	1
5.265	1.3407	4.89192	8.5674	3.9	-1.4	-1.1	1
5.27	1.37994	4.81998	8.75052	4.9	-1.2	-0.8	1
5.275	1.37994	4.81998	8.82246	5.3	-1	-0.7	1
5.28	1.49112	4.85268	8.78322	6.3	-1	-0.5	1
5.285	1.53036	4.89192	8.78322	7.3	-1.8	-1	1
5.29	1.64154	4.85268	8.85516	8.3	-2.1	-1.1	1
5.295	1.67424	4.85268	8.82246	9.8	-1.8	-1	1
5.3	1.71348	4.85268	8.78322	11.5	-1.6	-1.3	1
5.305	1.71348	4.81998	8.78322	13.5	-1.4	-1.4	1
5.31	1.75272	4.78074	8.85516	15.1	-1.1	-2	1
5.315	1.82466	4.74804	8.78322	16.6	-0.7	-2.7	1
5.32	1.79196	4.81998	8.82246	18.4	-0.4	-3	1
5.325	1.67424	4.89192	8.75052	20.2	0	-3.5	1
5.33	1.56306	4.85268	8.78322	23	0.6	-3.5	1
5.335	1.6023	4.7088	8.894401	25.5	0.3	-3.4	1
5.34	1.67424	4.63686	9.14946	31	0.6	-3.6	1
5.345	1.82466	4.74804	9.110221	35.2	1.4	-3.6	1
5.35	1.79196	4.63686	9.18216	42	2.7	-3.7	1
5.355	1.0791	3.75396	9.36528	50.4	3.5	-3.2	1
5.36	0.63438	1.94892	10.13046	60	0.8	-4.6	1
5.365	1.49112	3.34848	9.659581	75	-3.2	-5.4	1
5.37	2.42634	4.04826	10.38552	91.7	-4.9	-6	1
5.375	1.82466	3.60354	9.5484	99.4	-0.9	-7.6	1
5.38	1.00716	4.1202	9.76422	111.6	2.5	-8.9	1
5.385	0.77826	3.96978	9.76422	121.1	0.5	-11.7	1
5.39	1.22952	4.26408	9.9081	132.3	-2.4	-13.7	1
5.395	1.22952	4.74804	10.30704	140.2	-5.9	-14.2	1
5.4	0.96792	6.10836	11.28804	143.7	-12.6	-14	1
5.405	3.24384	6.7362	11.25534	143.2	-21.5	-13.9	1
5.41	4.40142	5.66364	9.80346	138.7	-19.6	-18	1
5.415	3.39426	6.14106	9.07752	141	-12.3	-22.2	1
5.42	1.97508	7.0632	9.36528	145.2	-13	-25.2	1
5.425	1.64154	7.0305	9.2214	141.6	-20.7	-29.8	1
5.43	1.67424	6.88008	9.83616	133.7	-32.1	-35	1
5.435	2.87106	5.99718	10.45746	120.3	-45.2	-38.9	1
5.44	6.082201	2.6487	11.61504	94.3	-56.4	-41.8	1
5.445	11.30766	-0.18312	12.56334	66.7	-58.9	-37.8	1
5.45	15.23166	-1.58268	13.97598	37.8	-46.7	-24.4	1
5.455	18.10926	-4.23138	13.06692	3.4	-27.2	-5.1	1
5.46	19.52844	-5.07504	12.05322	-24.3	-5.2	21.7	1
5.465	19.29954	-5.22546	11.32728	-53.2	15.4	61.9	1
5.47	15.7941	-3.5316	11.72622	-73.8	22.6	96.8	1
5.475	14.55804	-3.67548	10.78446	-98.6	20.3	126	1
5.48	10.5294	-4.48644	8.82246	-117.8	24.1	138.5	1
5.485	6.010261	-7.80222	3.77358	-135.3	24.4	145.2	1
5.49	2.57022	-10.63404	-0.9744601	-136	18.7	146.3	1
5.495	0.14388	-11.07876	-2.43288	-116.4	8.6	141.4	1
5.5	4.251	-4.59762	-0.57552	-84.7	-3.7	128.1	1
5.505	8.58702	9.823081	10.5621	-41.5	14.8	84.8	1
5.51	-1.26876	16.37616	19.53498	-22.1	102.6	-1.8	1
5.515	-11.23572	15.01584	15.4671	-102	155.8	-51.3	1
5.52	-15.042	21.82398	16.4808	-145.3	133.5	-26.1	1
5.525	-13.28928	13.39392	4.42758	-194.6	90.8	-29.5	1
5.53	-11.01336	16.00992	-2.0274	-193.7	43.3	-43.8	1
5.535	-7.200541	26.20578	-1.15758	-159.2	8.5	-63.5	1
5.54	-2.68794	29.44308	-3.15882	-137.9	5.7	-88.4	1
5.545	-15.042	30.03168	-15.68292	-127.6	38.3	-87.9	1
5.55	-6.27186	42.99396	-4.24446	-59.9	35.5	-82	1
5.555	-14.11332	25.57794	1.15758	-35.5	32	-59.5	1
5.56	-12.84456	5.591701	6.572701	-47	16.1	-48.6	1
5.565	-9.927721	1.83774	12.1971	-32.4	-22	-29.6	1
5.57	-1.93584	0.9156	14.04792	-27	-32.6	-28.3	1
5.575	4.81344	0.8829001	13.21734	-18.7	-26.6	-23.7	1
5.58	1.3407	2.49828	9.659581	-11.9	-3	-9.3	1
5.585	-2.23668	5.04234	9.875401	4.2	3.2	-0.7	1
5.59	-0.59514	6.03642	7.9134	10.7	-3.7	1.9	1
5.595	4.17906	5.92524	8.67858	14	-11.9	2.7	1
5.6	4.2183	4.93116	8.85516	16.9	-9	3.9	1
5.605	1.3407	4.81998	8.85516	19.5	-1.4	4.6	1
5.61	1.00716	5.40858	8.45622	19.8	0	4.2	1
5.615	2.23668	5.886	7.985341	16.8	0.3	4.1	1
5.62	3.02148	6.1803	7.47522	12.5	1.6	3.3	1
5.625	2.98224	6.36342	7.37058	7.4	1.1	1.1	1
5.63	3.06072	6.219541	7.65834	2.2	0.2	-0.9	1
5.635	2.42634	6.03642	7.87416	-3.5	1.6	-2.5	1
5.64	1.19028	5.84676	8.057281	-9.5	3.7	-2.7	1
5.645	0.51666	5.95794	7.985341	-14.1	3.9	-2.5	1
5.65	0.48396	5.886	7.952641	-19.7	2.5	-2.1	1
5.655	0.22236	5.77482	8.02458	-23.1	1.4	-1.3	1
5.66	-0.14388	5.519761	8.2404	-25.4	-1.1	0.2	1
5.665	0	5.36934	8.63934	-26	-3	1.6	1
5.67	0.40548	5.14698	8.600101	-25.9	-5.3	2.1	1
5.675	0.92868	5.0031	8.78322	-24.4	-6.2	3.7	1
5.68	1.41264	4.963861	8.78322	-21.6	-6.7	4.1	1
5.685	1.75272	4.63686	8.82246	-20	-7.3	4.1	1
5.69	1.8639	4.4145	9.00558	-17.4	-7.2	3.7	1
5.695	1.90314	4.30332	9.03828	-14.9	-6.7	3	1
5.7	1.90314	4.4145	8.96634	-11.7	-5.8	2.9	1
5.705	1.79196	4.45374	8.78322	-8.8	-4.4	2.3	1
5.71	1.56306	4.63686	8.67858	-6	-3.8	2	1
5.715	1.56306	4.74804	8.5674	-4.2	-3.7	1.6	1
5.72	1.71348	4.85268	8.45622	-3.7	-4.2	1.4	1
5.725	1.8639	4.93116	8.45622	-3.2	-4	1.6	1
5.73	1.90314	5.04234	8.35158	-3.4	-3.7	0.9	1
5.735	1.67424	5.11428	8.35158	-4.4	-2.3	1.1	1
5.74	1.6023	5.14698	8.38428	-5.3	-1.9	0.4	1
5.745	1.6023	5.14698	8.42352	-6.3	-1.6	-0.1	1
5.75	1.37994	5.18622	8.52816	-7.4	-0.8	-0.4	1
5.755	1.41264	5.11428	8.600101	-7.9	-0.5	0	1
5.76	1.37994	5.07504	8.52816	-8.4	0	0	1
5.765	1.26876	5.04234	8.52816	-8.6	-0.1	-0.2	1
5.77	1.15104	5.0031	8.600101	-8.4	-0.1	0	1
5.775	1.11834	4.93116	8.600101	-8.1	-0.2	0.2	1
5.78	1.03986	4.89192	8.63934	-7.6	-0.3	-0.2	1
5.785	1.0791	4.85268	8.63934	-7.2	-0.7	0.4	1
5.79	1.0791	4.85268	8.67858	-6.7	-1.2	0.1	1
5.795	1.03986	4.85268	8.52816	-5.3	-1.4	0.6	1
5.8	1.11834	4.85268	8.67858	-4.3	-2.1	0.4	1
5.805	1.15104	4.85268	8.711281	-3.9	-2.4	0.6	1
5.81	1.19028	4.81998	8.67858	-2.2	-3.7	0.7	1
5.815	1.22952	4.93116	8.711281	-1.3	-4.4	0.5	1
5.82	1.3407	4.963861	8.711281	-0.3	-4.6	1.4	1
5.825	1.3407	4.963861	8.75052	0.7	-4.9	1.6	1
5.83	1.3407	5.0031	8.711281	0.8	-5.1	1.6	1
5.835	1.3407	5.07504	8.63934	1	-4.9	1.4	1
5.84	1.37994	5.0031	8.711281	1.9	-5.2	1.6	1
5.845	1.45188	4.963861	8.711281	2.4	-4.7	1.4	1
5.85	1.45188	4.93116	8.711281	3	-4.5	1.4	1
5.855	1.45188	4.85268	8.63934	3.5	-4.6	1.7	1
5.86	1.49112	4.85268	8.63934	4.3	-4.8	1.4	1
5.865	1.67424	4.93116	8.52816	5.2	-4.7	1	1
5.87	1.67424	5.0031	8.600101	5.2	-3.9	0.7	1
5.875	1.53036	4.93116	8.5674	5.1	-3.9	0.8	1
5.88	1.49112	5.0031	8.52816	5.1	-3	0.7	1
5.885	1.6023	5.0031	8.5674	5	-2.5	0	1
5.89	1.53036	4.93116	8.67858	5.3	-2.7	-0.1	1
5.895	1.64154	4.89192	8.67858	6	-2.8	0	1
5.9	1.67424	4.85268	8.78322	7.1	-2.3	0	1
5.905	1.71348	4.85268	8.63934	8.2	-2.7	-0.2	1
5.91	1.67424	4.85268	8.711281	9.7	-2.6	-0.4	1
5.915	1.75272	4.78074	8.75052	10.7	-2.7	-0.2	1
5.92	1.67424	4.78074	8.82246	13.2	-2.3	-0.5	1
5.925	1.64154	4.81998	8.82246	14.7	-1.3	-0.7	1
5.93	1.71348	4.85268	8.75052	17.7	-0.7	-1.4	1
5.935	1.64154	4.78074	8.85516	20.5	-0.6	-1.5	1
5.94	1.56306	4.66956	8.82246	23.8	-0.7	-2	1
5.945	1.45188	4.85268	8.82246	28.7	-1.4	-1.8	1
5.95	1.37994	4.55838	8.894401	33.2	-1.5	-1.5	1
5.955	1.45188	4.48644	9.07752	38.2	-1.8	-1.7	1
5.96	1.41264	3.89784	9.36528	45.2	-1.6	-1.4	1
5.965	0.59514	2.57022	9.62034	53	-2.5	-2	1
5.97	1.3407	1.68732	9.947341	67.9	-8.1	-3.5	1
5.975	1.45188	3.42042	9.692281	84	-10.8	-3.4	1
5.98	2.87106	4.00902	9.731521	97	-13.5	-6	1
5.985	2.45904	3.93708	9.03828	103.1	-10	-7.2	1
5.99	1.30146	4.78074	9.07752	110.1	-6	-7.2	1
5.995	0.92868	5.22546	8.5674	116.4	-7	-8.8	1
6	1.11834	5.77482	8.2404	118.6	-8	-9.8	1
6.005	0.96792	5.886	8.057281	119.7	-9.1	-10.5	1
6.01	0.51666	6.14106	7.80222	119.7	-9.8	-10	1
6.015	0.44472	6.43536	7.62564	119.4	-11.4	-9.6	1
6.02	0.92868	6.4746	7.73028	118.8	-12.8	-9.1	1
6.025	1.03986	6.69696	8.057281	118.3	-12.7	-8.3	1
6.03	1.15104	6.62502	8.42352	117.1	-11.2	-6.8	1
6.035	1.19028	6.513841	8.35158	116.2	-8.3	-6.3	1
6.04	1.3407	6.7689	8.67858	115.8	-7.5	-6.6	1
6.045	1.93584	7.42944	9.2541	115	-8.8	-6.2	1
6.05	2.34786	7.3575	9.50916	109.6	-11.9	-5.6	1
6.055	2.6487	7.46868	9.33258	104.1	-14.9	-4.6	1
6.06	2.72064	7.213621	9.110221	101.6	-18.6	-3.1	1
6.065	2.68794	7.0632	9.14946	102.4	-22.3	-2.6	1
6.07	2.57022	7.3248	9.07752	104.9	-23.2	-3.8	1
6.075	2.3871	7.54062	9.18216	107.8	-24.7	-6.1	1
6.08	2.53752	8.207701	9.80346	105	-33	-10	1
6.085	3.06072	7.87416	9.947341	96.7	-42.8	-13.3	1
6.09	3.54468	7.57986	10.92834	85.3	-51.3	-18	1
6.095	3.84552	6.80814	10.63404	71.4	-55.5	-24.2	1
6.1	4.963861	4.30332	10.5621	53.1	-55.5	-31.5	1
6.105	8.9925	-1.54344	11.47116	23	-61	-33.6	1
6.11	14.44686	-3.27	12.56334	-4.7	-55.4	-27.8	1
6.115	17.47488	-4.00902	13.94328	-32.2	-36	-15.1	1
6.12	18.07002	-4.89192	15.53904	-63.9	-14.2	5.4	1
6.125	18.59322	-6.65772	14.44686	-97.5	-0.7	34.3	1
6.13	17.32446	-7.42944	11.76546	-133.6	8.2	73	1
6.135	17.21328	-7.13514	10.34628	-153.9	10.7	99.6	1
6.14	12.80532	-5.99718	10.74522	-164.3	21.2	109.2	1
6.145	7.80222	-7.985341	7.18746	-180.2	27.8	115.2	1
6.15	3.50544	-10.92834	1.08564	-191.8	25.6	118	1
6.155	0.8959801	-12.73338	-2.72064	-181.7	12.3	113.4	1
6.16	-0.7455601	-11.92242	-2.83182	-152.2	-3.3	102.6	1
6.165	1.37994	-5.63094	-0.64746	-116.6	-23.4	89.3	1
6.17	14.70846	9.63996	9.2214	-74.4	-19.7	53.6	1
6.175	4.70226	23.96256	21.89592	-27.4	88.6	-50.7	1
6.18	-7.76298	15.31014	19.0968	-81.8	171.9	-131.1	1
6.185	-15.49326	26.57202	18.51474	-163	177.3	-97.3	1
6.19	-12.3933	16.55928	5.84022	-223	105.3	-62.7	1
6.195	-9.293341	13.28274	-6.09528	-244	45.9	-69.1	1
6.2	-4.251	28.63212	-3.9894	-184.3	15.4	-87.5	1
6.205	-7.83492	31.98714	-3.11958	-137.3	33.1	-109.6	1
6.21	-19.4892	39.567	-20.22168	-125.4	68.3	-94	1
6.215	-13.25004	45.30912	2.43288	-41.7	44.3	-94.6	1
6.22	-22.47798	22.19022	-1.08564	-45	37.1	-67	1
6.225	-13.9629	3.45966	8.78322	-45.6	-3.8	-51	1
6.23	-5.59824	-0.73248	14.23104	-29.9	-38.7	-28	1
6.235	0.51666	-0.18312	14.08716	-28.2	-33.2	-18.2	1
6.24	-3.21114	2.6814	11.43846	-15.9	-7.7	-1.6	1
6.245	-4.70226	3.89784	8.78322	-8.4	-6.2	2.8	1
6.25	1.15104	7.6191	7.18746	5.3	-14.4	7.3	1
6.255	7.16784	7.57986	8.20116	12.3	-25	9.8	1
6.26	6.677341	5.0031	9.2541	11.2	-18.1	8.1	1
6.265	4.06788	4.1202	9.33258	13.8	-6	4.7	1
6.27	4.44066	5.07504	8.711281	14.2	-2.1	3.2	1
6.275	4.85268	6.14106	7.69758	11.6	0.5	0.7	1
6.28	3.50544	6.40266	7.76952	7.7	5.1	-2.1	1
6.285	2.01432	6.1803	8.16846	3	8	-3.5	1
6.29	1.82466	5.99718	8.20116	-3.1	7	-4.2	1
6.295	1.67424	5.886	8.42352	-6.7	5.8	-3.9	1
6.3	0.96792	5.55246	8.63934	-9.7	6.5	-3.5	1
6.305	0.22236	5.36934	8.75052	-11.5	6.2	-2.7	1
6.31	0.14388	5.48052	8.600101	-12.1	4.6	-2.3	1
6.315	0.51666	5.63094	8.45622	-12.4	1.4	-0.7	1
6.32	0.70632	5.44782	8.5674	-12.6	-0.7	1	1
6.325	1.15104	5.14698	8.5674	-13.3	-1.6	1.4	1
6.33	1.53036	5.0031	8.495461	-13	-1.6	1.4	1
6.335	1.37994	5.11428	8.495461	-12.2	-0.8	1.2	1
6.34	1.0791	5.36934	8.600101	-11.6	-0.9	1.5	1
6.345	1.64154	5.519761	8.5674	-11.2	-1.6	1.8	1
6.35	2.05356	5.55246	8.600101	-12.1	-1.1	1.2	1
6.355	1.82466	5.519761	8.711281	-12.8	0	0.7	1
6.36	1.41264	5.63094	8.5674	-12.7	1.6	0.4	1
6.365	1.15104	5.66364	8.35158	-14.1	2.8	0.2	1
6.37	1.00716	5.48052	8.27964	-14.7	2.2	0.2	1
6.375	0.8959801	5.18622	8.057281	-15.5	1.4	0.2	1
6.38	0.96792	4.93116	8.12922	-16.7	1.3	0	1
6.385	1.30146	4.78074	8.20116	-16.8	1.1	0.1	1
6.39	1.3407	4.37526	8.27964	-16.4	0.8	0	1
6.395	1.15104	4.23138	8.27964	-15.8	0.9	0.2	1
6.4	0.8959801	3.93708	8.42352	-14	0.8	0.7	1
6.405	0.77826	3.67548	8.600101	-12	0.7	1.1	1
6.41	0.7455601	3.67548	8.711281	-9.5	1	1.4	1
6.415	0.92868	3.96978	8.67858	-5.6	-1.4	1	1
6.42	1.00716	4.26408	8.63934	-2.7	-3.2	0.7	1
6.425	0.96792	4.63686	8.63934	0	-4.3	1.1	1
6.43	0.96792	4.78074	8.67858	1.2	-5.6	0.7	1
6.435	0.8567401	4.85268	8.63934	1.8	-6.6	1.3	1
6.44	1.03986	5.04234	8.600101	2.4	-7.6	2.3	1
6.445	1.30146	5.07504	8.5674	2	-8.6	2.5	1
6.45	1.45188	5.04234	8.5674	1.3	-9.4	2.7	1
6.455	1.53036	5.14698	8.600101	1	-8.8	3.2	1
6.46	1.49112	5.18622	8.67858	0.7	-9.1	3.2	1
6.465	1.67424	5.11428	8.711281	0.2	-9.5	3.4	1
6.47	1.75272	5.14698	8.600101	-0.2	-9.7	3.9	1
6.475	1.71348	5.22546	8.67858	-1.1	-9.7	3.9	1
6.48	1.71348	5.22546	8.78322	-1	-9.5	3.7	1
6.485	1.6023	5.18622	8.67858	-1.5	-8.6	3.9	1
6.49	1.53036	5.04234	8.711281	-2.2	-7.9	3.9	1
6.495	1.56306	5.04234	8.75052	-2.3	-8.1	3.8	1
6.5	1.49112	4.963861	8.75052	-1.8	-8.3	3.9	1
6.505	1.41264	4.963861	8.67858	-1.5	-8.1	4	1
6.51	1.37994	5.0031	8.711281	-1.1	-8.2	4.2	1
6.515	1.3407	4.93116	8.63934	-0.9	-8.7	4.1	1
6.52	1.37994	4.89192	8.63934	-0.4	-8.7	4	1
6.525	1.41264	4.93116	8.711281	-0.5	-8.6	4.1	1
6.53	1.41264	4.93116	8.78322	0	-8.4	3.7	1
6.535	1.45188	4.93116	8.75052	0.4	-8.1	3.9	1
6.54	1.45188	4.963861	8.78322	0.3	-7.8	3.6	1
6.545	1.53036	5.11428	8.711281	0.6	-7.3	3.8	1
6.55	1.53036	5.07504	8.75052	1.3	-6.9	3.5	1
6.555	1.6023	5.04234	8.711281	0.8	-6.2	3.8	1
6.56	1.64154	5.11428	8.711281	0.5	-5.8	3.2	1
6.565	1.64154	5.14698	8.5674	0.2	-5.6	2.9	1
6.57	1.75272	4.963861	8.63934	-0.3	-5.7	3	1
6.575	1.79196	5.04234	8.5674	-0.4	-5.4	2.8	1
6.58	1.75272	4.963861	8.5674	-0.2	-4.7	3.3	1
6.585	1.79196	4.963861	8.5674	-0.2	-4.2	3	1
6.59	1.75272	4.93116	8.495461	-0.4	-3.7	1.9	1
6.595	1.79196	4.85268	8.45622	-0.7	-3.4	2.5	1
6.6	1.67424	4.85268	8.42352	-1	-3	2	1
6.605	1.75272	4.78074	8.35158	-0.5	-2.5	1.6	1
6.61	1.8639	4.74804	8.312341	-0.9	-1.8	1.2	1
6.615	1.8639	4.66956	8.35158	-1.4	-1.2	0.6	1
6.62	1.79196	4.7088	8.35158	-1.4	-0.9	0.7	1
6.625	1.67424	4.7088	8.45622	-1	0.1	-0.4	1
6.63	1.64154	4.85268	8.495461	-1.2	0.9	-0.9	1
6.635	1.53036	4.963861	8.5674	-1.1	0.7	-0.8	1
6.64	1.53036	4.81998	8.5674	-0.8	0.7	-0.9	1
6.645	1.6023	4.85268	8.45622	-1.1	0.3	-0.6	1
6.65	1.56306	4.93116	8.5674	-0.8	-0.4	-0.9	1
6.655	1.53036	5.0031	8.5674	-0.4	-0.8	-0.6	1
6.66	1.49112	4.963861	8.52816	-0.5	-0.6	-0.2	1
6.665	1.49112	4.963861	8.495461	-0.6	-0.7	-0.1	1
6.67	1.56306	4.81998	8.42352	-0.4	-1	0.2	1
6.675	1.56306	4.81998	8.495461	-0.7	-1.5	0.4	1
6.68	1.45188	4.93116	8.52816	-0.4	-1.6	0.4	1
6.685	1.49112	4.963861	8.67858	0	-1.9	0.2	1
6.69	1.56306	4.85268	8.67858	0	-2.6	0.7	1
6.695	1.49112	4.93116	8.495461	0.2	-2.9	0.4	1
6.7	1.45188	4.963861	8.600101	0.4	-3.7	0.9	1
6.705	1.45188	4.93116	8.52816	0.7	-3.5	1.3	1
6.71	1.53036	4.963861	8.67858	0.2	-3.5	1.4	1
6.715	1.49112	4.963861	8.5674	0.4	-4.3	1.8	1
6.72	1.53036	5.0031	8.63934	0.5	-4.4	1.1	1
6.725	1.6023	4.93116	8.67858	0.3	-4.7	1.2	1
6.73	1.6023	5.0031	8.600101	0.7	-3.9	1.5	1
6.735	1.56306	5.04234	8.63934	0.4	-3.9	1.6	1
6.74	1.67424	4.963861	8.600101	0.5	-3.6	1.2	1
6.745	1.64154	5.0031	8.600101	0.2	-3.7	1	1
6.75	1.67424	5.0031	8.600101	0	-3.4	1.4	1
6.755	1.67424	4.89192	8.45622	-0.4	-3.4	1	1
6.76	1.75272	4.85268	8.42352	-0.4	-3.2	0.9	1
6.765	1.75272	4.78074	8.45622	-0.9	-2.8	0.4	1
6.77	1.75272	4.93116	8.5674	-0.3	-2.8	0.7	1
6.775	1.71348	4.93116	8.5674	0.2	-2	0.4	1
6.78	1.75272	4.93116	8.495461	-0.2	-1.9	-0.1	1
6.785	1.67424	4.963861	8.52816	-0.4	-1.4	-0.2	1
6.79	1.71348	4.963861	8.45622	-0.6	-0.9	-0.2	1
6.795	1.64154	4.963861	8.42352	-1.1	-0.2	-0.5	1
6.8	1.67424	5.0031	8.5674	-1.9	0.2	-1	1
6.805	1.71348	4.963861	8.42352	-2.2	0.2	-1.1	1
6.81	1.71348	4.85268	8.45622	-3.2	1.4	-1.8	1
6.815	1.71348	4.78074	8.42352	-3.5	1.7	-2.8	1
6.82	1.71348	4.7088	8.42352	-3.7	2.5	-3.4	1
6.825	1.79196	4.78074	8.38428	-4.2	3	-3.7	1
6.83	1.8639	4.7088	8.495461	-4	3	-3.9	1
6.835	1.75272	4.7088	8.42352	-3.2	3.9	-3.9	1
6.84	1.75272	4.66956	8.5674	-2.8	3.9	-4.6	1
6.845	1.79196	4.66956	8.45622	-2.5	4.6	-3.6	0
6.85	1.67424	4.66956	8.45622	-1.8	5.1	-4.2	0
6.855	1.71348	4.66956	8.42352	-0.9	5.8	-4.9	0
6.86	1.71348	4.63686	8.52816	-0.7	6.7	-5	0
6.865	1.67424	4.59762	8.495461	-0.7	6.6	-5	0
6.87	1.82466	4.78074	8.52816	-0.1	6.8	-5.5	0
6.875	1.90314	4.81998	8.5674	0	6.8	-5.5	0
6.88	1.75272	4.81998	8.52816	-0.4	6.7	-6	0
6.885	1.6023	4.89192	8.67858	-0.7	6.4	-6	0
6.89	1.53036	4.89192	8.78322	0.2	5.1	-5.8	0
6.895	1.45188	4.963861	8.711281	0.7	4.9	-5	0
6.9	1.56306	4.78074	8.67858	1.4	4	-4.7	0
6.905	1.45188	4.85268	8.711281	3.4	3.7	-4.2	0
6.91	1.3407	4.81998	8.67858	4.5	3.5	-4	0
6.915	1.45188	4.89192	8.82246	6.4	3.1	-4.2	0
6.92	1.56306	4.81998	8.894401	8	3	-4.2	0
6.925	1.53036	4.93116	8.82246	9.6	3	-4.8	0
6.93	1.56306	4.93116	8.82246	12.1	2.4	-4.4	0
6.935	1.49112	4.85268	8.82246	14	2.1	-4	0
6.94	1.56306	4.81998	8.894401	16.2	1.2	-3.7	0
6.945	1.67424	4.81998	8.9271	19.7	0.7	-4.1	0
6.95	1.64154	4.66956	8.85516	22.6	0	-4.1	0
6.955	1.75272	4.74804	8.82246	25.9	-0.5	-4.1	0
6.96	1.97508	4.63686	8.85516	30.2	-0.3	-4.4	0
6.965	1.79196	4.525681	8.9271	35.9	0	-3.5	0
6.97	1.67424	4.08096	9.2541	42.4	0	-3.6	0
6.975	1.0791	3.08688	9.5811	49.7	-1	-4.6	0
6.98	1.45188	2.27592	9.83616	63.7	-4.6	-7.2	0
6.985	1.49112	2.79258	9.659581	78.2	-7	-8.7	0
6.99	1.67424	3.42042	9.692281	94.8	-10.7	-10.2	0
6.995	3.09342	3.34848	9.659581	108.8	-14.2	-13.4	0
7	2.23668	3.2373	9.692281	122.6	-10.3	-14.2	0
7.005	0.92868	3.16536	9.731521	139	-9.3	-15.1	0
7.01	1.26876	3.49236	9.659581	153.8	-12.6	-17.8	0
7.015	1.82466	3.64278	9.76422	168.4	-13.9	-19.8	0
7.02	1.3407	3.64278	9.659581	181.8	-13.7	-20.6	0
7.025	1.3407	4.00902	9.76422	196.9	-13.1	-21.6	0
7.03	2.53752	4.66956	10.2351	216.6	-10.3	-26.2	0
7.035	2.30862	3.78666	10.13046	231.8	-1.8	-31.4	0
7.04	2.19744	4.15944	9.875401	247.3	5.6	-35.4	0
7.045	2.30862	4.63686	10.78446	267.7	12.4	-40.3	0
7.05	2.30862	4.78074	10.16316	282.1	19.3	-45.9	0
7.055	2.72064	5.22546	9.293341	300.4	24.9	-51.5	0
7.06	3.50544	5.95794	9.875401	314.7	31.6	-57.6	0
7.065	3.09342	6.7362	10.09122	324.1	37.3	-61.9	0
7.07	2.68794	7.9461	10.09122	329.2	40.4	-64.1	0
7.075	2.9103	8.685121	9.659581	334.3	42.3	-66.7	0
7.08	3.06072	9.3849	9.50916	336	47	-73.1	0
7.085	3.09342	11.99436	11.2161	336.1	47.1	-75.4	0
7.09	2.83182	12.47832	10.38552	328.7	45.8	-75.9	0
7.095	2.19744	13.7994	10.45746	318.6	39.3	-74	0
7.1	3.09342	15.8595	13.61628	308.1	21.3	-69.3	0
7.105	3.58392	15.2382	13.72092	284.6	-0.4	-64.3	0
7.11	5.22546	15.64368	13.97598	266	-12.2	-61.4	0
7.115	2.42634	16.4154	14.4861	253.2	-19.3	-60.2	0
7.12	2.87106	8.979421	12.66798	219.8	-28.1	-60.6	0
7.125	6.71658	4.55838	12.34098	184.2	-47.6	-57.9	0
7.13	10.49016	5.55246	13.1454	152.3	-67.6	-48.8	0
7.135	11.79816	5.63094	16.4808	119.7	-76.4	-34	0
7.14	14.5188	1.5042	14.8131	63.6	-63	-19.8	0
7.145	17.58606	-1.32108	15.28398	26.1	-36.6	-10.9	0
7.15	19.71156	-1.83774	18.84174	-6.3	-6.5	1.4	0
7.155	21.8436	-2.943	20.80374	-62	26.9	27.8	0
7.16	20.64678	-3.01494	16.59198	-109.7	61.1	51.8	0
7.165	16.27806	-3.45966	15.17934	-139.3	91.4	69.3	0
7.17	11.98128	-3.96978	15.35592	-162.1	109.4	76	0
7.175	7.612561	-5.66364	12.5241	-186.9	117.8	79.8	0
7.18	4.02864	-6.585781	10.5294	-205.8	114.5	81	0
7.185	1.67424	-5.99718	10.30704	-215.8	101	76.9	0
7.19	0.07194	-5.22546	9.947341	-227.7	73.9	68.7	0
7.195	-1.00716	-4.48644	9.50916	-237.8	48.4	60.7	0
7.2	-1.3407	-3.5643	9.293341	-247.1	21.4	51.3	0
7.205	-1.22952	-2.6814	8.9271	-256.2	-4.9	41.8	0
7.21	-0.5559	-2.0928	8.20116	-265.4	-27.6	33.1	0
7.215	0.40548	-1.7658	7.18746	-275.3	-51.1	21.7	0
7.22	1.26876	-1.94892	5.624401	-280.3	-64.2	12.9	0
7.225	1.93584	-2.83182	3.19152	-281.6	-72.5	5.3	0
7.23	2.49828	-3.64278	1.45188	-275.5	-78.4	-1.2	0
7.235	2.83182	-3.67548	0.7586401	-259.2	-82.1	-7.1	0
7.24	3.21114	-2.9757	1.12488	-238.5	-84.4	-10.2	0
7.245	3.6951	-1.39302	2.57676	-216	-88.5	-12.1	0
7.25	4.06788	0.73248	4.10058	-193.9	-97.5	-10.5	0
7.255	4.81344	2.24322	4.9377	-183.3	-107.2	-6.5	0
7.26	5.93178	3.30924	5.2647	-178.2	-117.5	-1.4	0
7.265	7.08936	4.63686	5.624401	-171.9	-129.3	6.5	0
7.27	8.02458	5.77482	5.66364	-167.7	-136.7	15.3	0
7.275	8.9598	6.43536	5.2974	-163.3	-141.7	27.5	0
7.28	17.76918	12.14478	2.83182	-156.2	-143.2	41	0
7.285	22.81152	35.88498	15.35592	-117.6	-83	3.5	0
7.29	-1.30146	57.16614	44.81208	-63.8	49.4	-99.1	0
7.295	-8.809381	26.83362	27.44838	-214.5	101.5	-91.7	0
7.3	-5.11428	-8.64588	-15.32322	-407.6	94.5	-45.2	0
7.305	-6.45498	23.66826	-6.71658	-316.6	64.1	-28.1	0
7.31	-10.5621	35.7411	10.27434	-220.9	34.5	-22.6	0
7.315	-10.67328	22.41258	-6.31764	-252.4	35.3	-33.5	0
7.32	-13.32852	29.95974	-8.35158	-183.8	40.6	-38.6	0
7.325	-30.16902	49.8021	-27.70344	-117.8	81.6	-17.5	0
7.33	-40.0248	57.16614	-7.985341	-21.7	86.8	-24.2	0
7.335	-62.43084	47.51964	-13.61628	-20.3	86.9	-18.6	0
7.34	-41.22162	29.11608	-2.39364	-14	-15.4	-44.5	0
7.345	-22.54992	17.25906	4.13982	-1.1	-83	-53.7	0
7.35	-1.11834	7.9461	5.48052	-19.7	-77	-55.6	0
7.355	6.97818	5.0031	8.12922	-29.1	-52.5	-23.5	0
7.36	-5.33664	5.07504	8.82246	-28.7	-12.3	3.2	0
7.365	-9.96696	5.18622	6.74928	-31	-12.9	13	0
7.37	0.51666	7.10244	7.952641	-26	-38.5	12.4	0
7.375	9.293341	6.62502	8.42352	-23	-51.1	6.7	0
7.38	9.927721	4.63686	8.312341	-24.8	-32	0.2	0
7.385	7.23978	2.6814	9.875401	-24.9	-14.9	-3.3	0
7.39	3.58392	2.57022	9.293341	-24	-1.6	-3.1	0
7.395	3.58392	4.48644	8.600101	-18.7	3.7	-3.1	0
7.4	3.21114	5.63094	8.38428	-16.1	7.5	-5.7	0
7.405	0.25506	5.74212	8.42352	-16.6	11.2	-6.3	0
7.41	-1.8639	5.25816	8.9271	-15.8	10.3	-5.3	0
7.415	-1.37994	4.93116	9.14946	-14.4	5.8	-4.3	0
7.42	0.2943	4.81998	8.9271	-12.1	1.5	-2.5	0
7.425	1.6023	5.04234	8.85516	-7.9	-1.1	-1.6	0
7.43	1.93584	4.89192	8.711281	-7	-1.8	-1.1	0
7.435	1.49112	4.81998	8.82246	-5.3	-0.9	-1.1	0
7.44	1.26876	4.89192	8.75052	-2.8	-0.8	-1.4	0
7.445	1.26876	5.07504	8.63934	-2	-1.3	-1.1	0
7.45	1.22952	5.14698	8.63934	-1.1	-1.1	-1.2	0
7.455	0.96792	5.25816	8.495461	-0.2	-1.8	-0.3	0
7.46	1.03986	5.25816	8.52816	0	-3.2	0.4	0
7.465	1.11834	5.22546	8.52816	0.1	-4	1	0
7.47	1.37994	5.0031	8.495461	0.4	-4.4	0.9	0
7.475	1.6023	4.963861	8.5674	0.8	-4.9	0.6	0
7.48	1.79196	4.963861	8.63934	1.4	-4.8	0.7	0
7.485	1.82466	5.0031	8.63934	2.1	-4.3	0.2	0
7.49	1.79196	4.89192	8.67858	2.2	-3.2	0	0
7.495	1.67424	4.963861	8.63934	2.4	-2.6	0	0
7.5	1.71348	4.963861	8.63934	2.5	-1.8	0	0
7.505	1.71348	5.11428	8.5674	3	-1.6	-0.4	0
7.51	1.67424	5.04234	8.5674	2.7	-0.4	-0.9	0
7.515	1.56306	5.11428	8.52816	2.4	-0.5	-1.1	0
7.52	1.6023	5.04234	8.5674	1.8	-0.1	-1.3	0
7.525	1.49112	5.11428	8.5674	1.6	0.7	-1.1	0
7.53	1.41264	5.11428	8.600101	1.3	0.6	-1.4	0
7.535	1.3407	5.14698	8.5674	1.1	0.5	-1.3	0
7.54	1.3407	5.11428	8.63934	1.4	0.3	-1.3	0
7.545	1.19028	5.18622	8.5674	1.3	0.2	-1.2	0
7.55	1.11834	5.22546	8.5674	1.4	0.1	-1.1	0
7.555	1.0791	5.18622	8.52816	1.7	-0.3	-0.8	0
7.56	1.15104	5.14698	8.600101	1.5	-1.1	-0.5	0
7.565	1.26876	5.11428	8.600101	1.5	-1	0.2	0
7.57	1.30146	5.04234	8.52816	1.8	-1.8	0.2	0
7.575	1.30146	5.04234	8.495461	2.2	-2.2	0.6	0
7.58	1.37994	5.04234	8.67858	2.3	-2.3	0.5	0
7.585	1.30146	5.0031	8.5674	2.6	-2.5	0.5	0
7.59	1.30146	5.0031	8.63934	3	-3	0	0
7.595	1.3407	4.963861	8.5674	3.5	-3.7	0.2	0
7.6	1.45188	4.93116	8.63934	4.3	-3.7	0.5	0
7.605	1.53036	5.0031	8.5674	5.3	-3.4	0.7	0
7.61	1.6023	4.93116	8.600101	6.3	-3.8	0	0
7.615	1.56306	4.93116	8.600101	7	-4	0	0
7.62	1.56306	4.93116	8.600101	7.7	-3.5	0.3	0
7.625	1.45188	4.93116	8.600101	8.6	-3.8	0.4	0
7.63	1.3407	4.85268	8.711281	10.2	-4	0	0
7.635	1.37994	4.74804	8.75052	12.6	-5.1	0.2	0
7.64	1.49112	4.7088	8.82246	15.2	-5.5	0.5	1
7.645	1.64154	4.66956	8.9271	17.8	-5.8	0.6	1
7.65	1.90314	4.7088	8.9271	21.2	-6	0.3	1
7.655	2.01432	4.78074	8.78322	25.4	-5.5	0.3	1
7.66	2.34786	4.59762	8.85516	29.1	-5.3	-0.2	1
7.665	2.60946	4.66956	8.9271	33	-5.4	-1.1	1
7.67	2.60946	4.30332	9.07752	39.6	-4	-2.5	1
7.675	2.42634	3.96978	9.18216	44.8	-4.2	-5.6	1
7.68	2.27592	3.42042	9.5484	52.4	-6.1	-8.4	1
7.685	2.16474	2.943	9.80346	61	-8.8	-12.3	1
7.69	1.67424	3.8259	9.80346	73.9	-10.7	-15.8	1
7.695	1.82466	4.23138	10.01928	87.5	-15.8	-24.3	1
7.7	0.5559	3.5643	10.05852	95.9	-17.2	-31.5	1
7.705	-1.19028	4.1202	10.5294	107.1	-25.4	-41.6	1
7.71	-1.79196	4.26408	10.74522	115.8	-41.3	-57.6	1
7.715	0.14388	4.525681	10.67328	119.4	-64.6	-77	1
7.72	2.72064	5.0031	11.03952	116.4	-95.3	-101.6	1
7.725	3.4335	5.2974	10.38552	107.8	-113.4	-118.6	1
7.73	3.21114	5.22546	9.437221	100.9	-125.5	-128.9	1
7.735	5.74866	4.74804	9.293341	91.4	-140.5	-145.4	1
7.74	7.31826	5.36934	9.2541	82.4	-152.1	-167.4	1
7.745	7.390201	4.7088	8.894401	67.9	-154.7	-187.8	1
7.75	6.49422	3.45966	8.67858	51	-160.1	-200.5	1
7.755	5.8206	2.90376	8.2404	30.7	-170.4	-209.8	1
7.76	5.70942	3.45966	8.057281	10.2	-181	-220.2	1
7.765	6.12144	1.39302	7.54716	-12.9	-190.7	-229.8	1
7.77	9.14292	0.18312	7.44252	-44.9	-200.6	-237.1	1
7.775	12.3933	0.54936	7.51446	-66.5	-203.7	-235.8	1
7.78	14.2245	0.43818	7.076281	-85	-194.6	-228.2	1
7.785	14.7804	0.8436601	6.49422	-100.9	-180.7	-216.7	1
7.79	14.63652	1.32108	6.023341	-113.4	-164	-202.7	1
7.795	13.47894	2.53752	5.76828	-125.4	-143.8	-185.7	1
7.8	10.97412	4.23138	6.605401	-132	-129.6	-173.1	1
7.805	7.35096	5.70288	7.14822	-138.6	-118.3	-163.8	1
7.81	4.5126	7.691041	7.14822	-146.3	-109.4	-158.9	1
7.815	0.63438	9.93426	7.51446	-149.1	-96.6	-163.7	1
7.82	-4.4799	8.940181	5.33664	-155.8	-76.7	-177.8	1
7.825	0	0	0	0	0	0	1
7.83	0	0	0	0	0	0	1
7.835	-16.42848	12.6222	4.78728	-156.5	-85.9	-212.8	1
7.84	-18.63246	15.01584	6.09528	-144.6	-96.3	-228.2	1
7.845	-20.23476	15.19896	5.2974	-140.9	-102.5	-244.1	1
7.85	-16.50042	12.98844	4.9704	-138.1	-109.7	-254.3	1
7.855	-8.397361	9.823081	6.82122	-131.5	-117.3	-250.5	1
7.86	-1.82466	5.63094	8.78322	-126.3	-112.4	-227.2	1
7.865	3.28308	0.10464	9.9081	-120.1	-93.3	-189.6	1
7.87	-0.70632	0.73248	11.90934	-106	-41.3	-136.3	1
7.875	-16.0884	0.80442	13.32198	-88.6	19	-66.4	1
7.88	-23.07312	1.13796	12.96228	-62.7	18.2	-13.1	1
7.885	-16.76202	2.79258	10.71252	-35.8	-21	8.6	1
7.89	-1.67424	3.42042	10.96104	-16.6	-57.4	18.4	1
7.895	6.82776	4.74804	10.05852	0.3	-68.8	20.1	1
7.9	7.05666	5.2974	8.894401	16.3	-45.7	11.2	1
7.905	8.61972	4.78074	8.38428	19	-27.8	6	1
7.91	11.6085	4.30332	8.75052	16.3	-20.6	7	1
7.915	8.13576	4.15944	8.312341	14.4	-7.2	8	1
7.92	2.57022	5.18622	8.02458	12.6	3.4	6.4	1
7.925	0.92868	5.70288	8.12922	10.5	4	1.6	1
7.93	0.40548	5.84676	8.16846	5.2	2.2	-1.9	1
7.935	-0.7455601	5.95794	8.09652	2.1	1.4	-2.3	1
7.94	-0.7455601	5.95794	8.12922	1.1	-1.6	-1.7	1
7.945	0.63438	5.66364	8.2404	-0.9	-5.5	-0.7	1
7.95	2.23668	5.48052	8.2404	-4	-6	-0.4	1
7.955	3.02148	5.33664	8.38428	-7.2	-4.2	-0.2	1
7.96	2.6487	5.18622	8.42352	-10.4	-1.3	-1.4	1
7.965	2.08626	5.25816	8.52816	-12.2	1.5	-2.8	1
7.97	1.6023	5.18622	8.5674	-13.1	2.4	-2.5	1
7.975	1.03986	5.14698	8.5674	-13.3	2.5	-2.8	1
7.98	0.8175	5.07504	8.67858	-12	2.1	-2.4	1
7.985	1.03986	4.963861	8.82246	-10.2	1.4	-1.8	1
7.99	1.19028	4.963861	8.82246	-8.6	0.8	-1.4	1
7.995	1.45188	4.93116	8.9271	-7.2	0.7	-1.2	1
8	1.75272	4.85268	8.894401	-6	1.3	-1.1	1
8.005	1.75272	4.89192	8.85516	-4.5	2.3	-1.3	1
8.01	1.64154	5.0031	8.711281	-3.8	3	-1.9	1
8.015	1.37994	5.07504	8.67858	-3.2	2.8	-2.1	1
8.02	1.22952	5.07504	8.63934	-2.8	3	-1.8	1
8.025	0.96792	5.04234	8.711281	-2.7	2.5	-1.8	1
8.03	0.92868	5.04234	8.711281	-2.1	2.5	-1.8	1
8.035	0.8959801	5.11428	8.67858	-1.1	1.8	-1.2	1
8.04	0.96792	5.04234	8.67858	-0.9	0.9	-0.9	1
8.045	1.0791	5.11428	8.711281	0	0.4	-0.7	1
8.05	1.22952	5.07504	8.67858	0.2	0	-0.3	1
8.055	1.3407	5.0031	8.67858	0.3	-0.3	0.1	1
8.06	1.30146	4.963861	8.711281	0.7	-0.2	-0.4	1
8.065	1.19028	5.0031	8.63934	0.4	-0.5	-0.4	1
8.07	1.0791	5.0031	8.711281	1.4	-0.7	-0.4	1
8.075	0.96792	4.89192	8.82246	2	-1	0	1
8.08	1.00716	4.85268	8.96634	3.1	-1.9	0.3	1
8.085	1.22952	4.85268	9.03828	5	-3.2	0.6	1
8.09	1.26876	4.963861	8.9271	8.4	-3.5	1.1	1
8.095	1.37994	4.963861	8.9271	9.8	-4.1	1.5	1
8.1	1.45188	5.04234	8.9271	11.9	-4.2	1.9	1
8.105	1.49112	5.11428	8.9271	14.7	-4.6	1.6	1
8.11	1.56306	5.11428	8.96634	16.7	-4.4	1.8	1
8.115	1.79196	5.07504	8.96634	18.7	-4.4	1.6	1
8.12	2.19744	4.963861	8.9271	20.8	-3.7	0.7	1
8.125	2.68794	5.04234	8.711281	21.9	-1.2	-0.1	1
8.13	2.75988	5.22546	8.5674	22	1.3	-1.1	1
8.135	2.60946	5.22546	8.600101	22	4	-2.7	1
8.14	2.42634	5.07504	8.5674	21.4	7	-5.6	1
8.145	1.79196	4.963861	8.711281	20.7	8	-9	1
8.15	0.14388	5.48052	8.45622	19.5	6.2	-18.4	1
8.155	-2.94954	5.77482	8.45622	17.7	-1.3	-30.7	1
8.16	-4.29024	5.44782	8.52816	12.1	-20	-51.3	1
8.165	-2.27592	5.95794	8.5674	4.8	-51.6	-82.6	1
8.17	1.3407	5.92524	8.52816	-3.8	-71.8	-106.2	1
8.175	4.4799	6.06912	7.84146	-13.1	-79.9	-125.1	1
8.18	5.40858	6.69696	7.298641	-20.6	-79.5	-138.1	1
8.185	4.44066	7.213621	7.37058	-25.2	-77.5	-147.9	1
8.19	3.13266	7.46868	7.403281	-29.6	-77.6	-156.4	1
8.195	1.64154	7.83492	7.22016	-33.1	-80.7	-163.5	1
8.2	0.8959801	8.27964	7.004341	-35.7	-87.7	-172.9	1
8.205	0.51666	8.979421	6.64464	-36.8	-93.6	-179.9	1
8.21	0.25506	9.6792	6.023341	-34.9	-99.6	-187.3	1
8.215	0.07194	10.5621	5.11428	-32.7	-105.9	-193.9	1
8.22	0.92868	11.07876	4.35564	-30	-115.3	-200.7	1
8.225	2.9103	11.11146	3.55776	-26	-126.5	-205.8	1
8.23	5.2974	10.8564	2.83182	-23.3	-135.3	-207.4	1
8.235	7.87416	11.18994	3.0084	-19.5	-143	-208.9	1
8.24	9.855781	11.11146	3.15882	-16.8	-146.5	-209.3	1
8.245	11.3469	10.0062	2.72064	-16.3	-144.5	-206.7	1
8.25	12.1317	8.61318	2.21052	-14.5	-136	-199.4	1
8.255	12.02052	7.57986	2.53752	-10.3	-126	-190.2	1
8.26	10.8237	7.3575	4.13982	-5.5	-115.6	-180.3	1
8.265	9.07098	7.13514	6.38958	-3.2	-107.2	-170.8	1
8.27	6.304561	5.44782	7.2594	-7	-101.5	-162.6	1
8.275	3.87822	4.26408	8.27964	-12.2	-101.9	-154.9	1
8.28	1.64154	2.90376	9.5484	-18.3	-104.4	-155.5	1
8.285	-0.8567401	1.94892	10.96104	-26.6	-107.3	-160.9	1
8.29	-2.34786	-0.21582	11.79816	-36.9	-108.4	-168.7	1
8.295	-3.84552	-2.87106	13.87134	-48.9	-108.6	-177.5	1
8.3	-1.71348	-6.25224	16.59198	-63.8	-102.3	-179.6	1
8.305	-3.54468	-8.2404	16.95822	-77.1	-74.6	-166.7	1
8.31	-2.6487	-9.93426	19.3911	-85.5	-40.8	-139.5	1
8.315	-5.487061	-12.95574	20.47674	-94.7	-1.4	-97	1
8.32	-21.3204	-4.1202	13.4724	-85.8	39.2	-40.5	1
8.325	-23.81868	1.58268	13.36122	-34.5	17.4	-5.1	1
8.33	-18.33162	5.886	9.76422	-15.1	-30.9	12	1
8.335	-1.41264	5.25816	9.00558	0.6	-73.6	19.3	1
8.34	10.41168	4.963861	8.9271	10.8	-81.8	24.9	1
8.345	11.79816	6.25224	9.293341	22.9	-60.4	19.7	1
8.35	7.985341	5.18622	8.45622	26.8	-31	9.1	1
8.355	6.27186	4.23138	8.27964	18.3	-17.5	4	1
8.36	7.35096	5.0031	8.67858	15.9	-13	3.7	1
8.365	5.44782	5.25816	8.35158	14.2	-5.6	1.6	1
8.37	1.26876	5.48052	8.12922	11.5	2.1	-0.5	1
8.375	-0.7455601	5.77482	8.35158	8.6	3.6	-1.4	1
8.38	-0.7455601	5.814061	8.35158	6.1	0.7	-1.6	1
8.385	-0.44472	6.03642	7.985341	4.1	-1.7	-0.7	1
8.39	0.51666	6.10836	8.057281	2	-4.6	0.4	1
8.395	2.19744	5.814061	8.2404	-0.8	-6.9	0.9	1
8.4	3.58392	5.25816	8.600101	-3.4	-6.2	0.4	1
8.405	3.61662	5.04234	8.67858	-5.1	-3	-0.4	1
8.41	2.75988	5.07504	8.75052	-6.3	1.7	-1.6	1
8.415	1.79196	5.14698	8.75052	-7.4	3.7	-2.7	1
8.42	1.15104	4.93116	8.96634	-6.5	4.1	-2.8	1
8.425	0.8567401	4.93116	8.96634	-4.2	3.5	-2.6	1
8.43	0.51666	5.04234	8.85516	-2.1	2.5	-2	1
8.435	0.59514	5.04234	8.82246	1.4	1	-1	1
8.44	0.8175	5.11428	8.894401	3.1	-0.8	-0.8	1
8.445	0.96792	5.22546	8.894401	4.5	-1.7	0.5	1
8.45	1.22952	5.11428	9.00558	6.3	-2.3	1.1	1
8.455	1.45188	5.14698	8.894401	7.5	-2.3	1.4	1
8.46	1.75272	5.22546	8.82246	9.2	-1.4	1.2	1
8.465	1.71348	5.33664	8.711281	10	-1	1	1
8.47	1.53036	5.22546	8.600101	11.1	0	0.8	1
8.475	1.37994	4.963861	8.63934	11	0.6	0	1
8.48	1.82466	4.55838	8.96634	11.3	1.9	-0.6	1
8.485	1.82466	4.59762	8.5674	11.9	5.3	-1.1	1
8.49	1.41264	4.963861	8.2404	13.1	6.5	-1.4	1
8.495	0.8175	5.36934	7.9134	12.6	6	-1.4	1
8.5	0.8175	5.2974	7.87416	10.4	3.7	-0.4	1
8.505	1.37994	5.0031	8.02458	7.7	1.4	-0.2	1
8.51	1.90314	4.78074	8.35158	6.6	-0.3	-0.1	1
8.515	1.6023	5.0031	8.35158	6.7	-1	-0.1	1
8.52	1.19028	5.33664	8.2404	7.4	-1.1	0.9	1
8.525	1.03986	5.40858	8.16846	6.8	-2.5	1.8	1
8.53	0.8175	5.36934	8.16846	5.6	-3.3	2.8	1
8.535	0.77826	5.40858	8.20116	3.6	-3.9	3.9	1
8.54	1.03986	5.40858	8.2404	1.7	-4.9	4.2	1
8.545	1.19028	5.36934	8.27964	0.3	-6	4.2	1
8.55	1.3407	5.22546	8.38428	-1.2	-6.2	4.1	1
8.555	1.56306	5.0031	8.52816	-1.9	-6.1	4.2	1
8.56	1.82466	4.89192	8.495461	-3	-5.4	3.5	1
8.565	1.79196	4.89192	8.5674	-2.1	-5.1	3.2	1
8.57	1.56306	4.89192	8.5674	-0.9	-4.3	2.1	1
8.575	1.3407	5.04234	8.75052	0.3	-3.9	2.2	1
8.58	1.11834	5.22546	8.78322	1.8	-3.6	2	1
8.585	0.92868	5.33664	8.711281	2.5	-3.6	2.1	1
8.59	0.8959801	5.2974	8.600101	2.8	-3.5	2.3	1
8.595	0.8959801	5.25816	8.5674	3.3	-4.2	2	1
8.6	0.70632	5.2974	8.45622	2.8	-4.4	3	1
8.605	0.7455601	5.33664	8.600101	2.5	-5.8	3.5	1
8.61	0.96792	5.33664	8.52816	2.1	-6.3	4.2	1
8.615	1.15104	5.2974	8.495461	2.1	-6.9	3.9	1
8.62	1.3407	5.25816	8.42352	1.6	-7.7	4.1	1
8.625	1.53036	5.14698	8.45622	0.9	-7.7	4.4	1
8.63	1.67424	5.11428	8.38428	0.7	-6.6	4.3	1
8.635	1.90314	5.11428	8.38428	0.5	-6.5	4.5	1
8.64	2.27592	4.963861	8.35158	0.2	-6.3	3.5	1
8.645	2.34786	5.0031	8.312341	-0.3	-4.6	2.5	1
8.65	2.23668	5.11428	8.27964	-0.4	-3.2	2.2	1
8.655	2.08626	5.18622	8.35158	-1.1	-2.4	1.3	1
8.66	2.1255	5.07504	8.38428	-1.7	-2.4	1.2	1
8.665	2.01432	5.04234	8.45622	-1.6	-1.3	0.4	1
8.67	1.79196	5.04234	8.600101	-0.7	-0.9	0.4	1
8.675	1.67424	5.14698	8.63934	-0.2	-0.1	0	1
8.68	1.53036	5.22546	8.67858	0.9	0.4	-0.9	1
8.685	1.3407	5.48052	8.85516	1.5	1	-0.8	1
8.69	1.22952	5.55246	9.00558	1.5	1.3	-0.4	1
8.695	1.26876	5.63094	8.85516	2.2	1.5	0.4	1
8.7	1.53036	5.66364	8.96634	3.8	1.4	0.8	1
8.705	1.53036	5.814061	9.00558	5.3	1.9	1.7	1
8.71	1.49112	5.74212	9.00558	6.4	2.1	1.9	1
8.715	1.45188	5.84676	9.07752	8.3	1.1	2.3	1
8.72	1.49112	5.886	9.36528	10.3	-0.2	3.3	1
8.725	1.26876	6.14106	9.5811	11.2	-2.8	4.4	1
8.73	0.8959801	6.25224	9.659581	10	-8.1	5.6	1
8.735	0.33354	6.291481	9.2214	9.3	-11.5	6.3	1
8.74	0.70632	5.814061	8.45622	9.2	-14.8	5.9	1
8.745	1.45188	6.06912	8.711281	7.8	-17	4.6	1
8.75	0.92868	6.62502	9.18216	5.6	-19.1	3.1	1
8.755	-0.40548	6.513841	9.07752	2.5	-17	-2.8	1
8.76	-4.55184	9.273721	7.84146	2.3	-17.3	-14	1
8.765	-10.3005	11.85048	6.572701	6.6	-32.6	-39.2	1
8.77	-11.45808	13.57704	6.13452	5.5	-67.4	-79.1	1
8.775	-6.71658	15.2382	4.53876	-4.4	-106	-120	1
8.78	-0.33354	15.60444	3.11958	-19.7	-148.8	-165.3	1
8.785	3.35502	15.60444	1.37994	-27	-170.5	-188.8	1
8.79	6.12144	14.24412	-0.07194	-29.5	-185.8	-202.2	1
8.795	9.07098	12.0336	-0.54282	-28.1	-193.6	-211.8	1
8.8	10.5294	10.74522	0.17658	-24.7	-188.9	-213.3	1
8.805	11.23572	8.46276	0.07194	-25.7	-177.2	-211.1	1
8.81	12.20364	4.26408	-1.08564	-30.9	-160	-206.2	1
8.815	13.7013	0.73248	-2.3544	-29.1	-133.9	-199.2	1
8.82	15.34284	-2.0928	-2.28246	-17.8	-98.1	-193.3	1
8.825	16.38924	-3.60354	-0.72594	-0.2	-53.1	-188	1
8.83	16.27806	-2.87106	4.38834	19.4	10.7	-175.2	1
8.835	12.17094	3.19806	19.46304	24.5	53.1	-154	1
8.84	0.92868	10.5948	30.79032	-20.3	54.4	-105.6	1
8.845	0.66708	-4.81998	17.97192	-112.2	31	-59.5	1
8.85	-4.2183	-31.79748	18.37086	-170.7	40.6	-41.2	1
8.855	-19.41072	-6.91932	10.71252	-146.9	85.1	-17.7	1
8.86	-24.08028	7.285561	21.0588	-69.8	29.3	-13.2	1
8.865	-16.35	6.40266	14.59728	-70.4	-9.5	-3.8	1
8.87	2.79912	1.90968	9.2541	-71.1	-44.9	-1.9	1
8.875	19.14912	6.03642	11.28804	-24.9	-49.2	6.8	1
8.88	14.85888	3.71472	11.43846	8.3	-22.4	5.6	1
8.885	1.97508	0.21582	9.36528	4.2	10.5	-3.7	1
8.89	-5.07504	3.75396	11.39922	22	20.4	-2.3	1
8.895	-3.54468	5.66364	10.13046	28.3	13	1.1	1
8.9	-0.0327	5.55246	7.65834	23.1	4.6	2.1	1
8.905	2.08626	7.39674	6.422281	25.6	-1.4	4.4	1
8.91	2.98224	7.985341	6.97164	23.5	-3.3	4.6	1
8.915	2.27592	6.80814	7.18746	13.5	-2.5	3	1
8.92	1.0791	6.33072	7.69758	6.3	-1.3	1.8	1
8.925	1.79196	6.25224	7.952641	0.1	-1.7	0.9	1
8.93	3.06072	5.84676	8.45622	-5.6	-2.1	-0.4	1
8.935	2.68794	5.36934	9.00558	-8.6	-0.2	-1.1	1
8.94	1.37994	5.22546	9.14946	-9.3	3.2	-1.8	1
8.945	0.96792	5.22546	9.2214	-8.2	3.8	-0.9	1
8.95	0.59514	5.25816	9.2541	-5.6	3	-0.7	1
8.955	0.11118	5.25816	9.2214	-1.6	1.6	0.9	1
8.96	-0.11118	5.48052	9.14946	1.6	0	2.5	1
8.965	0.14388	5.44782	9.00558	3.2	-1.5	3.1	1
8.97	0.44472	5.11428	8.894401	4.6	-3.1	3.3	1
8.975	0.70632	5.11428	8.78322	7.4	-4.2	2.9	1
8.98	0.8175	5.11428	8.67858	9.5	-5.1	2.8	1
8.985	0.70632	5.14698	8.78322	10.7	-5.4	3.5	1
8.99	1.00716	5.04234	8.5674	10.9	-7	3.4	1
8.995	1.49112	5.22546	8.600101	11.4	-7.5	3.6	1
9	1.82466	5.2974	8.35158	9.5	-7.2	3.5	1
9.005	1.8639	5.44782	8.16846	7.7	-6.3	3.3	1
9.01	1.8639	5.2974	8.09652	5.8	-5.9	2.7	1
9.015	2.16474	5.11428	7.952641	3.4	-5.3	2.3	1
9.02	2.53752	4.89192	7.985341	1.6	-3.9	1.4	1
9.025	2.68794	4.78074	7.80222	0.2	-2.7	0.9	1
9.03	2.72064	4.66956	7.9134	-0.8	-1.3	0.7	1
9.035	2.49828	4.74804	7.80222	-1	0.7	0.2	1
9.04	2.1255	4.81998	7.80222	-1	1.7	0	1
9.045	1.67424	4.85268	7.952641	-1.1	2.6	-0.5	1
9.05	1.56306	4.93116	8.2404	-1.4	3.2	-1.1	1
9.055	1.53036	5.04234	8.38428	-1.6	3.4	-1.4	1
9.06	1.71348	5.0031	8.45622	-1.8	3.1	-2.1	1
9.065	1.71348	5.0031	8.27964	-1.6	3.5	-2.5	1
9.07	1.67424	4.89192	8.312341	-1	4.2	-2.9	1
9.075	1.56306	4.78074	8.312341	-0.8	4.9	-3.5	1
9.08	1.41264	4.81998	8.42352	-0.9	5.7	-4	1
9.085	1.11834	5.0031	8.600101	0.3	5.7	-4.2	1
9.09	1.00716	5.04234	8.67858	0.7	5.1	-3.9	1
9.095	0.8959801	5.14698	8.600101	1.3	3.9	-3.8	1
9.1	0.7455601	5.14698	8.63934	2.3	2.2	-2.8	1
9.105	0.63438	5.14698	8.711281	2.8	0.3	-2.2	1
9.11	0.51666	5.11428	8.75052	3.8	-1	-1.7	1
9.115	0.5559	5.07504	8.78322	4.5	-2.2	-1.1	1
9.12	0.8567401	5.04234	8.75052	5.2	-3.4	-1.1	1
9.125	0.96792	5.22546	8.63934	5.8	-3.4	-0.2	1
9.13	1.11834	5.14698	8.5674	6.3	-3.3	-0.2	1
9.135	1.19028	5.18622	8.42352	6.3	-3.7	0	1
9.14	1.30146	5.11428	8.42352	6.3	-4.3	0	1
9.145	1.37994	5.11428	8.495461	6.5	-4.3	-0.1	1
9.15	1.6023	5.11428	8.35158	5.8	-5	0.4	1
9.155	1.90314	5.2974	8.45622	5.6	-5	0.9	1
9.16	1.93584	5.36934	8.45622	5.1	-4.5	1.1	1
9.165	1.90314	5.40858	8.5674	4.6	-4.3	0.8	1
9.17	1.90314	5.55246	8.711281	4.4	-3.3	0.4	1
9.175	1.90314	5.63094	8.63934	3.2	-1.9	0.6	1
9.18	2.05356	5.66364	8.52816	1.7	-0.7	0.4	1
9.185	1.93584	5.63094	8.5674	1.6	1	0.2	1
9.19	1.75272	5.591701	8.5674	1.1	2.2	0.1	1
9.195	1.45188	5.63094	8.711281	0	3.2	-0.5	1
9.2	1.41264	5.591701	8.78322	-0.4	4.4	-0.8	1
9.205	1.53036	5.66364	8.75052	-0.7	4.7	0	1
9.21	1.67424	5.519761	8.52816	-1.6	4	0.2	1
9.215	1.56306	5.55246	8.52816	-1.8	3.6	0	1
9.22	1.3407	5.44782	8.63934	-2.2	3.7	0.3	1
9.225	1.30146	5.36934	8.42352	-2.5	2.8	0.1	1
9.23	1.26876	5.25816	8.42352	-2.5	1.7	0.7	1
9.235	0.92868	5.07504	8.45622	-2.4	1.1	0.4	1
9.24	0.70632	5.04234	8.52816	-2.1	0.4	0.3	1
9.245	0.7455601	5.14698	8.63934	-1.8	-0.9	0.3	1
9.25	1.15104	5.0031	8.67858	-1.1	-1.3	0.2	1
9.255	1.45188	4.963861	8.63934	-0.4	-0.8	0.4	1
9.26	1.49112	4.963861	8.5674	0	-0.9	0.4	1
9.265	1.37994	5.04234	8.45622	0.5	-0.9	0.4	1
9.27	1.15104	4.78074	7.87416	0.4	0	0	1
9.275	1.30146	4.55838	7.51446	-0.9	-0.5	-1.1	1
9.28	1.8639	4.525681	7.84146	-0.9	-1.1	-1	1
9.285	2.1255	4.59762	8.02458	-0.3	-0.6	-0.9	1
9.29	2.30862	4.74804	7.985341	0.5	0.3	-0.8	1
9.295	2.23668	5.14698	8.09652	1.6	1.1	-1.5	1
9.3	2.08626	5.18622	8.09652	1.6	1.8	-1.6	1
9.305	1.75272	5.25816	8.057281	0.8	2.3	-2	1
9.31	1.79196	5.14698	8.20116	-0.2	2.8	-2.3	1
9.315	2.01432	4.963861	8.16846	-0.9	3.2	-2.4	1
9.32	2.08626	4.963861	8.2404	-1.1	4.2	-2.9	1
9.325	1.93584	5.11428	8.5674	-0.6	5.4	-3.7	1
9.33	1.56306	5.33664	8.894401	0.4	5.3	-3.5	1
9.335	1.26876	5.63094	9.07752	1.4	4.7	-3.4	1
9.34	1.0791	5.63094	8.894401	0.8	5.3	-2.4	1
9.345	0.8959801	5.591701	8.5674	0	5.6	-2.7	1
9.35	0.8567401	5.33664	8.52816	-0.2	4.8	-2.8	1
9.355	0.77826	5.18622	8.63934	-0.2	3.8	-2.5	1
9.36	0.7455601	5.14698	8.600101	-0.2	3.2	-2.1	1
9.365	0.8175	5.11428	8.67858	0.3	2.2	-2	1
9.37	1.15104	5.18622	8.52816	0.9	1.5	-1.9	1
9.375	1.15104	5.18622	8.495461	1.2	1.2	-1.4	1
9.38	1.15104	5.11428	8.495461	1.1	0.7	-1.1	1
9.385	1.15104	5.07504	8.42352	1.1	0.2	-1	1
9.39	1.11834	5.07504	8.495461	1.3	0	-0.4	1
9.395	1.22952	5.18622	8.38428	1.9	0	-0.4	1
9.4	1.3407	5.2974	8.38428	1.8	0	-0.1	1
9.405	1.49112	5.36934	8.35158	1.5	-0.2	-0.4	1
9.41	1.53036	5.2974	8.27964	1.5	-0.3	-0.8	1
9.415	1.45188	5.14698	8.16846	0.9	0	-0.1	1
9.42	1.6023	5.04234	8.27964	0.6	-0.2	-0.5	1
9.425	1.82466	4.89192	8.52816	0.7	-0.9	-0.2	1
9.43	1.93584	4.89192	8.45622	1.2	-0.3	-0.4	1
9.435	1.97508	5.0031	8.38428	2.2	0.2	-0.6	1
9.44	2.01432	5.14698	8.35158	2.8	1.2	-1	1
9.445	1.82466	5.25816	8.312341	3.1	2	-1.1	1
9.45	1.53036	5.22546	8.45622	2.3	2.4	-0.9	1
9.455	1.41264	5.40858	8.35158	2.2	2.1	-1.1	1
9.46	1.45188	5.55246	8.45622	1.4	2	-0.5	1
9.465	1.37994	5.70288	8.52816	0.9	2.3	-0.6	1
9.47	1.26876	5.66364	8.495461	0	2	-0.7	1
9.475	1.22952	5.519761	8.495461	-1.2	1.7	-0.6	1
9.48	1.41264	5.36934	8.495461	-1.9	1.4	-0.2	1
9.485	1.37994	5.25816	8.38428	-2.5	1.3	0.2	1
9.49	1.26876	5.2974	8.45622	-2.5	0.9	0.3	1
9.495	1.19028	5.25816	8.42352	-2.8	0.7	0.2	1
9.5	1.19028	5.14698	8.52816	-2.6	0.5	0.2	1
9.505	1.11834	5.14698	8.42352	-2.3	0.2	0.5	1
9.51	1.03986	5.14698	8.45622	-1.6	0.4	0.7	1
9.515	1.0791	5.14698	8.495461	-1.3	-0.2	0.4	1
9.52	1.19028	5.22546	8.45622	-1.6	-0.7	0.9	1
9.525	1.26876	5.2974	8.495461	-1.6	-1.4	0.7	1
9.53	1.30146	5.33664	8.42352	-1.8	-0.9	1.6	1
9.535	1.26876	5.33664	8.38428	-2.1	-1.1	2.2	1
9.54	1.26876	5.25816	8.35158	-2.3	-1.1	1	1
9.545	1.22952	5.14698	8.20116	-2.7	-0.8	1.4	1
9.55	1.26876	5.04234	8.35158	-2.8	-1.5	1.7	1
9.555	1.15104	5.0031	8.35158	-2.9	-2.1	1.2	1
9.56	1.22952	4.963861	8.35158	-3.2	-2.8	1.4	1
9.565	1.26876	5.07504	8.35158	-2.8	-3.6	1.1	1
9.57	1.30146	5.0031	8.35158	-2.9	-4.3	0.8	1
9.575	1.45188	4.81998	8.42352	-2.5	-4.6	0.4	1
9.58	1.30146	4.93116	8.45622	-1.8	-5.1	1.1	1
9.585	1.41264	4.89192	8.52816	-0.7	-5.6	1	1
9.59	1.6023	4.93116	8.45622	-0.2	-6	1	1
9.595	1.90314	5.04234	8.38428	0.8	-5.7	1.4	1
9.6	2.08626	5.18622	8.35158	1.6	-5.6	1.2	1
9.605	2.30862	5.18622	8.35158	1.6	-4.6	1.1	1
9.61	2.16474	5.18622	8.42352	1.3	-2.8	1.1	1
9.615	1.97508	5.14698	8.38428	0.4	-1.4	0.9	1
9.62	1.71348	5.25816	8.52816	0	-0.5	-0.1	1
9.625	1.64154	5.44782	8.67858	-0.2	0.3	-1	1
9.63	1.37994	5.66364	8.894401	-0.2	1.8	-1.3	1
9.635	1.11834	5.55246	8.78322	-0.7	3.5	-1.6	1
9.64	1.0791	5.40858	8.85516	-0.1	4	-1.9	1
9.645	1.19028	5.40858	8.894401	0.6	4.2	-2.1	1
9.65	1.19028	5.44782	8.9271	1.8	5.3	-1.6	1
9.655	1.03986	5.55246	8.78322	3	6.7	-2.2	1
9.66	0.8567401	5.55246	8.9271	3.4	7.2	-2.3	1
9.665	0.8959801	5.519761	8.9271	3.9	7	-2.2	1
9.67	0.8959801	5.591701	8.894401	4.1	5.8	-2.4	1
9.675	1.00716	5.36934	8.67858	3.8	3.6	-2.3	1
9.68	0.92868	5.18622	8.52816	2	1.4	-2.1	1
9.685	0.96792	5.14698	8.35158	0.8	0.5	-2.6	1
9.69	1.19028	5.0031	8.312341	0.1	-1.6	-2.5	1
9.695	1.49112	5.0031	8.45622	-0.8	-1.8	-2.9	1
9.7	1.90314	4.93116	8.495461	-1.5	-1.9	-3.2	1
9.705	1.93584	4.78074	8.42352	-1.5	-0.4	-4.3	1
9.71	1.8639	4.81998	8.2404	-1.1	1	-4.4	1
9.715	1.67424	5.0031	8.12922	-0.4	2.7	-4.6	1
9.72	1.71348	5.0031	7.69758	-0.4	3.5	-4.4	1
9.725	1.97508	5.0031	7.62564	-1.7	3.4	-3.9	1
9.73	2.27592	4.93116	7.952641	-1.7	2.9	-3.7	1
9.735	2.27592	4.85268	8.057281	-1.4	3.1	-2.6	1
9.74	2.16474	4.85268	8.02458	-1.1	4.3	-2.6	1
9.745	2.05356	5.04234	7.952641	-0.7	5.2	-2.7	1
9.75	2.05356	5.14698	7.9134	-0.9	6	-3.1	1
9.755	1.8639	5.18622	8.12922	-0.9	5.9	-2.8	1
9.76	1.49112	5.25816	8.20116	-1.8	6.5	-2.5	1
9.765	1.22952	5.33664	8.20116	-2.1	6.5	-2.8	1
9.77	1.15104	5.22546	8.27964	-3.2	5.9	-2.1	1
9.775	1.11834	5.14698	8.312341	-3.5	5.3	-1.6	1
9.78	1.30146	4.963861	8.495461	-3.9	5	-1.8	1
9.785	1.22952	4.81998	8.45622	-3.1	5.1	-2.2	1
9.79	1.03986	4.81998	8.52816	-1.5	5.7	-3.1	1
9.795	0.8175	4.89192	8.63934	0	5.5	-3.2	1
9.8	0.70632	4.93116	8.711281	1.2	4.9	-3	1
9.805	0.66708	5.04234	8.711281	2.9	3.8	-2.3	1
9.81	0.70632	5.14698	8.711281	4.2	2.5	-2.2	1
9.815	0.63438	5.25816	8.75052	5.3	0.9	-2.1	1
9.82	0.77826	5.22546	8.78322	5	-0.6	-1.4	1
9.825	0.8959801	5.33664	8.67858	4.9	-1.6	-1.1	1
9.83	0.96792	5.36934	8.67858	4.6	-2.5	0	1
9.835	1.0791	5.44782	8.600101	4.2	-3.4	-0.5	1
9.84	1.22952	5.44782	8.600101	3.2	-4.6	0.3	1
9.845	1.30146	5.519761	8.45622	1.8	-4.9	0.6	1
9.85	1.49112	5.519761	8.42352	1	-4.5	0.3	1
9.855	1.71348	5.36934	8.38428	-0.2	-4.3	0.4	1
9.86	1.75272	5.22546	8.45622	-0.9	-4.4	0.4	1
9.865	1.71348	5.18622	8.42352	-0.9	-4.3	0.8	1
9.87	1.71348	5.22546	8.52816	-1.1	-3.7	0.8	1
9.875	1.82466	5.18622	8.42352	-1.6	-3.8	1	1
9.88	1.75272	5.14698	8.52816	-1.4	-3	0.9	1
9.885	1.64154	5.14698	8.495461	-0.8	-2.9	0.8	1
9.89	1.53036	5.18622	8.52816	-1.3	-2.6	0.8	1
9.895	1.53036	5.33664	8.600101	-1.3	-1.8	0.8	1
9.9	1.45188	5.40858	8.711281	-0.7	-1.6	0.9	1
9.905	1.53036	5.40858	8.600101	-0.4	-1.1	0.7	1
9.91	1.49112	5.44782	8.67858	-0.4	-0.8	0.9	1
9.915	1.26876	5.48052	8.78322	-0.8	-0.1	0.8	1
9.92	1.19028	5.48052	8.78322	-0.9	0.3	0.7	1
9.925	1.15104	5.591701	8.78322	0	1	1.6	1
9.93	1.3407	5.44782	8.600101	-0.2	0.9	1.8	1
9.935	1.41264	5.44782	8.52816	0	1.1	1.8	1
9.94	1.30146	5.2974	8.495461	-0.6	0.5	1.5	1
9.945	1.03986	5.14698	8.52816	-0.9	0	1.7	1
9.95	1.03986	5.0031	8.52816	-0.3	-0.9	2.5	1
9.955	1.11834	5.04234	8.52816	-0.4	-2.3	3	1
9.96	1.26876	4.93116	8.52816	0.4	-2.1	2.9	1
9.965	1.3407	5.0031	8.35158	1.2	-2.1	2.9	1
9.97	1.26876	5.07504	8.38428	1.6	-2.8	3.1	1
9.975	1.22952	5.07504	8.312341	1.7	-3	3	1
9.98	1.3407	5.07504	8.35158	1.9	-3.4	3.2	1
9.985	1.45188	5.07504	8.09652	1.4	-3.5	3.5	1
9.99	1.64154	4.93116	8.12922	1.1	-3.9	3.5	1
[truncated: 5,364 more rows]
