# Supplementary material for: Real-Time Detection of Freezing Motions in Parkinson's Patients for Adaptive Gait Phase Synchronous Cueing
Source: Front Neurol. 2021 Dec 6;12:720516. doi: 10.3389/fneur.2021.720516 (PMC8685223; doi:10.3389/fneur.2021.720516)
Supplement: Supplementary file 2 [file Data_Sheet_2.zip › data/S9/S9_right_foot_trial_2.csv]

time	acc_x	acc_y	acc_z	gyr_x	gyr_y	gyr_z	FoG
0	1.22952	5.36934	8.38428	-0.6	0.7	-0.8	0
0.005	1.30146	5.36934	8.38428	-0.4	0.5	-0.7	0
0.01	1.30146	5.33664	8.38428	-0.7	1.1	-0.6	0
0.015	1.26876	5.36934	8.35158	-0.3	0.7	-0.6	0
0.02	1.30146	5.40858	8.38428	-0.3	0.9	-0.4	0
0.025	1.3407	5.2974	8.42352	-0.2	0.1	-0.2	0
0.03	1.26876	5.40858	8.38428	-0.2	0	-0.2	0
0.035	1.30146	5.36934	8.42352	0	0.4	0	0
0.04	1.30146	5.36934	8.35158	0	0.5	-0.4	0
0.045	1.26876	5.44782	8.35158	0.3	0.2	-0.4	0
0.05	1.30146	5.33664	8.312341	0.4	0	0	0
0.055	1.3407	5.33664	8.312341	0.1	0	-0.7	0
0.06	1.30146	5.40858	8.38428	-0.2	-0.2	-0.5	0
0.065	1.30146	5.40858	8.35158	0.1	0.4	-0.7	0
0.07	1.30146	5.40858	8.35158	0	0.4	-0.7	0
0.075	1.30146	5.36934	8.35158	0	0.3	-0.5	0
0.08	1.30146	5.36934	8.35158	0	0.5	-0.6	0
0.085	1.22952	5.36934	8.42352	-0.4	0.3	-0.7	0
0.09	1.30146	5.40858	8.35158	0	0.4	-0.7	0
0.095	1.26876	5.44782	8.312341	0	0.1	-0.4	0
0.1	1.30146	5.33664	8.35158	-0.1	0	-0.4	0
0.105	1.22952	5.36934	8.38428	-0.1	0.2	-0.7	0
0.11	1.26876	5.36934	8.35158	-0.3	0.8	-0.4	0
0.115	1.30146	5.36934	8.312341	-0.3	0.3	-0.4	0
0.12	1.26876	5.40858	8.38428	-0.5	0.7	-0.1	0
0.125	1.30146	5.33664	8.312341	-0.5	0.3	-0.1	0
0.13	1.3407	5.33664	8.312341	-0.4	0.2	-0.1	0
0.135	1.26876	5.36934	8.35158	0.3	0.7	-0.2	0
0.14	1.30146	5.36934	8.38428	0.5	0.7	-0.4	0
0.145	1.26876	5.36934	8.42352	0.2	0.7	-0.3	0
0.15	1.30146	5.40858	8.38428	0	0.1	0.2	0
0.155	1.30146	5.40858	8.38428	0.2	0.2	-0.1	0
0.16	1.26876	5.40858	8.45622	0.3	0.4	-0.6	0
0.165	1.3407	5.40858	8.35158	0.2	0.5	-0.7	0
0.17	1.30146	5.36934	8.35158	0.2	0.3	-0.8	0
0.175	1.22952	5.36934	8.35158	0.4	0.7	-0.9	0
0.18	1.22952	5.40858	8.312341	0	0.7	-1.3	0
0.185	1.26876	5.40858	8.38428	0	0.4	-0.9	0
0.19	1.26876	5.36934	8.38428	-0.4	0.6	-0.4	0
0.195	1.26876	5.40858	8.35158	0	0.7	-0.6	0
0.2	1.30146	5.36934	8.312341	0.4	0.5	-0.7	0
0.205	1.3407	5.36934	8.42352	0	0.3	-1	0
0.21	1.26876	5.40858	8.35158	-0.2	0.3	-0.9	0
0.215	1.22952	5.44782	8.42352	-0.2	0.7	-0.9	0
0.22	1.3407	5.40858	8.35158	0	0.8	-1.1	0
0.225	1.30146	5.36934	8.38428	0	0.6	-0.9	0
0.23	1.3407	5.36934	8.312341	-0.2	1.1	-0.7	0
0.235	1.30146	5.2974	8.38428	0	0.7	-0.7	0
0.24	1.30146	5.36934	8.38428	0	0.3	-0.5	0
0.245	1.30146	5.36934	8.35158	-0.2	0.5	-0.5	0
0.25	1.30146	5.36934	8.35158	-0.2	0.9	-0.7	0
0.255	1.30146	5.40858	8.38428	0	0.7	-0.8	0
0.26	1.30146	5.36934	8.38428	0	0.7	0	0
0.265	1.26876	5.40858	8.42352	-0.2	0.4	-0.9	0
0.27	1.30146	5.33664	8.42352	-0.1	1.1	-0.7	0
0.275	1.22952	5.33664	8.38428	0	0.9	-0.4	0
0.28	1.22952	5.40858	8.312341	-0.2	0	-0.7	0
0.285	1.26876	5.36934	8.42352	-0.2	0.3	-0.2	0
0.29	1.30146	5.36934	8.35158	-0.2	0.4	-0.4	0
0.295	1.30146	5.33664	8.38428	-0.3	0.6	-0.7	0
0.3	1.22952	5.36934	8.35158	-0.4	0.9	-0.4	0
0.305	1.22952	5.36934	8.35158	0	0.9	-0.6	0
0.31	1.26876	5.36934	8.38428	0	0.9	-0.7	0
0.315	1.26876	5.40858	8.35158	0	0.8	-0.9	0
0.32	1.30146	5.36934	8.42352	0	0.9	0	0
0.325	1.26876	5.36934	8.38428	0.2	0.1	-0.7	0
0.33	1.30146	5.36934	8.38428	0.3	0.6	-1.1	0
0.335	1.30146	5.40858	8.42352	0.3	0.5	-0.3	0
0.34	1.30146	5.36934	8.38428	0.4	0.8	-0.3	0
0.345	1.26876	5.40858	8.38428	0.2	0.7	-0.3	0
0.35	1.22952	5.40858	8.38428	-0.2	1	-0.9	0
0.355	1.26876	5.36934	8.38428	-0.3	1	-0.4	0
0.36	1.26876	5.44782	8.38428	0	0.7	-0.6	0
0.365	1.30146	5.44782	8.38428	-0.1	0.7	-1.1	0
0.37	1.30146	5.44782	8.45622	-0.1	0.6	-0.6	0
0.375	1.30146	5.33664	8.38428	-0.1	0.5	-0.7	0
0.38	1.30146	5.40858	8.38428	0	1.2	-0.7	0
0.385	1.26876	5.36934	8.38428	0	0.7	-1.1	0
0.39	1.26876	5.36934	8.38428	0	0.2	-0.2	0
0.395	1.22952	5.36934	8.38428	0.2	0.2	-0.2	0
0.4	1.30146	5.36934	8.35158	0.2	0.7	-0.7	0
0.405	1.26876	5.33664	8.38428	0.1	0.7	-0.9	0
0.41	1.30146	5.40858	8.312341	0.5	0.1	-0.4	0
0.415	1.22952	5.33664	8.35158	0.5	0.3	-0.7	0
0.42	1.22952	5.40858	8.27964	0.6	0.1	-0.5	0
0.425	1.26876	5.36934	8.35158	0	0.3	-0.7	0
0.43	1.30146	5.36934	8.38428	0.2	0.4	-0.6	0
0.435	1.22952	5.40858	8.38428	0.3	0.3	-0.7	0
0.44	1.26876	5.40858	8.35158	0.6	0.2	-0.3	0
0.445	1.30146	5.36934	8.38428	0.5	0.2	0	0
0.45	1.30146	5.33664	8.27964	0.1	0.2	-0.4	0
0.455	1.30146	5.40858	8.35158	0.1	0.1	-0.8	0
0.46	1.19028	5.36934	8.35158	0.3	0.7	-0.6	0
0.465	1.37994	5.33664	8.38428	0.2	0.7	-0.2	0
0.47	1.26876	5.36934	8.38428	0.6	0.5	-0.7	0
0.475	1.22952	5.40858	8.35158	0.4	0.7	-0.1	0
0.48	1.26876	5.33664	8.35158	0.2	0.9	-0.3	0
0.485	1.30146	5.36934	8.35158	0.3	0.1	-0.6	0
0.49	1.30146	5.40858	8.35158	0.1	-0.2	-0.8	0
0.495	1.30146	5.36934	8.35158	0.1	0.2	-0.8	0
0.5	1.26876	5.36934	8.38428	0	0.7	-0.5	0
0.505	1.37994	5.33664	8.35158	0.4	0.8	-0.3	0
0.51	1.37994	5.36934	8.35158	0.7	0.2	-0.4	0
0.515	1.3407	5.36934	8.35158	0	0.5	-0.7	0
0.52	1.22952	5.48052	8.42352	-0.1	0.2	-0.7	0
0.525	1.30146	5.36934	8.35158	0	0.2	0	0
0.53	1.26876	5.36934	8.312341	0.4	0.5	-0.6	0
0.535	1.26876	5.40858	8.35158	0.4	0.2	-0.4	0
0.54	1.30146	5.33664	8.38428	0	0.2	-0.6	0
0.545	1.30146	5.36934	8.42352	0.3	0.1	-0.3	0
0.55	1.26876	5.40858	8.35158	0.4	0.5	-0.3	0
0.555	1.3407	5.33664	8.35158	0.2	0.2	-0.6	0
0.56	1.26876	5.44782	8.312341	0.6	0.2	-0.4	0
0.565	1.30146	5.36934	8.312341	0	0.4	-0.7	0
0.57	1.3407	5.36934	8.35158	0	0.6	-1	0
0.575	1.26876	5.40858	8.35158	-0.2	0.3	-1	0
0.58	1.30146	5.44782	8.35158	-0.3	0.2	-0.7	0
0.585	1.26876	5.36934	8.38428	0.2	0.2	-0.4	0
0.59	1.3407	5.36934	8.312341	0	0.2	-0.9	0
0.595	1.37994	5.33664	8.42352	-0.4	0.5	-0.8	0
0.6	1.30146	5.40858	8.35158	-0.4	0.6	-0.7	0
0.605	1.26876	5.33664	8.38428	-0.1	0.2	-0.1	0
0.61	1.22952	5.40858	8.312341	-0.2	0	-0.2	0
0.615	1.30146	5.36934	8.35158	-0.2	0.5	-0.9	0
0.62	1.30146	5.40858	8.42352	0	0.4	-0.5	0
0.625	1.3407	5.33664	8.38428	0.3	0.4	-0.9	0
0.63	1.30146	5.40858	8.35158	0	0.4	-0.3	0
0.635	1.30146	5.40858	8.35158	-0.3	-0.2	-0.4	0
0.64	1.30146	5.36934	8.42352	-0.4	0.6	-0.7	0
0.645	1.3407	5.36934	8.38428	-0.2	0.7	-1	0
0.65	1.22952	5.36934	8.27964	0.1	0.4	-0.9	0
0.655	1.3407	5.33664	8.35158	-0.4	0.4	-0.5	0
0.66	1.26876	5.40858	8.312341	0.1	0.1	-0.6	0
0.665	1.3407	5.40858	8.42352	0.2	0.1	-0.5	0
0.67	1.26876	5.44782	8.38428	0	0.3	-0.2	0
0.675	1.30146	5.44782	8.38428	0.1	0.4	-0.4	0
0.68	1.26876	5.44782	8.35158	0.5	0.7	-0.4	0
0.685	1.3407	5.33664	8.27964	0.1	1.1	-0.2	0
0.69	1.30146	5.36934	8.35158	0	0.4	-0.1	0
0.695	1.30146	5.33664	8.38428	0	0.5	-0.3	0
0.7	1.30146	5.48052	8.35158	0	0.2	-0.4	0
0.705	1.19028	5.36934	8.42352	0.1	0.8	-0.7	0
0.71	1.30146	5.44782	8.35158	-0.2	1.2	-1.1	0
0.715	1.30146	5.33664	8.35158	-0.2	0.7	-0.5	0
0.72	1.30146	5.2974	8.45622	-0.2	1.2	-1.1	0
0.725	1.26876	5.36934	8.38428	-0.2	0.4	-0.4	0
0.73	1.22952	5.40858	8.38428	-0.4	1.8	-0.3	0
0.735	1.26876	5.40858	8.35158	-0.4	1.1	-0.4	0
0.74	1.30146	5.36934	8.35158	-0.4	0.6	-0.4	0
0.745	1.3407	5.33664	8.35158	-0.2	0.2	-1.2	0
0.75	1.30146	5.36934	8.38428	0	0.4	-0.2	0
0.755	1.30146	5.44782	8.312341	-0.3	0.3	-0.5	0
0.76	1.26876	5.44782	8.38428	0	0.2	-1	0
0.765	1.19028	5.44782	8.35158	0	0.1	-0.5	0
0.77	1.26876	5.36934	8.35158	0.2	0	-0.3	0
0.775	1.26876	5.33664	8.38428	0.1	0.3	-0.7	0
0.78	1.26876	5.36934	8.42352	0.1	0.4	-0.8	0
0.785	1.3407	5.40858	8.38428	0	0.4	-0.7	0
0.79	1.30146	5.40858	8.312341	0.1	0.7	-0.4	0
0.795	1.30146	5.36934	8.42352	0.2	0.4	-0.4	0
0.8	1.30146	5.33664	8.42352	0.1	0.4	-0.1	0
0.805	1.3407	5.44782	8.38428	0	0.8	-0.8	0
0.81	1.30146	5.36934	8.312341	0	0.8	-0.9	0
0.815	1.30146	5.33664	8.42352	0.3	0.1	-1.1	0
0.82	1.30146	5.36934	8.35158	0.4	0.7	-0.8	0
0.825	1.22952	5.36934	8.35158	0	0.6	-0.6	0
0.83	1.30146	5.36934	8.42352	0	0.7	-0.4	0
0.835	1.26876	5.44782	8.42352	0.2	0.6	-0.8	0
0.84	1.22952	5.36934	8.38428	0.3	0.4	-0.9	0
0.845	1.26876	5.40858	8.35158	0.2	0.2	-0.3	0
0.85	1.30146	5.36934	8.312341	0.2	0.7	-0.9	0
0.855	1.26876	5.36934	8.312341	-0.1	0.5	-0.2	0
0.86	1.30146	5.36934	8.38428	0.2	0.2	-0.2	0
0.865	1.26876	5.36934	8.38428	0.2	0.4	-0.7	0
0.87	1.26876	5.40858	8.35158	0.4	0.2	-0.9	0
0.875	1.26876	5.44782	8.35158	0.3	0	-0.9	0
0.88	1.26876	5.36934	8.35158	0.3	0.7	-0.5	0
0.885	1.30146	5.36934	8.312341	-0.2	0.9	-0.8	0
0.89	1.30146	5.33664	8.35158	0	0.5	-0.7	0
0.895	1.30146	5.2974	8.312341	-0.2	0.2	-0.7	0
0.9	1.26876	5.33664	8.42352	0	0.4	-0.9	0
0.905	1.22952	5.44782	8.35158	0	0.6	-0.4	0
0.91	1.26876	5.36934	8.312341	0.1	0.7	-0.4	0
0.915	1.3407	5.36934	8.45622	0.3	0.4	0	0
0.92	1.26876	5.40858	8.35158	0.4	0.7	-0.2	0
0.925	1.3407	5.36934	8.35158	0.4	0.5	0	0
0.93	1.37994	5.36934	8.45622	0.4	0	-0.7	0
0.935	1.3407	5.40858	8.38428	0.5	0.7	-0.6	0
0.94	1.30146	5.40858	8.38428	0.4	0.6	-0.2	0
0.945	1.26876	5.40858	8.312341	0.4	0.9	-0.4	0
0.95	1.22952	5.40858	8.38428	0	0.7	-0.4	0
0.955	1.26876	5.44782	8.312341	0.1	0.9	-0.9	0
0.96	1.3407	5.36934	8.38428	0.1	0.4	-0.6	0
0.965	1.30146	5.36934	8.45622	-0.1	0.4	-0.5	0
0.97	1.37994	5.40858	8.38428	0.2	0.6	-0.5	0
0.975	1.26876	5.36934	8.38428	0.4	0.6	-1	0
0.98	1.30146	5.2974	8.38428	0	0.5	-0.7	0
0.985	1.3407	5.40858	8.35158	-0.2	0.1	-0.4	0
0.99	1.3407	5.36934	8.35158	-0.5	0.5	-0.3	0
0.995	1.26876	5.48052	8.35158	0.4	0.1	-0.7	0
1	1.22952	5.40858	8.27964	0.5	0.7	-0.8	0
1.005	1.37994	5.36934	8.35158	0	0.5	-0.7	0
1.01	1.30146	5.40858	8.35158	0	0.6	-0.9	0
1.015	1.37994	5.33664	8.35158	-0.4	0.4	-0.9	0
1.02	1.30146	5.36934	8.35158	0	0.3	-0.7	0
1.025	1.3407	5.33664	8.312341	0.4	0.4	-0.4	0
1.03	1.26876	5.40858	8.35158	0.1	0.2	-0.5	0
1.035	1.22952	5.44782	8.35158	0.4	0.2	-0.7	0
1.04	1.30146	5.40858	8.38428	0.3	0.5	-1	0
1.045	1.22952	5.40858	8.38428	0.3	0.2	-0.7	0
1.05	1.30146	5.36934	8.45622	-0.1	0.4	-1.1	0
1.055	1.22952	5.40858	8.38428	-0.2	0.7	-0.9	0
1.06	1.26876	5.40858	8.35158	0	0.8	-0.8	0
1.065	1.30146	5.40858	8.38428	0.1	0.3	-0.7	0
1.07	1.26876	5.40858	8.35158	-0.4	0.8	-0.5	0
1.075	1.30146	5.36934	8.38428	-0.1	0.5	-0.4	0
1.08	1.30146	5.36934	8.42352	0	0.5	-0.6	0
1.085	1.26876	5.44782	8.27964	-0.2	0.7	-0.9	0
1.09	1.26876	5.40858	8.35158	0	0.3	-0.9	0
1.095	1.22952	5.40858	8.35158	0	0.2	-0.9	0
1.1	1.22952	5.40858	8.42352	0.4	0.2	-1	0
1.105	1.26876	5.40858	8.35158	0.1	0.4	-0.4	0
1.11	1.30146	5.36934	8.38428	0.2	0.7	-0.2	0
1.115	1.26876	5.40858	8.35158	0	0.4	-0.7	0
1.12	1.26876	5.40858	8.38428	0.2	0.6	-0.7	0
1.125	1.30146	5.36934	8.38428	0.2	0.1	-0.4	0
1.13	1.22952	5.40858	8.35158	0	0.7	-0.3	0
1.135	1.30146	5.36934	8.38428	0.2	0.7	0	0
1.14	1.30146	5.36934	8.35158	0.7	0.7	-0.3	0
1.145	1.26876	5.40858	8.35158	0.2	0.4	-0.7	0
1.15	1.30146	5.40858	8.35158	0.4	0.4	-1.1	0
1.155	1.22952	5.36934	8.35158	0.1	0	-1	0
1.16	1.30146	5.36934	8.312341	0	0.1	-0.9	0
1.165	1.22952	5.36934	8.35158	0.4	0	-0.6	0
1.17	1.26876	5.36934	8.35158	0.3	-0.4	-0.4	0
1.175	1.26876	5.44782	8.312341	0.2	0.2	-0.7	0
1.18	1.26876	5.40858	8.35158	0	0.4	-0.7	0
1.185	1.26876	5.36934	8.35158	0.4	-0.1	-0.6	0
1.19	1.26876	5.36934	8.35158	-0.1	0.7	-0.4	0
1.195	1.26876	5.33664	8.35158	-0.2	0.9	-0.3	0
1.2	1.26876	5.36934	8.35158	0	0.3	-0.7	0
1.205	1.26876	5.33664	8.38428	0.1	0.6	-0.7	0
1.21	1.30146	5.36934	8.38428	0	0.5	-0.7	0
1.215	1.30146	5.36934	8.35158	0	0.2	0	0
1.22	1.26876	5.36934	8.38428	0	0.7	-0.1	0
1.225	1.26876	5.36934	8.35158	0	0.7	-0.2	0
1.23	1.30146	5.40858	8.42352	0	0.5	-0.3	0
1.235	1.3407	5.40858	8.38428	0.3	0.4	-0.9	0
1.24	1.30146	5.33664	8.42352	0.1	0.3	-0.4	0
1.245	1.26876	5.40858	8.35158	0.1	0.5	-0.5	0
1.25	1.37994	5.33664	8.35158	0.3	0.4	-0.3	0
1.255	1.30146	5.36934	8.35158	0.1	0.7	-0.1	0
1.26	1.3407	5.36934	8.35158	0	0.9	-0.4	0
1.265	1.22952	5.40858	8.38428	0	0	-0.9	0
1.27	1.30146	5.36934	8.35158	0.7	0.2	-1.1	0
1.275	1.26876	5.44782	8.312341	0.5	0.5	-1	0
1.28	1.30146	5.40858	8.38428	-0.2	0	-0.7	0
1.285	1.30146	5.40858	8.38428	0	0.3	-0.2	0
1.29	1.26876	5.36934	8.42352	0.2	0.4	-0.4	0
1.295	1.30146	5.40858	8.35158	0.3	0.4	-0.2	0
1.3	1.3407	5.36934	8.38428	-0.1	0.4	-0.4	0
1.305	1.3407	5.40858	8.312341	0.1	0.7	-0.3	0
1.31	1.26876	5.36934	8.42352	0.1	0.1	-0.2	0
1.315	1.22952	5.40858	8.312341	0	0.2	-0.3	0
1.32	1.26876	5.40858	8.27964	0	0.8	-0.9	0
1.325	1.26876	5.40858	8.312341	-0.1	0.8	-0.7	0
1.33	1.30146	5.36934	8.38428	0	0.4	-0.7	0
1.335	1.30146	5.36934	8.42352	0	0.4	-0.4	0
1.34	1.3407	5.36934	8.42352	0	0.5	-0.7	0
1.345	1.37994	5.36934	8.42352	0.2	0.9	-0.1	0
1.35	1.3407	5.36934	8.38428	0	1.1	-0.2	0
1.355	1.3407	5.36934	8.35158	-0.2	0.7	-0.4	0
1.36	1.3407	5.2974	8.312341	0.2	0.5	-0.3	0
1.365	1.3407	5.36934	8.312341	0.3	0.5	-0.7	0
1.37	1.26876	5.36934	8.45622	0.1	0.5	-0.5	0
1.375	1.26876	5.36934	8.38428	0	0.5	-0.2	0
1.38	1.3407	5.40858	8.38428	0	0.7	-0.6	0
1.385	1.30146	5.40858	8.35158	0	0.9	-0.6	0
1.39	1.26876	5.40858	8.312341	0	0.5	-1.1	0
1.395	1.30146	5.36934	8.38428	0	0.8	-1.1	0
1.4	1.30146	5.40858	8.35158	0.2	0.9	-0.9	0
1.405	1.26876	5.33664	8.35158	0.2	0.6	-0.1	0
1.41	1.30146	5.40858	8.38428	-0.1	0.5	-0.6	0
1.415	1.22952	5.44782	8.38428	0	0.3	-0.6	0
1.42	1.3407	5.40858	8.38428	0	0.5	-0.4	0
1.425	1.30146	5.33664	8.38428	0.1	0.3	-0.7	0
1.43	1.3407	5.36934	8.35158	-0.3	0.4	-0.7	0
1.435	1.26876	5.44782	8.35158	0.2	0.7	-1.1	0
1.44	1.26876	5.40858	8.38428	0	0.7	-0.7	0
1.445	1.30146	5.40858	8.38428	-0.1	0.4	-0.9	0
1.45	1.30146	5.36934	8.38428	-0.2	0.4	-0.7	0
1.455	1.3407	5.33664	8.35158	0	0.4	-0.8	0
1.46	1.26876	5.36934	8.38428	0	0.4	-0.8	0
1.465	1.3407	5.33664	8.38428	0.2	0.5	-0.8	0
1.47	1.3407	5.36934	8.42352	0	1	-0.7	0
1.475	1.26876	5.44782	8.38428	0	0.6	-0.9	0
1.48	1.26876	5.36934	8.35158	0.1	0.7	-0.7	0
1.485	1.30146	5.40858	8.35158	-0.2	0.9	-0.7	0
1.49	1.37994	5.33664	8.35158	-0.2	0.4	-0.7	0
1.495	1.26876	5.40858	8.312341	0.1	0.4	-0.9	0
1.5	1.22952	5.40858	8.35158	0.1	0.4	-0.4	0
1.505	1.26876	5.33664	8.35158	0.2	0.2	-0.8	0
1.51	1.30146	5.36934	8.38428	0.3	0.4	-0.9	0
1.515	1.26876	5.48052	8.312341	0.2	0.4	0.2	0
1.52	1.26876	5.36934	8.27964	0	0.9	-0.2	0
1.525	1.22952	5.40858	8.38428	0.1	0.9	-0.3	0
1.53	1.3407	5.44782	8.38428	0.2	0.4	-0.3	0
1.535	1.26876	5.44782	8.35158	0.1	0.4	-0.2	0
1.54	1.26876	5.44782	8.312341	0.2	0.1	-0.2	0
1.545	1.30146	5.40858	8.35158	0.2	0.4	0	0
1.55	1.30146	5.36934	8.35158	0.4	0.9	-0.4	0
1.555	1.26876	5.40858	8.35158	0	0.5	-0.7	0
1.56	1.37994	5.36934	8.38428	0	0.4	-0.8	0
1.565	1.30146	5.40858	8.35158	0	0.3	-0.9	0
1.57	1.30146	5.36934	8.38428	0.2	0.3	-0.6	0
1.575	1.30146	5.36934	8.35158	0	0.8	-0.8	0
1.58	1.26876	5.44782	8.38428	-0.3	0.5	-0.9	0
1.585	1.30146	5.40858	8.35158	-0.1	0.5	-0.7	0
1.59	1.3407	5.40858	8.38428	0.4	0.2	-0.8	0
1.595	1.26876	5.40858	8.38428	0	0.3	-0.9	0
1.6	1.26876	5.36934	8.38428	0	0.6	-0.5	0
1.605	1.26876	5.40858	8.35158	0.2	0.4	0	0
1.61	1.26876	5.44782	8.38428	0.1	0	0	0
1.615	1.30146	5.40858	8.38428	0	0.4	-0.8	0
1.62	1.3407	5.40858	8.312341	0	0.7	-1.2	0
1.625	1.26876	5.36934	8.312341	0	0.5	-0.8	0
1.63	1.19028	5.40858	8.312341	0.2	0.4	-0.2	0
1.635	1.22952	5.33664	8.312341	0	0.4	-0.4	0
1.64	1.26876	5.40858	8.38428	-0.2	0.2	-0.5	0
1.645	1.26876	5.36934	8.42352	-0.3	0.4	-0.6	0
1.65	1.22952	5.36934	8.38428	0.2	0	-0.4	0
1.655	1.26876	5.36934	8.38428	0	0.1	-0.5	0
1.66	1.30146	5.36934	8.312341	0.1	0.4	-0.8	0
1.665	1.26876	5.33664	8.312341	-0.2	0	-0.4	0
1.67	1.26876	5.40858	8.38428	0	0.3	-0.4	0
1.675	1.26876	5.36934	8.312341	0.2	0.6	-0.9	0
1.68	1.37994	5.36934	8.35158	0.3	0.9	-0.6	0
1.685	1.30146	5.40858	8.35158	0.2	0.1	-0.5	0
1.69	1.26876	5.40858	8.42352	0	0.3	-0.5	0
1.695	1.26876	5.36934	8.38428	-0.1	0.5	-0.4	0
1.7	1.30146	5.40858	8.35158	0.2	0.4	-0.7	0
1.705	1.3407	5.36934	8.35158	0	0.5	-0.7	0
1.71	1.30146	5.36934	8.312341	0	0.6	-0.8	0
1.715	1.3407	5.36934	8.42352	0.2	0.5	-0.7	0
1.72	1.30146	5.40858	8.35158	0.1	0.3	-0.7	0
1.725	1.22952	5.36934	8.312341	0	0.5	-0.7	0
1.73	1.26876	5.36934	8.42352	0.3	0.7	-0.4	0
1.735	1.26876	5.44782	8.35158	0	0.6	-0.7	0
1.74	1.30146	5.40858	8.35158	0	1.1	-0.4	0
1.745	1.26876	5.36934	8.35158	0	0.7	-0.5	0
1.75	1.3407	5.36934	8.42352	0.2	0.7	-0.9	0
1.755	1.26876	5.40858	8.35158	0.1	0.7	-0.4	0
1.76	1.30146	5.36934	8.38428	0.1	0.8	-0.6	0
1.765	1.30146	5.36934	8.27964	-0.1	0.9	-0.2	0
1.77	1.30146	5.40858	8.35158	0	0.8	-0.4	0
1.775	1.19028	5.36934	8.35158	0	0	-0.2	0
1.78	1.3407	5.2974	8.38428	0.1	0.2	-0.4	0
1.785	1.26876	5.36934	8.312341	0.1	0.3	-0.5	0
1.79	1.30146	5.40858	8.35158	0	0.5	0	0
1.795	1.26876	5.44782	8.35158	0.3	0.5	-0.3	0
1.8	1.30146	5.40858	8.38428	0.4	0	-0.2	0
1.805	1.26876	5.33664	8.38428	0.4	0.4	-0.6	0
1.81	1.22952	5.36934	8.35158	-0.2	0.8	-0.6	0
1.815	1.30146	5.36934	8.38428	0	0.5	-0.7	0
1.82	1.30146	5.36934	8.27964	0.1	0.2	-1	0
1.825	1.30146	5.33664	8.35158	0.3	0.5	-0.4	0
1.83	1.30146	5.36934	8.35158	0	0.9	-0.8	0
1.835	1.26876	5.36934	8.312341	-0.4	0.8	-0.6	0
1.84	1.30146	5.40858	8.35158	0	0.8	-0.8	0
1.845	1.22952	5.40858	8.35158	0	0.8	-0.8	0
1.85	1.30146	5.40858	8.35158	0	0.7	-0.1	0
1.855	1.30146	5.33664	8.35158	-0.4	0.4	-0.4	0
1.86	1.26876	5.36934	8.38428	-0.1	0.6	-0.2	0
1.865	1.22952	5.36934	8.38428	0.3	0.7	-0.7	0
1.87	1.22952	5.44782	8.38428	0	0.4	-0.3	0
1.875	1.26876	5.36934	8.38428	0.2	0	-0.2	0
1.88	1.22952	5.40858	8.35158	0.2	0.1	-0.4	0
1.885	1.26876	5.36934	8.38428	0.1	0.6	-0.7	0
1.89	1.37994	5.36934	8.42352	-0.3	0.4	-0.7	0
1.895	1.22952	5.36934	8.27964	0.1	0.4	-0.5	0
1.9	1.26876	5.33664	8.35158	0.4	0.4	-0.9	0
1.905	1.26876	5.40858	8.312341	0.7	0.6	-0.6	0
1.91	1.26876	5.36934	8.42352	0.4	0.4	-0.5	0
1.915	1.22952	5.44782	8.38428	0.6	0.2	-0.9	0
1.92	1.3407	5.44782	8.35158	0.3	0.6	-0.7	0
1.925	1.30146	5.33664	8.38428	0.5	0.9	-0.4	0
1.93	1.26876	5.36934	8.27964	0.4	0.8	-0.6	0
1.935	1.19028	5.36934	8.35158	0	0.2	-0.9	0
1.94	1.22952	5.36934	8.35158	0.1	0.2	-0.7	0
1.945	1.3407	5.40858	8.35158	0.6	0.7	-0.5	0
1.95	1.30146	5.40858	8.42352	0.7	0.8	-0.8	0
1.955	1.26876	5.36934	8.35158	0.8	0.8	-0.9	0
1.96	1.30146	5.33664	8.38428	1.1	0.7	-0.3	0
1.965	1.26876	5.36934	8.38428	0.9	0.9	-0.2	0
1.97	1.26876	5.36934	8.38428	1.3	0.8	-0.7	0
1.975	1.30146	5.36934	8.38428	1.1	0.7	-0.8	0
1.98	1.30146	5.36934	8.35158	1.1	0.9	-0.4	0
1.985	1.22952	5.36934	8.27964	0.9	0.9	-0.7	0
1.99	1.22952	5.44782	8.35158	1.1	1	-0.5	0
1.995	1.26876	5.40858	8.38428	1.7	0.6	-0.7	0
2	1.26876	5.40858	8.42352	1.6	0.5	-0.9	0
2.005	1.26876	5.40858	8.42352	1.6	1.1	-0.4	0
2.01	1.22952	5.40858	8.42352	2	1.1	-0.6	0
2.015	1.22952	5.33664	8.38428	1.8	0.9	-0.6	0
2.02	1.26876	5.40858	8.42352	1.9	0.7	-0.6	0
2.025	1.26876	5.40858	8.38428	1.8	1.1	-0.5	0
2.03	1.30146	5.33664	8.38428	2.3	0.4	0	0
2.035	1.26876	5.44782	8.38428	2.6	0.5	-0.7	0
2.04	1.26876	5.36934	8.42352	3	1.2	-0.7	0
2.045	1.30146	5.33664	8.38428	3	0.7	-0.4	0
2.05	1.26876	5.2974	8.42352	4.2	0.9	0	0
2.055	1.22952	5.33664	8.42352	4.6	0.3	0	0
2.06	1.19028	5.2974	8.45622	4.9	-0.2	0.2	0
2.065	1.30146	5.25816	8.45622	5.6	0.3	0.2	0
2.07	1.26876	5.33664	8.42352	5.9	0.2	0.4	0
2.075	1.26876	5.25816	8.45622	7	-0.2	0.4	0
2.08	1.22952	5.33664	8.45622	7.6	-0.7	0.3	0
2.085	1.19028	5.2974	8.495461	7.9	-0.2	0.4	0
2.09	1.22952	5.36934	8.35158	8.4	-0.5	0.4	0
2.095	1.22952	5.36934	8.38428	9	-0.5	0.2	0
2.1	1.30146	5.36934	8.42352	10	-0.2	0.2	0
2.105	1.3407	5.40858	8.38428	9.8	-0.2	-0.1	0
2.11	1.26876	5.48052	8.312341	10.1	0.1	0	0
2.115	1.26876	5.519761	8.27964	10.3	-0.2	0.6	0
2.12	1.30146	5.519761	8.27964	10	0.2	0.7	0
2.125	1.26876	5.519761	8.312341	9.9	0.4	0.5	0
2.13	1.3407	5.519761	8.2404	10.4	0.8	0.2	0
2.135	1.30146	5.55246	8.27964	10	1.4	0.2	0
2.14	1.26876	5.55246	8.20116	9.4	1.2	0.2	0
2.145	1.30146	5.591701	8.20116	9.3	0.4	0.4	0
2.15	1.30146	5.63094	8.20116	8.6	0.6	0	0
2.155	1.3407	5.63094	8.20116	8.3	1	0	0
2.16	1.30146	5.63094	8.20116	7.8	0.4	0	0
2.165	1.26876	5.66364	8.12922	7.3	0.7	0	0
2.17	1.3407	5.63094	8.12922	6.8	0.9	-0.1	0
2.175	1.37994	5.66364	8.16846	6.3	0.6	0.2	0
2.18	1.3407	5.70288	8.20116	5.6	0.7	-0.3	0
2.185	1.37994	5.591701	8.12922	5.1	0.8	-0.4	0
2.19	1.30146	5.66364	8.16846	4.2	0.6	-0.6	0
2.195	1.3407	5.63094	8.20116	3.6	0.7	-0.5	0
2.2	1.3407	5.591701	8.16846	3.2	0.4	-0.7	0
2.205	1.26876	5.63094	8.20116	2.7	0.6	-0.9	0
2.21	1.26876	5.63094	8.20116	2.6	0.4	-0.8	0
2.215	1.22952	5.66364	8.12922	2.3	0.7	-0.7	0
2.22	1.26876	5.591701	8.20116	1.9	0.2	-0.4	0
2.225	1.30146	5.55246	8.2404	1.6	-0.1	-0.6	0
2.23	1.19028	5.591701	8.20116	1.7	-0.4	-0.2	0
2.235	1.26876	5.55246	8.27964	1.6	0	-0.9	0
2.24	1.30146	5.55246	8.20116	2	0	-0.4	0
2.245	1.3407	5.63094	8.27964	1.6	0	0	0
2.25	1.30146	5.63094	8.2404	2	-0.3	-0.2	0
2.255	1.22952	5.66364	8.2404	2.3	-0.7	0	0
2.26	1.22952	5.591701	8.20116	1.6	-0.7	-0.3	0
2.265	1.26876	5.70288	8.09652	1.4	-0.5	-0.6	0
2.27	1.26876	5.66364	8.12922	1.3	-0.1	-0.3	0
2.275	1.30146	5.70288	8.16846	0.7	-0.1	0	0
2.28	1.22952	5.77482	8.12922	0.7	-0.1	0.1	0
2.285	1.3407	5.77482	8.09652	-0.7	-0.3	0	0
2.29	1.3407	5.70288	8.09652	-2.1	0	0.2	0
2.295	1.22952	5.70288	8.09652	-2.4	0	0.5	0
2.3	1.26876	5.77482	8.02458	-3.7	0.4	0.5	0
2.305	1.3407	5.77482	8.09652	-4.9	0	0.5	0
2.31	1.30146	5.77482	8.12922	-6	0	0.9	0
2.315	1.37994	5.77482	8.057281	-7.3	-0.1	0.9	0
2.32	1.3407	5.74212	8.057281	-7.9	-0.2	0.5	0
2.325	1.3407	5.74212	8.12922	-8.7	0	0.9	0
2.33	1.26876	5.66364	8.16846	-9.5	-0.4	0.9	0
2.335	1.30146	5.63094	8.27964	-10.7	-0.3	0.4	0
2.34	1.30146	5.591701	8.27964	-11.3	-0.1	0.4	0
2.345	1.3407	5.519761	8.20116	-11.6	-0.2	0.1	0
2.35	1.37994	5.55246	8.2404	-12	-0.5	-0.1	0
2.355	1.41264	5.48052	8.312341	-12.1	-0.7	-0.7	0
2.36	1.41264	5.55246	8.312341	-12.4	-0.2	-0.2	0
2.365	1.26876	5.55246	8.2404	-13	0	-1.1	0
2.37	1.26876	5.55246	8.35158	-13.6	-0.5	-1.5	0
2.375	1.3407	5.591701	8.35158	-13.7	-0.8	-1.3	0
2.38	1.22952	5.591701	8.38428	-14.4	-1.5	-1.8	0
2.385	1.00716	5.591701	8.312341	-15.1	-1.3	-2.1	0
2.39	1.19028	5.63094	8.495461	-16.5	-2.1	-3	0
2.395	1.82466	5.40858	8.312341	-17.7	-1.3	-3.9	0
2.4	1.93584	4.963861	8.2404	-17	0.4	-3.9	0
2.405	2.05356	5.04234	8.35158	-16	1.4	-3.9	0
2.41	1.67424	5.0031	8.5674	-14.5	1.3	-3.9	0
2.415	1.45188	4.85268	8.63934	-12.6	1.2	-4	0
2.42	1.30146	4.7088	8.600101	-10.5	1.3	-2.7	0
2.425	1.03986	4.78074	8.63934	-8	1.6	-2.7	0
2.43	1.0791	4.81998	8.711281	-5.9	0.9	-2.1	0
2.435	1.0791	5.04234	8.600101	-3.9	0.9	-1.1	0
2.44	1.11834	5.11428	8.5674	-1.7	0.9	-1.1	0
2.445	1.11834	5.2974	8.5674	-0.8	0.4	-1.1	0
2.45	1.15104	5.55246	8.600101	0	0	-1.1	0
2.455	1.41264	5.519761	8.42352	-1.4	-0.1	-1.2	0
2.46	1.64154	5.48052	8.45622	-2.5	-1.1	-1.8	0
2.465	1.64154	5.591701	8.38428	-4.2	-0.1	-2.1	0
2.47	1.64154	5.36934	8.27964	-6.1	0.8	-2.2	0
2.475	1.71348	5.33664	8.27964	-7.2	1.9	-2.7	0
2.48	1.67424	5.33664	8.312341	-8.2	3	-1.5	0
2.485	1.56306	5.36934	8.35158	-9.3	3.2	-1.6	0
2.49	1.45188	5.25816	8.52816	-10.5	3	-2.6	0
2.495	1.15104	5.33664	8.495461	-10.1	2.6	-3	0
2.5	1.11834	5.2974	8.52816	-10.7	0.8	-2.9	0
2.505	1.22952	5.2974	8.35158	-12.3	-0.6	-3.2	0
2.51	1.26876	5.36934	8.312341	-11.8	-1.4	-3.3	0
2.515	1.64154	5.18622	8.16846	-11.6	-0.2	-3.5	0
2.52	1.71348	5.11428	8.27964	-11.6	0.8	-3.3	0
2.525	1.71348	5.18622	8.38428	-11.1	1.7	-3.6	0
2.53	1.49112	5.14698	8.312341	-11.3	2.1	-4.1	0
2.535	1.41264	5.14698	8.35158	-11.7	0.6	-3.7	0
2.54	1.19028	5.22546	8.35158	-11.2	2.3	-3.5	0
2.545	1.22952	5.18622	8.38428	-12.1	1.1	-4.1	0
2.55	1.0791	5.36934	8.27964	-11.2	2.2	-3.5	0
2.555	1.19028	5.25816	8.27964	-11.4	3.2	-3.6	0
2.56	1.22952	5.25816	8.312341	-11.1	3.7	-3.5	0
2.565	1.22952	5.18622	8.27964	-10.7	4.4	-3.7	0
2.57	1.53036	5.14698	8.38428	-10.8	4.2	-3.8	0
2.575	1.49112	5.18622	8.35158	-10.7	5.5	-4.2	0
2.58	1.53036	5.14698	8.312341	-10.7	5.9	-4.6	0
2.585	1.41264	5.14698	8.42352	-11.2	6.3	-4.9	0
2.59	1.26876	5.22546	8.495461	-12.4	5.7	-4.6	0
2.595	1.26876	5.18622	8.52816	-9.9	7.4	-4.4	0
2.6	1.15104	5.18622	8.52816	-8.6	7.8	-4.1	0
2.605	1.22952	5.11428	8.495461	-7.7	8.1	-4.4	0
2.61	1.26876	5.14698	8.495461	-7.8	8	-4.3	0
2.615	1.19028	5.18622	8.52816	-8.1	8.6	-3.9	0
2.62	1.15104	5.11428	8.495461	-7.5	8.5	-3.5	0
2.625	1.0791	5.14698	8.495461	-6.8	9.2	-3.5	0
2.63	1.11834	5.11428	8.495461	-6.6	8.8	-4.2	0
2.635	1.03986	5.07504	8.495461	-6.3	8.4	-4.2	0
2.64	1.0791	5.14698	8.495461	-6.1	8.4	-3.5	0
2.645	1.00716	5.07504	8.495461	-5.8	8.3	-3.6	0
2.65	1.00716	5.07504	8.45622	-5.4	8	-3.2	0
2.655	1.03986	5.04234	8.52816	-5.7	7.6	-3.1	0
2.66	0.96792	5.07504	8.52816	-4.7	7.2	-3.3	0
2.665	1.0791	5.07504	8.45622	-4.8	6.8	-3	0
2.67	1.0791	5.07504	8.5674	-4.2	6.6	-3.3	0
2.675	1.03986	5.04234	8.75052	-3.3	6.7	-2.9	0
2.68	0.92868	5.18622	8.82246	-3.2	6.9	-3.1	0
2.685	0.8959801	5.2974	8.67858	-3.5	6.6	-2.5	0
2.69	0.92868	5.25816	8.5674	-3.7	6	-2.1	0
2.695	0.8959801	5.2974	8.52816	-3.4	5.7	-1.6	0
2.7	0.8959801	5.18622	8.63934	-3.4	5.3	-1.5	0
2.705	0.8959801	5.11428	8.600101	-3.5	4.4	-1.4	0
2.71	1.00716	5.07504	8.67858	-3.5	3.7	-1.4	0
2.715	1.0791	5.07504	8.600101	-3.1	3.6	-1.3	0
2.72	1.15104	5.07504	8.63934	-2.9	4	-1.1	0
2.725	1.0791	5.11428	8.75052	-2.7	3.3	-1.5	0
2.73	0.96792	5.11428	8.711281	-2.8	3.4	-1.3	0
2.735	0.92868	5.18622	8.63934	-2.4	3.9	-1.2	0
2.74	0.92868	5.18622	8.5674	-2.7	3.2	-1	0
2.745	0.96792	5.22546	8.5674	-2.2	3	-0.4	0
2.75	1.00716	5.07504	8.600101	-2.3	2.8	-0.5	0
2.755	0.96792	5.04234	8.5674	-2.5	2.6	-0.2	0
2.76	0.96792	5.04234	8.5674	-2.2	2.3	-0.1	0
2.765	1.03986	5.11428	8.711281	-1.6	1.7	0	0
2.77	1.03986	5.11428	8.711281	-1.9	2.1	-0.4	0
2.775	1.03986	5.04234	8.600101	-1.6	1.9	-0.6	0
2.78	0.8959801	5.07504	8.63934	-1.6	2	0	0
2.785	1.00716	5.07504	8.600101	-1.1	1	0.2	0
2.79	1.00716	5.04234	8.63934	-0.9	0.7	0.7	0
2.795	1.11834	5.22546	8.67858	-0.4	0.5	0.7	0
2.8	1.15104	5.25816	8.82246	-0.4	1	0.9	0
2.805	1.15104	5.22546	8.5674	-1	1	0.9	0
2.81	1.19028	5.14698	8.63934	-0.7	1.4	0.6	0
2.815	1.15104	5.14698	8.711281	-0.2	2.1	1.3	0
2.82	0.96792	5.18622	8.711281	-0.4	2.1	1	0
2.825	1.03986	5.11428	8.63934	-1.1	2	0.9	0
2.83	1.03986	5.18622	8.63934	-0.7	1.6	1.1	0
2.835	1.03986	5.11428	8.600101	-1.1	1.4	1.6	0
2.84	1.0791	5.11428	8.600101	-0.9	1	2	0
2.845	1.03986	5.04234	8.5674	-0.7	0.9	2.3	0
2.85	1.0791	5.07504	8.495461	-0.9	1.1	2.8	0
2.855	1.15104	5.0031	8.495461	-1	0.7	2.5	0
2.86	1.11834	5.0031	8.38428	-1.1	0.9	2.3	0
2.865	1.0791	4.89192	8.45622	-0.9	1.4	2.3	0
2.87	1.0791	4.81998	8.38428	-1.2	1.5	1.9	0
2.875	1.00716	4.78074	8.27964	-1.6	2.1	1.5	0
2.88	1.00716	4.81998	8.45622	-1.6	1.9	0.2	0
2.885	1.00716	4.93116	8.63934	-1.8	2.7	-0.4	0
2.89	0.92868	5.07504	8.82246	-1.5	2.1	-1.1	0
2.895	0.92868	4.89192	8.63934	-1.6	1.6	-0.7	0
2.9	0.92868	4.93116	8.711281	-0.8	0.9	-0.4	0
2.905	0.8959801	5.04234	8.711281	-0.7	0	0.2	0
2.91	0.8567401	5.04234	8.600101	-0.8	-0.5	0.6	0
2.915	0.8175	5.04234	8.63934	-0.4	-1.6	1.1	0
2.92	0.77826	5.04234	8.600101	-0.4	-3.1	1.8	0
2.925	0.8567401	5.04234	8.67858	0	-4.3	2.3	0
2.93	0.8959801	4.963861	8.600101	0.1	-4.5	2.4	0
2.935	0.8175	4.89192	8.63934	-0.1	-4.6	3.3	0
2.94	0.8959801	4.89192	8.5674	0.7	-5.3	3	0
2.945	0.96792	5.0031	8.63934	0.8	-5.3	2.4	0
2.95	1.00716	5.07504	8.63934	0.3	-4.8	2.1	0
2.955	1.11834	5.14698	8.600101	0.2	-5.6	2	0
2.96	1.26876	5.07504	8.63934	-0.9	-5	1.7	0
2.965	1.30146	5.11428	8.67858	-1.3	-4.4	1.4	0
2.97	1.19028	5.07504	8.5674	-1.4	-3.7	1.2	0
2.975	1.11834	5.0031	8.52816	-1.9	-3.8	1.2	0
2.98	1.00716	4.85268	8.52816	-2.1	-3.6	1.3	0
2.985	1.00716	4.78074	8.52816	-1.9	-3.6	1.5	0
2.99	0.8959801	4.81998	8.495461	-1.7	-4.1	1.6	0
2.995	1.03986	4.89192	8.45622	-1.1	-3.8	1.4	0
3	1.11834	5.04234	8.63934	-0.7	-4.3	1.1	0
3.005	1.11834	5.07504	8.78322	-0.4	-3.9	1.2	0
3.01	1.15104	5.07504	8.67858	-0.2	-4.6	2.2	0
3.015	1.15104	4.963861	8.600101	-0.4	-4.9	2.1	0
3.02	1.0791	4.89192	8.495461	-0.7	-4.9	1.8	0
3.025	1.11834	4.93116	8.495461	-0.4	-4.9	1.3	0
3.03	1.15104	4.85268	8.27964	-0.4	-3.8	1	0
3.035	1.49112	4.85268	8.38428	-0.8	-3.4	0	0
3.04	1.6023	4.85268	8.312341	-1.2	-2.1	-0.6	0
3.045	1.56306	4.89192	8.27964	-0.5	0	-1.7	0
3.05	1.53036	4.93116	8.45622	-1	0.6	-2.5	0
3.055	1.41264	5.11428	8.894401	-0.2	0.7	-2.2	0
3.06	1.11834	5.519761	9.2541	0	1.4	-2.5	0
3.065	0.8567401	5.519761	9.03828	-0.7	0.5	-1.6	0
3.07	0.8175	5.36934	8.75052	-1.5	-0.7	-0.7	0
3.075	0.92868	5.40858	8.85516	-2.2	-2.3	0.3	0
3.08	0.8959801	5.40858	8.711281	-2.7	-3.7	1.4	0
3.085	0.92868	5.22546	8.67858	-3.6	-4.8	1.8	0
3.09	1.0791	5.18622	8.600101	-4.2	-5.2	2.1	0
3.095	1.15104	4.93116	8.5674	-4.6	-5.6	2.6	0
3.1	1.22952	4.85268	8.52816	-3.9	-6	3.1	0
3.105	1.19028	4.81998	8.45622	-3.8	-5.5	2.5	0
3.11	1.0791	4.7088	8.42352	-3	-5.6	2.4	0
3.115	1.3407	4.55838	8.35158	-1.9	-5.5	2.7	0
3.12	1.45188	4.48644	8.12922	-0.9	-4.9	2.1	0
3.125	1.6023	4.37526	7.952641	-0.2	-3.2	1	0
3.13	1.79196	4.45374	8.12922	1.1	-1.6	-0.1	0
3.135	1.49112	4.63686	8.16846	1.9	0	-1.1	0
3.14	1.30146	4.85268	8.38428	2.8	1.4	-1.8	0
3.145	1.11834	5.22546	8.711281	3.1	2.5	-2.7	0
3.15	1.0791	5.04234	8.45622	2.8	2.3	-2.6	0
3.155	1.22952	4.74804	8.2404	1.7	1.5	-3	0
3.16	1.22952	4.89192	8.495461	2.1	1.8	-2.5	0
3.165	1.03986	5.33664	9.18216	2.7	0.2	-2.1	0
3.17	0.8959801	5.44782	9.110221	2.8	-1.4	-1.3	0
3.175	0.92868	5.2974	8.894401	1.9	-2.3	-0.7	0
3.18	1.03986	5.18622	8.894401	2	-3.7	-0.2	0
3.185	1.0791	5.25816	8.82246	1.8	-4.6	1.1	0
3.19	1.15104	5.22546	8.711281	0.9	-5	1.6	0
3.195	1.11834	5.11428	8.85516	0.9	-5.3	2.8	0
3.2	0.8959801	5.14698	8.96634	1.7	-5.8	3	0
3.205	0.7455601	5.04234	8.75052	2.2	-6.9	3.7	0
3.21	0.8567401	5.0031	8.67858	2.7	-8	3.6	0
3.215	0.96792	5.11428	8.67858	2.4	-9.3	3.7	0
3.22	1.0791	5.0031	8.600101	2.6	-10	4.3	0
3.225	1.19028	5.04234	8.600101	2.8	-10.6	4.6	0
3.23	1.0791	4.963861	8.600101	3.1	-10.5	4.6	0
3.235	1.0791	4.81998	8.45622	3.6	-10.2	5.2	0
3.24	1.11834	4.78074	8.35158	3.5	-10.5	4.6	0
3.245	1.41264	4.59762	8.27964	3.2	-10	4.9	0
3.25	1.82466	4.66956	8.2404	3.5	-9.5	3.4	0
3.255	2.01432	4.74804	8.12922	4.7	-7.8	2.3	0
3.26	2.05356	4.7088	8.312341	5.1	-5.3	1.6	0
3.265	1.82466	5.07504	8.67858	6.5	-4.1	0.4	0
3.27	1.6023	5.40858	8.894401	6.1	-3.2	0.4	0
3.275	1.45188	5.14698	8.52816	4.9	-2.7	0.3	0
3.28	1.64154	4.89192	8.27964	3.7	-2.5	0	0
3.285	1.75272	4.89192	8.2404	3.5	-2.1	0	0
3.29	1.79196	5.11428	8.600101	3.6	-1.3	-0.3	0
3.295	1.64154	5.18622	8.5674	3.2	-0.4	-0.7	0
3.3	1.49112	5.07504	8.38428	2.5	-0.8	-0.4	0
3.305	1.56306	5.18622	8.52816	2.5	-0.5	-0.4	0
3.31	1.41264	5.25816	8.52816	2.8	-0.8	-0.4	0
3.315	1.37994	5.2974	8.711281	2.8	-1.4	0	0
3.32	1.3407	5.25816	8.82246	3	-2.3	0.4	0
3.325	1.11834	5.18622	8.600101	2.9	-2.6	1.1	0
3.33	1.3407	5.07504	8.5674	2.8	-3	1.7	0
3.335	1.49112	5.07504	8.5674	2.9	-3.2	2.3	0
3.34	1.45188	5.11428	8.600101	2.8	-2.9	2.5	0
3.345	1.49112	5.07504	8.52816	3	-3.3	2.3	0
3.35	1.49112	5.07504	8.495461	3	-3	1.8	0
3.355	1.56306	5.0031	8.42352	2.3	-2.4	1.7	0
3.36	1.67424	5.07504	8.42352	2.4	-2.4	1.3	0
3.365	1.67424	5.04234	8.42352	2.3	-1.1	1	0
3.37	1.64154	5.04234	8.35158	2.1	-0.7	0.4	0
3.375	1.6023	5.07504	8.38428	1.8	-0.4	0.7	0
3.38	1.75272	4.963861	8.45622	1.1	-0.4	0.4	0
3.385	1.64154	5.11428	8.495461	1.1	-0.3	0	0
3.39	1.41264	5.18622	8.5674	1.1	-0.2	0.2	0
3.395	1.30146	5.18622	8.5674	0.9	-0.2	0	0
3.4	1.41264	5.22546	8.63934	0.9	-0.4	0.4	0
3.405	1.45188	5.33664	8.75052	1.1	-0.9	0.5	0
3.41	1.3407	5.2974	8.5674	0.4	-0.2	1.2	0
3.415	1.19028	5.14698	8.52816	0	-0.2	1.4	0
3.42	1.26876	5.14698	8.600101	0	-0.4	0.9	0
3.425	1.3407	5.07504	8.45622	-0.2	-0.4	0.8	0
3.43	1.49112	5.0031	8.35158	-0.3	-0.7	0.7	0
3.435	1.53036	5.0031	8.312341	-1	-0.7	0.4	0
3.44	1.67424	4.963861	8.45622	-1.4	-0.1	-0.1	0
3.445	1.6023	5.04234	8.42352	-1.7	0.2	0	0
3.45	1.49112	5.07504	8.5674	-1.6	0.1	-0.1	0
3.455	1.3407	5.14698	8.5674	-1.1	0	-0.2	0
3.46	1.26876	5.11428	8.495461	-1.3	0	-0.1	0
3.465	1.26876	5.04234	8.45622	-0.9	0	-0.1	0
3.47	1.26876	5.11428	8.600101	-0.9	-0.2	-0.2	0
3.475	1.3407	5.18622	8.5674	-0.8	-0.1	-0.3	0
3.48	1.37994	5.18622	8.63934	-0.2	-0.4	-0.3	0
3.485	1.3407	5.18622	8.63934	-0.1	-0.7	0	0
3.49	1.41264	5.11428	8.67858	-0.2	-0.9	0	0
3.495	1.37994	5.11428	8.600101	-0.2	-1.6	0.1	0
3.5	1.3407	5.07504	8.5674	0.2	-1.4	-0.2	0
3.505	1.41264	5.07504	8.52816	0.4	-1.4	0.2	0
3.51	1.3407	5.11428	8.5674	0.4	-1.4	0	0
3.515	1.41264	5.14698	8.52816	0.5	-2.3	0.2	0
3.52	1.49112	5.07504	8.495461	0.4	-1.7	0.3	0
3.525	1.45188	5.07504	8.495461	0.4	-1.4	-0.2	0
3.53	1.49112	4.963861	8.495461	0.2	-1.1	-0.2	0
3.535	1.6023	5.11428	8.38428	0.1	-0.2	-0.6	0
3.54	1.64154	5.07504	8.495461	0.2	-0.2	-0.8	0
3.545	1.6023	5.14698	8.35158	0.2	0.5	-1	0
3.55	1.49112	5.14698	8.45622	-0.1	0.4	-1.2	0
3.555	1.37994	5.11428	8.42352	-0.1	0.8	-1	0
3.56	1.56306	5.07504	8.45622	-0.3	0.7	-1.1	0
3.565	1.64154	5.0031	8.42352	-0.7	1.1	-0.9	0
3.57	1.53036	4.963861	8.45622	-0.7	1.1	-1	0
3.575	1.53036	4.89192	8.35158	-1.2	1.4	-1.1	0
3.58	1.49112	4.89192	8.42352	-1.1	1.7	-1.6	0
3.585	1.56306	4.89192	8.2404	-0.5	2	-1.7	0
3.59	1.6023	4.89192	8.12922	-0.4	1.8	-1.8	0
3.595	1.56306	4.78074	8.057281	-0.9	2.1	-2.7	0
3.6	1.45188	4.74804	8.20116	-1	3.2	-3.2	0
3.605	1.30146	4.7088	8.35158	-0.2	4.3	-3.5	0
3.61	1.41264	4.93116	8.52816	0.4	4.6	-4.2	0
3.615	1.37994	5.0031	8.894401	0.9	5	-4	0
3.62	1.41264	5.18622	8.894401	2.2	5	-4.4	0
3.625	1.30146	5.2974	8.894401	3	4.1	-4.2	0
3.63	1.26876	5.18622	8.85516	4.2	3.8	-4	0
3.635	1.3407	5.14698	8.82246	4.6	2.8	-3.8	0
3.64	1.3407	5.11428	8.78322	5.1	2.3	-3.5	0
3.645	1.41264	5.0031	8.78322	6.5	1.8	-3	0
3.65	1.56306	5.0031	8.75052	7.4	1.6	-2.8	0
3.655	1.56306	4.89192	8.75052	8.4	2.1	-2.8	0
3.66	1.67424	5.0031	8.711281	9.1	2	-2.5	0
3.665	1.71348	5.04234	8.67858	9.3	2.1	-2.6	0
3.67	1.67424	5.14698	8.600101	9.2	3	-2.8	0
3.675	1.56306	5.18622	8.495461	8.6	3.5	-2.3	0
3.68	1.53036	5.25816	8.52816	8.4	4	-2.9	0
3.685	1.45188	5.33664	8.42352	8.5	4	-3	0
3.69	1.45188	5.33664	8.45622	8.6	4.2	-3.1	0
3.695	1.37994	5.36934	8.42352	8.3	3.9	-3	0
3.7	1.49112	5.36934	8.45622	7.4	3.7	-3	0
3.705	1.41264	5.33664	8.495461	7.4	2.9	-3	0
3.71	1.37994	5.2974	8.495461	7.3	3.2	-2.6	0
3.715	1.30146	5.25816	8.63934	7.4	2.6	-2.6	0
3.72	1.3407	5.25816	8.5674	8.6	2.8	-2.5	0
3.725	1.30146	5.22546	8.894401	10	2.7	-2	0
3.73	1.15104	5.14698	8.96634	12.1	2.8	-1.9	0
3.735	1.3407	5.14698	8.711281	15.5	3.9	-1.4	0
3.74	1.15104	5.18622	8.78322	18.6	4.5	-1.2	0
3.745	1.03986	5.07504	8.67858	21.1	5.8	-1.1	0
3.75	0.7455601	4.7088	8.894401	24.4	4.4	-2.5	0
3.755	1.75272	4.7088	9.03828	29.6	1.2	-5.1	0
3.76	1.79196	4.37526	8.85516	33.8	1.5	-5.2	0
3.765	0.8175	4.04826	9.07752	38.9	2.6	-3.9	0
3.77	0.96792	5.14698	9.33258	46.4	-1.9	-3.7	0
3.775	1.45188	4.63686	9.36528	49.9	-4.8	-4.1	0
3.78	1.0791	4.45374	9.33258	52.3	-4.4	-3.9	0
3.785	0.77826	4.525681	9.36528	57.5	-7.2	-4.2	0
3.79	0.92868	4.55838	9.18216	61.6	-10	-5.7	0
3.795	1.11834	4.81998	8.96634	67.2	-11.4	-7.6	0
3.8	1.11834	4.963861	9.00558	71.7	-12.8	-8.5	0
3.805	0.8567401	5.14698	8.9271	75.3	-14.5	-9.9	0
3.81	0.70632	5.36934	8.85516	78.5	-17.3	-11.4	0
3.815	1.00716	5.63094	8.67858	80.5	-21.4	-13.4	0
3.82	1.82466	6.10836	8.711281	82.3	-26.2	-17	0
3.825	2.79912	6.54654	8.894401	83.9	-26.8	-20.7	0
3.83	3.24384	6.25224	8.63934	81.7	-23.1	-24.1	0
3.835	3.06072	6.4746	8.38428	79.8	-19.6	-26.2	0
3.84	2.79912	6.84084	8.82246	77.7	-16.1	-26.9	0
3.845	2.30862	6.95202	8.894401	73.4	-12.7	-28.7	0
3.85	2.19744	6.62502	8.27964	68.2	-12.4	-30.6	0
3.855	2.53752	6.88008	7.952641	65	-13.3	-32.9	0
3.86	3.1719	6.991261	7.952641	61.6	-13.8	-34.4	0
3.865	4.36872	6.84084	7.62564	57.5	-15	-33.2	0
3.87	6.12144	6.291481	7.298641	52.7	-15.1	-30.3	0
3.875	7.6518	5.74212	6.97164	49.6	-12	-25.7	0
3.88	8.65896	5.33664	6.572701	46.6	-3.7	-17.4	0
3.885	9.2214	5.14698	6.572701	45.3	4.4	-8.8	0
3.89	9.293341	4.963861	6.74928	45	13.6	0.2	0
3.895	8.475841	5.18622	7.37058	44.3	24.3	10	0
3.9	7.35096	4.93116	8.20116	41.6	31.3	17.4	0
3.905	6.12144	3.96978	8.057281	36.6	36.4	22.8	0
3.91	5.0031	3.12612	7.65834	31.2	38.2	27.1	0
3.915	4.06788	2.57022	7.47522	28.9	36.7	29.8	0
3.92	3.32232	2.0928	7.47522	26.8	32.4	31.9	0
3.925	2.87106	2.17128	7.84146	25.9	28.2	33.5	0
3.93	2.57022	2.57022	8.600101	24.4	19.7	33.9	0
3.935	2.49828	3.19806	9.5484	20.7	12.1	35.1	0
3.94	2.57022	3.93708	10.45746	13.8	3.7	35.4	0
3.945	2.83182	4.45374	11.11146	0.8	-4.8	35.9	0
3.95	3.1719	4.85268	11.5104	-11.4	-9.4	35.4	0
3.955	3.54468	4.963861	11.68698	-25.2	-10.9	34.7	0
3.96	3.7278	4.81998	11.5104	-39.3	-10.7	33.8	0
3.965	3.84552	4.525681	10.92834	-52.6	-8.7	32.7	0
3.97	3.80628	4.15944	10.2024	-64.3	-6.5	31.9	0
3.975	3.80628	3.75396	9.40452	-74.4	-4	31.4	0
3.98	3.61662	3.30924	8.495461	-84.1	-3.2	33	0
3.985	3.65586	2.9757	7.586401	-90.2	-2.8	35.4	0
3.99	3.54468	2.90376	6.899701	-93.8	-5	38	0
3.995	3.50544	3.05418	6.31764	-95.9	-7.7	41.1	0
4	3.4335	3.05418	5.55246	-95.3	-11.5	45.2	0
4.005	3.28308	3.08688	4.75458	-93.6	-18	50.6	0
4.01	3.13266	2.943	3.6624	-90.5	-23.9	56.2	0
4.015	3.06072	2.6814	2.50482	-84.7	-30.5	61.4	0
4.02	2.9103	2.46558	1.41264	-75.4	-37.8	67.4	0
4.025	2.60946	2.3871	0.72594	-62.7	-44.8	73.2	0
4.03	2.23668	2.72064	0.50358	-43.4	-53.5	80.8	0
4.035	3.39426	4.04826	1.15758	-27.3	-61.2	87	0
4.04	15.38208	13.57704	4.9704	-6.1	-43.4	77.8	0
4.045	13.66206	16.82088	12.4914	27	61.9	5.1	0
4.05	-3.58392	10.41168	7.18746	11.2	158.7	-28.3	0
4.055	-8.397361	8.390821	5.624401	-28.5	174.5	-3.2	0
4.06	-6.71658	11.7393	4.38834	-33.7	171.5	-5.9	0
4.065	-8.73744	19.02486	8.600101	-24.6	161.2	-18.9	0
4.07	-19.56114	25.68912	15.86604	-25.6	141.8	-29.7	0
4.075	-19.33878	16.89282	7.73028	-69.7	80.9	-27.5	0
4.08	-9.33258	12.21672	2.93646	-101.5	24.7	-41.2	1
4.085	-13.02768	12.25596	2.10588	-92.9	15.8	-58.3	1
4.09	-13.4397	17.40948	-0.17658	-73.6	25.4	-66.9	1
4.095	-5.0031	12.84456	10.05852	-57.9	-3.7	-54.6	1
4.1	-3.06072	5.519761	8.42352	-72	-11.6	-25.6	1
4.105	-0.7455601	1.5042	10.45746	-56.9	-14.3	-8.6	1
4.11	-2.6487	2.75988	12.63528	-39.4	-7.4	-2.7	1
4.115	-1.45188	2.57022	11.94204	-29.2	-7.4	-1.4	1
4.12	0.48396	2.75988	9.692281	-21.7	-8.8	-0.4	1
4.125	1.64154	4.89192	8.96634	-9.2	-8.9	1	1
4.13	2.34786	6.513841	9.2214	-0.8	-8.2	2.3	1
4.135	2.87106	5.77482	8.52816	1.8	-6	2.5	1
4.14	2.87106	5.25816	8.495461	3.7	-2.9	1.6	1
4.145	2.72064	5.591701	8.894401	6.6	-1.1	1.1	1
4.15	2.45904	5.2974	8.63934	6.3	1.3	0.3	1
4.155	1.6023	5.48052	8.495461	6.4	3.6	-0.9	1
4.16	0.40548	5.814061	8.52816	6.2	5.4	-1.3	1
4.165	0.07194	6.14106	8.35158	4.5	4.4	-1.1	1
4.17	0.92868	6.219541	8.16846	1.8	1.2	-1.1	1
4.175	2.01432	6.1803	7.985341	-1.8	-1.1	-0.2	1
4.18	2.49828	5.92524	7.76952	-5.8	-2.1	0	1
4.185	2.3871	5.63094	7.952641	-10.4	-2.2	-0.2	1
4.19	1.90314	5.22546	8.09652	-14.6	-0.5	-0.9	1
4.195	1.56306	5.18622	8.20116	-16.8	1.1	-2	1
4.2	1.45188	5.22546	8.312341	-17.6	1.8	-1.4	1
4.205	1.37994	5.2974	8.312341	-17.5	1	-1.8	1
4.21	1.11834	5.25816	8.45622	-17	0.9	-1.4	1
4.215	1.00716	5.11428	8.67858	-15.4	0	-1.1	1
4.22	1.11834	4.85268	8.600101	-14.2	0.2	-0.9	1
4.225	1.30146	4.66956	8.45622	-13.1	0.6	-1.1	1
4.23	1.37994	4.59762	8.495461	-11.2	0.4	-1.1	1
4.235	1.22952	4.55838	8.38428	-9.5	0.9	-0.5	1
4.24	1.26876	4.55838	8.38428	-8	1.1	-1.1	1
4.245	1.45188	4.525681	8.42352	-6.6	1.1	-1.6	1
4.25	1.71348	4.525681	8.42352	-5.6	1.1	-2.5	1
4.255	1.53036	4.7088	8.45622	-4.7	1.9	-3	1
4.26	1.37994	4.78074	8.52816	-3.3	1.9	-2.7	1
4.265	1.22952	5.0031	8.45622	-2.9	3	-3	1
4.27	1.15104	5.11428	8.45622	-3.1	2.8	-3.3	1
4.275	1.0791	5.18622	8.42352	-3.3	3	-3	1
4.28	1.15104	5.14698	8.38428	-3.3	2.4	-2.8	1
4.285	1.19028	5.22546	8.42352	-2.9	2.5	-2.5	1
4.29	1.3407	5.18622	8.5674	-3	3	-2.8	1
4.295	1.37994	5.25816	8.67858	-3.1	2.8	-2.8	1
4.3	1.41264	5.14698	8.67858	-2.5	1.8	-2.7	1
4.305	1.30146	5.11428	8.67858	-1.6	1.8	-3	1
4.31	1.03986	5.18622	8.711281	-1.1	1.4	-2.5	1
4.315	0.96792	5.22546	8.78322	-0.1	0.7	-2.3	1
4.32	0.96792	5.2974	8.9271	0.9	0.5	-1.6	1
4.325	1.03986	5.25816	8.78322	2.5	0.2	-1	1
4.33	1.26876	5.25816	8.78322	3.4	0.1	-0.9	1
4.335	1.3407	5.18622	8.63934	4	-0.1	-0.4	1
4.34	1.37994	5.25816	8.600101	4.5	0	-0.2	1
4.345	1.49112	5.14698	8.5674	4.9	0.1	-0.4	1
4.35	1.53036	5.11428	8.5674	5	0.4	-0.7	1
4.355	1.6023	5.04234	8.63934	5.2	0.9	-0.7	1
4.36	1.64154	5.11428	8.600101	4.9	2	-1.1	1
4.365	1.67424	5.18622	8.52816	4.4	2.5	-1.6	1
4.37	1.6023	5.22546	8.495461	4.4	2.9	-1.7	1
4.375	1.56306	5.25816	8.495461	4.1	3.2	-1.8	1
4.38	1.6023	5.2974	8.35158	3.2	3.7	-1.9	1
4.385	1.53036	5.33664	8.38428	2.3	4.8	-1.7	1
4.39	1.41264	5.33664	8.35158	2	5.2	-2.3	1
4.395	1.11834	5.44782	8.27964	1	5.3	-2.5	1
4.4	0.8959801	5.44782	8.27964	-0.3	5	-2.1	1
4.405	0.63438	5.44782	8.38428	-1.7	4.3	-1.8	1
4.41	0.70632	5.44782	8.38428	-3	3.1	-1.9	1
4.415	0.7455601	5.2974	8.42352	-3.9	1.8	-1.2	1
4.42	0.8175	5.18622	8.45622	-3.9	1.1	-0.5	1
4.425	0.92868	4.93116	8.38428	-4.4	-0.3	0	1
4.43	1.11834	4.74804	8.35158	-5.2	-0.7	-0.4	1
4.435	1.30146	4.74804	8.600101	-5.1	-1.2	-0.4	1
4.44	1.56306	4.59762	8.67858	-4.4	-0.8	-1	1
4.445	1.6023	4.66956	8.75052	-3.5	0.6	-1.9	1
4.45	1.45188	4.78074	8.67858	-3.7	1.3	-2.6	1
4.455	1.15104	5.0031	8.711281	-2.2	1.4	-2.8	1
4.46	0.96792	5.04234	8.600101	-1.2	1.4	-2.5	1
4.465	0.96792	5.14698	8.600101	-0.7	0.3	-2.2	1
4.47	1.0791	5.18622	8.52816	-0.9	-0.2	-1.6	1
4.475	1.03986	5.18622	8.5674	-0.4	-1.1	-0.7	1
4.48	1.11834	5.14698	8.52816	-0.3	-1.4	-0.9	1
4.485	1.0791	5.18622	8.600101	0	-1.8	-0.8	1
4.49	1.03986	5.25816	8.495461	0	-1.8	-0.7	1
4.495	1.11834	5.2974	8.495461	-0.1	-2.6	0.1	1
4.5	1.19028	5.25816	8.42352	-0.2	-2.5	0.6	1
4.505	1.19028	5.25816	8.42352	-1.2	-2.3	0.4	1
4.51	1.15104	5.2974	8.52816	-2.3	-2.1	0.7	1
4.515	1.19028	5.22546	8.42352	-2.9	-2.1	0.4	1
4.52	1.22952	5.14698	8.45622	-3	-2.8	0.2	1
4.525	1.19028	5.14698	8.5674	-3.4	-3.4	0.1	1
4.53	1.22952	5.07504	8.52816	-3.9	-3.5	0.4	1
4.535	1.26876	5.0031	8.600101	-3.9	-3.8	0.7	1
4.54	1.26876	5.04234	8.600101	-3.3	-3.7	0.4	1
4.545	1.26876	4.963861	8.600101	-3.5	-3.6	0.5	1
4.55	1.26876	4.93116	8.63934	-2.8	-3.9	1.1	1
4.555	1.26876	4.93116	8.63934	-1.7	-4.6	0.9	1
4.56	1.26876	4.93116	8.67858	-0.7	-4.2	1	1
4.565	1.19028	5.0031	8.5674	0.2	-4.2	0.8	1
4.57	1.22952	5.0031	8.5674	0.4	-4.1	1.3	1
4.575	1.37994	4.963861	8.63934	1	-4.6	0.8	1
4.58	1.37994	5.04234	8.67858	2.1	-4.9	1.1	1
4.585	1.41264	5.0031	8.5674	3.2	-4.2	1.2	1
4.59	1.45188	5.04234	8.63934	3.9	-4.6	1	1
4.595	1.53036	5.04234	8.5674	4.2	-4.4	1.3	1
4.6	1.75272	5.0031	8.63934	4.4	-4	1	1
4.605	1.64154	5.11428	8.52816	5.5	-3.9	1.3	1
4.61	1.6023	5.04234	8.5674	5.8	-3.2	0.9	1
4.615	1.6023	5.07504	8.600101	5.7	-2.3	0.4	1
4.62	1.56306	5.07504	8.67858	6.1	-2.3	0.3	1
4.625	1.56306	4.963861	8.67858	7.6	-2.2	-0.2	1
4.63	1.6023	4.963861	8.711281	9	-1.8	0.2	1
4.635	1.75272	4.93116	8.75052	10.2	-1.4	0	1
4.64	1.75272	4.85268	8.711281	11.3	-0.2	-0.2	1
4.645	1.75272	5.0031	8.63934	13.1	0.6	-0.7	1
4.65	1.6023	5.0031	8.63934	14.7	1.4	-1.4	1
4.655	1.41264	5.11428	8.600101	15.6	2.3	-1.8	1
4.66	1.15104	5.22546	8.52816	17	2.3	-1.8	1
4.665	1.19028	5.25816	8.5674	18.2	2.4	-1.6	1
4.67	1.11834	5.25816	8.5674	19.1	2.4	-1.5	1
4.675	1.15104	5.22546	8.600101	20.1	1.8	-1.4	1
4.68	1.22952	5.22546	8.63934	22	0.9	-1.4	1
4.685	1.22952	5.07504	8.67858	24.2	0.8	-1.4	1
4.69	1.19028	5.04234	8.63934	27.2	0.9	-0.8	1
4.695	0.7455601	4.85268	8.63934	31	-0.1	-0.7	1
4.7	0.92868	4.26408	8.82246	33.6	-2.3	-0.7	1
4.705	1.45188	4.55838	8.67858	38.5	-4.6	-0.2	1
4.71	0.92868	5.25816	8.894401	44	-4.5	0.5	1
4.715	1.30146	4.93116	8.78322	46	-5.9	0	1
4.72	1.71348	4.66956	8.78322	49	-5.6	-0.3	1
4.725	1.26876	5.22546	8.63934	51.9	-3.3	0.2	1
4.73	1.26876	5.519761	8.35158	53.6	-3.4	-1	1
4.735	1.56306	5.77482	8.20116	54.1	-3.2	-1.4	1
4.74	1.71348	5.814061	7.985341	53.2	-2.3	-2.3	1
4.745	1.64154	5.92524	7.985341	51.5	-0.7	-3.1	1
4.75	1.64154	6.03642	7.84146	49	-0.2	-3.5	1
4.755	1.56306	6.1803	7.65834	46.5	0.6	-4.2	1
4.76	1.45188	6.291481	7.403281	42.2	0.7	-4.9	1
4.765	1.41264	6.36342	7.403281	37.5	0.8	-5.5	1
4.77	1.37994	6.43536	7.37058	32.3	0.5	-5.2	1
4.775	1.6023	6.36342	7.44252	27.3	0.9	-4.9	1
4.78	1.45188	6.43536	7.47522	21.4	0.2	-4.9	1
4.785	1.3407	6.40266	7.403281	16.3	0.4	-4.4	1
4.79	1.19028	6.4746	7.403281	11.9	1.3	-3.9	1
4.795	1.22952	6.36342	7.47522	7.2	0.9	-2.9	1
4.8	1.26876	6.25224	7.65834	3.6	0.9	-2.3	1
4.805	1.3407	6.219541	7.73028	0.3	0.9	-2.2	1
4.81	1.45188	6.1803	7.73028	-2.3	0.9	-1.9	1
4.815	1.53036	6.25224	7.73028	-4.4	1.2	-1.4	1
4.82	1.53036	6.14106	7.80222	-6.7	1.6	-1.2	1
4.825	1.49112	6.06912	7.9134	-8.4	2.3	-1.6	1
4.83	1.41264	5.95794	7.985341	-10.5	2.5	-1.9	1
4.835	1.26876	5.99718	8.02458	-11.6	2.4	-2.1	1
4.84	1.26876	5.92524	8.02458	-12.3	1.6	-1.8	1
4.845	1.15104	5.886	8.09652	-13.1	1.8	-1.3	1
4.85	1.11834	5.814061	8.09652	-13.4	1.4	-2.1	1
4.855	1.03986	5.814061	8.12922	-13.7	1.2	-1.5	1
4.86	1.03986	5.77482	8.09652	-13.5	0.9	-0.7	1
4.865	0.8959801	5.77482	8.16846	-13.5	0.5	-0.4	1
4.87	0.8959801	5.77482	8.12922	-13.5	-0.2	-0.4	1
4.875	0.92868	5.74212	8.20116	-12.7	-0.8	0.2	1
4.88	0.96792	5.66364	8.20116	-11.9	-1.2	0.9	1
4.885	0.96792	5.63094	8.12922	-10.9	-2.2	1.7	1
4.89	1.11834	5.55246	8.2404	-10	-2.5	2.1	1
4.895	1.11834	5.48052	8.312341	-9.3	-3.7	2.2	1
4.9	1.19028	5.44782	8.38428	-7.9	-4.2	3	1
4.905	1.11834	5.36934	8.42352	-4.7	-5.1	3.2	1
4.91	1.26876	5.33664	8.45622	-2.3	-6.8	3.4	1
4.915	1.41264	5.18622	8.495461	0.2	-6.6	3.5	1
4.92	1.53036	5.14698	8.52816	2.6	-6.7	3.4	1
4.925	1.56306	5.22546	8.52816	5.7	-6.5	3.6	1
4.93	1.71348	5.14698	8.5674	10.5	-6.8	2.8	1
4.935	1.67424	5.0031	8.600101	14.4	-6.9	1.8	1
4.94	1.67424	4.93116	8.711281	19	-6.2	2.1	1
4.945	1.64154	4.93116	8.711281	24.4	-6.7	1.7	1
4.95	1.64154	4.93116	8.78322	30.3	-7.2	1.5	1
4.955	1.6023	4.81998	8.78322	38.7	-7	1.6	1
4.96	1.6023	4.81998	8.9271	46.3	-7.8	1.2	1
4.965	1.6023	4.59762	9.2214	54.8	-7.6	0.7	1
4.97	1.41264	4.37526	9.36528	64.6	-7.6	0.4	1
4.975	1.22952	4.34256	9.40452	75.1	-6.3	-0.5	1
4.98	1.53036	4.37526	9.76422	85.6	-5.8	-2.6	1
4.985	1.3407	4.7088	9.947341	96.1	-5.7	-3.9	1
4.99	1.03986	5.36934	10.60134	108.3	-6.5	-5.3	1
4.995	1.03986	5.95794	10.5621	115	-11.1	-6	1
5	1.71348	6.43536	10.5621	116	-20.2	-5.3	1
5.005	2.08626	6.69696	10.30704	115.9	-26.7	-5.6	1
5.01	1.90314	6.33072	9.83616	116.3	-27.6	-5.6	1
5.015	1.79196	6.62502	9.14946	121.8	-27.4	-7.4	1
5.02	1.64154	6.62502	8.2404	125.5	-27.1	-8.3	1
5.025	1.45188	7.42944	8.057281	127.1	-28	-9.1	1
5.03	0.8567401	7.9134	8.35158	122.8	-33.3	-9.1	1
5.035	1.56306	8.12922	7.76952	113.3	-37.5	-9.2	1
5.04	2.45904	7.83492	7.62564	96.6	-43.6	-11.6	1
5.045	2.3871	8.390821	8.20116	82.6	-48.4	-12.8	1
5.05	3.02148	6.62502	8.63934	63.6	-51.8	-16.3	1
5.055	4.92462	3.45966	9.875401	41.3	-53.5	-21.2	1
5.06	6.45498	2.53752	11.03952	14.9	-50.1	-22.7	1
5.065	6.97818	1.13796	11.32728	-20	-38.1	-20.5	1
5.07	7.017421	0.21582	11.07222	-47.1	-28.2	-15.1	1
5.075	7.35096	-0.80442	10.92834	-72.2	-22.8	-6	1
5.08	9.18216	-2.3871	9.2214	-99.6	-23.5	7.5	1
5.085	9.55494	-2.57022	7.76952	-121.5	-22.1	23.8	1
5.09	11.0526	-2.6487	6.2457	-141.4	-15.4	41.7	1
5.095	9.633421	-1.39302	5.87946	-148.6	-1.1	49.2	1
5.1	6.422281	-3.5316	2.75988	-160.3	14	53.9	1
5.105	2.87106	-8.09652	-3.9567	-172.6	24.1	58.8	1
5.11	0.70632	-10.3005	-7.9134	-159.7	22.8	59.2	1
5.115	7.31826	-1.98162	-6.422281	-110.1	21.6	47.7	1
5.12	8.920561	17.40948	5.40858	-49	78.2	-8	1
5.125	-4.40142	49.8348	28.21356	-18.3	168.4	-79	1
5.13	-14.7804	28.67136	19.89468	-118.2	178.2	-61.4	1
5.135	-13.40046	1.02678	-13.61628	-275.4	122.2	-33.6	1
5.14	-9.70536	31.76478	-2.72064	-219.5	63.4	-31.5	1
5.145	-8.21424	34.67508	0.14388	-161.9	14.5	-33.8	1
5.15	-4.36872	22.70688	-8.45622	-181.9	17.8	-57.4	1
5.155	4.36872	5.63094	3.48582	-161.3	9.6	-54.2	1
5.16	-3.32232	0.6213	5.87946	-150.5	7.7	-23.2	1
5.165	-9.443761	5.519761	21.31386	-94.7	5.8	-10.5	1
5.17	-4.62378	-1.65462	16.91898	-113	-1.6	-10	1
5.175	3.50544	-4.19214	15.1401	-77.8	0.3	-8.9	1
5.18	5.33664	0.47742	12.05322	-36.6	3.4	-6	1
5.185	1.75272	3.96978	9.76422	-3	9.7	-3.9	1
5.19	1.30146	5.48052	9.875401	13.5	6.8	-1.6	1
5.195	0.8959801	4.37526	9.07752	21.2	5.6	-1.8	1
5.2	0.22236	4.93116	8.85516	29.8	5.3	-1.6	1
5.205	0.11118	5.74212	8.2404	34.5	4.4	-1.2	1
5.21	0.44472	6.1803	7.76952	31.9	2.9	-1.3	1
5.215	1.22952	6.43536	7.9134	29.3	0.2	-1	1
5.22	1.75272	6.14106	7.9134	26.1	-0.6	-0.7	1
5.225	1.64154	5.84676	8.20116	21.5	0	-0.2	1
5.23	1.6023	5.519761	8.38428	19	0.8	-0.7	1
5.235	1.71348	5.591701	8.312341	16.3	1.1	-1.3	1
5.24	1.90314	5.74212	7.985341	13.9	1.9	-2	1
5.245	1.97508	5.92524	7.9134	11	2.5	-2.5	1
5.25	1.90314	5.95794	7.87416	6.5	4.2	-3.7	1
5.255	1.79196	5.95794	7.87416	2	5.2	-4.2	1
5.26	1.45188	5.77482	8.16846	-2.2	4.9	-3.5	1
5.265	1.15104	5.74212	8.16846	-6.1	5.3	-3.3	1
5.27	0.8959801	5.66364	8.12922	-9.1	5.2	-3	1
5.275	0.70632	5.70288	8.16846	-11.9	4.4	-3.4	1
5.28	0.7455601	5.63094	8.27964	-13.5	3.6	-2.7	1
5.285	1.00716	5.519761	8.42352	-14.9	2.3	-1.7	1
5.29	1.19028	5.2974	8.52816	-15.3	1.6	-1.7	1
5.295	1.3407	5.18622	8.63934	-15.4	1.2	-1.8	1
5.3	1.19028	5.25816	8.711281	-14.2	1.3	-1	1
5.305	1.00716	5.25816	8.600101	-13.2	1.4	-1.1	1
5.31	0.7455601	5.33664	8.45622	-12	1.6	-0.9	1
5.315	0.77826	5.33664	8.42352	-11.6	0.9	-0.3	1
5.32	0.8959801	5.2974	8.35158	-12	0	0.3	1
5.325	1.15104	5.04234	8.27964	-12.7	-0.6	1.1	1
5.33	1.41264	4.89192	8.35158	-13.3	-1.6	1.4	1
5.335	1.45188	4.78074	8.38428	-13.3	-2.1	1.8	1
5.34	1.30146	4.59762	8.63934	-12.8	-2.7	1.7	1
5.345	1.15104	4.63686	8.67858	-11.7	-3.2	1.8	1
5.35	1.22952	4.66956	8.711281	-9.8	-3.7	1.8	1
5.355	1.3407	4.74804	8.711281	-8.4	-4.6	2.5	1
5.36	1.15104	4.93116	8.600101	-6.5	-5.2	1.7	1
5.365	1.0791	5.0031	8.5674	-6	-5.3	1.7	1
5.37	1.03986	5.04234	8.67858	-5.1	-4.8	1.9	1
5.375	1.0791	5.07504	8.5674	-4.3	-4.7	2	1
5.38	1.0791	5.22546	8.600101	-3.9	-5.2	2	1
5.385	1.22952	5.22546	8.45622	-4.1	-5.6	2.1	1
5.39	1.26876	5.22546	8.495461	-4.3	-5.3	2	1
5.395	1.22952	5.25816	8.495461	-4.4	-5.6	2.4	1
5.4	1.26876	5.11428	8.45622	-4.7	-5.8	2.1	1
5.405	1.26876	5.11428	8.5674	-4.9	-5.3	2.1	1
5.41	1.30146	5.07504	8.5674	-4.6	-5.4	1.8	1
5.415	1.3407	5.07504	8.5674	-4.6	-5.6	2.5	1
5.42	1.26876	5.07504	8.5674	-4.2	-5.4	2.2	1
5.425	1.30146	5.07504	8.52816	-3.9	-5.1	2.1	1
5.43	1.26876	4.963861	8.63934	-3.2	-5.3	1.8	1
5.435	1.26876	4.963861	8.67858	-2.7	-6.1	2.3	1
5.44	1.22952	4.963861	8.67858	-1.4	-6.3	2.5	1
5.445	1.37994	4.89192	8.63934	-0.7	-6.4	2.1	1
5.45	1.56306	4.963861	8.600101	0	-6.7	2.5	1
5.455	1.53036	4.963861	8.75052	0.9	-6.7	2.6	1
5.46	1.49112	5.0031	8.67858	1.4	-5.7	2.4	1
5.465	1.37994	5.04234	8.67858	2.3	-5.1	2.6	1
5.47	1.30146	5.14698	8.600101	3	-5.1	2	1
5.475	1.30146	5.18622	8.52816	3.6	-4.9	2	1
5.48	1.37994	5.07504	8.52816	3.6	-5.2	2.1	1
5.485	1.37994	5.07504	8.52816	4.4	-4.9	1.8	1
5.49	1.56306	5.0031	8.495461	4.9	-4.9	1.5	1
5.495	1.53036	4.93116	8.63934	5.1	-4.2	0.9	1
5.5	1.49112	4.89192	8.600101	5.2	-2.9	1	1
5.505	1.45188	4.963861	8.67858	6.1	-3.6	0.7	1
5.51	1.41264	4.93116	8.75052	6.8	-3.2	0.5	1
5.515	1.56306	4.93116	8.85516	8.2	-3	0.2	1
5.52	1.67424	4.93116	8.711281	10.5	-2.3	0	1
5.525	1.71348	5.04234	8.67858	11.6	-1.3	0	1
5.53	1.67424	5.11428	8.63934	12.8	-0.7	-0.6	1
5.535	1.64154	5.14698	8.63934	13.8	-0.4	-0.7	1
5.54	1.6023	5.14698	8.600101	14.5	-0.3	-0.7	1
5.545	1.45188	5.11428	8.52816	15.8	-0.2	-0.7	1
5.55	1.41264	5.11428	8.63934	17	-0.1	-0.3	1
5.555	1.37994	5.14698	8.63934	18.4	0.1	-0.8	1
5.56	1.37994	5.11428	8.67858	21.2	-0.5	-1	1
5.565	1.45188	5.0031	8.78322	23.6	-0.5	-0.9	1
5.57	1.56306	5.0031	8.78322	28.1	-0.4	-0.9	1
5.575	1.71348	4.78074	8.9271	31.8	0.2	-1	1
5.58	1.15104	4.34256	8.96634	36.4	1.6	-0.9	1
5.585	1.03986	3.67548	9.18216	42.5	0.7	-1.7	1
5.59	1.49112	3.34848	9.33258	49	-2.7	-2.5	1
5.595	1.15104	4.63686	8.9271	58	-4.2	-2.5	1
5.6	1.67424	5.04234	8.711281	62.4	-6	-4.6	1
5.605	2.72064	5.2974	8.495461	63.7	-7	-5.9	1
5.61	1.26876	5.55246	7.985341	63.2	-1.7	-4.9	1
5.615	0.40548	6.03642	7.952641	63.3	-0.9	-4.5	1
5.62	0.96792	6.33072	7.69758	61.8	-4.7	-5.2	1
5.625	1.03986	6.54654	7.47522	58.4	-5.1	-4.5	1
5.63	0.5559	6.65772	7.33134	55	-4.4	-3.4	1
5.635	0.48396	6.69696	7.44252	51.7	-5	-2.1	1
5.64	0.8567401	6.7362	7.47522	47.6	-6.1	-1	1
5.645	1.11834	6.54654	7.54716	42.7	-6.3	0.8	1
5.65	1.41264	6.40266	7.76952	39.4	-5.9	1.1	1
5.655	1.64154	6.14106	7.80222	36.5	-5.4	1.5	1
5.66	1.93584	5.92524	7.985341	34.5	-4.9	1.6	1
5.665	2.19744	5.70288	8.35158	33.7	-3.8	0.7	1
5.67	2.42634	5.519761	8.52816	34.5	-1.8	-0.2	1
5.675	2.6487	5.44782	8.52816	36.2	0.7	-2.6	1
5.68	2.72064	5.55246	8.75052	39	2.2	-4.8	1
5.685	2.72064	5.70288	8.82246	41.5	3.3	-6.6	1
5.69	2.45904	5.70288	8.711281	43.3	4.1	-8.1	1
5.695	2.27592	5.886	9.00558	46.9	3.2	-9.9	1
5.7	2.1255	5.99718	9.18216	48.2	1.1	-10.7	1
5.705	1.71348	6.33072	9.36528	48.8	-3.5	-11	1
5.71	1.6023	6.36342	9.2541	48.2	-9.5	-10.5	1
5.715	1.79196	6.10836	9.2214	47.8	-12.8	-10.5	1
5.72	1.8639	6.03642	9.18216	48.8	-13.4	-11.9	1
5.725	1.19028	5.70288	8.52816	50.3	-12.2	-13.8	1
5.73	0.63438	5.95794	8.12922	52.7	-14	-16.3	1
5.735	0.66708	6.43536	7.84146	52.5	-19.3	-19.2	1
5.74	0.77826	6.54654	7.298641	49	-24.8	-22	1
5.745	0.8175	6.65772	7.11552	43.8	-32.8	-24.2	1
5.75	1.00716	6.54654	6.86046	33.7	-38.7	-27.3	1
5.755	1.26876	6.25224	6.64464	18.7	-43.2	-30.8	1
5.76	2.27592	4.66956	6.35034	2.8	-47.8	-34.3	1
5.765	4.36872	2.3544	5.08158	-17.2	-52.5	-35	1
5.77	6.082201	2.3871	3.40734	-37.9	-50.3	-32.9	1
5.775	5.14698	5.40858	3.73434	-50.5	-39.3	-28.9	1
5.78	1.90314	9.34566	4.10058	-61.6	-19.9	-26.6	1
5.785	-1.30146	11.66736	2.6814	-73.1	-10	-27.1	1
5.79	-3.39426	14.61036	1.05294	-82.3	-11.2	-29.2	1
5.795	-2.23668	13.98252	1.0137	-88.7	-16.8	-33.6	1
5.8	4.5126	10.41168	3.23076	-97.7	-16.8	-35.2	1
5.805	5.40858	8.12922	5.19276	-108.4	7.6	-25.9	1
5.81	-1.6023	6.03642	7.51446	-118.3	33.8	-13.3	1
5.815	-7.017421	6.33072	10.78446	-119.6	34.3	-6.5	1
5.82	-3.65586	4.34256	9.76422	-124.9	14.7	-9.3	1
5.825	2.72064	5.22546	9.980041	-121.1	1.6	-14.5	1
5.83	4.29024	4.78074	9.36528	-117.1	3.9	-10.9	1
5.835	0.66708	4.74804	9.659581	-113.4	13.2	-3.6	1
5.84	-1.30146	4.45374	9.83616	-104	12.3	0.7	1
5.845	1.45188	4.34256	9.947341	-95.6	4.6	0	1
5.85	3.9894	3.01494	10.49016	-85.3	3	-2	1
5.855	2.30862	3.12612	9.83616	-70.9	7.7	-1	1
5.86	1.79196	1.02678	11.00028	-55.9	2.7	-2.5	1
5.865	3.13266	3.67548	9.76422	-39.5	1.1	-4.4	1
5.87	3.84552	3.75396	10.5621	-18.6	2	-5	1
5.875	2.19744	3.45966	9.36528	-14.2	6.2	-5.6	1
5.88	1.0791	4.19214	9.947341	1.4	7.9	-5.5	1
5.885	0.2943	4.4145	9.00558	7.8	8.1	-5.8	1
5.89	0.0327	5.04234	9.03828	15.9	6	-5.3	1
5.895	-0.33354	5.14698	8.67858	20.4	4.2	-4.4	1
5.9	-0.48396	5.519761	8.75052	25.2	1.8	-3.9	1
5.905	-0.51666	4.963861	8.67858	27.2	-0.9	-2.7	1
5.91	-0.0327	5.14698	8.600101	30.5	-3.8	-0.7	1
5.915	0.40548	5.55246	8.42352	33.6	-6.6	2.2	1
5.92	0.8959801	5.519761	8.42352	34.7	-7.7	3.9	1
5.925	1.19028	5.40858	8.38428	35.1	-8.4	4.2	1
5.93	1.71348	5.519761	8.35158	36.2	-8.5	4.9	1
5.935	2.16474	5.519761	8.312341	36.9	-8.5	4.4	1
5.94	2.3871	5.48052	8.27964	36.8	-7.2	3.2	1
5.945	2.57022	5.33664	8.42352	37.4	-6.6	1.8	1
5.95	2.6487	5.14698	8.38428	37.7	-5.1	0.6	1
5.955	2.72064	5.11428	8.63934	39.4	-5	-0.3	1
5.96	2.6487	5.07504	8.711281	42.2	-4.7	-2.3	1
5.965	2.53752	4.81998	8.78322	46.5	-3.3	-4.8	1
5.97	2.23668	4.66956	9.00558	52	-3.3	-6.3	1
5.975	1.8639	4.48644	9.18216	59.3	-2.2	-7.1	1
5.98	1.79196	4.45374	9.293341	67.4	-0.9	-7.6	1
5.985	1.45188	4.48644	9.437221	76.5	-0.2	-8.4	1
5.99	0.8175	4.37526	9.50916	88.7	1.6	-8.6	1
5.995	0.2943	4.23138	9.692281	98.9	1.5	-8.5	1
6	0.2943	4.37526	9.83616	111.4	0.7	-8.9	1
6.005	0.66708	4.525681	10.16316	124.6	-0.1	-9.1	1
6.01	1.26876	5.04234	10.71252	137.8	-1.5	-10.3	1
6.015	1.71348	5.519761	11.28804	152	-2	-11.7	1
6.02	2.16474	5.886	11.2161	157.5	-3.2	-12.1	1
6.025	1.19028	6.14106	10.8891	159.6	-7.4	-10.5	1
6.03	1.41264	5.591701	9.33258	159.2	-13.4	-9.5	1
6.035	2.01432	6.62502	8.82246	163	-15.8	-9.1	1
6.04	1.67424	6.95202	7.985341	163	-16	-7.4	1
6.045	0.77826	7.57986	6.605401	156.1	-16.2	-5.8	1
6.05	-0.5559	8.02458	4.78728	141.1	-20.9	-3.5	1
6.055	-0.59514	8.5347	2.24976	120.8	-27.9	-2.5	1
6.06	0.22236	9.417601	-1.08564	93.5	-32.9	-1.2	1
6.065	0.8567401	8.979421	-2.9757	54.9	-36.1	2.5	1
6.07	0.8175	10.22856	-3.04764	23.7	-33.4	6.5	1
6.075	0.14388	12.80532	-2.93646	-2.3	-27.2	10.2	1
6.08	0.5559	13.06692	-3.23076	-27.9	-18.9	13	1
6.085	0.77826	11.37306	-0.54282	-53.6	-12.4	15.9	1
6.09	0.07194	10.49016	2.28246	-80.9	-10	20.6	1
6.095	0.40548	9.234481	3.04764	-108	-8.8	23	1
6.1	1.53036	9.123301	3.6624	-136.5	-8.8	23.1	1
6.105	2.42634	9.63996	4.9377	-154.7	-8	23.5	1
6.11	3.80628	9.273721	6.20646	-169.3	-0.2	20.8	1
6.115	4.7415	7.0305	6.35034	-183.8	10.9	14.7	1
6.12	5.559	8.35158	9.5484	-188.9	20.2	9.7	1
6.125	3.24384	6.219541	10.71252	-196.9	31.5	2.5	1
6.13	2.3871	4.15944	10.05852	-205.4	29.2	-0.2	1
6.135	2.60946	4.30332	11.07222	-201.3	21.7	-3	1
6.14	1.8639	3.8259	10.30704	-197	19.9	-4.9	1
6.145	1.6023	3.67548	10.13046	-188	19.2	-5.8	1
6.15	1.00716	4.00902	10.05852	-173.3	19.7	-4.4	1
6.155	0.59514	3.45966	10.5294	-159.9	20.2	-3	1
6.16	0.48396	2.42634	10.5621	-143.1	20.3	-3.4	1
6.165	0.8567401	2.75988	10.49016	-124.8	18.7	-3	1
6.17	0.40548	0.69324	11.39922	-106.6	15.4	-3	1
6.175	0.92868	0.21582	10.49016	-80.9	10	-3	1
6.18	1.45188	4.1202	11.36652	-46.1	7.2	-1.4	1
6.185	1.19028	1.94892	9.9081	-33.6	7.1	-2.4	1
6.19	0.92868	3.8259	10.67328	-12.9	5.8	-2.1	1
6.195	0.2943	3.5316	9.437221	0	3.7	-1.9	1
6.2	0.33354	4.525681	9.62034	12.5	1.8	-0.9	1
6.205	0.63438	4.23138	9.07752	20.1	1.7	0.4	1
6.21	0.70632	5.0031	9.03828	33.9	-2.5	1.1	1
6.215	0.48396	4.30332	8.894401	40.2	-5.5	1.7	1
6.22	0.66708	4.26408	9.110221	48.5	-8.8	2.7	1
6.225	1.03986	4.26408	8.85516	58.3	-12.6	3.4	1
6.23	1.6023	4.66956	8.96634	65.1	-14.8	3.2	1
6.235	1.41264	4.89192	8.78322	70.4	-14.5	3.3	1
6.24	1.3407	4.85268	8.711281	74.7	-14.1	3.8	1
6.245	1.8639	5.0031	8.711281	78.8	-15.3	2.9	1
6.25	2.08626	5.18622	8.42352	82.3	-14.7	2.9	1
6.255	1.90314	5.519761	8.52816	85.6	-12.7	2.7	1
6.26	2.1255	5.25816	8.312341	88.8	-11.2	1.3	1
6.265	2.49828	5.33664	8.495461	93.8	-9.7	0.4	1
6.27	2.49828	5.22546	8.5674	97.6	-8	-0.7	1
6.275	2.6487	4.963861	8.82246	103.6	-6.7	-2.7	1
6.28	2.45904	4.66956	9.110221	109.6	-6.5	-4.4	1
6.285	2.42634	4.26408	9.2541	116.8	-5.3	-6.1	1
6.29	2.16474	4.37526	9.5811	126.6	-4.1	-7.9	1
6.295	1.79196	4.55838	9.5811	137.5	-2.5	-11.2	1
6.3	1.45188	4.63686	9.9081	149.6	-0.2	-12.8	1
6.305	1.93584	5.14698	10.2351	163.3	1.5	-16.5	1
6.31	2.94954	5.591701	11.14416	179.4	4.4	-21.4	1
6.315	2.42634	5.70288	11.36652	190	8	-23.8	1
6.32	2.34786	6.65772	11.5431	196.3	3.6	-25.4	1
6.325	3.1719	7.0632	11.5431	200.7	-3.5	-29.3	1
6.33	2.87106	7.0305	10.34628	199.9	-6.5	-30.3	1
6.335	2.45904	8.02458	9.980041	202	-11.6	-28	1
6.34	1.79196	8.390821	9.07752	202.4	-13.5	-27.2	1
6.345	1.82466	9.3849	7.80222	198.8	-12.6	-27	1
6.35	1.82466	10.89564	8.52816	190.4	-14.4	-26.2	1
6.355	2.1255	11.33382	8.16846	174.8	-18	-22.7	1
6.36	3.50544	10.37898	6.572701	148.7	-18.4	-20.2	1
6.365	3.09342	7.87416	6.53346	123.4	-15.6	-19.1	1
6.37	2.79912	3.27	7.298641	83.3	-13.9	-15.3	1
6.375	3.61662	-0.80442	10.30704	47.5	-14.6	-12.8	1
6.38	3.9894	-5.04234	12.63528	10.8	-16.3	-8.7	1
6.385	4.55184	-8.207701	13.36122	-36.1	-15.5	-2.3	1
6.39	5.85984	-10.63404	13.8321	-68.8	-14	1.4	1
6.395	7.1286	-12.84456	13.57704	-102.5	-11.6	6.1	1
6.4	7.50138	-12.3279	13.5051	-133	-8.4	12.9	1
6.405	6.23262	-12.55026	10.63404	-163.3	-3	20.7	1
6.41	4.963861	-14.24412	3.6297	-191.7	0.5	28.8	1
6.415	4.88538	-9.312961	-1.88352	-204.4	-0.1	34.3	1
6.42	3.13266	8.12922	2.46558	-186.6	3.2	33.3	1
6.425	1.71348	40.4499	22.94886	-177.9	-4.4	38.8	1
6.43	-3.7278	34.8909	6.97164	-252.5	8.8	35.1	1
6.435	-5.93178	18.80904	-21.24192	-333.3	27.5	20.8	1
6.44	-8.547781	48.99114	-14.1264	-255.9	20.8	13.3	1
6.445	-8.9598	50.57382	-20.44404	-233.9	24.7	-2.5	1
6.45	-7.200541	43.13784	-27.19332	-218.6	32.6	-24.3	1
6.455	1.11834	18.32508	-3.51852	-161.1	14	-31.8	1
6.46	1.8639	4.63686	8.5674	-172	7.4	-18	1
6.465	-8.13576	5.0031	17.35716	-171.4	29.7	10.8	1
6.47	-4.85268	-2.6814	16.30422	-200.6	21.2	2.6	1
6.475	3.4662	1.7985	10.96104	-204.3	4.6	-7.4	1
6.48	6.71658	7.3248	7.586401	-191.6	10.1	-4.1	1
6.485	1.53036	6.219541	8.52816	-186.2	23.2	4.7	1
6.49	-2.6487	1.5042	11.79816	-168.5	23.1	7	1
6.495	0.44472	-3.75396	12.99498	-141.4	7.4	0.9	1
6.5	4.92462	0.36624	10.09122	-111	-4.6	-1.2	1
6.505	4.92462	1.54344	14.95698	-56.1	5.8	-1.5	1
6.51	3.4662	0.9156	9.659581	-52.3	9.2	-5.4	1
6.515	2.68794	2.90376	12.01398	-12.7	9.8	-5.1	1
6.52	0.92868	3.34848	9.437221	-1.5	11.6	-5.7	1
6.525	-0.14388	4.4145	9.731521	12.1	9.8	-5.3	1
6.53	-2.19744	4.89192	8.711281	19.3	8.5	-4.9	1
6.535	-2.94954	5.591701	8.711281	27.3	2.7	-2.3	1
6.54	-1.82466	5.63094	8.42352	31.3	-5.3	0.7	1
6.545	0.0327	5.70288	8.2404	33.4	-12.4	3.7	1
6.55	1.30146	5.84676	8.12922	31.9	-14.1	5.7	1
6.555	1.79196	5.70288	7.985341	27	-11.6	8.1	1
6.56	2.60946	5.84676	7.985341	25	-10	8.4	1
6.565	2.60946	5.99718	7.73028	21.9	-10.8	6.5	1
6.57	2.83182	6.1803	7.87416	16.2	-10.5	4.6	1
6.575	2.94954	6.06912	7.76952	10.5	-8.6	3.3	1
6.58	2.6487	6.06912	7.84146	3.2	-5.6	1.1	1
6.585	2.27592	5.886	7.9134	-1.4	-3	0.2	1
6.59	1.82466	5.55246	8.12922	-5.6	-1.8	-0.4	1
6.595	1.45188	5.48052	8.27964	-9.1	-1.1	-0.7	1
6.6	1.3407	5.33664	8.495461	-9.8	-0.8	-0.6	1
6.605	1.26876	5.0031	8.711281	-9.5	-0.6	-0.7	1
6.61	1.22952	4.81998	8.82246	-7.8	-0.7	-0.1	1
6.615	1.22952	4.74804	8.96634	-5.3	-1.6	-0.2	1
6.62	1.3407	4.66956	9.03828	-1.3	-2.7	0.9	1
6.625	1.45188	4.63686	9.03828	3.1	-3.1	1.8	1
6.63	1.56306	4.78074	9.03828	9	-4.2	2.2	1
6.635	1.71348	4.74804	9.03828	13.1	-4.4	2.7	1
6.64	1.67424	4.74804	9.03828	17.8	-4.5	2.3	1
6.645	1.56306	4.45374	9.07752	23.3	-5.3	1.9	1
6.65	1.30146	4.37526	9.110221	30.2	-6.5	1.3	1
6.655	1.82466	3.96978	9.293341	40.1	-9.8	0.9	1
6.66	1.90314	3.8259	9.293341	49.2	-10	0.7	1
6.665	1.26876	4.19214	9.33258	59.9	-10.9	1.6	1
6.67	1.41264	4.08096	9.437221	71.3	-13.5	1.1	1
6.675	1.79196	3.67548	9.50916	82.9	-15.7	0.2	1
6.68	2.16474	3.19806	9.9081	99.6	-16.8	-0.9	1
6.685	2.19744	3.30924	10.16316	114.6	-16.8	-2.2	1
6.69	1.93584	2.943	10.2024	129.2	-15.4	-3.3	1
6.695	1.6023	2.75988	10.78446	145.4	-13.2	-4.4	1
6.7	1.56306	2.90376	10.74522	162.1	-10.5	-6.3	1
6.705	1.56306	3.2373	10.60134	182.4	-6.8	-9.8	1
6.71	1.26876	3.78666	10.92834	199.2	-6.7	-12.4	1
6.715	1.3407	5.55246	10.8564	212.3	-6.8	-15.6	1
6.72	2.45904	6.95202	11.2161	220.4	-9.8	-18.9	1
6.725	3.06072	7.24632	10.5621	221.3	-7.6	-22.5	1
6.73	3.02148	9.051361	10.2024	214.6	-10.3	-20.5	1
6.735	2.01432	8.46276	9.80346	207.2	-13.5	-18.4	1
6.74	1.37994	7.9461	8.02458	198.8	-18.8	-15.1	1
6.745	0.25506	9.0906	7.62564	197.3	-25.1	-14.1	1
6.75	2.1255	10.0062	7.586401	186.4	-33.3	-15.6	1
6.755	3.84552	11.00028	8.45622	167.4	-44.7	-16.8	1
6.76	3.91746	11.99436	9.18216	144.9	-45.2	-19.6	1
6.765	3.21114	9.63996	9.47646	117	-40.4	-23.4	1
6.77	4.36872	3.5643	8.82246	84	-38.4	-25.2	1
6.775	7.1286	0.36624	9.731521	51.6	-43.6	-22.8	1
6.78	9.33258	-0.18312	11.94204	24	-41	-18.5	1
6.785	10.15008	0.95484	14.41416	-3.7	-31.5	-13	1
6.79	11.0853	-1.02678	13.76016	-47.4	-21.3	0.4	1
6.795	11.75892	-4.34256	10.30704	-81.4	-14	12.3	1
6.8	13.25004	-6.03642	7.84146	-105.3	-7.4	25.6	1
6.805	13.62282	-3.96978	7.14822	-121.1	2.1	40.7	1
6.81	12.02052	-1.7658	7.65834	-129.2	17	49.4	1
6.815	9.96696	-2.24322	7.54716	-147.2	29.1	59.1	1
6.82	7.76298	-4.15944	4.13982	-164.1	33.3	68.8	1
6.825	5.0358	-6.43536	-0.6867	-174.8	31.1	78	1
6.83	3.06072	-10.45092	-7.51446	-177.1	23.5	85.1	1
6.835	2.3871	-11.85048	-9.980041	-156.8	10.5	89.8	1
6.84	2.1255	-8.31888	-9.03828	-104	-10.7	92.8	1
6.845	14.29644	4.963861	-5.33664	-57.3	-18.4	86.4	1
6.85	6.010261	32.64768	19.86198	2.8	62.6	0.8	1
6.855	-13.59012	56.06088	39.39696	-14.7	133.5	-48.5	1
6.86	-17.88036	21.52968	10.5621	-181.3	144.4	-27	1
6.865	-20.19552	14.61036	-18.95292	-300.6	98.7	-25.4	1
6.87	-15.49326	45.01482	-4.38834	-194.9	49.4	-45.9	1
6.875	-16.01646	37.2126	-8.42352	-185	22.5	-65	1
6.88	-9.07098	27.42222	-17.7888	-201.7	17.8	-90.1	1
6.885	6.97818	18.03078	2.06664	-138.9	-11.6	-90.4	1
6.89	2.60946	8.42352	9.2541	-143.5	-0.9	-55.5	1
6.895	-12.6549	2.53752	13.21734	-157	31.9	-16.8	1
6.9	-10.791	-0.6213	18.15504	-155.2	18.9	-14	1
6.905	-0.5559	-0.51012	12.99498	-154.7	-3.2	-18.3	1
6.91	5.59824	4.37526	8.5674	-141.1	0	-12.6	1
6.915	-3.58392	0.5886	9.76422	-117.6	13.5	1.3	1
6.92	-4.29024	3.64278	7.84146	-96.8	-5.6	4.1	1
6.925	1.56306	5.84676	14.55804	-43.8	-16.4	7.4	1
6.93	5.63748	-0.36624	8.711281	-54.1	-15.8	4.2	1
6.935	5.89908	3.27	12.05322	-12.7	-2.1	4.6	1
6.94	5.67018	3.19806	9.14946	-0.4	1.6	1.1	1
6.945	4.70226	3.89784	9.47646	6.3	9.3	-0.7	1
6.95	2.57022	4.78074	8.85516	19.6	7.4	-3.4	1
6.955	2.79912	4.81998	9.14946	25.5	5.3	-4.8	1
6.96	3.4335	4.55838	9.2541	31.8	6.3	-5.4	1
6.965	2.16474	4.1202	9.62034	41.6	10.9	-5.3	1
6.97	-0.2943	2.17128	10.16316	51	11.3	-7.7	1
6.975	0.33354	3.12612	9.980041	64.8	5.1	-9.8	1
6.98	1.19028	4.19214	10.60134	83.4	3	-8.4	1
6.985	0.92868	2.9757	9.80346	92.6	3.8	-10	1
6.99	0.8175	3.5316	10.05852	109	3.5	-11.2	1
6.995	1.67424	3.30924	10.30704	123.2	-1.5	-14.6	1
7	1.41264	3.45966	10.5621	141.8	-1.6	-16.6	1
7.005	1.00716	3.8586	11.03952	156.1	-3.5	-16.9	1
7.01	0.8959801	5.591701	11.61504	166.8	-10	-17.8	1
7.015	1.97508	7.285561	12.99498	175.7	-18.2	-21.7	1
7.02	1.75272	5.77482	12.05322	175.9	-22.6	-31.1	1
7.025	2.16474	5.63094	10.34628	179.5	-34	-40.5	1
7.03	4.06788	6.40266	10.60134	190.6	-43.4	-50.2	1
7.035	5.93178	7.3575	11.28804	195.8	-48.3	-59	1
7.04	6.75582	8.390821	12.38022	191.8	-50.1	-64.4	1
7.045	8.175	7.9134	12.34098	177.7	-48.5	-67.2	1
7.05	9.07098	2.943	13.57704	142.2	-41.5	-66.4	1
7.055	14.97006	-6.10836	14.70192	95.7	-40.4	-56.8	1
7.06	21.80436	-9.3849	16.73586	48.2	-28.8	-33.5	1
7.065	25.76106	-13.91058	16.04916	-1.5	-10.2	-0.4	1
7.07	26.21232	-14.6823	13.57704	-43.4	8.2	47.4	1
7.075	23.1843	-15.12702	9.692281	-83.4	22.5	105.8	1
7.08	17.80842	-19.02486	4.17252	-114.1	29.6	147.5	1
7.085	11.98128	-23.92332	-3.26346	-132.6	28.9	179.9	1
7.09	10.37898	-23.07966	-8.20116	-120.4	20.4	201.3	1
7.095	9.816541	-4.4145	4.78728	-68.2	23.9	192.8	1
7.1	-5.487061	31.3593	33.40632	-19.4	68.7	136.7	1
7.105	-22.1052	33.60252	34.13226	-96.6	96.1	93.2	1
7.11	-23.07312	7.985341	-2.3544	-278.2	117.6	36.1	1
7.115	-19.63962	28.52748	-3.44658	-288.2	101.9	-11.8	1
7.12	-20.38518	43.0659	-0.50358	-258.9	66.1	-40.3	1
7.125	-16.83396	32.31414	-18.51474	-291.7	35.5	-84.7	1
7.13	-8.358121	47.7747	-14.77386	-230.6	-1.9	-110.2	1
7.135	-1.64154	53.5953	-16.1211	-180.9	1.7	-121.5	1
7.14	0.77826	32.5365	-14.1591	-166.3	41.3	-99.7	1
7.145	-16.38924	14.388	7.298641	-136.6	44.4	-41.3	1
7.15	-23.7075	-8.5347	14.04792	-123.4	11.6	-17.3	1
7.155	-12.02052	-1.1772	21.3858	-110.5	-16.9	-6.1	1
7.16	2.27592	-5.33664	16.99092	-79.3	-33.1	1.4	1
7.165	4.251	-0.66054	9.40452	-59.6	-8.7	4.2	1
7.17	5.0031	7.24632	10.60134	-0.7	-8.4	9.5	1
7.175	8.24694	3.38118	10.34628	10.7	-12.1	6.7	1
7.18	4.10712	2.13204	9.437221	17.6	-6	2.6	1
7.185	1.97508	4.66956	9.00558	32.6	-1.4	0.4	1
7.19	2.49828	5.44782	8.600101	33.6	-2.9	-1.8	1
7.195	1.30146	5.591701	8.78322	35.9	-3	-2.5	1
7.2	1.56306	5.48052	9.110221	40.1	-3.8	-1.9	1
7.205	3.1719	5.40858	9.00558	43.5	-4.2	-1.8	1
7.21	3.4662	4.7088	8.9271	48.3	1.4	-1	1
7.215	1.03986	3.60354	9.76422	54	6	-1.1	1
7.22	-1.0791	1.43226	10.2351	62.4	4.9	-4.1	1
7.225	0.48396	3.2373	9.9081	76.7	-1.6	-6.5	1
7.23	1.67424	3.67548	10.41822	93.1	-2.3	-5.3	1
7.235	0.66708	3.8259	9.07752	100.6	2.1	-3.7	1
7.24	1.03986	4.48644	9.2541	106.4	0.4	-4	1
7.245	2.27592	5.36934	8.35158	104.2	0	-5.5	1
7.25	2.57022	6.33072	7.47522	97.6	1.3	-6.7	1
7.255	1.71348	7.10244	6.49422	87.5	3.8	-6.5	1
7.26	0.5559	7.83492	5.33664	75.6	4.9	-5.6	1
7.265	0.0327	8.64588	4.6107	62.5	2.9	-3.2	1
7.27	-0.07194	9.273721	4.38834	45	-1.3	-0.4	1
7.275	0.40548	9.417601	4.57146	30.1	-4.2	1.8	1
7.28	0.66708	9.273721	5.15352	13.7	-4.4	4.6	1
7.285	0.8959801	8.57394	5.624401	-7.8	-4.9	7.1	1
7.29	1.49112	8.16846	5.99064	-24.2	-3.9	8.2	1
7.295	2.01432	7.80222	6.38958	-39.7	-2.5	7.9	1
7.3	2.01432	7.285561	6.82122	-53	-0.7	7.1	1
7.305	1.90314	6.91932	7.14822	-65	0.1	6.8	1
7.31	1.93584	6.36342	7.65834	-74	0.3	6.2	1
7.315	1.71348	5.95794	8.02458	-80.5	0.2	6.2	1
7.32	1.45188	5.55246	8.45622	-85.8	0.7	6.2	1
7.325	1.19028	5.25816	8.67858	-88.2	1.9	6.7	1
7.33	1.11834	4.963861	8.85516	-87.7	3.7	7.2	1
7.335	1.75272	5.22546	9.18216	-85.5	3.5	7.5	1
7.34	2.01432	3.89784	9.437221	-81.7	5.3	5.6	1
7.345	1.79196	4.15944	9.62034	-73.8	7.4	4.4	1
7.35	1.67424	2.24322	10.09122	-64.4	6.1	2.6	1
7.355	2.98224	2.9757	9.731521	-53	4.4	0.3	1
7.36	2.1255	2.9757	10.60134	-33.8	4.6	-0.4	1
7.365	1.37994	3.16536	10.01928	-24.4	6.2	-1.8	1
7.37	1.45188	2.943	10.09122	-5.7	8.3	-1.8	1
7.375	0.70632	3.8586	9.83616	10.7	4.7	-2.9	1
7.38	0.44472	3.8586	9.62034	21.6	0.7	-2.8	1
7.385	0.25506	3.78666	9.47646	32.4	-2.4	-2.3	1
7.39	0.59514	3.2373	9.692281	45.5	-5.8	-1.9	1
7.395	1.0791	3.5643	9.62034	61.8	-9	-1.1	1
7.4	1.15104	4.08096	9.692281	77.1	-10.2	-0.4	1
7.405	1.93584	3.34848	9.9081	90.3	-10.6	-2.2	1
7.41	2.16474	3.08688	9.692281	104.5	-10	-3.8	1
7.415	2.16474	2.79258	10.49016	122.3	-10.4	-5.1	1
7.42	2.05356	2.13204	10.5294	143.5	-9	-8	1
7.425	2.53752	2.02086	11.14416	164.7	-9	-11.1	1
7.43	2.83182	1.61538	11.5104	186.1	-7.8	-15.1	1
7.435	3.02148	2.13204	12.1644	209.2	-5.6	-19.6	1
7.44	4.70226	3.27	12.89034	234.7	0	-28.2	1
7.445	5.59824	2.75988	12.89034	263.5	21.2	-41.1	1
7.45	4.29024	2.943	11.90934	284.9	41.6	-51.6	1
7.455	3.1719	4.7088	11.8374	307	54.1	-59.9	1
7.46	2.83182	7.285561	12.23634	322.1	56.7	-66.7	1
7.465	3.50544	9.273721	11.43846	323	49.9	-71.8	1
7.47	5.67018	11.55618	12.38022	314.8	40.3	-76.3	1
7.475	6.64464	10.5621	12.30828	302	33.3	-79.3	1
7.48	7.83492	10.5948	11.72622	284.8	43.8	-85.7	1
7.485	8.61972	13.72746	13.28928	277.7	51.7	-85.3	1
7.49	9.59418	13.83864	12.77916	252.3	53.2	-81.6	1
7.495	8.397361	8.16846	13.39392	197.1	52.4	-71.7	1
7.5	13.81248	0.9156	15.1401	131.4	27.6	-52.9	1
7.505	23.40666	-5.0031	15.97722	72.6	16.5	-22.8	1
7.51	30.84264	-10.2678	14.27028	22.4	22.4	11.9	1
7.515	31.8825	-12.95574	10.92834	-11.9	30.5	60.3	1
7.52	29.42346	-15.67638	9.50916	-36.9	42.5	107.4	1
7.525	24.45306	-13.54434	13.06692	-51.1	58.2	138.5	1
7.53	18.7044	-10.74522	16.73586	-74.5	69.8	165	1
7.535	11.79816	-9.16254	18.88098	-112.5	66.7	175	1
7.54	5.67018	-10.78446	16.73586	-161.3	50.1	177.4	1
7.545	2.23668	-16.04916	9.47646	-207.2	29.1	172.6	1
7.55	-1.67424	-21.23538	1.19682	-234.9	-2.2	162.9	1
7.555	-3.61662	-23.00118	-5.15352	-234.5	-43.7	151.4	1
7.56	0.22236	-11.51694	-5.08158	-196	-75.9	132.2	1
7.565	-8.84862	17.40948	18.37086	-139.9	-75.1	73.2	1
7.57	-6.97818	25.43406	24.87162	-164.9	-71.4	30.8	1
7.575	-6.38304	53.37294	36.93138	-259	-73.1	7.5	1
7.58	-17.80842	29.5935	1.15758	-411.6	-30.9	-19.1	1
7.585	-16.27806	24.69504	-21.42504	-485.8	-12.9	-54.3	1
7.59	-23.29548	56.2767	-7.62564	-364.7	5.1	-73.9	1
7.595	-26.95788	45.82578	-22.43874	-360.5	39.4	-122.7	1
7.6	-30.2802	55.3611	-27.34374	-330.5	29.5	-135.8	1
7.605	-25.98342	57.16614	-19.3911	-248	-19.1	-151.5	1
7.61	-15.75486	45.64266	-19.24068	-237.5	-20.3	-154.6	1
7.615	1.49112	14.42724	2.9757	-204.8	-17.5	-118	1
7.62	-25.0155	-11.07876	12.96228	-202.3	15.6	-40.2	1
7.625	-27.33066	-2.79258	20.44404	-172.4	-3.2	-7.2	1
7.63	-3.4335	-5.63094	17.57298	-133.4	-56.4	2.1	1
7.635	13.10616	1.98162	12.12516	-102.2	-52.5	10.3	1
7.64	12.02052	0.9875401	15.65022	-28.3	-30.5	11.2	1
7.645	8.58702	-1.7985	11.00028	-4.7	-4.2	3.4	1
7.65	5.67018	1.13796	10.49016	22.8	0.2	-0.5	1
7.655	2.34786	5.92524	8.20116	38	8.2	-2.4	1
7.66	0	7.13514	7.33134	37.7	7	-3.7	1
7.665	-1.45188	6.95202	7.2594	35.9	2.4	-3.6	1
7.67	-1.90314	6.43536	7.9134	35.7	-3.8	-0.9	1
7.675	-0.25506	6.06912	8.02458	31.9	-8.3	2.3	1
7.68	1.37994	6.06912	8.057281	29.6	-10.7	5.8	1
7.685	1.26876	5.63094	8.2404	26.2	-9.3	8.8	1
7.69	0.48396	5.2974	8.35158	22.8	-7.4	10.7	1
7.695	1.41264	5.40858	8.27964	21.2	-8.4	11.1	1
7.7	2.30862	5.519761	8.27964	19.8	-9.3	10.7	1
7.705	2.83182	5.2974	8.35158	18.5	-7.8	9.2	1
7.71	2.98224	5.04234	8.45622	18.4	-6	7.4	1
7.715	2.98224	5.11428	8.42352	18.1	-5.1	5	1
7.72	3.02148	5.11428	8.42352	17.8	-4.4	2.9	1
7.725	2.87106	5.18622	8.45622	17.9	-3.7	0.4	1
7.73	2.3871	5.25816	8.495461	17.7	-2.5	-1.6	1
7.735	1.56306	4.89192	8.5674	17.2	-0.4	-2.3	1
7.74	1.90314	4.23138	9.07752	20.7	2.1	-1.4	1
7.745	1.82466	4.59762	9.07752	29.1	-1.2	-2.7	1
7.75	1.53036	4.4145	9.2214	34.3	-3.3	-3.9	1
7.755	1.22952	4.4145	9.437221	43.1	-4.4	-4.2	1
7.76	1.30146	4.19214	9.437221	51.2	-5.9	-3.5	1
7.765	1.97508	4.00902	9.659581	64.1	-7.9	-3.5	1
7.77	0	0	0	0	0	0	1
7.775	0	0	0	0	0	0	1
7.78	0	0	0	0	0	0	1
7.785	0	0	0	0	0	0	1
7.79	0	0	0	0	0	0	1
7.795	0	0	0	0	0	0	1
7.8	0	0	0	0	0	0	1
7.805	0	0	0	0	0	0	1
7.81	0	0	0	0	0	0	1
7.815	0	0	0	0	0	0	1
7.82	0	0	0	0	0	0	1
7.825	0.25506	8.90748	5.2647	57.1	-2.5	-8.5	1
7.83	0.0327	9.20178	5.04234	41.5	-3.5	-6.4	1
7.835	0.11118	9.0906	4.68264	24.3	-5.7	-4.3	1
7.84	0.40548	8.940181	3.9567	5.8	-6.7	-1.7	1
7.845	1.0791	8.5347	3.6624	-11.9	-6.5	0.6	1
7.85	1.22952	8.35158	5.15352	-30.4	-4.7	4.5	1
7.855	1.0791	7.72374	6.35034	-43.3	-2.1	6.5	1
7.86	1.19028	7.0632	6.64464	-53.4	-1.4	6.5	1
7.865	1.6023	6.513841	7.22016	-60.2	-2	6.3	1
7.87	1.93584	5.66364	8.12922	-63	-2.8	5.6	1
7.875	2.34786	4.89192	9.07752	-61.6	-2.5	4.6	1
7.88	2.94954	4.26408	9.5484	-55.7	-1.8	3	1
7.885	3.61662	3.67548	9.947341	-47.7	-0.8	0.5	1
7.89	3.91746	3.45966	9.980041	-36.2	1.1	-1.4	1
7.895	3.6951	3.42042	9.980041	-23.8	3.6	-4.1	1
7.9	3.06072	3.45966	9.980041	-6.3	5.7	-7.3	1
7.905	2.30862	3.45966	10.2024	8.8	6.3	-10.2	1
7.91	1.56306	3.38118	10.5294	25.9	6.7	-12.2	1
7.915	0.8567401	3.2373	10.63404	44	7	-14.6	1
7.92	0.44472	3.30924	10.5294	63.3	4.4	-15.9	1
7.925	1.15104	4.1202	10.78446	86.6	0.1	-19.2	1
7.93	2.57022	5.22546	10.8891	100.8	-1	-23.2	1
7.935	3.09342	5.591701	10.38552	109.2	1.4	-26.8	1
7.94	2.1255	6.25224	9.659581	111.9	2.9	-28.8	1
7.945	0.8567401	7.0632	9.07752	109.7	-3.3	-29.4	1
7.95	0.59514	6.84084	7.47522	103.2	-15.7	-31.8	1
7.955	0.44472	7.13514	6.78852	95.1	-31.2	-37.6	1
7.96	0.37278	7.213621	6.20646	85.1	-49.8	-45.1	1
7.965	1.11834	7.24632	5.73558	75.1	-63	-51.4	1
7.97	2.05356	7.3248	5.04234	61.9	-72.9	-56	1
7.975	2.60946	7.285561	4.9704	43.1	-81.1	-60.6	1
7.98	2.68794	7.13514	4.86576	25.6	-83.1	-64	1
7.985	2.34786	7.17438	4.75458	7.8	-82.4	-66.3	1
7.99	2.1255	7.57986	4.57146	-9.8	-81.4	-68.6	1
7.995	2.42634	7.213621	4.38834	-28	-81.2	-70.1	1
8	2.68794	7.0305	3.91746	-47.6	-78.7	-69	1
8.005	2.08626	7.83492	3.19152	-66.2	-73.5	-66.6	1
8.01	0.14388	10.11738	3.04764	-85.8	-63.7	-61.9	1
8.015	-1.56306	11.85048	2.75988	-99.1	-53.9	-58.7	1
8.02	-1.8639	11.99436	1.37994	-112.4	-43.8	-56.7	1
8.025	-0.8175	10.89564	2.0274	-122.6	-34.6	-53.3	1
8.03	-0.11118	9.528781	4.02864	-130.6	-23.4	-42.5	1
8.035	-1.19028	7.9134	5.76828	-139.3	-5.8	-27	1
8.04	-2.05356	8.502001	8.894401	-145.3	6.5	-13.6	1
8.045	-2.60946	6.88008	9.07752	-151.4	16.4	-4.2	1
8.05	-2.94954	4.81998	8.85516	-158.7	19.3	-2.1	1
8.055	-1.71348	5.99718	10.09122	-154.7	11.4	1.7	1
8.06	0.77826	4.66956	9.692281	-155.4	0	4.5	1
8.065	2.3871	4.00902	9.659581	-152.1	-2.1	8.4	1
8.07	2.34786	3.8586	10.13046	-142.4	0.5	12.5	1
8.075	2.6487	3.38118	10.30704	-132.7	1.6	13.9	1
8.08	4.5126	2.79258	10.92834	-120.6	0.9	11.8	1
8.085	5.22546	2.0928	9.731521	-104	4.6	5.8	1
8.09	5.559	-0.21582	11.68698	-83	3.8	0.9	1
8.095	5.63748	2.20398	9.50916	-62	6.3	-3.1	1
8.1	4.62378	3.08688	11.32728	-33.6	10.7	-5.7	1
8.105	2.60946	2.20398	9.692281	-25.6	14.1	-8.4	1
8.11	1.53036	3.45966	10.67328	-2.5	15.2	-8.6	1
8.115	0.37278	3.60354	9.62034	8.2	15.4	-9.1	1
8.12	-0.25506	4.7088	9.659581	21.8	13.3	-9.3	1
8.125	-1.00716	4.525681	9.36528	30.3	10.2	-9.8	1
8.13	-0.70632	4.23138	9.40452	39.2	3.9	-9.3	1
8.135	-0.48396	4.04826	9.40452	50.8	-1.8	-5.5	1
8.14	-0.92868	4.74804	9.2541	60.7	-3.7	-1.5	1
8.145	0.63438	4.525681	9.14946	66.9	-8.7	-1.6	1
8.15	1.0791	4.963861	8.5674	71.1	-8.9	-0.8	1
8.155	0.48396	5.33664	8.495461	74.2	-8.5	0.2	1
8.16	0.44472	5.84676	7.952641	73.8	-8.1	1.4	1
8.165	0.8175	6.06912	7.73028	72.1	-9.2	1.5	1
8.17	0.66708	6.40266	7.44252	69.1	-9.1	2.1	1
8.175	0.5559	6.513841	7.33134	65.1	-9	3.8	1
8.18	0.8175	6.4746	7.403281	61.2	-9.6	4.6	1
8.185	1.26876	6.33072	7.403281	57.8	-10.4	5.8	1
8.19	1.8639	6.10836	7.69758	55.2	-10.2	6.2	1
8.195	2.19744	5.70288	7.952641	53.9	-9	5.6	1
8.2	2.87106	5.40858	8.2404	54.7	-8.4	4.2	1
8.205	3.61662	5.0031	8.711281	56.6	-7.4	1.9	1
8.21	4.10712	4.63686	9.293341	60.7	-6.1	-0.9	1
8.215	4.59108	4.37526	9.659581	67.1	-3.1	-4.2	1
8.22	4.963861	4.08096	9.76422	77.3	1.8	-8.9	1
8.225	4.62378	4.23138	9.9081	86.9	6.1	-13.4	1
8.23	4.06788	4.81998	10.16316	97	8.6	-18.6	1
8.235	3.61662	5.22546	10.13046	108.4	12.9	-23.8	1
8.24	3.1719	5.2974	10.34628	119.9	18.2	-28.2	1
8.245	2.01432	5.36934	10.71252	135.8	23.3	-31.5	1
8.25	0.8959801	5.14698	11.43846	148.4	21.7	-32.5	1
8.255	0.11118	6.25224	12.1644	160.5	15.4	-32.2	1
8.26	0.48396	5.814061	11.72622	172.4	8.8	-34	1
8.265	1.26876	5.92524	11.43846	184.9	1.6	-37.8	1
8.27	2.68794	7.213621	12.5241	202.5	-5.1	-41.7	1
8.275	2.53752	6.585781	11.90934	207.3	-7.2	-43.5	1
8.28	4.92462	7.0305	10.30704	201.9	-5.7	-46.3	1
8.285	5.85984	7.9134	10.49016	194.8	-5.9	-45.3	1
8.29	7.1286	2.3544	10.30704	167.4	-3.6	-37.5	1
8.295	13.1781	-5.74212	10.8891	114.2	1.4	-23.7	1
8.3	17.35716	-10.81716	10.30704	66.4	10	0.9	1
8.305	16.53966	-13.13886	10.8891	27.5	17.2	32.5	1
8.31	13.40046	-12.84456	10.96104	-5.1	20.2	60.4	1
8.315	8.9925	-12.77262	8.82246	-39.6	16.6	81.7	1
8.32	3.24384	-10.49016	5.624401	-72.9	11.9	92.7	1
8.325	-2.49828	-1.68732	5.519761	-98	8.4	91.7	1
8.33	-8.9925	14.6496	11.1834	-125.7	-0.6	77.2	1
8.335	-11.68698	24.10644	8.312341	-172.6	-16	66.5	1
8.34	-11.56926	28.82178	-4.46028	-220.4	-21.1	46.4	1
8.345	-13.28928	37.17336	-12.92304	-238.9	-15.6	15.1	1
8.35	-13.25004	42.03258	-21.45774	-235.2	-9.9	-8.8	1
8.355	-11.53656	47.742	-25.70874	-207.7	-9.3	-29.6	1
8.36	-6.422281	33.34746	-17.03016	-175.9	-14.4	-41	1
8.365	1.11834	5.92524	0.39894	-182.9	-25.5	-35.6	1
8.37	-5.0031	10.11738	13.76016	-184.9	-12.6	7.1	1
8.375	-5.93178	4.7088	18.26622	-199.4	14.9	22.6	1
8.38	-3.02148	-0.73248	11.76546	-233.1	14	9	1
8.385	0.5559	6.1803	10.38552	-220.6	3.8	8.1	1
8.39	2.49828	5.33664	8.16846	-220.8	1	13.9	1
8.395	1.41264	3.8259	9.07752	-208.7	6.6	24.7	1
8.4	3.21114	4.26408	11.1834	-186.4	4.4	26.8	1
8.405	7.08936	-0.5886	11.90934	-176.2	3.5	16.8	1
8.41	8.28618	-8.12922	14.19834	-155.6	4.2	5.4	1
8.415	8.920561	3.38118	8.85516	-112.8	7	1.4	1
8.42	6.04296	1.39302	14.08716	-55.3	15	-3.9	1
8.425	2.49828	1.02678	10.2351	-58.5	17.9	-6.8	1
8.43	-0.33354	1.98162	12.63528	-13.3	17	-7.6	1
8.435	-2.42634	2.9757	9.76422	2.3	18.4	-7.9	1
8.44	-3.02148	4.59762	9.875401	20.8	10.7	-6.1	1
8.445	-2.94954	5.22546	8.96634	31.9	3.2	-4.6	1
8.45	-1.0791	5.33664	8.96634	41.2	-5.3	-0.7	1
8.455	0.5559	4.74804	8.711281	48.4	-12.2	1.6	1
8.46	1.71348	4.74804	8.75052	54.2	-14.2	2	1
8.465	2.3871	4.00902	8.45622	57.3	-14.9	1.5	1
8.47	3.24384	4.55838	8.78322	62.3	-15.2	1.7	1
8.475	2.72064	4.963861	8.38428	65.1	-12.2	1.1	1
8.48	2.75988	5.18622	8.600101	67.3	-12.1	-1.5	1
8.485	2.83182	5.2974	8.2404	67.4	-11.6	-4.2	1
8.49	2.3871	5.33664	8.27964	68.1	-8.6	-6	1
8.495	1.64154	5.591701	8.16846	68.5	-5.7	-6.8	1
8.5	1.30146	5.55246	8.20116	69.1	-5.1	-6.8	1
8.505	1.37994	5.36934	8.42352	71.4	-5.8	-6.8	1
8.51	1.19028	4.85268	8.5674	74.3	-2.3	-5.7	1
8.515	1.71348	4.15944	9.47646	82.3	-0.7	-4.9	1
8.52	2.01432	3.8259	9.80346	94	-5.7	-7.1	1
8.525	2.23668	3.38118	9.947341	105.7	-7.1	-9.3	1
8.53	2.34786	3.42042	10.27434	121.3	-7.1	-11.2	1
8.535	2.49828	3.2373	10.5621	136.7	-6.1	-14	1
8.54	2.9103	3.45966	10.81716	158.1	-4.5	-19.8	1
8.545	3.9567	4.30332	11.25534	175.2	-0.7	-25.4	1
8.55	4.17906	4.1202	11.14416	190.4	9.4	-32.9	1
8.555	3.91746	5.2974	11.11146	204.1	20.7	-39.9	1
8.56	2.75988	6.219541	10.67328	215.9	26.8	-44.8	1
8.565	2.34786	7.72374	11.00028	219.8	23.1	-47.1	1
8.57	2.01432	7.54062	9.40452	213.4	14.8	-48	1
8.575	3.39426	7.6518	8.67858	207.6	9.1	-50.8	1
8.58	4.2183	9.528781	9.2214	205.1	2	-53.4	1
8.585	3.24384	9.234481	7.14822	194.8	-0.7	-58.2	1
8.59	2.53752	9.607261	6.38958	175.2	-15.6	-67.3	1
8.595	1.22952	9.6792	6.9324	157.7	-31.2	-74.1	1
8.6	0.51666	8.86824	7.44252	127	-52.5	-78.6	1
8.605	3.6951	5.95794	7.952641	90.7	-77.9	-81.6	1
8.61	8.9598	2.20398	10.38552	50.8	-97.5	-83	1
8.615	13.59012	-2.0601	10.38552	-3.1	-102.6	-73.5	1
8.62	16.98438	-5.36934	9.2541	-39.9	-91.1	-58.4	1
8.625	18.77634	-6.219541	9.110221	-66.3	-75	-35.3	1
8.63	19.71156	-6.585781	8.600101	-89.3	-59.5	-5.4	1
8.635	19.63962	-6.40266	8.38428	-110.4	-45.2	26.6	1
8.64	18.59322	-6.585781	7.76952	-134	-30.1	70.9	1
8.645	18.14196	-6.69696	6.74928	-151.7	-18.6	104.9	1
8.65	15.7941	-6.7362	3.19152	-167.9	-6.5	137.6	1
8.655	10.22856	-7.76298	-2.17782	-181.2	10.4	159.4	1
8.66	4.40142	0.9156	1.73964	-170	28.2	159.9	1
8.665	-4.2183	28.37706	21.0261	-139.5	59	140.6	1
8.67	-25.87224	35.7738	22.22292	-190.1	92.8	102.9	1
8.675	-30.39138	12.77262	-4.71534	-300.7	87.4	63.2	1
8.68	-26.54586	34.41348	-5.55246	-294.9	43.8	21.4	1
8.685	-27.1083	39.93324	-4.06134	-244.7	22.7	-35.4	1
8.69	-20.45712	32.57574	-18.88098	-271.3	12.3	-89.9	1
8.695	-9.07098	41.5944	-11.1834	-216.8	-15.8	-112.7	1
8.7	6.93894	19.13604	-2.93646	-179.9	-30.8	-110.8	1
8.705	4.70226	6.40266	6.46152	-181.9	-1.1	-69.4	1
8.71	-12.98844	2.27592	14.55804	-168.4	33.3	-23.8	1
8.715	-13.06692	-1.5042	17.4291	-171.6	24.4	-17.2	1
8.72	-1.49112	-0.9875401	13.21734	-168	1.4	-23.8	1
8.725	-0.18312	-3.89784	10.2024	-153	-2.1	-11.9	1
8.73	-2.98224	8.502001	9.437221	-110.1	-5.3	2.8	1
8.735	0.96792	1.06602	13.68822	-65.4	-18.4	7.1	1
8.74	4.7742	0.47742	11.2161	-54.6	-14.9	5.6	1
8.745	4.59108	0.07194	12.5241	-8	-14	5.6	1
8.75	5.0031	2.53752	9.36528	13.6	0.2	2.2	1
8.755	5.07504	4.63686	9.47646	28.8	-1	-0.6	1
8.76	2.16474	5.22546	8.312341	31.8	3.7	-1.7	1
8.765	0.51666	5.814061	8.5674	37.1	4	-1.8	1
8.77	0.5559	5.40858	8.35158	38.2	2.2	0	1
8.775	0.5559	5.591701	8.312341	39.2	1.4	0.9	1
8.78	-0.22236	5.22546	8.42352	38.7	0.4	1.7	1
8.785	0.40548	4.85268	8.38428	38.5	-0.4	3.3	1
8.79	0.77826	5.36934	8.600101	44.3	-5.8	3.3	1
8.795	1.00716	5.48052	8.35158	45	-8.9	4.3	1
8.8	1.53036	5.36934	8.35158	44.5	-9.5	4.8	1
8.805	2.19744	5.40858	8.16846	43.4	-9.5	4.2	1
8.81	2.53752	5.591701	8.20116	41.9	-8.4	3.6	1
8.815	2.16474	5.84676	7.9134	39.2	-6.4	2.9	1
8.82	2.1255	5.92524	7.9134	36.8	-6.6	1.7	1
8.825	2.30862	5.92524	7.84146	32.9	-6.5	0	1
8.83	2.3871	5.814061	7.952641	30.8	-6	-0.7	1
8.835	2.27592	5.77482	8.057281	29.1	-5.9	-2.3	1
8.84	2.08626	5.70288	8.20116	28.2	-4.4	-2.5	1
8.845	1.82466	5.55246	8.312341	27.7	-3.5	-3.1	1
8.85	1.56306	5.40858	8.42352	29.2	-3.2	-3	1
8.855	1.3407	5.18622	8.63934	31.7	-3	-2.3	1
8.86	1.3407	4.963861	8.67858	36.4	-3.2	-2.1	1
8.865	1.49112	4.81998	8.894401	42.6	-3.3	-2.1	1
8.87	1.45188	4.74804	8.9271	49.9	-2.6	-1.8	1
8.875	1.45188	4.59762	9.110221	59.9	-3.1	-1.7	1
8.88	1.56306	4.4145	9.2541	68.7	-2.8	-1.9	1
8.885	1.41264	4.26408	9.437221	79.2	-3.4	-2.8	1
8.89	1.22952	3.8586	9.659581	91.2	-5.1	-3.5	1
8.895	1.22952	3.5643	10.30704	104.9	-6.3	-4.8	1
8.9	1.0791	3.19806	10.81716	120.3	-6.2	-6.7	1
8.905	2.34786	3.5316	11.25534	135.8	-3	-9.5	1
8.91	3.80628	4.1202	11.11146	155.9	3.4	-15.7	1
8.915	3.6951	4.4145	10.8564	171	13.2	-21.2	1
8.92	3.24384	4.89192	10.60134	186.6	22.4	-27.9	1
8.925	2.87106	5.44782	10.05852	200.2	28.2	-32.1	1
8.93	3.24384	6.62502	10.16316	211.3	29.1	-36.4	1
8.935	3.39426	8.057281	10.30704	216.3	24.8	-38.9	1
8.94	3.6951	9.123301	9.9081	209.4	13.7	-37.5	1
8.945	4.32948	9.3849	9.14946	199.6	6.2	-38.3	1
8.95	4.02864	8.57394	7.952641	190.8	6.3	-40.3	1
8.955	3.35502	9.63996	8.12922	183.3	9.1	-41	1
8.96	2.45904	9.0906	7.952641	167.5	14.9	-38.1	1
8.965	3.24384	7.3575	7.004341	143.9	15.4	-31.7	1
8.97	4.81344	5.36934	8.711281	120.9	9.5	-21.4	1
8.975	9.110221	2.42634	8.85516	88.2	6	-7.5	1
8.98	12.80532	-0.14388	8.85516	58.4	7.2	13.2	1
8.985	16.01646	-0.66054	9.18216	29.5	12.6	45.2	1
8.99	18.03078	0	9.36528	9.6	22.6	73.1	1
8.995	18.55398	0.25506	9.76422	-11.4	37.9	101	1
9	18.14196	0.36624	10.49016	-34.8	54.2	129	1
9.005	17.43564	0.14388	9.83616	-61.8	70.9	156.7	1
9.01	12.58296	1.65462	9.980041	-87.7	83.1	186.9	1
9.015	8.9598	0.0327	8.45622	-115.2	81.4	215.2	1
9.02	6.3438	-0.07194	6.09528	-142.7	74.2	234.7	1
9.025	1.26876	2.31516	7.14822	-151.6	70	233.8	1
9.03	-3.21114	2.90376	7.18746	-162.6	60.1	222.6	1
9.035	-6.97818	2.57022	5.80752	-181.5	44.4	197.3	1
9.04	-9.293341	1.98162	3.59046	-192.3	25.8	169.9	1
9.045	-10.90218	1.06602	0.61476	-199.7	3.8	137.7	1
9.05	-10.5621	0.327	-3.48582	-200.4	-19.6	102.1	1
9.055	-4.36872	4.525681	-4.02864	-181.7	-36.4	60	1
9.06	-3.02148	11.00028	1.05294	-142.2	-12.2	-8.3	1
9.065	2.19744	19.46958	5.591701	-114.5	34.7	-81.9	1
9.07	0.51666	24.3288	9.47646	-109.2	117.4	-170.1	1
9.075	-6.23262	35.00208	14.23104	-141.2	157.5	-184.8	1
9.08	-6.93894	29.0049	10.45746	-195.4	105	-137.3	1
9.085	-5.487061	13.28274	-8.63934	-272	37.8	-112.3	1
9.09	-3.28308	22.04634	-5.87946	-233.3	-4.8	-114.9	1
9.095	-3.09342	28.19394	-0.07194	-168.5	-21.9	-126.9	1
9.1	-2.75988	22.563	0.17658	-161.7	-9.5	-135.5	1
9.105	-1.15104	12.25596	1.88352	-158	14.3	-124.8	1
9.11	-6.45498	6.991261	2.79258	-147.2	30.5	-78.1	1
9.115	-16.3173	7.0632	16.23228	-108.1	29.4	-38	1
9.12	-14.14602	-2.943	14.95698	-100.5	4.6	-19.4	1
9.125	-9.633421	-1.7658	14.4861	-74.3	-9.4	-5	1
9.13	-1.75272	0.7717201	12.92304	-52.7	-19.6	0	1
9.135	2.72064	3.60354	9.18216	-29.8	-21.1	4.6	1
9.14	4.44066	6.65772	8.9271	-10.1	-19.7	9.3	1
9.145	6.23262	6.585781	8.67858	1.7	-16.9	9.2	1
9.15	7.390201	4.4145	8.52816	0.2	-10.1	3.5	1
9.155	6.97818	4.37526	8.495461	1.8	-1.9	0.4	1
9.16	4.7415	5.11428	8.2404	4	5.8	-0.4	1
9.165	2.05356	5.84676	7.69758	0.6	11.5	-1.9	1
9.17	-0.07194	6.40266	7.73028	-3.3	12.5	-3.7	1
9.175	-0.8175	6.40266	7.80222	-7.1	9.4	-3.6	1
9.18	-0.37278	5.99718	8.09652	-10.8	5.3	-3.2	1
9.185	-0.22236	5.33664	8.27964	-13.9	2.3	-2.1	1
9.19	-0.25506	4.963861	8.63934	-14.6	-0.2	-0.4	1
9.195	0.40548	4.81998	8.78322	-14.2	-4	0.4	1
9.2	1.3407	4.78074	8.75052	-12.8	-5.2	1.1	1
9.205	1.67424	4.74804	8.711281	-11.5	-6	1.3	1
9.21	1.56306	4.66956	8.75052	-10	-5.2	1.4	1
9.215	1.41264	4.7088	8.711281	-8.1	-4.7	1.3	1
9.22	1.15104	4.85268	8.63934	-5.5	-5.6	1.3	1
9.225	0.92868	4.81998	8.75052	-3.9	-5.9	2.1	1
9.23	0.8175	4.89192	8.67858	-2.6	-6.2	2.2	1
9.235	1.00716	4.85268	8.711281	-1.4	-7.7	2.9	1
9.24	1.22952	4.81998	8.63934	0	-9	3	1
9.245	1.53036	4.85268	8.600101	1.1	-10	3.4	1
9.25	1.90314	4.963861	8.45622	1.8	-9.7	3.6	1
9.255	2.01432	5.04234	8.52816	1.8	-9.7	3.4	1
9.26	1.93584	5.0031	8.45622	2	-9.2	3.2	1
9.265	1.82466	4.963861	8.45622	1.1	-8.6	2.9	1
9.27	1.64154	5.0031	8.5674	0.8	-8.1	3	1
9.275	1.67424	5.04234	8.5674	0.7	-6.7	2.3	1
9.28	1.79196	5.07504	8.5674	0.4	-5.8	1.8	1
9.285	1.71348	5.07504	8.5674	0.2	-5.1	2	1
9.29	1.56306	5.07504	8.52816	0.2	-4.2	1.4	1
9.295	1.56306	5.07504	8.600101	0.1	-3.9	1.6	1
9.3	1.53036	5.07504	8.63934	0.1	-3.1	1.4	1
9.305	1.37994	4.963861	8.5674	0.3	-2.6	0.8	1
9.31	1.41264	5.07504	8.600101	0.7	-2.2	0.6	1
9.315	1.45188	5.11428	8.5674	0.7	-2.1	0	1
9.32	1.3407	5.07504	8.600101	0.7	-1.6	0.1	1
9.325	1.30146	5.04234	8.63934	0.9	-1.2	0.2	1
9.33	1.26876	5.04234	8.600101	1	-1.5	0.3	1
9.335	1.41264	5.04234	8.52816	1.4	-1.1	0.1	1
9.34	1.45188	5.0031	8.5674	1.6	-1.3	0.1	1
9.345	1.53036	5.0031	8.52816	1.7	-1.2	-0.2	1
9.35	1.53036	5.0031	8.495461	2.2	-0.8	0	1
9.355	1.30146	4.89192	8.63934	2.1	-0.9	0	1
9.36	1.56306	5.18622	8.600101	3.8	-1.6	0	1
9.365	1.37994	5.04234	8.52816	4.1	-1.4	-0.1	1
9.37	1.22952	4.93116	8.78322	5.5	-1.4	0.3	1
9.375	1.22952	5.0031	8.67858	6	-2	0.3	1
9.38	1.37994	4.963861	8.67858	7.4	-2.4	0.8	1
9.385	1.26876	5.0031	8.75052	7.8	-2.4	0.6	1
9.39	1.19028	4.93116	8.82246	9.8	-3.7	1.1	1
9.395	1.26876	4.963861	8.78322	11.4	-4.6	1.6	1
9.4	1.30146	4.81998	8.894401	13.3	-5.1	1.7	1
9.405	1.45188	4.78074	8.96634	16.8	-5.1	1.9	1
9.41	1.53036	4.7088	9.07752	20.2	-5.9	1.6	1
9.415	1.49112	4.74804	9.110221	24.5	-6.1	1.7	1
9.42	1.49112	4.7088	9.110221	28.2	-5.9	2.4	1
9.425	1.56306	4.66956	9.293341	32.8	-6	3.2	1
9.43	1.67424	4.63686	9.14946	37.9	-4.9	3.6	1
9.435	1.79196	4.78074	9.110221	43	-3.3	3.9	1
9.44	1.49112	4.81998	9.07752	50.1	-0.3	4.5	1
9.445	1.15104	4.30332	9.18216	56	0.6	4.3	1
9.45	1.64154	3.89784	9.33258	61.4	-0.4	3.8	1
9.455	2.01432	2.943	9.731521	71.1	-1.8	1.9	1
9.46	3.13266	2.943	9.659581	81.3	-4.4	-0.5	1
9.465	3.4335	4.4145	9.692281	93.8	-4.6	-1.4	1
9.47	3.65586	4.81998	10.13046	103.8	-3.9	-4	1
9.475	3.28308	4.30332	9.5811	106.9	-3.2	-6.4	1
9.48	2.6487	6.06912	9.947341	112.7	-4.6	-7.4	1
9.485	2.16474	6.14106	9.5811	112.7	-10.4	-8.7	1
9.49	0.18312	5.70288	8.78322	109.6	-14.9	-11.1	1
9.495	0.22236	6.03642	8.312341	110.4	-21.5	-14.5	1
9.5	1.26876	6.219541	8.12922	106.7	-31.3	-19.9	1
9.505	0.92868	6.33072	8.20116	100.5	-42.4	-25.9	1
9.51	1.67424	6.33072	8.9271	90.5	-53.4	-37.4	1
9.515	3.09342	4.93116	9.293341	74.2	-63	-51.1	1
9.52	5.85984	3.12612	9.76422	55.6	-72.1	-56.9	1
9.525	10.18932	2.53752	11.03952	33.8	-80.7	-56	1
9.53	13.81248	1.98162	11.43846	8.6	-82	-47.6	1
9.535	16.53966	0.9875401	9.980041	-16.8	-73.9	-33.3	1
9.54	16.83396	2.79258	10.2024	-35.9	-62.8	-14.5	1
9.545	16.01646	1.90968	9.731521	-54.3	-56.2	8.7	1
9.55	15.0093	0.07194	8.09652	-81.9	-53.4	35.3	1
9.555	14.66922	-1.24914	5.55246	-97.6	-52.5	53.8	1
9.56	12.87726	-3.01494	2.79258	-104.7	-46.6	62.6	1
9.565	9.483001	-4.66956	0.32046	-100	-34.4	63	1
9.57	10.64058	-1.39302	0.64746	-84.8	-23.2	54.6	1
9.575	7.54062	-0.25506	3.40734	-63	18.9	18.8	1
9.58	1.6023	-0.36624	2.53752	-58.1	61.6	-11	1
9.585	-0.37278	1.1772	4.02864	-54.6	88.7	-38.2	1
9.59	-1.22952	6.4746	6.9324	-43.8	108.2	-69.5	1
9.595	-14.85888	27.38298	16.59198	-32.2	124.7	-99.5	1
9.6	-27.85386	22.89	16.1211	-67	83.8	-118.3	1
9.605	-22.36026	7.0632	-2.39364	-141.5	-3.4	-147	1
9.61	-13.9629	20.01894	2.83182	-106.2	-59.1	-169.3	1
9.615	-10.15008	24.98934	3.26346	-92.4	-72.3	-181.3	1
9.62	-6.16068	15.67638	0.47088	-102.4	-62	-191.9	1
9.625	-2.98224	17.0367	3.88476	-89	-51.7	-173.3	1
9.63	1.03986	8.16846	7.403281	-85	-47.7	-138.8	1
9.635	-2.16474	6.291481	8.35158	-83.7	-22.1	-97.5	1
9.64	-10.18932	1.94892	11.94204	-73.2	6	-54.3	1
9.645	-15.71562	2.943	12.01398	-74.2	16.5	-20.6	1
9.65	-11.98128	1.94892	12.26904	-58.8	-9.8	-3.2	1
9.655	-5.63748	4.63686	8.600101	-49.9	-27.1	7.5	1
9.66	1.71348	6.33072	10.05852	-29.8	-41.8	14.1	1
9.665	4.88538	5.2974	8.85516	-20.5	-38.7	14.5	1
9.67	7.1286	4.85268	9.5811	-8.5	-27.6	7	1
9.675	9.18216	3.5316	10.09122	-1.4	-21	1.9	1
9.68	8.09652	3.01494	8.894401	0.2	-8.7	0.7	1
9.685	4.85268	4.74804	8.45622	6.4	-0.9	0.9	1
9.69	2.34786	5.814061	8.20116	6.9	2.3	0.2	1
9.695	0.8175	5.99718	8.057281	3.1	4.4	-1.1	1
9.7	0.11118	6.06912	7.952641	-1.6	4.5	-1.6	1
9.705	0.51666	5.814061	7.84146	-5.2	4.9	-0.7	1
9.71	1.11834	5.84676	8.12922	-6.1	1.9	-0.4	1
9.715	1.45188	5.519761	8.12922	-8.4	0.4	-0.8	1
9.72	1.67424	5.25816	8.38428	-10.5	0.4	-1.1	1
9.725	1.79196	5.14698	8.495461	-12.3	1.6	-1.4	1
9.73	1.82466	5.04234	8.600101	-12.3	2.1	-1.8	1
9.735	1.67424	4.89192	8.67858	-11.5	1.6	-1.7	1
9.74	1.37994	4.89192	8.78322	-10.7	1.5	-1.1	1
9.745	1.19028	4.93116	8.82246	-9.5	0.9	-1.4	1
9.75	1.15104	5.0031	8.78322	-7.2	1.3	-1.4	1
9.755	1.26876	4.963861	8.75052	-6	0.7	-0.9	1
9.76	1.49112	5.0031	8.711281	-4.2	0	-0.4	1
9.765	1.71348	4.93116	8.75052	-2.9	0	-0.9	1
9.77	1.82466	4.85268	8.711281	-2.4	0	-1.1	1
9.775	1.67424	4.89192	8.711281	-0.7	0.4	-1	1
9.78	1.56306	4.85268	8.75052	0.5	0.7	-1.1	1
9.785	1.49112	4.93116	8.67858	1.8	0.6	-1.4	1
9.79	1.3407	5.07504	8.67858	2.8	0.3	-1.6	1
9.795	1.26876	5.11428	8.600101	3.7	0.3	-1.3	1
9.8	1.15104	5.04234	8.78322	5	-0.7	-0.7	1
9.805	1.26876	4.93116	8.9271	7	-1.6	-0.5	1
9.81	1.41264	4.81998	9.07752	10	-1.9	-0.2	1
9.815	1.64154	4.78074	9.14946	13.8	-2.2	-0.2	1
9.82	1.97508	4.63686	9.293341	17.1	-1.8	-0.2	1
9.825	2.45904	4.4145	9.40452	21.2	-1.1	-0.6	1
9.83	3.06072	4.525681	9.2541	26.2	0.9	-1.6	1
9.835	3.35502	4.7088	9.03828	32.4	5.2	-3	1
9.84	3.09342	4.85268	8.75052	35.6	9.2	-4.2	1
9.845	2.53752	4.63686	8.85516	38	12.8	-5.7	1
9.85	1.49112	4.19214	8.894401	39.8	14.2	-9.9	1
9.855	1.0791	4.63686	8.9271	43.4	10.5	-17.2	1
9.86	-0.11118	3.64278	8.78322	47.9	-0.3	-29.2	1
9.865	0	4.89192	9.110221	53.3	-11.9	-42	1
9.87	-0.18312	5.519761	8.63934	56.9	-23.1	-53.2	1
9.875	-0.59514	5.04234	8.600101	56.5	-38.6	-69.3	1
9.88	0.8567401	5.519761	8.20116	56.1	-56	-87.3	1
9.885	2.83182	5.92524	8.02458	52.3	-73.9	-108.2	1
9.89	3.24384	6.291481	7.51446	47.1	-82.2	-122.2	1
9.895	2.72064	6.36342	7.586401	41.1	-88.9	-133.9	1
9.9	2.6487	6.69696	7.22016	33.6	-97.5	-146.5	1
9.905	2.30862	6.7362	7.11552	27.3	-106.4	-159.4	1
9.91	2.3871	6.84084	7.298641	20.6	-117.1	-173.3	1
9.915	2.79912	6.80814	7.298641	13.5	-127.4	-186.8	1
9.92	3.4662	6.7362	7.004341	5.3	-138.3	-201.6	1
9.925	3.9894	6.585781	6.86046	-0.9	-144.4	-211.4	1
9.93	4.251	6.65772	6.82122	-7	-147.4	-218.6	1
9.935	4.29024	6.43536	6.572701	-15.6	-148.9	-225.9	1
9.94	3.91746	6.33072	6.422281	-22.8	-148.4	-228.9	1
9.945	3.13266	6.33072	6.35034	-30.2	-147.1	-229.2	1
9.95	2.05356	6.36342	6.31764	-37.5	-146.9	-228.2	1
9.955	1.03986	6.10836	6.572701	-44.5	-147.7	-225.1	1
9.96	-0.0327	6.291481	6.86046	-52.5	-148.1	-220.6	1
9.965	-0.77826	6.291481	7.298641	-60.7	-147.9	-214.6	1
9.97	-1.03986	6.06912	7.51446	-72.8	-144.6	-204.8	1
9.975	-1.0791	6.10836	7.80222	-82.1	-138.7	-194.1	1
9.98	-0.14388	6.54654	8.45622	-90.4	-126.5	-180.8	1
9.985	0.40548	6.06912	8.38428	-100.3	-101.4	-162.2	1
9.99	-0.44472	5.55246	7.952641	-108.4	-75.1	-140.2	1
[truncated: 5,576 more rows]
