# Supplementary material for: Real-Time Detection of Freezing Motions in Parkinson's Patients for Adaptive Gait Phase Synchronous Cueing
Source: Front Neurol. 2021 Dec 6;12:720516. doi: 10.3389/fneur.2021.720516 (PMC8685223; doi:10.3389/fneur.2021.720516)
Supplement: Supplementary file 2 [file Data_Sheet_2.zip › data/S13/S13_left_foot_trial_1.csv]

time	acc_x	acc_y	acc_z	gyr_x	gyr_y	gyr_z	FoG
0	-5.3301	4.0875	7.5537	0.1	-0.9	0.2	0
0.005	-5.3301	4.0875	7.51446	0.1	-1.2	0	0
0.01	-5.3301	4.12674	7.51446	0.2	-1.1	0.3	0
0.015	-5.3301	4.0875	7.5537	0.3	-0.9	0	0
0.02	-5.29086	4.0548	7.5537	0.5	-1	0	0
0.025	-5.29086	4.12674	7.51446	0.6	-1.1	0.4	0
0.03	-5.3301	4.0548	7.5537	0.2	-1.1	0.5	0
0.035	-5.3301	4.0875	7.51446	0.1	-0.9	0	0
0.04	-5.3301	4.0548	7.5537	0	-0.8	0	0
0.045	-5.25162	4.0875	7.5537	0.1	-0.9	0.5	0
0.05	-5.3301	4.0548	7.586401	0.2	-1.2	0.3	0
0.055	-5.29086	4.12674	7.5537	0.3	-1.3	0.5	0
0.06	-5.21892	4.0875	7.5537	0.2	-1.2	0.1	0
0.065	-5.3301	4.12674	7.5537	0.2	-1.1	0.4	0
0.07	-5.3301	4.0875	7.586401	0	-1	0.3	0
0.075	-5.3301	4.0548	7.586401	0.1	-1	0.1	0
0.08	-5.29086	4.0875	7.5537	0.1	-1.2	0.3	0
0.085	-5.3628	4.0875	7.481761	0.2	-1.4	0.2	0
0.09	-5.3628	4.12674	7.586401	0.4	-1.2	0	0
0.095	-5.25162	4.0875	7.5537	0.2	-1.5	0	0
0.1	-5.29086	4.01556	7.586401	0.2	-1.5	0	0
0.105	-5.3301	4.01556	7.5537	0.4	-1.3	0.4	0
0.11	-5.29086	4.0548	7.586401	0.3	-1.4	0.5	0
0.115	-5.3301	4.0548	7.51446	0.3	-1.4	0.6	0
0.12	-5.29086	4.0875	7.51446	0.4	-1.4	0.7	0
0.125	-5.29086	4.0548	7.5537	0.4	-1.4	0.1	0
0.13	-5.29086	4.0548	7.5537	0	-1.4	0.4	0
0.135	-5.29086	4.0548	7.51446	-0.4	-1.4	-0.2	0
0.14	-5.29086	4.0548	7.51446	0	-1.6	0.2	0
0.145	-5.3301	4.0875	7.5537	0	-1.6	0.4	0
0.15	-5.29086	4.0875	7.5537	-0.2	-1.6	0.7	0
0.155	-5.3301	4.0875	7.5537	-0.2	-1.7	0.7	0
0.16	-5.3301	4.0548	7.586401	-0.2	-1.8	0.4	0
0.165	-5.29086	4.0875	7.481761	0	-2.1	0.7	0
0.17	-5.29086	4.0548	7.5537	0.1	-2.1	0.7	0
0.175	-5.29086	4.15944	7.51446	0.4	-2.5	1.3	0
0.18	-5.25162	4.0875	7.5537	-0.2	-2.2	0.9	0
0.185	-5.29086	4.0875	7.51446	-0.5	-2.3	0.6	0
0.19	-5.25162	4.0548	7.586401	-0.5	-2.3	0.9	0
0.195	-5.25162	4.0875	7.51446	-0.5	-2.6	0.8	0
0.2	-5.29086	4.0548	7.5537	-0.4	-2.4	0.8	0
0.205	-5.25162	4.12674	7.586401	-0.4	-2.3	0.4	0
0.21	-5.25162	4.0548	7.65834	-0.6	-2.4	0.9	0
0.215	-5.14044	4.15944	7.62564	-0.2	-2.2	0.9	0
0.22	-5.17968	4.0548	7.65834	0	-2.2	1.3	0
0.225	-5.14044	4.15944	7.62564	-0.2	-1.5	1.3	0
0.23	-5.17968	4.01556	7.65834	-0.2	-1.3	0.7	0
0.235	-5.17968	4.0548	7.62564	-0.4	-1.4	0.9	0
0.24	-5.21892	4.15944	7.62564	-0.6	-1.1	0.5	0
0.245	-5.21892	4.12674	7.586401	-0.6	-0.9	0.6	0
0.25	-5.21892	4.01556	7.65834	-0.4	-0.7	0.6	0
0.255	-5.21892	4.15944	7.51446	-0.3	-0.7	0.4	0
0.26	-5.25162	4.0875	7.62564	-0.2	-0.6	0.2	0
0.265	-5.17968	4.12674	7.586401	-0.3	-0.2	0.2	0
0.27	-5.21892	4.12674	7.65834	-0.1	-0.6	0.4	0
0.275	-5.25162	4.12674	7.586401	-0.6	-0.6	0.4	0
0.28	-5.29086	4.12674	7.51446	-0.9	-0.6	0.4	0
0.285	-5.25162	4.0548	7.62564	-0.6	-0.7	0.3	0
0.29	-5.21892	4.0875	7.586401	-0.2	-0.3	0.2	0
0.295	-5.21892	4.0875	7.69758	-0.4	0	0.4	0
0.3	-5.21892	4.0875	7.62564	-0.7	0	0.7	0
0.305	-5.21892	4.0548	7.586401	-0.8	0.2	0.3	0
0.31	-5.25162	4.0875	7.62564	-0.5	0.4	0.3	0
0.315	-5.21892	4.0875	7.62564	-0.5	0.5	0.6	0
0.32	-5.25162	4.0875	7.65834	-0.7	0.3	0.7	0
0.325	-5.29086	4.19868	7.65834	-0.6	0.4	0	0
0.33	-5.25162	4.0875	7.62564	0	0.7	0.3	0
0.335	-5.21892	4.0548	7.69758	-0.4	0.8	0.2	0
0.34	-5.25162	4.0875	7.65834	-0.8	1	0.2	0
0.345	-5.25162	4.12674	7.69758	-0.6	1	0.3	0
0.35	-5.25162	4.12674	7.65834	-1.1	1.6	0.3	0
0.355	-5.25162	4.12674	7.65834	-1.4	1.6	0.4	0
0.36	-5.29086	4.12674	7.65834	-1	1.5	0.2	0
0.365	-5.25162	4.15944	7.62564	-0.9	1.9	-0.2	0
0.37	-5.25162	4.0875	7.62564	-1.5	2.1	-0.3	0
0.375	-5.25162	4.12674	7.62564	-1.3	1.8	-0.4	0
0.38	-5.25162	4.0548	7.586401	-1.9	1.8	-0.1	0
0.385	-5.25162	4.0548	7.586401	-1.9	1.8	-0.3	0
0.39	-5.21892	4.0548	7.62564	-1.4	2	-0.5	0
0.395	-5.25162	4.0875	7.62564	-1.6	2	-0.3	0
0.4	-5.25162	4.12674	7.69758	-1	1.9	-0.4	0
0.405	-5.21892	4.15944	7.62564	-1.3	2.3	-0.9	0
0.41	-5.14044	4.19868	7.65834	-1.1	2.9	-1.4	0
0.415	-5.14044	4.23792	7.73028	-1.4	3.8	-1.5	0
0.42	-5.14044	4.23792	7.808761	-1.4	4.9	-2.1	0
0.425	-5.1012	4.23792	7.808761	-1.7	5.7	-2.5	0
0.43	-5.21892	4.27062	7.76952	-1.8	6.3	-2.5	0
0.435	-5.29086	4.3491	7.808761	-1.8	7.5	-3.6	0
0.44	-5.29086	4.46028	7.880701	-2.7	8.6	-3.8	0
0.445	-5.25162	4.42104	7.985341	-4.1	9.4	-5	0
0.45	-5.1012	4.49298	7.952641	-5.5	10.8	-5.5	0
0.455	-5.14044	4.3818	7.84146	-7	12.4	-6.3	0
0.46	-5.14044	4.23792	7.76952	-8.4	13.6	-7.4	0
0.465	-5.25162	4.23792	7.62564	-9.3	14.4	-7.8	0
0.47	-5.3628	4.0875	7.586401	-9.4	14.2	-7.9	0
0.475	-5.51322	3.97632	7.481761	-9.3	14.4	-7.7	0
0.48	-5.51322	4.0548	7.481761	-9.8	14	-8.1	0
0.485	-5.55246	4.0548	7.403281	-9.5	14	-7.9	0
0.49	-5.51322	4.0548	7.44252	-9.4	13.7	-8.5	0
0.495	-5.51322	4.0875	7.5537	-9.6	13.7	-8.8	0
0.5	-5.51322	4.15944	7.65834	-10	12.9	-8.6	0
0.505	-5.51322	4.12674	7.62564	-10.1	13	-8.8	0
0.51	-5.40204	4.12674	7.65834	-10.5	13	-8.9	0
0.515	-5.3628	4.19868	7.69758	-11	12.8	-9.3	0
0.52	-5.3301	4.19868	7.84146	-11.8	13.9	-9.8	0
0.525	-5.3301	4.19868	7.84146	-13	14.9	-9.7	0
0.53	-5.3301	4.23792	7.880701	-13.4	16.1	-10.2	0
0.535	-5.25162	4.23792	7.985341	-14.7	17.7	-10.8	0
0.54	-5.1012	4.19868	7.952641	-15.8	19.3	-11.6	0
0.545	-5.02926	4.23792	7.952641	-16.4	20.6	-11.7	0
0.55	-5.17968	4.23792	7.808761	-17.2	21.9	-11.6	0
0.555	-5.14044	4.6761	7.73028	-16.6	21.5	-9.8	0
0.56	-3.93708	4.6761	8.16846	-14.9	17.3	-3.7	0
0.565	-3.26346	4.30986	8.02458	-18.4	15.1	0.6	0
0.57	-3.75396	4.15944	7.985341	-22.6	18.2	2.8	0
0.575	-4.12674	4.27062	8.207701	-22.9	20.7	4.1	0
0.58	-4.3491	4.23792	8.2404	-23.3	22.5	5.7	0
0.585	-4.64994	4.0548	7.9134	-24.7	23.6	6.9	0
0.59	-4.95078	4.0875	7.481761	-25.7	23.8	8.6	0
0.595	-4.46682	4.89846	6.53346	-24.3	21.5	14.1	0
0.6	-3.8259	5.41512	5.99064	-21.8	19	19.6	0
0.605	-3.8259	5.487061	5.696341	-20.2	16.1	23	0
0.61	-3.90438	5.41512	5.84676	-17.5	11.9	24.6	0
0.615	-4.72842	5.67672	6.023341	-14.2	7.8	25.4	0
0.62	-5.21892	5.93178	6.2784	-10.9	4.4	26.6	0
0.625	-5.40204	5.93178	6.500761	-9	0.7	25.2	0
0.63	-5.78136	6.00372	6.605401	-7.9	-3.5	22.5	0
0.635	-6.082201	5.85984	6.677341	-7	-6.5	20.1	0
0.64	-6.04296	5.74866	6.572701	-5.8	-9.8	17.9	0
0.645	-5.93178	5.5263	6.46152	-4.4	-12.6	15.6	0
0.65	-5.78136	5.37588	6.38958	-2.7	-15.5	13.3	0
0.655	-5.63094	5.37588	6.35034	0.4	-19.2	11.4	0
0.66	-5.55246	5.37588	6.38958	3.2	-21.2	9.8	0
0.665	-5.40204	5.45436	6.46152	6.5	-23.8	8.1	0
0.67	-5.3301	5.487061	6.64464	8.8	-26	6.3	0
0.675	-5.21892	5.56554	6.74928	10.7	-27.8	4.9	0
0.68	-5.14044	5.45436	6.78852	12.6	-29.8	3.5	0
0.685	-5.068501	5.34318	6.899701	13.4	-31.7	1.7	0
0.69	-4.95078	5.34318	6.97164	14.8	-33.6	1.6	0
0.695	-4.8396	5.34318	7.2594	15.8	-34.7	0.7	0
0.7	-4.72842	5.41512	7.481761	16	-34.8	-0.1	0
0.705	-4.76766	5.41512	7.65834	15.6	-34.3	-0.4	0
0.71	-4.76766	5.41512	7.9134	14.2	-33.3	-1.3	0
0.715	-4.80036	5.45436	8.13576	11.7	-31.9	-1.2	0
0.72	-4.64994	5.45436	8.27964	9.1	-30.5	-2.2	0
0.725	-4.61724	5.41512	8.45622	5.6	-28.2	-2.7	0
0.73	-4.38834	5.5263	8.606641	2.1	-25	-2.1	0
0.735	-4.3491	5.56554	8.711281	-2	-21	-1.4	0
0.74	-4.3164	5.56554	8.78322	-7.8	-16.6	0	0
0.745	-4.27716	5.56554	8.711281	-13.3	-13	0.9	0
0.75	-4.3491	5.232	8.63934	-19.1	-10.2	1.1	0
0.755	-4.38834	4.9377	8.312341	-24.1	-8.1	3	0
0.76	-4.46682	4.53222	7.985341	-27.6	-6.9	5.6	0
0.765	-4.64994	4.19868	7.73028	-31.2	-6.7	8.8	0
0.77	-4.80036	3.86514	7.481761	-32.5	-7.7	11.6	0
0.775	-4.99002	3.75396	7.298641	-32.6	-8.6	14.5	0
0.78	-5.17968	3.53814	7.04358	-31.9	-9.8	16.3	0
0.785	-5.44128	3.38772	6.74928	-30.2	-11.2	17.9	0
0.79	-5.70288	3.31578	6.86046	-27.8	-12.8	19.3	0
0.795	-5.814061	3.31578	6.86046	-24.6	-13.6	19.1	0
0.8	-5.89254	3.4989	6.86046	-20.6	-13.7	18.4	0
0.805	-6.04296	3.57084	6.86046	-17.6	-14.2	17.2	0
0.81	-6.19338	3.53814	7.004341	-15.3	-14.7	16	0
0.815	-6.23262	3.4989	7.2267	-13.3	-15.1	14.1	0
0.82	-6.19338	3.61008	7.37058	-11.9	-15.6	13	0
0.825	-5.96448	3.72126	7.586401	-10.7	-14.4	10.9	0
0.83	-5.96448	3.72126	7.65834	-10.5	-12.6	8.2	0
0.835	-6.082201	3.4989	7.586401	-10.7	-10.9	5.7	0
0.84	-6.19338	3.31578	7.51446	-11.3	-10.2	3.9	0
0.845	-6.082201	3.4989	7.481761	-10.2	-10.6	3.6	0
0.85	-5.78136	3.64932	7.5537	-9.1	-10.8	3.5	0
0.855	-5.55246	3.72126	7.403281	-8.4	-10.4	2.5	0
0.86	-5.40204	3.64932	7.33134	-7.4	-10	1.8	0
0.865	-5.29086	3.61008	7.076281	-5.8	-10	1.1	0
0.87	-5.14044	3.72126	6.97164	-3.7	-10.9	1.2	0
0.875	-4.91808	3.64932	6.78852	0.1	-12.6	1.8	0
0.88	-4.64994	3.72126	6.71658	2.4	-13.1	3	0
0.885	-4.42758	3.64932	6.677341	5.4	-13	3.5	0
0.89	-4.42758	3.7932	6.677341	8.7	-13	4.6	0
0.895	-4.38834	3.86514	6.82776	11.4	-12.7	5.7	0
0.9	-4.42758	4.12674	7.18746	14.4	-12.3	6.1	0
0.905	-4.46682	4.49298	7.62564	16	-11.3	6.7	0
0.91	-4.68918	4.6434	7.985341	15.7	-10.2	6.5	0
0.915	-4.95078	4.6761	8.2404	13.7	-10.2	6.1	0
0.92	-5.17968	4.60416	8.606641	11	-10.9	6.7	0
0.925	-5.14044	4.6761	9.14946	8.5	-11	7.1	0
0.93	-4.91808	5.00964	9.659581	5.1	-9.5	6.8	0
0.935	-4.8396	5.08158	9.842701	-1.5	-5.1	4.8	0
0.94	-4.99002	4.78728	9.62034	-7.8	-1.1	3.2	0
0.945	-4.99002	4.3491	9.07752	-13.5	0.5	3.5	0
0.95	-4.72842	3.83244	8.63934	-17.5	0.6	5	0
0.955	-4.3164	3.53814	8.02458	-19.6	-0.7	8.4	0
0.96	-4.01556	3.34848	7.73028	-19.6	-2	12.1	0
0.965	-3.90438	3.2046	7.37058	-18.2	-2.1	15.8	0
0.97	-4.0548	3.24384	7.18746	-15	-3	20.3	0
0.975	-4.12674	3.27654	7.2267	-12.1	-3.9	23.8	0
0.98	-4.3491	3.42696	7.37058	-9.5	-5.3	26.1	0
0.985	-4.42758	3.64932	7.481761	-6.7	-6.7	27.3	0
0.99	-4.61724	3.75396	7.69758	-5.1	-7.8	27	0
0.995	-4.76766	3.86514	7.808761	-3.7	-8.4	26.5	0
1	-4.87884	3.83244	8.13576	-2.8	-9.4	25	0
1.005	-5.02926	3.90438	8.606641	-2.5	-10	23.8	0
1.01	-5.1012	4.3818	9.260641	-3.1	-7.9	21.5	0
1.015	-5.25162	4.75458	9.437221	-5.8	-4.9	18	0
1.02	-5.591701	4.46028	9.2214	-10.2	-3	13.9	0
1.025	-5.51322	3.83244	8.63934	-15.4	-4.7	12	0
1.03	-4.91808	3.31578	8.16846	-18.2	-10.5	12.8	0
1.035	-4.20522	2.98224	7.880701	-18.4	-14.4	15.1	0
1.04	-3.75396	2.75988	7.586401	-15.6	-16	18	0
1.045	-3.63624	2.87106	7.51446	-12.6	-16.6	20.7	0
1.05	-3.67548	2.9103	7.51446	-8.8	-16.8	23.9	0
1.055	-3.86514	3.05418	7.51446	-5.2	-18	26.8	0
1.06	-3.8259	3.2046	7.62564	-1.8	-19.1	28	0
1.065	-3.8259	3.24384	7.73028	0.6	-20.7	27.7	0
1.07	-3.8259	3.24384	7.69758	4	-22.1	27	0
1.075	-3.86514	3.24384	7.808761	7	-24.3	26.1	0
1.08	-3.8259	3.24384	8.09652	10.2	-25.9	24.7	0
1.085	-3.8259	3.38772	8.42352	12.4	-26.2	24	0
1.09	-3.90438	3.4989	8.93364	13.6	-25.6	22.3	0
1.095	-4.0875	3.4989	9.03828	13.5	-25.1	20.1	0
1.1	-4.23792	3.27654	9.07752	11.9	-24.6	18.7	0
1.105	-4.23792	2.72718	9.00558	10	-25.6	17.8	0
1.11	-4.23792	2.21052	8.96634	9.1	-27.3	18.7	0
1.115	-4.3164	1.87698	9.14946	8.2	-28	20.2	0
1.12	-4.72842	1.69386	9.5157	7.5	-26.4	21.2	0
1.125	-5.3628	1.54344	9.947341	6.1	-24.8	21.5	0
1.13	-6.00372	1.21644	10.05852	3.6	-22.4	20.8	0
1.135	-6.45498	0.66054	9.947341	0	-20.9	19.4	0
1.14	-6.71658	-0.25506	9.76422	-4.7	-19	18.2	0
1.145	-7.05666	-0.8436601	9.76422	-8.1	-16.6	18.2	0
1.15	-7.6191	-1.54344	9.842701	-10.7	-13.5	17.5	0
1.155	-8.55432	-2.09934	10.1697	-12.7	-9	16.9	0
1.16	-9.49608	-2.50482	10.60134	-16.1	-3.7	14.5	0
1.165	-10.54902	-2.9103	10.8564	-22	3	11.2	0
1.17	-11.26188	-3.38772	10.74522	-27.9	9.5	8.1	0
1.175	-12.1971	-3.42696	9.91464	-33.2	15.8	5.1	0
1.18	-11.56272	-1.4715	7.73028	-36.6	17	5.1	0
1.185	-7.31826	0.8436601	7.18746	-33.5	8.4	11.1	0
1.19	-4.80036	2.53752	7.985341	-27.3	1.6	16.8	0
1.195	-3.5643	4.60416	9.260641	-23	0.4	21.9	0
1.2	-2.289	6.26532	9.80346	-27	5.1	20.2	0
1.205	-1.83774	6.89316	9.47646	-33.4	8.8	16.5	0
1.21	-1.45842	6.6708	8.63934	-38	10.7	12.4	0
1.215	-1.23606	6.186841	7.808761	-39.6	12.2	8.7	0
1.22	-1.60884	5.41512	7.5537	-36.4	13.9	6.5	0
1.225	-2.289	4.9377	7.69758	-31.6	15.8	3.6	0
1.23	-3.26346	4.3818	8.13576	-28.6	16.8	1.5	0
1.235	-4.3491	3.94362	8.27964	-27	17.7	-0.1	0
1.24	-5.02926	3.38772	8.13576	-26.8	16.1	-0.7	0
1.245	-5.25162	2.87106	7.9134	-26.5	13.7	0.1	0
1.25	-5.25162	2.616	7.880701	-25.1	10.2	2.3	0
1.255	-5.02926	2.68794	8.09652	-23.3	7.9	4.3	0
1.26	-4.64994	3.2046	8.13576	-20.8	6.4	4.9	0
1.265	-4.20522	3.61008	8.16846	-19.1	5.1	5.3	0
1.27	-3.67548	3.68202	8.207701	-17.8	4	5.8	0
1.275	-3.22422	3.7932	8.207701	-17.2	3.4	6.5	0
1.28	-3.0738	3.94362	8.38428	-16.1	2.8	7.5	0
1.285	-3.26346	3.97632	8.63934	-15.1	3.9	8.3	0
1.29	-3.63624	3.90438	8.75052	-15.2	5.1	8.6	0
1.295	-3.86514	3.72126	8.5347	-16	5.5	8.4	0
1.3	-4.16598	3.34848	8.35158	-15.7	5.8	8.7	0
1.305	-4.38834	3.05418	8.2404	-14.6	5.7	8.7	0
1.31	-4.61724	3.34848	8.38428	-13.3	5.2	9.7	0
1.315	-4.76766	3.64932	8.38428	-12.6	4.8	10.6	0
1.32	-4.76766	3.83244	8.38428	-12.7	2.8	10.7	0
1.325	-4.64994	3.7932	8.09652	-13.2	1.5	10.7	0
1.33	-4.578001	3.57084	8.02458	-12.8	0.5	10.5	0
1.335	-4.53876	3.45966	8.02458	-11.7	-1.3	10.2	0
1.34	-4.578001	3.42696	8.13576	-10.3	-2.6	10.2	0
1.345	-4.46682	3.45966	8.27964	-8.6	-3.8	9.7	0
1.35	-4.38834	3.4989	8.35158	-8	-4.1	9.2	0
1.355	-4.3491	3.42696	8.35158	-7.4	-4.5	8.3	0
1.36	-4.16598	3.38772	8.2404	-6.1	-5.1	8	0
1.365	-4.0875	3.2046	8.207701	-4.5	-5.2	7.7	0
1.37	-4.12674	3.38772	8.2404	-3	-5.2	7.2	0
1.375	-4.20522	3.45966	8.207701	-1.6	-5.5	6.5	0
1.38	-4.20522	3.42696	8.13576	-0.8	-5.9	6.3	0
1.385	-4.12674	3.2046	7.952641	0.3	-6.7	6.3	0
1.39	-4.0875	2.98224	7.880701	1.6	-7.8	6.2	0
1.395	-4.16598	3.02148	7.952641	4.2	-9.4	7.2	0
1.4	-4.3164	3.09342	8.057281	6	-10.8	8	0
1.405	-4.38834	3.13266	8.312341	7.4	-12.3	8.5	0
1.41	-4.38834	3.4989	8.894401	7.7	-12.9	9.5	0
1.415	-4.38834	4.19868	9.33258	6.7	-12.3	9.3	0
1.42	-4.12674	4.46028	9.40452	5.2	-11.1	8.6	0
1.425	-3.8259	4.19868	9.110221	2.1	-10.1	8.4	0
1.43	-3.63624	3.7932	8.75052	-0.2	-9	8.4	0
1.435	-3.67548	3.57084	8.606641	-0.6	-7.6	8.7	0
1.44	-3.86514	3.57084	8.606641	0	-6.5	8.4	0
1.445	-4.01556	3.57084	8.63934	0	-5.6	8.8	0
1.45	-4.12674	3.4989	8.495461	-0.4	-5.8	9.3	0
1.455	-4.23792	3.4989	8.5347	0.1	-6	9.2	0
1.46	-3.90438	3.4989	8.5347	0.2	-6.6	9.5	0
1.465	-4.0875	3.64932	8.606641	-0.2	-6.9	10.6	0
1.47	-4.42758	3.86514	8.45622	-0.5	-6.2	10.7	0
1.475	-4.3164	3.83244	8.38428	-0.2	-7	10	0
1.48	-4.20522	3.64932	8.27964	0.1	-8.6	9.2	0
1.485	-4.49952	3.72126	8.42352	0.4	-8.4	8.5	0
1.49	-4.46682	4.0548	8.78322	1.7	-9.2	7.2	0
1.495	-4.38834	4.30986	8.894401	1.4	-9.2	6.2	0
1.5	-4.0548	3.94362	8.711281	0.4	-9	4.2	0
1.505	-3.8259	3.68202	8.5347	-0.4	-9.2	3.4	0
1.51	-3.93708	3.64932	8.63934	-0.5	-9	3.5	0
1.515	-4.0875	3.72126	8.711281	-0.5	-8.4	2.9	0
1.52	-4.23792	3.83244	8.67858	-1	-8.1	3	0
1.525	-4.3164	3.68202	8.5674	-1.6	-8.4	2.3	0
1.53	-4.20522	3.72126	8.495461	-1.3	-8.9	2.2	0
1.535	-3.63624	3.64932	8.75052	-0.8	-9.8	2.8	0
1.54	-3.71472	3.53814	8.63934	-1.8	-10.2	3.9	0
1.545	-3.8259	3.61008	8.495461	-1.7	-9.1	4.2	0
1.55	-3.78666	3.4989	8.495461	-1.7	-9.4	4.5	0
1.555	-3.93708	3.57084	8.495461	-1.3	-9.8	4.8	0
1.56	-4.0548	3.61008	8.495461	-0.6	-9.3	4.5	0
1.565	-4.0875	3.64932	8.45622	-0.7	-9.5	3.9	0
1.57	-3.93708	3.53814	8.38428	0.1	-10.1	3.2	0
1.575	-3.97632	3.53814	8.45622	0.8	-10.9	3.4	0
1.58	-3.45312	3.64932	8.711281	1.1	-12.4	3.7	0
1.585	-3.37464	3.68202	8.894401	0.2	-12.8	4.5	0
1.59	-3.8259	3.7932	8.711281	-0.7	-10.3	5.4	0
1.595	-3.5643	3.68202	8.78322	-0.2	-9.7	4.9	0
1.6	-3.5643	3.45966	8.67858	0	-9.8	5.1	0
1.605	-3.52506	3.53814	8.67858	0.4	-8.8	4.6	0
1.61	-3.8259	3.4989	8.5347	0.8	-7.9	4.3	0
1.615	-3.93708	3.57084	8.606641	1.5	-7	4.1	0
1.62	-3.86514	3.57084	8.5347	1.6	-6.7	3.4	0
1.625	-3.75396	3.53814	8.495461	2.1	-7.2	3.6	0
1.63	-3.63624	3.57084	8.495461	2.4	-7.9	3.8	0
1.635	-3.86514	3.75396	8.63934	2.1	-8.4	4.4	0
1.64	-3.0738	3.75396	9.07752	2.3	-9.7	5.5	0
1.645	-3.41388	3.64932	9.03828	1.2	-9.5	6.8	0
1.65	-3.63624	3.86514	9.00558	0	-7.7	8.1	0
1.655	-3.97632	3.94362	8.82246	-0.4	-6.9	8	0
1.66	-3.75396	3.75396	8.63934	-0.7	-7.2	7	0
1.665	-3.8259	3.64932	8.495461	-0.9	-7	6.4	0
1.67	-4.0548	3.53814	8.45622	-0.2	-6.4	5.5	0
1.675	-4.27716	3.57084	8.42352	0.9	-6.7	5.1	0
1.68	-4.3164	3.72126	8.45622	1.8	-6.8	3.8	0
1.685	-3.97632	3.7932	8.5674	2.3	-7.5	2.3	0
1.69	-3.67548	3.72126	8.67858	2.5	-8.3	2	0
1.695	-3.45312	3.72126	8.78322	2.6	-8.8	2.5	0
1.7	-3.41388	3.68202	8.93364	2.4	-8.4	3	0
1.705	-3.52506	3.83244	8.96634	1.5	-7.8	3.4	0
1.71	-3.60354	3.94362	9.03828	0.7	-7.1	3.9	0
1.715	-3.75396	3.97632	8.82246	-0.2	-6.4	3.7	0
1.72	-3.37464	3.94362	8.8617	-0.2	-6.9	3.7	0
1.725	-2.74026	3.75396	9.00558	-0.3	-9	4.6	0
1.73	-3.0738	3.75396	8.93364	-2.1	-7.7	6.2	0
1.735	-3.75396	3.97632	8.82246	-3.1	-4.7	6.5	0
1.74	-4.0548	3.83244	8.63934	-3.4	-5.1	5.6	0
1.745	-4.16598	3.72126	8.38428	-3	-5.1	4.6	0
1.75	-4.16598	3.53814	8.2404	-2.2	-5	2.9	0
1.755	-4.3164	3.45966	8.207701	-1.1	-5.3	1.3	0
1.76	-4.0548	3.61008	8.5674	1.1	-6.1	0.4	0
1.765	-3.48582	3.64932	8.78322	1.8	-7.5	0	0
1.77	-3.15228	3.57084	8.894401	1.3	-7.4	0.5	0
1.775	-3.00186	3.57084	8.8617	0.9	-7.1	0.8	0
1.78	-3.18498	3.53814	8.67858	0.8	-6.3	1.7	0
1.785	-3.48582	3.53814	8.495461	0.8	-5.8	2.5	0
1.79	-3.67548	3.4989	8.2404	0.8	-5.5	2.7	0
1.795	-3.8259	3.42696	8.312341	2.2	-6.8	2.7	0
1.8	-3.78666	3.4989	8.495461	3.5	-7.6	2	0
1.805	-3.75396	3.7932	8.8617	3.9	-8	2.6	0
1.81	-3.60354	4.0548	9.00558	3.6	-7.9	1.6	0
1.815	-3.41388	4.01556	8.894401	2.8	-7.7	1.4	0
1.82	-3.3354	3.83244	8.711281	2.3	-7.4	1.8	0
1.825	-3.52506	3.7932	8.75052	2.1	-7.1	1.4	0
1.83	-3.60354	3.90438	8.8617	1.8	-6	1.1	0
1.835	-3.75396	3.94362	8.78322	1.9	-6	0.6	0
1.84	-3.67548	3.90438	8.75052	1.6	-6.4	0.2	0
1.845	-3.5643	3.75396	8.606641	1.9	-6.5	-0.3	0
1.85	-3.48582	3.68202	8.63934	2.1	-6.3	-0.7	0
1.855	-3.41388	3.68202	8.63934	2.6	-6.7	-0.8	0
1.86	-3.3027	3.68202	8.75052	3.2	-6.4	-0.9	0
1.865	-3.3354	3.72126	8.82246	3.7	-6.7	-0.3	0
1.87	-3.37464	3.75396	8.75052	3.7	-6.5	-0.3	0
1.875	-3.3027	3.75396	8.78322	3.7	-6.2	-0.2	0
1.88	-3.41388	3.72126	8.63934	3.9	-6.3	0.3	0
1.885	-3.37464	3.57084	8.67858	4.2	-6.2	0.4	0
1.89	-3.41388	3.68202	8.93364	5	-6.3	1.1	0
1.895	-3.48582	4.0548	9.293341	5.3	-5.7	0.9	0
1.9	-3.37464	4.3491	9.36528	4.4	-5	0.2	0
1.905	-3.00186	4.01556	9.00558	3	-4.3	-1.1	0
1.91	-2.92338	3.75396	8.711281	2.5	-3	-1.6	0
1.915	-3.15228	3.57084	8.67858	2.9	-1.8	-1.1	0
1.92	-3.41388	3.75396	8.8617	3.5	-1.4	-0.9	0
1.925	-3.52506	3.90438	8.894401	3.9	-1.1	-0.9	0
1.93	-3.45312	3.90438	8.67858	3.8	-0.9	-0.9	0
1.935	-3.45312	3.61008	8.45622	3.7	-1.3	-1.2	0
1.94	-3.45312	3.57084	8.5674	4.5	-2.3	-0.7	0
1.945	-3.5643	3.72126	8.711281	4.9	-2.5	-0.5	0
1.95	-3.48582	3.97632	8.8617	5.4	-3	-0.3	0
1.955	-3.45312	3.86514	8.67858	4.9	-2.9	-1.1	0
1.96	-3.3027	3.68202	8.5674	5	-3.3	-1.4	0
1.965	-3.3027	3.61008	8.78322	5.9	-3.5	-1.3	0
1.97	-3.48582	4.12674	9.293341	5.9	-2.2	-1	0
1.975	-3.45312	4.49298	9.5157	4.9	-1	-1.5	0
1.98	-3.26346	4.53222	9.260641	3.1	0.4	-3.5	0
1.985	-3.11304	4.0548	8.711281	1.4	1.1	-4.9	0
1.99	-3.22422	3.68202	8.42352	0.8	1.3	-5.5	0
1.995	-3.45312	3.4989	8.27964	1.5	1.2	-5	0
2	-3.71472	3.42696	8.35158	2.8	0	-4.9	0
2.005	-3.8259	3.4989	8.16846	3.9	-1.5	-4.5	0
2.01	-3.75396	3.31578	8.057281	5.1	-3.9	-3.5	0
2.015	-3.67548	3.09342	7.76952	6.4	-7.4	-2.9	0
2.02	-3.60354	2.83836	7.481761	8.4	-11.3	-1.2	0
2.025	-3.5643	2.57676	7.403281	11.2	-16.8	1.8	0
2.03	-3.71472	2.68794	7.69758	13.5	-22.2	4.9	0
2.035	-3.75396	3.09342	8.057281	15.3	-26.4	7.2	0
2.04	-3.5643	3.42696	8.27964	16.2	-30.2	8.5	0
2.045	-3.3027	3.38772	8.13576	16.3	-34.7	10.4	0
2.05	-3.22422	3.2046	8.35158	15.7	-39.2	11.8	0
2.055	-3.22422	3.57084	9.260641	14.7	-42.7	13.5	0
2.06	-3.3354	4.56492	9.986581	12.1	-43.1	13.8	0
2.065	-2.92338	5.04888	9.692281	8.8	-40.6	11.9	0
2.07	-2.47212	4.19868	9.14946	4.4	-37.1	9.6	0
2.075	-2.47212	3.42696	9.03828	1.4	-34.1	8	0
2.08	-2.89068	3.68202	9.5484	1.1	-32	8.3	0
2.085	-3.18498	4.71534	10.09122	2	-26.8	7.9	0
2.09	-2.92338	5.30394	10.01928	1.6	-19.2	5.7	0
2.095	-2.47212	4.9704	9.5157	0.4	-11.5	3.4	0
2.1	-2.51136	4.3491	9.2214	-0.9	-6.9	1.7	0
2.105	-2.92338	4.30986	9.14946	0	-4.7	1.1	0
2.11	-3.26346	4.6761	9.188701	1.6	-2.1	-0.1	0
2.115	-3.3027	4.49298	9.00558	1.6	-1	-1.2	0
2.12	-3.22422	3.90438	8.75052	1.1	-0.7	-1.6	0
2.125	-3.11304	3.75396	8.82246	1.1	-1	-2.1	0
2.13	-3.0411	3.94362	9.03828	2.6	-1.2	-2.1	0
2.135	-2.89068	4.0875	9.03828	3.2	-0.7	-2.1	0
2.14	-2.85144	3.90438	8.93364	2	0	-1.6	0
2.145	-2.89068	3.75396	8.93364	1.6	0.6	-1.4	0
2.15	-2.92338	3.83244	8.75052	1.9	0.2	-0.6	0
2.155	-3.0738	3.75396	8.75052	2.5	0	-0.3	0
2.16	-3.11304	3.72126	8.63934	1.9	-0.8	-0.4	0
2.165	-3.15228	3.68202	8.63934	1.6	-1.6	0.5	0
2.17	-3.0411	3.7932	8.606641	1.8	-4	1.4	0
2.175	-3.11304	3.7932	8.63934	2.1	-6.3	1.8	0
2.18	-3.0411	3.86514	8.67858	2.2	-7.3	2.3	0
2.185	-3.00186	3.86514	8.75052	1.9	-8.4	2.4	0
2.19	-3.0738	3.94362	8.67858	1.5	-9.8	2.3	0
2.195	-3.0738	3.94362	8.711281	1.6	-11.4	2.7	0
2.2	-3.11304	3.86514	8.67858	1.1	-12.9	3.5	0
2.205	-3.18498	3.75396	8.78322	0.4	-14.9	3.5	0
2.21	-3.22422	3.86514	8.78322	-0.2	-16.8	4.3	0
2.215	-3.18498	4.0875	8.894401	-0.5	-17.5	3.9	0
2.22	-2.89068	4.0875	8.8617	-1	-17.6	3.2	0
2.225	-2.92338	3.90438	8.82246	-1.3	-17.7	2.9	0
2.23	-2.92338	3.94362	8.93364	-1.5	-17.3	2	0
2.235	-2.74026	3.97632	8.93364	-1.4	-17.1	1.1	0
2.24	-2.62254	4.0875	8.93364	-1.4	-16.5	0	0
2.245	-2.51136	4.27062	9.07752	-1.3	-15.5	-0.6	0
2.25	-2.62254	4.15944	9.110221	-0.7	-13.3	-1.8	0
2.255	-2.74026	4.0548	8.96634	-1.6	-12.8	-2.9	0
2.26	-2.77296	4.0548	9.03828	-2.3	-12	-3	0
2.265	-2.85144	4.12674	9.00558	-2.3	-10.8	-3.9	0
2.27	-2.74026	4.15944	9.00558	-1.8	-10.3	-4	0
2.275	-2.74026	4.19868	8.93364	-1.6	-9.7	-4.1	0
2.28	-2.74026	4.15944	9.07752	-1.6	-9.8	-4.8	0
2.285	-2.58984	4.19868	9.03828	-1.8	-9.1	-4.6	0
2.29	-2.43942	4.19868	8.606641	-2.4	-8.8	-5.2	0
2.295	-3.11304	4.0548	9.5157	-3.2	-9.6	-5.1	0
2.3	-2.89068	3.94362	8.93364	-3	-7.5	-5.6	0
2.305	-2.77296	4.15944	9.07752	-2.7	-7.5	-5.2	0
2.31	-2.70102	4.12674	9.14946	-2.1	-6.4	-5.6	0
2.315	-2.62254	4.0548	9.00558	-1.8	-5.9	-5.4	0
2.32	-2.66178	4.0548	9.03828	-1.6	-5.2	-5.6	0
2.325	-2.74026	4.12674	9.03828	-1.4	-4.6	-5.4	0
2.33	-2.70102	4.0875	9.07752	-1.1	-3.9	-5.1	0
2.335	-2.77296	4.01556	9.00558	-0.7	-3.7	-4.7	0
2.34	-2.8122	3.90438	9.00558	-1.4	-3.2	-4.9	0
2.345	-2.77296	3.94362	8.93364	-2	-2.8	-4.8	0
2.35	-2.77296	3.97632	8.96634	-2.1	-3.5	-4.7	0
2.355	-2.70102	3.90438	8.96634	-2.3	-3.7	-4	0
2.36	-2.77296	3.94362	8.93364	-2.8	-3.7	-3.7	0
2.365	-2.77296	3.97632	8.93364	-2.8	-3.2	-3.7	0
2.37	-2.77296	3.94362	9.03828	-2.9	-3.2	-3.6	0
2.375	-2.85144	4.01556	8.96634	-3.2	-3.3	-3.9	0
2.38	-3.00186	3.86514	8.93364	-3.7	-3.8	-3.6	0
2.385	-3.0411	3.7932	8.8617	-3.9	-4.4	-3.9	0
2.39	-3.0411	3.7932	8.96634	-4.2	-5.1	-3.2	0
2.395	-3.11304	3.61008	8.96634	-4.2	-6.2	-2.8	0
2.4	-2.8122	3.83244	9.00558	-4.9	-6.3	-2.5	0
2.405	-2.70102	3.90438	9.110221	-4.6	-6.5	-1.8	0
2.41	-2.8122	3.83244	8.93364	-5.7	-6.3	-2.1	0
2.415	-2.85144	3.90438	9.03828	-4.7	-6.4	-1.9	0
2.42	-2.8122	3.94362	8.93364	-4.8	-6.9	-2.1	0
2.425	-2.62254	3.90438	9.03828	-4.9	-6.8	-2.2	0
2.43	-2.62254	3.86514	9.03828	-5.4	-6.7	-1.6	0
2.435	-2.3217	3.97632	9.07752	-5.3	-6.5	-1.4	0
2.44	-2.43942	3.90438	9.07752	-4.6	-5.6	-1.4	0
2.445	-2.51136	3.83244	9.07752	-4.6	-4.9	-1.8	0
2.45	-2.5506	3.83244	9.07752	-4.4	-4.4	-1.8	0
2.455	-2.47212	3.83244	9.14946	-4.3	-3.9	-1.9	0
2.46	-2.43942	3.75396	9.188701	-3.7	-3.6	-1.8	0
2.465	-2.43942	3.68202	9.14946	-3.8	-3.3	-1.6	0
2.47	-2.40018	3.68202	9.110221	-3.5	-2.2	-1.3	0
2.475	-2.47212	3.72126	9.14946	-2.9	-1.9	-0.6	0
2.48	-2.5506	3.68202	9.07752	-3.2	-1.2	-1.2	0
2.485	-2.5506	3.68202	9.07752	-3.1	-0.4	-1	0
2.49	-2.58984	3.75396	9.110221	-3.2	0	-1.1	0
2.495	-2.5506	3.7932	9.03828	-2.5	0	-0.2	0
2.5	-2.62254	3.7932	9.110221	-2.1	0.1	-0.3	0
2.505	-2.70102	3.83244	9.07752	-2.5	0.2	-0.5	0
2.51	-2.74026	3.7932	9.07752	-2.3	0.3	-0.4	0
2.515	-2.70102	3.7932	9.110221	-2.4	0.4	-0.4	0
2.52	-2.74026	3.86514	9.03828	-2	0.2	-0.6	0
2.525	-2.85144	3.83244	9.03828	-1.8	-0.1	-0.2	0
2.53	-2.89068	3.83244	8.96634	-2.2	-0.1	-0.4	0
2.535	-2.89068	3.83244	9.07752	-1.9	-0.4	-0.1	0
2.54	-2.85144	3.7932	9.07752	-2.1	-0.7	0	0
2.545	-2.85144	3.86514	9.00558	-2.2	-1.2	0.3	0
2.55	-2.92338	3.75396	9.03828	-2.5	-1.6	0.3	0
2.555	-2.96262	3.72126	8.93364	-2.6	-2.2	0.3	0
2.56	-2.92338	3.90438	8.894401	-2.5	-2.8	0.1	0
2.565	-2.85144	3.86514	9.00558	-2.4	-3.7	0.3	0
2.57	-2.8122	3.7932	9.07752	-3	-4.4	1.1	0
2.575	-2.77296	3.75396	9.00558	-3.2	-4.6	0.9	0
2.58	-2.74026	3.7932	9.03828	-3.4	-5.1	0.7	0
2.585	-2.62254	3.72126	9.07752	-2.8	-5.1	0.9	0
2.59	-2.58984	3.83244	9.07752	-2.8	-5.1	0.6	0
2.595	-2.62254	3.7932	9.07752	-3.2	-5	0.7	0
2.6	-2.58984	3.75396	9.110221	-3	-5	0.4	0
2.605	-2.5506	3.75396	9.07752	-3	-4.6	0.6	0
2.61	-2.66178	3.72126	9.110221	-2.3	-4.2	0.6	0
2.615	-2.58984	3.75396	9.03828	-2.5	-4.6	0	0
2.62	-2.58984	3.7932	9.03828	-2.2	-4.8	0	0
2.625	-2.51136	3.83244	9.110221	-1.7	-4.2	0.1	0
2.63	-2.47212	3.7932	9.14946	-1.6	-3.7	0	0
2.635	-2.66178	3.72126	9.03828	-1.8	-2.9	-0.3	0
2.64	-2.62254	3.68202	9.07752	-1.4	-2.9	0	0
2.645	-2.5506	3.72126	9.14946	-1.5	-2.8	0	0
2.65	-2.40018	3.75396	9.14946	-1.5	-2.8	0.1	0
2.655	-2.40018	3.7932	9.14946	-1.1	-2.6	0.4	0
2.66	-2.5506	3.75396	9.110221	-1	-2.1	-0.1	0
2.665	-2.58984	3.75396	9.07752	-1.1	-1.6	-0.1	0
2.67	-2.5506	3.75396	9.14946	-0.6	-1.1	-0.2	0
2.675	-2.47212	3.68202	9.14946	-0.7	-1	-0.1	0
2.68	-2.47212	3.72126	9.14946	-0.7	-1.2	0	0
2.685	-2.5506	3.68202	9.14946	-0.2	-0.8	-0.5	0
2.69	-2.5506	3.72126	9.14946	0	-0.5	-0.3	0
2.695	-2.58984	3.68202	9.188701	0	-0.7	-0.7	0
2.7	-2.58984	3.64932	9.188701	0.4	0	-0.8	0
2.705	-2.70102	3.61008	9.14946	0.7	0	-0.6	0
2.71	-2.62254	3.75396	9.110221	0.7	-0.3	-0.7	0
2.715	-2.62254	3.72126	9.110221	0.7	-0.2	0.3	0
2.72	-2.5506	3.75396	9.14946	0.7	-0.1	0	0
2.725	-2.62254	3.68202	9.07752	0.7	0	0	0
2.73	-2.62254	3.72126	9.07752	1.1	0.2	0.2	0
2.735	-2.51136	3.7932	9.07752	1.4	0.2	-0.2	0
2.74	-2.51136	3.7932	9.188701	1.2	0.2	0.1	0
2.745	-2.51136	3.86514	9.07752	1.2	0.8	0	0
2.75	-2.58984	3.75396	9.110221	0.7	0.7	0.7	0
2.755	-2.70102	3.45966	9.03828	0.4	0.5	0.9	0
2.76	-2.77296	3.61008	9.03828	0.4	0.4	0.2	0
2.765	-2.70102	3.68202	9.07752	0.7	0.4	0.9	0
2.77	-2.70102	3.68202	9.07752	0.2	0.2	1.4	0
2.775	-2.74026	3.75396	9.00558	0.1	-0.1	1.6	0
2.78	-2.77296	3.61008	9.07752	-0.6	-0.4	1.5	0
2.785	-2.74026	3.61008	9.07752	-0.4	-0.4	2.2	0
2.79	-2.70102	3.61008	9.110221	-0.4	-0.3	2.5	0
2.795	-2.58984	3.68202	9.03828	0	-0.8	2.8	0
2.8	-2.5506	3.72126	9.2214	-0.2	-0.9	3.4	0
2.805	-2.58984	3.75396	9.188701	0	-0.8	3.5	0
2.81	-2.47212	3.7932	9.110221	-0.3	-0.5	3.6	0
2.815	-2.51136	3.68202	9.188701	0.2	0	3.7	0
2.82	-2.47212	3.64932	9.188701	0.8	0.1	4.1	0
2.825	-2.51136	3.75396	9.14946	1.4	0.7	4	0
2.83	-2.62254	3.72126	9.260641	2.3	1.1	3.9	0
2.835	-2.66178	3.57084	9.260641	3.7	1.6	4.7	0
2.84	-2.66178	3.38772	9.293341	2.3	1.1	3.9	0
2.845	-2.66178	3.38772	9.293341	5.3	2.8	5.7	0
2.85	-2.70102	3.4989	9.36528	8.3	4.2	7.5	0
2.855	-2.74026	3.53814	9.40452	10.9	5.3	8.8	0
2.86	-2.77296	3.57084	9.437221	14.1	6.7	10	0
2.865	-3.11304	3.53814	9.5157	16.8	7.8	11.6	0
2.87	-3.22422	3.45966	9.587641	19.3	7.7	14.1	0
2.875	-3.15228	3.34848	9.692281	22.2	7.1	16.5	0
2.88	-3.3027	3.38772	9.80346	27.3	8.1	19.3	0
2.885	-3.26346	3.42696	9.76422	33.8	9.1	23.6	0
2.89	-3.75396	3.64932	9.659581	40.1	10.7	28.1	0
2.895	-4.68918	3.72126	9.986581	47.3	13.3	34.7	0
2.9	-5.14044	3.38772	10.24164	55	14.2	40.1	0
2.905	-4.20522	3.24384	10.34628	65	11.1	45.8	0
2.91	-3.67548	3.13266	10.38552	76.9	9.1	51.9	0
2.915	-3.37464	3.2046	10.27434	90.5	10.3	58.8	0
2.92	-3.22422	3.02148	10.27434	110.3	16.3	68.4	0
2.925	-3.5643	2.98224	10.27434	126.2	21.4	76.9	0
2.93	-3.67548	2.87106	10.41822	142.7	25.6	84.3	0
2.935	-3.52506	2.79912	10.41822	158.2	28.4	90.2	0
2.94	-3.37464	3.09342	10.71252	173.8	28.7	95.4	0
2.945	-2.85144	3.31578	10.8564	186.9	28.7	98.7	0
2.95	-2.43942	3.34848	10.71252	194.5	29.2	101.9	0
2.955	-2.51136	3.57084	10.49016	202.8	31	105	0
2.96	-2.77296	4.0548	10.45746	211.6	32.2	106.7	0
2.965	-2.77296	4.60416	10.1697	219.6	31.6	107.1	0
2.97	-2.66178	4.78728	10.09122	228.1	29.3	105.8	0
2.975	-2.85144	4.9377	9.91464	234	28	105	0
2.98	-3.22422	5.37588	9.76422	239.3	25.9	103.4	0
2.985	-3.18498	5.19276	9.36528	244.3	20.2	101	0
2.99	-2.92338	5.30394	9.36528	247.4	17.1	96.2	0
2.995	-2.85144	5.67672	9.33258	250.6	14.3	91.8	0
3	-2.62254	5.85984	9.07752	252.4	9.3	89.6	0
3.005	-2.43942	5.67672	8.75052	251.6	5.3	87.1	0
3.01	-2.40018	5.78136	8.75052	248.2	3.4	84	0
3.015	-2.74026	5.89254	8.78322	243.4	1.6	80.6	0
3.02	-2.92338	6.114901	9.110221	235.8	0.4	75.1	0
3.025	-2.85144	6.409201	10.01928	224.8	2.4	66.7	0
3.03	-3.60354	6.186841	11.1834	202.5	12.1	52.1	0
3.035	-5.02926	4.89846	12.77916	179	23.8	37.6	0
3.04	-6.49422	2.83836	13.54434	149.2	30.1	25.9	0
3.045	-7.507921	0.6213	13.32852	117.8	30.3	16	0
3.05	-7.808761	-1.32108	12.77916	89.8	24.4	6.7	0
3.055	-7.507921	-2.75988	11.94858	58.8	15.5	-6.7	0
3.06	-7.05666	-3.38772	11.58234	38.9	10.1	-18.2	0
3.065	-6.71658	-3.2046	11.5104	21.5	6.7	-30.5	0
3.07	-6.94548	-2.68794	11.69352	4.4	4.6	-42.5	0
3.075	-7.3575	-2.13204	12.30828	-14.7	1.1	-52.7	0
3.08	-7.3575	-1.10526	13.07346	-35.4	-5.9	-60.9	0
3.085	-6.82776	-0.0327	13.5051	-58.1	-16.8	-66	0
3.09	-5.74212	0.54936	13.36122	-89.5	-28.9	-70.2	0
3.095	-4.76766	0.36624	12.8511	-113.9	-34.5	-73.1	0
3.1	-4.16598	0.21582	12.05322	-135.4	-34.7	-75.1	0
3.105	-3.93708	0.14388	10.8564	-154.3	-31.8	-78	0
3.11	-4.01556	-0.10464	9.62034	-169.8	-27.6	-79.8	0
3.115	-4.12674	-0.25506	8.606641	-183.1	-23.7	-80.2	0
3.12	-4.20522	-0.0327	8.16846	-188.5	-22.7	-79.8	0
3.125	-4.23792	0.7717201	7.880701	-191.3	-21.9	-80.8	0
3.13	-4.53876	1.58268	7.985341	-193.3	-20.1	-83.3	0
3.135	-4.91808	2.39364	8.02458	-194.8	-17.9	-86.3	0
3.14	-5.40204	2.9103	7.84146	-197.5	-16.8	-91.9	0
3.145	-5.78136	3.27654	7.73028	-199.5	-17	-95.7	0
3.15	-5.96448	3.64932	7.586401	-200.4	-19.4	-98.9	0
3.155	-5.96448	3.97632	7.44252	-201.3	-22.1	-101.2	0
3.16	-5.78136	4.30986	7.37058	-200.1	-23.5	-103.6	0
3.165	-5.48052	4.75458	7.298641	-197.4	-23.6	-106.1	0
3.17	-5.3628	5.16006	7.298641	-194.8	-21.7	-106.8	0
3.175	-5.29086	5.59824	7.37058	-191.9	-18.9	-107.5	0
3.18	-5.21892	6.082201	7.37058	-188.5	-15.7	-106.8	0
3.185	-5.1012	6.63156	7.403281	-184.5	-11.6	-105.8	0
3.19	-5.1012	7.18746	7.481761	-180.3	-7.9	-103.7	0
3.195	-5.14044	7.91994	7.5537	-176.3	-5.1	-100.1	0
3.2	-5.02926	8.547781	7.586401	-172.7	-2.5	-96.1	0
3.205	-4.8396	9.06444	7.51446	-169.7	-1.1	-91.9	0
3.21	-4.578001	9.397981	7.33134	-166.2	0.6	-87.7	0
3.215	-4.16598	9.50916	6.899701	-162.4	3	-83.4	0
3.22	-3.78666	9.50916	6.20646	-157	5.5	-78.1	0
3.225	-3.45312	9.35874	5.591701	-147.2	8.6	-70.2	0
3.23	-3.11304	9.43068	5.15352	-136.2	10.5	-63.3	0
3.235	-2.58984	9.83616	5.22546	-122.5	12.3	-56.4	0
3.24	-2.09934	10.61442	5.40858	-108.2	14.5	-49	1
3.245	-1.49766	11.49732	5.120821	-94.9	17.1	-43.4	1
3.25	-1.23606	12.60258	3.70164	-82.5	17.2	-37.7	1
3.255	-1.49766	13.41354	1.81158	-64.4	11.9	-27.3	1
3.26	-0.9352201	14.5188	-0.32046	-32	-9.2	-7.9	1
3.265	2.5506	16.5462	-1.55652	-0.2	-34.7	13.7	1
3.27	6.3765	19.4238	-1.15758	29.8	-52.7	35.4	1
3.275	7.42944	22.66764	0.8698201	56.7	-60.4	54	1
3.28	6.19338	25.28364	4.35564	73.5	-60.8	66.4	1
3.285	4.64994	27.16716	7.952641	74.6	-60.9	79.3	1
3.29	4.0548	27.31104	10.67328	55	-61.6	86.2	1
3.295	4.27716	25.57794	10.81716	22.9	-58.2	83.9	1
3.3	5.14044	21.81744	8.75052	-9	-47.2	70.4	1
3.305	5.17968	16.99092	5.9514	-32.6	-33.4	55.2	1
3.31	4.68918	12.30828	3.48582	-45.8	-29.4	48.4	1
3.315	3.97632	9.76422	2.9757	-44.3	-37.9	50.6	1
3.32	3.52506	8.436601	5.48052	-26.7	-56.4	50.8	1
3.325	2.8122	7.62564	8.82246	-20.5	-65.2	39.8	1
3.33	1.308	6.44844	10.60134	-24.5	-58.7	22.9	1
3.335	-0.18312	4.15944	11.29458	-30.3	-45	7.7	1
3.34	-0.63438	1.13796	11.25534	-37.5	-33.2	-0.7	1
3.345	-0.41202	-0.10464	11.54964	-39.4	-23.3	1.1	1
3.35	-2.62254	0.51012	11.43846	-31.2	-10.5	5	1
3.355	-3.86514	2.21052	11.1834	-24.6	-2.1	9.8	1
3.36	-4.64994	3.97632	9.842701	-21	0.4	15.1	1
3.365	-4.99002	5.08158	8.96634	-17.1	-0.7	16.8	1
3.37	-4.68918	5.34318	8.8617	-15.8	-4.3	12.1	1
3.375	-3.41388	5.04888	9.03828	-17.6	-8.6	7.9	1
3.38	-1.45842	4.27062	9.2214	-16.8	-10.9	3.5	1
3.385	-0.14388	3.53814	9.5484	-16.4	-10.7	0.6	1
3.39	-0.11118	3.24384	9.62034	-17.2	-6.3	0.7	1
3.395	-1.308	3.42696	9.47646	-18.1	0.1	3.1	1
3.4	-2.74026	4.0548	8.96634	-17.3	2.2	4.7	1
3.405	-4.12674	4.82652	8.78322	-16.8	1.6	4.9	1
3.41	-4.68918	5.487061	8.495461	-15.3	-0.4	4.2	1
3.415	-3.97632	5.41512	8.82246	-12.9	-4	2	1
3.42	-2.3217	4.89846	9.03828	-12	-7.2	-0.5	1
3.425	-0.8632801	4.3491	9.293341	-11.7	-7.5	-2.5	1
3.43	-0.44472	4.12674	9.36528	-10.7	-3.7	-4.1	1
3.435	-0.9352201	4.01556	9.40452	-9.5	-0.2	-3.9	1
3.44	-1.94892	3.94362	9.40452	-8.1	2.3	-4	1
3.445	-2.74026	3.97632	9.2214	-6.3	4.1	-5.2	1
3.45	-2.92338	3.7932	9.14946	-5.3	3.5	-5.4	1
3.455	-2.8122	3.75396	9.2214	-4.9	2.7	-4.8	1
3.46	-2.51136	3.72126	9.07752	-4.3	2	-4.8	1
3.465	-2.40018	3.83244	9.03828	-3.7	1.4	-4.1	1
3.47	-2.43942	3.90438	9.110221	-3.7	1.4	-3.5	1
3.475	-2.36094	4.01556	9.07752	-3.5	1.2	-3.6	1
3.48	-2.36094	4.0548	9.110221	-3.2	1.1	-3.9	1
3.485	-2.0601	4.01556	9.110221	-3.2	0.8	-4.5	1
3.49	-1.87698	3.86514	9.2214	-3.4	0.9	-4.6	1
3.495	-1.7985	3.86514	9.2214	-3.5	1.8	-4.7	1
3.5	-1.83774	3.83244	9.293341	-3.4	3	-5.6	1
3.505	-1.90968	3.86514	9.14946	-2.6	4.2	-6.2	1
3.51	-2.0274	3.86514	9.2214	-2.8	4.7	-6.9	1
3.515	-2.17128	3.83244	9.14946	-3.4	5.3	-6.9	1
3.52	-2.3217	3.72126	9.2214	-3.7	5.3	-6.9	1
3.525	-2.36094	3.68202	9.188701	-3.1	5.5	-6.7	1
3.53	-2.51136	3.57084	9.2214	-3.2	5.6	-6.6	1
3.535	-2.62254	3.57084	9.14946	-3.6	5.6	-5.5	1
3.54	-2.62254	3.61008	9.14946	-3.2	5.2	-4.4	1
3.545	-2.58984	3.64932	9.188701	-3.2	4.5	-3.5	1
3.55	-2.5506	3.61008	9.14946	-3.2	4	-3	1
3.555	-2.43942	3.68202	9.2214	-3.7	3.9	-2.7	1
3.56	-2.43942	3.75396	9.110221	-3.4	3.9	-2.3	1
3.565	-2.47212	3.64932	9.188701	-3	3.9	-1.4	1
3.57	-2.47212	3.72126	9.260641	-3.3	3.7	-1.6	1
3.575	-2.43942	3.7932	9.14946	-2.8	3.9	-1.1	1
3.58	-2.47212	3.7932	9.14946	-2.8	3.5	-1.4	1
3.585	-2.5506	3.68202	9.188701	-2.5	3.6	-1.4	1
3.59	-2.58984	3.75396	9.110221	-2.8	3.8	-1.2	1
3.595	-2.70102	3.72126	9.14946	-2.1	3.5	-1.2	1
3.6	-2.74026	3.72126	9.188701	-1.8	3.1	-0.9	1
3.605	-2.74026	3.72126	9.03828	-2	2.1	-1.2	1
3.61	-2.8122	3.68202	9.110221	-1.6	1.1	-0.8	1
3.615	-2.8122	3.75396	9.03828	-1.4	0.8	-0.1	1
3.62	-2.85144	3.75396	9.03828	-2.1	0.1	-0.2	1
3.625	-2.77296	3.68202	9.14946	-2.7	-0.8	0.4	1
3.63	-2.77296	3.68202	9.07752	-2.6	-1.4	0.6	1
3.635	-2.74026	3.68202	9.07752	-2.3	-1.8	1.4	1
3.64	-2.62254	3.7932	9.110221	-2.6	-2.7	1.4	1
3.645	-2.47212	3.7932	9.14946	-2.9	-3.1	1.3	1
3.65	-2.40018	3.75396	9.14946	-2.8	-3.8	1.6	1
3.655	-2.47212	3.83244	9.14946	-3	-4.2	2.1	1
3.66	-2.43942	3.83244	9.14946	-3.1	-3.9	1.5	1
3.665	-2.40018	3.83244	9.14946	-2.8	-3.9	1.4	1
3.67	-2.3217	3.7932	9.110221	-3	-4.4	1.7	1
3.675	-2.289	3.7932	9.188701	-2.9	-4.2	1.7	1
3.68	-2.3217	3.75396	9.188701	-2.9	-3.9	1.1	1
3.685	-2.289	3.72126	9.260641	-3	-3.5	0.5	1
3.69	-2.24976	3.72126	9.2214	-2.6	-3.7	0.6	1
3.695	-2.3217	3.75396	9.188701	-2.3	-3.1	0.4	1
3.7	-2.289	3.68202	9.188701	-2.2	-2.7	0.5	1
3.705	-2.289	3.64932	9.2214	-2.5	-2.2	-0.1	1
3.71	-2.21052	3.75396	9.14946	-2.1	-2.3	0.1	1
3.715	-2.13858	3.68202	9.188701	-1.6	-1.9	0.1	1
3.72	-2.13858	3.75396	9.188701	-1.6	-1.3	0.5	1
3.725	-2.24976	3.75396	9.14946	-1.7	-1.2	0.2	1
3.73	-2.13858	3.75396	9.2214	-1.6	-0.8	0	1
3.735	-2.21052	3.61008	9.260641	-1.8	-0.4	0	1
3.74	-2.24976	3.64932	9.188701	-1.8	-0.2	-0.2	1
3.745	-2.289	3.64932	9.188701	-1.4	-0.2	0.3	1
3.75	-2.3217	3.64932	9.260641	-1.6	0	0	1
3.755	-2.40018	3.57084	9.2214	-2.5	0.3	0.3	1
3.76	-2.40018	3.61008	9.14946	-2.3	0	0.9	1
3.765	-2.40018	3.64932	9.110221	-2.1	-0.2	0.6	1
3.77	-2.51136	3.61008	9.14946	-2	0	1.1	1
3.775	-2.51136	3.64932	9.07752	-2	-0.3	1.3	1
3.78	-2.47212	3.68202	9.14946	-2.1	-0.4	2.1	1
3.785	-2.47212	3.75396	9.07752	-2.4	-0.7	2.3	1
3.79	-2.51136	3.72126	9.110221	-2.3	-1.2	2.3	1
3.795	-2.5506	3.68202	9.07752	-2.2	-1	2.8	1
3.8	-2.66178	3.68202	9.110221	-2.1	-1.5	2.8	1
3.805	-2.62254	3.53814	9.293341	-2.4	-1.8	3.9	1
3.81	-2.66178	3.16536	9.47646	-1.8	-1.6	4.4	1
3.815	-3.11304	2.83836	9.5157	0.3	-1.6	4.2	1
3.82	-3.71472	2.68794	9.2214	2.9	-1.5	4.5	1
3.825	-3.5643	2.98224	9.293341	5.2	-2.9	5.3	1
3.83	-3.0738	3.31578	9.33258	7.4	-5.1	8.6	1
3.835	-3.0738	3.34848	9.293341	7.7	-5.8	10.4	1
3.84	-3.26346	3.16536	9.437221	9.8	-5.8	12.8	1
3.845	-3.37464	3.05418	9.5484	12.7	-6.2	14.5	1
3.85	-3.41388	3.24384	9.731521	16.3	-6.5	17.5	1
3.855	-3.67548	3.38772	9.80346	21.7	-7.6	20.5	1
3.86	-3.67548	3.53814	9.91464	25.6	-10.3	24.2	1
3.865	-3.63624	3.64932	9.875401	31.3	-11.9	28.3	1
3.87	-2.92338	3.97632	9.842701	38.7	-13.1	33.7	1
3.875	-3.45312	4.53222	9.692281	47.2	-8.8	42.7	1
3.88	-6.49422	4.46028	10.31358	55.3	-1.6	53.2	1
3.885	-5.591701	3.90438	10.41822	65.3	-6.5	61.3	1
3.89	-3.18498	3.72126	10.24164	82.3	-15.9	69.6	1
3.895	-2.74026	3.64932	10.1697	97.7	-14.5	76	1
3.9	-3.45312	2.943	10.5294	112.1	-6.9	81.5	1
3.905	-4.0548	2.46558	10.78446	124.6	-2.1	86.1	1
3.91	-3.8259	2.13204	11.00028	138.6	-1.2	90	1
3.915	-3.22422	2.09934	11.07222	154.2	-1.7	94.5	1
3.92	-2.51136	2.3544	11.07222	162.9	-0.8	97.4	1
3.925	-2.09934	2.68794	10.92834	171.6	1.7	99.8	1
3.93	-2.21052	3.09342	10.96758	179.9	4.6	102.4	1
3.935	-2.21052	3.45966	10.67328	187.6	5.1	105.6	1
3.94	-1.98816	3.83244	10.8564	197.6	5.8	108.9	1
3.945	-1.7985	4.0548	10.71252	204.6	6.4	111.4	1
3.95	-1.87698	4.3818	10.41822	212.1	5.1	112.4	1
3.955	-1.98816	4.82652	10.31358	221.5	1.3	112.2	1
3.96	-1.57614	5.04888	10.05852	229.5	-6.3	112.2	1
3.965	-0.9744601	5.00964	9.842701	236.3	-16.7	110.5	1
3.97	-0.7455601	5.120821	10.05852	239.8	-23.8	111.1	1
3.975	-0.8632801	5.19276	10.01928	241.3	-30.3	111.9	1
3.98	-1.68732	4.89846	9.692281	239.1	-33.6	110.2	1
3.985	-2.47212	4.78728	10.01928	235.7	-30.6	104.7	1
3.99	-3.0738	5.232	10.41822	231.4	-24.7	94	1
3.995	-3.3354	5.59824	11.1834	223.2	-17.2	80.9	1
4	-4.27716	5.45436	12.20364	205.2	-1.6	61.1	1
4.005	-6.23262	4.12674	13.4724	183.4	13	42.7	1
4.01	-8.03112	2.17128	13.87134	155.4	19.8	27	1
4.015	-8.85516	0.14388	13.87134	127.6	19.7	12.1	1
4.02	-9.273721	-1.54344	13.4724	102.3	13.9	-0.6	1
4.025	-9.456841	-2.943	12.63528	73	6.3	-17.9	1
4.03	-9.646501	-4.01556	11.94858	51.9	0.6	-34.4	1
4.035	-9.49608	-4.60416	11.5104	32.4	-3.2	-52.5	1
4.04	-8.97288	-4.30986	11.36652	15.1	-7.3	-72.9	1
4.045	-8.22078	-3.75396	11.54964	-3.5	-9.6	-91.1	1
4.05	-6.867	-3.31578	11.54964	-22.8	-10.8	-104.9	1
4.055	-5.48052	-3.34848	10.96758	-40.3	-12.1	-112.2	1
4.06	-4.578001	-3.53814	10.31358	-57.7	-13.5	-115	1
4.065	-3.18498	-3.24384	10.34628	-69.5	-14.2	-114	1
4.07	-1.87698	-2.3544	10.41822	-80.1	-12.2	-110.7	1
4.075	-0.8240401	-1.43226	10.64058	-90.8	-6.3	-106.6	1
4.08	-0.7848001	-0.6213	10.8564	-102.9	2.1	-101.7	1
4.085	-1.308	0.07194	11.07222	-119	11.2	-94.8	1
4.09	-1.68732	1.02678	11.14416	-131.9	15.5	-88.2	1
4.095	-2.13858	1.98816	11.14416	-144.4	16.7	-82.3	1
4.1	-2.40018	2.87106	11.22264	-155.8	15.5	-77.3	1
4.105	-2.66178	3.68202	10.8564	-167.7	14.9	-73.8	1
4.11	-2.85144	4.23792	10.56864	-178.4	14.7	-71.6	1
4.115	-3.11304	4.82652	10.09122	-187.8	14.7	-70	1
4.12	-3.15228	5.232	9.587641	-196.3	14.9	-69.7	1
4.125	-3.11304	5.59824	9.14946	-200.6	15.6	-70.1	1
4.13	-3.18498	5.85984	8.93364	-202.5	16.7	-70.3	1
4.135	-3.3354	6.26532	8.5674	-203.1	18.2	-70.4	1
4.14	-3.37464	6.7035	8.38428	-202.5	20.1	-70.3	1
4.145	-3.37464	7.37058	8.2404	-200.3	22	-70	1
4.15	-3.48582	7.808761	8.057281	-198.4	23.5	-69.5	1
4.155	-3.5643	8.32542	7.73028	-195.5	25.4	-69.1	1
4.16	-3.71472	8.84208	7.5537	-191.5	27.5	-68.6	1
4.165	-3.71472	9.50916	7.18746	-186.9	28.6	-67.5	1
4.17	-3.63624	10.05852	6.86046	-180.8	30.8	-67.1	1
4.175	-3.67548	10.64712	6.422281	-175	32.2	-66.5	1
4.18	-3.67548	11.0199	5.84676	-168.3	33	-66.2	1
4.185	-3.5643	11.24226	5.15352	-160.3	33.5	-66.7	1
4.19	-3.3027	11.42538	4.49952	-149.9	32.9	-67.6	1
4.195	-3.0738	11.35344	3.91746	-134.8	31	-69.2	1
4.2	-2.77296	11.49732	3.48582	-120.1	29.3	-70.7	1
4.205	-2.36094	11.68044	3.3027	-104.3	26.9	-71.6	1
4.21	-1.98816	12.08592	3.48582	-87.9	24.3	-72.7	1
4.215	-1.34724	13.08	3.3027	-71.8	22.1	-73.5	1
4.22	-1.0464	14.4861	2.60946	-54.5	19.6	-72.7	1
4.225	-0.71286	15.44094	1.05294	-33.8	14.6	-70.2	1
4.23	1.60884	16.87974	-1.26876	-5.1	0.2	-62.1	1
4.235	5.3301	18.94638	-3.9894	22.6	-13.9	-51.6	1
4.24	7.6191	20.601	-5.519761	53.7	-27.7	-36.8	1
4.245	7.46868	22.26216	-4.24446	94.7	-50.7	-12.8	1
4.25	6.94548	24.28956	-0.07194	122	-78	11.5	1
4.255	6.90624	26.57202	7.04358	131	-108.1	39.2	1
4.26	6.677341	28.01082	14.70846	108.5	-139.7	66.3	1
4.265	8.59356	26.13384	16.67046	53.9	-166.1	78.7	1
4.27	11.48424	21.08496	15.29052	-2.5	-162.8	66.9	1
4.275	10.81062	11.79162	12.67452	-49	-117.1	38.2	1
4.28	7.017421	3.94362	10.05852	-81.1	-64.3	17.9	1
4.285	1.87698	-0.21582	9.03828	-81.6	-31.2	5.8	1
4.29	-2.36094	-1.4715	9.76422	-63.7	-13.9	0.8	1
4.295	-5.3628	-0.43818	10.31358	-52	-8.8	3	1
4.3	-6.41574	0.9940801	10.78446	-41.6	-8.5	4.2	1
4.305	-5.63094	2.3217	11.32728	-31.6	-6.3	6.7	1
4.31	-4.87884	3.2046	10.13046	-30.3	-6.6	11.5	1
4.315	-3.86514	5.487061	9.659581	-27	-8.6	14.8	1
4.32	-2.21052	6.44844	9.293341	-24.3	-9.5	11.6	1
4.325	-0.8632801	5.27124	9.5484	-22.6	-9.4	6.7	1
4.33	-0.11118	3.97632	9.692281	-21.2	-6.9	3	1
4.335	-0.14388	3.53814	9.659581	-20	-2.2	1.1	1
4.34	-0.71286	3.4989	9.5157	-18.2	3.7	0.7	1
4.345	-1.72656	3.61008	9.293341	-16.3	7.8	1.7	1
4.35	-2.66178	4.0875	9.188701	-13.3	9.8	1.8	1
4.355	-3.15228	4.60416	9.07752	-10	10.5	2	1
4.36	-2.85144	4.75458	9.03828	-7.7	9.3	1.8	1
4.365	-2.21052	4.6434	9.07752	-6	8.3	1.4	1
4.37	-1.68732	4.3491	9.2214	-4.7	8.7	0.4	1
4.375	-1.60884	4.12674	9.188701	-3.2	9.6	-0.4	1
4.38	-1.94892	4.0875	9.188701	-2.5	11.1	-0.2	1
4.385	-2.3217	4.27062	9.03828	-1.7	11.7	-1	1
4.39	-2.62254	4.3818	9.00558	-1.3	11.6	-1.1	1
4.395	-2.74026	4.3491	9.00558	-0.3	10.5	-2	1
4.4	-2.62254	4.15944	9.03828	-0.2	9	-2.3	1
4.405	-2.43942	4.0875	9.00558	0.4	8.2	-2.4	1
4.41	-2.51136	4.0548	9.07752	0.3	7.7	-2.5	1
4.415	-2.66178	3.94362	9.14946	0.4	6.6	-2.6	1
4.42	-2.89068	3.90438	9.00558	0.3	6.2	-2.7	1
4.425	-2.92338	3.83244	9.03828	0.7	4.9	-2.5	1
4.43	-2.92338	3.86514	9.00558	1	3.2	-1.7	1
4.435	-2.92338	3.94362	9.03828	0.8	1.7	-1.7	1
4.44	-2.85144	3.94362	9.00558	0.6	0.9	-1.6	1
4.445	-2.77296	3.90438	9.00558	0.3	-0.2	-1.1	1
4.45	-2.66178	3.86514	9.03828	-0.2	-1.3	-1.6	1
4.455	-2.51136	3.7932	9.110221	-0.6	-1.8	-1.6	1
4.46	-2.36094	3.83244	9.110221	-0.2	-2.6	-1.6	1
4.465	-2.24976	3.94362	9.110221	0.7	-2.6	-1.6	1
4.47	-1.98816	3.94362	9.110221	0.8	-2.1	-1.9	1
4.475	-1.94892	3.90438	9.14946	0.7	-1.6	-2.1	1
4.48	-1.98816	3.83244	9.2214	0.4	-1.1	-2.3	1
4.485	-1.90968	3.7932	9.2214	0.9	-0.4	-3	1
4.49	-2.0274	3.68202	9.2214	0.7	0.7	-2.8	1
4.495	-2.09934	3.57084	9.33258	0.7	1.3	-3.2	1
4.5	-2.21052	3.57084	9.260641	1.1	1.8	-3.4	1
4.505	-2.3217	3.61008	9.260641	1.3	2.3	-3.1	1
4.51	-2.36094	3.57084	9.260641	1.4	2.5	-2.9	1
4.515	-2.36094	3.61008	9.2214	1.4	2.6	-2.1	1
4.52	-2.40018	3.72126	9.2214	1.7	3	-2.2	1
4.525	-2.43942	3.75396	9.14946	1.9	2.8	-2.1	1
4.53	-2.47212	3.83244	9.188701	1.5	2.1	-1.4	1
4.535	-2.47212	3.94362	9.110221	1.4	2.1	-0.8	1
4.54	-2.43942	3.97632	9.110221	0.9	2.1	-0.8	1
4.545	-2.43942	3.94362	9.07752	0.5	1.5	-0.8	1
4.55	-2.47212	3.90438	9.110221	0.7	1.4	-0.4	1
4.555	-2.47212	3.90438	9.14946	1.2	0.9	-0.6	1
4.56	-2.43942	3.97632	9.110221	1.6	0.6	-0.3	1
4.565	-2.3217	3.86514	9.14946	1.5	0.3	-0.4	1
4.57	-2.40018	3.90438	9.188701	2	0.4	-0.4	1
4.575	-2.40018	3.90438	9.14946	1.8	0.1	0	1
4.58	-2.3217	3.94362	9.14946	1.8	0	-0.1	1
4.585	-2.24976	3.86514	9.14946	2.1	-0.2	0	1
4.59	-2.21052	3.94362	9.110221	2.3	0	-0.3	1
4.595	-2.21052	3.94362	9.188701	2	0.2	0	1
4.6	-2.40018	3.86514	9.07752	1.8	0.3	0	1
4.605	-2.289	3.90438	9.188701	2.3	0.4	0	0
4.61	-2.289	3.83244	9.110221	1.7	0.7	0	0
4.615	-2.36094	3.86514	9.110221	1.4	0.9	-0.4	0
4.62	-2.289	3.86514	9.110221	0.9	0.6	-0.1	0
4.625	-2.40018	3.83244	9.07752	0.4	0.4	-1	0
4.63	-2.40018	3.7932	9.110221	-0.3	0.2	-0.9	0
4.635	-2.40018	3.83244	9.03828	-0.4	0.2	-0.8	0
4.64	-2.43942	3.75396	9.110221	-0.6	0	-0.4	0
4.645	-2.47212	3.75396	9.03828	-1.6	0	-0.3	0
4.65	-2.66178	3.75396	8.96634	-1.8	0	-0.7	0
4.655	-2.66178	3.7932	9.03828	-2.2	-1	-0.1	0
4.66	-2.58984	3.83244	9.00558	-3.2	-1.4	0	0
4.665	-2.51136	3.72126	9.03828	-3.9	-1.9	-0.1	0
4.67	-2.58984	3.75396	9.00558	-4.2	-2.4	-0.5	0
4.675	-2.62254	3.75396	9.03828	-4.7	-2.4	0.2	0
4.68	-2.5506	3.72126	9.03828	-5	-2.8	0.9	0
4.685	-2.58984	3.53814	9.110221	-5.6	-3.5	0.7	0
4.69	-2.58984	3.57084	9.110221	-5.4	-3.9	1.7	0
4.695	-2.58984	3.64932	9.2214	-5.2	-4.3	2.1	0
4.7	-2.62254	3.72126	9.33258	-4.9	-4.9	2.6	0
4.705	-2.85144	3.45966	9.33258	-4.4	-5.3	2.9	0
4.71	-3.0411	3.4989	9.188701	-3.1	-5.3	3.3	0
4.715	-2.8122	3.72126	9.00558	-1.6	-6.6	4.6	0
4.72	-2.43942	4.0548	9.14946	-1.5	-7.4	5.7	0
4.725	-2.09934	4.15944	9.260641	-1.8	-7.2	6.2	0
4.73	-2.09934	3.72126	9.40452	-1.9	-6.7	5.9	0
4.735	-2.24976	3.4989	9.437221	-0.9	-6	6	0
4.74	-2.43942	3.34848	9.437221	2.1	-5	6.9	0
4.745	-2.51136	3.34848	9.47646	4.5	-4.5	7	0
4.75	-2.58984	3.24384	9.47646	6.1	-3.3	8.1	0
4.755	-2.36094	3.31578	9.5157	7.4	-2.3	11	0
4.76	-2.24976	3.34848	9.587641	10.6	-1.4	12	0
4.765	-2.36094	3.31578	9.62034	14.4	-0.6	13.7	0
4.77	-2.51136	3.42696	9.659581	17.2	0.4	15.5	0
4.775	-2.66178	3.42696	9.731521	20.5	-0.1	17.3	0
4.78	-2.77296	3.57084	9.692281	24	-0.2	19.4	0
4.785	-2.92338	3.57084	9.80346	29.3	-0.2	21.1	0
4.79	-2.70102	3.45966	9.842701	34.2	-0.9	23.9	0
4.795	-2.66178	3.38772	9.76422	40.8	-0.2	28.4	0
4.8	-4.72842	3.72126	9.62034	49.9	3.1	35	0
4.805	-4.76766	3.94362	9.91464	60.1	0.7	38.7	0
4.81	-3.60354	4.0875	10.01928	70.7	-5.3	41.7	0
4.815	-2.51136	4.0548	9.986581	80.6	-8.9	43.8	0
4.82	-2.47212	3.75396	9.986581	91	-8.4	45.7	0
4.825	-2.36094	3.68202	10.09122	104.8	-6.9	47.4	0
4.83	-2.43942	3.83244	10.2024	115.3	-5.5	49	0
4.835	-2.77296	3.97632	10.13046	123.6	-4.1	49.8	0
4.84	-2.77296	3.94362	10.1697	130.2	-5.6	49.4	0
4.845	-2.47212	3.97632	10.1697	137.4	-8.3	49	0
4.85	-2.21052	4.0548	10.31358	144.5	-10.4	47.8	0
4.855	-2.13858	4.01556	10.27434	150	-12.7	46.3	0
4.86	-2.36094	4.0548	10.24164	156.1	-13.9	45	0
4.865	-2.5506	4.19868	10.13046	161.4	-16.5	43.8	0
4.87	-2.5506	4.23792	10.09122	166.6	-20.3	42.9	0
4.875	-2.09934	4.0548	9.91464	169.1	-23.9	40.5	0
4.88	-1.83774	4.15944	9.842701	171.2	-25.6	37.6	0
4.885	-1.45842	4.46028	9.91464	173.9	-29.1	35.6	0
4.89	-1.34724	4.82652	9.842701	174.7	-32.1	34.6	0
4.895	-1.34724	5.120821	9.692281	173.1	-34.5	33.6	0
4.9	-1.75926	5.30394	9.692281	170.5	-36.6	30.9	0
4.905	-1.87698	5.45436	9.692281	167.1	-37.3	27.3	0
4.91	-2.09934	5.56554	9.842701	161.6	-38.9	23.2	0
4.915	-2.3217	5.30394	10.13046	154.7	-38.9	18	0
4.92	-3.0411	4.49298	10.67328	142.2	-33.3	8.1	0
4.925	-4.80036	2.75988	11.29458	129.9	-25.6	-2.3	0
4.93	-6.082201	1.02678	11.65428	117.6	-23.6	-12.6	0
4.935	-6.867	0	11.58234	104.2	-26	-24.5	0
4.94	-7.84146	-0.54936	11.22264	89	-30.1	-39.3	0
4.945	-8.6328	-0.8829001	11.22264	72.2	-35.5	-59	0
4.95	-8.704741	-0.9156	10.89564	58.6	-39.6	-78.2	0
4.955	-8.22078	-1.02678	10.8564	43.4	-46	-95.6	0
4.96	-7.1286	-0.9940801	10.56864	30.1	-51.6	-110.7	0
4.965	-5.93178	-1.21644	10.01928	19.1	-56.7	-121.1	0
4.97	-4.91808	-1.43226	9.731521	7.3	-61	-127.6	0
4.975	-3.75396	-1.24914	9.80346	-1.5	-62.5	-129.9	0
4.98	-3.00186	-0.7717201	9.80346	-10.2	-60.3	-131.1	0
4.985	-2.70102	-0.25506	9.947341	-18.9	-56.8	-131.7	0
4.99	-2.70102	0.25506	10.05852	-28.5	-52	-130.1	0
4.995	-2.70102	0.69978	10.05852	-41.5	-48.6	-128.2	0
5	-2.85144	1.02678	9.986581	-52	-47.4	-126.2	0
5.005	-2.85144	1.24914	9.875401	-61.2	-47	-123.2	0
5.01	-2.92338	1.58268	9.692281	-70.5	-47.1	-120.6	0
5.015	-3.0738	1.87698	9.47646	-79.1	-46.9	-118.9	0
5.02	-3.37464	2.13204	9.188701	-86.6	-46.2	-118.1	0
5.025	-3.60354	2.46558	8.78322	-93.1	-45.6	-117.8	0
5.03	-3.97632	2.72718	8.495461	-98.2	-45.8	-118.7	0
5.035	-4.27716	3.09342	8.312341	-100.7	-46.4	-119.7	0
5.04	-4.49952	3.4989	8.09652	-102.4	-47.1	-122.1	0
5.045	-4.80036	3.86514	7.952641	-103.8	-47.4	-124.3	0
5.05	-5.068501	4.27062	7.73028	-103.8	-47.7	-127.4	0
5.055	-5.29086	4.75458	7.5537	-103.1	-48.3	-131.6	0
5.06	-5.51322	5.30394	7.33134	-101.9	-47.9	-134.5	0
5.065	-5.78136	5.89254	7.04358	-99.9	-48.3	-137.6	0
5.07	-6.082201	6.33726	6.74928	-97.3	-48.6	-141.3	0
5.075	-6.41574	6.7035	6.46152	-94.5	-49.2	-144.2	0
5.08	-6.56616	7.108981	6.2457	-90.6	-50.4	-147.8	1
5.085	-6.56616	7.51446	6.06258	-86.1	-51.8	-151	1
5.09	-6.71658	7.88724	5.77482	-79.3	-52.4	-155.2	1
5.095	-6.795061	8.142301	5.36934	-73.7	-52.5	-159.1	1
5.1	-6.90624	8.29272	5.15352	-67.4	-52.7	-163.4	1
5.105	-6.867	8.4039	4.82652	-59.6	-52.9	-168	1
5.11	-6.795061	8.547781	4.35564	-51.5	-53	-171.7	1
5.115	-6.677341	8.730901	4.02864	-39.9	-53.9	-176.9	1
5.12	-6.3765	8.770141	3.70164	-28.8	-56	-179	1
5.125	-5.89254	9.103681	3.55776	-17.3	-57.1	-181.6	1
5.13	-5.29086	9.731521	3.74088	-4.8	-57.4	-182.4	1
5.135	-5.25162	10.83678	4.46682	8.1	-57.3	-180.1	1
5.14	-5.55246	12.12516	5.519761	19.1	-59.8	-176.1	1
5.145	-5.14044	13.38084	6.2784	24.9	-64.3	-173.6	1
5.15	-4.27716	13.89096	6.38958	23.8	-70.2	-172.2	1
5.155	-3.22422	13.38084	6.023341	20.1	-74.3	-170.1	1
5.16	-1.83774	12.93612	5.22546	18.2	-74.9	-165.4	1
5.165	-0.8632801	12.82494	4.57146	21.9	-72.1	-155.2	1
5.17	-0.11118	12.93612	4.06788	28	-68.5	-145.1	1
5.175	0.44472	13.41354	4.02864	34.5	-65	-132.5	1
5.18	0.8240401	13.85826	4.17252	40.6	-62.1	-117.8	1
5.185	0.63438	14.40762	4.46682	44.3	-60.3	-101.5	1
5.19	0.63438	14.70192	4.86576	45	-61.1	-86.4	1
5.195	0.63438	14.55804	5.120821	42.4	-64.8	-70.9	1
5.2	0.8240401	13.81902	5.48052	36.7	-71.3	-51.7	1
5.205	1.23606	13.0473	5.87946	31.3	-76.8	-35.5	1
5.21	1.75926	12.1971	6.46152	24.9	-82.5	-20.5	1
5.215	2.24976	11.45808	7.15476	18.2	-86.5	-6.6	1
5.22	3.0738	10.68636	7.62564	9.8	-90.5	6.9	1
5.225	4.0548	9.692281	8.2404	-2.5	-93.5	23.4	1
5.23	5.14044	8.84208	9.03828	-12.3	-93.7	35.7	1
5.235	6.00372	8.58702	10.1697	-20.3	-87.2	42.7	1
5.24	4.0548	6.89316	10.64058	-29.6	-71.5	41.3	1
5.245	1.94892	4.9377	10.05852	-45.2	-56.5	36.4	1
5.25	0.71286	4.0875	9.5484	-55.2	-45	30.3	1
5.255	0.22236	4.12674	9.5484	-57.4	-35.7	22.1	1
5.26	0.14388	4.27062	8.45622	-57.4	-26.5	12.1	1
5.265	0.2616	4.75458	10.60134	-53.8	-21.6	5.8	1
5.27	1.2753	4.89846	10.67328	-51.2	-10	1.1	1
5.275	0.48396	4.3491	10.49016	-51.3	-1.6	-1.7	1
5.28	-1.0137	3.7932	10.1697	-46.8	7.7	-2.4	1
5.285	-2.92338	3.09342	9.76422	-37.3	15	-5.3	1
5.29	-4.3491	2.75988	9.587641	-29.3	16.4	-6	1
5.295	-4.42758	3.09342	9.47646	-23.4	14.8	-6.9	1
5.3	-3.11304	3.53814	9.47646	-18.7	13	-6.8	1
5.305	-1.68732	3.94362	9.437221	-15.9	12.6	-7.2	1
5.31	-0.8632801	3.86514	9.5157	-14	14.4	-7.1	1
5.315	-0.8632801	3.72126	9.40452	-13.3	17.5	-6.7	1
5.32	-1.42572	3.72126	9.2214	-11.5	21.1	-7.5	1
5.325	-2.09934	4.12674	9.110221	-9.3	23.6	-8.5	1
5.33	-2.62254	4.30986	8.96634	-7.6	24.2	-9.7	1
5.335	-2.92338	4.3818	8.93364	-7.2	24	-10.4	1
5.34	-3.18498	4.30986	8.93364	-7.6	22.1	-10.8	1
5.345	-3.3027	4.23792	8.78322	-8	18.9	-11.1	1
5.35	-3.41388	4.3491	8.78322	-8.2	16.1	-10.4	1
5.355	-3.48582	4.46028	8.8617	-8.2	13.2	-10	1
5.36	-3.63624	4.3491	8.82246	-8.8	9.5	-8.5	1
5.365	-3.5643	4.27062	8.82246	-10	6.4	-6.9	1
5.37	-3.41388	4.12674	8.82246	-10.7	2.5	-5.3	1
5.375	-3.18498	4.01556	8.96634	-11.1	0.4	-3.7	1
5.38	-2.96262	3.90438	9.03828	-10.7	-1.5	-2.5	1
5.385	-2.66178	3.83244	9.110221	-11.4	-3.1	-1.4	1
5.39	-2.47212	3.68202	9.260641	-11	-4.3	-1.6	1
5.395	-2.24976	3.64932	9.33258	-10.1	-5.1	-1.4	1
5.4	-2.13858	3.64932	9.293341	-9.3	-4.9	-2.1	1
5.405	-2.0601	3.64932	9.33258	-8	-4.9	-2.6	1
5.41	-1.98816	3.61008	9.36528	-7.2	-4.4	-2.3	1
5.415	-1.94892	3.53814	9.437221	-6.4	-3.7	-3.1	1
5.42	-1.90968	3.64932	9.33258	-5.7	-2.5	-3.6	1
5.425	-1.83774	3.68202	9.36528	-4.5	-1.8	-3.6	1
5.43	-1.83774	3.72126	9.40452	-3	-0.9	-4.2	1
5.435	-1.90968	3.72126	9.33258	-2.2	-0.2	-3.7	1
5.44	-2.0601	3.72126	9.293341	-1.7	0.4	-4.2	1
5.445	-2.13858	3.7932	9.260641	-1	0.7	-4.1	1
5.45	-2.0601	3.83244	9.260641	-0.6	0.9	-3.7	1
5.455	-2.17128	3.7932	9.260641	-0.4	1.1	-3.2	1
5.46	-2.24976	3.7932	9.293341	0.3	1	-2.7	1
5.465	-2.3217	3.75396	9.188701	0.6	0.9	-2.1	1
5.47	-2.43942	3.68202	9.2214	1	0.7	-1.4	1
5.475	-2.62254	3.57084	9.14946	0.9	0.4	-0.8	1
5.48	-2.62254	3.61008	9.14946	0.6	-0.3	0.1	1
5.485	-2.58984	3.68202	9.2214	0.3	-0.6	0.7	1
5.49	-2.5506	3.72126	9.14946	0.5	-1.4	1.5	1
5.495	-2.43942	3.83244	9.2214	0.8	-1.9	2.5	1
5.5	-2.43942	3.75396	9.293341	0.6	-2.8	2.6	1
5.505	-2.62254	3.57084	9.2214	0.7	-3.3	3	1
5.51	-2.58984	3.53814	9.2214	1.4	-3.9	3.5	1
5.515	-2.58984	3.61008	9.2214	2.3	-5.1	3.7	1
5.52	-2.36094	3.68202	9.260641	2.8	-5.8	4.3	1
5.525	-2.289	3.72126	9.293341	3.4	-6	3.8	1
5.53	-2.17128	3.72126	9.2214	4.2	-5.6	4.3	1
5.535	-2.09934	3.68202	9.260641	4.5	-5.9	3.8	1
5.54	-2.3217	3.57084	9.260641	5.6	-5.4	4.2	1
5.545	-2.70102	3.38772	9.260641	7.2	-5.3	3.6	1
5.55	-2.85144	3.38772	9.33258	9.1	-6.4	3.9	1
5.555	-2.8122	3.45966	9.40452	11	-7.4	4.1	1
5.56	-2.58984	3.4989	9.5157	13.5	-8.4	4.1	1
5.565	-2.47212	3.64932	9.5484	17.5	-9.2	4.3	1
5.57	-2.3217	3.72126	9.62034	21.1	-9.4	3.7	1
5.575	-2.21052	3.75396	9.692281	25.4	-9.5	2.9	1
5.58	-2.21052	3.75396	9.842701	30.5	-9.8	1.8	1
5.585	-2.40018	3.7932	9.986581	36.4	-10.2	0.7	1
5.59	-2.77296	3.68202	10.1697	43.5	-11.7	0.9	1
5.595	-3.41388	3.31578	10.41822	51.1	-13.5	1.7	1
5.6	-3.78666	2.6487	10.67328	62.7	-18.7	5.8	1
5.605	-2.89068	2.39364	10.8564	76	-24.7	9.6	1
5.61	-2.21052	2.28246	10.67328	91.2	-26.6	12.7	1
5.615	-3.0411	2.6487	10.34628	108.3	-25.7	14.7	1
5.62	-2.58984	3.38772	10.81716	125.7	-33.4	10.3	1
5.625	-0.9352201	3.86514	10.64058	138.7	-43.6	-0.4	1
5.63	-0.41202	3.86514	10.24164	143.6	-47.3	-8.7	1
5.635	-0.63438	4.0875	9.986581	146.6	-48.7	-16.4	1
5.64	-0.8632801	4.46028	10.01928	147.4	-48.4	-23.8	1
5.645	-0.8240401	4.6761	9.80346	145.7	-47.8	-33.6	1
5.65	-0.71286	4.46028	9.587641	141.3	-49.2	-42	1
5.655	-0.07194	4.42104	9.437221	137.4	-51.8	-50	1
5.66	0.11118	4.46028	9.36528	133.9	-53.3	-59.9	1
5.665	-0.44472	4.3491	9.260641	130.8	-54.4	-66.4	1
5.67	-0.63438	3.97632	9.2214	126.8	-57	-73.5	1
5.675	-0.33354	3.83244	9.00558	122.2	-60.5	-81.7	1
5.68	-0.2943	4.15944	8.45622	116.9	-63.7	-88.9	1
5.685	-0.67362	4.53222	8.207701	108.8	-66	-96.2	1
5.69	-0.9352201	4.46028	8.02458	102.9	-67.4	-104.4	1
5.695	-1.49766	3.7932	8.495461	98.4	-69.5	-113.9	1
5.7	-1.72656	3.38772	8.27964	91	-72.5	-123.4	1
5.705	-1.5369	3.16536	8.207701	82.9	-75.5	-133.4	1
5.71	-1.49766	2.83836	8.312341	74.9	-78.4	-142.3	1
5.715	-1.68732	2.616	8.35158	65.4	-80.5	-150.7	1
5.72	-2.0601	2.17128	8.63934	52.6	-82.5	-159.9	1
5.725	-2.51136	1.80504	8.8617	41.9	-83.6	-167.1	1
5.73	-2.77296	1.69386	8.894401	29.8	-85.4	-173.3	1
5.735	-2.89068	1.65462	8.894401	14.8	-87.9	-181.7	1
5.74	-2.85144	1.91622	9.110221	3.2	-88.7	-186.4	1
5.745	-2.8122	2.28246	9.2214	-9.3	-88.4	-189.4	1
5.75	-2.85144	2.24322	9.33258	-22.4	-86.8	-191.5	1
5.755	-2.92338	2.3544	9.110221	-35.4	-85.5	-191.4	1
5.76	-3.11304	2.3544	8.894401	-47.8	-83.7	-190.7	1
5.765	-3.22422	2.616	8.67858	-59.9	-81.5	-188.3	1
5.77	-3.26346	3.02148	8.35158	-73.2	-78.6	-184.4	1
5.775	-3.37464	3.38772	7.985341	-83	-75.3	-180.8	1
5.78	-3.37464	3.94362	7.2267	-91.6	-72.3	-175.3	1
5.785	-2.13858	4.42104	5.2974	-99.5	-69.5	-169.7	1
5.79	-1.87698	4.6434	4.21176	-104.3	-64.8	-158.7	1
5.795	-1.7985	6.7035	5.08158	-102.9	-60	-140.2	1
5.8	-1.38648	10.4313	6.422281	-101.8	-56.1	-124.8	1
5.805	-0.9744601	13.48548	6.2784	-107	-52.5	-109.9	1
5.81	2.36094	15.88566	5.2647	-110.7	-46.6	-94	1
5.815	5.63094	20.38518	3.11958	-104.1	-24.9	-74.5	1
5.82	4.99002	24.6558	1.88352	-95.6	7	-50.7	1
5.825	-12.6876	26.3889	2.28246	-87.7	29.8	-26.1	1
5.83	-21.0588	19.67886	8.207701	-61.5	7.4	-32.2	1
5.835	-15.53904	4.9704	10.38552	-39.4	-32.2	-31.9	1
5.84	-9.34566	-8.9925	11.65428	-38.5	-52.5	-16.7	1
5.845	-3.75396	-13.70784	13.21734	-36.6	-60.2	-10.6	1
5.85	2.8122	-9.80346	13.43316	-23.9	-58.7	0.9	1
5.855	5.78136	-2.68794	12.05322	-11.9	-43.3	18.8	1
5.86	4.72842	3.42696	11.11146	-7	-24.7	27	1
5.865	1.7985	6.04296	10.2024	-5.6	-10.7	30.3	1
5.87	-1.68732	6.00372	9.587641	-7.9	-0.9	26.3	1
5.875	-2.66178	5.37588	8.42352	-14	1.1	15.4	1
5.88	-0.67362	5.41512	8.495461	-13.1	-0.2	3.7	1
5.885	1.75926	6.082201	9.110221	-9.1	2.7	-4.3	1
5.89	2.58984	6.15414	9.293341	-8.4	13.2	-9.1	1
5.895	1.08564	5.56554	9.14946	-10.9	22.8	-10.3	1
5.9	-1.38648	5.120821	8.82246	-10.5	28.3	-10.2	1
5.905	-3.71472	5.04888	8.8617	-6.7	29.7	-12.6	1
5.91	-4.61724	4.86576	8.96634	-4	26	-15.9	1
5.915	-4.23792	4.53222	9.07752	-1	20.7	-16.4	1
5.92	-3.90438	4.3491	8.93364	-0.4	17.3	-12.8	1
5.925	-3.97632	4.3491	8.8617	-0.7	14.4	-7.4	1
5.93	-3.90438	4.46028	8.82246	-0.7	10.7	-2.7	1
5.935	-3.60354	4.6761	8.78322	-2.4	8.4	0.3	1
5.94	-3.11304	4.60416	8.78322	-5.5	6.4	2.1	1
5.945	-2.77296	4.3818	8.96634	-7	3.7	2.9	1
5.95	-2.62254	4.15944	9.03828	-7	2.3	3	1
5.955	-2.51136	3.97632	9.110221	-7.4	1.5	1.9	1
5.96	-2.40018	3.72126	9.2214	-6.6	1.5	1.4	1
5.965	-2.24976	3.72126	9.188701	-4.6	1.6	-0.5	1
5.97	-2.0601	3.7932	9.2214	-3	1.4	-1.6	1
5.975	-2.09934	3.61008	9.2214	-1.9	1.2	-2.4	1
5.98	-2.21052	3.64932	9.14946	-1.3	1.3	-3.7	1
5.985	-2.17128	3.83244	9.14946	-0.7	1.4	-3.7	1
5.99	-1.94892	3.94362	9.2214	-0.2	1.3	-3.9	1
5.995	-1.87698	3.86514	9.2214	0	2.1	-4.4	1
6	-1.87698	3.83244	9.2214	0.3	2.9	-4.8	1
6.005	-1.98816	3.90438	9.188701	0.9	3.1	-4.6	1
6.01	-2.17128	3.86514	9.14946	1.5	3.5	-4.8	1
6.015	-2.17128	3.94362	9.14946	2.5	3.7	-5.3	1
6.02	-2.0274	3.97632	9.14946	2.3	3.8	-5.7	1
6.025	-1.90968	4.0875	9.188701	2.6	3.4	-6	1
6.03	-1.98816	4.0548	9.188701	2.9	4	-6.3	1
6.035	-2.0601	4.01556	9.110221	3.2	4.5	-6.4	1
6.04	-2.13858	4.0548	9.14946	3.5	4.7	-6.7	1
6.045	-2.17128	3.97632	9.110221	3.8	4.9	-6.8	1
6.05	-2.24976	3.97632	9.14946	3.7	5.1	-6.7	1
6.055	-2.21052	3.97632	9.03828	3.4	4.7	-7	1
6.06	-2.289	3.97632	9.110221	3.1	4.3	-6.7	1
6.065	-2.21052	3.94362	9.03828	2.5	4.2	-6.4	1
6.07	-2.289	3.83244	9.03828	1.6	4.1	-6.8	1
6.075	-2.36094	3.83244	9.03828	1	3.7	-7.2	1
6.08	-2.40018	3.83244	9.07752	0	3.5	-7.2	1
6.085	-2.36094	3.83244	9.110221	-0.4	2.7	-7.4	1
6.09	-2.36094	3.94362	9.00558	-0.8	2.5	-7.6	1
6.095	-2.43942	3.97632	9.07752	-1.3	2.8	-7.3	1
6.1	-2.47212	3.83244	9.14946	-1.4	2.2	-7.3	1
6.105	-2.58984	3.7932	9.110221	-1.3	1.8	-6.8	1
6.11	-2.58984	3.86514	9.07752	-0.7	1.3	-6.7	1
6.115	-2.5506	3.97632	9.03828	-0.6	0.8	-6	1
6.12	-2.58984	3.94362	9.03828	-1.5	0.4	-6.1	1
6.125	-2.66178	3.75396	9.03828	-2.5	-0.2	-5.8	1
6.13	-2.77296	3.7932	9.07752	-2.3	-1.3	-4.7	1
6.135	-2.70102	3.83244	9.14946	-2.3	-1.8	-3.8	1
6.14	-2.58984	3.94362	9.110221	-2.8	-2.2	-3.2	1
6.145	-2.62254	3.94362	9.07752	-2.8	-3.1	-2.6	1
6.15	-2.5506	3.90438	9.07752	-2.5	-3.7	-2.3	1
6.155	-2.58984	3.94362	9.110221	-2.3	-4.1	-1.7	1
6.16	-2.47212	3.94362	9.110221	-2.3	-4.6	-1.2	1
6.165	-2.24976	3.90438	9.260641	-1.8	-4.7	-0.2	1
6.17	-2.09934	3.90438	9.260641	-0.4	-4.4	0	1
6.175	-1.90968	3.72126	9.33258	0.4	-3.7	0	1
6.18	-1.87698	3.72126	9.36528	2	-2.4	-0.5	1
6.185	-2.13858	3.68202	9.36528	3.8	-1.1	-0.7	1
6.19	-2.40018	3.7932	9.293341	6.5	0.1	-0.8	1
6.195	-2.5506	3.7932	9.260641	9.4	0.9	-1.6	1
6.2	-2.58984	3.83244	9.2214	11.1	0.9	-1.4	1
6.205	-2.47212	3.68202	9.293341	13.2	1.3	-0.9	1
6.21	-2.51136	3.64932	9.36528	15.6	1.4	-0.1	1
6.215	-2.36094	3.57084	9.47646	18	1.3	0.6	1
6.22	-2.40018	3.4989	9.437221	21.2	2.1	1.4	1
6.225	-2.36094	3.34848	9.40452	25.1	3.6	3.7	1
6.23	-2.40018	3.64932	9.36528	30.5	4.3	4.9	1
6.235	-2.47212	3.90438	9.437221	34.7	3.9	5	1
6.24	-2.66178	3.97632	9.36528	36.9	2.5	3.3	1
6.245	-3.48582	3.68202	9.47646	38.1	0.7	1.4	1
6.25	-5.1012	3.05418	9.731521	40.1	-6.3	-3.9	1
6.255	-2.66178	3.16536	9.947341	46.9	-27.6	-16.1	1
6.26	-0.37278	3.68202	9.692281	50.2	-40	-25.5	1
6.265	-0.63438	4.19868	9.692281	53.2	-41.3	-32.8	1
6.27	-1.64808	4.19868	9.731521	57.5	-39.8	-35.6	1
6.275	-2.24976	4.3818	9.659581	62.8	-40.8	-37.9	1
6.28	-2.51136	4.60416	9.5484	69.3	-44	-42.1	1
6.285	-2.43942	4.75458	9.40452	73.7	-47.3	-47.3	1
6.29	-2.17128	4.9377	9.293341	78	-50.1	-52.7	1
6.295	-1.87698	5.00964	9.293341	81.2	-52.2	-58.3	1
6.3	-1.75926	4.82652	9.36528	83.1	-54.1	-65	1
6.305	-1.49766	4.71534	9.36528	83.8	-56.4	-71.2	1
6.31	-1.83774	4.42104	9.40452	85.1	-56.6	-77.6	1
6.315	-2.8122	3.97632	9.36528	87.2	-58.3	-86.2	1
6.32	-3.63624	3.45966	9.40452	88.3	-63.7	-93.1	1
6.325	-3.63624	3.2046	9.47646	88.6	-71.8	-101.2	1
6.33	-3.0738	3.13266	9.110221	86.8	-79.6	-109.5	1
6.335	-2.58984	3.27654	9.110221	84.9	-83.7	-118.4	1
6.34	-2.70102	3.24384	9.40452	82.9	-85.4	-127.2	1
6.345	-2.92338	3.13266	9.47646	79.3	-85.6	-136.5	1
6.35	-3.3354	2.68794	9.5157	72.8	-85.8	-149.4	1
6.355	-3.93708	2.0601	9.40452	67	-85.6	-160.1	1
6.36	-4.99002	1.36032	9.36528	60.8	-85.1	-172.2	1
6.365	-6.19338	0.8829001	9.110221	53.2	-84.6	-188.6	1
6.37	-7.017421	0.66054	8.63934	46.7	-86.8	-201.5	1
6.375	-7.27902	0.69978	8.495461	42.5	-90.2	-213.4	1
6.38	-6.94548	0.8829001	8.45622	38.8	-93.8	-223.6	1
6.385	-6.3438	1.1772	8.27964	34.3	-96.8	-232.6	1
6.39	-5.78136	1.32108	8.13576	29.4	-97.3	-239	1
6.395	-5.068501	1.4715	7.985341	23.1	-96.2	-242	1
6.4	-4.20522	1.72656	7.84146	16.3	-93.9	-242.1	1
6.405	-2.89068	2.0601	7.51446	11.2	-91.2	-238.2	1
6.41	-1.34724	2.3217	7.586401	6.2	-87.6	-231.1	1
6.415	-0.48396	2.68794	7.69758	2.1	-82.8	-220.2	1
6.42	0.11118	3.53814	7.76952	-3.4	-78.6	-205.5	1
6.425	0.5232	4.23792	7.65834	-11	-76.5	-183.4	1
6.43	0.8959801	4.78728	7.481761	-17.1	-76.8	-162.9	1
6.435	1.49766	6.082201	7.73028	-21.1	-77.4	-141.8	1
6.44	1.23606	8.29272	7.9134	-22.6	-75.6	-119.6	1
6.445	1.0137	10.7256	7.403281	-26.1	-71.8	-98.5	1
6.45	2.0274	13.38084	5.9514	-31.9	-66.7	-78.1	1
6.455	3.41388	16.17996	4.6107	-37.6	-59.1	-54.2	1
6.46	2.51136	19.46304	3.74088	-37.9	-38	-28.8	1
6.465	-1.68732	21.22884	3.81282	-38.2	-21.7	-9.1	1
6.47	-8.371201	18.20736	6.97164	-41.9	-16.8	2.6	1
6.475	-8.67204	10.7583	8.63934	-50.5	-27.1	-6.5	1
6.48	-6.90624	2.72718	8.495461	-58.6	-44	-12.4	1
6.485	-4.0548	-1.87698	9.62034	-60.3	-54.2	-12	1
6.49	1.0137	-2.3217	11.22264	-52.1	-56.2	-7.4	1
6.495	5.14044	-1.43226	12.30828	-41.5	-45.2	4.5	1
6.5	4.91808	-0.327	11.69352	-36.5	-25.2	16.6	1
6.505	1.87698	1.13796	10.89564	-31.2	-4.2	20.6	1
6.51	-0.48396	3.4989	10.45746	-23.4	9.5	18.4	1
6.515	-1.90968	5.00964	9.986581	-19	16.8	12.3	1
6.52	-2.58984	4.86576	9.587641	-18.5	20.9	4.9	1
6.525	-2.0601	4.23792	9.110221	-19.6	21.8	0.1	1
6.53	-1.08564	4.30986	9.188701	-17.7	22.1	-3.7	1
6.535	-0.22236	4.86576	9.188701	-15.1	24.7	-7.2	1
6.54	-0.22236	4.71534	9.14946	-14	27.6	-8.8	1
6.545	-1.2753	4.49298	9.188701	-12.6	30.7	-10.7	1
6.55	-2.51136	4.30986	9.07752	-11.2	31.7	-12.6	1
6.555	-3.18498	4.19868	9.03828	-9.5	29.8	-14.2	1
6.56	-3.71472	4.0548	8.96634	-8.3	27.3	-14.4	1
6.565	-4.01556	4.19868	8.8617	-7.9	24.6	-14.2	1
6.57	-4.23792	4.15944	8.96634	-7.4	19.6	-11.9	1
6.575	-4.16598	4.0875	8.8617	-7.8	15.9	-9.7	1
6.58	-3.97632	4.0548	8.8617	-8.9	12.1	-7.9	1
6.585	-3.67548	4.19868	8.82246	-9.3	8.9	-6	1
6.59	-3.63624	4.19868	8.894401	-9.8	5.4	-3.8	1
6.595	-3.45312	4.19868	8.96634	-10.7	2	-2.2	1
6.6	-3.11304	3.97632	8.96634	-10.8	0	-1.6	1
6.605	-2.66178	3.90438	9.07752	-10.9	-1.5	-1.4	1
6.61	-2.24976	3.90438	9.188701	-10.3	-1.8	-1	1
6.615	-2.0601	3.86514	9.2214	-9.5	-1.9	-1.6	1
6.62	-2.09934	3.75396	9.293341	-9	-1.6	-2.2	1
6.625	-1.98816	3.61008	9.36528	-7.9	-1.1	-3.4	1
6.63	-1.94892	3.64932	9.33258	-6	-0.1	-3.9	1
6.635	-1.94892	3.57084	9.33258	-4.9	0.5	-4.3	1
6.64	-2.09934	3.57084	9.293341	-3.6	1.4	-4.6	1
6.645	-2.21052	3.53814	9.293341	-3.2	2.3	-4.4	1
6.65	-2.17128	3.72126	9.2214	-2.5	3	-5.4	1
6.655	-2.21052	3.7932	9.293341	-1.3	3.1	-5.8	1
6.66	-2.40018	3.72126	9.2214	-1.8	3.6	-5.6	1
6.665	-2.47212	3.72126	9.14946	-1.6	3.6	-5.8	1
6.67	-2.5506	3.68202	9.2214	-0.9	3.7	-6.5	1
6.675	-2.58984	3.72126	9.188701	0	3.6	-5.9	1
6.68	-2.62254	3.68202	9.2214	0.5	2.8	-5.5	1
6.685	-2.58984	3.72126	9.2214	0.4	2.4	-4.6	1
6.69	-2.70102	3.72126	9.188701	1.3	1.7	-3.6	1
6.695	-2.62254	3.72126	9.14946	1.3	1.4	-3.2	1
6.7	-2.58984	3.75396	9.110221	1.1	0.5	-2.7	1
6.705	-2.5506	3.83244	9.07752	0.6	0.1	-1.9	1
6.71	-2.5506	3.72126	9.110221	0.7	0	-2.1	1
6.715	-2.58984	3.64932	9.14946	0.9	-0.6	-1.5	1
6.72	-2.66178	3.57084	9.188701	0.8	-1	-1.1	1
6.725	-2.5506	3.64932	9.14946	0.7	-1.3	-1.1	1
6.73	-2.47212	3.7932	9.188701	1.1	-1.9	-0.8	1
6.735	-2.40018	3.7932	9.188701	0.9	-2.7	-0.8	1
6.74	-2.36094	3.7932	9.14946	1	-2.8	-0.6	1
6.745	-2.43942	3.75396	9.110221	1.3	-2.8	-0.7	1
6.75	-2.51136	3.7932	9.188701	1.6	-3.2	-0.5	1
6.755	-2.43942	3.75396	9.2214	2	-3.8	-1	1
6.76	-2.36094	3.7932	9.2214	2.2	-3.7	-0.1	1
6.765	-2.36094	3.86514	9.14946	2.5	-3.7	0.2	1
6.77	-2.3217	3.86514	9.188701	2.6	-3.7	-0.5	1
6.775	-2.3217	3.83244	9.14946	3.2	-3.4	-0.4	1
6.78	-2.24976	3.7932	9.260641	3.9	-3.1	-0.6	1
6.785	-2.24976	3.68202	9.2214	3.7	-2.9	-0.5	1
6.79	-2.289	3.53814	9.40452	4.3	-2.7	-0.4	1
6.795	-2.36094	3.4989	9.437221	5.8	-2.1	-0.7	1
6.8	-2.58984	3.45966	9.5484	8.7	-1.4	0	1
6.805	-2.85144	3.53814	9.293341	11.4	-1.1	0.2	1
6.81	-2.8122	3.83244	9.14946	13.2	-1.1	1.1	1
6.815	-2.58984	4.12674	9.110221	13.9	-1	2.3	1
6.82	-2.3217	4.15944	9.33258	15.2	-0.6	4	1
6.825	-2.40018	3.83244	9.36528	17	0.9	6.1	1
6.83	-2.51136	3.57084	9.33258	21	2.9	9.1	1
6.835	-2.66178	3.68202	9.260641	25.9	3.7	11.1	1
6.84	-2.70102	3.90438	9.293341	29.6	3.5	11.1	1
6.845	-2.36094	3.97632	9.36528	31.3	3.9	11.7	1
6.85	-2.13858	4.0875	9.36528	31.9	4.7	11	1
6.855	-2.0601	4.0548	9.40452	34.4	4.4	10.1	1
6.86	-2.24976	4.0875	9.36528	37.2	4.7	7.4	1
6.865	-2.62254	4.15944	9.188701	38.4	4.3	4.9	1
6.87	-2.96262	4.12674	9.14946	40.3	2.8	3	1
6.875	-3.22422	3.97632	9.188701	40.3	1.1	0.5	1
6.88	-3.37464	3.86514	9.14946	39.2	-1.2	-1.7	1
6.885	-3.52506	3.72126	9.110221	38.7	-5.1	-5.1	1
6.89	-3.86514	3.61008	9.188701	38.9	-9.1	-7.4	1
6.895	-6.04296	3.2046	9.40452	39.6	-14	-10.2	1
6.9	-3.97632	3.45966	9.437221	40.9	-30.1	-19.1	1
6.905	-0.5232	3.68202	9.587641	44.8	-46.4	-28.2	1
6.91	0.2616	3.75396	9.5484	45.5	-47.6	-36.9	1
6.915	-0.56244	3.75396	9.80346	45.6	-43.1	-42	1
6.92	-1.60884	3.86514	9.80346	46.1	-43.4	-44.3	1
6.925	-2.66178	3.83244	9.587641	45.9	-45.8	-47	1
6.93	-3.63624	3.53814	9.36528	45.7	-48.8	-52.5	1
6.935	-4.91808	3.16536	8.8617	46.2	-51.1	-60.1	1
6.94	-5.70288	2.616	8.93364	48	-54.6	-71.8	1
6.945	-5.93178	2.3217	8.96634	48.8	-61.6	-87.3	1
6.95	-4.8396	2.0274	8.82246	48.7	-67.9	-100.8	1
6.955	-4.68918	1.58268	8.82246	47.5	-69.3	-114.9	1
6.96	-5.814061	1.24914	8.75052	45.8	-65.8	-130	1
6.965	-7.27902	1.1772	8.5347	44.3	-62.3	-145.1	1
6.97	-8.521621	1.10526	8.16846	43.1	-63	-164.4	1
6.975	-9.00558	1.10526	7.952641	43	-67.9	-181.3	1
6.98	-8.6328	1.28838	7.69758	43.8	-74.3	-197.5	1
6.985	-7.95918	1.62192	7.73028	45.2	-79.5	-213.5	1
6.99	-7.20708	2.0274	7.73028	45.8	-82.8	-227.4	1
6.995	-6.3438	2.50482	7.9134	45.4	-87.3	-240.6	1
7	-5.17968	3.09342	7.985341	44.8	-89.6	-247.1	1
7.005	-4.16598	3.7932	8.02458	43.5	-91	-250.3	1
7.01	-3.18498	4.42104	7.985341	41.6	-91.9	-250.8	1
7.015	-2.0601	5.04888	7.73028	39.8	-92.5	-247.5	1
7.02	-1.0464	5.70942	7.51446	37.6	-93.3	-241.2	1
7.025	0.07194	6.59232	7.33134	36.6	-93.5	-231	1
7.03	1.7985	7.59294	7.481761	35.9	-93.5	-212.4	1
7.035	3.52506	8.61972	7.62564	35.2	-92.1	-194.1	1
7.04	4.76766	9.5811	7.9134	31.7	-88.6	-170.8	1
7.045	5.3628	10.39206	8.35158	26.8	-84.7	-145.5	1
7.05	6.00372	11.13108	8.711281	20.5	-80.2	-117.5	1
7.055	6.3765	11.45808	8.67858	10.4	-70	-84.1	1
7.06	5.66364	10.7256	8.207701	0.9	-58.6	-58.6	1
7.065	4.72842	9.80346	7.880701	-8.6	-47.1	-33.4	1
7.07	3.3027	9.025201	7.880701	-16.1	-36.1	-9.8	1
7.075	-2.62254	6.814681	8.38428	-22.8	-22	6.8	1
7.08	-7.54062	4.46028	8.27964	-32.4	-13.7	9.8	1
7.085	-7.095901	3.38772	8.207701	-34	-22.6	8	1
7.09	-4.3164	3.2046	8.63934	-32.7	-37.1	7.4	1
7.095	-1.98816	3.34848	9.587641	-35.8	-40.9	7.6	1
7.1	0.14388	3.75396	10.05852	-38.5	-38.7	10.2	1
7.105	1.75926	4.12674	9.986581	-39.5	-35	13	1
7.11	2.13858	4.30986	10.05852	-39.3	-26.8	14.2	1
7.115	2.0274	4.42104	10.2024	-33.7	-15.6	12.5	1
7.12	1.68732	4.27062	10.31358	-28.7	-5.8	7.9	1
7.125	0.8632801	3.61008	10.1697	-25.9	3.5	2.3	1
7.13	-0.0327	2.83836	9.986581	-24.1	11.6	-1.4	1
7.135	-0.7848001	2.43288	9.76422	-21.7	18.2	-3.5	1
7.14	-1.42572	2.68794	9.659581	-18.2	23.1	-5	1
7.145	-1.7985	3.24384	9.692281	-14.4	26	-5.6	1
7.15	-1.98816	3.72126	9.587641	-11.2	27.7	-6.8	1
7.155	-2.24976	4.01556	9.33258	-9.8	28.8	-7.7	1
7.16	-2.5506	4.0875	9.33258	-9.1	28.9	-8.3	1
7.165	-2.74026	3.83244	9.260641	-8.4	28.1	-10	1
7.17	-3.00186	3.86514	9.110221	-7.9	27.5	-10.9	1
7.175	-3.3027	4.0875	9.03828	-6.4	25.6	-11.3	1
7.18	-3.8259	4.19868	8.93364	-5.6	23.9	-10.2	1
7.185	-4.16598	4.23792	8.8617	-5.8	20.6	-9.2	1
7.19	-4.3164	4.0548	8.894401	-6.3	17.4	-8.1	1
7.195	-3.97632	4.01556	8.8617	-7.4	13.5	-6.7	1
7.2	-3.41388	4.0875	8.93364	-6.9	8.5	-5.5	1
7.205	-3.00186	4.15944	8.93364	-6.3	5.8	-4	1
7.21	-2.92338	4.15944	8.894401	-6.2	3.9	-3.7	1
7.215	-3.15228	4.19868	8.93364	-6.5	2	-3.3	1
7.22	-3.22422	3.94362	9.07752	-6.8	0.2	-3.2	1
7.225	-2.92338	3.83244	9.03828	-7.5	-1.8	-3.5	1
7.23	-2.62254	3.68202	9.2214	-7.4	-3.1	-3.3	1
7.235	-2.36094	3.64932	9.260641	-6.8	-3.8	-3	1
7.24	-2.17128	3.45966	9.36528	-5.8	-3.9	-3.7	1
7.245	-2.13858	3.53814	9.36528	-4.9	-3.6	-3.9	1
7.25	-2.13858	3.45966	9.437221	-3.6	-3.2	-3.9	1
7.255	-1.94892	3.4989	9.437221	-2.4	-2	-3.7	1
7.26	-1.90968	3.4989	9.47646	-1.3	-1.4	-4.3	1
7.265	-2.0274	3.64932	9.40452	-0.1	-0.4	-4.6	1
7.27	-2.17128	3.68202	9.33258	0	0.3	-4.9	1
7.275	-2.24976	3.57084	9.293341	0.6	0.4	-5.3	1
7.28	-2.36094	3.64932	9.2214	0.4	0.7	-5	1
7.285	-2.40018	3.72126	9.2214	0.6	0.4	-4.9	1
7.29	-2.40018	3.7932	9.293341	1.1	0.4	-4.5	1
7.295	-2.43942	3.68202	9.2214	1	0.3	-4.2	1
7.3	-2.5506	3.75396	9.2214	0.7	0.2	-3.2	1
7.305	-2.58984	3.68202	9.2214	0.4	-0.4	-2.4	1
7.31	-2.70102	3.57084	9.2214	0.3	-1.1	-2.4	1
7.315	-2.74026	3.64932	9.188701	0.2	-1.6	-1.2	1
7.32	-2.77296	3.75396	9.2214	0.3	-3.2	-0.2	1
7.325	-2.70102	3.7932	9.188701	0.4	-4.5	1	1
7.33	-2.58984	3.68202	9.260641	0.1	-5.4	1.4	1
7.335	-2.62254	3.57084	9.293341	0.1	-6.1	1.6	1
7.34	-2.70102	3.57084	9.14946	0.5	-7	1.9	1
7.345	-2.47212	3.94362	9.110221	1.6	-8.1	1.8	1
7.35	-2.21052	4.01556	9.293341	1.8	-8.4	2.7	1
7.355	-2.0601	3.94362	9.2214	1.3	-8.8	2.8	1
7.36	-1.98816	3.7932	9.2214	1.1	-8.8	2.5	1
7.365	-1.83774	3.75396	9.40452	1.8	-8.4	2.8	1
7.37	-1.83774	3.42696	9.5157	3.1	-7.1	2.8	1
7.375	-2.0601	3.13266	9.692281	3.9	-5.8	2.8	1
7.38	-2.66178	2.79912	9.76422	6.7	-5.1	3.4	1
7.385	-3.22422	2.53752	9.76422	9.9	-5	4	1
7.39	-3.75396	2.53752	9.587641	13.6	-6.1	4.6	1
7.395	-3.90438	2.87106	9.47646	16.8	-8.6	7.2	1
7.4	-4.01556	3.16536	9.47646	18.1	-11.1	9.2	1
7.405	-4.27716	3.42696	9.437221	18.8	-15.6	11.3	1
7.41	-4.16598	3.68202	9.33258	20	-21.2	13	1
7.415	-3.8259	3.97632	9.110221	21.9	-26.5	13.1	1
7.42	-3.15228	4.3491	9.03828	23.5	-31.2	13.5	1
7.425	-2.5506	4.46028	8.96634	24.7	-33.3	15.1	1
7.43	-2.21052	4.3818	8.93364	24	-33	18.1	1
7.435	-2.0274	4.23792	9.03828	24.1	-31	20.8	1
7.44	-1.75926	4.0875	9.293341	25.1	-30.6	20.5	1
7.445	-1.75926	3.94362	9.33258	25.4	-31.1	18.4	1
7.45	-1.57614	3.72126	9.33258	26.7	-31.7	15.5	1
7.455	-0.48396	4.27062	9.03828	30.4	-32.6	11.7	1
7.46	0.07194	4.75458	9.293341	33.6	-29.2	9.5	1
7.465	-0.0327	4.82652	9.40452	34	-24.3	6.2	1
7.47	-0.48396	4.78728	9.293341	35.3	-20.5	3.7	1
7.475	-0.8632801	4.78728	9.14946	35.9	-19.1	-0.9	1
7.48	-1.19682	4.75458	9.2214	35.2	-19.6	-6.5	1
7.485	-1.308	4.71534	9.36528	33.8	-20	-12.6	1
7.49	-1.49766	4.6434	9.47646	34.3	-23.6	-19.9	1
7.495	-1.49766	4.60416	9.47646	34.4	-27.1	-24.9	1
7.5	-1.64808	4.46028	9.40452	34.3	-29.4	-31.1	1
7.505	-1.98816	4.3818	9.437221	34.9	-32.7	-37.7	1
7.51	-2.3217	4.3818	9.5157	36	-35.9	-44	1
7.515	-2.70102	4.42104	9.14946	36.9	-39.9	-50.6	1
7.52	-3.75396	3.97632	8.45622	37.7	-45.1	-58.1	1
7.525	-5.21892	3.68202	8.67858	39.1	-50	-68.6	1
7.53	-5.25162	3.75396	8.894401	41.4	-56.4	-81.6	1
7.535	-4.23792	3.7932	8.63934	42.6	-62.4	-97.3	1
7.54	-4.3491	3.2046	8.09652	41.7	-62.3	-114.2	1
7.545	-6.3438	2.68794	7.403281	41	-56.4	-133.6	1
7.55	-8.331961	2.9103	6.97164	43.1	-46.4	-160.7	1
7.555	-9.273721	3.38772	6.9324	46.7	-44.8	-183.2	1
7.56	-8.93364	3.75396	7.2267	50.3	-49.4	-205.2	1
7.565	-7.6191	3.7932	7.298641	52	-57.4	-230	1
7.57	-5.93178	3.75396	7.5537	53.2	-61.6	-245.4	1
7.575	-4.38834	4.01556	7.84146	54.4	-63.2	-255.5	1
7.58	-2.92338	4.3818	8.27964	54.7	-64	-261.2	1
7.585	-1.87698	4.6434	8.495461	53.4	-64.4	-263.2	1
7.59	-1.0137	4.75458	8.78322	51.1	-65.5	-261.5	1
7.595	-0.07194	4.82652	8.8617	48.7	-67.2	-257.1	1
7.6	0.59514	4.9377	8.78322	44.1	-67.4	-247.6	1
7.605	1.08564	5.04888	8.78322	40.7	-66.5	-237.9	1
7.61	1.57614	5.16006	8.8617	37.9	-64.7	-225.6	1
7.615	1.98816	5.30394	8.894401	34.4	-62.1	-211.4	1
7.62	2.289	5.56554	9.00558	30.5	-59.7	-195.3	1
7.625	2.58984	5.78136	9.03828	24.9	-56	-171.9	1
7.63	3.15228	6.04296	9.03828	20.4	-53.7	-151.2	1
7.635	3.45312	6.33726	9.00558	16.1	-51.1	-127.6	1
7.64	3.26346	6.55962	8.8617	10.2	-47.8	-103.6	1
7.645	3.3354	6.6708	8.63934	3.7	-44.9	-79.4	1
7.65	3.3354	6.814681	8.63934	-2.4	-40.4	-54.7	1
7.655	3.41388	7.14822	8.894401	-9.2	-35.2	-31.1	1
7.66	1.98816	6.48768	9.36528	-17.9	-26.3	-4.3	1
7.665	-2.40018	4.30986	8.78322	-29.8	-17.9	10	1
7.67	-5.3628	3.31578	8.35158	-37.1	-18.2	13.8	1
7.675	-5.48052	3.42696	8.75052	-37.2	-26.8	14.9	1
7.68	-3.93708	3.68202	9.40452	-36.7	-34.9	13.6	1
7.685	-1.42572	3.61008	9.875401	-37.8	-38.9	11.4	1
7.69	1.23606	3.2046	10.2024	-38.3	-36.3	11.9	1
7.695	2.3217	2.6487	10.49016	-40.3	-29.1	14.8	1
7.7	1.42572	2.72718	10.64058	-41.9	-18.4	19.1	1
7.705	1.23606	3.27654	10.34628	-37.8	-10	18.1	1
7.71	0.8240401	3.72126	10.34628	-31.2	1.4	13.5	1
7.715	-0.33354	3.83244	10.01928	-28.3	10	8.5	1
7.72	-1.0464	3.83244	9.80346	-25.9	15.8	5.1	1
7.725	-1.23606	3.83244	9.76422	-23.8	19.6	1.4	1
7.73	-1.0137	3.61008	9.692281	-22.6	22.5	-1.6	1
7.735	-0.63438	3.4989	9.692281	-21.3	25.9	-3.2	1
7.74	-0.2943	3.57084	9.659581	-19.6	29.1	-4.7	1
7.745	-0.41202	3.90438	9.47646	-17.5	33.4	-6.2	1
7.75	-1.12488	4.12674	9.40452	-15.8	36	-7.8	1
7.755	-1.90968	4.19868	9.260641	-15.3	38.3	-8.7	1
7.76	-2.96262	4.3491	9.03828	-14.5	38.2	-9.1	1
7.765	-3.75396	4.42104	8.894401	-14	36.4	-9.7	1
7.77	-4.0548	4.60416	8.78322	-13.7	32.5	-10.3	1
7.775	-4.16598	4.56492	8.894401	-13.5	28.2	-10.9	1
7.78	-4.20522	4.30986	8.82246	-14	23.7	-10.4	1
7.785	-4.46682	3.90438	8.894401	-15	19.4	-10	1
7.79	-4.61724	3.97632	8.78322	-15.5	14.5	-9.8	1
7.795	-4.46682	4.01556	8.894401	-15.6	7.6	-8.6	1
7.8	-4.20522	3.97632	8.8617	-15.9	3.6	-6.9	1
7.805	-3.90438	3.86514	8.894401	-15.9	0.1	-5.6	1
7.81	-3.48582	3.68202	9.110221	-16	-2.2	-5.1	1
7.815	-3.0411	3.4989	9.188701	-15.4	-4.3	-4.1	1
7.82	-2.62254	3.38772	9.293341	-14.2	-5.3	-3.8	1
7.825	-2.21052	3.31578	9.36528	-12.7	-6.1	-3.5	1
7.83	-2.0274	3.34848	9.47646	-11	-5.9	-3	1
7.835	-1.87698	3.24384	9.47646	-10.5	-4.7	-4.2	1
7.84	-1.68732	3.24384	9.47646	-9.3	-3.1	-3.7	1
7.845	-1.60884	3.34848	9.5157	-7.7	-1.6	-4.2	1
7.85	-1.75926	3.34848	9.5484	-6	0	-5.1	1
7.855	-1.87698	3.27654	9.437221	-3.6	1.6	-5.3	1
7.86	-1.98816	3.38772	9.40452	-1.7	2.9	-6.1	1
7.865	-2.09934	3.53814	9.36528	-0.5	3.9	-5.9	1
7.87	-2.21052	3.61008	9.33258	0.6	4.7	-6.1	1
7.875	-2.40018	3.64932	9.260641	1	5.2	-6.4	1
7.88	-2.43942	3.61008	9.293341	1.8	5.3	-6.4	1
7.885	-2.40018	3.45966	9.33258	2.1	5.6	-6.4	1
7.89	-2.43942	3.42696	9.260641	2.8	5.8	-5.7	1
7.895	-2.58984	3.42696	9.260641	3.1	5.5	-5.6	1
7.9	-2.58984	3.4989	9.260641	3.8	5.5	-5	1
7.905	-2.58984	3.57084	9.260641	4.5	5.1	-4.6	1
7.91	-2.58984	3.57084	9.293341	4.6	4.9	-4	1
7.915	-2.62254	3.64932	9.188701	4.6	4.1	-3.2	1
7.92	-2.58984	3.72126	9.2214	4.5	3.5	-3.2	1
7.925	-2.40018	3.61008	9.2214	4.6	3	-2.8	1
7.93	-2.43942	3.68202	9.293341	4.2	2.8	-3	1
7.935	-2.40018	3.61008	9.260641	4.6	2.4	-3.3	1
7.94	-2.5506	3.4989	9.2214	4.4	2.3	-3	1
7.945	-2.58984	3.53814	9.260641	4.9	2.3	-3.2	1
7.95	-2.5506	3.53814	9.33258	5.1	1.8	-3.2	1
7.955	-2.66178	3.42696	9.293341	5.6	1.6	-3.1	1
7.96	-2.85144	3.31578	9.260641	6.4	1.3	-2.6	1
7.965	-2.85144	3.4989	9.188701	7.4	0.3	-1.1	1
7.97	-2.85144	3.64932	9.260641	8.4	0	0	1
7.975	-2.74026	3.75396	9.14946	8.9	0	1.7	1
7.98	-2.66178	3.7932	9.188701	9.4	0	3.5	1
7.985	-2.74026	3.94362	9.07752	9.1	-0.1	5.3	1
7.99	-2.70102	3.94362	9.188701	9.1	-0.5	5.5	1
7.995	-2.0274	3.97632	9.36528	9.7	-1.5	4.7	1
8	-1.83774	3.68202	9.5484	11.7	-1.2	3.9	1
8.005	-1.90968	3.45966	9.692281	13.7	-0.3	3.5	1
8.01	-2.13858	3.2046	9.842701	15.9	0.5	3.7	1
8.015	-2.40018	3.02148	9.659581	18.4	1.6	3.4	1
8.02	-2.51136	2.943	9.5157	20.7	2.8	3.9	1
8.025	-2.70102	3.13266	9.437221	23.1	3.5	4.3	1
8.03	-2.74026	3.24384	9.62034	24.7	4.3	6.1	1
8.035	-3.00186	3.24384	9.5484	27.1	5.8	8.4	1
8.04	-3.22422	3.24384	9.40452	30.1	5.6	11.4	1
8.045	-3.45312	3.24384	9.260641	31.5	4.8	14.4	1
8.05	-3.5643	3.42696	9.188701	32	4	15.6	1
8.055	-3.37464	3.57084	9.03828	33.1	2.1	16.3	1
8.06	-3.00186	3.83244	9.00558	35.1	-0.2	15.8	1
8.065	-2.74026	4.15944	8.93364	35.6	-1.4	14.4	1
8.07	-2.58984	4.3491	8.93364	33.7	-2.3	12.7	1
8.075	-2.66178	4.46028	8.8617	31.1	-3.3	10.7	1
8.08	-2.58984	4.49298	8.78322	28.8	-4.2	9.1	1
8.085	-2.47212	4.46028	8.78322	25.9	-5.6	6	1
8.09	-2.43942	4.30986	8.894401	23.5	-6.9	3.7	1
8.095	-2.3217	4.30986	8.8617	22.2	-7.3	2.2	1
8.1	-2.17128	4.49298	8.78322	21.8	-8.1	0.1	1
8.105	-2.17128	4.49298	8.78322	20.3	-8.3	-0.8	1
8.11	0	0	0	0	0	0	1
8.115	0	0	0	0	0	0	1
8.12	-3.22422	4.19868	9.07752	18.2	-10.5	-10.8	1
8.125	-3.41388	4.12674	9.14946	18.2	-14	-16.1	1
8.13	-2.13858	4.56492	8.96634	19.6	-19.3	-21.3	1
8.135	-1.68732	4.75458	8.8617	20	-21.1	-26.6	1
8.14	-2.17128	4.6761	8.96634	19.3	-18.6	-31.2	1
8.145	-2.289	4.60416	9.110221	18.9	-18	-36.4	1
8.15	-2.0601	4.75458	9.110221	19.6	-21.1	-38.5	1
8.155	-2.0274	4.75458	9.03828	19.2	-23.5	-41.7	1
8.16	-2.24976	4.6434	9.00558	18.3	-24.7	-44.5	1
8.165	-2.66178	4.49298	8.75052	17.7	-25	-47.3	1
8.17	-3.60354	4.23792	8.312341	19.1	-27.2	-53.6	1
8.175	-4.578001	4.0875	8.09652	21.9	-28.6	-60.8	1
8.18	-5.3301	3.86514	8.09652	24.9	-30.3	-70.6	1
8.185	-6.082201	3.83244	7.985341	26.9	-32.8	-83.9	1
8.19	-5.96448	3.83244	8.02458	30.4	-34.9	-97.2	1
8.195	-5.814061	4.0875	8.16846	34.6	-35.8	-113.6	1
8.2	-6.23262	4.46028	8.02458	36.4	-32.2	-127.2	1
8.205	-6.75582	4.6761	7.73028	37.6	-28	-141.4	1
8.21	-7.1286	4.49298	7.33134	38.1	-27.2	-153.7	1
8.215	-7.20708	4.46028	7.076281	39.8	-29.2	-164.7	1
8.22	-6.677341	4.60416	7.04358	42.5	-33.1	-175.2	1
8.225	-5.44128	4.89846	7.11552	45.8	-37.7	-182.7	1
8.23	-4.12674	5.04888	7.15476	48.5	-39.4	-188.3	1
8.235	-3.26346	4.89846	7.44252	49.7	-39.2	-189	1
8.24	-2.58984	4.89846	7.808761	50.3	-39.2	-186.4	1
8.245	-1.87698	4.9704	8.2404	50.7	-40.1	-181.7	1
8.25	-1.34724	5.04888	8.606641	49	-40.6	-174.3	1
8.255	-1.308	4.60416	8.75052	45	-40.8	-164.9	1
8.26	-1.38648	4.12674	8.75052	41.5	-41.5	-155.8	1
8.265	-1.45842	3.83244	8.5674	37.4	-43	-146.5	1
8.27	-1.45842	3.72126	8.495461	34.4	-44.2	-137.1	1
8.275	-1.45842	3.83244	8.312341	32.5	-44.8	-127.1	1
8.28	-1.49766	3.86514	8.16846	31	-45.2	-116.9	1
8.285	-1.38648	4.0875	8.09652	29.2	-46.8	-105.8	1
8.29	-1.08564	4.27062	8.16846	27.8	-49	-90.5	1
8.295	-0.7848001	4.6434	8.42352	25.7	-50.7	-78.1	1
8.3	-0.5232	4.9704	8.82246	22.9	-54	-65.5	1
8.305	0.14388	4.86576	9.14946	19	-57.5	-53.2	1
8.31	0.8959801	4.6434	9.260641	14.7	-60.6	-41.5	1
8.315	1.64808	4.12674	8.96634	8.7	-65	-28	1
8.32	2.40018	3.27654	8.75052	5.1	-72.1	-16.4	1
8.325	3.45312	2.57676	9.33258	3	-82.9	-1.7	1
8.33	5.93178	1.91622	10.96758	0.5	-96	16.6	1
8.335	6.3438	1.87698	12.05322	-6.9	-99	31.3	1
8.34	3.67548	2.75988	12.30828	-15.2	-81.3	33	1
8.345	0.07194	3.05418	11.87664	-21.5	-56.6	27.6	1
8.35	-1.19682	3.83244	11.25534	-33.7	-43.5	23.7	1
8.355	-1.45842	5.27124	10.89564	-39.6	-36	19.5	1
8.36	-1.42572	6.33726	9.91464	-41.7	-26.7	11.2	1
8.365	-0.71286	6.00372	9.587641	-39.1	-15.9	1.8	1
8.37	0.14388	4.82652	9.947341	-35.6	-9.3	-2	1
8.375	0.07194	3.94362	10.09122	-34.8	-2.9	-4	1
8.38	0.18312	3.34848	9.76422	-33	2.8	-5.6	1
8.385	0	2.72718	9.80346	-27.8	8.6	-6.5	1
8.39	-0.9744601	2.72718	9.91464	-24.2	14.2	-6.4	1
8.395	-1.83774	3.09342	9.587641	-21.1	19.2	-6.5	1
8.4	-2.5506	3.4989	9.437221	-16.3	21.7	-7.2	1
8.405	-3.45312	3.7932	9.2214	-13.5	22.4	-7.2	1
8.41	-4.20522	4.0548	9.00558	-12	21.7	-7.7	1
8.415	-4.53876	4.19868	8.82246	-10.1	18.5	-8.5	1
8.42	-4.49952	4.3818	8.75052	-8.7	15.5	-8.6	1
8.425	-4.27716	4.15944	8.894401	-7.7	10.7	-8.5	1
8.43	-3.90438	3.97632	8.93364	-8	7.2	-7.8	1
8.435	-3.48582	3.90438	8.93364	-7.9	4.5	-7.7	1
8.44	-3.22422	3.94362	8.96634	-7.6	2.2	-6.6	1
8.445	-3.0738	3.97632	8.96634	-7.2	0.8	-5.7	1
8.45	-2.92338	4.15944	8.93364	-8.4	-0.1	-4.8	1
8.455	-2.70102	4.27062	9.00558	-8.7	-1.1	-3.9	1
8.46	-2.51136	4.30986	9.07752	-9.1	-2.2	-4.4	1
8.465	-2.17128	3.97632	9.110221	-10	-2.7	-4.6	1
8.47	-1.94892	3.72126	9.2214	-10.2	-2.9	-5.4	1
8.475	-1.87698	3.4989	9.36528	-10	-2.4	-5	1
8.48	-1.90968	3.38772	9.47646	-9.1	-1.5	-5.3	1
8.485	-2.0274	3.24384	9.47646	-8.1	0	-5.5	1
8.49	-2.13858	3.31578	9.47646	-6.6	0.7	-5.3	1
8.495	-2.17128	3.24384	9.5157	-4.6	0.9	-5.9	1
8.5	-2.24976	3.24384	9.437221	-2	1.1	-5.4	1
8.505	-2.3217	3.34848	9.47646	-0.7	0.9	-5.3	1
8.51	-2.24976	3.61008	9.40452	2.1	1.6	-5.3	1
8.515	-2.17128	3.57084	9.437221	3.5	2	-5	1
8.52	-2.3217	3.61008	9.36528	4.7	2.1	-4.4	1
8.525	-2.43942	3.68202	9.36528	6	2.5	-3.6	1
8.53	-2.43942	3.72126	9.33258	7.4	2.3	-2.8	1
8.535	-2.51136	3.64932	9.293341	8.6	2.5	-1.7	1
8.54	-2.62254	3.4989	9.293341	9.1	2.8	0.1	1
8.545	-2.66178	3.53814	9.293341	9.1	2.8	2.7	1
8.55	-2.66178	3.53814	9.293341	9.2	2.4	3.8	1
8.555	-2.74026	3.57084	9.260641	9.4	2.1	4.8	1
8.56	-2.8122	3.75396	9.14946	10.1	1.6	5.9	1
8.565	-2.89068	4.01556	9.110221	10.7	0.6	6.5	1
8.57	-2.77296	4.19868	9.03828	10.6	-0.2	7.2	1
8.575	-2.70102	4.19868	9.188701	10	-1.1	7.3	1
8.58	-2.47212	3.90438	9.437221	10.7	-1.8	7.1	1
8.585	-2.51136	3.53814	9.842701	11.7	-2.1	7.1	1
8.59	-2.62254	3.05418	10.01928	14.7	-2.3	7	1
8.595	-2.77296	2.87106	9.62034	18.4	-2.4	7.8	1
8.6	-2.58984	3.38772	9.2214	20.4	-3.6	8.1	1
8.605	-1.94892	4.23792	9.33258	21.3	-4.4	8.9	1
8.61	-1.2753	4.53222	9.76422	21.5	-4	9.3	1
8.615	-1.94892	3.97632	9.33258	20	-2.8	10	1
8.62	-2.92338	3.7932	8.82246	18.6	-3	9.4	1
8.625	-3.0411	3.86514	8.67858	20.2	-4.6	7.5	1
8.63	-2.92338	4.0875	8.63934	19.7	-7.2	6	1
8.635	-2.8122	4.12674	8.5674	18.1	-7.9	4.6	1
8.64	-2.58984	4.0548	8.75052	16.3	-9.4	2.8	1
8.645	-2.36094	4.01556	8.8617	14.5	-9.3	2	1
8.65	-2.58984	3.86514	8.78322	12.8	-9	1.3	1
8.655	-2.85144	3.83244	8.8617	11.2	-9.5	1.4	1
8.66	-3.00186	3.97632	8.96634	10.4	-10.4	0.8	1
8.665	-2.96262	4.12674	9.00558	9.8	-11.9	0.2	1
8.67	-2.89068	4.3491	8.96634	9.5	-12.6	0.5	1
8.675	-2.70102	4.49298	9.00558	9.5	-13	0.4	1
8.68	-2.58984	4.53222	8.93364	9.7	-13.6	-0.3	1
8.685	-2.62254	4.46028	9.07752	9.7	-13.5	-2.3	1
8.69	-2.8122	4.49298	9.110221	10.4	-13.4	-4.9	1
8.695	-3.18498	4.6761	8.93364	11.5	-14.2	-8.1	1
8.7	-3.48582	4.82652	8.78322	13.9	-16.8	-12.5	1
8.705	-3.8259	4.6761	8.67858	16.6	-21.4	-18.8	1
8.71	-4.12674	4.49298	8.63934	17.7	-26.5	-26.6	1
8.715	-3.60354	4.12674	8.82246	19.1	-33.3	-34.9	1
8.72	-2.58984	3.7932	9.260641	20.7	-40.5	-42.2	1
8.725	-0.7848001	3.64932	9.293341	20.5	-46.1	-49.7	1
8.73	0.07194	3.31578	8.96634	19.2	-48.6	-57.3	1
8.735	-1.15758	2.57676	8.27964	18	-44.9	-65.5	1
8.74	-2.85144	2.57676	8.16846	19	-39.2	-73.3	1
8.745	-2.92338	3.42696	8.495461	21.7	-37.9	-80.8	1
8.75	-2.47212	4.19868	8.5674	22.7	-38.9	-88.9	1
8.755	-2.36094	4.46028	8.42352	22.7	-37.7	-94.2	1
8.76	-1.98816	4.6434	8.45622	22.3	-36.4	-97.6	1
8.765	-1.45842	5.00964	8.606641	22.4	-35.4	-98.4	1
8.77	-1.15758	5.30394	8.711281	21	-34	-96.5	1
8.775	-0.7848001	5.30394	8.96634	19.6	-33.1	-92.1	1
8.78	-0.7848001	5.120821	9.33258	17.4	-31.9	-86.9	1
8.785	-1.0464	4.89846	9.260641	15.6	-29.5	-80.6	1
8.79	-1.64808	4.53222	9.07752	13.8	-26.3	-74.7	1
8.795	-2.3217	4.27062	8.894401	12.1	-23.2	-69.2	1
8.8	-3.00186	4.01556	8.8617	10.7	-19.5	-63.2	1
8.805	-3.3354	3.75396	8.82246	9.9	-17.5	-59.5	1
8.81	-3.60354	3.38772	8.78322	8.6	-17.3	-55.1	1
8.815	-3.45312	3.09342	8.96634	7.2	-17.4	-50.4	1
8.82	-2.8122	2.9103	9.188701	4.3	-17.7	-44.1	1
8.825	-2.0601	2.79912	9.5157	1.6	-19.9	-35.7	1
8.83	-1.0464	2.943	9.587641	-0.7	-23	-28	1
8.835	-0.2616	3.34848	9.659581	-2.2	-25.7	-20.9	1
8.84	0.7848001	3.53814	9.947341	-4.6	-27.8	-13.4	1
8.845	1.90968	3.64932	10.1697	-7	-27.8	-6.7	1
8.85	2.77296	3.72126	10.31358	-9.5	-26.1	-1.9	1
8.855	4.12674	3.68202	10.38552	-11.5	-21.9	3.6	1
8.86	3.52506	3.24384	9.842701	-15.3	-10.9	9.2	1
8.865	1.0137	2.98224	9.293341	-18	0	10	1
8.87	-0.37278	3.34848	9.188701	-17.6	5.4	8.4	1
8.875	-0.2616	3.75396	9.40452	-16.5	7.5	6.4	1
8.88	0.18312	3.61008	9.5157	-18.7	9.1	4.2	1
8.885	0.44472	3.2046	9.659581	-21.9	11.9	3	1
8.89	0.67362	2.75988	9.875401	-23.6	15.6	2.5	1
8.895	0.67362	2.75988	9.80346	-24.2	20.7	2.6	1
8.9	0.5232	2.943	9.33258	-23.3	25.9	1.6	1
8.905	-0.8632801	3.61008	9.875401	-20.7	30.5	2.3	1
8.91	-2.17128	4.23792	9.76422	-18.7	34.3	1.4	1
8.915	-2.92338	4.3491	9.47646	-18	35.8	0	1
8.92	-3.90438	4.15944	9.110221	-18.2	34.6	0.9	1
8.925	-4.76766	4.27062	8.8617	-17.4	32.7	0.1	1
8.93	-5.02926	4.49298	8.8617	-14.7	28.7	-0.2	1
8.935	-4.76766	4.53222	8.894401	-12.6	23	-1.3	1
8.94	-4.68918	4.19868	8.75052	-12.4	18.4	-2.3	1
8.945	-4.38834	4.0875	8.63934	-12.1	13.4	-2.7	1
8.95	-4.16598	4.23792	8.606641	-10.8	8.8	-2.9	1
8.955	-4.0548	4.56492	8.67858	-9.3	4.8	-3.9	1
8.96	-3.86514	4.42104	8.8617	-8.9	1.1	-5.1	1
8.965	-3.60354	4.12674	8.8617	-10.4	-1.7	-5.7	1
8.97	-3.22422	3.90438	8.8617	-11.5	-5.3	-5.9	1
8.975	-2.92338	3.75396	9.110221	-12	-7.1	-5.7	1
8.98	-2.66178	3.75396	9.14946	-12.1	-8.2	-5.1	1
8.985	-2.36094	3.68202	9.260641	-12.3	-9.4	-5.4	1
8.99	-2.09934	3.75396	9.293341	-12.1	-9.8	-4.7	1
8.995	-1.87698	3.53814	9.47646	-11.9	-9.1	-5.1	1
9	-1.83774	3.38772	9.437221	-12	-8	-5.5	1
9.005	-1.90968	3.31578	9.47646	-11.3	-7	-5.8	1
9.01	-2.0601	3.24384	9.587641	-9.5	-6	-5.3	1
9.015	-2.13858	3.02148	9.5484	-8.6	-5.2	-5.1	1
9.02	-2.21052	2.87106	9.5157	-8.4	-4.9	-5.1	1
9.025	-2.13858	3.2046	9.36528	-7.6	-3.9	-4.5	1
9.03	-1.98816	3.57084	9.437221	-5.5	-3.6	-4.1	1
9.035	-1.7985	3.64932	9.5157	-4.9	-3.2	-3.5	1
9.04	-1.83774	3.57084	9.40452	-4.8	-1.9	-3.5	1
9.045	-2.09934	3.42696	9.36528	-4.6	-1.1	-2.8	1
9.05	-2.09934	3.45966	9.40452	-3.5	-0.9	-2.5	1
9.055	-2.0601	3.42696	9.40452	-2.1	-0.2	-2.3	1
9.06	-2.0274	3.31578	9.437221	-0.9	0	-1.9	1
9.065	-2.13858	3.2046	9.33258	-1.2	0.2	-1.4	1
9.07	-2.17128	3.45966	9.260641	-0.2	0	-0.9	1
9.075	-2.17128	3.83244	9.260641	0.9	0.4	-0.3	1
9.08	-2.09934	4.01556	9.293341	1.6	0	-0.2	1
9.085	-1.98816	3.86514	9.293341	1.1	0	0	1
9.09	-2.0274	3.7932	9.36528	1.8	0.4	-0.4	1
9.095	-1.90968	3.68202	9.47646	2.9	0.9	-0.6	1
9.1	-1.83774	3.34848	9.76422	4	1.8	-0.2	1
9.105	-1.83774	3.05418	9.947341	6.5	3.1	-0.4	1
9.11	-2.09934	2.75988	9.875401	9.8	5	-0.4	1
9.115	-2.289	3.05418	9.40452	13.6	6.4	-0.2	1
9.12	-1.98816	3.86514	9.293341	16	6.6	0.7	1
9.125	-1.72656	4.19868	9.5484	16.8	7.2	0.7	1
9.13	-1.94892	3.72126	9.5484	16.3	8.2	0.4	1
9.135	-2.40018	3.2046	9.33258	16.5	8.5	1.1	1
9.14	-2.8122	3.27654	9.2214	18.2	9.4	2.3	1
9.145	-2.89068	3.61008	9.2214	20.8	10.3	5.6	1
9.15	-2.89068	3.97632	9.07752	22.5	11.4	9.4	1
9.155	-3.18498	4.12674	8.894401	22.7	10.9	10.2	1
9.16	-3.60354	4.01556	9.03828	20.7	9.1	9.4	1
9.165	-3.8259	3.75396	9.07752	19.8	6.1	9.9	1
9.17	-3.86514	3.68202	9.00558	22.4	3.1	11.9	1
9.175	-3.90438	3.97632	8.96634	25.9	0.2	12.8	1
9.18	-3.86514	4.19868	9.03828	27.7	-2.5	13	1
9.185	-3.86514	4.3818	9.2214	27.8	-5	11.9	1
9.19	-3.67548	4.60416	9.110221	30.1	-8.1	9.5	1
9.195	-3.63624	4.86576	9.00558	32.6	-11.9	6.2	1
9.2	-3.5643	4.9377	8.894401	34	-15.7	0.1	1
9.205	-3.52506	4.89846	8.894401	33.4	-18.9	-4.6	1
9.21	-3.52506	4.89846	9.00558	33.6	-21.9	-10.2	1
9.215	-3.3027	4.75458	9.188701	34	-25.8	-15.6	1
9.22	-2.77296	4.6434	9.07752	34.6	-29.5	-22.3	1
9.225	-2.0274	4.75458	9.188701	34.4	-33.1	-31.4	1
9.23	-0.9744601	4.9704	9.731521	33.8	-36.6	-38	1
9.235	0.59514	5.08158	9.587641	32.9	-38.2	-46.6	1
9.24	1.87698	4.75458	9.07752	31.6	-37.4	-53.6	1
9.245	-0.8240401	4.23792	7.985341	32.2	-29.7	-60.1	1
9.25	-5.3301	3.86514	7.51446	33.8	-19.3	-73.2	1
9.255	-7.57986	4.56492	7.51446	37.9	-16.8	-91.6	1
9.26	-7.46868	5.5263	7.2594	46	-29.4	-116.2	1
9.265	-6.97818	5.27124	6.899701	50.8	-36.1	-137	1
9.27	-7.05666	4.6434	6.53346	54.4	-35.4	-158	1
9.275	-7.05666	4.6434	6.64464	59.9	-34.7	-176.7	1
9.28	-6.605401	5.00964	6.899701	64.9	-37.1	-191.6	1
9.285	-6.00372	5.30394	7.18746	69	-42.8	-207	1
9.29	-4.87884	5.16006	7.403281	70.1	-47.8	-216.5	1
9.295	-3.45312	5.00964	7.33134	70.6	-51.8	-222.7	1
9.3	-1.34724	4.82652	7.65834	70.1	-54.4	-226.1	1
9.305	0.5232	4.60416	8.42352	70.1	-55.7	-224.2	1
9.31	1.64808	4.56492	9.33258	67.2	-56.4	-215.1	1
9.315	2.92338	4.6434	9.91464	61.6	-57.8	-202.8	1
9.32	3.8259	4.46028	10.1697	53.4	-59.5	-186.5	1
9.325	4.0875	3.90438	10.31358	44.2	-59.9	-168.5	1
9.33	3.97632	3.4989	10.49016	35	-60.8	-149.3	1
9.335	3.78666	3.34848	10.45746	25.9	-62.3	-129.1	1
9.34	3.48582	3.16536	10.31358	17.6	-60.6	-109.8	1
9.345	2.289	3.13266	9.91464	8.2	-55.2	-86.9	1
9.35	0.71286	3.27654	9.5484	1.4	-50.4	-68.8	1
9.355	-0.8959801	3.64932	9.40452	-4.6	-46.9	-52.6	1
9.36	-2.5506	4.0548	9.2214	-10.8	-43.8	-38	1
9.365	-3.97632	3.97632	9.00558	-17.2	-41.8	-25.4	1
9.37	-5.66364	3.4989	8.67858	-24.4	-41.7	-11.2	1
9.375	-6.3765	3.09342	8.35158	-29.1	-46.9	-0.9	1
9.38	-5.068501	3.13266	8.894401	-29.7	-56.3	4.9	1
9.385	-4.42758	2.75988	9.188701	-27	-62.8	9.5	1
9.39	-2.96262	1.98816	9.659581	-26.8	-69.3	13.5	1
9.395	-1.08564	1.91622	10.27434	-26.1	-73.6	18.9	1
9.4	0.37278	2.3544	10.78446	-26	-71.3	21.5	1
9.405	1.08564	2.79912	10.81716	-26.3	-63.9	22	1
9.41	1.5369	3.05418	10.67328	-26	-52.9	22.2	1
9.415	1.75926	3.27654	10.01928	-23.9	-41.2	21.2	1
9.42	1.0137	3.27654	10.27434	-24.1	-30.5	19.9	1
9.425	0.2616	3.97632	10.2024	-22.4	-21.7	18	1
9.43	0.8240401	4.3818	10.05852	-17.6	-12.8	12.6	1
9.435	1.19682	4.19868	9.91464	-15.7	-4.7	8.8	1
9.44	1.08564	3.86514	9.80346	-14.8	2.6	5.8	1
9.445	0.9744601	3.7932	9.731521	-13.4	10.9	3.1	1
9.45	0.63438	3.75396	9.62034	-12.8	18.2	1.1	1
9.455	0.37278	3.57084	9.731521	-12.2	26.1	-0.7	1
9.46	0.33354	3.57084	9.692281	-12.1	31.1	-1.3	1
9.465	0.14388	3.7932	9.5484	-12.3	36.6	-1.9	1
9.47	-0.2943	3.86514	9.5157	-12.3	42	-2.4	1
9.475	-1.08564	3.83244	9.437221	-12.5	45.7	-2.4	1
9.48	-2.0601	3.72126	9.260641	-12.8	47.9	-2.9	1
9.485	-3.3027	4.0548	8.93364	-12.3	47.1	-3.4	1
9.49	-4.72842	4.3818	8.82246	-10.3	44.2	-3.9	1
9.495	-5.591701	4.53222	8.67858	-10.1	39.2	-3.8	1
9.5	-5.70288	4.49298	8.5674	-10.3	31.8	-4.6	1
9.505	-5.17968	4.42104	8.5674	-9.7	24.7	-4.9	1
9.51	-4.61724	4.23792	8.711281	-9.8	18	-4.7	1
9.515	-4.0548	4.0548	8.711281	-10.9	11.6	-3.9	1
9.52	-3.75396	3.94362	8.78322	-11.2	8.4	-2.8	1
9.525	-3.45312	4.0875	8.96634	-10.9	4.6	-2.8	1
9.53	-3.18498	4.0548	9.00558	-10.2	2.3	-2.7	1
9.535	-2.92338	3.86514	9.110221	-10.1	0.7	-2.8	1
9.54	-2.70102	3.68202	9.14946	-10	-0.2	-2.9	1
9.545	-2.43942	3.45966	9.293341	-9.6	-1.3	-3	1
9.55	-2.24976	3.34848	9.36528	-8.5	-1.8	-3.7	1
9.555	-2.0274	3.38772	9.40452	-7.2	-1.7	-3.8	1
9.56	-1.90968	3.38772	9.40452	-6.1	-1	-3.5	1
9.565	-1.87698	3.38772	9.437221	-4.9	0.4	-2.5	1
9.57	-2.0274	3.31578	9.47646	-3.8	1.1	-2.9	1
9.575	-2.21052	3.38772	9.33258	-3.2	1.8	-2.9	1
9.58	-2.17128	3.34848	9.33258	-2.5	2.1	-3.1	1
9.585	-2.0274	3.42696	9.40452	-2	2.6	-3	1
9.59	-1.94892	3.45966	9.36528	-1.9	2.8	-3	1
9.595	-2.0274	3.42696	9.36528	-1.5	3.7	-3.2	1
9.6	-2.21052	3.38772	9.33258	-1.1	4	-3.7	1
9.605	-2.24976	3.31578	9.33258	-1.4	4.5	-4.2	1
9.61	-2.21052	3.42696	9.36528	-0.5	4.9	-4.1	1
9.615	-2.21052	3.45966	9.33258	0.4	5	-3.4	1
9.62	-2.36094	3.4989	9.33258	0.2	5.5	-2.8	1
9.625	-2.5506	3.45966	9.2214	-0.1	5.8	-2.3	1
9.63	-2.74026	3.42696	9.260641	0.7	5.4	-2.5	1
9.635	-2.70102	3.45966	9.2214	1	4.6	-1.7	1
9.64	-2.51136	3.68202	9.188701	1.8	3.7	-1.6	1
9.645	-2.36094	3.68202	9.2214	2.3	3.7	-1.1	1
9.65	-2.40018	3.64932	9.2214	2.6	3.9	-0.2	1
9.655	-2.47212	3.61008	9.2214	2.7	3.5	0	1
9.66	-2.43942	3.68202	9.188701	2.8	3	-0.2	1
9.665	-2.289	3.68202	9.260641	2.8	2.7	-0.7	1
9.67	-2.21052	3.75396	9.260641	3.2	2.8	-0.4	1
9.675	-2.21052	3.68202	9.293341	3.3	2.8	-0.3	1
9.68	-2.289	3.61008	9.260641	3.2	3.2	-0.4	1
9.685	-2.289	3.61008	9.293341	3.7	3.5	-0.7	1
9.69	-2.24976	3.68202	9.260641	3.7	3.3	-0.7	1
9.695	-2.289	3.68202	9.293341	3.8	3.5	-0.2	1
9.7	-2.289	3.68202	9.2214	5.1	3.7	-0.1	1
9.705	-2.43942	3.75396	9.2214	5.8	4.2	0	1
9.71	-2.47212	3.72126	9.293341	6.7	4.4	0.1	1
9.715	-2.43942	3.72126	9.36528	7.4	3.9	0	1
9.72	-2.47212	3.72126	9.40452	10.9	4.1	0	1
9.725	-2.36094	3.83244	9.33258	13.5	5	1	1
9.73	-2.40018	3.7932	9.293341	14.8	5.6	1.1	1
9.735	-2.92338	3.64932	9.07752	14.8	6.3	0.9	1
9.74	-2.96262	3.72126	9.110221	14.3	5.1	0.3	1
9.745	-2.89068	3.68202	9.110221	13.2	3.3	0.1	1
9.75	-2.74026	3.68202	9.14946	11.9	1.4	-0.2	1
9.755	-2.74026	3.72126	9.110221	10.7	0.2	-0.3	1
9.76	-2.70102	3.75396	9.07752	10.5	-0.7	-0.5	1
9.765	-2.70102	3.90438	9.2214	10	-1.6	-1.1	1
9.77	-2.66178	4.15944	9.260641	10.6	-2.4	-1.2	1
9.775	-2.47212	4.23792	9.2214	11.2	-3	-2.3	1
9.78	-2.51136	4.27062	9.2214	11.4	-2.8	-3.5	1
9.785	-2.40018	4.3491	9.5157	12.3	-3.1	-4.4	1
9.79	-2.36094	4.3818	9.875401	13.9	-3	-5.6	1
9.795	-2.43942	4.30986	10.2024	17.9	-1.7	-6.9	1
9.8	-2.70102	4.0548	9.947341	20.9	-0.7	-7.7	1
9.805	-2.70102	3.72126	9.40452	21.6	0	-7.7	1
9.81	-2.43942	3.38772	9.40452	21.1	0.9	-7.4	1
9.815	-2.0601	3.4989	9.692281	20.7	2.8	-7.9	1
9.82	-1.90968	3.7932	9.842701	21.9	5.3	-8.4	1
9.825	-1.98816	3.83244	9.587641	22.3	9	-9.1	1
9.83	-2.289	3.61008	9.2214	19.1	14.2	-10.2	1
9.835	-2.77296	3.31578	9.00558	17.2	16.8	-11.4	1
9.84	-3.3354	3.34848	8.93364	16.4	17.3	-12.3	1
9.845	-3.67548	3.68202	8.8617	16.3	15.5	-14.2	1
9.85	-3.93708	3.94362	8.711281	15.2	14.1	-16.8	1
9.855	-4.27716	4.0548	8.42352	14.3	10.6	-18.8	1
9.86	-4.49952	4.0548	8.16846	13.7	5.1	-20.3	1
9.865	-4.46682	4.0548	8.16846	14	-1.2	-21.9	1
9.87	-4.20522	4.0548	8.16846	14.3	-7.7	-23.5	1
9.875	-4.27716	4.15944	8.057281	15.6	-13.7	-26.2	1
9.88	-4.76766	4.0548	7.84146	16.5	-18.4	-31	1
9.885	-5.14044	3.7932	7.5537	17.9	-20.7	-41.5	1
9.89	-6.64464	3.7932	7.004341	20.1	-17.4	-63	1
9.895	-10.3986	4.9704	6.38958	26.8	-11.4	-84.2	1
9.9	-10.6602	5.70942	7.076281	38	-21.2	-104.7	1
9.905	-9.3849	6.15414	6.86046	44.3	-35.9	-124.8	1
9.91	-7.20708	6.409201	6.899701	49.9	-46.3	-145.6	1
9.915	-6.526921	6.7035	6.74928	56.7	-48.6	-168.5	1
9.92	-6.64464	6.6708	6.46152	61.2	-45.3	-183.2	1
9.925	-6.41574	6.7035	6.500761	65.4	-44.1	-192.4	1
9.93	-5.8533	6.85392	6.422281	68.8	-45.9	-198.1	1
9.935	-5.1012	6.52038	6.605401	71.8	-48.1	-201.8	1
9.94	-4.46682	5.97102	6.74928	73.3	-47.8	-204.4	1
9.945	-4.01556	5.34318	7.04358	74.6	-45.6	-204.8	1
9.95	-3.41388	4.82652	7.44252	76.2	-42.7	-204.1	1
9.955	-3.15228	4.60416	7.985341	77.6	-40.1	-202.5	1
9.96	-3.0411	4.53222	8.45622	77.4	-39.6	-199.5	1
9.965	-2.85144	4.3818	8.63934	75.3	-40.3	-195.6	1
9.97	-2.74026	4.53222	8.75052	72.4	-41.7	-191.1	1
9.975	-2.40018	4.75458	8.82246	70	-42	-185.5	1
9.98	-1.83774	4.86576	8.75052	67.4	-41	-179.2	1
9.985	-1.45842	4.75458	8.711281	64.6	-38	-171.4	1
9.99	-1.2753	4.78728	8.5347	62.7	-32.9	-162.6	1
[truncated: 6,927 more rows]
