# Supplementary material for: Real-Time Detection of Freezing Motions in Parkinson's Patients for Adaptive Gait Phase Synchronous Cueing
Source: Front Neurol. 2021 Dec 6;12:720516. doi: 10.3389/fneur.2021.720516 (PMC8685223; doi:10.3389/fneur.2021.720516)
Supplement: Supplementary file 2 [file Data_Sheet_2.zip › data/S13/S13_left_foot_trial_2.csv]

time	acc_x	acc_y	acc_z	gyr_x	gyr_y	gyr_z	FoG
0	-3.3354	4.01556	8.63934	0.3	-1	0.3	0
0.005	-3.3354	4.12674	8.606641	0.2	-0.4	-0.2	0
0.01	-3.3354	4.12674	8.63934	0	-0.7	0	0
0.015	-3.37464	4.15944	8.5674	0	-0.9	0.3	0
0.02	-3.3354	4.0875	8.5674	0.2	-0.6	0	0
0.025	-3.3027	4.0875	8.606641	0.5	-0.7	0	0
0.03	-3.37464	4.12674	8.63934	0.5	-0.6	0	0
0.035	-3.3354	4.0548	8.63934	0.7	-0.2	-0.2	0
0.04	-3.3354	4.0875	8.63934	0.6	-0.2	0.1	0
0.045	-3.3354	4.0548	8.606641	0.4	-0.2	0.2	0
0.05	-3.3027	4.12674	8.606641	0.8	0	0.2	0
0.055	-3.37464	4.0548	8.63934	0.7	0	0	0
0.06	-3.37464	4.0875	8.63934	0.4	0	0	0
0.065	-3.3354	4.12674	8.606641	0.4	0	-0.2	0
0.07	-3.37464	4.12674	8.63934	0.5	-0.1	-0.1	0
0.075	-3.3354	4.0875	8.67858	0.7	-0.3	-0.2	0
0.08	-3.37464	4.0548	8.606641	0.9	-0.1	-0.2	0
0.085	-3.3027	4.0875	8.63934	0.5	-0.2	-0.1	0
0.09	-3.3027	4.0548	8.606641	0.3	0.2	-0.6	0
0.095	-3.3027	4.12674	8.5674	0.6	0	-0.4	0
0.1	-3.37464	4.0875	8.606641	0.7	-0.4	0.1	0
0.105	-3.3354	4.0875	8.63934	0.9	-0.2	0	0
0.11	-3.37464	4.12674	8.606641	0.5	0	-0.4	0
0.115	-3.3354	4.0548	8.67858	0.4	0	-0.3	0
0.12	-3.37464	4.0548	8.67858	0.4	0	-0.7	0
0.125	-3.3027	4.12674	8.63934	0.4	0	-0.6	0
0.13	-3.3354	4.0548	8.711281	0.4	-0.4	-0.4	0
0.135	-3.3027	4.0548	8.67858	0.7	-0.3	0	0
0.14	-3.3354	4.0875	8.67858	0.8	0.1	-0.3	0
0.145	-3.3027	4.0875	8.5674	0.2	0.2	-0.6	0
0.15	-3.3027	4.0548	8.67858	0.1	0.2	-0.7	0
0.155	-3.3354	4.12674	8.606641	0.2	0.3	-0.4	0
0.16	-3.37464	4.0875	8.63934	0.4	0.4	-0.5	0
0.165	-3.3354	4.0548	8.63934	0.5	0	-0.2	0
0.17	-3.37464	4.01556	8.67858	0.6	0	0	0
0.175	-3.37464	4.0875	8.606641	0.8	0.1	-0.5	0
0.18	-3.37464	4.12674	8.606641	0.6	0.2	-0.1	0
0.185	-3.3354	4.0875	8.63934	0.2	0	0	0
0.19	-3.3354	4.12674	8.67858	0.6	0.3	0	0
0.195	-3.3354	4.0548	8.63934	0.6	0.6	-0.1	0
0.2	-3.3027	4.0548	8.67858	0.6	0.3	-0.4	0
0.205	-3.3354	4.12674	8.606641	0.7	0.2	-0.5	0
0.21	-3.37464	4.0548	8.67858	1.2	0.3	-0.4	0
0.215	-3.37464	4.0875	8.711281	0.9	0.2	-0.4	0
0.22	-3.3354	4.0875	8.67858	0.4	0.3	-0.2	0
0.225	-3.37464	4.12674	8.67858	0.5	0.4	-0.4	0
0.23	-3.37464	4.0875	8.606641	0.7	0.4	-0.4	0
0.235	-3.3354	4.0875	8.67858	0.7	0.2	-0.2	0
0.24	-3.37464	4.0875	8.63934	0.7	0.2	-0.4	0
0.245	-3.37464	4.0875	8.63934	0.8	0.2	-0.4	0
0.25	-3.3354	4.0875	8.63934	0.7	0.3	-0.1	0
0.255	-3.37464	4.0548	8.67858	1	0.3	0	0
0.26	-3.3354	4.0875	8.606641	0.9	0.5	0	0
0.265	-3.3354	4.15944	8.5674	0.6	0.7	-0.1	0
0.27	-3.3354	4.01556	8.606641	0.5	0.7	-0.5	0
0.275	-3.41388	4.0875	8.606641	0.5	0.7	-0.7	0
0.28	-3.45312	4.0548	8.711281	0.6	0.6	-0.6	0
0.285	-3.37464	4.0548	8.606641	0.7	0.6	-0.2	0
0.29	-3.37464	4.15944	8.606641	0.8	0.4	-0.2	0
0.295	-3.37464	4.0875	8.63934	1.4	0.7	-0.5	0
0.3	-3.3354	4.0875	8.606641	0.7	0.7	-0.3	0
0.305	-3.37464	3.97632	8.63934	0.7	0.6	-0.2	0
0.31	-3.37464	4.0875	8.63934	0.5	0.2	-0.4	0
0.315	-3.3354	4.0548	8.63934	0.7	0	-0.2	0
0.32	-3.41388	4.0875	8.606641	0.7	0.2	-0.4	0
0.325	-3.37464	4.12674	8.606641	0.7	0.4	-0.2	0
0.33	-3.41388	4.0875	8.63934	0.7	0.4	-0.6	0
0.335	-3.41388	4.12674	8.67858	1	0.4	-0.6	0
0.34	-3.37464	4.0875	8.606641	1.3	0.4	-0.4	0
0.345	-3.37464	4.0548	8.711281	1	0.4	-0.3	0
0.35	-3.37464	4.0548	8.67858	0.7	0.5	-0.3	0
0.355	-3.37464	4.0548	8.67858	0.8	0.4	-0.3	0
0.36	-3.3354	4.0875	8.63934	1.1	0.5	-0.1	0
0.365	-3.3027	4.0548	8.67858	1.1	0.5	-0.4	0
0.37	-3.37464	4.12674	8.63934	0.9	0.7	-0.9	0
0.375	-3.37464	4.15944	8.606641	0.9	0.5	-0.6	0
0.38	-3.3354	4.0875	8.63934	0.8	0.7	-0.9	0
0.385	-3.3354	4.0875	8.5347	0.7	0.9	-0.5	0
0.39	-3.3027	4.12674	8.5674	0.5	0.9	-0.2	0
0.395	-3.37464	4.15944	8.5347	0.7	0.9	-0.4	0
0.4	-3.37464	4.12674	8.606641	0.5	0.7	-0.9	0
0.405	-3.41388	4.0548	8.5674	0.5	0.8	-0.1	0
0.41	-3.41388	4.0548	8.67858	0.6	0.7	-0.2	0
0.415	-3.3354	4.12674	8.5674	0.9	0.4	-0.4	0
0.42	-3.3354	4.0875	8.63934	0.8	0.3	-0.3	0
0.425	-3.41388	4.0875	8.63934	0.3	0.5	-0.5	0
0.43	-3.37464	4.0548	8.5674	0.4	0.4	-0.2	0
0.435	-3.37464	4.12674	8.5674	0.5	0	-0.4	0
0.44	-3.41388	4.12674	8.63934	0.4	0.5	-0.1	0
0.445	-3.41388	4.0548	8.63934	0.4	0.2	0	0
0.45	-3.37464	4.0875	8.67858	0.2	0	-0.7	0
0.455	-3.41388	4.15944	8.67858	-0.1	0.1	-0.6	0
0.46	-3.37464	4.01556	8.67858	0	0.4	-0.8	0
0.465	-3.37464	4.0548	8.606641	0.3	0.7	-0.7	0
0.47	-3.3027	4.0875	8.606641	0.6	0.8	-0.4	0
0.475	-3.37464	4.0548	8.63934	0.3	0.7	-0.9	0
0.48	-3.41388	4.0875	8.5674	-0.1	0.7	-0.9	0
0.485	-3.3354	4.0875	8.5347	0.4	0.8	-1	0
0.49	-3.41388	4.0548	8.606641	0.1	0.9	-0.7	0
0.495	-3.41388	4.12674	8.63934	0.3	0.7	-0.3	0
0.5	-3.3354	4.0875	8.606641	0.3	0.8	-0.9	0
0.505	-3.37464	4.0875	8.606641	0.4	0.8	-0.8	0
0.51	-3.3354	4.19868	8.5674	0.5	0.9	-1	0
0.515	-3.45312	4.0875	8.63934	0.7	1.1	-0.5	0
0.52	-3.41388	4.15944	8.67858	0.1	1.1	-0.5	0
0.525	-3.41388	4.12674	8.67858	0	1	-0.8	0
0.53	-3.3354	4.0875	8.5674	-0.1	0.9	-1	0
0.535	-3.37464	4.12674	8.606641	0.1	0.8	-1.2	0
0.54	-3.37464	4.12674	8.63934	0	1.2	-0.5	0
0.545	-3.37464	4.12674	8.606641	0	1.1	-0.4	0
0.55	-3.41388	4.0875	8.606641	-0.3	0.9	-0.2	0
0.555	-3.41388	4.12674	8.63934	-0.3	0.8	-0.1	0
0.56	-3.37464	4.12674	8.606641	-0.4	0.7	-0.4	0
0.565	-3.37464	4.0875	8.606641	-0.5	0.8	-0.6	0
0.57	-3.37464	4.0875	8.63934	0	0.7	-0.6	0
0.575	-3.37464	4.0875	8.63934	0	0.9	-0.4	0
0.58	-3.41388	4.01556	8.67858	-0.2	1.4	-0.6	0
0.585	-3.41388	4.0548	8.67858	-0.2	1.5	-0.9	0
0.59	-3.41388	4.0548	8.63934	-0.2	1.5	-0.6	0
0.595	-3.41388	4.0548	8.5347	0	1.8	-1.1	0
0.6	-3.45312	4.0875	8.5674	-0.1	1.6	-0.5	0
0.605	-3.45312	4.01556	8.5674	0	1.4	-0.2	0
0.61	-3.48582	4.0875	8.606641	-0.2	1.4	0	0
0.615	-3.45312	4.0875	8.63934	-0.4	1.1	-0.2	0
0.62	-3.45312	4.01556	8.5674	-0.4	0.9	0	0
0.625	-3.52506	4.0875	8.606641	-0.5	1.1	-0.1	0
0.63	-3.45312	4.0548	8.606641	-0.7	1.1	-0.3	0
0.635	-3.37464	4.0548	8.5674	-0.7	1.1	-0.2	0
0.64	-3.37464	4.0548	8.63934	-0.9	0.8	-0.4	0
0.645	-3.41388	4.0875	8.63934	-0.7	0.7	-0.7	0
0.65	-3.41388	4.01556	8.67858	-0.5	0.7	-0.4	0
0.655	-3.45312	4.12674	8.67858	-0.2	1.4	-0.6	0
0.66	-3.37464	4.12674	8.67858	-0.5	1.4	-0.7	0
0.665	-3.41388	4.0875	8.67858	-0.4	1.6	-0.8	0
0.67	-3.3354	4.15944	8.63934	-0.3	2.1	-0.9	0
0.675	-3.41388	4.12674	8.67858	-0.7	3	-0.7	0
0.68	-3.41388	4.23792	8.63934	-0.3	3.8	-1.1	0
0.685	-3.37464	4.19868	8.67858	-0.4	4.4	-1.2	0
0.69	-3.37464	4.19868	8.67858	-0.9	5.6	-1.7	0
0.695	-3.3354	4.23792	8.75052	-0.9	6.3	-1.4	0
0.7	-3.3027	4.23792	8.78322	-1	7.2	-1.4	0
0.705	-3.41388	4.15944	8.75052	-1.4	7.7	-2	0
0.71	-3.48582	4.0548	8.63934	-1.5	7.9	-2.4	0
0.715	-3.48582	4.0875	8.63934	-1.6	8.1	-2.5	0
0.72	-3.5643	4.0875	8.63934	-1.2	7.7	-2.3	0
0.725	-3.60354	4.0548	8.5674	-1.1	7.5	-2.9	0
0.73	-3.71472	4.0548	8.67858	-1.2	7.2	-3.3	0
0.735	-3.75396	4.15944	8.63934	-0.4	6.6	-3.5	0
0.74	-3.71472	4.19868	8.63934	-0.4	6	-4.2	0
0.745	-3.67548	4.19868	8.63934	-0.4	6.3	-4.4	0
0.75	-3.71472	4.27062	8.5674	-0.4	5.3	-5.1	0
0.755	-3.86514	4.0875	8.42352	-0.1	4.9	-5.1	0
0.76	-3.8259	4.12674	8.45622	-0.3	3.9	-5.5	0
0.765	-3.52506	4.19868	8.63934	0	2.2	-5.1	0
0.77	-3.45312	4.42104	8.711281	-0.2	2.1	-5.4	0
0.775	-3.48582	4.42104	8.75052	-2	2.6	-6.1	0
0.78	-3.45312	4.19868	8.63934	-4.2	2.5	-5.9	0
0.785	-3.48582	4.12674	8.495461	-5.8	2.4	-5.5	0
0.79	-3.5643	4.0548	8.495461	-6	2.8	-5.3	0
0.795	-3.63624	4.01556	8.42352	-6	2.7	-4.9	0
0.8	-3.71472	4.01556	8.38428	-6.1	1.6	-5.3	0
0.805	-3.75396	3.97632	8.35158	-6.1	0.9	-5.2	0
0.81	-3.71472	3.97632	8.35158	-5.9	-0.2	-5.3	0
0.815	-3.86514	4.01556	8.27964	-4.9	-1.3	-4.7	0
0.82	-3.78666	4.0548	8.312341	-4.8	-2.6	-4.9	0
0.825	-3.78666	4.0548	8.27964	-5.1	-4.2	-4.7	0
0.83	-3.75396	3.97632	8.27964	-4.6	-5.8	-5.5	0
0.835	-3.8259	3.94362	8.27964	-4.1	-7.1	-6.3	0
0.84	-3.75396	4.01556	8.27964	-3.5	-8.1	-6	0
0.845	-3.67548	3.97632	8.2404	-3	-9.6	-6.4	0
0.85	-3.67548	3.97632	8.27964	-3.3	-10.5	-6.4	0
0.855	-3.60354	3.90438	8.35158	-2.5	-11.3	-6.7	0
0.86	-3.5643	4.01556	8.312341	-2.1	-11.8	-7.2	0
0.865	-3.22422	4.3491	8.16846	-0.5	-12.3	-6.1	0
0.87	-3.67548	4.49298	8.13576	1.6	-10.9	-5.6	0
0.875	-3.3027	4.6761	7.952641	2.2	-11	-6.5	0
0.88	-3.18498	4.9704	7.73028	4.1	-10.5	-7.4	0
0.885	-4.16598	5.00964	7.65834	6.5	-9	-8.5	0
0.89	-3.90438	5.00964	7.985341	6.6	-10.5	-11.9	0
0.895	-3.67548	5.19276	8.16846	7.7	-13.3	-11.9	0
0.9	-3.22422	5.08158	8.16846	7.8	-14.5	-12.9	0
0.905	-3.0738	5.00964	8.27964	7.4	-13.7	-14	0
0.91	-2.92338	5.00964	8.63934	7.8	-11.5	-14.5	0
0.915	-2.77296	5.04888	8.78322	6.6	-9.3	-15.4	0
0.92	-2.8122	5.120821	8.894401	5.6	-6.3	-15.8	0
0.925	-2.66178	4.9704	8.82246	3.7	-4.3	-15.8	0
0.93	-2.62254	4.71534	8.606641	1.6	-2.6	-15.6	0
0.935	-2.74026	4.3818	8.5674	0	-1.6	-14.1	0
0.94	-2.96262	4.30986	8.93364	-0.5	-0.4	-12.3	0
0.945	-3.22422	4.60416	9.33258	-1.1	2.2	-11.2	0
0.95	-3.45312	4.6761	9.5484	-3.7	5.3	-12.5	0
0.955	-3.60354	4.30986	9.47646	-8.3	8.8	-14.5	0
0.96	-3.60354	3.68202	9.188701	-13.5	10.1	-15.4	0
0.965	-3.63624	2.943	9.07752	-17.3	9.5	-15.4	0
0.97	-3.90438	2.43288	9.14946	-19.8	10.5	-14.7	0
0.975	-4.23792	1.83774	9.47646	-21.4	10.7	-14.3	0
0.98	-4.72842	1.39956	10.2024	-23.5	11.9	-13.1	0
0.985	-5.21892	1.10526	10.96758	-26.5	13.7	-13.3	0
0.99	-5.51322	0.73248	11.43846	-31.2	14.7	-14.2	0
0.995	-4.53876	1.02678	10.8564	-36.3	14.9	-13.9	0
1	-3.11304	1.39956	10.2024	-38	15.6	-9.9	0
1.005	-2.5506	1.98816	9.5484	-37.9	20	-4.5	0
1.01	-2.5506	2.72718	8.96634	-35.7	24.9	0.1	0
1.015	-2.47212	3.2046	8.42352	-32.9	27.1	2.5	0
1.02	-3.5643	3.57084	8.057281	-30.7	30.5	1	0
1.025	-4.27716	4.12674	7.65834	-28.3	31.9	-2.3	0
1.03	-4.49952	4.3491	7.62564	-24.5	29.1	-5.7	0
1.035	-4.46682	4.3818	7.5537	-21.7	25.4	-9.1	0
1.04	-4.64994	4.3818	7.69758	-19.9	22.8	-12.4	0
1.045	-4.578001	4.15944	7.76952	-19.6	20.5	-14.1	0
1.05	-4.87884	3.75396	7.73028	-19.6	17.6	-14.2	0
1.055	-4.99002	3.31578	7.880701	-19.2	14.7	-13.7	0
1.06	-5.068501	3.27654	7.9134	-17.6	11.9	-14.4	0
1.065	-5.29086	3.02148	7.880701	-15.4	8.1	-14.8	0
1.07	-5.29086	2.68794	7.69758	-13.3	4.6	-15.3	0
1.075	-5.14044	2.50482	7.51446	-10.9	1	-15.4	0
1.08	-4.8396	2.3217	7.44252	-7.7	-2.5	-15.1	0
1.085	-4.38834	2.50482	7.5537	-4.2	-5.7	-14.4	0
1.09	-4.12674	2.616	7.76952	0.1	-9	-13.7	0
1.095	-3.78666	2.75988	7.9134	3	-11.9	-12.7	0
1.1	-3.41388	2.9103	8.38428	5.3	-14.9	-11.2	0
1.105	-3.11304	3.13266	8.711281	7	-17.2	-9.2	0
1.11	-2.8122	3.27654	9.14946	7.2	-19	-7	0
1.115	-2.77296	3.42696	9.188701	6.1	-20.7	-4.2	0
1.12	-2.74026	3.38772	9.110221	4.5	-21.5	-2.1	0
1.125	-2.74026	3.34848	9.110221	3.1	-22.5	1.3	0
1.13	-2.89068	3.38772	9.14946	2.3	-23.2	4.4	0
1.135	-3.11304	3.57084	9.03828	1.7	-23.6	6.8	0
1.14	-3.37464	3.4989	8.96634	0.9	-24	9.1	0
1.145	-3.60354	3.42696	8.82246	0.4	-24.7	10.4	0
1.15	-3.93708	3.27654	8.606641	0.3	-25.6	11.4	0
1.155	-4.01556	3.38772	8.5674	1	-26.2	11.3	0
1.16	-3.86514	3.27654	8.5674	1.9	-26.9	10.8	0
1.165	-3.67548	3.31578	8.711281	3.1	-27.9	10.7	0
1.17	-3.48582	3.42696	8.93364	4	-28.2	10.5	0
1.175	-3.3354	3.53814	9.110221	4	-27.7	11	0
1.18	-3.26346	3.53814	9.03828	3.4	-27.1	10.9	0
1.185	-3.26346	3.57084	9.110221	3	-25.9	11.1	0
1.19	-3.3027	3.57084	9.110221	2.8	-24.5	10.5	0
1.195	-3.37464	3.75396	8.96634	2.9	-23.5	10	0
1.2	-3.41388	3.68202	8.894401	3.1	-22.4	9.5	0
1.205	-3.41388	3.57084	8.78322	3.5	-22.3	8.6	0
1.21	-3.52506	3.4989	8.63934	4.3	-22.5	8.5	0
1.215	-3.63624	3.42696	8.82246	4.9	-22.5	8.3	0
1.22	-3.60354	3.42696	8.8617	5.2	-22.8	8.2	0
1.225	-3.52506	3.4989	9.03828	5.1	-23.3	7.8	0
1.23	-3.45312	3.64932	9.2214	5.1	-23.5	8.1	0
1.235	-3.48582	3.72126	9.188701	4.2	-22.5	8.4	0
1.24	-3.41388	3.61008	9.00558	2.8	-21.7	7.4	0
1.245	-3.3354	3.45966	8.711281	2.8	-22.1	7.2	0
1.25	-3.37464	3.27654	8.78322	2.8	-23	8.2	0
1.255	-3.48582	3.45966	9.00558	3.2	-24	8.2	0
1.26	-3.60354	3.68202	9.188701	3.4	-23.8	8.8	0
1.265	-3.78666	3.68202	8.93364	2.8	-23.8	8	0
1.27	-3.75396	3.4989	8.67858	2	-24	6.4	0
1.275	-4.01556	3.4989	8.495461	2.3	-24.5	4.5	0
1.28	-3.63624	3.61008	8.8617	3.9	-25.2	3.7	0
1.285	-3.3354	3.72126	9.110221	4.9	-25.9	3.2	0
1.29	-2.92338	3.94362	9.07752	3.9	-25.3	2.7	0
1.295	-2.70102	3.57084	8.93364	3	-26.4	3.1	0
1.3	-2.62254	3.45966	8.96634	2.8	-26.9	3.3	0
1.305	-2.5506	3.57084	9.293341	2.8	-26.6	4.5	0
1.31	-2.62254	3.75396	9.47646	2.3	-26.1	5.2	0
1.315	-2.74026	3.72126	9.293341	1.3	-24.8	5.4	0
1.32	-2.58984	3.57084	9.03828	0.3	-24.2	5.8	0
1.325	-2.62254	3.42696	8.96634	1.2	-23.2	5.8	0
1.33	-2.77296	3.61008	9.07752	1.7	-22.6	5.8	0
1.335	-2.62254	3.75396	9.188701	2.3	-22.9	6.2	0
1.34	-2.3217	3.72126	9.260641	3.1	-22.8	6.5	0
1.345	-2.40018	3.57084	9.110221	1.5	-21.4	7.4	0
1.35	-2.66178	3.38772	8.78322	1.2	-21	7.3	0
1.355	-2.89068	3.31578	8.63934	2.3	-21.7	7.7	0
1.36	-3.0411	3.38772	8.63934	3.4	-22.8	8	0
1.365	-3.0411	3.38772	8.78322	4.7	-24.5	8.4	0
1.37	-2.89068	3.42696	8.96634	5.6	-25.9	8.7	0
1.375	-2.62254	3.57084	9.260641	5.6	-27.1	9.1	0
1.38	-2.36094	3.68202	9.40452	4.5	-27.1	9.5	0
1.385	-2.21052	3.75396	9.437221	3.7	-26.1	10.1	0
1.39	-2.17128	3.72126	9.40452	2.6	-24.5	9.6	0
1.395	-2.36094	3.72126	9.33258	1.7	-22.6	9	0
1.4	-2.36094	3.83244	9.47646	1.6	-21	8.7	0
1.405	-2.47212	3.94362	9.5157	2	-18.2	7.6	0
1.41	-2.47212	3.72126	9.260641	1.4	-16.5	6.3	0
1.415	-2.3217	3.61008	9.2214	1.4	-15.6	5.6	0
1.42	-2.3217	3.72126	9.2214	1.8	-14.7	5	0
1.425	-2.43942	3.75396	9.260641	2.3	-13.3	4.8	0
1.43	-2.43942	3.64932	9.188701	1.6	-12.7	4.4	0
1.435	-2.43942	3.61008	9.260641	0.8	-12	4.7	0
1.44	-2.36094	3.72126	9.293341	1.1	-10.9	4.5	0
1.445	-2.40018	3.72126	9.33258	2	-9.5	4.1	0
1.45	-2.289	3.75396	9.293341	1.5	-8.1	3.7	0
1.455	-2.289	3.72126	9.260641	0.8	-5.9	3.2	0
1.46	-2.21052	3.68202	9.293341	0.6	-4.5	3.2	0
1.465	-2.36094	3.75396	9.36528	0.6	-3.4	2.5	0
1.47	-2.36094	3.86514	9.437221	0.9	-2.1	1.8	0
1.475	-2.40018	3.97632	9.36528	0.7	0	1.1	0
1.48	-2.43942	3.86514	9.110221	0.7	0.9	0.4	0
1.485	-2.43942	3.72126	9.07752	0.6	1.6	0	0
1.49	-2.51136	3.72126	9.188701	0.6	2	-0.6	0
1.495	-2.5506	3.83244	9.260641	0.9	2.5	-0.6	0
1.5	-2.47212	3.7932	9.14946	0.7	3	-1	0
1.505	-2.40018	3.75396	9.14946	0.6	3	-1.8	0
1.51	-2.40018	3.7932	9.293341	0.5	3.7	-2.1	0
1.515	-2.289	3.7932	9.293341	0.4	4.9	-2.1	0
1.52	-2.3217	3.72126	9.2214	0	5.9	-2.3	0
1.525	-2.36094	3.72126	9.260641	-0.2	6.1	-2.8	0
1.53	-2.40018	3.75396	9.2214	-0.7	7	-2.9	0
1.535	-2.47212	3.72126	9.188701	0	8.1	-2.9	0
1.54	-2.47212	3.61008	9.188701	0.1	8.5	-3.2	0
1.545	-2.47212	3.53814	9.14946	0.1	9	-3.2	0
1.55	-2.40018	3.42696	9.03828	-0.1	9.3	-2.8	0
1.555	-2.43942	3.42696	9.03828	0.4	8.8	-2.1	0
1.56	-2.51136	3.4989	8.96634	0.4	8.8	-0.8	0
1.565	-2.58984	3.45966	8.93364	0.3	8.4	-0.5	0
1.57	-2.58984	3.42696	8.82246	0.9	7.5	0.2	0
1.575	-2.62254	3.4989	8.78322	1.6	6.2	0.6	0
1.58	-2.58984	3.42696	8.82246	1.8	5.2	1.1	0
1.585	-2.77296	3.53814	9.00558	2.5	4.2	1.4	0
1.59	-2.77296	3.7932	9.40452	2.7	3.2	2	0
1.595	-2.70102	4.0548	9.47646	2.3	4.1	2.1	0
1.6	-2.62254	3.94362	9.2214	0.9	6	1.2	0
1.605	-2.40018	3.72126	8.96634	0	7.3	0	0
1.61	-2.51136	3.7932	8.96634	0.2	7.4	0	0
1.615	-2.74026	3.7932	9.110221	0.7	7	-0.1	0
1.62	-2.96262	3.72126	9.07752	0.3	6.9	-0.2	0
1.625	-3.00186	3.64932	9.03828	0.4	6.5	-0.9	0
1.63	-3.00186	3.45966	8.8617	0.4	5.8	-0.5	0
1.635	-2.96262	3.53814	8.78322	1	4.6	-0.6	0
1.64	-2.85144	3.57084	8.78322	1.1	3.2	-0.7	0
1.645	-2.85144	3.53814	8.75052	1.8	2.3	-0.4	0
1.65	-2.85144	3.45966	8.5674	2.8	0.6	0	0
1.655	-2.89068	3.31578	8.35158	2.7	-1.6	0.6	0
1.66	-3.00186	3.24384	8.495461	3.4	-5.1	1.8	0
1.665	-3.0738	3.4989	8.78322	4.5	-8.6	3.2	0
1.67	-3.0411	3.64932	8.93364	4.7	-11.8	3.2	0
1.675	-2.89068	3.61008	9.00558	4.2	-13.7	3.1	0
1.68	-2.85144	3.64932	9.40452	4.3	-14.6	3.7	0
1.685	-2.70102	4.0875	9.80346	4.2	-12.3	3.3	0
1.69	-2.289	4.23792	9.692281	2.8	-8.9	2.2	0
1.695	-2.13858	4.01556	9.5157	1.7	-5.8	1.1	0
1.7	-2.21052	3.94362	9.33258	0.8	-2.2	0	0
1.705	-2.36094	3.86514	9.260641	0.2	0.4	-0.8	0
1.71	-2.5506	3.72126	9.188701	0	1.8	-1.3	0
1.715	-2.85144	3.68202	9.110221	-0.1	2.8	-1.4	0
1.72	-2.96262	3.68202	9.14946	0	2.8	-1.6	1
1.725	-3.00186	3.83244	9.188701	0.4	3.4	-1.2	1
1.73	-2.8122	3.7932	9.14946	0.9	3.2	-2.2	1
1.735	-2.74026	3.72126	9.07752	0.6	2.7	-2.9	1
1.74	-2.66178	3.72126	9.188701	0.9	2.1	-2.8	1
1.745	-2.62254	3.86514	9.2214	1.4	1.9	-2.6	1
1.75	-2.58984	3.75396	9.07752	1.4	2.5	-2.6	1
1.755	-2.58984	3.61008	8.96634	0.8	2.4	-3.7	1
1.76	-2.70102	3.68202	9.07752	0.8	1.8	-3.6	1
1.765	-2.8122	3.7932	9.03828	0.9	1.8	-3.5	1
1.77	-2.70102	3.72126	9.00558	1.5	1.5	-3.7	1
1.775	-2.66178	3.64932	8.96634	1.2	1.1	-3.9	1
1.78	-2.70102	3.61008	8.96634	1.3	0.8	-4.2	1
1.785	-2.66178	3.64932	8.894401	1.6	0	-4.1	1
1.79	-2.66178	3.64932	8.75052	1.6	-0.7	-4.6	1
1.795	-2.70102	3.57084	8.711281	1.8	-1.6	-5	1
1.8	-2.5506	3.4989	8.67858	1.9	-3.1	-4.7	1
1.805	-2.51136	3.42696	8.606641	2.3	-6.5	-4.2	1
1.81	-2.47212	3.24384	8.495461	2.4	-10	-3.5	1
1.815	-2.36094	3.16536	8.5347	1.8	-15.3	-3.2	1
1.82	-2.40018	3.13266	8.63934	1.7	-19.7	-1.8	1
1.825	-2.36094	3.13266	8.82246	1.6	-23.3	-0.9	1
1.83	-2.43942	3.09342	9.00558	0.2	-28	0.4	1
1.835	-2.62254	3.38772	9.260641	-0.9	-31.1	1.3	1
1.84	-2.5506	3.61008	9.33258	-2.4	-30.7	0.7	1
1.845	-2.5506	3.72126	9.437221	-3.4	-28.9	0.4	1
1.85	-2.43942	3.75396	9.33258	-5	-27.1	-1.1	1
1.855	-2.36094	3.7932	9.692281	-7	-25.2	-2.6	1
1.86	-2.289	3.7932	9.5157	-9.3	-20.5	-3.3	1
1.865	-2.13858	3.72126	9.47646	-11.4	-17.9	-3.2	1
1.87	-2.40018	3.90438	9.40452	-12.3	-15.3	-3	1
1.875	-2.58984	4.0548	9.260641	-11.7	-13	-4.2	1
1.88	-2.62254	4.0548	9.2214	-11.3	-11.5	-4.9	1
1.885	-2.5506	3.90438	9.36528	-10.7	-10.1	-5.6	1
1.89	-2.51136	3.75396	9.36528	-10.2	-7.9	-6.5	1
1.895	-2.36094	3.64932	9.40452	-9.5	-6.3	-6.5	1
1.9	-2.36094	3.64932	9.40452	-8.5	-5	-6.6	1
1.905	-2.40018	3.68202	9.33258	-7.8	-3.1	-6	1
1.91	-2.62254	3.75396	9.2214	-7.9	-2.3	-6.1	1
1.915	-2.74026	3.83244	9.2214	-7.1	-1.1	-6.1	1
1.92	-2.66178	3.75396	9.14946	-6.9	-1.1	-5.8	1
1.925	-2.47212	3.64932	9.260641	-6	-1.2	-6	1
1.93	-2.43942	3.64932	9.260641	-5.6	-1.3	-6.5	1
1.935	-2.47212	3.61008	9.260641	-5.7	-1.1	-6.6	1
1.94	-2.58984	3.61008	9.2214	-5.5	-0.9	-6.2	1
1.945	-2.5506	3.53814	9.188701	-5.6	-0.7	-5.7	1
1.95	-2.58984	3.53814	9.2214	-5.3	-0.9	-5.4	1
1.955	-2.62254	3.53814	9.188701	-5.8	-1.4	-5.1	1
1.96	-2.5506	3.57084	9.260641	-5.6	-1.4	-4.9	1
1.965	-2.43942	3.57084	9.2214	-5.1	-1.5	-4.8	1
1.97	-2.36094	3.53814	9.2214	-5.2	-1.2	-5	1
1.975	-2.43942	3.4989	9.2214	-4.8	-0.9	-5	1
1.98	-2.40018	3.61008	9.260641	-4.2	-0.4	-4.6	1
1.985	-2.36094	3.61008	9.260641	-4.2	-0.4	-5	1
1.99	-2.289	3.53814	9.260641	-4.6	-0.2	-4.6	1
1.995	-2.289	3.38772	9.293341	-4.6	0	-4.9	1
2	-2.36094	3.42696	9.33258	-4.6	0.2	-4.4	1
2.005	-2.289	3.38772	9.293341	-3.7	0.5	-4	1
2.01	-2.17128	3.42696	9.36528	-2.9	1.1	-3.5	1
2.015	-2.09934	3.38772	9.33258	-2.5	2.3	-3.1	1
2.02	-2.0601	3.31578	9.36528	-2.1	3.7	-3.1	1
2.025	-2.0601	3.38772	9.293341	-1.6	4.8	-2.5	1
2.03	-2.24976	3.31578	9.293341	-1.2	5.4	-2.5	1
2.035	-2.21052	3.42696	9.33258	-0.6	6.6	-2.3	1
2.04	-2.24976	3.31578	9.33258	-0.2	7	-2.1	1
2.045	-2.36094	3.34848	9.33258	-0.7	7.4	-1.7	1
2.05	-2.36094	3.27654	9.33258	-0.7	7.4	-1.7	1
2.055	-2.5506	3.31578	9.2214	-0.7	7.7	-1.8	1
2.06	-2.5506	3.42696	9.2214	-0.4	7.7	-2	1
2.065	-2.62254	3.4989	9.14946	-0.4	6.9	-1.6	1
2.07	-2.74026	3.45966	9.14946	-0.4	6.5	-1.4	1
2.075	-2.8122	3.53814	9.188701	-0.7	6.4	-1.1	1
2.08	-2.77296	3.4989	9.188701	-1	6	-1.7	1
2.085	-2.77296	3.45966	9.14946	-0.6	5.6	-2.1	1
2.09	-2.85144	3.61008	9.07752	-0.9	5.2	-2.3	1
2.095	-2.96262	3.61008	9.03828	-0.4	4	-2.3	1
2.1	-2.96262	3.38772	9.14946	-1	3.3	-2.5	1
2.105	-2.89068	3.42696	9.110221	-1.4	2.4	-2.8	1
2.11	-2.89068	3.34848	9.07752	-1.2	1.6	-2.5	1
2.115	-2.96262	3.42696	9.14946	-1.7	1.4	-2.7	1
2.12	-3.00186	3.38772	9.14946	-2.1	0.2	-2.4	1
2.125	-2.92338	3.34848	9.188701	-2.3	-0.8	-2.1	1
2.13	-2.89068	3.31578	9.14946	-2.6	-1.3	-1.5	1
2.135	-2.85144	3.34848	9.14946	-3.1	-1.8	-0.6	1
2.14	-2.8122	3.45966	9.188701	-3.5	-3.2	-0.5	1
2.145	-2.8122	3.38772	9.2214	-4.4	-3.5	0	1
2.15	-2.66178	3.31578	9.188701	-4.5	-3.6	-0.7	1
2.155	-2.51136	3.38772	9.2214	-4.9	-4.1	-0.9	1
2.16	-2.40018	3.42696	9.2214	-4.3	-3.9	-0.9	1
2.165	-2.43942	3.45966	9.293341	-3.9	-3.9	-0.6	1
2.17	-2.40018	3.45966	9.293341	-4	-3.6	-0.7	1
2.175	-2.289	3.34848	9.293341	-4.4	-3.3	-1.4	1
2.18	-2.289	3.42696	9.293341	-4	-2.7	-1.4	1
2.185	-2.289	3.38772	9.260641	-3.4	-2.5	-1.5	1
2.19	-2.3217	3.4989	9.2214	-3.7	-2.1	-2.3	1
2.195	-2.36094	3.38772	9.293341	-3.6	-1.5	-1.6	1
2.2	-2.40018	3.31578	9.293341	-4.1	-0.9	-2.1	1
2.205	-2.40018	3.27654	9.33258	-3.5	-0.8	-2.1	1
2.21	-2.3217	3.31578	9.36528	-2.8	-0.7	-2.1	1
2.215	-2.3217	3.42696	9.33258	-2.3	-0.2	-1.7	1
2.22	-2.3217	3.38772	9.33258	-2.2	0	-1.5	1
2.225	-2.40018	3.27654	9.36528	-2.3	-0.1	-1.9	1
2.23	-2.47212	3.16536	9.33258	-2	0.6	-2.1	1
2.235	-2.51136	3.42696	9.260641	-1.4	1.2	-2	1
2.24	-2.51136	3.45966	9.293341	-0.7	1.1	-1.5	1
2.245	-2.51136	3.34848	9.2214	-1.1	1.3	-1.1	1
2.25	-2.51136	3.34848	9.260641	-1.3	1.3	-0.9	1
2.255	-2.58984	3.27654	9.33258	-1.2	1.2	-0.2	1
2.26	-2.43942	3.24384	9.36528	-0.6	1.6	0.1	1
2.265	-2.47212	3.34848	9.293341	0.2	1.6	0.5	1
2.27	-2.5506	3.42696	9.36528	0.5	1.9	0.3	1
2.275	-2.58984	3.34848	9.36528	0.3	2.1	0.7	1
2.28	-2.62254	3.38772	9.293341	0.7	1.8	1.1	1
2.285	-2.51136	3.34848	9.33258	0.9	1.6	1.2	1
2.29	-2.58984	3.38772	9.293341	1.4	2.3	1.6	1
2.295	-2.58984	3.38772	9.33258	1.9	2.3	1.1	1
2.3	-2.62254	3.38772	9.36528	2.4	1.8	1.6	1
2.305	-2.62254	3.38772	9.260641	2.8	2.3	2	1
2.31	-2.62254	3.42696	9.260641	3.5	2.3	2	1
2.315	-2.58984	3.42696	9.293341	3.7	2.4	2.5	1
2.32	-2.5506	3.38772	9.33258	3.9	2.4	2.8	1
2.325	-2.58984	3.38772	9.260641	4.2	2.6	2.5	1
2.33	-2.58984	3.38772	9.260641	4.6	2.9	2.8	1
2.335	-2.58984	3.38772	9.293341	5.6	3.3	3.5	1
2.34	-2.66178	3.31578	9.36528	6.2	3.2	2.9	1
2.345	-2.74026	3.27654	9.33258	6.2	3.4	2.8	1
2.35	-2.77296	3.2046	9.33258	7.4	3.4	2.8	1
2.355	-2.77296	3.24384	9.293341	8.5	3.6	3.1	1
2.36	-2.8122	3.24384	9.36528	9.8	3.3	3.9	1
2.365	-2.85144	3.16536	9.36528	11.2	3.3	4.2	1
2.37	-2.85144	3.24384	9.260641	13.3	3.5	4.9	1
2.375	-2.77296	3.34848	9.293341	15.4	3.5	5.8	1
2.38	-2.77296	3.38772	9.293341	16.8	3.5	6	1
2.385	-2.8122	3.45966	9.33258	18.3	3.6	6.7	1
2.39	-2.74026	3.38772	9.437221	20	3.9	6.7	1
2.395	-2.74026	3.4989	9.40452	22.4	3.7	7.7	1
2.4	-2.85144	3.4989	9.40452	24.5	3.5	8	1
2.405	-2.8122	3.57084	9.437221	27.2	2.9	7.8	1
2.41	-2.77296	3.75396	9.36528	31.1	1.6	8.4	1
2.415	-3.0738	3.7932	9.437221	34.6	1.4	9.7	1
2.42	-3.45312	3.45966	9.587641	37.6	1.7	12.5	1
2.425	-3.45312	3.2046	9.587641	40.8	1	14.9	1
2.43	-4.0548	3.13266	9.731521	45.3	0.3	18.2	1
2.435	-3.90438	3.13266	9.842701	52.5	-3.2	21.8	1
2.44	-2.89068	3.42696	9.842701	59.1	-7.4	23.3	1
2.445	-2.74026	3.45966	9.80346	66.3	-9.1	26.1	1
2.45	-2.62254	3.24384	9.692281	72.9	-7.3	28.8	1
2.455	-2.89068	3.42696	9.62034	82.5	-3.6	31.9	1
2.46	-3.45312	3.42696	9.875401	92.8	-1.1	34.1	1
2.465	-3.41388	3.24384	9.842701	101.9	-0.8	36.8	1
2.47	-3.15228	3.13266	9.91464	112.9	-0.7	39.7	1
2.475	-2.96262	3.24384	10.09122	123.2	-0.1	42	1
2.48	-3.0411	3.27654	10.09122	131.8	1	45.3	1
2.485	-3.0738	3.27654	10.13046	140	2.4	49	1
2.49	-2.8122	3.34848	10.1697	149.3	3.2	52.1	1
2.495	-2.8122	3.38772	10.2024	161	4.1	55.5	1
2.5	-2.85144	3.31578	10.34628	169.2	5.7	58.2	1
2.505	-2.92338	3.13266	10.64058	177.9	7.2	61.5	1
2.51	-3.3354	2.79912	10.81716	185.6	7.4	66.5	1
2.515	-3.3354	2.46558	10.56864	194.6	8	74.5	1
2.52	-3.0738	2.98224	10.45746	208.3	5.1	84.9	1
2.525	-3.15228	4.27062	10.27434	220.9	0.3	90.4	1
2.53	-3.5643	5.19276	10.31358	232.4	-6.7	91.1	1
2.535	-3.3027	5.232	10.05852	240	-11.9	90.7	1
2.54	-2.77296	5.56554	9.659581	246.2	-13	89.9	1
2.545	-3.00186	6.04296	9.692281	253.1	-14	87.2	1
2.55	-3.90438	6.48768	9.947341	253.1	-8.5	83	1
2.555	-4.0548	6.59232	10.2024	249.6	-1.5	77.1	1
2.56	-3.00186	6.00372	10.38552	240.3	1.7	70.7	1
2.565	-2.5506	5.63748	10.1697	225.7	8	63.9	1
2.57	-2.70102	5.97102	10.56864	209.4	17.7	57.3	1
2.575	-3.22422	6.00372	10.8564	190	26.6	50.7	1
2.58	-6.114901	4.42104	11.94858	160	42.4	34.4	1
2.585	-9.986581	1.13796	12.92958	131.8	55.5	17	1
2.59	-10.81062	-2.50482	12.92958	103.1	45.5	6.7	1
2.595	-10.1697	-5.19276	12.09246	78.4	25.2	-2.6	1
2.6	-10.137	-6.63156	11.5104	58.2	10.9	-14	1
2.605	-10.81062	-7.076281	11.39922	39.4	2.8	-33.6	1
2.61	-11.26188	-6.74274	12.02052	25.4	-0.6	-52.3	1
2.615	-11.37306	-5.74866	12.4914	9.8	-5.9	-69.3	1
2.62	-10.58172	-4.9704	12.74646	-9.8	-13.8	-83	1
2.625	-9.19524	-4.6434	12.56334	-31.6	-22.1	-92.3	1
2.63	-7.57986	-4.3818	12.63528	-52.2	-28.1	-97.7	1
2.635	-6.23262	-3.97632	12.27558	-71.7	-29.9	-100.7	1
2.64	-5.591701	-3.53814	11.79816	-95.6	-26.8	-101.7	1
2.645	-5.14044	-2.9103	11.39922	-113.5	-23.3	-100.5	1
2.65	-4.76766	-2.0601	11.11146	-129.4	-19.8	-97.6	1
2.655	-4.49952	-1.06602	10.92834	-144.8	-16.4	-94.7	1
2.66	-4.3164	-0.36624	10.74522	-160.5	-13.9	-90.2	1
2.665	-4.49952	0.18312	10.38552	-177.4	-9.4	-84.9	1
2.67	-4.68918	0.54936	10.1697	-190.5	-5.6	-79.9	1
2.675	-4.99002	1.06602	9.875401	-202.1	-1.7	-75.4	1
2.68	-5.40204	1.62192	9.692281	-212.2	1.8	-71.4	1
2.685	-5.8533	2.3544	9.47646	-220.7	5.8	-67.9	1
2.69	-6.3438	2.98224	9.14946	-230.1	11.2	-64.7	1
2.695	-6.526921	3.61008	8.606641	-236.1	14.9	-63.1	1
2.7	-6.526921	4.0548	8.057281	-240.5	18.6	-62.8	1
2.705	-6.26532	4.3818	7.37058	-242.9	23.1	-62.4	1
2.71	-5.70288	4.71534	6.500761	-241.7	28.7	-61.4	1
2.715	-4.8396	5.27124	5.2647	-237.9	36.3	-59.2	1
2.72	-4.16598	5.89254	4.9377	-229.3	40.8	-53.5	1
2.725	-3.37464	7.704121	6.2457	-216.4	41.5	-42.2	1
2.73	-1.7985	11.42538	7.76952	-204.6	36.4	-25.4	1
2.735	-1.2753	13.85826	8.312341	-199.2	23.5	-4.1	1
2.74	0	13.70784	7.5537	-203.6	9.9	13.9	1
2.745	2.289	13.59666	7.298641	-205.6	-0.2	29.2	1
2.75	3.63624	15.18588	7.985341	-196.7	-5.8	48.7	1
2.755	4.12674	18.02424	7.04358	-190.4	-4.6	60.6	1
2.76	4.3164	22.9227	3.81282	-176.5	-7	69.8	1
2.765	3.90438	29.89434	-1.70694	-151.2	-28.7	85.9	1
2.77	17.64492	39.22038	-5.15352	-108	-107.5	91.2	1
2.775	26.1273	52.26768	0.39894	-42	-181.8	112.9	1
2.78	17.004	55.28916	7.65834	-1.8	-157.7	123.6	1
2.785	12.98844	37.6704	5.15352	-13.3	-80.2	75.3	1
2.79	9.75768	15.73524	2.13858	-49.6	-44.6	41.9	1
2.795	7.31826	6.3765	4.02864	-57.6	-54.9	42.4	1
2.8	8.6328	6.814681	7.808761	-39.6	-62	37.6	1
2.805	8.85516	6.04296	11.36652	-25.4	-46.1	18.5	1
2.81	8.18154	2.3544	12.23634	-37.5	-17.2	-6	1
2.815	5.814061	-0.6213	11.5104	-49.7	5.4	-12.7	1
2.82	2.5506	-0.7717201	10.78446	-46.9	25.6	-11.1	1
2.825	-1.42572	1.65462	10.5294	-36.8	39	-6.9	1
2.83	-7.16784	4.42104	10.01928	-28.7	44.8	-5.2	1
2.835	-11.22264	5.27124	9.437221	-25.4	41.3	-5.5	1
2.84	-10.96104	3.86514	9.03828	-25.9	25.9	-4.7	1
2.845	-7.6191	2.43288	9.07752	-26.6	9.3	-2.7	1
2.85	-3.63624	2.0274	9.36528	-25.1	-0.5	0.7	1
2.855	-1.49766	3.02148	9.47646	-22	-2.6	4.6	1
2.86	-1.38648	4.27062	9.188701	-19.6	0.6	6.9	1
2.865	-1.94892	5.08158	8.96634	-18.1	3.3	7.9	1
2.87	-2.17128	5.232	8.82246	-17.6	3.9	7.1	1
2.875	-1.87698	4.78728	8.75052	-17.4	3.4	5.3	1
2.88	-1.60884	4.3491	8.82246	-17.9	3.7	2.8	1
2.885	-1.7985	4.15944	8.96634	-17.2	5.1	0	1
2.89	-1.98816	4.0548	9.2214	-16	5.8	-0.6	1
2.895	-2.0274	3.75396	9.437221	-15	6.6	-2.4	1
2.9	-2.3217	3.42696	9.40452	-14.8	6.5	-3.2	1
2.905	-2.8122	3.16536	9.33258	-13.5	6.4	-3.7	1
2.91	-3.15228	3.16536	9.260641	-11.7	6.6	-3.8	1
2.915	-3.00186	3.34848	9.33258	-10	5.2	-2.9	1
2.92	-2.51136	3.45966	9.33258	-9.7	3.7	-2.6	1
2.925	-2.24976	3.38772	9.33258	-9.5	3.2	-2.1	1
2.93	-2.0601	3.38772	9.36528	-8.9	3	-3.1	1
2.935	-2.0601	3.34848	9.36528	-8.5	4	-3.9	1
2.94	-2.21052	3.24384	9.33258	-8.8	4.2	-4.6	1
2.945	-2.21052	3.31578	9.293341	-8.6	4.2	-4.8	1
2.95	-2.17128	3.34848	9.33258	-8.5	4.5	-4.7	1
2.955	-2.21052	3.38772	9.33258	-8.8	3.9	-4.8	1
2.96	-2.24976	3.34848	9.293341	-8.8	4.6	-4.2	1
2.965	-2.289	3.38772	9.33258	-8.8	4.9	-3.7	1
2.97	-2.47212	3.27654	9.40452	-9	4.4	-3.7	1
2.975	-2.5506	3.2046	9.36528	-8.6	4.3	-3.3	1
2.98	-2.51136	3.16536	9.33258	-8.1	3.8	-2.3	1
2.985	-2.43942	3.05418	9.36528	-8.1	3.2	-2.3	1
2.99	-2.70102	3.02148	9.40452	-7.2	3.5	-2	1
2.995	-2.8122	3.05418	9.33258	-6.7	3.6	-1.2	1
3	-2.8122	3.13266	9.40452	-6	2.8	-0.8	1
3.005	-2.8122	3.2046	9.293341	-5.3	2.2	-0.2	1
3.01	-2.85144	3.31578	9.260641	-4.3	1.5	0	1
3.015	-2.8122	3.38772	9.2214	-3.9	0.2	0.5	1
3.02	-2.70102	3.38772	9.260641	-3.9	0.1	0.6	1
3.025	-2.58984	3.38772	9.2214	-4.7	-0.3	1.1	1
3.03	-2.51136	3.34848	9.293341	-4.6	-0.7	1.1	1
3.035	-2.43942	3.34848	9.293341	-4.2	-0.9	0.8	1
3.04	-2.5506	3.31578	9.293341	-4.4	-1.4	0.6	1
3.045	-2.43942	3.31578	9.33258	-4.6	-1.6	1.6	1
3.05	-2.36094	3.38772	9.33258	-3.9	-1.8	1.7	1
3.055	-2.40018	3.31578	9.33258	-3.5	-1.5	1.2	1
3.06	-2.36094	3.27654	9.36528	-3.9	-1.7	0.9	1
3.065	-2.3217	3.34848	9.33258	-3.7	-1.6	1.4	1
3.07	-2.24976	3.24384	9.437221	-3.5	-1.8	1.3	1
3.075	-2.289	3.2046	9.36528	-3.5	-2.2	0.4	1
3.08	-2.36094	3.13266	9.33258	-3.7	-2.1	1	1
3.085	-2.36094	3.13266	9.36528	-3.5	-1.6	1.8	1
3.09	-2.289	3.27654	9.293341	-3	-1.6	1.4	1
3.095	-2.24976	3.31578	9.36528	-2.8	-1.4	1.2	1
3.1	-2.3217	3.27654	9.33258	-2.3	-1.3	0.9	1
3.105	-2.40018	3.27654	9.40452	-2.2	-0.9	1.5	1
3.11	-2.289	3.27654	9.33258	-2.5	-1.2	1.5	1
3.115	-2.289	3.27654	9.36528	-2.7	-0.9	1.4	1
3.12	-2.3217	3.24384	9.36528	-2.7	-1	1	1
3.125	-2.40018	3.2046	9.293341	-3	-1.1	0.7	1
3.13	-2.40018	3.24384	9.293341	-2.5	-1.1	1.7	1
3.135	-2.43942	3.2046	9.36528	-2.1	-0.9	1.7	1
3.14	-2.51136	3.05418	9.36528	-1.5	-1	2.1	1
3.145	-2.70102	3.02148	9.293341	-0.9	-1.1	1.8	1
3.15	-2.74026	3.05418	9.33258	0.4	-1.4	2.3	1
3.155	-2.77296	3.09342	9.36528	1.5	-1.6	2.7	1
3.16	-2.70102	3.09342	9.47646	3.1	-1.5	2.5	1
3.165	-2.89068	2.98224	9.5157	4.6	-1.4	3.2	1
3.17	-3.11304	2.83836	9.587641	7.1	-1.1	4.5	1
3.175	-3.26346	2.9103	9.5157	10.9	-1.4	6	1
3.18	-3.0411	3.13266	9.5157	14.2	-2.1	7	1
3.185	-2.85144	3.42696	9.47646	17	-2.7	8.6	1
3.19	-2.74026	3.53814	9.5484	19.2	-2.9	10.1	1
3.195	-2.8122	3.53814	9.62034	22.3	-2.7	12.9	1
3.2	-2.62254	4.0548	9.47646	27.7	-2.9	15.6	1
3.205	-3.26346	4.75458	9.659581	35.7	-2.3	19.6	1
3.21	-4.64994	4.0875	10.13046	45.4	-3.3	26.6	1
3.215	-5.3301	3.02148	10.24164	52.5	-7.3	33.7	1
3.22	-5.14044	2.83836	10.27434	64.2	-14.2	42.3	1
3.225	-4.91808	3.02148	10.5294	78.7	-20.8	52.3	1
3.23	-3.8259	2.57676	10.8564	92.9	-23.5	60	1
3.235	-2.77296	1.80504	10.96758	111.2	-19.8	69.2	1
3.24	-2.77296	1.13796	10.8564	128	-11.2	76	1
3.245	-3.75396	0.95484	10.78446	146.3	-3.9	84.1	1
3.25	-3.90438	1.54344	11.00028	164.8	-1.8	91.2	1
3.255	-3.52506	2.17128	11.22264	181.1	-2.2	96.4	1
3.26	-2.89068	2.46558	11.22264	195.7	-2.1	101	1
3.265	-2.5506	2.57676	11.07222	210.2	-1.3	105.2	1
3.27	-2.8122	2.98224	11.14416	228	-2.5	109.9	1
3.275	-3.11304	3.34848	11.25534	241.4	-4.6	112.9	1
3.28	-3.18498	3.86514	11.14416	251.9	-8.8	115.1	1
3.285	-3.15228	3.94362	11.03952	258.5	-13.7	116.6	1
3.29	-3.15228	3.72126	10.8564	260.8	-18.2	117.4	1
3.295	-3.26346	3.4989	10.78446	262.9	-23.4	120.2	1
3.3	-3.00186	3.45966	10.5294	261.1	-28.8	122.4	1
3.305	-2.40018	3.86514	9.80346	254.2	-32.5	124.1	1
3.31	-2.289	5.04888	9.36528	247.3	-32.8	122.8	1
3.315	-2.21052	6.186841	10.49016	236.9	-24.4	116.8	1
3.32	-2.21052	5.8206	10.96758	217.6	-0.7	101.2	1
3.325	-3.60354	4.53222	11.22264	193.5	21	86.3	1
3.33	-5.66364	3.4989	12.20364	168.4	40.6	71	1
3.335	-8.74398	2.0274	13.61628	140.8	54.9	55.7	1
3.34	-11.37306	-0.36624	14.08716	107.1	54.9	41.5	1
3.345	-12.08592	-3.2046	13.00152	65.1	41.5	24.2	1
3.35	-11.71314	-5.63748	11.36652	39.6	26.8	7.9	1
3.355	-11.71314	-6.9978	9.842701	21.9	14.7	-10.9	1
3.36	-12.75954	-6.59232	9.986581	11.3	10.7	-34	1
3.365	-13.55088	-4.9704	10.8564	-0.4	8.4	-60.3	1
3.37	-13.36122	-3.86514	10.96758	-17.2	4.5	-87	1
3.375	-11.6739	-3.7932	10.56864	-36.2	-0.2	-106.8	1
3.38	-9.30642	-4.01556	9.842701	-58	-7.3	-121.3	1
3.385	-7.65834	-3.83244	9.62034	-72.5	-9.5	-127.9	1
3.39	-5.93178	-2.943	9.875401	-84	-6.3	-131.1	1
3.395	-4.87884	-1.83774	10.09122	-96.6	-0.1	-133.1	1
3.4	-4.61724	-1.06602	10.05852	-111.7	7.2	-131.6	1
3.405	-4.3491	-0.54936	9.986581	-130.4	13.7	-126.9	1
3.41	-3.63624	-0.21582	9.692281	-144.7	17.3	-121.4	1
3.415	-2.8122	0.0327	9.5157	-158.4	21.2	-115.2	1
3.42	-2.3217	0.2943	9.293341	-170.3	27.3	-109.6	1
3.425	-2.289	0.69978	8.894401	-180.1	34.7	-101.9	1
3.43	-2.47212	0.9940801	8.45622	-188.6	42	-94.5	1
3.435	-2.70102	1.32108	7.76952	-195.3	48	-88.8	1
3.44	-2.89068	1.39956	6.78852	-199.5	54	-81.7	1
3.445	-2.85144	1.4715	5.77482	-198.7	57.8	-77.2	1
3.45	-3.0738	1.91622	5.84676	-191.4	62	-73.9	1
3.455	-3.3027	3.38772	6.53346	-181.7	66.6	-72.5	1
3.46	-3.45312	5.74866	7.076281	-174.3	70.7	-73	1
3.465	-3.3027	8.920561	8.96634	-168.3	67.8	-66.9	1
3.47	-1.90968	13.59666	11.58234	-166.6	48.3	-45.9	1
3.475	-0.9744601	16.58544	12.96228	-169.6	15.1	-13.6	1
3.48	3.37464	15.81372	11.22264	-188.5	-8.9	2.1	1
3.485	8.6328	14.96352	8.38428	-207.3	-14.2	4.5	1
3.49	9.3849	15.88566	7.2267	-207.2	-7.3	19.8	1
3.495	7.095901	19.05756	6.10182	-197.6	-2.1	40.1	1
3.5	6.082201	24.98934	3.91746	-175.3	-12.6	63.4	1
3.505	6.19338	33.24936	-0.10464	-148.8	-42.4	82.3	1
3.51	18.20736	42.16992	-3.19152	-113.1	-108	80.9	1
3.515	24.70158	53.63454	0.0327	-65.8	-172.2	92.6	1
3.52	18.31854	55.28916	5.33664	-26.6	-136.5	82.5	1
3.525	13.06038	33.68754	4.82652	-32.5	-76.7	28.6	1
3.53	10.09776	7.848001	6.605401	-71.7	-61.8	0.9	1
3.535	4.80036	-6.114901	9.293341	-86.1	-51.1	-14.5	1
3.54	5.814061	-8.547781	10.49016	-71.1	-41	-31.5	1
3.545	8.93364	-4.78728	12.70722	-40.3	-27.3	-35.4	1
3.55	7.24632	-1.21644	13.61628	-22.1	10.9	-22.9	1
3.555	1.19682	0.21582	12.56334	-21	42.7	-12.1	1
3.56	-6.526921	2.28246	10.64058	-20.3	53.9	-4.1	1
3.565	-10.88256	4.42104	9.00558	-15.7	48	0.4	1
3.57	-10.32012	4.6434	8.894401	-10.9	32	1.4	1
3.575	-6.677341	3.90438	9.03828	-13	14	0.7	1
3.58	-2.96262	3.4989	8.96634	-17.2	6.9	1.2	1
3.585	-1.08564	3.7932	9.188701	-17.7	7.2	3.6	1
3.59	-0.59514	4.6434	9.07752	-16.8	10.1	4.4	1
3.595	-1.08564	5.5263	8.8617	-15.1	12.4	3.8	1
3.6	-1.83774	5.37588	8.93364	-14.3	14.4	2	1
3.605	-2.43942	4.46028	8.93364	-15.9	15.1	-0.2	1
3.61	-2.5506	3.61008	8.82246	-18.9	14.4	-1.9	1
3.615	-2.77296	3.27654	8.894401	-18.9	13.7	-3.2	1
3.62	-3.15228	3.57084	8.93364	-17.3	13.2	-1.6	1
3.625	-3.41388	3.94362	9.03828	-16.4	11.6	-0.7	1
3.63	-3.22422	3.83244	9.188701	-16.6	9.3	-0.2	1
3.635	-2.89068	3.42696	9.260641	-17.1	7	-0.8	1
3.64	-2.85144	3.13266	9.2214	-16.1	6.5	-0.9	1
3.645	-3.15228	3.09342	9.293341	-14.9	5.2	-1.4	1
3.65	-3.48582	3.2046	9.2214	-13.7	4.5	-0.9	1
3.655	-3.00186	3.45966	9.260641	-12.4	2.7	0.3	1
3.66	-2.36094	3.61008	9.260641	-11.6	1.4	0	1
3.665	-2.13858	3.53814	9.293341	-10.9	1.2	-0.5	1
3.67	-2.24976	3.34848	9.40452	-9.9	1.6	-1.7	1
3.675	-2.47212	3.24384	9.33258	-9.7	1.8	-2.8	1
3.68	-2.5506	3.16536	9.33258	-9.3	1.4	-2.5	1
3.685	-2.40018	3.24384	9.33258	-8.1	1.6	-2.2	1
3.69	-2.21052	3.27654	9.293341	-7.6	1.8	-1.6	1
3.695	-2.24976	3.38772	9.33258	-6.7	1.7	-0.9	1
3.7	-2.51136	3.34848	9.36528	-6.7	1.7	-1.1	1
3.705	-2.62254	3.27654	9.33258	-6.3	1.5	-0.4	1
3.71	-2.74026	3.2046	9.33258	-5.9	1.1	-1	1
3.715	-2.85144	3.09342	9.40452	-5.6	1.1	-0.2	1
3.72	-2.58984	3.2046	9.36528	-4	0.4	0.3	1
3.725	-2.51136	3.27654	9.293341	-3.2	0.3	0.3	1
3.73	-2.51136	3.38772	9.2214	-2.4	0	0	1
3.735	-2.5506	3.53814	9.260641	-2	-0.3	0	1
3.74	-2.5506	3.42696	9.260641	-1.8	-0.2	0.6	1
3.745	-2.51136	3.38772	9.293341	-2.1	-0.1	0.7	1
3.75	-2.43942	3.34848	9.36528	-2	-0.4	0.7	1
3.755	-2.47212	3.34848	9.33258	-2	-0.4	0.6	1
3.76	-2.51136	3.34848	9.293341	-1.1	-0.7	0.5	1
3.765	-2.47212	3.38772	9.260641	-1.5	-1	0.7	1
3.77	-2.43942	3.42696	9.260641	-1.6	-1.1	0.5	1
3.775	-2.36094	3.38772	9.33258	-1.1	-1.3	0.9	1
3.78	-2.43942	3.31578	9.293341	-1.1	-1.6	0.2	1
3.785	-2.3217	3.31578	9.260641	-1.6	-1.5	1.3	1
3.79	-2.24976	3.31578	9.33258	-0.8	-1.4	1.1	1
3.795	-2.24976	3.34848	9.33258	-0.6	-1.1	0.9	1
3.8	-2.24976	3.34848	9.293341	-0.7	-1.4	0.8	1
3.805	-2.3217	3.27654	9.293341	-1.5	-0.9	0.4	1
3.81	-2.289	3.24384	9.33258	-2	-0.7	0.4	1
3.815	-2.21052	3.2046	9.293341	-1.3	-1.1	-0.6	1
3.82	-2.289	3.13266	9.293341	-1.2	-0.5	-0.3	1
3.825	-2.3217	3.2046	9.36528	-1.1	-0.1	0.7	1
3.83	-2.43942	3.2046	9.33258	-1.1	-0.1	0.6	1
3.835	-2.47212	3.13266	9.293341	-1.8	-0.1	0.4	1
3.84	-2.43942	3.13266	9.33258	-1.4	-1	0.5	1
3.845	-2.40018	3.09342	9.437221	-1.2	-1.4	0.3	1
3.85	-2.5506	2.87106	9.76422	-0.1	-0.4	0.9	1
3.855	-3.37464	2.43288	9.659581	2.3	0.5	1.7	1
3.86	-3.93708	2.68794	9.188701	5.5	-0.1	1.9	1
3.865	-3.26346	3.42696	9.110221	8.8	-2.4	3.8	1
3.87	-2.66178	3.97632	9.07752	8.3	-4.1	5.6	1
3.875	-2.36094	3.94362	9.14946	5.6	-4.7	6	1
3.88	-2.13858	3.57084	9.36528	3.7	-4.9	6.1	1
3.885	-2.3217	3.16536	9.47646	4.4	-4.7	6.5	1
3.89	-2.47212	2.87106	9.5484	6.5	-3.8	7.6	1
3.895	-2.74026	2.68794	9.659581	9.8	-3.5	8.5	1
3.9	-3.22422	2.83836	9.5157	14.8	-3.7	9	1
3.905	-3.63624	3.02148	9.47646	18.4	-4.9	10.6	1
3.91	-3.60354	3.2046	9.47646	21.3	-6.8	12.6	1
3.915	-3.37464	3.38772	9.587641	25.7	-9.3	15.6	1
3.92	-2.96262	3.61008	9.5484	30.2	-11	18.6	1
3.925	-2.36094	4.42104	9.188701	35.5	-11	23.1	1
3.93	-4.76766	4.60416	9.40452	41.1	-8.1	30.3	1
3.935	-5.70288	3.53814	10.05852	45.1	-10.7	36.3	1
3.94	-3.63624	3.09342	9.875401	52.6	-19.9	41.1	1
3.945	-2.89068	3.31578	9.986581	63.1	-24.9	46.4	1
3.95	-3.3354	3.31578	10.13046	76.4	-24.9	50.6	1
3.955	-2.89068	3.13266	10.34628	86.8	-25.4	53.1	1
3.96	-2.40018	2.68794	10.24164	99.1	-22.6	54.4	1
3.965	-3.11304	2.57676	10.41822	110.8	-18	56.9	1
3.97	-3.41388	2.46558	10.71252	121.5	-16.2	59.5	1
3.975	-3.3354	2.0601	10.71252	134.8	-16.7	63.4	1
3.98	-3.41388	1.65462	10.81716	145.3	-16.5	67.7	1
3.985	-3.0411	1.51074	10.89564	156.3	-16.8	72.8	1
3.99	-2.40018	1.83774	10.89564	168	-16.3	77.5	1
3.995	-2.36094	2.616	10.78446	180.1	-16.2	80.3	1
4	-2.43942	3.72126	10.81716	191	-17.9	81.6	1
4.005	-1.75926	4.3818	10.67328	198.5	-21.3	80	1
4.01	-0.8632801	4.60416	10.5294	203.7	-22.8	75.3	1
4.015	-0.59514	4.46028	10.38552	206.2	-23.1	72.6	1
4.02	-0.7455601	4.01556	10.34628	206.7	-20.8	70.6	1
4.025	-1.57614	4.0548	10.1697	208.3	-18.9	71	1
4.03	-2.0274	4.56492	9.875401	210.2	-18.8	70.6	1
4.035	-2.289	5.56554	9.5484	209	-21.1	66.9	1
4.04	-2.289	6.48768	10.1697	202.7	-16.8	60.4	1
4.045	-2.40018	5.97102	10.67328	192.9	-3.1	48.9	1
4.05	-3.0411	4.53222	10.89564	176.2	12.3	36.7	1
4.055	-4.20522	3.64932	11.03952	156.3	26.8	24.5	1
4.06	-6.64464	2.39364	11.76546	128.8	38.8	10.5	1
4.065	-9.3849	0.07194	11.79816	103.5	41.7	-0.8	1
4.07	-10.09776	-2.46558	11.36652	78.8	30.3	-11.9	1
4.075	-9.646501	-4.60416	10.24164	58.5	16.8	-24.5	1
4.08	-9.68574	-6.00372	9.260641	43.4	4.6	-38.5	1
4.085	-10.1697	-6.22608	9.36528	32.3	-0.7	-53.2	1
4.09	-10.50978	-5.78136	9.731521	20.4	-1.3	-72.4	1
4.095	-10.20894	-5.30394	9.91464	3.7	-2.2	-93	1
4.1	-9.34566	-5.34318	9.731521	-12.1	-5.6	-105.8	1
4.105	-7.65834	-5.27124	9.692281	-27	-10	-113	1
4.11	-5.96448	-4.89846	9.659581	-38.8	-12	-116.4	1
4.115	-5.068501	-4.0548	10.09122	-49.9	-9.8	-118.5	1
4.12	-4.64994	-2.98224	10.71252	-64.6	-3.5	-118.4	1
4.125	-4.38834	-1.83774	11.5104	-77.7	0.7	-117.2	1
4.13	-4.12674	-0.7717201	12.05322	-93	3.9	-113.6	1
4.135	-3.78666	0.327	12.34752	-109.4	6.5	-108.8	1
4.14	-3.5643	1.1772	12.05322	-127.4	9.1	-103.4	1
4.145	-3.5643	1.80504	11.5104	-148.5	13.2	-96.3	1
4.15	-3.90438	2.3544	10.81716	-162.7	16.8	-91.9	1
4.155	-4.23792	3.2046	10.27434	-173.6	20	-87.2	1
4.16	-4.53876	3.97632	9.76422	-182.7	23.3	-83.9	1
4.165	-4.72842	4.6761	9.03828	-190.3	26.6	-80.9	1
4.17	-4.578001	5.34318	8.606641	-194.7	30.1	-78.7	1
4.175	-4.27716	6.15414	8.2404	-196.3	33.2	-75.1	1
4.18	-3.22422	6.3765	6.82776	-198.8	36.5	-69.5	1
4.185	-1.19682	6.186841	4.38834	-199.9	39.1	-63.4	1
4.19	0.11118	6.63156	4.35564	-187.1	40.4	-47.1	1
4.195	-0.41202	9.62034	7.403281	-167.5	40.3	-25.9	1
4.2	-0.0327	13.11924	9.00558	-157.3	37.1	-8.2	1
4.205	0.9744601	14.40762	7.985341	-162.2	30.1	7	1
4.21	1.45842	14.26374	6.78852	-164.7	24.1	21.5	1
4.215	1.94892	14.92428	6.17376	-158.9	19.9	38	1
4.22	2.43942	17.80188	5.33664	-148.9	17.9	50.5	1
4.225	2.13858	22.15098	3.44658	-132.8	10.4	61.6	1
4.23	5.14044	27.16716	1.05294	-110.1	-13.7	69.8	1
4.235	14.49264	33.13818	-0.10464	-81.1	-60.8	71.6	1
4.24	17.97846	39.29232	2.13858	-36.3	-97.9	79.5	1
4.245	14.41416	38.18706	5.73558	-11.9	-98	77.6	1
4.25	11.07222	27.12792	6.500761	-17.2	-80.9	61	1
4.255	8.704741	13.81902	5.87946	-34.5	-69.7	44.8	1
4.26	4.76766	4.19868	7.73028	-40.8	-64.3	30.1	1
4.265	1.0137	-0.43818	10.24164	-36.4	-49.5	5.8	1
4.27	4.27716	-1.39956	11.69352	-30.5	-43.8	-10.3	1
4.275	6.82776	-1.21644	12.41946	-27.6	-32.7	-14.5	1
4.28	4.8396	-0.8829001	12.20364	-29	-7.6	-10.8	1
4.285	1.45842	0.66054	11.36652	-28.5	14.9	-2.9	1
4.29	-3.26346	3.53814	10.27434	-25.6	28.2	4.2	1
4.295	-8.48238	6.00372	9.07752	-24	34	7.4	1
4.3	-10.73214	6.186841	8.711281	-21.7	26.1	4.4	1
4.305	-8.97288	4.42104	8.93364	-21	12.7	0.7	1
4.31	-4.8396	2.87106	9.260641	-23.5	0.5	-0.8	1
4.315	-1.42572	2.39364	9.437221	-25.5	-4.3	0.3	1
4.32	-0.41202	3.38772	9.36528	-23.5	-0.1	2.9	1
4.325	-1.23606	4.56492	9.14946	-21.2	4.8	4.5	1
4.33	-2.62254	5.16006	9.00558	-19.9	7.2	4.6	1
4.335	-3.37464	4.9704	8.96634	-20.4	6.1	3.7	1
4.34	-3.15228	4.27062	8.894401	-22.2	3.5	1.7	1
4.345	-2.43942	3.72126	8.93364	-22.9	1.6	1.3	1
4.35	-1.75926	3.68202	9.188701	-21.5	1.6	0.8	1
4.355	-1.68732	3.75396	9.36528	-19.4	2.3	0.2	1
4.36	-1.94892	3.64932	9.47646	-19.2	3	0	1
4.365	-2.5506	3.4989	9.36528	-19.3	3.2	-0.9	1
4.37	-2.89068	3.34848	9.293341	-18.9	2.9	-0.7	1
4.375	-2.8122	3.27654	9.293341	-17	1.8	-0.4	1
4.38	-2.58984	3.38772	9.36528	-15.7	1	-0.3	1
4.385	-2.3217	3.53814	9.260641	-14.6	1.1	-0.2	1
4.39	-2.09934	3.53814	9.36528	-13.8	0.9	-0.9	1
4.395	-1.98816	3.45966	9.40452	-13.2	1	-2.1	1
4.4	-2.13858	3.38772	9.33258	-12	1.1	-2.9	1
4.405	-2.3217	3.42696	9.293341	-11.1	1.8	-3.5	1
4.41	-2.3217	3.45966	9.33258	-9.8	1.9	-3.1	1
4.415	-2.21052	3.42696	9.293341	-9.4	2	-3.5	1
4.42	-2.21052	3.4989	9.293341	-9.3	2.5	-3	1
4.425	-2.289	3.45966	9.33258	-9.3	2.8	-2.8	1
4.43	-2.36094	3.31578	9.36528	-9.3	2.5	-2.9	1
4.435	-2.5506	3.16536	9.40452	-8.4	2.7	-2.1	1
4.44	-2.43942	3.09342	9.437221	-7.2	2.6	-1.5	1
4.445	-2.289	3.13266	9.47646	-6	2.5	-0.3	1
4.45	-2.36094	3.13266	9.5157	-5	2.5	-0.5	1
4.455	-2.36094	3.16536	9.47646	-4.1	2.7	-0.5	1
4.46	-2.47212	3.2046	9.40452	-3.5	3	0	1
4.465	-2.51136	3.27654	9.36528	-2.5	2.6	0	1
4.47	-2.43942	3.42696	9.33258	-1.8	2.5	0.3	1
4.475	-2.47212	3.42696	9.293341	-1.9	2.3	0	1
4.48	-2.5506	3.38772	9.33258	-1.4	2.2	0.4	1
4.485	-2.5506	3.38772	9.40452	-0.9	1.6	0	1
4.49	-2.5506	3.24384	9.40452	-1.3	1.2	0	1
4.495	-2.51136	3.27654	9.36528	-0.7	0.9	0.4	1
4.5	-2.51136	3.27654	9.33258	-0.6	0.5	0.2	1
4.505	-2.47212	3.38772	9.293341	-1	0.2	0.4	1
4.51	-2.40018	3.38772	9.260641	-0.9	-0.1	0.5	1
4.515	-2.40018	3.38772	9.293341	-0.7	-0.5	0.7	1
4.52	-2.43942	3.31578	9.36528	-1.1	-0.2	0.5	1
4.525	-2.36094	3.27654	9.293341	-1.4	-0.1	0.2	1
4.53	-2.24976	3.27654	9.33258	-1.3	-0.5	0.1	1
4.535	-2.21052	3.27654	9.33258	-1.2	-0.4	-0.2	1
4.54	-2.21052	3.2046	9.33258	-1.2	-0.7	-0.3	1
4.545	-2.21052	3.16536	9.40452	-0.9	0	-0.5	1
4.55	-2.24976	3.2046	9.40452	-0.7	0.2	-0.7	1
4.555	-2.17128	3.2046	9.36528	-0.2	0.1	-0.4	1
4.56	-2.09934	3.24384	9.36528	0.1	0.3	-0.2	1
4.565	-2.17128	3.2046	9.40452	0.5	0.9	-0.2	1
4.57	-2.13858	3.05418	9.5157	0.6	1.3	-0.7	1
4.575	-2.24976	2.943	9.5157	1.1	1.6	-0.9	1
4.58	-2.47212	2.9103	9.659581	3.4	3.2	0.2	1
4.585	-2.92338	2.87106	9.47646	5.6	4.2	0.3	1
4.59	-2.96262	3.2046	9.2214	7.3	3.7	0.4	1
4.595	-2.5506	3.64932	9.14946	8	2.5	1.1	1
4.6	-2.289	3.72126	9.2214	7	1.9	2	1
4.605	-2.13858	3.53814	9.293341	6	1.8	2.7	1
4.61	-2.21052	3.27654	9.40452	5.8	2.5	2.4	1
4.615	-2.40018	3.13266	9.47646	6.7	3.5	2.4	1
4.62	-2.66178	2.98224	9.5484	8.9	3.5	2.1	1
4.625	-2.89068	3.05418	9.5157	11.4	3.5	3.7	1
4.63	-3.0411	3.13266	9.47646	13.7	3.5	5.1	1
4.635	-3.15228	3.16536	9.5157	15.5	3.7	5.9	1
4.64	-3.11304	3.13266	9.587641	18.1	2.7	8.1	1
4.645	-3.0411	3.16536	9.659581	20.5	2.2	10	1
4.65	-2.85144	3.24384	9.659581	23.3	2.1	13.1	1
4.655	-2.85144	3.31578	9.587641	26.7	2	16.2	1
4.66	-3.0738	3.42696	9.47646	31.7	3.7	22.2	1
4.665	-4.20522	3.61008	9.40452	38.5	7.4	33.2	1
4.67	-5.44128	3.24384	9.947341	44.9	9.2	44.2	1
4.675	-4.38834	3.09342	9.80346	54.8	5.6	51.9	1
4.68	-3.15228	3.05418	9.842701	69.6	1.3	56.9	1
4.685	-2.62254	3.05418	9.91464	85.4	0	61.3	1
4.69	-2.47212	3.05418	10.01928	100.5	0.3	63.3	1
4.695	-2.85144	3.38772	10.09122	114.6	1.7	64.8	1
4.7	-3.00186	3.45966	10.24164	127.3	3	65.2	1
4.705	-3.00186	3.31578	10.24164	132.5	3.9	64.6	1
4.71	-2.70102	2.943	10.38552	135.3	2.8	63.7	1
4.715	-2.40018	3.02148	10.31358	140	2.2	60.9	1
4.72	-1.83774	3.38772	10.45746	141.1	3.9	57.1	1
4.725	-1.57614	3.42696	10.24164	139.3	5	52.5	1
4.73	-1.83774	3.38772	10.09122	136	5.1	47.8	1
4.735	-1.75926	3.4989	9.947341	134.5	5	42	1
4.74	-1.49766	3.75396	9.76422	133.4	3.9	36.1	1
4.745	-1.08564	4.19868	9.62034	130.4	4.1	30.5	1
4.75	-0.59514	4.60416	9.587641	122.8	6.9	21.8	1
4.755	-0.37278	4.56492	9.587641	114.8	11.6	15.1	1
4.76	-0.18312	4.27062	9.2214	107.3	16.3	8.8	1
4.765	-0.7455601	4.0548	9.00558	99.4	20.3	2.3	1
4.77	-1.308	4.01556	8.75052	91.3	20.1	-2.8	1
4.775	-1.49766	4.15944	8.63934	80	16.5	-9	1
4.78	-1.57614	4.0548	8.495461	69.9	13.8	-14.2	1
4.785	-2.8122	2.75988	9.2214	59.2	13.5	-20.8	1
4.79	-5.068501	0.25506	10.67328	46.9	15.1	-25.9	1
4.795	-6.082201	-1.39956	10.34628	31.9	3.9	-31.5	1
4.8	-5.96448	-2.53752	10.34628	18	-7.2	-41.5	1
4.805	-5.93178	-2.98224	10.38552	3.9	-14.4	-53.1	1
4.81	-6.304561	-3.05418	10.45746	-13.6	-20.4	-66.3	1
4.815	-6.49422	-2.9103	10.34628	-28	-23.5	-75.4	1
4.82	-6.526921	-2.72718	10.05852	-41	-25.6	-83.6	1
4.825	-6.49422	-2.50482	9.842701	-53.2	-27	-90.3	1
4.83	-6.41574	-2.13204	9.659581	-64.6	-28	-96.5	1
4.835	-6.41574	-1.58268	9.33258	-77.8	-28.5	-102.9	1
4.84	-6.45498	-0.95484	8.96634	-87.5	-28.2	-106.8	1
4.845	-6.26532	-0.18312	8.16846	-96.5	-28.2	-109.8	1
4.85	-5.55246	0.25506	6.13452	-104.5	-28.9	-111.4	1
4.855	-4.23792	0.0327	3.48582	-109.2	-29.7	-110.6	1
4.86	-3.0738	1.24914	3.6624	-103.8	-30.3	-104	1
4.865	-2.17128	6.409201	6.500761	-88.6	-32	-89.7	1
4.87	-1.87698	10.98066	7.84146	-83.5	-42.9	-72.5	1
4.875	-0.22236	12.4914	7.076281	-93.6	-58.4	-61.1	1
4.88	1.98816	13.74708	7.62564	-98.9	-73.9	-44.9	1
4.885	3.97632	17.14134	7.076281	-101.9	-82.5	-29.4	1
4.89	5.1012	20.0124	5.9514	-103.6	-73.7	-17.8	1
4.895	4.61724	21.63432	4.6107	-100.7	-57.3	-2.9	1
4.9	2.85144	22.66764	3.41388	-95.1	-46.4	8.7	1
4.905	2.289	25.06128	2.75988	-87.7	-41.5	17.2	1
4.91	1.87698	26.50008	2.3217	-75.4	-36.6	21.1	1
4.915	1.2753	19.90122	5.48052	-63.3	-33.1	16	1
4.92	-0.71286	7.44252	9.2214	-64.9	-22.9	2.1	1
4.925	-1.15758	-0.9156	10.60134	-73.9	-17.8	2	1
4.93	1.75926	-2.943	11.76546	-70.1	-16.2	8.2	1
4.935	1.2753	-3.31578	12.60258	-66	-6.3	17.8	1
4.94	-2.62254	-2.83836	11.72622	-67.8	6.7	22.6	1
4.945	-4.01556	-0.2943	10.74522	-63.3	9.1	22.6	1
4.95	-2.36094	3.86514	9.947341	-52.2	5.7	18.9	1
4.955	-1.0464	6.22608	9.986581	-40.1	5.5	11.2	1
4.96	-0.9352201	5.37588	10.09122	-33.1	7.8	4.2	1
4.965	-1.08564	3.24384	9.842701	-30.1	9.8	-1.1	1
4.97	-1.15758	2.17128	9.47646	-27	11.5	-4.5	1
4.975	-1.42572	2.72718	9.33258	-21	14	-7	1
4.98	-1.94892	3.7932	9.40452	-15.4	16.8	-8	1
4.985	-2.24976	4.3818	9.293341	-13.9	17.4	-8.4	1
4.99	-2.47212	4.30986	9.188701	-14.3	17	-9.1	1
4.995	-3.0411	3.86514	9.2214	-15.5	16.2	-9.1	1
5	-3.60354	3.53814	9.110221	-16.2	14.2	-8.7	1
5.005	-3.67548	3.72126	9.03828	-17.3	11.3	-6.8	1
5.01	-3.5643	3.97632	9.03828	-17.2	8.8	-5.7	1
5.015	-3.41388	3.97632	9.07752	-18.3	6.3	-5.1	1
5.02	-3.22422	3.72126	9.07752	-19.7	3.9	-4.7	1
5.025	-3.00186	3.57084	9.2214	-19.9	2.3	-4.4	1
5.03	-2.89068	3.53814	9.293341	-19.3	1	-3.9	1
5.035	-2.77296	3.34848	9.260641	-18.7	0.2	-4.2	1
5.04	-2.58984	3.31578	9.36528	-17.3	-0.7	-4.2	1
5.045	-2.51136	3.24384	9.36528	-16.1	-0.9	-3.5	1
5.05	-2.62254	3.27654	9.40452	-14.7	-1.1	-4	1
5.055	-2.74026	3.27654	9.293341	-14	-1.6	-3.9	1
5.06	-2.62254	3.24384	9.33258	-13.1	-1.6	-3.5	1
5.065	-2.47212	3.24384	9.33258	-11.5	-2.3	-3.4	1
5.07	-2.289	3.31578	9.40452	-10.9	-2.1	-2.9	1
5.075	-2.17128	3.27654	9.40452	-9.8	-1.8	-3.1	1
5.08	-2.17128	3.27654	9.437221	-8.7	-1.6	-2.5	1
5.085	-2.24976	3.16536	9.437221	-8.1	-1.5	-3.4	1
5.09	-2.17128	3.02148	9.437221	-7.2	-1.3	-3.5	1
5.095	-2.21052	3.16536	9.36528	-5.9	-0.8	-2.7	1
5.1	-2.24976	3.13266	9.40452	-4.4	0	-2.5	1
5.105	-2.3217	3.2046	9.40452	-3.4	0.6	-2	1
5.11	-2.36094	3.16536	9.33258	-2.6	0.2	-1.8	1
5.115	-2.40018	3.13266	9.437221	-1.4	0.1	-1.6	1
5.12	-2.43942	3.09342	9.40452	-0.6	0.3	-1.8	1
5.125	-2.43942	3.16536	9.36528	0	0.4	-1.4	1
5.13	-2.47212	3.2046	9.36528	1.2	0.3	-1.1	1
5.135	-2.5506	3.2046	9.33258	1.8	0	-0.7	1
5.14	-2.62254	3.2046	9.293341	2.3	-0.5	-0.3	1
5.145	-2.58984	3.13266	9.36528	3	-0.8	0	1
5.15	-2.58984	3.24384	9.36528	4.3	-0.9	0.8	1
5.155	-2.62254	3.24384	9.437221	4.9	-1.1	1.3	1
5.16	-2.5506	3.24384	9.40452	6.1	-1.4	1.1	1
5.165	-2.51136	3.24384	9.437221	6.9	-1.4	1.6	1
5.17	-2.47212	3.34848	9.437221	7.9	-1.7	2	1
5.175	-2.47212	3.31578	9.5484	9.1	-1.9	3	1
5.18	-2.40018	3.24384	9.47646	10.2	-2.3	3.3	1
5.185	-2.40018	3.34848	9.437221	12	-2.7	2.9	1
5.19	-2.36094	3.31578	9.437221	13.9	-2.8	2.9	1
5.195	-2.36094	3.31578	9.47646	15.5	-3	3	1
5.2	-2.36094	3.27654	9.5484	17	-3.2	3.2	1
5.205	-2.40018	3.31578	9.62034	19.5	-3.6	3.1	1
5.21	-2.58984	3.24384	9.692281	23.6	-3.7	3.4	1
5.215	-2.8122	2.9103	9.731521	28	-3.3	4.1	1
5.22	-2.89068	2.83836	9.62034	35.5	-3.5	6	1
5.225	-3.3027	3.45966	9.587641	45.2	-4.4	9.6	1
5.23	-3.71472	3.31578	10.05852	57.8	-7	13.5	1
5.235	-3.5643	2.83836	10.13046	75.3	-12.3	16.1	1
5.24	-3.37464	2.98224	10.09122	91.1	-19.3	17	1
5.245	-3.26346	3.42696	10.24164	106.1	-26.1	16.5	1
5.25	-3.22422	3.57084	10.38552	117.1	-32	15.6	1
5.255	-3.15228	3.38772	10.41822	125	-36.6	13.9	1
5.26	-2.89068	3.16536	10.49016	133.2	-40.6	13.6	1
5.265	-2.51136	2.98224	10.60134	138.6	-43.5	12.6	1
5.27	-2.0274	2.83836	10.5294	141.8	-42.1	11	1
5.275	-1.94892	2.9103	10.5294	145.5	-39.6	10	1
5.28	-1.7985	3.13266	10.49016	147.7	-38.5	6.5	1
5.285	-1.5369	3.31578	10.5294	147	-37.2	3.2	1
5.29	-0.7455601	3.2046	10.71252	146	-34.9	0	1
5.295	-0.37278	2.87106	10.56864	145.1	-31.9	-2.8	1
5.3	-0.9352201	2.72718	10.1697	142.9	-28.2	-5.8	1
5.305	-2.0274	3.24384	9.875401	140.7	-26.1	-9.2	1
5.31	-2.58984	3.94362	9.5484	138.1	-29	-12.7	1
5.315	-2.70102	4.46028	9.659581	132.5	-33.9	-18.8	1
5.32	-2.8122	4.71534	9.986581	122.2	-39.5	-28.3	1
5.325	-2.13858	4.6761	10.27434	111.5	-43.6	-37.6	1
5.33	-1.83774	4.0875	10.24164	99.3	-45.7	-45.5	1
5.335	-2.74026	3.27654	9.40452	87.5	-46.5	-54	1
5.34	-5.21892	-0.2943	9.47646	76.9	-42.7	-66.7	1
5.345	-11.52348	-5.41512	11.54964	63.2	-31.5	-86.5	1
5.35	-11.48424	-5.27124	10.71252	49.7	-43.5	-118.2	1
5.355	-10.43784	-3.38772	10.5294	37	-53.4	-152.8	1
5.36	-10.05852	-3.4989	10.31358	22.5	-57.1	-178.4	1
5.365	-8.41044	-4.6434	9.03828	6.9	-64.8	-197.6	1
5.37	-6.41574	-4.86576	8.75052	-1.6	-71.8	-210.5	1
5.375	-5.1012	-3.61008	9.659581	-6.3	-74.6	-218.1	1
5.38	-4.61724	-2.17128	10.49016	-16.6	-72.3	-222.6	1
5.385	-4.8396	-1.7658	10.45746	-29.3	-70.1	-225.1	1
5.39	-5.14044	-1.98816	9.986581	-42.9	-70	-225.6	1
5.395	-4.87884	-1.94892	9.293341	-54.6	-71.5	-225.8	1
5.4	-4.49952	-1.72656	8.5347	-63.4	-71	-225.8	1
5.405	-4.12674	-1.36032	7.51446	-70.9	-68.1	-225.2	1
5.41	-4.0548	-1.4715	5.624401	-75.4	-63.2	-223.2	1
5.415	-4.23792	-2.17128	3.70164	-75.4	-58.5	-219.1	1
5.42	-4.27716	-1.65462	3.48582	-67.8	-54.9	-213.4	1
5.425	-3.41388	1.43226	5.2974	-55	-51.9	-205	1
5.43	-3.41388	6.6708	7.808761	-46.7	-53.4	-191.1	1
5.435	-5.14044	10.86948	10.2024	-47.6	-71.2	-167.3	1
5.44	-1.57614	13.26966	10.27434	-67.9	-105	-143.9	1
5.445	3.52506	16.17996	9.07752	-85.3	-118.4	-130.8	1
5.45	7.54062	20.41788	5.99064	-93.1	-104.2	-111.6	1
5.455	6.45498	25.35558	2.6487	-91.9	-82.2	-82.5	1
5.46	4.16598	33.027	0.47088	-78.6	-76.5	-48.3	1
5.465	1.83774	43.49754	0.10464	-47.8	-71.2	-19.2	1
5.47	-1.38648	44.74668	1.12488	-28.4	-53.2	-7.1	1
5.475	-1.68732	27.16716	3.19152	-22.4	-40.8	-8.4	1
5.48	-3.60354	5.78136	8.67858	-37.8	-38	-15.1	1
5.485	-1.90968	-4.89846	9.986581	-57.8	-41.3	-21.4	1
5.49	5.02926	-5.89254	11.25534	-53.4	-46.9	-16.2	1
5.495	7.017421	-3.27654	12.27558	-42.4	-34	2.1	1
5.5	3.75396	-0.8109601	11.87664	-37.1	-0.1	21.6	1
5.505	-0.7848001	2.09934	10.78446	-38.1	20.8	26.2	1
5.51	-2.66178	5.5263	9.5157	-35.8	24.1	24.1	1
5.515	-3.11304	7.44252	8.894401	-30.5	22.2	17.1	1
5.52	-2.289	6.186841	9.33258	-25.4	18.4	6.3	1
5.525	-0.56244	4.23792	9.260641	-26	16.3	-3.2	1
5.53	0.0327	3.27654	9.14946	-25.6	17.7	-7.9	1
5.535	-0.37278	3.38772	9.2214	-23.2	21	-10.9	1
5.54	-1.45842	4.12674	9.2214	-21	23.5	-13.3	1
5.545	-2.40018	4.75458	9.36528	-19.1	24	-14.3	1
5.55	-3.26346	4.12674	9.40452	-19.4	22.3	-15.8	1
5.555	-4.01556	3.27654	9.03828	-21.2	20.5	-16.2	1
5.56	-4.578001	3.24384	8.82246	-20.1	17.7	-14.5	1
5.565	-4.76766	3.68202	9.00558	-17.5	13.8	-12.6	1
5.57	-4.42758	3.61008	9.14946	-18.2	9.8	-8.8	1
5.575	-3.8259	3.42696	9.07752	-19.8	5.4	-6.2	1
5.58	-3.45312	3.34848	9.07752	-19.6	2.9	-4.5	1
5.585	-3.3354	3.38772	9.260641	-17.9	1.4	-3.7	1
5.59	-3.18498	3.2046	9.36528	-16.6	0	-3.5	1
5.595	-2.89068	3.09342	9.40452	-15.4	-1.4	-3.1	1
5.6	-2.51136	3.13266	9.36528	-14.4	-1.8	-3.2	1
5.605	-2.36094	3.27654	9.36528	-12.7	-1.8	-3.3	1
5.61	-2.51136	3.31578	9.437221	-10.8	-1.8	-3.5	1
5.615	-2.62254	3.34848	9.36528	-10.1	-1.8	-3	1
5.62	-2.62254	3.34848	9.33258	-9	-2.3	-2.5	1
5.625	-2.40018	3.34848	9.36528	-8.3	-2.9	-2.8	1
5.63	-2.17128	3.34848	9.40452	-8	-2.8	-2.7	1
5.635	-1.98816	3.31578	9.40452	-7	-2.1	-3.1	1
5.64	-2.0274	3.27654	9.47646	-6	-1.5	-3.5	1
5.645	-2.0601	3.31578	9.40452	-4.9	-1	-3.8	1
5.65	-2.09934	3.27654	9.437221	-3.7	-0.7	-4.2	1
5.655	-2.13858	3.31578	9.40452	-2.3	-0.4	-4.4	1
5.66	-2.289	3.27654	9.40452	-1.8	0	-4.4	1
5.665	-2.24976	3.31578	9.437221	-0.5	0.7	-3.7	1
5.67	-2.21052	3.38772	9.40452	0.4	0.9	-4.1	1
5.675	-2.24976	3.31578	9.40452	0.9	1.4	-3.5	1
5.68	-2.289	3.24384	9.40452	1.1	1.4	-3.2	1
5.685	-2.21052	3.27654	9.36528	1.6	1.5	-2.8	1
5.69	-2.24976	3.27654	9.36528	2.1	1.4	-3.4	1
5.695	-2.36094	3.24384	9.40452	2	1.4	-3.8	1
5.7	-2.36094	3.16536	9.40452	2.4	1.5	-3.2	1
5.705	-2.3217	3.24384	9.293341	2.8	1.4	-2.7	1
5.71	-2.43942	3.24384	9.260641	3	1.5	-2.9	1
5.715	-2.47212	3.09342	9.36528	3	1.6	-2.4	1
5.72	-2.47212	3.13266	9.33258	3.4	1.1	-2.2	1
5.725	-2.51136	3.16536	9.40452	4.1	1.1	-1.6	1
5.73	-2.58984	3.24384	9.40452	4.7	1	-1.7	1
5.735	-2.51136	3.2046	9.293341	5.1	0.5	-1.7	1
5.74	-2.58984	3.34848	9.293341	6.3	0.3	-0.9	1
5.745	-2.5506	3.31578	9.293341	6.7	0.1	-0.9	1
5.75	-2.40018	3.27654	9.40452	6.9	0	-0.2	1
5.755	-2.13858	3.13266	9.40452	7.4	0	0	1
5.76	-1.90968	3.13266	9.47646	8	0.2	0.2	1
5.765	-1.83774	3.16536	9.47646	9.8	0.4	0.4	1
5.77	-2.09934	3.27654	9.437221	11.7	0.9	-0.2	1
5.775	-2.47212	3.42696	9.36528	13.5	1.5	-1.4	1
5.78	-2.77296	3.72126	9.36528	16.3	1.8	-2.4	1
5.785	-2.85144	3.72126	9.437221	17.9	1.8	-2.7	1
5.79	-2.74026	3.42696	9.33258	19.2	1.2	-3	1
5.795	-2.74026	3.31578	9.36528	20.8	0.9	-2.9	1
5.8	-2.92338	3.31578	9.47646	23.2	0.7	-2.1	1
5.805	-3.0411	3.38772	9.5157	26.4	-0.3	-0.4	1
5.81	-3.0738	3.24384	9.587641	29.6	-1.7	0.5	1
5.815	-3.3354	3.2046	9.692281	33.7	-3.1	1.8	1
5.82	-3.5643	3.05418	9.91464	39.6	-4	4.4	1
5.825	-3.60354	2.57676	10.09122	49.1	-5.6	7.5	1
5.83	-3.67548	2.09934	9.986581	63.3	-8.6	11.7	1
5.835	-2.92338	2.616	10.01928	82.6	-13.6	14	1
5.84	-2.40018	3.42696	10.13046	107.9	-19.8	13	1
5.845	-2.58984	3.53814	10.27434	123.6	-23.1	12.6	1
5.85	-2.85144	3.42696	10.24164	135.1	-28.1	9.8	1
5.855	-2.74026	3.72126	10.13046	143	-33.3	6.6	1
5.86	-2.21052	3.97632	10.27434	148.8	-37.6	3.2	1
5.865	-1.98816	3.94362	10.34628	150.4	-41.1	-2.3	1
5.87	-2.24976	3.64932	10.27434	147.4	-42.7	-6.5	1
5.875	-2.13858	3.42696	10.34628	144.5	-43.7	-10.7	1
5.88	-1.7985	3.45966	10.13046	142.1	-43.8	-15.8	1
5.885	-1.23606	3.53814	10.2024	140.2	-43.2	-21.7	1
5.89	-0.9744601	3.53814	10.2024	140.2	-42.2	-28.8	1
5.895	-1.38648	3.45966	10.09122	140.8	-43	-34.4	1
5.9	-2.17128	3.57084	10.24164	141.5	-46.1	-41.5	1
5.905	-2.24976	3.64932	10.05852	141.4	-52.7	-47.3	1
5.91	-1.72656	3.4989	9.76422	137.4	-59.5	-54	1
5.915	-1.64808	3.4989	10.01928	131.6	-62	-63.3	1
5.92	-1.72656	3.57084	10.13046	126.1	-63	-71.1	1
5.925	-2.0601	3.38772	9.875401	118.5	-64.8	-78.8	1
5.93	-3.18498	2.53752	9.40452	110.8	-66.7	-88.4	1
5.935	-5.63094	0.69978	10.56864	103.6	-66.7	-101.4	1
5.94	-6.795061	-0.66054	10.67328	92.8	-68.5	-118.3	1
5.945	-7.42944	-2.13204	10.96758	79.2	-70.9	-141.5	1
5.95	-8.78322	-3.24384	10.92834	60.2	-71.1	-169.4	1
5.955	-9.123301	-4.0875	10.1697	44.2	-75.6	-190.4	1
5.96	-8.331961	-4.56492	9.293341	30.3	-84.5	-207.9	1
5.965	-6.94548	-4.53222	9.293341	20.2	-92.3	-221.4	1
5.97	-5.17968	-3.7932	9.875401	11.2	-95.9	-230.5	1
5.975	-4.3164	-2.98224	10.60134	-2.2	-95.2	-237.2	1
5.98	-4.23792	-2.68794	10.81716	-16.5	-92.6	-238.2	1
5.985	-4.0875	-2.79912	10.71252	-31.2	-91.5	-236.9	1
5.99	-3.63624	-2.83836	9.659581	-45.1	-91.4	-234	1
5.995	-2.58984	-3.34848	6.46152	-57.6	-91.2	-230	1
6	-1.7985	-5.37588	3.0084	-64.3	-91.2	-222.8	1
6.005	-1.60884	-5.56554	3.15882	-55.7	-88.7	-210.4	1
6.01	-2.17128	-0.7717201	7.04358	-33.5	-82.7	-193.5	1
6.015	-3.78666	5.5263	10.81716	-27.7	-83.4	-178.9	1
6.02	-5.96448	9.247561	11.39922	-42	-101.6	-159.8	1
6.025	-4.578001	9.986581	9.2214	-63	-125.6	-143.2	1
6.03	0.07194	11.45808	7.84146	-79	-131.1	-136.2	1
6.035	1.12488	14.85234	6.78852	-87.6	-116.4	-125	1
6.04	-0.37278	18.2466	5.519761	-89	-93.1	-113	1
6.045	-1.75926	19.75734	4.46682	-86.2	-73.5	-102.6	1
6.05	-0.11118	22.22292	3.15882	-82.2	-67.3	-91.3	1
6.055	2.09934	26.42814	2.43288	-71.6	-55.7	-83	1
6.06	3.71472	29.5608	1.15758	-61.3	-40.3	-72.4	1
6.065	4.91808	30.18864	0.7978801	-47.3	-28.2	-58.2	1
6.07	2.43942	26.9775	2.17782	-27.9	-7.1	-38	1
6.075	-2.17128	17.32446	6.46152	-17.5	8.4	-27.2	1
6.08	-5.66364	3.68202	10.09122	-26.6	14.9	-29.1	1
6.085	-4.49952	-4.6761	10.56864	-41.6	9.7	-27.6	1
6.09	-2.5506	-5.19276	9.986581	-44.9	4.6	-13.4	1
6.095	-4.80036	-0.69978	9.03828	-42.7	10.5	4.2	1
6.1	-6.19338	4.71534	9.293341	-39.4	11.7	11.9	1
6.105	-3.75396	8.547781	9.260641	-40.7	7	12.2	1
6.11	0.14388	7.95918	9.659581	-43.1	0.5	6.8	1
6.115	0.8632801	4.49298	9.5157	-45.6	0.1	2.5	1
6.12	-0.71286	2.3544	9.33258	-45.5	3.3	0.3	1
6.125	-1.83774	2.616	9.33258	-39.6	5.3	-1.9	1
6.13	-2.13858	3.68202	9.587641	-32.4	5.4	-5.2	1
6.135	-2.0274	4.0548	9.659581	-30.5	5.7	-7.9	1
6.14	-2.09934	3.94362	9.47646	-28.9	6.2	-9.9	1
6.145	-2.74026	3.68202	9.36528	-25.9	6.9	-10	1
6.15	-3.52506	3.24384	9.437221	-23.8	6.7	-9.8	1
6.155	-3.86514	2.98224	9.293341	-22.5	5.8	-8.5	1
6.16	-3.48582	3.24384	9.188701	-20.4	3.7	-6.8	1
6.165	-2.8122	3.57084	9.2214	-18.1	2	-6	1
6.17	-2.40018	3.72126	9.293341	-16.2	1.4	-4.5	1
6.175	-2.40018	3.75396	9.2214	-15.4	1.7	-5.3	1
6.18	-2.51136	3.68202	9.260641	-14.9	1.7	-4.9	1
6.185	-2.70102	3.57084	9.260641	-13.9	1.4	-5.1	1
6.19	-2.62254	3.45966	9.2214	-13.3	1.4	-5.5	1
6.195	-2.51136	3.4989	9.260641	-12.8	0.9	-5.4	1
6.2	-2.5506	3.45966	9.260641	-10.9	1	-5.5	1
6.205	-2.66178	3.57084	9.2214	-8.7	0.8	-5.3	1
6.21	-2.66178	3.57084	9.188701	-8.1	0.7	-5.2	1
6.215	-2.70102	3.53814	9.2214	-7.3	0.1	-4.3	1
6.22	-2.70102	3.45966	9.2214	-7.1	0	-4.1	1
6.225	-2.58984	3.42696	9.2214	-6.2	-0.1	-3.5	1
6.23	-2.51136	3.53814	9.2214	-5.3	-0.7	-2.5	1
6.235	-2.36094	3.53814	9.188701	-4.9	-1	-2.6	1
6.24	-2.3217	3.38772	9.293341	-4.6	-1	-2.8	1
6.245	-2.47212	3.24384	9.260641	-4.2	-1.4	-3.2	1
6.25	-2.43942	3.24384	9.33258	-3.7	-1.5	-2.5	1
6.255	-2.3217	3.38772	9.36528	-2.9	-1.5	-2.3	1
6.26	-2.24976	3.53814	9.293341	-2.5	-1.5	-2.7	1
6.265	-2.289	3.45966	9.293341	-2.4	-1.6	-2.5	1
6.27	-2.3217	3.38772	9.293341	-2.3	-1.4	-2.4	1
6.275	-2.24976	3.42696	9.260641	-0.9	-0.9	-2.4	1
6.28	-2.0274	3.45966	9.293341	-1	-0.5	-2.7	1
6.285	-2.0274	3.53814	9.33258	-0.6	0	-3.1	1
6.29	-2.36094	3.42696	9.293341	-0.4	0.3	-3.3	1
6.295	-2.36094	3.42696	9.293341	-0.3	0.7	-3.9	1
6.3	-2.289	3.34848	9.293341	0.3	0.7	-4.2	1
6.305	-2.47212	3.27654	9.260641	1.2	0.7	-4.1	1
6.31	-2.66178	3.24384	9.260641	2.1	0.8	-4.6	1
6.315	-2.58984	3.27654	9.293341	3	0.5	-4.1	1
6.32	-2.70102	3.34848	9.260641	3	0.4	-3.4	1
6.325	-2.66178	3.42696	9.2214	3.5	0.2	-3.2	1
6.33	-2.51136	3.42696	9.260641	3.5	-0.4	-2.7	1
6.335	-2.47212	3.42696	9.2214	3.8	-0.7	-2.8	1
6.34	-2.43942	3.38772	9.36528	4.6	-0.6	-3.2	1
6.345	-2.43942	3.38772	9.36528	6.2	0	-3.4	1
6.35	-2.51136	3.34848	9.33258	7.7	0.2	-3.4	1
6.355	-2.51136	3.34848	9.36528	9.1	0.2	-3.8	1
6.36	-2.47212	3.38772	9.36528	11.2	0.5	-3.6	1
6.365	-2.40018	3.45966	9.36528	13.4	0.7	-3.7	1
6.37	-2.36094	3.53814	9.36528	15.3	1	-3.8	1
6.375	-2.36094	3.61008	9.36528	17.4	1	-4.5	1
6.38	-2.289	3.57084	9.437221	18.4	1.3	-4.6	1
6.385	-2.36094	3.45966	9.47646	19.6	2	-3.9	1
6.39	-2.43942	3.24384	9.47646	21.2	2.5	-3.8	1
6.395	-2.40018	3.09342	9.5157	25.2	3	-3	1
6.4	-2.74026	2.98224	9.5157	31.9	4.2	-0.8	1
6.405	-2.89068	2.9103	9.437221	40.7	4.9	1.8	1
6.41	-3.0738	3.34848	9.437221	58.5	3.2	2.6	1
6.415	-2.89068	4.0548	9.659581	74.8	-1.1	-1.7	1
6.42	-1.23606	4.27062	10.09122	86.4	-7.9	-9.1	1
6.425	-1.49766	3.83244	9.986581	96.4	-12.2	-15.3	1
6.43	-3.15228	3.53814	9.875401	107.1	-15.8	-21	1
6.435	-4.01556	3.86514	9.986581	119.7	-24.8	-26.8	1
6.44	-2.8122	4.75458	10.13046	124.3	-35.1	-33.6	1
6.445	-2.24976	4.6761	10.38552	124.3	-41.2	-39.3	1
6.45	-2.43942	4.01556	10.41822	124.6	-44.1	-44.1	1
6.455	-2.3217	3.2046	10.67328	125.4	-48.5	-48	1
6.46	-2.13858	2.46558	10.74522	127.1	-51.1	-51.1	1
6.465	-2.0601	2.28246	10.71252	130.7	-54.1	-55	1
6.47	-2.24976	2.3544	10.89564	135.2	-56.9	-59	1
6.475	-2.13858	2.57676	10.67328	137.2	-58.8	-63	1
6.48	-2.289	2.50482	10.49016	138.2	-58.9	-68.3	1
6.485	-3.26346	1.94892	10.13046	137.2	-59	-72.8	1
6.49	-3.86514	1.51074	9.91464	132.7	-62.8	-78.1	1
6.495	-3.60354	1.62192	9.91464	125.7	-68.3	-85.6	1
6.5	-2.92338	1.94892	9.587641	118.7	-72.3	-94.5	1
6.505	-2.85144	1.83774	9.437221	109.6	-73.4	-103.8	1
6.51	-3.37464	1.21644	9.293341	98.8	-73.5	-113.6	1
6.515	-3.93708	0.18312	9.293341	87	-73.5	-125.2	1
6.52	-4.64994	-1.06602	9.40452	75.3	-73	-139.6	1
6.525	-6.19338	-2.53752	10.13046	63	-70.1	-156.4	1
6.53	-7.73028	-3.94362	9.80346	44	-66.3	-178.8	1
6.535	-7.95918	-4.71534	9.188701	27.9	-71.2	-196.4	1
6.54	-7.095901	-4.01556	9.293341	16.3	-79.8	-210.4	1
6.545	-5.8533	-2.53752	9.731521	2.1	-87	-223.8	1
6.55	-4.91808	-1.4715	9.76422	-10.9	-88.3	-230.4	1
6.555	-3.86514	-1.21644	8.5674	-26.1	-88.9	-232.2	1
6.56	-2.289	-1.54344	6.17376	-40.6	-89.3	-230.2	1
6.565	-0.9352201	-0.47742	6.500761	-47.2	-89.6	-219.2	1
6.57	-0.7455601	3.97632	8.711281	-46.1	-90.3	-201.8	1
6.575	0.33354	7.704121	7.9134	-53.9	-91.7	-186.7	1
6.58	1.08564	9.06444	6.10182	-72.5	-93.3	-166.8	1
6.585	1.0137	11.49732	5.2974	-81.9	-96.7	-145.1	1
6.59	1.19682	16.10802	5.2647	-86.1	-96.4	-124.5	1
6.595	1.15758	21.19614	4.3164	-86.3	-84.7	-108.7	1
6.6	0.63438	23.84484	2.57676	-85.2	-63.3	-95.9	1
6.605	0.59514	26.79438	1.41264	-78.5	-42.5	-79.2	1
6.61	2.40018	29.44962	0.83058	-67	-24.3	-66.4	1
6.615	-0.67362	26.0619	2.86452	-53	-5.6	-54.8	1
6.62	-7.6191	11.97474	8.312341	-49.2	6	-48.3	1
6.625	-9.19524	-1.91622	10.2024	-58.5	0.9	-47.6	1
6.63	-5.63094	-7.44252	11.65428	-60.2	-11.4	-35.4	1
6.635	-4.20522	-6.44844	11.94858	-57	-17.5	-14.7	1
6.64	-5.8533	-2.6487	10.45746	-50.6	-14.7	8.3	1
6.645	-5.814061	3.75396	9.986581	-41	-14.8	20.7	1
6.65	-2.74026	8.436601	10.27434	-31.2	-16.9	19.3	1
6.655	0.9744601	6.52038	10.41822	-27.3	-16.8	10.1	1
6.66	1.83774	2.17128	10.05852	-27.4	-11.8	7	1
6.665	1.23606	1.51074	9.437221	-23.1	-4.2	5.1	1
6.67	0.7455601	3.57084	9.437221	-15.2	2.5	2	1
6.675	0.48396	5.120821	9.587641	-10.8	9.8	-3.2	1
6.68	-0.2616	4.9704	9.5157	-10.9	15.7	-8.1	1
6.685	-2.0274	4.30986	9.260641	-12.2	18.6	-10	1
6.69	-3.5643	3.72126	9.110221	-12.9	19.1	-10.6	1
6.695	-4.23792	3.64932	9.03828	-13.7	17.1	-10.1	1
6.7	-3.97632	3.86514	9.110221	-14.4	13.5	-8.4	1
6.705	-3.52506	3.97632	9.110221	-14.6	10.7	-7.9	1
6.71	-3.26346	3.94362	9.00558	-14.9	8.7	-6.6	1
6.715	-3.37464	3.97632	9.07752	-14.7	5.9	-6.2	1
6.72	-3.3354	3.83244	9.14946	-15.2	4.4	-4.6	1
6.725	-3.18498	3.61008	9.110221	-16	2.7	-4.9	1
6.73	-2.96262	3.53814	9.14946	-15.6	1.4	-4.9	1
6.735	-2.8122	3.57084	9.293341	-14	0.5	-4.8	1
6.74	-2.77296	3.4989	9.260641	-13	0.1	-5	1
6.745	-2.8122	3.42696	9.2214	-12.3	-0.2	-4.9	1
6.75	-2.66178	3.45966	9.260641	-10.7	-0.6	-5.1	1
6.755	-2.47212	3.57084	9.2214	-9.2	-0.6	-4.9	1
6.76	-2.51136	3.57084	9.2214	-8.1	0	-5	1
6.765	-2.58984	3.4989	9.14946	-7.8	0.2	-5.2	1
6.77	-2.51136	3.4989	9.188701	-7.2	0.3	-4.4	1
6.775	-2.36094	3.45966	9.293341	-6	0	-4.4	1
6.78	-2.43942	3.24384	9.33258	-5.2	0.6	-3.9	1
6.785	-2.51136	3.2046	9.260641	-4.3	0.7	-3.9	1
6.79	-2.5506	3.2046	9.36528	-3.6	0.9	-3.7	1
6.795	-2.58984	3.24384	9.33258	-2.3	1	-3.7	1
6.8	-2.70102	3.27654	9.2214	-1.6	0.8	-3.7	1
6.805	-2.70102	3.42696	9.188701	-0.7	0.9	-2.9	1
6.81	-2.47212	3.61008	9.2214	-0.4	0.7	-3.3	1
6.815	-2.43942	3.61008	9.14946	-0.2	0.7	-3.4	1
6.82	-2.58984	3.53814	9.260641	-0.2	0.9	-3.4	1
6.825	-2.51136	3.4989	9.188701	-0.7	0.8	-3	1
6.83	-2.58984	3.45966	9.14946	0	0.7	-3.1	1
6.835	-2.62254	3.53814	9.14946	0.4	0.4	-3.2	1
6.84	-2.66178	3.4989	9.14946	0.6	0.5	-2.5	1
6.845	-2.70102	3.38772	9.2214	0.5	0.1	-2.7	1
6.85	-2.62254	3.34848	9.2214	0.3	0.1	-2.5	1
6.855	-2.62254	3.38772	9.2214	1.2	-0.4	-2.3	1
6.86	-2.74026	3.34848	9.260641	2.3	-0.5	-2.5	1
6.865	-2.66178	3.45966	9.2214	2.5	-0.4	-2.1	1
6.87	-2.62254	3.42696	9.293341	2.8	-0.6	-2.2	1
6.875	-2.58984	3.4989	9.260641	3.5	-0.8	-2	1
6.88	-2.43942	3.45966	9.293341	4.4	-0.8	-1.9	1
6.885	-2.289	3.45966	9.260641	4.9	-0.6	-2.3	1
6.89	-2.21052	3.45966	9.33258	6	-0.2	-2.6	1
6.895	-2.3217	3.42696	9.36528	7.5	0.3	-3.1	1
6.9	-2.51136	3.27654	9.36528	9	1.1	-3	1
6.905	-2.51136	3.2046	9.437221	11.2	1.8	-3.8	1
6.91	-2.62254	3.24384	9.5157	14.4	2	-4.4	1
6.915	-2.74026	3.38772	9.40452	17.2	2.3	-4.7	1
6.92	-2.77296	3.45966	9.36528	19.3	2.8	-4.8	1
6.925	-2.74026	3.53814	9.293341	21.9	2.7	-4.6	1
6.93	-2.77296	3.53814	9.40452	24.9	1.7	-4.6	1
6.935	-2.70102	3.34848	9.5484	28.7	1.6	-3.7	1
6.94	-3.00186	2.943	9.5484	34.1	2.7	-1.1	1
6.945	-3.18498	2.79912	9.437221	46.2	3.3	2.8	1
6.95	-2.5506	3.09342	9.986581	62	0.7	2.3	1
6.955	-0.9352201	3.42696	10.24164	79.4	-2.5	-1.8	1
6.96	-2.09934	3.42696	10.01928	95.3	-3.2	-5.7	1
6.965	-3.60354	3.57084	9.947341	111	-8.1	-12.2	1
6.97	-2.96262	4.0875	10.13046	122.1	-17	-19.3	1
6.975	-2.289	4.6434	10.05852	127.1	-24.4	-27.8	1
6.98	-2.74026	4.56492	10.05852	123.4	-30.8	-37.5	1
6.985	-3.3354	3.86514	10.01928	119.6	-34.9	-43.8	1
6.99	-2.8122	3.34848	9.91464	117.3	-39	-50.4	1
6.995	-2.40018	3.05418	10.01928	115.7	-44.6	-57.1	1
7	-2.66178	2.50482	9.986581	112.7	-50	-63.2	1
7.005	-2.85144	2.0601	9.842701	107.8	-55.3	-70.2	1
7.01	-2.13858	1.98816	9.62034	104	-58.5	-75.6	1
7.015	-1.68732	2.616	9.03828	99	-58.7	-80.2	1
7.02	-1.72656	3.4989	8.495461	93.3	-57	-83	1
7.025	-1.94892	4.30986	8.312341	85.8	-56.1	-87.5	1
7.03	-1.57614	4.75458	8.13576	78.9	-56.2	-92.2	1
7.035	-1.19682	4.71534	7.808761	71.7	-55.6	-98.2	1
7.04	-1.7985	4.46028	7.9134	62.5	-55	-106.3	1
7.045	-2.13858	4.3491	7.586401	55.5	-55.9	-113.2	1
7.05	-1.72656	4.46028	7.586401	47.3	-58.4	-122	1
7.055	-1.38648	4.49298	7.51446	39.9	-60.6	-128.3	1
7.06	-1.34724	4.6434	7.37058	31.6	-62	-133.8	1
7.065	-1.5369	4.82652	7.2594	20.7	-63.4	-139.6	1
7.07	-1.19682	5.08158	6.572701	12.6	-65.1	-143.6	1
7.075	-0.48396	4.9377	6.17376	2.3	-67.4	-145.5	1
7.08	-0.11118	5.67672	6.71658	-6.4	-68.4	-142.8	1
7.085	0.22236	6.7035	6.9324	-14.5	-66.7	-137.4	1
7.09	-0.2943	7.5537	6.31764	-26.2	-62.9	-129.7	1
7.095	-1.0464	8.770141	5.87946	-36.1	-57.4	-119.8	1
7.1	-1.38648	9.731521	6.06258	-45.2	-49.7	-107.8	1
7.105	-0.71286	9.947341	6.572701	-52	-40.3	-99	1
7.11	-1.98816	8.475841	7.44252	-58.4	-21.6	-92.4	1
7.115	-4.64994	5.37588	8.5674	-68.6	-6.5	-81.8	1
7.12	-5.02926	2.50482	8.93364	-78.8	1.6	-69.5	1
7.125	-4.3164	0.69978	9.5157	-88.6	6.7	-52.6	1
7.13	-5.63094	0.8109601	9.875401	-95.5	9.6	-34.3	1
7.135	-7.73028	1.36032	9.986581	-100.2	9.4	-14.7	1
7.14	-9.084061	2.79912	9.36528	-102.4	1.8	2.5	1
7.145	-7.42944	5.232	9.692281	-96.9	-10.2	11	1
7.15	-4.42758	5.63748	10.60134	-81.1	-22.4	12.8	1
7.155	-2.0274	3.57084	11.00028	-69	-26.6	12.5	1
7.16	-1.08564	1.10526	11.07222	-56.6	-24.7	12.1	1
7.165	-1.08564	0.36624	10.60134	-43.3	-20.9	10.2	1
7.17	-1.0137	1.02678	10.41822	-31	-15.8	7.2	1
7.175	-0.59514	2.3544	10.01928	-19.7	-10	3.8	1
7.18	-0.18312	3.57084	9.731521	-14.1	-4.7	0.2	1
7.185	-0.33354	4.15944	9.5157	-11.5	-0.1	-3.2	1
7.19	-0.9352201	4.12674	9.36528	-10.8	3.7	-5.3	1
7.195	-1.72656	3.94362	9.2214	-10.7	6.9	-7	1
7.2	-2.24976	3.94362	9.14946	-10.7	8.6	-8.4	1
7.205	-2.62254	4.01556	9.03828	-10.7	6.9	-7	1
7.21	-3.0738	3.97632	9.03828	-11.2	9.5	-9.8	1
7.215	-3.71472	3.7932	8.8617	-12.8	8	-10	1
7.22	-4.12674	3.75396	8.82246	-13.9	4.9	-9.4	1
7.225	-3.93708	3.97632	8.78322	-14.9	2	-8.4	1
7.23	-3.71472	3.97632	8.894401	-16.1	-0.7	-7.2	1
7.235	-3.52506	3.64932	8.93364	-17.6	-2.8	-6	1
7.24	-3.3027	3.38772	9.03828	-19	-4.6	-5	1
7.245	-3.0411	3.38772	9.14946	-19.1	-6.5	-3.9	1
7.25	-2.70102	3.45966	9.293341	-18.5	-7.1	-3.7	1
7.255	-2.62254	3.42696	9.33258	-17.2	-7.2	-3.7	1
7.26	-2.5506	3.31578	9.36528	-16.1	-6.9	-3.6	1
7.265	-2.24976	3.27654	9.36528	-14.5	-5.8	-4.2	1
7.27	-2.289	3.34848	9.40452	-12.8	-5.1	-5	1
7.275	-2.3217	3.31578	9.36528	-11.2	-4.5	-5.5	1
7.28	-2.43942	3.34848	9.33258	-10.1	-3.7	-5.8	1
7.285	-2.5506	3.27654	9.33258	-8.5	-3.2	-6.1	1
7.29	-2.66178	3.27654	9.36528	-6.7	-2.3	-6.1	1
7.295	-2.58984	3.27654	9.36528	-5.7	-1.6	-5.6	1
7.3	-2.5506	3.16536	9.33258	-4.6	-1.6	-5.1	1
7.305	-2.47212	3.27654	9.260641	-3.4	-1.4	-4.5	1
7.31	-2.47212	3.38772	9.33258	-2.1	-0.8	-3.5	1
7.315	-2.43942	3.31578	9.33258	-1.1	-0.7	-3.4	1
7.32	-2.40018	3.16536	9.40452	-0.7	-0.6	-2.7	1
7.325	-2.47212	3.09342	9.36528	0.6	0.2	-2.6	1
7.33	-2.51136	3.16536	9.33258	1.8	0.2	-2.2	1
7.335	-2.51136	3.34848	9.293341	3.1	0.4	-2.1	1
7.34	-2.51136	3.34848	9.293341	4.1	0.7	-1.6	1
7.345	-2.43942	3.38772	9.33258	4.7	1.3	-1.5	1
7.35	-2.47212	3.31578	9.293341	5.7	1.4	-1.5	1
7.355	-2.51136	3.38772	9.260641	7.1	1.7	-0.8	1
7.36	-2.5506	3.42696	9.293341	7.9	2.1	-0.9	1
7.365	-2.58984	3.34848	9.36528	8.8	2.8	-0.8	1
7.37	-2.58984	3.31578	9.293341	10.5	2.8	-0.7	1
7.375	-2.66178	3.27654	9.40452	11.6	2.6	-0.3	1
7.38	-2.74026	3.16536	9.437221	13.7	3	0	1
7.385	-2.89068	3.13266	9.437221	16.3	3.4	0.3	1
7.39	-2.92338	3.13266	9.47646	18	3.6	1.1	1
7.395	-3.0738	2.943	9.587641	20.9	4.4	3.2	1
7.4	-3.3354	2.87106	9.5484	25	5.4	5.7	1
7.405	-3.60354	2.616	9.5157	32.2	5.6	9.9	1
7.41	-3.63624	2.50482	9.659581	44.2	5.4	15.4	1
7.415	-3.45312	2.87106	9.692281	58.8	4.2	19.6	1
7.42	-3.00186	3.53814	9.692281	73.2	2.4	21.6	1
7.425	-3.26346	4.27062	9.659581	85.8	1.1	22.3	1
7.43	-4.3164	4.27062	9.692281	94	-2.5	21.9	1
7.435	-4.578001	3.64932	9.875401	100.5	-11.2	20.7	1
7.44	-3.67548	3.45966	9.80346	103.6	-19.5	18.9	1
7.445	-3.18498	3.57084	9.842701	104.2	-24.7	16.5	1
7.45	-3.15228	3.68202	9.91464	105.3	-27.8	15.4	1
7.455	-2.70102	3.64932	9.875401	106.1	-30	15.3	1
7.46	-2.40018	3.83244	9.731521	104.7	-29.6	14.9	1
7.465	-2.21052	3.83244	9.76422	103.3	-28.7	12.7	1
7.47	-1.90968	3.7932	9.731521	102.6	-27.8	9.6	1
7.475	-1.72656	3.75396	9.692281	102.5	-27.1	6.7	1
7.48	-1.57614	3.7932	9.587641	103.3	-25.9	3.7	1
7.485	-1.57614	3.83244	9.731521	104.7	-23.5	0.2	1
7.49	-1.34724	4.0875	9.5484	105.4	-22.1	-2.8	1
7.495	-1.38648	4.30986	9.110221	106.1	-20.3	-5.8	1
7.5	-2.21052	4.6761	8.82246	105.3	-20.3	-8.4	1
7.505	-3.52506	4.75458	9.2214	103.4	-24	-12.9	1
7.51	-2.96262	3.90438	9.5484	99.3	-31.7	-19	1
7.515	-2.0274	2.50482	9.03828	93.2	-38.6	-25.9	1
7.52	-2.13858	2.0274	8.5674	84.7	-39.6	-37.6	1
7.525	-2.92338	2.21052	8.894401	78.8	-38.7	-46.6	1
7.53	-3.67548	2.13204	8.82246	69.4	-40.2	-56.4	1
7.535	-4.01556	1.69386	8.38428	58.3	-42.9	-69.9	1
7.54	-4.87884	0.8829001	8.16846	48.7	-43	-85.6	1
7.545	-6.867	-0.21582	8.45622	39.8	-39.9	-102.6	1
7.55	-8.331961	-1.13796	8.312341	30	-37.3	-122.3	1
7.555	-8.371201	-1.51074	8.207701	18.6	-41.4	-149.4	1
7.56	-7.6191	-1.1772	8.2404	11.4	-46.7	-168.4	1
7.565	-6.49422	-0.07194	8.5674	4.9	-51.8	-183.4	1
7.57	-5.63094	1.06602	8.78322	-1.6	-55.4	-194.8	1
7.575	-4.91808	1.98816	8.96634	-8	-58.5	-203.8	1
7.58	-4.27716	2.6487	8.894401	-15.7	-62	-212	1
7.585	-3.8259	3.27654	8.63934	-21.5	-63.9	-216.2	1
7.59	-3.26346	3.7932	8.09652	-26.3	-65.4	-218.1	1
7.595	-2.09934	4.27062	6.2784	-30.6	-67.2	-218.4	1
7.6	-0.63438	4.27062	4.9377	-35	-71.4	-214.6	1
7.605	1.19682	6.22608	6.64464	-32.9	-79.5	-201.8	1
7.61	3.45312	10.64712	7.952641	-27.5	-90.1	-183.7	1
7.615	4.578001	13.59666	7.51446	-32.8	-101.9	-160.7	1
7.62	4.0548	14.70192	6.86046	-39.6	-107.6	-137.7	1
7.625	3.18498	16.58544	5.918701	-40.8	-106.3	-113.8	1
7.63	2.51136	18.2466	5.00964	-38.7	-97.2	-94.7	1
7.635	2.0274	18.31854	4.3164	-35.5	-80.7	-79.3	1
7.64	1.15758	17.21328	4.06788	-32.4	-60	-63.8	1
7.645	-0.0327	14.8131	4.86576	-32.1	-45	-52	1
7.65	-2.47212	9.692281	7.37058	-35	-30.5	-44.1	1
7.655	-4.68918	3.61008	9.00558	-44.9	-19.6	-38.2	1
7.66	-3.22422	-0.14388	9.986581	-55.4	-17.7	-29.3	1
7.665	-2.0274	-1.80504	10.74522	-66	-14.2	-12.4	1
7.67	-3.75396	-1.80504	10.2024	-71.4	-5.6	0	1
7.675	-6.82776	0.2943	9.587641	-74.6	0.4	13.4	1
7.68	-7.31826	4.01556	9.2214	-75.4	-0.7	24.5	1
7.685	-5.29086	6.85392	9.36528	-73.1	-7.1	24.6	1
7.69	-3.41388	7.14822	9.587641	-73.1	-13.2	20.9	1
7.695	-1.23606	5.45436	9.91464	-73.2	-16.2	17	1
7.7	0.71286	3.57084	10.01928	-69.8	-17	13.5	1
7.705	1.64808	2.68794	10.05852	-64.1	-13.2	8.7	1
7.71	1.60884	2.6487	10.05852	-55.7	-6.3	2.9	1
7.715	0.48396	2.9103	9.986581	-47.1	0.8	-2.6	1
7.72	-0.71286	3.16536	9.91464	-39.6	7.1	-7.8	1
7.725	-1.7985	3.09342	9.842701	-32.9	11.8	-12.3	1
7.73	-2.62254	2.87106	9.731521	-28	13.8	-14.8	1
7.735	-3.15228	2.72718	9.587641	-24.1	13.5	-15.1	1
7.74	-3.3354	2.83836	9.5157	-20	12.8	-14.6	1
7.745	-3.45312	3.09342	9.47646	-16.6	11.8	-13.5	1
7.75	-3.45312	3.27654	9.36528	-14.2	10.5	-11.6	1
7.755	-3.37464	3.42696	9.293341	-13.7	9.5	-10.7	1
7.76	-3.15228	3.45966	9.2214	-12.7	8.2	-9.6	1
7.765	-3.18498	3.64932	9.07752	-12.1	6.9	-9.3	1
7.77	-3.22422	3.72126	8.93364	-12.1	5.8	-8.8	1
7.775	-3.37464	3.68202	9.07752	-12.6	4.4	-8.1	1
7.78	-3.60354	3.45966	9.110221	-13.7	2.5	-8.1	1
7.785	-3.45312	3.38772	9.110221	-13.7	1.1	-7.4	1
7.79	-3.26346	3.34848	9.110221	-13.6	0	-6	1
7.795	-3.0411	3.34848	9.14946	-13.5	-1.6	-5.3	1
7.8	-2.89068	3.27654	9.293341	-13.4	-3	-4.9	1
7.805	-2.58984	3.27654	9.2214	-12.9	-3.8	-5	1
7.81	-2.43942	3.31578	9.293341	-12.2	-3.8	-4.6	1
7.815	-2.40018	3.2046	9.36528	-11.5	-3.5	-4.9	1
7.82	-2.36094	3.13266	9.40452	-10.3	-2.9	-5.1	1
7.825	-2.43942	3.09342	9.33258	-9.2	-2.4	-5.2	1
7.83	-2.47212	3.13266	9.36528	-7.8	-1.8	-5.6	1
7.835	-2.43942	3.05418	9.40452	-6.7	-1.5	-4.9	1
7.84	-2.40018	3.05418	9.33258	-5.8	-1.4	-4.5	1
7.845	-2.36094	3.09342	9.293341	-4.7	-1.1	-4.1	1
7.85	-2.40018	3.13266	9.40452	-3.4	-1.1	-3.7	1
7.855	-2.40018	3.13266	9.36528	-2.2	-0.3	-3.5	1
7.86	-2.40018	3.05418	9.36528	-1.4	0.4	-3.5	1
7.865	-2.51136	3.02148	9.33258	-0.8	0.7	-3.7	1
7.87	-2.66178	3.09342	9.293341	0.2	0.7	-3.1	1
7.875	-2.70102	3.2046	9.293341	0.4	0.6	-2.6	1
7.88	-2.66178	3.24384	9.33258	0.9	0.4	-2.1	1
7.885	-2.40018	3.27654	9.437221	1.4	-0.1	-2.1	1
7.89	-0.8632801	2.9103	9.986581	1.8	0	-1.7	1
7.895	2.21052	2.17128	10.60134	3.8	2.3	-3.4	1
7.9	2.85144	1.94892	10.1697	6.6	7.4	-7.1	1
7.905	-4.38834	3.64932	8.057281	13.1	13.9	-13.5	1
7.91	-11.45154	4.71534	8.38428	20.5	18.2	-18.2	1
7.915	-5.96448	2.98224	9.36528	18.2	5.3	-13.6	1
7.92	-0.9352201	2.83836	8.5674	11.1	-4.1	-3.1	1
7.925	-2.89068	4.9377	8.96634	13	0.2	0.7	1
7.93	-3.8259	4.15944	9.842701	11.1	1.4	3.2	1
7.935	-1.90968	2.24322	9.62034	5.9	-1.6	3.7	1
7.94	-0.8959801	2.17128	9.76422	9.9	-2.6	4.2	1
7.945	-1.2753	2.98224	9.842701	18.4	0	3	1
7.95	-2.0601	3.75396	9.80346	26.8	2.4	-1.9	1
7.955	-2.89068	3.38772	9.80346	37.5	1.8	-9.5	1
7.96	-4.53876	2.09934	10.01928	45.8	-0.6	-15.1	1
7.965	-4.42758	1.06602	10.09122	56.3	-8.3	-17.9	1
7.97	-4.3491	1.62192	10.01928	77.2	-20.6	-20	1
7.975	-5.068501	2.68794	10.1697	96	-31	-20	1
7.98	-3.67548	3.83244	10.2024	110.7	-41.4	-18.1	1
7.985	-3.3354	4.3818	9.986581	121.7	-45	-17.3	1
7.99	-3.78666	4.42104	9.947341	128.8	-45.9	-16.1	1
7.995	-3.8259	3.97632	10.05852	131.9	-47.1	-15.1	1
8	-3.86514	3.4989	9.986581	134.4	-51.2	-14.9	1
8.005	-2.96262	3.31578	9.947341	133.8	-55	-16.1	1
8.01	-2.24976	3.42696	9.91464	131.5	-56.3	-16.8	1
8.015	-1.64808	3.7932	9.986581	130.6	-53.9	-17.7	1
8.02	-1.72656	3.83244	10.09122	128.2	-49.9	-19.2	1
8.025	-1.75926	3.53814	10.05852	122.6	-46.9	-20.8	1
8.03	-1.5369	3.38772	9.947341	117	-44.1	-26.8	1
8.035	-1.49766	3.09342	9.986581	113.3	-43.7	-33.3	1
8.04	-1.60884	2.87106	9.731521	109.3	-45.2	-38.7	1
8.045	-1.83774	2.79912	9.14946	104.3	-47.3	-45.4	1
8.05	-2.85144	2.68794	9.33258	98.4	-49	-53.4	1
8.055	-3.67548	2.3217	9.5484	93.3	-51.4	-64.3	1
8.06	-3.86514	1.51074	9.5157	84.7	-55	-78.1	1
8.065	-4.23792	0.51012	9.36528	71.6	-55.9	-99.3	1
8.07	-5.3301	-0.66054	9.2214	61.1	-54.5	-117.1	1
8.075	-7.16784	-1.87698	9.33258	49.9	-48.7	-138	1
8.08	-8.93364	-2.72718	8.78322	37.6	-44.2	-160.5	1
8.085	-9.234481	-3.02148	8.09652	27	-48.4	-181.7	1
8.09	-8.48238	-2.72718	7.84146	17.2	-57.4	-204.9	1
8.095	-6.97818	-1.4715	7.9134	11.5	-63.9	-218.7	1
8.1	-5.1012	0.18312	8.16846	5.5	-67.9	-227.3	1
8.105	-3.5643	1.54344	8.38428	-1	-68.6	-229.4	1
8.11	-2.43942	2.46558	8.495461	-9.3	-68.6	-226.4	1
8.115	-1.19682	3.31578	8.38428	-18.1	-68.8	-220.2	1
8.12	0.22236	4.19868	8.27964	-25.7	-68.7	-210.2	1
8.125	0.7848001	5.04888	7.84146	-34.4	-67.8	-192.7	1
8.13	0.48396	5.74866	7.004341	-41.4	-67.6	-177	1
8.135	0.48396	6.6708	6.899701	-46.7	-70.5	-160.4	1
8.14	-0.14388	8.142301	7.44252	-50.4	-75.3	-144.6	1
8.145	-0.59514	9.80346	7.51446	-55.9	-78.8	-130.5	1
8.15	-0.44472	11.09184	6.86046	-65.9	-78.2	-116.2	1
8.155	0.37278	12.26904	5.99064	-74.3	-73.5	-103.2	1
8.16	1.15758	14.1918	4.9704	-78	-62.6	-87.9	1
8.165	1.19682	16.87974	4.53876	-79.5	-50.2	-67.6	1
8.17	2.36094	20.48982	4.10058	-76.7	-39.6	-44.3	1
8.175	3.15228	23.51784	4.06788	-71.9	-26.5	-22.8	1
8.18	-3.48582	19.7181	6.13452	-69	-11.9	-3.1	1
8.185	-5.3301	8.809381	9.188701	-74.3	-6.2	-8.2	1
8.19	-5.21892	0.0327	10.67328	-80	-12.4	-15.6	1
8.195	-3.18498	-3.27654	11.5104	-75.8	-19.2	-12.2	1
8.2	-0.2943	-4.30986	12.38022	-64.7	-20.6	-1.2	1
8.205	0.07194	-3.45966	11.36652	-53.2	-11.2	10.8	1
8.21	-1.60884	-0.25506	10.64058	-37.3	0.9	15.7	1
8.215	-1.72656	3.90438	10.71252	-23	6.6	14.9	1
8.22	-1.45842	5.70942	10.24164	-15.8	9.5	10.6	1
8.225	-1.87698	4.30986	9.659581	-15.4	12	4.4	1
8.23	-1.68732	3.13266	9.2214	-15.4	13	-0.2	1
8.235	-1.0464	3.57084	9.03828	-12.9	13.9	-4	1
8.24	-0.8240401	4.3818	9.260641	-9.5	16.1	-6.9	1
8.245	-1.0464	4.49298	9.40452	-8.6	19.8	-9.4	1
8.25	-1.64808	4.27062	9.188701	-11.1	21.7	-11.4	1
8.255	-2.3217	4.0875	9.188701	-11.9	21.8	-12.9	1
8.26	-3.26346	3.7932	9.07752	-12.8	21	-14	1
8.265	-4.16598	3.53814	8.96634	-13.4	18.9	-13.7	1
8.27	-4.64994	3.53814	8.93364	-14.1	16.1	-13.2	1
8.275	-4.53876	3.68202	8.894401	-13.7	11.6	-12.4	1
8.28	-4.3491	3.64932	8.93364	-13.7	8.2	-10.7	1
8.285	-4.20522	3.53814	8.93364	-14.7	5.1	-8.8	1
8.29	-3.97632	3.42696	8.93364	-15.6	2.3	-6.8	1
8.295	-3.5643	3.4989	9.03828	-15.4	-0.8	-5.5	1
8.3	-3.22422	3.42696	9.188701	-15.2	-2.3	-4.9	1
8.305	-2.85144	3.31578	9.260641	-15	-3.4	-4.2	1
8.31	-2.5506	3.24384	9.2214	-14.8	-4	-4	1
8.315	-2.17128	3.09342	9.437221	-13.7	-4.3	-4.1	1
8.32	-1.94892	3.05418	9.47646	-12.4	-3.7	-5	1
8.325	-1.98816	2.943	9.437221	-10.9	-2.6	-5.4	1
8.33	-2.0601	3.02148	9.5157	-9.5	-1	-6.1	1
8.335	-2.09934	2.98224	9.62034	-7.9	0	-6.4	1
8.34	-2.13858	2.9103	9.47646	-6.5	0.6	-6.4	1
8.345	-2.40018	2.9103	9.5157	-5.1	1.4	-6.9	1
8.35	-2.5506	2.943	9.437221	-3.5	2	-6.1	1
8.355	-2.58984	3.05418	9.437221	-2	2.4	-5.9	1
8.36	-2.66178	3.02148	9.36528	-0.9	2.3	-5.9	1
8.365	-2.74026	2.943	9.36528	-0.5	2.5	-5.4	1
8.37	-2.8122	3.02148	9.33258	0	2.4	-4.6	1
8.375	-2.89068	3.05418	9.33258	0.4	2.1	-4.3	1
8.38	-2.85144	3.02148	9.260641	0.4	1.5	-3.6	1
8.385	-2.74026	3.13266	9.33258	0.3	1	-2.8	1
8.39	-2.77296	3.16536	9.33258	0	0.7	-2.8	1
8.395	0	0	0	0	0	0	1
8.4	0	0	0	0	0	0	1
8.405	-2.77296	3.05418	9.33258	1.1	-0.2	-2.5	1
8.41	-2.77296	3.13266	9.293341	1.3	-0.4	-1.6	1
8.415	-2.77296	3.2046	9.260641	1.6	-0.3	-1.5	1
8.42	-2.77296	3.2046	9.33258	1.6	-0.5	-1.1	1
8.425	-2.74026	3.24384	9.33258	1.9	-0.9	-1.1	1
8.43	-2.70102	3.16536	9.293341	2.6	-1.3	-1.1	1
8.435	-2.70102	3.09342	9.33258	3.1	-1.2	-1.1	1
8.44	-2.66178	3.05418	9.36528	4.2	-1	-0.8	1
8.445	-2.58984	3.02148	9.5157	5.9	-0.5	-0.4	1
8.45	-2.66178	3.02148	9.5157	7.6	-0.3	-1.2	1
8.455	-2.85144	2.9103	9.587641	9.1	0.5	0.2	1
8.46	-3.00186	2.68794	9.5484	11.8	2.1	3.4	1
8.465	-3.11304	2.68794	9.62034	17.5	4.4	8.4	1
8.47	-3.15228	2.6487	9.692281	25.2	7.2	13.6	1
8.475	-3.18498	2.75988	9.587641	38.6	8.5	16.1	1
8.48	-3.0411	3.24384	9.587641	56.7	7.9	17	1
8.485	-2.96262	3.61008	9.587641	73.4	5.6	13.5	1
8.49	-3.5643	3.94362	9.188701	88.6	2.3	9.5	1
8.495	-4.20522	4.6761	9.14946	92.2	-1.8	5.8	1
8.5	-4.53876	5.04888	9.188701	86	-6	0.5	1
8.505	-4.8396	4.6761	8.93364	76.1	-10.1	-5.3	1
8.51	-4.46682	4.46028	9.14946	70	-16.5	-14.5	1
8.515	-1.42572	4.46028	9.76422	68.6	-26.6	-25.2	1
8.52	0.22236	4.0875	10.05852	69	-31.5	-36.2	1
8.525	-0.59514	3.53814	9.986581	70.6	-29.4	-43.5	1
8.53	-1.12488	3.31578	9.875401	74.7	-28.3	-47.6	1
8.535	-1.12488	3.38772	9.91464	80.9	-30.1	-53.6	1
8.54	-1.64808	3.13266	9.91464	84.9	-32.6	-59.9	1
8.545	-2.09934	2.6487	9.80346	85.3	-35.3	-66.6	1
8.55	-1.87698	2.43288	9.76422	84.7	-38.5	-75.1	1
8.555	-2.09934	2.46558	9.47646	82	-39.5	-81.7	1
8.56	-2.51136	2.6487	9.2214	79	-40.7	-88.6	1
8.565	-2.74026	3.02148	8.82246	75.8	-43	-97.1	1
8.57	-2.85144	3.02148	8.67858	71.7	-45.5	-105.9	1
8.575	-2.5506	3.05418	8.45622	65.9	-47.7	-114.3	1
8.58	-1.83774	3.27654	8.42352	60.6	-49.9	-122.2	1
8.585	-1.2753	3.38772	8.2404	52.8	-50.6	-130.4	1
8.59	-1.0464	3.53814	8.057281	46	-50.6	-134.8	1
8.595	-1.08564	3.68202	7.985341	38.7	-51.1	-137.4	1
8.6	-1.23606	3.75396	7.9134	31.6	-51.6	-138.3	1
8.605	-1.19682	3.83244	7.880701	23.9	-52.6	-137.8	1
8.61	-1.0464	3.97632	7.73028	14.2	-53.6	-134.5	1
8.615	-0.7455601	4.0875	7.586401	4.5	-53.7	-128.5	1
8.62	-0.41202	4.15944	7.73028	-5.7	-52.9	-120.1	1
8.625	-0.2943	4.49298	8.13576	-16.8	-50.9	-108.6	1
8.63	0.11118	5.27124	8.35158	-28.4	-46.5	-96.2	1
8.635	-0.2616	5.78136	8.09652	-40.6	-36	-84.2	1
8.64	-0.7848001	6.89316	7.586401	-54.3	-25	-68.8	1
8.645	0.22236	8.88132	7.004341	-66.4	-8.6	-46.9	1
8.65	-4.0548	9.83616	6.78852	-73.4	8.9	-28.2	1
8.655	-12.38676	7.95918	7.69758	-79.5	16.9	-15	1
8.66	-11.48424	5.04888	8.35158	-78.9	-1.2	-10.5	1
8.665	-7.3575	3.05418	9.437221	-68.2	-20.5	-5.6	1
8.67	-3.93708	1.80504	11.07222	-56.4	-30.5	-0.3	1
8.675	-0.8240401	-0.14388	12.1644	-45.1	-33.3	7.4	1
8.68	-0.11118	-1.98816	11.94858	-39.2	-26.8	13.3	1
8.685	-1.2753	-1.91622	10.67328	-34.3	-17	14.3	1
8.69	-1.15758	0.40548	10.01928	-23.4	-11.2	12.7	1
8.695	-0.7455601	3.34848	10.01928	-11.6	-6.7	10	1
8.7	-0.5232	4.9704	9.91464	-8.9	-2.3	5.8	1
8.705	-0.18312	5.00964	9.47646	-12.3	3	0.7	1
8.71	-0.37278	4.3491	9.110221	-16.7	9.7	-5.1	1
8.715	-1.34724	4.15944	9.07752	-16.1	13.7	-7	1
8.72	-2.62254	3.97632	9.2214	-15.6	15.8	-8.9	1
8.725	-3.5643	3.83244	9.110221	-15.4	16.6	-10.5	1
8.73	-4.16598	3.83244	8.93364	-14.9	15	-10.7	1
8.735	-4.16598	3.68202	8.96634	-14.8	13.1	-11	1
8.74	-4.16598	3.38772	9.03828	-15.1	10.2	-10.8	1
8.745	-4.20522	3.27654	9.00558	-16.3	7.2	-10	1
8.75	-4.3164	3.38772	8.8617	-16.8	4.3	-9.2	1
8.755	-4.0875	3.4989	8.96634	-16.8	0.3	-7.2	1
8.76	-3.8259	3.72126	9.03828	-16.8	-1.6	-5.5	1
8.765	-3.41388	3.68202	9.00558	-17.7	-3.7	-4.7	1
8.77	-3.18498	3.53814	9.188701	-18.4	-5.9	-3.7	1
8.775	-2.92338	3.42696	9.2214	-18.1	-7.4	-3.6	1
8.78	-2.74026	3.34848	9.33258	-17.5	-8.6	-3.5	1
8.785	-2.51136	3.27654	9.33258	-17.2	-8.8	-4.5	1
8.79	-2.51136	3.16536	9.40452	-15.8	-9.1	-4.9	1
8.795	-2.40018	3.09342	9.47646	-14.5	-8.6	-5	1
8.8	-2.3217	3.05418	9.47646	-13.2	-8.4	-5.5	1
8.805	-2.3217	2.9103	9.437221	-11.6	-7.7	-5.4	1
8.81	-2.3217	2.98224	9.5484	-10.5	-6.9	-5.3	1
8.815	-2.3217	2.98224	9.47646	-8.7	-6	-4.7	1
8.82	-2.289	3.05418	9.5157	-7.4	-5.3	-4.4	1
8.825	-2.17128	3.05418	9.437221	-6	-4.2	-4.4	1
8.83	-2.09934	3.24384	9.5157	-4.5	-2.7	-3.9	1
8.835	-2.0601	3.27654	9.47646	-3.5	-1.8	-4.6	1
8.84	-2.13858	3.2046	9.5157	-2.7	-0.7	-4.3	1
8.845	-2.13858	3.13266	9.437221	-1.1	0.3	-4.6	1
8.85	-2.289	3.09342	9.437221	0	1.2	-4.6	1
8.855	-2.47212	3.09342	9.40452	0.9	2	-4.4	1
8.86	-2.58984	3.09342	9.36528	1.7	2.4	-4.3	1
8.865	-2.62254	3.09342	9.437221	2.9	2.4	-3.8	1
8.87	-2.5506	3.02148	9.40452	3.3	2.6	-3.7	1
8.875	-2.5506	3.02148	9.36528	3.7	2.9	-3.1	1
8.88	-2.51136	3.13266	9.260641	4.4	3	-3.1	1
8.885	-2.40018	3.16536	9.36528	5.6	3.3	-3	1
8.89	-2.289	3.16536	9.40452	6.6	4.1	-2.6	1
8.895	-2.3217	3.16536	9.437221	7.7	4.2	-2.9	1
8.9	-2.40018	3.13266	9.36528	8.5	4.6	-3.2	1
8.905	-2.47212	2.98224	9.437221	9.6	5.3	-2.8	1
8.91	-2.5506	2.87106	9.5484	11.9	6	-2.1	1
8.915	-2.85144	2.72718	9.80346	14.8	7	-1.6	1
8.92	-3.37464	2.50482	9.947341	18.2	7.3	-1	1
8.925	-4.42758	1.83774	10.05852	24.5	8.1	2.1	1
8.93	-5.3628	0.95484	9.76422	30.3	9.4	8.6	1
8.935	-5.17968	1.10526	9.40452	42.9	9.3	18.9	1
8.94	-4.91808	2.72718	9.5484	61.7	6.9	25.4	1
8.945	-4.49952	3.90438	9.587641	79.5	0.7	25.6	1
8.95	-3.86514	4.3818	9.47646	91.5	-8.1	21.7	1
8.955	-4.01556	4.56492	9.260641	93.8	-15.8	14.9	1
8.96	-5.63094	4.53222	9.07752	90.9	-23.8	8	1
8.965	-5.89254	4.12674	9.293341	86.3	-37.3	-3.5	1
8.97	-0.41202	4.0875	9.5157	83	-55.1	-18.5	1
8.975	1.34724	4.82652	9.07752	78.8	-58	-29.5	1
8.98	-1.0137	4.89846	9.00558	71.7	-48.8	-35.8	1
8.985	-3.0411	4.3818	9.03828	63.6	-46.5	-45	1
8.99	-2.77296	3.7932	9.2214	60.4	-53.8	-54.7	1
8.995	-1.42572	3.05418	9.110221	56.5	-63.1	-67.5	1
9	-1.87698	2.46558	8.45622	52.5	-68.5	-79.6	1
9.005	-3.00186	2.28246	8.82246	52.2	-70.2	-92	1
9.01	-2.5506	2.68794	8.93364	51.3	-74.4	-104.5	1
9.015	-1.0464	2.83836	9.188701	48.5	-79.3	-115.1	1
9.02	-0.18312	2.75988	9.07752	43.7	-80.1	-124.1	1
9.025	-0.14388	2.83836	9.00558	38.9	-77	-132	1
9.03	-0.33354	3.05418	8.8617	35.4	-74.1	-138	1
9.035	-0.44472	3.61008	8.75052	31.7	-72.3	-143.4	1
9.04	-0.2616	4.15944	8.45622	27.3	-70.6	-147.9	1
9.045	-0.22236	4.53222	8.42352	21.2	-67.3	-150.5	1
9.05	-0.22236	4.60416	8.312341	16.1	-64.8	-150.2	1
9.055	-0.07194	4.71534	8.312341	10.2	-60.8	-146.7	1
9.06	-0.0327	4.89846	8.27964	1.6	-53.1	-139.1	1
9.065	0.18312	5.120821	8.207701	-7	-45.4	-129	1
9.07	0.9352201	5.45436	8.02458	-15.5	-35.6	-116.3	1
9.075	1.38648	5.89254	8.27964	-24.2	-22.5	-100.2	1
9.08	1.5369	6.59232	8.35158	-32.6	-7.1	-81.7	1
9.085	0.7848001	6.9978	7.985341	-42.3	9.8	-61.5	1
9.09	-5.55246	6.92586	7.73028	-51.3	27.5	-40.1	1
9.095	-13.13886	5.232	8.207701	-55.8	30	-23.5	1
9.1	-13.81248	2.83836	8.63934	-53.8	12.8	-13.5	1
9.105	-7.65834	0.73248	9.659581	-48.7	-7.9	-3.5	1
9.11	-1.87698	0.0327	10.5294	-44.2	-20.2	4.4	1
9.115	0.71286	0.5886	10.92834	-40.2	-18.4	12.4	1
9.12	1.0464	1.58268	10.89564	-33.8	-9.8	20.2	1
9.125	0.07194	2.43288	10.38552	-30.7	-2.3	22.2	1
9.13	-0.7455601	2.9103	10.05852	-27.2	3	22.8	1
9.135	-0.5232	3.61008	9.76422	-23.9	7.2	19.8	1
9.14	0.0327	4.3491	9.587641	-22	11.2	14.5	1
9.145	0.07194	4.6434	9.47646	-20.3	15.8	7.4	1
9.15	0.44472	4.3818	9.47646	-18.1	20.8	0	1
9.155	-0.22236	4.01556	9.47646	-16.5	26.3	-7	1
9.16	-2.21052	3.90438	9.2214	-16.1	29.4	-9.9	1
9.165	-3.75396	3.90438	9.110221	-14.7	28.7	-11.5	1
9.17	-4.20522	3.83244	9.2214	-12.6	26.1	-12.8	1
9.175	-4.12674	3.53814	9.14946	-12.8	22.1	-13.2	1
9.18	-4.20522	3.2046	9.07752	-13.5	18	-13.1	1
9.185	-4.578001	3.2046	8.96634	-13	14.7	-11.5	1
9.19	-4.72842	3.42696	8.93364	-12.2	10.1	-9.6	1
9.195	-4.3491	3.75396	8.93364	-12	5.8	-7.9	1
9.2	-3.75396	3.86514	9.03828	-13.6	2	-5.6	1
9.205	-3.3027	3.72126	9.03828	-14.6	-0.2	-4.3	1
9.21	-3.15228	3.4989	9.03828	-15.4	-1.8	-3.2	1
9.215	-2.96262	3.38772	9.260641	-16.3	-2.9	-3.2	1
9.22	-2.58984	3.31578	9.40452	-15.7	-4.9	-2.8	1
9.225	-2.289	3.24384	9.33258	-15.4	-4.4	-3.1	1
9.23	-2.24976	3.16536	9.40452	-14.8	-3.9	-3.2	1
9.235	-2.17128	3.09342	9.5484	-13.5	-3.6	-3.6	1
9.24	-2.24976	2.943	9.5484	-12.1	-3.1	-4.7	1
9.245	-2.47212	2.83836	9.47646	-10.8	-2.1	-5.3	1
9.25	-2.43942	2.83836	9.47646	-9.2	-1.8	-5.7	1
9.255	-2.36094	2.83836	9.5484	-7.2	-1.4	-6.1	1
9.26	-2.51136	2.87106	9.437221	-5.1	-0.7	-5.7	1
9.265	-2.51136	2.87106	9.40452	-3.5	0	-5.8	1
9.27	-2.5506	2.943	9.47646	-2.5	0.2	-4.7	1
9.275	-2.66178	2.83836	9.5157	-1.6	0	-4.2	1
9.28	-2.77296	2.943	9.33258	-0.8	0.1	-4.4	1
9.285	-2.74026	3.13266	9.293341	-0.5	0.1	-3.3	1
9.29	-2.62254	3.13266	9.36528	0	-0.8	-3.1	1
9.295	-2.51136	3.16536	9.33258	-0.2	-1.1	-2.8	1
9.3	-2.51136	3.09342	9.40452	0	-0.9	-2.8	1
9.305	-2.5506	3.02148	9.40452	-0.2	-1.2	-2.1	1
9.31	-2.62254	2.943	9.437221	-0.4	-1.3	-1.8	1
9.315	-2.47212	3.02148	9.47646	0	-1.4	-1.7	1
9.32	-1.68732	3.02148	9.692281	1.1	-1.4	-1.7	1
9.325	-0.59514	2.83836	9.947341	3.2	0.1	-3.5	1
9.33	-0.14388	2.75988	9.986581	5.8	3.4	-5.8	1
9.335	-1.90968	3.09342	9.188701	8.8	6.6	-9.2	1
9.34	-5.29086	3.38772	8.63934	11.4	8.4	-11.9	1
9.345	-5.591701	3.2046	8.93364	11.7	5.8	-10.1	1
9.35	-3.67548	3.09342	9.00558	8.6	0.7	-5.4	1
9.355	-2.85144	3.45966	9.40452	6.3	0	-0.4	1
9.36	-2.47212	3.34848	9.5484	4.6	0	1.9	1
9.365	-1.64808	2.75988	9.947341	4.7	0.1	4.1	1
9.37	-0.56244	2.09934	10.34628	8.1	2.6	6.3	1
9.375	-0.8240401	2.57676	9.947341	15.5	8.4	7.5	1
9.38	-2.77296	3.75396	9.659581	28.9	15	5.7	1
9.385	-4.23792	3.31578	9.731521	45.2	17	0	1
9.39	-3.90438	1.87698	9.76422	53.6	14.7	-1.6	1
9.395	-4.8396	1.87698	9.33258	62.6	10.7	0	1
9.4	-5.814061	2.75988	9.36528	76.3	3.6	-0.7	1
9.405	-2.70102	3.90438	9.842701	91	-10.3	-7.9	1
9.41	-3.60354	4.3818	9.875401	99.2	-23.4	-16.4	1
9.415	-3.8259	4.30986	9.5484	98.3	-29.5	-20.3	1
9.42	-4.0548	4.12674	9.40452	97.7	-33.1	-22.5	1
9.425	-3.5643	4.23792	9.40452	97.3	-37.2	-25.5	1
9.43	-2.289	4.23792	9.659581	99	-42	-29.5	1
9.435	-1.34724	3.94362	9.842701	100.8	-43.7	-33.2	1
9.44	-1.83774	3.61008	9.875401	101.2	-42.9	-36	1
9.445	-2.21052	3.61008	9.80346	101.9	-44.5	-40.6	1
9.45	-2.0274	3.72126	9.76422	103.8	-46.4	-46	1
9.455	-1.87698	3.75396	9.659581	104.3	-48.5	-50.1	1
9.46	-1.57614	3.86514	9.5157	103.3	-49.7	-56.3	1
9.465	-1.60884	3.61008	9.5157	100.9	-49	-63.5	1
9.47	-2.62254	2.83836	9.14946	95.6	-48.1	-71.2	1
9.475	-3.60354	2.28246	8.96634	90.3	-50.1	-78.6	1
9.48	-3.52506	2.17128	9.00558	85.6	-53.6	-88.2	1
9.485	-2.62254	2.24322	9.03828	80.4	-56.6	-98.5	1
9.49	-1.75926	2.3544	8.96634	73	-58.5	-107.9	1
9.495	-1.57614	2.3544	8.711281	63.2	-57.4	-120.5	1
9.5	-1.90968	2.21052	8.5347	56.4	-56.3	-130	1
9.505	-2.43942	2.21052	8.35158	49.7	-55.9	-138.7	1
9.51	-2.77296	2.3217	8.16846	44.4	-56.4	-147.9	1
9.515	-3.3027	2.57676	8.02458	39.3	-57.1	-158	1
9.52	-3.3027	2.9103	8.09652	33.2	-58.8	-169.2	1
9.525	-2.47212	3.31578	8.16846	28.4	-62.2	-176.5	1
9.53	-1.34724	3.75396	8.16846	24	-65.6	-180.7	1
9.535	0.0327	4.3818	7.76952	18.5	-67.4	-180.6	1
9.54	1.42572	4.9377	7.11552	10.8	-68.4	-177.1	1
9.545	2.289	5.59824	7.481761	3.4	-70.4	-168.9	1
9.55	2.70102	7.076281	8.09652	-1.7	-73	-156.1	1
9.555	2.47212	8.18154	7.84146	-9.8	-75	-140.4	1
9.56	1.0137	8.770141	7.298641	-17.2	-73.7	-128.3	1
9.565	-0.8240401	9.875401	7.004341	-21.4	-68.6	-118.1	1
9.57	-2.47212	10.464	6.677341	-24.3	-61.3	-110.4	1
9.575	-3.3027	9.986581	6.500761	-27.7	-52.5	-105.2	1
9.58	-4.53876	8.18154	7.004341	-31.9	-37.9	-101.3	1
9.585	-5.89254	5.5263	7.69758	-38.7	-28.1	-93.9	1
9.59	-4.95078	3.24384	8.75052	-46.2	-23.8	-81.9	1
9.595	-3.45312	1.7658	9.659581	-54.7	-19.1	-66.9	1
9.6	-3.60354	0.6213	10.05852	-65.7	-10.1	-49.4	1
9.605	-6.45498	0.07194	9.62034	-75.7	-0.8	-27.5	1
9.61	-9.53532	0.9156	9.00558	-80	0.7	-6	1
9.615	-9.156001	3.53814	9.03828	-78	-11.9	11.6	1
9.62	-6.23262	5.89254	9.731521	-70.5	-23.8	18.4	1
9.625	-2.5506	5.27124	10.60134	-63.9	-27.7	18.9	1
9.63	0.33354	3.13266	10.71252	-59	-26.8	20	1
9.635	0.8959801	1.87698	10.64058	-51.9	-20.7	21.8	1
9.64	0.2943	1.80504	10.34628	-40.1	-11.9	21.6	1
9.645	-0.44472	2.24322	10.24164	-31.2	-5.7	19	1
9.65	-0.56244	2.68794	10.1697	-25.4	-1.3	13.4	1
9.655	0.18312	2.98224	9.875401	-20.8	1.4	7.4	1
9.66	0.5232	3.45966	9.587641	-17.1	5.5	1	1
9.665	-0.18312	3.7932	9.437221	-14	12.4	-4.9	1
9.67	-1.83774	3.90438	9.33258	-13.5	16.4	-7.7	1
9.675	-2.51136	3.72126	9.293341	-13.7	17	-9.1	1
9.68	-2.5506	3.68202	9.2214	-13.5	16.3	-10.6	1
9.685	-2.66178	3.57084	9.293341	-13.5	15.5	-11.2	1
9.69	-3.0738	3.38772	9.2214	-14.2	14.7	-11.6	1
9.695	-3.41388	3.42696	9.03828	-14.7	13	-11.6	1
9.7	-3.71472	3.64932	9.00558	-15	10.5	-11.1	1
9.705	-3.93708	3.68202	9.07752	-15.7	7.5	-10.3	1
9.71	-3.90438	3.61008	9.00558	-16.3	4.7	-10	1
9.715	-3.8259	3.34848	9.07752	-16.8	2	-8.5	1
9.72	-3.52506	3.24384	9.07752	-17.2	-0.4	-7.7	1
9.725	-3.18498	3.42696	9.188701	-16.5	-3	-6.5	1
9.73	-2.89068	3.34848	9.293341	-15.3	-4.1	-5.3	1
9.735	-2.70102	3.2046	9.33258	-15.2	-5	-5.3	1
9.74	-2.58984	3.13266	9.437221	-14.4	-5.1	-5.1	1
9.745	-2.40018	3.05418	9.437221	-13.5	-5.2	-4.6	1
9.75	-2.13858	3.16536	9.5157	-11.6	-4.2	-5.1	1
9.755	-2.09934	3.09342	9.5157	-9.5	-3.2	-5.7	1
9.76	-2.21052	3.13266	9.437221	-7.7	-2	-6.3	1
9.765	-2.3217	2.98224	9.40452	-6.8	-1	-6.7	1
9.77	-2.43942	2.83836	9.5484	-6.4	-0.6	-6.5	1
9.775	-2.43942	2.79912	9.47646	-5.8	-0.4	-6	1
9.78	-2.40018	2.87106	9.47646	-4.3	0	-5.5	1
9.785	-2.43942	2.9103	9.437221	-2.7	0.8	-4.9	1
9.79	-2.47212	2.83836	9.40452	-1.6	1.2	-4.6	1
9.795	-2.58984	2.87106	9.5157	-1	1.4	-3.9	1
9.8	-2.58984	2.9103	9.437221	-0.8	1.6	-3.7	1
9.805	-2.43942	3.05418	9.36528	0	1.6	-3.2	1
9.81	-2.36094	3.09342	9.47646	1.1	1.7	-2.8	1
9.815	-2.40018	3.16536	9.40452	1.5	1.9	-3.5	1
9.82	-2.43942	3.16536	9.36528	1.7	2.3	-2.8	1
9.825	-2.40018	3.09342	9.437221	1.8	2.6	-2.7	1
9.83	-2.40018	3.05418	9.40452	2.6	2.7	-3.2	1
9.835	-2.51136	3.16536	9.36528	3.3	3	-2.8	1
9.84	-2.5506	3.16536	9.36528	3.1	3	-2.7	1
9.845	-2.5506	3.05418	9.40452	3.5	3.2	-2.7	1
9.85	-2.62254	3.05418	9.293341	3.5	3	-2.7	1
9.855	-2.70102	3.05418	9.33258	3.7	2.1	-2.8	1
9.86	-2.70102	3.02148	9.36528	4.1	2	-2.4	1
9.865	-2.74026	3.02148	9.40452	4.6	1.6	-2.3	1
9.87	-2.8122	2.98224	9.40452	4.6	1.1	-1.7	1
9.875	-2.8122	3.02148	9.40452	5.5	0.7	-1.1	1
9.88	-2.66178	3.13266	9.33258	5.8	0.4	-1.2	1
9.885	-2.62254	3.16536	9.36528	6.3	0.7	-1.6	1
9.89	-2.5506	3.2046	9.33258	7.2	0.5	-1.4	1
9.895	-2.47212	3.27654	9.36528	8	0.3	-1.3	1
9.9	-2.40018	3.24384	9.40452	7.9	0.4	-1.6	1
9.905	-2.289	3.2046	9.5484	9.1	0.9	-0.9	1
9.91	-2.3217	2.9103	9.659581	10.1	1.8	0	1
9.915	-2.47212	2.57676	9.731521	12.4	4.2	3.1	1
9.92	-2.77296	2.79912	9.875401	18.8	8.4	6.5	1
9.925	-3.41388	2.943	9.91464	26.9	10	5.9	1
9.93	-3.97632	2.3544	9.80346	34.2	10.2	5.7	1
9.935	-3.86514	1.69386	9.62034	41.3	8.8	7.4	1
9.94	-3.78666	1.91622	9.5157	52.9	6.3	10.4	1
9.945	-3.8259	2.79912	9.5484	67.3	3.9	13.9	1
9.95	-3.90438	3.68202	9.659581	79.4	1.3	16	1
9.955	-3.93708	4.0548	9.659581	86.3	-3.7	14.9	1
9.96	-3.5643	4.01556	9.5157	88.6	-8.8	11.8	1
9.965	-3.0738	4.0875	9.47646	90.5	-13.2	8.3	1
9.97	-2.96262	3.97632	9.692281	91.1	-17	4.2	1
9.975	-2.51136	4.0548	9.5484	90.9	-21.5	-1.1	1
9.98	-1.68732	4.30986	9.5484	92.3	-25.8	-8.2	1
9.985	-1.83774	4.6434	9.36528	93.1	-26.1	-13.5	1
9.99	-2.85144	4.9704	9.260641	92.8	-25.9	-19.8	1
[truncated: 6,380 more rows]
