# Supplementary material for: Real-Time Detection of Freezing Motions in Parkinson's Patients for Adaptive Gait Phase Synchronous Cueing
Source: Front Neurol. 2021 Dec 6;12:720516. doi: 10.3389/fneur.2021.720516 (PMC8685223; doi:10.3389/fneur.2021.720516)
Supplement: Supplementary file 2 [file Data_Sheet_2.zip › data/S13/S13_right_foot_trial_2.csv]

time	acc_x	acc_y	acc_z	gyr_x	gyr_y	gyr_z	FoG
0	2.05356	4.7088	8.67858	-0.2	0.8	-0.5	0
0.005	2.05356	4.7088	8.5674	-0.3	0.3	-0.3	0
0.01	2.05356	4.74804	8.5674	-0.3	0.4	-0.2	0
0.015	2.05356	4.74804	8.600101	-0.4	0	-0.7	0
0.02	2.08626	4.7088	8.63934	-0.2	0.2	-0.7	0
0.025	2.08626	4.78074	8.52816	-0.4	0.3	-0.4	0
0.03	2.1255	4.7088	8.63934	-0.6	0	-0.6	0
0.035	2.08626	4.74804	8.600101	-0.4	-0.2	-0.6	0
0.04	2.05356	4.74804	8.63934	-0.2	-0.4	-0.1	0
0.045	2.05356	4.78074	8.600101	-0.7	-0.3	-0.2	0
0.05	2.05356	4.7088	8.5674	-0.4	-0.7	-0.4	0
0.055	2.1255	4.74804	8.5674	-0.9	-0.7	-0.4	0
0.06	2.08626	4.7088	8.52816	-0.7	-0.2	-0.3	0
0.065	2.05356	4.74804	8.52816	-0.5	-0.1	-0.4	0
0.07	2.1255	4.66956	8.5674	-0.4	-0.1	-0.4	0
0.075	2.1255	4.66956	8.5674	-0.4	-0.1	-0.7	0
0.08	2.1255	4.66956	8.495461	0	0	-0.2	0
0.085	2.05356	4.74804	8.52816	-0.2	0	-0.1	0
0.09	2.08626	4.66956	8.52816	-0.4	0	-0.4	0
0.095	2.1255	4.63686	8.600101	-0.2	0.4	-0.2	0
0.1	2.1255	4.66956	8.52816	0	0.7	-1	0
0.105	2.08626	4.7088	8.600101	0.1	1.1	-0.9	0
0.11	2.08626	4.66956	8.600101	0.6	1.1	-1.1	0
0.115	2.1255	4.74804	8.67858	0.2	0.9	-0.9	0
0.12	2.01432	4.74804	8.63934	0.4	1.1	-0.5	0
0.125	2.01432	4.74804	8.63934	-0.1	0.9	-0.6	0
0.13	2.05356	4.74804	8.600101	-0.4	0.3	-0.5	0
0.135	2.08626	4.74804	8.63934	0	0.1	-1.1	0
0.14	2.1255	4.7088	8.67858	-0.5	0.1	0	0
0.145	2.08626	4.74804	8.5674	-0.7	-0.3	-0.4	0
0.15	2.19744	4.63686	8.63934	-0.7	-0.1	-0.3	0
0.155	2.08626	4.7088	8.5674	-0.3	0.1	0	0
0.16	2.19744	4.63686	8.63934	-0.2	-0.2	-0.4	0
0.165	2.08626	4.7088	8.600101	-0.8	-0.2	-0.1	0
0.17	2.1255	4.63686	8.67858	-0.3	0	-0.3	0
0.175	2.08626	4.66956	8.52816	-0.5	0	-0.7	0
0.18	2.1255	4.66956	8.67858	-0.4	0.2	-0.4	0
0.185	2.1255	4.66956	8.600101	-0.3	0.1	-0.3	0
0.19	2.1255	4.7088	8.63934	-0.1	0.2	-0.6	0
0.195	2.1255	4.66956	8.67858	0.2	0.2	-0.4	0
0.2	2.16474	4.63686	8.600101	0	0	-0.5	0
0.205	2.1255	4.7088	8.63934	0.2	0.2	-0.4	0
0.21	2.08626	4.7088	8.711281	0.3	0	-0.4	0
0.215	2.05356	4.74804	8.63934	0	-0.1	-0.3	0
0.22	2.05356	4.74804	8.67858	-0.2	-0.1	-0.9	0
0.225	2.05356	4.66956	8.52816	-0.1	-0.7	-0.7	0
0.23	2.08626	4.66956	8.63934	-0.2	-0.7	-0.4	0
0.235	2.1255	4.66956	8.52816	0	-0.9	0.2	0
0.24	2.16474	4.66956	8.67858	-0.2	-0.9	0.5	0
0.245	2.08626	4.66956	8.63934	-0.4	-0.4	0.3	0
0.25	2.05356	4.7088	8.63934	-0.1	-0.4	0	0
0.255	2.1255	4.7088	8.52816	-0.4	-0.5	-0.4	0
0.26	2.1255	4.63686	8.600101	-0.3	-0.1	-0.3	0
0.265	2.08626	4.7088	8.52816	-0.1	0	0.3	0
0.27	2.1255	4.7088	8.600101	0	0	-0.1	0
0.275	2.08626	4.63686	8.600101	-0.3	-0.5	-0.4	0
0.28	2.08626	4.63686	8.63934	-0.7	-0.1	-0.7	0
0.285	2.05356	4.7088	8.63934	-0.2	-0.2	-0.4	0
0.29	2.1255	4.7088	8.600101	-0.1	-0.2	-0.2	0
0.295	2.08626	4.74804	8.600101	0	-0.4	-0.4	0
0.3	2.1255	4.7088	8.600101	0	0.2	-0.4	0
0.305	2.01432	4.78074	8.600101	-0.4	-0.1	-0.6	0
0.31	2.08626	4.74804	8.600101	-0.1	-0.2	-0.4	0
0.315	2.16474	4.7088	8.63934	-0.4	-0.5	-0.4	0
0.32	2.05356	4.74804	8.5674	-0.2	-0.4	-0.2	0
0.325	2.1255	4.7088	8.63934	-0.2	-0.2	-0.4	0
0.33	2.1255	4.63686	8.5674	-0.4	-0.7	0	0
0.335	2.08626	4.7088	8.600101	-0.1	-1	0.7	0
0.34	2.16474	4.7088	8.5674	0	-0.7	0.2	0
0.345	2.19744	4.66956	8.5674	-0.2	-0.4	0.1	0
0.35	2.19744	4.63686	8.600101	-0.2	0	0.2	0
0.355	2.16474	4.66956	8.5674	0	-0.2	0	0
0.36	2.16474	4.7088	8.600101	0	0.2	0	0
0.365	2.05356	4.66956	8.63934	0.1	0	0	0
0.37	2.19744	4.63686	8.600101	0	0.1	0	0
0.375	2.1255	4.66956	8.5674	-0.2	0.8	-0.4	0
0.38	2.16474	4.66956	8.600101	-0.2	1	-0.4	0
0.385	2.1255	4.74804	8.600101	0	0.4	0	0
0.39	2.16474	4.63686	8.63934	0.1	0.1	-0.2	0
0.395	2.16474	4.7088	8.63934	0.1	0.4	-0.2	0
0.4	2.16474	4.7088	8.600101	-0.2	0.2	-0.5	0
0.405	2.1255	4.7088	8.63934	-0.2	0.8	-0.6	0
0.41	2.1255	4.81998	8.67858	0.2	0	0	0
0.415	2.1255	4.7088	8.75052	-0.2	-0.4	0	0
0.42	2.08626	4.74804	8.67858	-0.9	-0.7	-0.2	0
0.425	2.08626	4.74804	8.600101	-1.1	-1	-0.1	0
0.43	2.16474	4.66956	8.600101	-1.1	-1.1	0.1	0
0.435	2.16474	4.63686	8.63934	-1.2	-0.9	-0.2	0
0.44	2.1255	4.7088	8.600101	-1.4	-0.7	0.3	0
0.445	2.16474	4.63686	8.600101	-1.4	-0.9	0.4	0
0.45	2.16474	4.66956	8.5674	-1.3	-1.1	0	0
0.455	2.19744	4.63686	8.495461	-1.4	-0.3	0.4	0
0.46	2.16474	4.63686	8.52816	-0.9	-0.1	0.2	0
0.465	2.19744	4.59762	8.52816	-0.9	0	0.2	0
0.47	2.19744	4.66956	8.52816	-1.1	-0.3	0	0
0.475	2.16474	4.66956	8.67858	-0.7	0.2	-0.4	0
0.48	2.19744	4.7088	8.52816	-0.7	0.5	-0.4	0
0.485	2.19744	4.66956	8.600101	-0.4	0.5	-0.4	0
0.49	2.08626	4.66956	8.600101	0	0.6	-0.3	0
0.495	2.16474	4.7088	8.67858	0	0.3	-0.7	0
0.5	2.19744	4.63686	8.600101	-0.2	0	-0.3	0
0.505	2.16474	4.63686	8.63934	-0.1	0.2	0.1	0
0.51	2.19744	4.66956	8.600101	-0.7	0.7	0.1	0
0.515	2.16474	4.63686	8.63934	-0.7	0.7	-0.2	0
0.52	2.1255	4.66956	8.5674	-0.1	1.5	-0.7	0
0.525	2.16474	4.7088	8.52816	0	1.8	-0.5	0
0.53	2.16474	4.66956	8.52816	0.3	1.9	-0.5	0
0.535	2.16474	4.66956	8.63934	-0.1	2.2	0	0
0.54	2.16474	4.74804	8.52816	0	2.1	-0.4	0
0.545	2.08626	4.78074	8.5674	-0.1	2.7	-1	0
0.55	2.05356	4.63686	8.63934	0	2.7	-0.6	0
0.555	2.1255	4.74804	8.63934	0.4	2.3	-1.3	0
0.56	2.08626	4.7088	8.63934	0.5	2.5	-1.1	0
0.565	2.08626	4.78074	8.67858	0	2.3	-1.1	0
0.57	2.05356	4.74804	8.67858	-0.1	2.3	-1.6	0
0.575	2.01432	4.74804	8.711281	-0.2	2	-1.2	0
0.58	2.01432	4.66956	8.711281	-0.6	1	-0.7	0
0.585	2.01432	4.85268	8.75052	-0.6	0.7	-0.7	0
0.59	2.01432	4.78074	8.711281	-0.6	-0.3	-1.1	0
0.595	2.05356	4.74804	8.5674	-1.5	-1.3	-0.7	0
0.6	2.1255	4.66956	8.5674	-1.4	-1	-0.7	0
0.605	2.16474	4.74804	8.5674	-1.4	-0.9	0	0
0.61	2.27592	4.7088	8.5674	-1.1	-0.6	0.4	0
0.615	2.23668	4.74804	8.52816	-1.4	-0.4	-0.1	0
0.62	2.30862	4.66956	8.52816	-1.4	0.4	0.5	0
0.625	2.30862	4.63686	8.495461	-1.6	0	0.5	0
0.63	2.23668	4.66956	8.5674	-1	0.4	0.4	0
0.635	2.27592	4.63686	8.5674	-0.7	1.3	0	0
0.64	2.34786	4.59762	8.495461	-1.1	1.4	-0.3	0
0.645	2.27592	4.7088	8.52816	-1.1	2	0	0
0.65	2.30862	4.63686	8.495461	-0.7	2.7	-0.2	0
0.655	2.27592	4.78074	8.5674	-0.4	3.6	-0.2	0
0.66	2.23668	4.7088	8.5674	-0.2	3.5	-0.4	0
0.665	2.23668	4.74804	8.5674	-0.6	4.4	0	0
0.67	2.16474	4.66956	8.67858	-0.6	4.5	0.4	0
0.675	2.16474	4.7088	8.600101	-0.3	4.6	0.7	0
0.68	2.1255	4.66956	8.711281	-0.2	4.3	0.7	0
0.685	2.08626	4.74804	8.711281	0	3.7	0.6	0
0.69	2.08626	4.66956	8.67858	0	4	1.3	0
0.695	2.05356	4.7088	8.5674	0.1	3.9	1.5	0
0.7	2.01432	4.66956	8.711281	-0.4	4.2	1.4	0
0.705	1.93584	4.7088	8.75052	-0.3	3.5	1.4	0
0.71	2.05356	4.78074	8.75052	-0.6	3.6	1.3	0
0.715	2.05356	4.78074	8.711281	-1.1	2.6	1.8	0
0.72	2.19744	4.74804	8.711281	-1	2.3	1.9	0
0.725	2.27592	4.78074	8.67858	-1	2.3	2	0
0.73	2.19744	4.7088	8.5674	-0.9	2.3	2.3	0
0.735	2.08626	4.81998	8.600101	-1.4	2.8	3	0
0.74	1.97508	4.63686	8.600101	-1.4	2.9	3.6	0
0.745	1.8639	4.59762	8.67858	-1.6	2.6	2.9	0
0.75	1.82466	4.55838	8.75052	-1.7	2.6	3	0
0.755	1.82466	4.63686	8.67858	-2	2.1	2.6	0
0.76	1.97508	4.525681	8.67858	-2.1	1.8	1.9	0
0.765	1.93584	4.48644	8.5674	-1.8	1.7	1.5	0
0.77	2.05356	4.525681	8.63934	-1.4	1.4	0.9	0
0.775	2.16474	4.525681	8.75052	-1	1.7	1.1	0
0.78	2.19744	4.66956	8.75052	-1	1.6	1.1	0
0.785	2.16474	4.66956	8.75052	-0.7	1.1	1.1	0
0.79	2.01432	4.66956	8.711281	-1	1	0.7	0
0.795	1.97508	4.7088	8.63934	-1.1	0.8	0.2	0
0.8	1.97508	4.78074	8.67858	-1.6	0.7	0.9	0
0.805	1.93584	4.85268	8.711281	-1.6	0	1.3	0
0.81	1.97508	4.78074	8.67858	-2.3	-0.7	1.1	0
0.815	1.90314	4.7088	8.5674	-3	-1.3	1.1	0
0.82	1.90314	4.55838	8.5674	-2.8	-1.8	1.3	0
0.825	2.08626	4.59762	8.711281	-2.6	-2.2	1.4	0
0.83	2.1255	4.63686	8.82246	-3.1	-1.8	1.5	0
0.835	2.08626	4.7088	8.85516	-3.2	-2.1	1.8	0
0.84	2.05356	4.66956	8.78322	-4.2	-2.8	1.4	0
0.845	2.08626	4.48644	8.63934	-4.6	-3.2	0.6	0
0.85	2.16474	4.45374	8.600101	-4	-2.5	0.4	0
0.855	2.08626	4.525681	8.600101	-3.5	-2.5	0.2	0
0.86	2.1255	4.48644	8.63934	-3	-2.5	0.2	0
0.865	2.1255	4.525681	8.600101	-3.2	-2.1	-0.4	0
0.87	2.1255	4.48644	8.600101	-2.9	-1.6	-0.4	0
0.875	2.1255	4.45374	8.5674	-2.1	-1.4	-0.2	0
0.88	2.1255	4.525681	8.52816	-1.7	-1.4	-0.8	0
0.885	2.01432	4.55838	8.42352	-1.2	-1.4	-0.9	0
0.89	2.05356	4.4145	8.45622	-0.9	-0.9	-1.3	0
0.895	1.97508	4.37526	8.45622	-1	-0.7	-0.8	0
0.9	2.01432	4.37526	8.52816	-0.2	-0.2	-1.2	0
0.905	2.05356	4.45374	8.52816	-0.3	-0.7	-1.6	0
0.91	2.05356	4.37526	8.5674	0	-0.2	-1.8	0
0.915	2.01432	4.23138	8.42352	-0.4	-0.6	-3	0
0.92	2.1255	4.15944	8.42352	-0.6	-0.9	-3.5	0
0.925	2.08626	4.26408	8.495461	-0.2	-0.5	-4.4	0
0.93	2.01432	4.34256	8.63934	0.7	-0.7	-5.6	0
0.935	2.05356	4.34256	8.63934	0.4	-0.7	-6.5	0
0.94	1.97508	4.23138	8.5674	0	-0.1	-7.6	0
0.945	1.93584	4.1202	8.495461	-0.9	0	-9.1	0
0.95	1.82466	4.23138	8.600101	-1.1	-0.4	-11.2	0
0.955	1.75272	4.45374	8.67858	-1.3	-0.7	-12.1	0
0.96	1.6023	4.66956	8.9271	-2.8	-1.8	-13.5	0
0.965	1.56306	4.81998	8.96634	-4.4	-3	-14.7	0
0.97	1.49112	4.81998	9.07752	-6.3	-5.1	-14.6	0
0.975	1.56306	4.89192	9.2541	-9.1	-8.4	-14.8	0
0.98	1.56306	5.33664	9.659581	-11.6	-11.9	-13.6	0
0.985	1.64154	5.591701	9.875401	-14.8	-17.4	-13	0
0.99	1.56306	5.55246	9.9081	-19.6	-22.7	-11.2	0
0.995	1.49112	5.33664	9.875401	-24.5	-27.5	-11.2	0
1	1.6023	5.14698	9.62034	-29.9	-33.1	-11.2	0
1.005	1.75272	4.7088	9.07752	-33.2	-36.8	-11.2	0
1.01	2.05356	4.30332	8.27964	-33.1	-36.7	-12	0
1.015	2.27592	3.93708	7.87416	-31.6	-36.1	-13.9	0
1.02	2.87106	3.78666	7.985341	-28.7	-34.8	-14.4	0
1.025	3.61662	4.08096	8.057281	-24	-31	-13.3	0
1.03	4.10712	4.4145	8.09652	-20.9	-28.4	-11.8	0
1.035	4.36872	4.525681	7.9134	-19.3	-24.6	-10.7	0
1.04	4.36872	4.45374	7.80222	-18.2	-19.3	-9.1	0
1.045	4.29024	4.45374	8.02458	-17.4	-15.1	-7.5	0
1.05	4.02864	4.74804	8.35158	-15.8	-9.5	-7.2	0
1.055	3.35502	4.89192	8.63934	-15.9	-5.7	-7.9	0
1.06	2.75988	4.78074	8.67858	-17.4	-1.7	-7.9	0
1.065	2.49828	4.30332	8.600101	-19.4	2.3	-8.6	0
1.07	1.8639	3.75396	8.12922	-19.8	7.2	-10.1	0
1.075	1.79196	3.38118	7.985341	-18.2	8.6	-12.2	0
1.08	2.30862	3.5643	8.16846	-14.7	8.1	-13.2	0
1.085	2.79912	3.96978	8.45622	-11.8	9.5	-13.8	0
1.09	2.98224	4.15944	8.45622	-9.8	12	-14.3	0
1.095	2.98224	4.1202	8.35158	-9.3	14.1	-14.7	0
1.1	2.9103	3.96978	8.38428	-8.4	16.8	-14.4	0
1.105	2.60946	4.15944	8.82246	-7.2	18.9	-15.2	0
1.11	2.42634	4.7088	9.2214	-6.5	18.9	-14.9	0
1.115	2.16474	4.85268	9.18216	-7.3	19.8	-15.1	0
1.12	1.75272	4.34256	8.600101	-9.3	21.8	-14.9	0
1.125	1.53036	3.71472	8.09652	-9.8	23.8	-14.9	0
1.13	1.45188	3.42042	8.12922	-7.2	23.4	-16.2	0
1.135	1.64154	3.67548	8.38428	-4.2	22.4	-17.1	0
1.14	1.82466	4.04826	8.75052	-2.1	21.4	-17.3	0
1.145	1.79196	4.26408	8.96634	-0.7	21.8	-17.3	0
1.15	1.67424	4.30332	9.2214	-0.5	21.4	-17.5	0
1.155	1.49112	4.34256	9.33258	-0.4	19.6	-17.3	0
1.16	1.30146	4.4145	9.2214	-1	16.9	-16.3	0
1.165	1.22952	4.26408	9.03828	-1.7	14.8	-15.1	0
1.17	1.11834	4.1202	8.85516	-1.2	13.3	-14.8	0
1.175	1.11834	4.08096	8.894401	-0.2	10.7	-14.9	0
1.18	1.37994	4.04826	8.85516	0.3	8.3	-14.4	0
1.185	1.6023	4.19214	9.03828	1.1	6.5	-14	0
1.19	1.79196	4.30332	9.07752	1.4	5.6	-14	0
1.195	1.75272	4.45374	8.9271	1.4	5.2	-13.8	0
1.2	1.64154	4.37526	8.85516	1.3	4.9	-13	0
1.205	1.71348	4.30332	8.894401	2.1	4	-12.1	0
1.21	1.6023	4.37526	9.03828	2.3	3.2	-11.8	0
1.215	1.64154	4.59762	9.293341	1.8	2.1	-11.6	0
1.22	1.56306	4.66956	9.36528	0.9	2.2	-11.8	0
1.225	1.30146	4.7088	9.437221	-0.4	1.8	-12.2	0
1.23	0.77826	4.48644	9.437221	-2.9	1.3	-13.3	0
1.235	0.96792	4.525681	9.2541	-4.5	0.7	-15.1	0
1.24	1.03986	4.23138	9.18216	-5.4	0	-15.8	0
1.245	1.00716	4.26408	9.110221	-5.5	0.2	-17.7	0
1.25	1.41264	4.48644	9.293341	-5.8	-1.1	-19.5	0
1.255	1.6023	4.63686	9.110221	-6.8	-1.4	-19.9	0
1.26	1.45188	4.34256	8.82246	-8.2	0	-21.6	0
1.265	1.26876	4.1202	8.82246	-8.8	1.1	-23.7	0
1.27	1.49112	4.34256	8.894401	-8.8	1	-24.9	0
1.275	1.8639	4.59762	9.110221	-8.6	0.4	-25.6	0
1.28	1.64154	4.63686	9.07752	-9.2	1	-26.6	0
1.285	1.53036	4.45374	8.894401	-10.6	1.8	-27.5	0
1.29	1.45188	4.1202	8.600101	-11.2	2.5	-27.9	0
1.295	1.67424	4.04826	8.495461	-9.8	2.4	-28.6	0
1.3	2.1255	4.1202	8.63934	-8.6	1.6	-27.7	0
1.305	2.6487	4.37526	8.600101	-7	0.5	-25.9	0
1.31	2.94954	4.26408	8.45622	-4.9	0	-23	0
1.315	3.21114	4.08096	8.27964	-3.9	0.7	-19.3	0
1.32	3.35502	4.15944	8.45622	-1	-0.7	-14.5	0
1.325	3.54468	4.34256	8.63934	0.7	-2.1	-9.3	0
1.33	3.6951	4.48644	8.600101	1.9	-2.1	-5	0
1.335	2.08626	4.30332	8.75052	2.6	0.1	-2.9	0
1.34	1.00716	4.26408	8.96634	2.4	1.6	-2.6	0
1.345	0.70632	4.30332	9.03828	2.3	0.7	-3.2	0
1.35	1.03986	4.19214	8.9271	2.3	0	-3.9	0
1.355	1.6023	4.19214	8.67858	2.2	-1.8	-3.9	0
1.36	2.16474	4.15944	8.63934	2.5	-1.7	-4	0
1.365	2.3871	4.34256	8.894401	3.5	-1.1	-3.9	0
1.37	2.30862	4.525681	9.07752	3.7	-0.4	-2.9	0
1.375	1.97508	4.45374	8.9271	3.2	0.2	-2.2	0
1.38	1.71348	4.26408	8.78322	3	0.3	-2.1	0
1.385	1.56306	4.26408	8.96634	2.7	0.4	-1.7	0
1.39	1.6023	4.4145	8.96634	3	-0.4	-1.6	0
1.395	1.67424	4.45374	8.85516	3.2	-0.1	-0.9	0
1.4	1.90314	4.34256	8.78322	3.2	0	-1.1	0
1.405	1.97508	4.26408	8.82246	3.2	0.9	-1	0
1.41	1.90314	4.30332	8.78322	2.9	1.7	-1.1	0
1.415	1.79196	4.30332	8.67858	2.3	1.7	-1	0
1.42	1.79196	4.15944	8.600101	3.2	2.7	-1.1	0
1.425	1.8639	4.19214	8.63934	3.7	3.1	-1.6	0
1.43	1.93584	4.26408	8.82246	4.2	4.5	-2	0
1.435	2.01432	4.45374	8.96634	5.1	5.3	-1.9	0
1.44	2.05356	4.525681	9.18216	4.4	6.3	-2.1	0
1.445	1.75272	4.81998	9.110221	3.5	6.2	-1.8	0
1.45	1.79196	4.55838	8.9271	2.5	6.3	-1.5	0
1.455	1.71348	4.48644	8.85516	2	6.4	-0.8	0
1.46	1.82466	4.4145	9.00558	1.3	6.6	-0.8	0
1.465	1.82466	4.525681	9.18216	1.4	6.5	-0.9	0
1.47	1.71348	4.74804	9.2541	1	6	0	0
1.475	1.67424	4.59762	9.03828	-0.6	4.9	-0.1	0
1.48	1.67424	4.4145	8.85516	-1.7	4.6	0.4	0
1.485	1.71348	4.45374	8.82246	-1.5	5.3	0.9	0
1.49	1.67424	4.34256	8.78322	-1.8	5.5	1.6	0
1.495	1.67424	4.45374	8.9271	-2.3	5.7	1.6	0
1.5	1.75272	4.48644	8.96634	-2.3	5.8	1.5	0
1.505	1.67424	4.34256	8.78322	-2.6	6.3	1.7	0
1.51	1.93584	4.23138	8.82246	-2.4	7	1.2	0
1.515	1.30146	4.26408	8.63934	-1.6	8.8	1.1	0
1.52	1.56306	4.15944	8.78322	-2.2	7.9	0.9	0
1.525	1.67424	4.30332	8.85516	-1.6	7.7	0.4	0
1.53	1.6023	4.34256	8.9271	-1.4	8.2	0.2	0
1.535	1.64154	4.34256	9.00558	-1.5	7.4	0.2	0
1.54	1.53036	4.4145	9.00558	-1.8	7.4	1.1	0
1.545	1.45188	4.37526	8.82246	-2	7.2	1.7	0
1.55	1.56306	4.15944	8.711281	-1.7	7.2	1.4	0
1.555	1.6023	4.15944	8.63934	-1.6	7	1.4	0
1.56	1.6023	4.08096	8.67858	-1.4	7	1.6	0
1.565	1.56306	4.04826	8.78322	-0.7	6.5	1.8	0
1.57	1.53036	4.19214	8.9271	0.4	6.5	1.9	0
1.575	1.45188	4.15944	8.78322	0.7	6	2	0
1.58	1.41264	4.08096	8.78322	1.1	6	2	0
1.585	1.45188	4.23138	8.78322	1.4	5.8	1.8	0
1.59	1.56306	4.23138	8.67858	1.4	6	1	0
1.595	1.71348	4.08096	8.495461	1	7	0	0
1.6	1.79196	4.08096	8.52816	1.6	9.3	-0.2	0
1.605	1.67424	4.04826	8.45622	2.5	11.4	-1	0
1.61	1.53036	3.8586	8.45622	3.1	13	-1.6	0
1.615	1.45188	3.78666	8.5674	3.7	14.8	-3.1	0
1.62	1.45188	4.00902	9.2214	4	16.1	-4.5	0
1.625	1.3407	4.59762	9.50916	4.7	14.9	-4.2	0
1.63	1.19028	4.74804	9.5484	3.1	10.9	-3.7	0
1.635	1.03986	4.48644	9.14946	0.9	8.3	-2.9	0
1.64	1.11834	4.15944	8.82246	0.2	6.5	-2	0
1.645	1.19028	4.26408	9.110221	0.5	5.4	-0.9	0
1.65	1.30146	4.55838	9.437221	1.3	3	-0.2	0
1.655	1.41264	4.74804	9.293341	0.9	0.8	0.2	0
1.66	1.56306	4.7088	9.110221	0	0.4	0.3	0
1.665	1.53036	4.66956	8.894401	-1	0.2	1.5	0
1.67	1.6023	4.45374	9.00558	-1.6	1	2	0
1.675	1.67424	4.45374	9.110221	-1.6	1.4	1.8	0
1.68	1.75272	4.85268	9.293341	-1.2	1.8	1.6	0
1.685	1.67424	4.93116	9.07752	-1.4	0.4	1.8	0
1.69	1.64154	4.7088	8.96634	-2.2	-0.4	2.3	0
1.695	1.67424	4.37526	8.78322	-3.5	-0.6	2.4	0
1.7	1.56306	4.37526	8.82246	-3	0.3	2.5	0
1.705	1.49112	4.34256	8.85516	-2.4	0.7	3.1	0
1.71	1.37994	4.30332	8.9271	-2	0.4	3	0
1.715	1.37994	4.30332	9.00558	-2.6	0.6	2.6	0
1.72	1.3407	4.23138	9.00558	-2.3	0.2	2.4	1
1.725	1.3407	4.1202	8.85516	-2.5	0	1.8	1
1.73	1.37994	4.00902	8.9271	-2.4	-0.5	2.3	1
1.735	1.30146	4.15944	9.07752	-1.4	-0.4	2	1
1.74	1.26876	4.19214	9.110221	-0.7	-0.3	1.9	1
1.745	1.37994	4.15944	8.9271	-0.4	-1	2	1
1.75	1.30146	4.15944	8.82246	-0.2	-1.4	1.8	1
1.755	1.22952	4.08096	8.67858	0.5	-1.4	1.8	1
1.76	1.3407	4.00902	8.67858	0.7	-0.6	1.1	1
1.765	1.37994	3.93708	8.52816	0.7	0.9	0.7	1
1.77	1.49112	3.8259	8.45622	0.7	3.2	-0.2	1
1.775	1.56306	3.78666	8.42352	1	5.7	-1.8	1
1.78	1.64154	3.71472	8.63934	0.9	9.7	-3.7	1
1.785	1.64154	3.8259	8.67858	0.8	13.2	-5.1	1
1.79	1.64154	3.96978	8.9271	0.9	15.8	-5.9	1
1.795	1.6023	4.23138	9.07752	0.9	17	-6.1	1
1.8	1.53036	4.4145	9.2541	0.1	15.8	-5.8	1
1.805	1.41264	4.48644	9.33258	-1	13.9	-5.3	1
1.81	1.26876	4.4145	9.2541	-2.4	11.8	-4	1
1.815	1.0791	4.37526	9.07752	-2.9	8.6	-3.2	1
1.82	0.92868	4.15944	8.85516	-4.6	6.5	-2.6	1
1.825	1.26876	3.64278	8.9271	-7.6	3.3	-2.2	1
1.83	1.82466	3.12612	9.110221	-9.5	2	-1.6	1
1.835	2.27592	3.49236	9.437221	-8.2	0.9	-1.8	1
1.84	1.90314	4.15944	9.33258	-7.2	0.9	-1.5	1
1.845	1.6023	4.55838	9.07752	-6.8	0.5	-2.1	1
1.85	2.01432	4.30332	9.2541	-7	-1.1	-1.7	1
1.855	2.01432	4.00902	9.14946	-8.9	-1.9	-2.1	1
1.86	2.01432	3.96978	9.2214	-7.9	-1.2	-2.4	1
1.865	1.8639	4.08096	9.18216	-6.3	0	-4.2	1
1.87	1.75272	4.15944	9.2541	-5.3	1.1	-5.4	1
1.875	1.75272	4.1202	9.2541	-4	1.4	-7.2	1
1.88	1.64154	3.96978	9.33258	-1.7	1.8	-9.3	1
1.885	1.71348	3.89784	9.33258	0.9	1.9	-10.9	1
1.89	1.82466	3.8586	9.36528	3.9	2.2	-12.5	1
1.895	1.56306	4.00902	9.437221	7.7	2.1	-13.5	1
1.9	1.19028	4.00902	9.437221	13	3	-14.2	1
1.905	0.48396	3.75396	9.5811	18.7	2.5	-15.5	1
1.91	0.37278	2.72064	9.947341	24.2	-1.3	-19.8	1
1.915	2.72064	2.60946	9.5484	29.4	-7.4	-26.6	1
1.92	3.58392	3.71472	9.5484	39.6	-6.5	-29.1	1
1.925	2.98224	5.77482	9.2214	51.8	-3.7	-32.7	1
1.93	2.08626	6.585781	9.40452	63.5	-0.9	-34.4	1
1.935	2.1255	6.1803	9.437221	74.4	1.9	-36.6	1
1.94	2.6487	5.519761	9.83616	87	5.5	-38	1
1.945	2.3871	4.81998	10.05852	100.9	10.1	-38	1
1.95	1.64154	4.15944	10.13046	114.1	12.7	-37.2	1
1.955	1.56306	3.64278	10.27434	124.4	9.5	-36.3	1
1.96	1.49112	3.34848	10.05852	132.7	5	-34	1
1.965	2.34786	3.64278	10.41822	141.5	-0.7	-32.9	1
1.97	4.29024	4.15944	11.14416	147.4	1	-31.9	1
1.975	4.40142	4.66956	10.5294	147.8	17.9	-34.7	1
1.98	3.32232	4.63686	10.01928	146	30.7	-40.3	1
1.985	2.72064	4.55838	9.692281	145.1	38.5	-46.1	1
1.99	2.72064	4.34256	9.47646	143.3	42.4	-52	1
1.995	2.42634	4.1202	9.18216	138	43.1	-55.3	1
2	1.93584	3.60354	8.78322	130	40	-53.9	1
2.005	0.96792	3.60354	8.09652	123.2	34.5	-50.3	1
2.01	0.14388	4.00902	7.62564	114.1	27.7	-45	1
2.015	0.25506	4.55838	8.09652	105.4	22.6	-41.4	1
2.02	0.07194	5.2974	7.73028	94.8	14.7	-38.7	1
2.025	0.63438	5.36934	7.298641	78.9	5.6	-32.9	1
2.03	4.62378	3.5643	7.80222	63.3	-9.1	-22.7	1
2.035	9.07098	1.1772	8.894401	49.9	-25.4	-1.1	1
2.04	12.02052	-0.0327	8.711281	37.1	-28.4	25.6	1
2.045	12.58296	-0.07194	8.42352	27	-21.4	50.1	1
2.05	10.67328	0.36624	8.12922	20.2	-8.3	71.4	1
2.055	7.23978	0.7717201	8.12922	13.5	3.2	87.9	1
2.06	4.17906	1.24914	8.711281	7.3	8.1	100.5	1
2.065	2.19744	2.20398	9.36528	2.3	6.2	105.9	1
2.07	0.96792	3.05418	9.9081	-5.9	4	104	1
2.075	-0.0327	3.27	10.09122	-16.1	3.2	98.7	1
2.08	-1.19028	3.5643	10.05852	-26.8	3.9	89.2	1
2.085	-2.1255	4.04826	9.9081	-37.5	5.3	75.6	1
2.09	-2.42634	4.525681	9.731521	-45.3	5.6	62.8	1
2.095	-2.57022	4.93116	9.50916	-52.5	4.4	49.5	1
2.1	-2.19744	5.33664	9.36528	-58.5	1.8	37.4	1
2.105	-1.37994	5.814061	9.2214	-63.2	0.7	25.7	1
2.11	-0.51666	6.03642	9.03828	-68.9	1.9	12	1
2.115	0.22236	5.99718	8.600101	-73.3	4.5	2.9	1
2.12	0.8959801	5.95794	8.312341	-76.7	5.7	-3.8	1
2.125	1.53036	6.1803	8.27964	-78.6	5.7	-8.2	1
2.13	2.19744	6.1803	8.2404	-79.1	5	-11.1	1
2.135	2.87106	6.06912	8.12922	-80.8	3	-12	1
2.14	3.35502	5.814061	7.952641	-81.9	1.4	-11.6	1
2.145	3.65586	5.95794	7.87416	-81.6	-0.9	-10.2	1
2.15	3.9567	5.95794	7.80222	-81.2	-3.5	-7.2	1
2.155	4.29024	5.84676	7.62564	-81.5	-6.5	-3.6	1
2.16	4.66302	5.66364	7.51446	-80.9	-8.4	-0.6	1
2.165	4.7415	5.74212	7.54716	-79.3	-10.1	2.8	1
2.17	4.81344	5.814061	7.51446	-77.3	-13	7.8	1
2.175	4.85268	5.77482	7.44252	-75.1	-15.2	11.6	1
2.18	4.88538	5.77482	7.47522	-73	-16.8	14.9	1
2.185	4.92462	5.84676	7.47522	-69.5	-19.3	19.6	1
2.19	5.0031	5.84676	7.69758	-66.7	-20.8	22.7	1
2.195	5.14698	6.291481	8.42352	-63.4	-24.5	28	1
2.2	5.11428	7.13514	9.36528	-61.2	-31.8	34.2	1
2.205	5.22546	7.985341	9.875401	-62.7	-41.2	43.4	1
2.21	5.63748	7.87416	9.5484	-68.3	-50.1	54.3	1
2.215	6.23262	7.13514	8.75052	-74.6	-55.9	64.5	1
2.22	6.49422	6.219541	7.9134	-77.6	-56.9	74.8	1
2.225	6.304561	5.77482	7.403281	-76.3	-54.8	80.9	1
2.23	5.67018	5.63094	7.04358	-71.8	-51.5	86	1
2.235	4.66302	5.55246	6.899701	-66.2	-50.1	91.2	1
2.24	4.13982	5.66364	6.78852	-61.1	-50.4	93.8	1
2.245	3.61662	5.84676	7.004341	-55.2	-45.9	89.7	1
2.25	2.16474	5.591701	5.9514	-53.9	-38.5	83.6	1
2.255	0.77826	5.55246	5.22546	-48.7	-34.5	77.4	1
2.26	0	6.06912	5.11428	-38.2	-30.9	67.4	1
2.265	-1.00716	7.213621	5.11428	-27.1	-24.2	56.7	1
2.27	-1.79196	8.57394	5.44128	-13.3	-14.9	40.8	1
2.275	-2.75988	9.79038	5.36934	-3.9	-5.5	27.7	1
2.28	-4.29024	10.41168	4.68264	0.7	5	16.3	1
2.285	-5.0358	10.41168	4.21176	5.6	14.4	5.1	1
2.29	-5.18622	10.08468	4.10058	14	27.5	-5.7	1
2.295	-6.082201	9.456841	4.9377	25.9	45.2	-22.6	1
2.3	-6.75582	9.528781	6.35034	34.3	58.3	-35.4	1
2.305	-7.83492	9.751141	6.899701	37.1	70.1	-48.5	1
2.31	-8.06382	9.234481	6.899701	35.3	83.8	-61.1	1
2.315	-8.50854	7.285561	6.49422	30.3	104.9	-73.8	1
2.32	-9.89502	5.07504	6.677341	25.7	135	-87.8	1
2.325	-10.97412	4.37526	9.5811	23.8	150.2	-87.2	1
2.33	-7.05666	7.285561	14.8131	30.4	140.2	-70.9	1
2.335	-5.0031	11.99436	16.7751	28	110.5	-50.3	1
2.34	-3.06072	11.18994	14.41416	3.2	64.1	-27.7	1
2.345	1.19028	4.81998	9.36528	-38.5	32.6	-12.7	1
2.35	2.72064	1.61538	8.600101	-38.5	27.3	-6.7	1
2.355	2.42634	4.26408	9.62034	-20	23.3	-2.8	1
2.36	2.3871	6.10836	10.34628	-11.4	21.3	0.3	1
2.365	2.23668	4.89192	10.8891	-14.2	19.6	3.3	1
2.37	1.3407	3.16536	10.38552	-16.3	16.8	3.2	1
2.375	-0.11118	2.20398	9.76422	-15.8	14.1	2.2	1
2.38	-0.70632	2.72064	9.80346	-9.8	7.5	0	1
2.385	-0.40548	3.8586	9.692281	-3.9	1.2	-0.9	1
2.39	0.25506	4.30332	9.47646	-2.3	-2.9	-2.3	1
2.395	0.77826	4.4145	9.03828	-2.7	-5.3	-3.2	1
2.4	1.03986	4.525681	8.96634	-1.6	-7.4	-2.5	1
2.405	1.11834	4.74804	8.85516	-0.9	-8.8	-2.6	1
2.41	0.8175	5.0031	8.85516	-1.1	-10	-1.3	1
2.415	0.66708	5.14698	8.75052	-2	-10.7	-0.7	1
2.42	0.8567401	5.07504	8.75052	-3.2	-11.6	-0.1	1
2.425	1.37994	4.85268	8.75052	-4.6	-12.5	0.7	1
2.43	1.79196	4.78074	8.711281	-6.7	-12.5	0.9	1
2.435	2.30862	4.78074	8.711281	-6.7	-11.1	0	1
2.44	2.68794	4.81998	8.711281	-8.1	-9.6	-1.1	1
2.445	2.94954	4.74804	8.67858	-9.3	-6.7	-1.9	1
2.45	2.9103	4.525681	8.78322	-10.3	-3.2	-3.1	1
2.455	2.60946	4.37526	8.75052	-12.6	0.6	-4.5	1
2.46	2.23668	4.34256	8.894401	-13.4	3.3	-5.1	1
2.465	1.82466	4.4145	8.894401	-14.2	4.8	-5.7	1
2.47	1.64154	4.30332	8.9271	-14.7	6	-5.8	1
2.475	1.49112	4.23138	8.9271	-15.2	6.7	-5.2	1
2.48	1.37994	4.23138	8.96634	-14.7	6.7	-4.6	1
2.485	1.19028	4.26408	8.96634	-14.4	6	-4.6	1
2.49	1.03986	4.45374	8.96634	-14	5.7	-4.2	1
2.495	1.0791	4.59762	8.894401	-13.5	5.3	-3.4	1
2.5	1.00716	4.55838	9.00558	-13.8	5.4	-2.5	1
2.505	0.92868	4.34256	9.00558	-14.5	4.2	-1.6	1
2.51	0.8175	3.89784	9.110221	-14.4	3.7	-1.5	1
2.515	0.8175	3.75396	9.14946	-14.6	3	-1.2	1
2.52	0.8959801	3.8586	9.14946	-13.7	1.5	-1.4	1
2.525	0.96792	4.08096	9.18216	-13.3	0.4	-1.6	1
2.53	0.96792	4.08096	9.2214	-13	-0.4	-1.8	1
2.535	1.00716	4.04826	9.14946	-13	-0.8	-2	1
2.54	1.00716	4.1202	9.110221	-13	-1.6	-1.4	1
2.545	1.00716	4.30332	9.110221	-12.8	-2.3	-1.6	1
2.55	1.11834	4.37526	9.00558	-11.9	-2.3	-1.5	1
2.555	1.19028	4.34256	9.00558	-12.3	-2.1	-1.6	1
2.56	1.26876	4.26408	9.03828	-13.1	-2.3	-1.7	1
2.565	1.15104	4.19214	9.03828	-13	-2.5	-1.1	1
2.57	1.26876	4.08096	9.07752	-13	-2.7	-1.1	1
2.575	1.30146	4.04826	9.110221	-12.9	-3.2	-1	1
2.58	1.30146	4.1202	9.00558	-12.8	-3.2	-1.7	1
2.585	1.19028	4.23138	9.07752	-12.6	-2.9	-1.9	1
2.59	1.22952	4.15944	9.110221	-11.9	-3.1	-1.4	1
2.595	1.26876	4.04826	9.07752	-11.2	-3.5	-1.8	1
2.6	1.30146	3.96978	9.07752	-10.3	-3.7	-1.1	1
2.605	1.45188	3.96978	9.110221	-9.3	-3.2	-1.4	1
2.61	1.53036	4.04826	9.14946	-8.4	-2.5	-2	1
2.615	1.49112	4.15944	9.07752	-8	-1.7	-1.8	1
2.62	1.49112	4.00902	9.14946	-7	-1.1	-2.5	1
2.625	1.41264	4.04826	9.110221	-6.8	-1.3	-2.3	1
2.63	1.49112	4.04826	9.07752	-6.4	-1.1	-2.3	1
2.635	1.37994	4.04826	9.110221	-6.3	-1.1	-2.6	1
2.64	1.30146	4.1202	9.03828	-6	-0.7	-2.7	1
2.645	1.3407	4.08096	9.07752	-6	-1	-3.1	1
2.65	1.41264	3.93708	9.07752	-6	-0.7	-2.7	1
2.655	1.3407	4.04826	9.110221	-5.8	-0.3	-2.8	1
2.66	1.3407	4.15944	9.14946	-5	0.2	-3.2	1
2.665	1.41264	4.19214	9.07752	-5.1	1	-3.6	1
2.67	1.37994	4.04826	9.03828	-5.3	0.7	-3.2	1
2.675	1.37994	4.00902	9.03828	-5.1	1.3	-3.6	1
2.68	1.3407	3.96978	9.110221	-5.2	0.7	-4.2	1
2.685	1.30146	4.04826	9.110221	-5	0.4	-3.7	1
2.69	1.3407	3.93708	9.110221	-5.2	1.2	-4.1	1
2.695	1.26876	3.96978	9.07752	-5.7	1	-4.8	1
2.7	1.3407	3.96978	9.110221	-5.6	1.5	-4.4	1
2.705	1.3407	4.04826	9.03828	-5.6	1.2	-4.7	1
2.71	1.30146	4.00902	9.14946	-5.6	1.1	-5	1
2.715	1.26876	4.1202	9.14946	-5.9	2.1	-5.3	1
2.72	1.26876	4.00902	9.14946	-5.9	2	-5.2	1
2.725	1.26876	4.04826	9.14946	-5.8	1.9	-5.1	1
2.73	1.3407	4.00902	9.110221	-6	2.3	-4.4	1
2.735	1.30146	4.04826	9.07752	-5.2	2.2	-4.2	1
2.74	1.30146	4.04826	9.110221	-5.1	2.5	-4.5	1
2.745	1.30146	4.04826	9.14946	-4.8	2.1	-4.9	1
2.75	1.22952	4.00902	9.14946	-4.4	3	-4.8	1
2.755	1.30146	3.96978	9.110221	-3.4	2.9	-4.4	1
2.76	1.19028	3.96978	9.14946	-2.7	3.1	-4.3	1
2.765	1.22952	3.93708	9.110221	-2.1	2.5	-4	1
2.77	1.19028	3.8259	9.18216	-1.6	2.8	-4	1
2.775	1.30146	3.64278	9.33258	-0.7	2.5	-4.9	1
2.78	1.49112	3.38118	9.47646	1.2	2.6	-4.7	1
2.785	1.56306	3.27	9.50916	4.9	3.3	-4.2	1
2.79	1.6023	3.5643	9.36528	7.9	3.3	-4.8	1
2.795	1.64154	3.96978	9.18216	10	3.5	-5.5	1
2.8	1.6023	4.15944	9.14946	11.3	4.6	-7.8	1
2.805	1.30146	4.1202	9.2214	11.8	5.1	-9.7	1
2.81	0.92868	3.93708	9.33258	13	4.7	-10.3	1
2.815	0.8175	3.8259	9.437221	15.6	4.9	-10.2	1
2.82	1.11834	3.89784	9.47646	20.3	4.2	-9.4	1
2.825	1.49112	4.08096	9.5484	26.3	3.5	-8.1	1
2.83	1.71348	3.96978	9.62034	31.9	3.7	-8.2	1
2.835	1.97508	4.1202	9.692281	38.6	4.9	-9.3	1
2.84	1.97508	4.963861	9.50916	47.1	6.4	-11.1	1
2.845	1.8639	5.18622	10.09122	57.9	8.2	-13.6	1
2.85	2.72064	3.19806	10.5621	71.8	11	-17.8	1
2.855	2.53752	2.53752	10.38552	85.2	16.3	-21	1
2.86	2.34786	3.01494	10.71252	99.9	19.8	-21.4	1
2.865	1.79196	3.42042	10.5294	114.3	22.4	-21.9	1
2.87	1.15104	3.49236	10.30704	127.6	22.4	-23.7	1
2.875	1.00716	3.34848	10.30704	146.4	18.1	-22.8	1
2.88	0.70632	3.19806	10.38552	162.1	11.5	-20.9	1
2.885	1.53036	3.42042	10.92834	179	5.8	-20	1
2.89	3.39426	3.27	11.8374	197.5	9.8	-25.2	1
2.895	2.57022	2.49828	11.8374	211.6	21	-27	1
2.9	1.64154	2.3544	11.5431	223.7	27.3	-24	1
2.905	2.45904	3.34848	11.68698	240.5	35.7	-25.2	1
2.91	2.9103	3.93708	11.72622	261.3	52.4	-33.3	1
2.915	2.3871	3.67548	11.5104	275.2	66.7	-36.9	1
2.92	1.75272	3.08688	11.36652	287.4	75.6	-37.3	1
2.925	1.79196	3.01494	10.96104	303.2	81.3	-40.9	1
2.93	2.1255	3.16536	10.78446	315.3	82.9	-45.2	1
2.935	2.27592	3.75396	10.78446	324.3	85.7	-49.7	1
2.94	2.08626	4.48644	10.2024	326.7	88.6	-53.6	1
2.945	1.8639	5.92524	8.78322	320.8	94.3	-55.9	1
2.95	2.23668	6.69696	9.980041	309.3	100.1	-55.9	1
2.955	1.93584	8.09652	10.49016	299.6	96.9	-53	1
2.96	1.41264	9.34566	11.32728	280.4	78.8	-42.4	1
2.965	-0.77826	10.8564	15.39516	263.2	49.1	-28	1
2.97	-1.97508	10.45092	22.22292	227.9	0	-7.2	1
2.975	2.42634	4.30332	22.43874	166.5	-55	15.7	1
2.98	8.809381	-5.33664	17.71686	100.1	-72.1	27.5	1
2.985	10.33974	-11.66736	15.93798	47.1	-46.2	14.9	1
2.99	7.952641	-10.92834	14.1591	23.3	-15	12.4	1
2.995	3.91746	-7.3575	13.64898	2.6	-6	22.8	1
3	1.93584	-5.74212	12.89034	-17.9	-14.4	29.3	1
3.005	3.21114	-6.36342	12.38022	-38.1	-25.3	27	1
3.01	4.5126	-6.219541	12.74646	-61.1	-31.6	22.1	1
3.015	4.17906	-4.74804	12.89034	-79.5	-31.7	19.7	1
3.02	3.39426	-3.67548	12.74646	-99.6	-30.5	17.2	1
3.025	3.21114	-3.67548	12.09246	-120.8	-30.2	13	1
3.03	3.35502	-3.45966	11.72622	-139.9	-32.5	10.9	1
3.035	3.65586	-2.17128	11.43846	-159.4	-38.4	9.9	1
3.04	4.13982	-0.6213	11.5104	-174.9	-42.7	9.3	1
3.045	4.81344	0.66054	11.5431	-191.5	-46.1	10	1
3.05	5.59824	1.68732	11.39922	-208.6	-48.5	12	1
3.055	6.3438	2.60946	10.81716	-224.7	-49.9	17.4	1
3.06	7.08936	3.38118	9.947341	-239.4	-49.4	25.3	1
3.065	7.612561	3.93708	8.894401	-252.1	-47.3	35.3	1
3.07	7.87416	4.525681	7.952641	-262.4	-44.6	49.7	1
3.075	7.87416	5.18622	7.22016	-267.2	-42.7	62	1
3.08	7.35096	5.99718	6.16722	-269	-41.2	76.2	1
3.085	5.89908	6.291481	4.6107	-268.3	-40.3	93.2	1
3.09	4.40142	6.03642	2.72064	-262.5	-42.5	104.7	1
3.095	3.21114	5.77482	1.05294	-249.9	-46.9	112.2	1
3.1	2.34786	5.886	0.43164	-229.1	-52.6	116.3	1
3.105	2.08626	7.72374	1.59576	-202	-60.4	119.2	1
3.11	2.34786	10.89564	2.90376	-175.6	-69	122.2	1
3.115	3.32232	13.54434	3.15882	-155.5	-72.1	126.7	1
3.12	4.59108	16.4481	5.2974	-131.1	-56.7	128.3	1
3.125	1.93584	21.79128	9.731521	-109.3	-31	118.7	1
3.13	0.5559	30.80994	12.66798	-94	9.2	88.1	1
3.135	-2.72064	31.47048	7.586401	-99.4	60.9	37.2	1
3.14	-12.24288	23.04042	-2.0274	-144.6	86.7	32.3	1
3.145	-14.07408	21.16344	-4.78728	-125.3	74	15.9	1
3.15	-12.54372	29.22726	-3.81282	-70.7	57.8	-6.7	1
3.155	-12.6549	38.3898	-5.76828	-38.9	61.8	-22.4	1
3.16	-17.80842	45.05406	-8.09652	-27.9	93.3	-20.9	1
3.165	-21.80436	52.4508	-7.952641	-18.6	114.5	-23.5	1
3.17	-17.58606	51.71178	-5.00964	-7.7	91.4	-25.6	1
3.175	-2.83182	29.8878	5.33664	-41.1	60.9	-19.1	1
3.18	5.559	5.77482	7.004341	-92.8	47.3	-5.8	1
3.185	2.83182	-9.456841	11.11146	-105.7	54.8	18.7	1
3.19	-2.60946	-13.39392	14.37492	-75.3	51.4	30.4	1
3.195	-7.23978	-13.36122	16.91898	-38.4	36.8	19.4	1
3.2	-6.90624	-11.96166	14.44686	-29.4	12.5	1.3	1
3.205	-1.19028	-5.95794	10.96104	-12.3	-10.5	-15.3	1
3.21	4.40142	5.92524	9.659581	10.4	-25.4	-20	1
3.215	7.985341	14.49918	10.34628	23.1	-27	-18.6	1
3.22	6.45498	12.10554	8.82246	-3.8	-10	-17.4	1
3.225	3.02148	6.25224	7.44252	-28	2.4	-18.4	1
3.23	0.8959801	4.55838	8.35158	-25.2	7.1	-16.6	1
3.235	-1.90314	4.74804	9.00558	-19.3	8.6	-12.5	1
3.24	-2.68794	4.7088	8.82246	-18.4	4.8	-11.2	1
3.245	-1.00716	5.22546	8.600101	-14.8	-3.7	-9.5	1
3.25	0.92868	5.70288	8.5674	-13	-7.9	-6.5	1
3.255	1.6023	5.77482	8.5674	-14.2	-8.2	-3.4	1
3.26	1.37994	5.14698	8.78322	-17.2	-7.5	-1.4	1
3.265	0.96792	4.63686	8.82246	-19.6	-6	-0.9	1
3.27	0.8959801	4.48644	8.9271	-20.7	-6.1	-0.8	1
3.275	1.41264	4.59762	9.03828	-20	-6.6	-1.3	1
3.28	2.08626	4.59762	9.110221	-18.9	-5.8	-2.5	1
3.285	2.08626	4.26408	9.14946	-18.9	-4.2	-3.8	1
3.29	1.30146	4.00902	9.18216	-18.9	-2.2	-4.7	1
3.295	0.44472	4.26408	9.14946	-17.7	-1.5	-3.7	1
3.3	0.14388	4.34256	9.110221	-15.5	-2.4	-2.8	1
3.305	0.44472	4.15944	9.18216	-13.1	-3.5	-0.8	1
3.31	1.03986	3.89784	9.2541	-11	-4.2	0.3	1
3.315	1.30146	3.93708	9.18216	-8.8	-4.6	0.7	1
3.32	1.19028	3.96978	9.03828	-7.8	-4.9	0.5	1
3.325	1.03986	4.08096	9.07752	-6.8	-4.9	0.8	1
3.33	1.03986	4.04826	9.03828	-6.2	-4.7	0.9	1
3.335	0.92868	4.00902	9.110221	-5.8	-4.7	1.2	1
3.34	1.0791	4.04826	9.07752	-4.6	-4.5	1.5	1
3.345	1.30146	3.93708	9.2214	-4.1	-5.1	2	1
3.35	1.41264	3.71472	9.2214	-3.9	-5.1	2.1	1
3.355	1.56306	3.96978	9.14946	-3.4	-4.2	2.3	1
3.36	1.90314	4.04826	9.14946	-2.3	-3	1.2	1
3.365	1.90314	4.23138	9.07752	-2.6	-1.8	0.4	1
3.37	1.82466	4.23138	9.03828	-3	-0.1	-0.3	1
3.375	1.67424	4.30332	9.00558	-3	1.1	-0.9	1
3.38	1.49112	4.26408	9.03828	-3	2.4	-1.9	1
3.385	1.41264	4.23138	9.03828	-3.6	3.1	-2.3	1
3.39	1.26876	4.19214	8.9271	-2.9	3.4	-2.8	1
3.395	1.11834	4.15944	9.00558	-2.7	3.7	-3.3	1
3.4	0.96792	4.15944	9.07752	-2.8	4	-2.8	1
3.405	0.77826	4.19214	9.03828	-2.7	3.6	-3	1
3.41	0.7455601	4.04826	9.110221	-2.2	2.3	-2.5	1
3.415	0.63438	4.1202	9.07752	-1.7	2.6	-2.3	1
3.42	0.70632	4.00902	9.14946	-1	2.3	-1.9	1
3.425	0.7455601	4.08096	9.110221	-1	1.1	-1.3	1
3.43	0.8175	4.08096	9.110221	-0.7	0.1	-1.1	1
3.435	0.8959801	4.00902	9.07752	-0.4	-0.2	-0.5	1
3.44	0.92868	4.00902	9.07752	-0.5	-0.7	-0.7	1
3.445	0.96792	4.00902	9.14946	-0.5	-1	-0.2	1
3.45	1.11834	4.00902	9.110221	-0.2	-1.6	-0.2	1
3.455	1.22952	4.1202	9.03828	-0.4	-2.2	-0.2	1
3.46	1.22952	4.00902	9.03828	-1.1	-2.6	0.1	1
3.465	1.19028	4.1202	9.07752	-1.2	-2	0	1
3.47	1.30146	4.04826	9.14946	-1	-1.4	-0.4	1
3.475	1.41264	3.93708	9.07752	-1.6	-0.4	-1.3	1
3.48	1.3407	4.00902	9.07752	-2.1	-0.5	-1.6	1
3.485	1.53036	4.00902	9.14946	-1.9	-0.6	-2.1	1
3.49	1.49112	3.96978	9.14946	-2.1	0.3	-2.9	1
3.495	1.45188	3.89784	9.07752	-1.7	0.9	-3	1
3.5	1.49112	3.89784	9.14946	-1.8	1.8	-3.7	1
3.505	1.49112	3.93708	9.2541	-1.9	2.8	-4.6	1
3.51	1.45188	3.89784	9.2214	-1.6	3.5	-5.1	1
3.515	1.37994	3.75396	9.33258	-0.5	4	-6.5	1
3.52	1.41264	3.5316	9.5811	1	4.2	-6.3	1
3.525	1.53036	3.5316	9.5484	4.1	5.1	-6.9	1
3.53	1.56306	3.67548	9.33258	8.5	6.5	-7.7	1
3.535	1.41264	4.1202	9.2214	11.4	7	-8.1	1
3.54	1.37994	4.37526	9.14946	13.6	7.3	-10.5	1
3.545	1.19028	4.34256	9.2214	14.9	7.2	-11.9	1
3.55	0.77826	4.19214	9.36528	16.7	7.4	-13	1
3.555	0.70632	3.96978	9.5811	19.9	7	-13.3	1
3.56	1.0791	3.89784	9.731521	26.6	6.3	-11.9	1
3.565	1.49112	3.96978	9.83616	36.4	6.5	-11	1
3.57	1.8639	4.1202	9.9081	46	8	-11	1
3.575	2.23668	4.55838	9.947341	56.9	10.6	-12	1
3.58	1.90314	4.55838	10.09122	69.6	15.8	-13.4	1
3.585	1.82466	3.89784	10.45746	81	18.2	-15.8	1
3.59	1.75272	3.19806	10.41822	92.1	19.6	-18.4	1
3.595	1.11834	2.943	10.38552	105.2	22.4	-19.2	1
3.6	0.8959801	2.79258	10.45746	122.5	19.2	-17.7	1
3.605	1.19028	2.9757	10.49016	136	15.1	-15.8	1
3.61	2.30862	3.2373	11.00028	151.8	13.4	-15.1	1
3.615	3.02148	3.49236	11.5104	170.7	20.6	-16.1	1
3.62	2.42634	3.08688	11.36652	182.9	30.8	-15.8	1
3.625	1.45188	2.943	10.92834	195.4	36.4	-12.6	1
3.63	2.01432	3.5316	11.65428	212.6	41.7	-14	1
3.635	2.68794	4.26408	11.58234	227	53.2	-21.7	1
3.64	2.08626	4.26408	11.5104	236.6	69.3	-26.1	1
3.645	0.8959801	3.71472	11.58234	245	82.1	-27	1
3.65	1.56306	3.2373	11.28804	254	93.3	-30.1	1
3.655	2.23668	3.30924	10.96104	262.2	99.8	-33.1	1
3.66	2.49828	3.93708	10.67328	268.9	103.6	-36.8	1
3.665	2.42634	4.89192	10.63404	271.8	106.4	-42.9	1
3.67	2.30862	5.66364	9.731521	264.9	108.2	-47.7	1
3.675	3.09342	6.43536	9.659581	250.5	114.2	-47.6	1
3.68	3.13266	7.0632	13.1454	238.8	106.8	-46.1	1
3.685	1.3407	7.985341	15.35592	217.5	85.6	-40.3	1
3.69	-0.63438	7.285561	20.65986	187.1	51.3	-27	1
3.695	2.23668	2.60946	26.14038	136.9	-7	-7.9	1
3.7	12.9165	-4.59762	18.15504	43.4	-58.2	27.7	1
3.705	19.00524	-10.37898	16.33692	-12	-45.4	42.9	1
3.71	13.40046	-9.9735	14.62998	-45.3	-7.8	43.1	1
3.715	4.81344	-8.02458	10.34628	-63.9	22.8	49.3	1
3.72	2.49828	-8.90748	10.09122	-76.4	13.9	55.5	1
3.725	3.6951	-8.16846	11.8701	-88.4	-12.1	62.4	1
3.73	4.59108	-4.89192	13.1454	-103.3	-31.8	68.3	1
3.735	5.74866	-3.19806	13.54434	-126.2	-36.9	68.7	1
3.74	5.63748	-4.15944	12.56334	-153.7	-28.7	62.9	1
3.745	3.4335	-5.22546	11.11146	-177.5	-19.6	57.4	1
3.75	1.75272	-4.85268	10.13046	-197.1	-23.6	54.3	1
3.755	1.97508	-3.49236	9.875401	-208.2	-35.4	53.2	1
3.76	3.13266	-2.0601	9.947341	-217.9	-47	50.6	1
3.765	3.76704	-0.80442	9.947341	-228.3	-54	46.6	1
3.77	3.7278	0.36624	9.47646	-238.6	-56.2	42.7	1
3.775	3.4335	1.43226	8.600101	-249.4	-58.3	38.6	1
3.78	3.24384	2.31516	7.37058	-254.8	-62.5	35.9	1
3.785	2.79912	2.9757	6.20646	-256.2	-67.5	34.4	1
3.79	2.23668	3.78666	5.48052	-252.4	-73.3	33.4	1
3.795	1.97508	4.81998	5.22546	-244.8	-79.9	32	1
3.8	2.23668	5.70288	5.11428	-235.2	-87.1	29.5	1
3.805	2.3871	5.99718	4.42758	-224.9	-92.9	27.5	1
3.81	2.6487	5.55246	3.0084	-207.5	-93.4	27.4	1
3.815	3.28308	4.963861	2.50482	-188.3	-92	29.1	1
3.82	3.4662	7.24632	4.53876	-159	-94.2	34.3	1
3.825	3.28308	11.99436	7.298641	-124.1	-100.6	47.1	1
3.83	2.83182	15.78756	6.899701	-112.4	-100.5	61.5	1
3.835	1.82466	19.76388	0.72594	-100.3	-91.8	67.3	1
3.84	2.87106	30.4764	-12.70722	-35.7	-52.9	38	1
3.845	-13.77324	37.39572	-36.53244	70.6	64.5	-46.6	1
3.85	-33.64176	49.57974	-3.37464	170.9	230.6	-77.7	1
3.855	-41.55516	57.16614	46.91796	268.8	259.1	-70.1	1
3.86	-41.18238	56.06088	-9.692281	28.7	99.4	-12	1
3.865	-13.7013	14.9439	5.2647	-115.9	71.6	-15.4	1
3.87	-2.01432	-25.87224	2.6487	-210	21.7	-34.7	1
3.875	0.66708	-23.51784	-1.0137	-128.5	10.5	40.8	1
3.88	4.2183	-2.83182	11.90934	9.5	-10.4	50.1	1
3.885	2.75988	8.207701	18.4428	45.4	-15.4	38.5	1
3.89	3.80628	-0.54936	16.7751	-2.7	-4.3	28.1	1
3.895	3.6951	-10.8564	10.05852	-41.6	-2.3	7	1
3.9	2.42634	-7.10244	8.495461	-17.1	-4.9	-9.5	1
3.905	0.66708	4.66956	10.38552	19.8	-10.5	-10.6	1
3.91	-1.03986	11.26188	11.2161	23.3	-11.9	-5.5	1
3.915	-0.51666	10.0062	9.80346	3	-14	-7	1
3.92	2.72064	6.513841	8.42352	-9.2	-13.6	-11.7	1
3.925	5.22546	5.66364	7.9134	-10.1	-11.5	-13.6	1
3.93	5.2647	6.4746	8.38428	-7	-5.2	-12.2	1
3.935	3.39426	6.40266	8.63934	-10	3.9	-9.8	1
3.94	0.7455601	5.2974	8.894401	-16	9.5	-8.2	1
3.945	-1.15104	4.37526	8.82246	-18.6	10.5	-7.9	1
3.95	-1.26876	4.45374	8.82246	-17.6	7.7	-7.4	1
3.955	0.11118	5.0031	8.78322	-15.1	3.2	-7.7	1
3.96	1.45188	5.11428	8.85516	-15.3	1.1	-7.4	1
3.965	1.90314	5.04234	8.894401	-17.1	2	-7.4	1
3.97	1.26876	4.7088	9.00558	-18.7	3.2	-6.4	1
3.975	0.44472	4.525681	9.03828	-18.7	3.5	-5.8	1
3.98	0.22236	4.34256	9.2214	-17.7	2.9	-5.2	1
3.985	0.7455601	4.1202	9.2541	-15.3	0.7	-4	1
3.99	1.3407	3.93708	9.2541	-13.5	0.2	-3.9	1
3.995	1.71348	4.08096	9.110221	-11.6	0.6	-3.5	1
4	1.75272	4.23138	9.110221	-11	0.7	-3	1
4.005	1.53036	4.37526	8.96634	-10.2	1.7	-3	1
4.01	1.19028	4.23138	9.07752	-9.9	2.5	-2.6	1
4.015	0.8959801	4.23138	8.96634	-9	3.6	-2.3	1
4.02	0.8175	4.26408	9.00558	-8.5	3.7	-1.9	1
4.025	1.03986	4.15944	8.9271	-8.6	3	-1	1
4.03	1.00716	4.00902	9.03828	-8.6	2.4	-0.4	1
4.035	0.8175	4.15944	9.03828	-8.5	2.1	0.4	1
4.04	0.70632	4.26408	9.07752	-8	0.9	1	1
4.045	0.70632	4.23138	8.96634	-7.9	-0.2	1.6	1
4.05	0.8175	3.96978	9.110221	-7.7	-2.3	1.8	1
4.055	0.8567401	3.89784	9.07752	-7.5	-3.1	2.3	1
4.06	0.92868	4.00902	9.07752	-7.4	-3.2	2.5	1
4.065	1.0791	4.19214	9.14946	-6.7	-3.2	1.7	1
4.07	1.0791	4.30332	9.07752	-6.2	-3.8	1.8	1
4.075	1.00716	4.23138	9.110221	-6	-3.4	1.6	1
4.08	1.03986	4.04826	9.14946	-5.9	-3.5	1.6	1
4.085	1.15104	4.00902	9.18216	-5.3	-3.8	1.4	1
4.09	1.22952	3.89784	9.14946	-4.9	-3.8	1.3	1
4.095	1.30146	3.96978	9.14946	-3.7	-3.8	1	1
4.1	1.37994	3.96978	9.110221	-4.1	-3.4	0.5	1
4.105	1.26876	4.00902	9.110221	-4.2	-3.2	0.5	1
4.11	1.22952	4.00902	9.14946	-4.2	-3.2	0.7	1
4.115	1.15104	4.04826	9.14946	-4	-3.2	0	1
4.12	1.19028	4.15944	9.110221	-4.1	-2.9	-0.7	1
4.125	1.15104	4.23138	9.07752	-3.9	-2.8	-0.7	1
4.13	1.19028	4.19214	9.07752	-3.6	-2.1	-1.1	1
4.135	1.19028	4.15944	9.110221	-3.9	-1.4	-1.6	1
4.14	1.22952	4.1202	9.03828	-3.7	-1.4	-1.1	1
4.145	1.22952	4.1202	9.03828	-3.6	-0.9	-1.8	1
4.15	1.22952	4.08096	9.110221	-3.9	-0.4	-2.6	1
4.155	1.19028	4.1202	9.07752	-4	-0.1	-2.8	1
4.16	1.19028	4.15944	9.00558	-4.2	-0.2	-2.5	1
4.165	1.11834	4.19214	9.07752	-4.2	-0.1	-2.4	1
4.17	1.11834	4.08096	9.03828	-4.6	0	-2.6	1
4.175	1.0791	4.1202	9.03828	-5.1	0	-2.5	1
4.18	1.0791	4.08096	9.07752	-5.1	0	-2.7	1
4.185	1.0791	4.04826	9.03828	-4.6	-0.2	-2.5	1
4.19	0.96792	4.04826	9.07752	-4.5	0	-2	1
4.195	1.03986	4.00902	9.07752	-3.8	-0.2	-2.3	1
4.2	1.11834	3.93708	9.14946	-3.5	-0.4	-1.6	1
4.205	1.19028	3.96978	9.110221	-3.6	-0.2	-1.6	1
4.21	1.19028	3.93708	9.07752	-3	-0.2	-1.5	1
4.215	1.11834	4.04826	9.14946	-2.8	-0.6	-1.9	1
4.22	1.26876	3.93708	9.110221	-2.8	-0.5	-2.5	1
4.225	1.30146	3.8586	9.18216	-3	0.2	-2.5	1
4.23	1.22952	3.89784	9.18216	-2.5	0.8	-2.9	1
4.235	1.11834	3.93708	9.18216	-1.9	0.9	-3.7	1
4.24	1.15104	3.93708	9.2214	-1.3	1.2	-3.7	1
4.245	1.37994	3.78666	9.293341	-0.7	1.8	-3.7	1
4.25	1.49112	3.8259	9.2214	0	2	-3.7	1
4.255	1.49112	3.89784	9.14946	1.5	3.1	-5.2	1
4.26	1.30146	4.04826	9.110221	2.1	4.2	-6	1
4.265	1.11834	4.23138	9.07752	2	4.4	-6.7	1
4.27	1.00716	4.1202	9.110221	1.6	4.9	-7.2	1
4.275	0.8959801	3.93708	9.2541	1.7	4.5	-6.9	1
4.28	0.92868	3.8586	9.293341	3.4	4.9	-6.7	1
4.285	1.15104	3.78666	9.33258	5.4	4.6	-6.3	1
4.29	1.3407	3.75396	9.36528	7.5	5	-6.7	1
4.295	1.49112	3.78666	9.437221	10	5.1	-7.6	1
4.3	1.6023	3.64278	9.47646	12.5	6.3	-8.1	1
4.305	1.56306	3.67548	9.47646	15.9	7.5	-9.9	1
4.31	1.56306	3.71472	9.5484	19.6	8.4	-11.1	1
4.315	1.45188	3.8259	9.50916	24.2	9.5	-13	1
4.32	1.45188	4.00902	9.62034	29.3	11.2	-13.7	1
4.325	1.3407	4.23138	9.5484	35.7	12.2	-14.5	1
4.33	1.3407	4.34256	9.731521	43.9	13.1	-15.4	1
4.335	1.45188	4.26408	9.980041	52.7	13.7	-16.1	1
4.34	1.75272	3.89784	10.05852	66.5	14.6	-16.5	1
4.345	1.8639	3.38118	10.41822	81.7	16.6	-17.3	1
4.35	2.16474	3.8259	10.38552	98	20.2	-19.3	1
4.355	2.27592	4.7088	10.60134	110.4	25.9	-17.9	1
4.36	1.64154	4.66956	10.49016	115.5	33.3	-14.8	1
4.365	0.66708	3.96978	10.27434	121.3	38	-13	1
4.37	1.37994	3.96978	11.00028	131.8	41.1	-12.6	1
4.375	3.06072	3.60354	11.5431	140.4	46.4	-14.4	1
4.38	1.75272	3.19806	10.63404	141.1	55	-9.1	1
4.385	-0.0327	2.87106	10.5294	146	56.8	-8.5	1
4.39	0.40548	2.9757	10.81716	157.7	53.6	-13.4	1
4.395	1.90314	3.05418	10.81716	165.4	52.7	-17.7	1
4.4	2.75988	3.08688	10.71252	169	51.8	-18.7	1
4.405	3.1719	3.30924	10.67328	169.7	49.6	-21.4	1
4.41	3.28308	3.45966	9.875401	166.5	48.4	-24	1
4.415	3.65586	3.2373	10.71252	161.1	45.9	-24.7	1
4.42	3.21114	3.64278	11.5104	152.8	34.5	-24.5	1
4.425	1.37994	4.00902	11.94204	137.6	20.4	-22.1	1
4.43	0.40548	3.71472	13.06692	117.7	1.5	-18.6	1
4.435	7.50138	1.02678	15.86604	85.6	-24.9	-12.6	1
4.44	17.1348	-2.13204	15.39516	32.5	-65.2	26.1	1
4.445	19.86198	-3.16536	13.97598	-0.6	-63.9	63.1	1
4.45	15.71562	-2.17128	11.90934	-24.1	-31.7	77.8	1
4.455	8.65896	-2.60946	9.659581	-46.9	8.1	82.1	1
4.46	2.23668	-4.4145	8.42352	-61	11.7	88.3	1
4.465	0.63438	-4.7088	7.84146	-68.3	-8.5	95.5	1
4.47	2.42634	-2.87106	9.03828	-71.8	-32.9	97.5	1
4.475	3.4662	-1.02678	10.41822	-81	-42.6	94.2	1
4.48	2.60946	-0.6213	10.74522	-98	-38.8	86.8	1
4.485	0.92868	-0.73248	10.2024	-115.9	-34	77.9	1
4.49	-0.18312	-0.47742	9.76422	-130.2	-34.3	68.6	1
4.495	-0.22236	0.14388	8.9271	-143.1	-40	58.6	1
4.5	0.48396	0.51012	8.09652	-155.8	-49.9	44.7	1
4.505	1.15104	1.24914	7.62564	-161.3	-54.1	32.9	1
4.51	1.6023	2.46558	7.69758	-162.8	-57.3	20.2	1
4.515	1.97508	3.71472	7.11552	-166	-60.9	8.5	1
4.52	2.68794	3.71472	5.591701	-169.9	-64.8	2.1	1
4.525	3.65586	2.6487	4.21176	-169	-66.7	-1.4	1
4.53	3.6951	2.90376	3.11958	-158	-67.8	-4	1
4.535	3.4335	3.75396	1.73964	-142.3	-65.1	-3.7	1
4.54	3.50544	3.71472	1.62846	-125.5	-62.1	-2.1	1
4.545	2.68794	5.0031	3.55776	-104.3	-65	-0.4	1
4.55	1.93584	8.12922	5.99064	-78.7	-78.8	6.5	1
4.555	2.98224	10.5948	6.49422	-68.3	-89.3	15.7	1
4.56	5.85984	13.39392	3.6624	-59.3	-83.3	18.4	1
4.565	9.96696	18.95292	-0.07194	-19.4	-37.8	-2.2	1
4.57	-5.44782	22.96848	-11.5104	33.4	73	-52	1
4.575	-26.02266	27.97158	-13.28928	95.9	198.3	-88.9	1
4.58	-35.43372	48.47448	23.45898	188	238.2	-98.4	1
4.585	-33.93606	57.16614	29.63274	141.4	198.1	-79.2	1
4.59	-25.72182	35.4468	7.586401	-13	107.1	-30.2	1
4.595	-8.21424	-5.44782	4.3164	-139.1	49.2	-17.9	1
4.6	0.77826	-19.43034	3.26346	-119.5	17.3	-4.7	1
4.605	6.04296	-8.390821	6.2784	-28.3	0.5	14.4	1
4.61	6.82776	4.4145	12.92304	24.9	-1.4	24.3	1
4.615	2.83182	5.814061	12.96228	23.8	5.9	28	1
4.62	-1.45188	-0.25506	11.32728	-1.3	10.3	25.4	1
4.625	-3.76704	-2.0928	9.692281	-6.4	2.1	19.3	1
4.63	-3.61662	1.4715	10.5294	7.5	-12	14	1
4.635	-2.30862	5.0031	10.49016	12.9	-25.7	13.2	1
4.64	0.8175	5.591701	10.13046	9.3	-36.3	9	1
4.645	3.80628	5.07504	9.07752	1.5	-39.2	6.2	1
4.65	6.16068	6.25224	8.42352	-0.7	-31.6	4.4	1
4.655	6.75582	7.3248	8.894401	-0.3	-23.7	3.6	1
4.66	5.0358	6.62502	9.14946	-7.1	-13	2.1	1
4.665	2.05356	4.85268	9.00558	-14.5	-3.6	1.4	1
4.67	0.0327	4.00902	8.9271	-15.8	-0.2	1.6	1
4.675	-0.44472	4.45374	8.75052	-13.8	-0.4	0.4	1
4.68	0.5559	5.36934	8.82246	-10.8	-3.2	-0.9	1
4.685	2.19744	5.84676	8.67858	-10.6	-4.2	-2.7	1
4.69	2.9103	5.70288	8.711281	-12.6	-2.8	-4.2	1
4.695	2.23668	5.0031	8.82246	-15	-0.2	-4.4	1
4.7	0.92868	4.26408	9.07752	-17.6	2.6	-4.4	1
4.705	0.33354	4.08096	9.00558	-17.4	3.2	-4.5	1
4.71	0.37278	4.23138	9.110221	-14.7	1.7	-3.9	1
4.715	0.70632	4.55838	8.96634	-12.9	0.4	-3.2	1
4.72	0.8175	4.78074	8.894401	-11.6	-0.4	-2.1	1
4.725	0.92868	4.63686	8.96634	-11.2	-1	-0.4	1
4.73	0.77826	4.30332	9.03828	-10.7	-2.1	0.9	1
4.735	0.8959801	4.00902	9.110221	-10	-3.2	2.8	1
4.74	1.0791	3.89784	9.18216	-8.9	-3.9	3.2	1
4.745	1.3407	3.89784	9.110221	-7.9	-4.4	2.8	1
4.75	1.53036	3.89784	9.07752	-7.7	-4.5	2.6	1
4.755	1.45188	4.04826	9.03828	-7.9	-4.4	1.9	1
4.76	1.3407	4.19214	9.03828	-7.8	-4.4	1.8	1
4.765	1.26876	4.30332	8.9271	-8.6	-4.1	1.2	1
4.77	1.15104	4.26408	9.07752	-8.6	-4.1	1.1	1
4.775	1.15104	4.30332	9.00558	-9	-3.9	1.2	1
4.78	1.11834	4.26408	9.03828	-8.9	-4.2	0.4	1
4.785	1.11834	4.34256	9.00558	-8.4	-4.1	0.7	1
4.79	1.26876	4.19214	9.110221	-8.4	-4.4	0.2	1
4.795	1.3407	4.1202	8.96634	-7.9	-4.2	-0.2	1
4.8	1.37994	4.23138	9.03828	-7.7	-3.8	-1.1	1
4.805	1.37994	4.30332	9.03828	-7.8	-3	-1.1	1
4.81	1.49112	4.23138	8.96634	-6.7	-2.5	-1.6	1
4.815	1.53036	4.19214	9.00558	-6	-1.7	-1.8	1
4.82	1.53036	4.19214	9.03828	-6	-1.4	-2.1	1
4.825	1.45188	4.26408	8.96634	-5.7	-1	-2.5	1
4.83	1.37994	4.15944	9.07752	-4.9	0	-2.7	1
4.835	1.41264	4.04826	9.03828	-4.9	0.5	-2.5	1
4.84	1.53036	4.04826	9.110221	-4.4	0.9	-2.8	1
4.845	1.41264	4.15944	9.07752	-4.1	1.8	-2.8	1
4.85	1.41264	4.08096	9.03828	-4.6	2.4	-3.7	1
4.855	1.3407	4.15944	9.03828	-4.2	2.6	-3.7	1
4.86	1.41264	4.1202	9.07752	-4.3	2.8	-3.7	1
4.865	1.45188	4.00902	9.07752	-4.8	3	-4.4	1
4.87	1.37994	4.00902	9.07752	-4.5	3.2	-5.3	1
4.875	1.30146	4.08096	9.07752	-4.6	4.2	-5.7	1
4.88	1.26876	4.15944	9.07752	-4.6	4.2	-5.8	1
4.885	1.19028	4.26408	9.03828	-4.2	4.2	-5.6	1
4.89	1.26876	4.04826	9.07752	-3.9	4.2	-5.7	1
4.895	1.26876	4.08096	9.110221	-3.1	4.7	-6.4	1
4.9	1.22952	4.15944	9.110221	-2.3	4.4	-6.5	1
4.905	1.22952	4.23138	9.110221	-1.2	3.8	-6.2	1
4.91	1.19028	4.19214	9.14946	-0.2	4.2	-6.7	1
4.915	1.19028	4.15944	9.110221	0.4	4	-7.3	1
4.92	1.15104	4.1202	9.14946	1.6	3.9	-7.4	1
4.925	1.15104	4.15944	9.18216	3.1	3.5	-7.5	1
4.93	1.11834	4.08096	9.18216	4.5	3.7	-7.4	1
4.935	1.03986	4.1202	9.14946	5.6	3.7	-7.6	1
4.94	1.0791	4.00902	9.2214	7.9	3.1	-7.4	1
4.945	1.03986	3.93708	9.293341	10.5	2.3	-8.4	1
4.95	1.15104	3.71472	9.437221	13.7	1.6	-9.1	1
4.955	1.19028	3.5643	9.437221	18	0.4	-10	1
4.96	1.19028	3.8586	9.5811	24.2	-0.5	-11.6	1
4.965	1.19028	4.30332	9.62034	32.3	-1.8	-11.6	1
4.97	1.03986	4.34256	9.5484	40.9	-3.1	-12.8	1
4.975	1.30146	4.7088	9.50916	46.6	-3	-13.3	1
4.98	1.56306	5.04234	9.5484	48	-1.5	-13.2	1
4.985	1.30146	4.89192	9.47646	46.7	-0.2	-14.4	1
4.99	1.03986	4.63686	9.33258	45.3	0.9	-14.4	1
4.995	1.15104	4.63686	9.62034	47.3	-0.8	-16.1	1
5	1.3407	4.81998	9.5811	47.1	-3.9	-17.9	1
5.005	-0.22236	4.63686	9.83616	46.3	-6.6	-18.5	1
5.01	-0.77826	3.78666	9.40452	44.2	-12.2	-22.7	1
5.015	3.24384	3.89784	9.62034	46.4	-21.3	-28.6	1
5.02	3.21114	3.96978	9.80346	47.8	-20.1	-35.8	1
5.025	0.2943	4.08096	9.00558	45.9	-14.2	-36.2	1
5.03	-0.14388	4.19214	8.9271	47.2	-16.9	-35	1
5.035	1.19028	4.7088	9.2541	51	-23.1	-37.3	1
5.04	1.45188	4.93116	9.2541	50.4	-30.6	-41.3	1
5.045	1.26876	4.55838	9.110221	47.3	-41.7	-45.7	1
5.05	1.56306	4.37526	9.2541	44.5	-50.6	-49.4	1
5.055	1.71348	4.45374	9.293341	40.8	-58.1	-53.8	1
5.06	1.93584	4.7088	9.5484	35.6	-63.9	-59.6	1
5.065	1.67424	4.4145	9.47646	27.3	-65	-67.6	1
5.07	1.22952	3.8586	9.18216	16.6	-66.7	-74.1	1
5.075	1.15104	3.49236	8.67858	6.3	-71.2	-79.5	1
5.08	1.26876	3.30924	8.35158	-4.5	-78.8	-88.4	1
5.085	1.3407	3.08688	7.69758	-13.6	-83.5	-94.2	1
5.09	1.97508	2.0601	5.99064	-24.9	-86.2	-100.3	1
5.095	3.1719	0.14388	4.53876	-34.3	-84.4	-109.2	1
5.1	4.10712	0.25506	5.44128	-27.3	-79	-116.6	1
5.105	3.65586	2.943	5.80752	-19.8	-69.7	-119.2	1
5.11	3.4335	5.44782	5.36934	-17.7	-59.9	-118.7	1
5.115	3.32232	7.46868	5.73558	-17.4	-48.4	-120.6	1
5.12	1.8639	10.3005	6.605401	-14.6	-39.5	-123.5	1
5.125	0.77826	12.36714	6.53346	-16.1	-36.4	-123.4	1
5.13	1.41264	12.55026	6.09528	-22.1	-32.1	-123.6	1
5.135	1.15104	11.18994	6.06258	-26.6	-26.8	-125.8	1
5.14	0.8959801	9.312961	6.53346	-29.9	-24.8	-122.9	1
5.145	1.15104	7.54062	7.62564	-31.2	-25.1	-117.3	1
5.15	0.51666	5.70288	8.75052	-34.8	-24.2	-113.1	1
5.155	-0.59514	4.19214	9.5484	-41.7	-23.8	-109.5	1
5.16	-0.96792	2.79258	10.01928	-47.3	-24.9	-107.2	1
5.165	-0.8959801	1.72656	9.980041	-53.2	-25.1	-105	1
5.17	-0.48396	1.13796	9.9081	-57	-22.7	-101.5	1
5.175	0.77826	1.58268	11.07222	-57.5	-19.5	-96.3	1
5.18	0.66708	2.3544	10.45746	-63.3	-12.3	-85.4	1
5.185	0.2943	3.34848	9.9081	-66.1	-4.7	-73.8	1
5.19	-1.30146	4.63686	9.33258	-66.2	3.5	-58.8	1
5.195	-3.35502	6.10836	8.67858	-63.3	10	-42	1
5.2	-4.10712	6.65772	8.5674	-56.2	8.4	-23.5	1
5.205	-3.4662	6.10836	8.85516	-47	1.9	-4.9	1
5.21	-1.75272	4.45374	9.2541	-41	-3.5	7.5	1
5.215	-0.96792	3.5643	9.293341	-33.8	-7.3	17.7	1
5.22	-0.33354	3.45966	9.62034	-26	-11.4	25.6	1
5.225	0.70632	3.8586	9.76422	-19.1	-15.1	30.2	1
5.23	2.34786	3.8259	9.9081	-15.6	-17.4	30.8	1
5.235	3.4662	3.49236	9.947341	-12.6	-17.5	28	1
5.24	3.61662	3.16536	10.01928	-10.1	-15.2	22.1	1
5.245	3.02148	3.01494	9.9081	-8.1	-11.6	15.8	1
5.25	2.49828	3.16536	9.5484	-6.1	-8.5	9.8	1
5.255	2.01432	4.08096	9.18216	-3.5	-5.6	5	1
5.26	1.79196	4.93116	8.96634	-2.7	-4.6	3	1
5.265	1.45188	5.25816	8.75052	-3.4	-3.4	1.9	1
5.27	1.15104	5.11428	8.75052	-4.3	-1.7	0.9	1
5.275	0.8567401	4.74804	8.78322	-5.6	-1.1	0.7	1
5.28	0.77826	4.59762	8.75052	-6.9	-0.9	0.7	1
5.285	0.7455601	4.63686	8.711281	-7.7	-0.9	1.1	1
5.29	0.70632	4.81998	8.711281	-8.1	-1.4	2.8	1
5.295	0.7455601	4.78074	8.78322	-9.8	-2	3.5	1
5.3	0.8567401	4.63686	8.82246	-10.9	-2.2	3.7	1
5.305	1.00716	4.45374	8.9271	-11.6	-2.3	4	1
5.31	1.30146	4.37526	8.9271	-11.9	-2.2	3.8	1
5.315	1.49112	4.37526	8.9271	-12.2	-1.6	2.6	1
5.32	1.56306	4.34256	9.03828	-12.5	-0.9	1.7	1
5.325	1.49112	4.30332	9.110221	-13.1	-0.3	0.2	1
5.33	1.37994	4.23138	9.07752	-13	0	-0.8	1
5.335	1.37994	4.23138	8.96634	-13	0.5	-1.4	1
5.34	1.15104	4.19214	9.03828	-13.2	1.4	-1.4	1
5.345	0.96792	4.30332	9.00558	-12.8	1.6	-2.3	1
5.35	0.92868	4.26408	9.00558	-11.9	1.4	-2.3	1
5.355	1.00716	4.1202	9.110221	-10.9	0.9	-2.1	1
5.36	1.0791	4.04826	9.14946	-10	1.1	-2.3	1
5.365	1.0791	3.96978	9.110221	-8.9	0.4	-2.5	1
5.37	1.15104	3.96978	9.2214	-7.9	0.7	-2.6	1
5.375	1.0791	4.04826	9.110221	-6.6	0.7	-2.8	1
5.38	1.11834	4.08096	9.14946	-5.6	0.9	-2.8	1
5.385	1.11834	4.1202	9.110221	-4.9	0.4	-2.9	1
5.39	1.19028	4.15944	9.03828	-3.4	0.3	-3.1	1
5.395	1.26876	4.19214	9.07752	-2.8	0.6	-2.9	1
5.4	1.26876	4.15944	9.18216	-2.2	1	-3.2	1
5.405	1.30146	4.15944	9.14946	-1.6	1.9	-3.3	1
5.41	1.26876	4.1202	9.110221	-1.7	2.2	-3.4	1
5.415	1.30146	4.26408	9.00558	-1.3	2.3	-3.2	1
5.42	1.22952	4.30332	9.00558	-1.1	1.8	-3.5	1
5.425	1.15104	4.37526	9.00558	-1.4	3.1	-3.8	1
5.43	1.19028	4.37526	9.03828	-1.8	3.6	-3.7	1
5.435	1.22952	4.37526	8.894401	-1.9	3.9	-4	1
5.44	1.22952	4.26408	9.00558	-2.2	4.5	-4.3	1
5.445	1.22952	4.1202	9.110221	-2.8	4.9	-4.6	1
5.45	1.0791	4.04826	9.18216	-3.1	5	-5.5	1
5.455	1.03986	4.04826	9.18216	-3	5.1	-6	1
5.46	0.92868	4.08096	9.2541	-1.6	5	-5.8	1
5.465	0.92868	4.08096	9.110221	0.1	4.7	-5.6	1
5.47	0.8959801	4.04826	9.293341	1.7	4.6	-5.3	1
5.475	0.8959801	4.08096	9.2214	3.9	3.5	-5.1	1
5.48	0.8959801	4.04826	9.18216	5.9	3.2	-5	1
5.485	0.77826	4.26408	9.14946	8.7	2.3	-5	1
5.49	0.51666	4.1202	9.110221	11.1	1.5	-5.3	1
5.495	0.40548	3.71472	9.2214	13.8	-0.3	-6.9	1
5.5	0.44472	4.04826	9.33258	20.1	-2.8	-7.5	1
5.505	0.66708	4.48644	9.40452	25.2	-5.4	-7.3	1
5.51	0.8175	4.30332	9.5811	29.3	-6.4	-7.2	1
5.515	0.8175	4.26408	9.47646	33.1	-7.4	-7	1
5.52	0.96792	4.66956	9.5484	37.7	-7	-7.9	1
5.525	1.03986	4.81998	9.47646	40.3	-5.6	-8.6	1
5.53	0.92868	4.63686	9.50916	40.3	-3.9	-8.1	1
5.535	0.77826	4.74804	9.5484	40.6	-3.8	-7.6	1
5.54	0.7455601	5.04234	9.437221	39.6	-6.6	-7.4	1
5.545	0.77826	5.18622	9.36528	38	-11	-8.4	1
5.55	0.92868	5.11428	9.47646	37.1	-15.2	-10.2	1
5.555	1.0791	4.74804	9.437221	34.3	-18.3	-10.2	1
5.56	0.22236	4.81998	9.293341	30.6	-21.9	-5.9	1
5.565	-1.79196	5.0031	9.14946	29.4	-27.1	-5.9	1
5.57	-3.58392	4.93116	8.78322	26.8	-33.2	-11.3	1
5.575	-2.57022	5.591701	9.293341	25	-47.1	-23.3	1
5.58	1.26876	5.886	8.9271	21.4	-63.2	-31.7	1
5.585	2.87106	5.63094	9.14946	19.4	-72.5	-39.3	1
5.59	1.49112	5.04234	8.96634	14.7	-74.4	-47.3	1
5.595	0.18312	5.22546	9.03828	12.9	-75.7	-54.3	1
5.6	0.14388	5.66364	9.07752	9.6	-83	-66.2	1
5.605	0.63438	5.92524	9.03828	4.6	-90.9	-76.5	1
5.61	0.70632	5.74212	8.67858	-2.3	-95.9	-86.8	1
5.615	0.33354	5.886	8.35158	-7.7	-100.1	-97.1	1
5.62	0.22236	6.69696	8.27964	-10.3	-102.6	-110.1	1
5.625	0.33354	7.985341	7.952641	-14	-102.9	-128.7	1
5.63	-0.2943	9.16254	8.75052	-15.5	-93.8	-151.6	1
5.635	-1.41264	10.52286	9.731521	-21	-81.6	-176.8	1
5.64	-2.57022	11.48424	9.5811	-31.2	-73.7	-197.4	1
5.645	-1.79196	11.445	8.711281	-43.7	-73.7	-211.2	1
5.65	1.30146	9.9735	6.572701	-53.6	-77	-222.1	1
5.655	3.21114	7.985341	3.59046	-58.1	-75.9	-229.6	1
5.66	3.61662	5.591701	0.64746	-50.8	-67.8	-234.5	1
5.665	4.40142	3.38118	-0.7978801	-35.7	-62.5	-237.2	1
5.67	6.04296	2.42634	0.07194	-10.7	-57.8	-234.6	1
5.675	7.50138	3.12612	2.72064	13.2	-52.2	-228.4	1
5.68	8.06382	4.48644	4.89846	25.6	-48.2	-218.6	1
5.685	8.32542	4.15944	4.86576	24.8	-43.9	-205.3	1
5.69	8.6982	1.28184	2.90376	19.1	-38.8	-192	1
5.695	8.475841	-1.87698	0.9744601	22.5	-33.3	-179.4	1
5.7	8.436601	-3.60354	1.6677	38.9	-28.6	-167.7	1
5.705	9.03174	-1.90968	11.94204	62.5	-34	-153.5	1
5.71	6.867	7.17438	27.55956	61.6	-64.2	-126.7	1
5.715	1.64154	12.47832	21.31386	12.2	-73.4	-113.2	1
5.72	0.51666	0.69324	12.66798	-60.2	-53.9	-121.8	1
5.725	-4.06788	-8.502001	9.692281	-87.9	-55	-132.5	1
5.73	-8.920561	-6.03642	9.40452	-66.3	-70.5	-136.3	1
5.735	-6.53346	2.27592	10.74522	-44.5	-99.4	-137.7	1
5.74	0.8175	6.991261	9.692281	-49.2	-108.5	-143.5	1
5.745	4.10712	5.70288	10.2024	-59.8	-95.5	-142.7	1
5.75	4.85268	5.0031	9.875401	-66.7	-78	-135.5	1
5.755	4.5126	5.95794	9.659581	-66.2	-51.6	-130.2	1
5.76	1.79196	6.14106	9.659581	-67.4	-30.1	-121.1	1
5.765	-2.08626	5.36934	9.5484	-71.1	-14.7	-102.2	1
5.77	-5.22546	4.4145	9.36528	-70.4	-0.5	-74.2	1
5.775	-8.475841	4.4145	8.35158	-66.7	6.5	-49.6	1
5.78	-9.37182	5.814061	7.985341	-53	3	-24.2	1
5.785	-5.63748	6.991261	8.495461	-33.6	-14	0	1
5.79	-0.92868	6.06912	9.2541	-25.6	-26.2	11.6	1
5.795	2.42634	4.19214	9.62034	-23.6	-30.3	16.8	1
5.8	3.02148	3.05418	9.731521	-21.5	-28.7	21.7	1
5.805	1.71348	3.01494	9.9081	-17.7	-27.6	26.2	1
5.81	1.22952	3.5316	10.01928	-14.2	-28.5	27.5	1
5.815	2.72064	3.93708	9.83616	-10.5	-28.8	25	1
5.82	4.62378	4.1202	9.731521	-6.9	-26.1	17.7	1
5.825	4.66302	4.00902	9.5811	-6.8	-20.5	12.5	1
5.83	3.24384	3.78666	9.40452	-8	-13.8	7.9	1
5.835	1.53036	4.08096	9.14946	-9.1	-9.2	4.8	1
5.84	0.70632	4.48644	8.894401	-8.5	-7.6	2.3	1
5.845	0.63438	4.963861	8.75052	-8.1	-7.4	0.1	1
5.85	1.26876	5.0031	8.894401	-8.2	-7.7	-0.9	1
5.855	1.71348	4.85268	8.78322	-9.5	-6.9	-1.7	1
5.86	1.79196	4.7088	8.711281	-10.5	-5.2	-1.6	1
5.865	1.6023	4.81998	8.63934	-11.2	-4.6	-2.2	1
5.87	1.45188	4.66956	8.85516	-13.3	-1.8	-3.2	1
5.875	1.30146	4.525681	8.82246	-15	-0.9	-4.1	1
5.88	0.92868	4.59762	8.67858	-16.6	-0.6	-4.9	1
5.885	0.59514	4.78074	8.82246	-16.8	-0.4	-5.1	1
5.89	0.48396	4.7088	8.85516	-17.8	-0.5	-4.6	1
5.895	0.44472	4.59762	8.894401	-18.1	-1.1	-3	1
5.9	0.66708	4.30332	9.00558	-17.5	-1.8	-1.9	1
5.905	0.77826	4.23138	9.00558	-16.7	-2.7	-1.5	1
5.91	0.96792	4.15944	9.110221	-15.8	-3.5	-1.7	1
5.915	1.3407	4.1202	9.2214	-14.7	-4.1	-1.9	1
5.92	1.49112	4.00902	9.110221	-14.2	-2.5	-2.5	1
5.925	1.45188	4.1202	9.14946	-13.5	-2.1	-2.6	1
5.93	1.22952	4.19214	9.110221	-13.2	-1.4	-2.1	1
5.935	0.92868	4.15944	9.110221	-12.7	-1.4	-2.1	1
5.94	0.77826	4.1202	9.14946	-11.4	-0.9	-2.1	1
5.945	0.8175	3.96978	9.2214	-10	-1.2	-2.3	1
5.95	1.03986	3.96978	9.2214	-8.9	-2.1	-2.3	1
5.955	1.15104	4.04826	9.18216	-7.4	-2.3	-2.5	1
5.96	1.19028	4.08096	9.14946	-6.4	-2.1	-2.6	1
5.965	1.11834	4.1202	9.18216	-5.6	-2	-3.2	1
5.97	1.19028	4.1202	9.110221	-5.3	-2.1	-3.3	1
5.975	1.15104	4.19214	9.110221	-4.4	-2	-4.1	1
5.98	1.26876	4.1202	9.18216	-4.5	-1.3	-4.4	1
5.985	1.26876	4.04826	9.110221	-4.6	-0.6	-4.8	1
5.99	1.30146	4.19214	9.110221	-3.7	-0.4	-4.6	1
5.995	1.26876	4.30332	9.07752	-3.6	0.4	-5.2	1
6	1.30146	4.15944	9.07752	-4.1	1	-5.3	1
6.005	1.22952	4.19214	9.110221	-3.7	1.3	-5.6	1
6.01	1.26876	4.19214	9.03828	-3.7	1.3	-5.7	1
6.015	1.19028	4.30332	8.96634	-2.7	1	-6.3	1
6.02	1.19028	4.37526	9.03828	-2.8	2.6	-6	1
6.025	1.11834	4.30332	8.96634	-3	3	-6.3	1
6.03	1.0791	4.23138	9.110221	-2.7	3.5	-5.6	1
6.035	1.0791	4.1202	9.14946	-2.1	3.7	-5.2	1
6.04	1.0791	4.23138	9.14946	-1.4	4.1	-4.6	1
6.045	1.0791	4.37526	9.07752	0	3.7	-4.3	1
6.05	0.8959801	4.08096	9.18216	2.1	3.5	-4.9	1
6.055	0.92868	3.89784	9.18216	5.8	1.1	-6.3	1
6.06	1.0791	4.34256	9.2541	10.6	-0.1	-7.5	1
6.065	1.30146	4.63686	9.437221	14.5	-0.5	-8.1	1
6.07	1.03986	4.19214	9.40452	15.5	-0.6	-8.6	1
6.075	0.8175	4.26408	9.293341	18.8	-0.1	-9	1
6.08	1.15104	4.59762	9.40452	25	1.4	-9.5	1
6.085	1.15104	4.66956	9.36528	26.3	2.4	-10.4	1
6.09	1.26876	4.55838	9.437221	26.1	2.1	-11.7	1
6.095	1.30146	4.525681	9.36528	26.1	2.5	-12.6	1
6.1	0.92868	4.55838	9.293341	25.1	3.5	-11.7	1
6.105	0.70632	4.66956	9.33258	25.1	1.3	-12	1
6.11	0.48396	4.59762	9.36528	25.9	-0.1	-12.1	1
6.115	0.22236	4.55838	9.33258	27.5	-1.1	-12.6	1
6.12	-0.18312	4.63686	9.40452	28.6	-2.3	-12.1	1
6.125	0.44472	4.48644	9.62034	29.2	-4.8	-12.4	1
6.13	0.2943	4.525681	9.03828	27	-6.9	-8.9	1
6.135	-1.00716	4.48644	9.2541	26.7	-8.4	-5.8	1
6.14	-2.27592	4.66956	9.18216	24.2	-10.6	-10.2	1
6.145	0.25506	4.7088	9.18216	23.1	-16.4	-14.5	1
6.15	1.22952	4.85268	9.33258	22.1	-20.2	-16.6	1
6.155	-0.2943	5.33664	9.50916	19.3	-21.4	-21.5	1
6.16	-1.22952	5.48052	9.50916	15.9	-25.9	-27.9	1
6.165	-2.01432	5.92524	9.50916	12.8	-33.2	-36.4	1
6.17	-2.3871	6.513841	8.67858	8.4	-44	-46.2	1
6.175	-1.82466	6.95202	8.495461	4.2	-60.2	-57.5	1
6.18	0.25506	7.13514	8.057281	-0.9	-76	-71.2	1
6.185	0.5559	7.42944	7.69758	-5.3	-83.1	-86.6	1
6.19	-0.37278	8.64588	8.12922	-4.8	-78.4	-112.2	1
6.195	-1.56306	10.3005	9.110221	-5.9	-68.4	-138.5	1
6.2	-2.49828	11.26188	10.16316	-14	-60	-163.8	1
6.205	-2.94954	11.7393	10.74522	-26.6	-57.3	-183.6	1
6.21	-1.22952	11.33382	10.09122	-45	-65.5	-191.8	1
6.215	3.4662	9.456841	6.9324	-64.5	-75.3	-193.6	1
6.22	6.422281	6.219541	4.10058	-71.1	-74.4	-193.1	1
6.225	6.16068	4.15944	2.10588	-64.8	-66.7	-193	1
6.23	5.18622	3.96978	1.92276	-48.4	-63.7	-189	1
6.235	5.5263	4.89192	2.43288	-31.1	-68.9	-182.4	1
6.24	6.38304	5.11428	3.08034	-17.8	-78.6	-171.6	1
6.245	7.017421	4.45374	3.44658	-10.9	-82.3	-163.5	1
6.25	6.605401	3.8259	3.08034	-5.3	-79.5	-157	1
6.255	5.67018	3.64278	2.86452	2.6	-74.3	-150.9	1
6.26	4.7742	3.60354	3.37464	12.5	-70.6	-147.1	1
6.265	3.91746	3.67548	4.35564	23.5	-72.6	-141.6	1
6.27	3.4335	4.08096	5.15352	29.7	-77.2	-136.9	1
6.275	3.87822	4.37526	5.76828	33.3	-81.8	-132.7	1
6.28	4.62378	4.59762	6.38958	35.7	-81.3	-129.5	1
6.285	5.2647	4.59762	7.952641	36.8	-75.8	-127.4	1
6.29	4.963861	5.18622	13.61628	34.5	-69.4	-123	1
6.295	3.02148	7.213621	18.84174	21.4	-64.4	-118.8	1
6.3	2.01432	5.99718	15.86604	-12	-55.3	-119.4	1
6.305	1.26876	-1.1772	11.58234	-46	-46.7	-120.7	1
6.31	-0.63438	-6.03642	11.8701	-52.2	-52.2	-120.4	1
6.315	-0.2943	-4.19214	13.32198	-41.2	-61.2	-120.4	1
6.32	2.49828	-1.54344	14.59728	-39.4	-56.9	-126.4	1
6.325	3.39426	-2.13204	13.36122	-51.1	-42.4	-127.5	1
6.33	2.53752	-3.5643	12.23634	-59.6	-27.7	-119.4	1
6.335	0.44472	-2.6814	10.74522	-56.7	-13	-107	1
6.34	-2.1255	0.07194	9.5484	-47	2.4	-94	1
6.345	-4.5126	3.05418	10.92834	-32.5	14.1	-77.8	1
6.35	-5.93178	5.519761	9.76422	-21.9	18.4	-50.6	1
6.355	-5.97102	6.40266	9.5484	-14.7	17.4	-28.7	1
6.36	-4.44066	6.36342	9.33258	-7.6	10	-10.5	1
6.365	-1.3407	5.48052	9.36528	-2.6	-2.4	5.9	1
6.37	1.03986	4.1202	9.437221	-2.2	-9	12.9	1
6.375	1.37994	3.38118	9.2541	-2.1	-10.4	17.4	1
6.38	0.40548	3.5643	9.07752	-0.6	-10.2	20.5	1
6.385	-0.8175	4.30332	9.110221	1.3	-12.3	24	1
6.39	-1.71348	4.74804	9.07752	2.4	-16	26.9	1
6.395	-1.30146	4.93116	8.96634	2.5	-20.3	30.8	1
6.4	0.5559	4.89192	9.2214	2	-28	30.5	1
6.405	2.34786	4.525681	9.293341	-0.5	-31.3	27.4	1
6.41	3.7278	4.19214	9.14946	-4.4	-30.4	23.8	1
6.415	4.4799	4.19214	9.14946	-6.6	-27.3	19.1	1
6.42	4.29024	4.4145	9.110221	-8.9	-21.2	15.3	1
6.425	3.58392	4.59762	8.96634	-12.2	-13.2	9.9	1
6.43	2.60946	4.81998	8.9271	-14.7	-8.5	5.3	1
6.435	1.82466	5.07504	8.82246	-15.8	-5.1	0.9	1
6.44	1.3407	5.2974	8.75052	-17.2	-2.6	-2.7	1
6.445	1.15104	5.40858	8.63934	-18.2	-1	-4.3	1
6.45	1.19028	5.2974	8.711281	-19.4	0.3	-5.5	1
6.455	1.15104	4.963861	8.75052	-20.4	0.9	-5.7	1
6.46	1.03986	4.48644	8.894401	-21.9	1.5	-5.6	1
6.465	0.63438	4.23138	9.00558	-21.8	1.4	-5.9	1
6.47	0.48396	3.96978	9.14946	-21.2	1.7	-4.9	1
6.475	0.14388	4.1202	9.110221	-19.8	0.5	-3.7	1
6.48	0.11118	4.15944	9.03828	-17.8	-0.4	-3	1
6.485	0.18312	3.8259	9.110221	-16.6	-2.5	-2.1	1
6.49	0.48396	3.34848	9.36528	-15.8	-4.8	-1.4	1
6.495	0.7455601	3.34848	9.2541	-14.7	-7.3	-1.2	1
6.5	1.0791	4.04826	9.2214	-12.8	-8.4	-1.9	1
6.505	1.41264	4.34256	9.18216	-10.6	-8.8	-2.2	1
6.51	1.49112	3.96978	9.14946	-11.4	-7.7	-2.8	1
6.515	1.3407	3.8586	9.07752	-11.6	-7	-3.2	1
6.52	1.19028	4.23138	9.03828	-10.3	-6.2	-4.2	1
6.525	1.26876	4.45374	9.07752	-9.1	-5.3	-5.3	1
6.53	1.19028	4.525681	8.96634	-9	-5.3	-4.7	1
6.535	1.37994	4.4145	9.03828	-8.8	-4.1	-4.7	1
6.54	1.45188	4.30332	9.03828	-8.2	-3.2	-4.6	1
6.545	1.49112	4.23138	9.03828	-8	-2.4	-5.3	1
6.55	1.3407	4.26408	9.07752	-7.1	-1.6	-5.1	1
6.555	1.26876	4.30332	9.03828	-6.9	-0.4	-5.4	1
6.56	1.22952	4.37526	9.00558	-5.7	-0.9	-6	1
6.565	1.19028	4.30332	9.110221	-4.7	-0.2	-5.8	1
6.57	1.19028	4.15944	9.07752	-3.6	0	-5.4	1
6.575	1.19028	4.15944	9.14946	-2.7	0.3	-5.6	1
6.58	1.19028	4.15944	9.07752	-1.7	0.7	-5.6	1
6.585	1.22952	4.15944	9.07752	0	0.4	-5.1	1
6.59	1.11834	4.26408	9.07752	1.2	0.8	-5	1
6.595	1.11834	4.37526	9.00558	2	0.4	-5	1
6.6	1.0791	4.30332	9.03828	4.5	0.1	-5.5	1
6.605	1.0791	4.48644	9.18216	8.1	-0.5	-6	1
6.61	1.22952	4.525681	9.293341	13.6	-2.4	-6.6	1
6.615	1.41264	4.63686	9.33258	18.1	-4.2	-6.3	1
6.62	1.22952	4.63686	9.36528	21	-3.2	-7.8	1
6.625	1.0791	4.63686	9.47646	23.8	-2.3	-8.8	1
6.63	1.0791	4.37526	9.5484	25.6	-1.1	-10	1
6.635	0.77826	4.4145	9.62034	27.7	-0.9	-11.9	1
6.64	0.66708	4.55838	9.50916	28.9	-1.2	-12.6	1
6.645	0.77826	4.74804	9.40452	29.2	-1.8	-12.3	1
6.65	1.00716	4.7088	9.76422	29.7	-3	-12.7	1
6.655	0.37278	4.7088	9.83616	29.4	-3.7	-13.6	1
6.66	-0.48396	4.525681	9.659581	28.1	-5.4	-14.5	1
6.665	0	4.78074	9.293341	27.5	-8.7	-15.8	1
6.67	1.22952	5.14698	8.894401	27.7	-10.5	-15.4	1
6.675	1.03986	5.33664	8.75052	23.3	-7.5	-10	1
6.68	0.51666	5.70288	9.03828	17.9	-7.1	-5.1	1
6.685	0.0327	5.84676	9.2214	10.7	-12.2	-5.1	1
6.69	-0.66708	5.591701	9.5811	4.4	-17.9	-7.2	1
6.695	-1.15104	5.25816	9.692281	-2.1	-24.9	-10	1
6.7	-1.64154	5.11428	9.62034	-8.1	-33	-13.6	1
6.705	-2.3871	5.07504	9.50916	-13.6	-41.2	-18.6	1
6.71	-3.61662	5.33664	9.692281	-16.5	-48.3	-25.3	1
6.715	-3.32232	6.33072	8.600101	-19.9	-55.7	-36.1	1
6.72	-5.0031	7.87416	7.84146	-14.2	-47.7	-63.3	1
6.725	-10.5621	8.979421	10.92834	-8.9	-29.3	-100	1
6.73	-12.58296	10.70598	10.60134	-25.2	-34.4	-128.9	1
6.735	-10.75176	11.40576	11.03952	-42	-51.4	-161.9	1
6.74	-7.1286	11.51694	10.38552	-57.5	-62.5	-185.7	1
6.745	-2.87106	11.22264	7.9134	-70.8	-70.4	-202.5	1
6.75	1.3407	10.15662	5.40858	-76	-73.5	-212.8	1
6.755	3.50544	8.86824	3.3354	-73	-70.2	-218.9	1
6.76	4.62378	8.390821	2.3544	-62	-66.4	-219.3	1
6.765	6.23262	8.979421	2.57676	-46.8	-67.9	-213.1	1
6.77	8.06382	9.751141	3.55776	-30	-68.5	-199	1
6.775	9.2214	9.86232	4.02864	-21.7	-64.9	-186.7	1
6.78	9.37182	8.979421	3.6624	-17.7	-56.9	-171.7	1
6.785	8.9925	7.39674	2.21052	-13.7	-47.1	-157.3	1
6.79	8.50854	5.22546	0.50358	-4.8	-36.4	-144	1
6.795	7.87416	3.38118	0.0327	13.2	-25.4	-131.1	1
6.8	6.82776	3.12612	1.12488	35.1	-22.4	-120.1	1
6.805	5.93178	4.37526	3.3027	54.4	-25.9	-108.5	1
6.81	6.04296	5.44782	4.71534	64.4	-32.8	-96.2	1
6.815	6.82776	5.63094	5.15352	67.4	-35.7	-85.6	1
6.82	7.05666	4.963861	5.04234	69.3	-28.1	-77.6	1
6.825	6.75582	4.00902	4.75458	71.5	-16.7	-72.8	1
6.83	5.93178	3.67548	8.67858	78.3	-13.6	-68.3	1
6.835	4.251	6.62502	19.56768	81.7	-27.3	-59.9	1
6.84	0.59514	11.445	22.43874	49.9	-52.8	-46.3	1
6.845	2.01432	5.886	12.05322	-17.9	-50.8	-44.9	1
6.85	4.32948	-4.4145	9.731521	-47.1	-45.9	-56	1
6.855	1.53036	-7.72374	10.2024	-40.6	-48.5	-64.6	1
6.86	-1.79196	-5.11428	12.1971	-23.9	-57	-64	1
6.865	0.44472	-1.7985	14.62998	-21.9	-71.7	-64.3	1
6.87	5.8206	-1.5042	15.86604	-34.8	-71.4	-75.9	1
6.875	5.59824	-5.40858	14.01522	-57.9	-46.3	-87.9	1
6.88	4.5126	-8.2404	14.62998	-75.4	-17.9	-91.2	1
6.885	3.9894	-7.213621	13.61628	-77	-3	-88.5	1
6.89	1.03986	-4.34256	11.61504	-70.2	15	-81.9	1
6.895	-4.02864	-0.21582	10.2351	-53.6	30.5	-68.3	1
6.9	-8.547781	5.2974	9.80346	-33.6	32.9	-53.2	1
6.905	-8.9925	10.63404	9.83616	-16.2	22.6	-30.1	1
6.91	-5.0358	12.07284	9.9081	-7	7.4	-6	1
6.915	0.07194	7.54062	9.83616	-9.2	-4.9	3.9	1
6.92	3.28308	1.43226	9.2541	-19.9	-10.3	8.3	1
6.925	3.58392	-0.95484	9.110221	-19.3	-9.4	11.5	1
6.93	2.1255	0.2943	9.5811	-5.8	-4.9	14	1
6.935	-0.8567401	3.05418	9.62034	1.9	-3.5	16.7	1
6.94	-2.57022	5.18622	9.50916	3.4	-7.5	18.1	1
6.945	-1.75272	5.591701	9.2541	1.8	-15.2	18.5	1
6.95	0.59514	4.63686	9.293341	-0.2	-22.7	17.8	1
6.955	2.1255	3.8259	9.293341	-2.1	-27.7	16.8	1
6.96	2.23668	3.60354	9.2541	-3.1	-27.3	16.7	1
6.965	1.82466	4.08096	8.96634	-3.9	-25.2	15.4	1
6.97	1.71348	5.04234	8.894401	-4.2	-23.8	13.7	1
6.975	1.8639	5.70288	8.67858	-4.6	-22.1	11.8	1
6.98	2.05356	5.63094	8.78322	-7.4	-19.6	9.1	1
6.985	1.93584	5.14698	8.67858	-10.5	-17.7	6.7	1
6.99	1.75272	5.0031	8.75052	-11.4	-15.4	4.6	1
6.995	1.71348	4.89192	8.75052	-12.9	-13.8	2.7	1
7	1.93584	4.78074	8.85516	-14.3	-11.8	-0.1	1
7.005	1.93584	4.63686	8.82246	-15.3	-9.1	-1.9	1
7.01	1.82466	4.4145	8.9271	-15.9	-6	-2.8	1
7.015	1.30146	4.1202	9.110221	-16.6	-4	-3.3	1
7.02	0.8959801	3.78666	9.18216	-16.3	-2.8	-3.3	1
7.025	0.7455601	3.45966	9.2541	-15.4	-4.3	-3.5	1
7.03	0.66708	3.5316	9.293341	-14.3	-5	-3.1	1
7.035	0.8175	3.67548	9.2214	-13.1	-5.8	-2.7	1
7.04	1.11834	4.00902	9.2541	-11	-6.5	-2.8	1
7.045	1.0791	4.1202	9.18216	-10.3	-6.5	-3	1
7.05	1.00716	4.15944	9.2214	-9.5	-6.5	-3.3	1
7.055	1.0791	4.26408	9.07752	-7.8	-6.3	-2.6	1
7.06	1.22952	4.26408	9.14946	-6.4	-6.3	-2.5	1
7.065	1.30146	4.30332	9.07752	-6	-7	-1.6	1
7.07	1.3407	4.23138	9.110221	-5.5	-5.5	-2.4	1
7.075	1.15104	4.15944	9.07752	-4.2	-3.9	-1.8	1
7.08	1.11834	4.15944	9.14946	-3.7	-3.2	-2.2	1
7.085	1.0791	4.23138	9.14946	-2.4	-3	-2.4	1
7.09	1.11834	4.26408	9.18216	-1.3	-2.5	-1.6	1
7.095	1.11834	4.26408	9.14946	-0.4	-2.5	-2.1	1
7.1	1.19028	4.19214	9.2214	0.7	-2.1	-2.3	1
7.105	1.0791	4.19214	9.2541	2.1	-2.8	-1.9	1
7.11	0.92868	4.15944	9.33258	5.5	-3.7	-2.3	1
7.115	0.7455601	4.37526	9.437221	11.9	-6.3	-3.7	1
7.12	0.7455601	4.74804	9.62034	18.3	-8.1	-5.3	1
7.125	0.48396	5.33664	9.5811	23	-10.2	-7	1
7.13	0.33354	5.63094	9.50916	26.1	-12.1	-8.7	1
7.135	-0.11118	6.06912	9.40452	27.7	-13.8	-9.3	1
7.14	-0.11118	6.25224	9.47646	27.7	-17.5	-9.8	1
7.145	-0.0327	5.74212	9.659581	24.9	-21.6	-10	1
7.15	-0.18312	4.93116	9.437221	19	-25.8	-8.5	1
7.155	0.37278	4.08096	8.75052	15.4	-27.5	-5.8	1
7.16	2.45904	2.90376	9.2541	14	-23.8	0	1
7.165	2.01432	3.27	9.5811	11.9	-21.9	9.4	1
7.17	1.75272	3.89784	9.692281	12.9	-24.7	6	1
7.175	1.00716	4.55838	9.76422	12.1	-26.5	3.8	1
7.18	0.7455601	4.93116	9.659581	10.2	-29.6	1.7	1
7.185	0.33354	5.25816	9.437221	7.5	-32.4	0.1	1
7.19	-0.14388	5.66364	9.293341	4.3	-36.2	-3.5	1
7.195	-0.51666	6.03642	9.293341	2.5	-38.9	-5.8	1
7.2	-0.5559	6.1803	9.36528	-1.1	-40.3	-9.5	1
7.205	-1.64154	6.25224	8.35158	-5.8	-41.3	-14	1
7.21	-4.29024	7.0632	8.057281	-0.5	-34.5	-30.3	1
7.215	-8.175	7.9461	10.2024	2.1	-23.4	-58.3	1
7.22	-11.42538	9.823081	9.2541	-5.1	-23.3	-82.3	1
7.225	-11.71968	10.74522	8.78322	-14	-34.3	-116.3	1
7.23	-9.293341	10.08468	8.42352	-25.8	-46.3	-143.2	1
7.235	-5.85984	10.3005	7.65834	-34.7	-55.2	-166.1	1
7.24	-2.23668	11.40576	7.403281	-37.5	-62.7	-183.6	1
7.245	2.05356	11.7393	6.46152	-41.5	-64.8	-194.3	1
7.25	5.22546	10.45092	4.49952	-46.4	-58.1	-195.4	1
7.255	6.304561	8.90748	2.93646	-44.2	-50.4	-190.8	1
7.26	6.795061	8.207701	2.43288	-33.3	-44.3	-180.8	1
7.265	7.31826	8.829	2.46558	-14.9	-40.6	-165.9	1
7.27	7.9134	9.123301	2.75988	-1.8	-38.5	-151.2	1
7.275	8.09652	8.90748	2.86452	8.7	-34.5	-136.5	1
7.28	7.83492	7.985341	1.9947	17.5	-28	-122.7	1
7.285	7.462141	6.03642	-0.39894	25.6	-17.7	-111.4	1
7.29	7.462141	2.83182	-2.10588	39.1	-4.4	-102.7	1
7.295	6.867	1.06602	-0.6867	65.7	6.9	-95.6	1
7.3	5.487061	2.27592	3.40734	103.8	4.9	-83.8	1
7.305	5.93178	5.33664	11.76546	121.5	-11.5	-69.5	1
7.31	7.80222	9.901561	23.0208	107.3	-31.5	-50	1
7.315	8.06382	10.04544	19.13604	59.4	-36.8	-34.3	1
7.32	8.58702	-1.68732	10.5621	-7	-13.3	-36.6	1
7.325	5.2647	-11.37306	10.96104	-33.1	-0.9	-41	1
7.33	0.40548	-11.03952	12.41946	-16.6	-13.2	-34.7	1
7.335	0.07194	-6.80814	15.4671	-7.1	-34.7	-27	1
7.34	4.2183	-4.963861	17.50104	-20.2	-48.3	-30.9	1
7.345	6.64464	-6.7362	17.53374	-46.2	-40.3	-44.2	1
7.35	2.98224	-9.20178	11.98128	-75.3	-9.7	-59	1
7.355	-0.14388	-7.42944	8.9271	-73.2	6.2	-66.2	1
7.36	1.56306	0.36624	11.03952	-47.6	-5.5	-73.9	1
7.365	2.57022	7.80222	11.72622	-40.5	-9.1	-74.6	1
7.37	0.44472	9.823081	10.5294	-53.1	0.7	-66.8	1
7.375	-3.58392	8.71782	8.20116	-70.2	15.2	-49.6	1
7.38	-6.49422	9.0906	6.35034	-65.3	17.9	-32.2	1
7.385	-6.23262	11.99436	7.298641	-46.1	10.1	-10.5	1
7.39	-3.39426	11.77854	9.14946	-29.8	-0.1	8.4	1
7.395	0.14388	6.219541	9.731521	-31.9	-8.2	17.7	1
7.4	2.16474	0.8829001	10.13046	-35.4	-13.8	24.5	1
7.405	2.23668	-1.02678	10.41822	-29.7	-14.2	30	1
7.41	1.11834	-0.14388	10.5621	-14.4	-13.8	31.2	1
7.415	0.66708	1.54344	10.60134	-4.5	-16.3	27.1	1
7.42	1.00716	2.79258	10.27434	0.9	-19.8	20.9	1
7.425	1.71348	3.34848	9.9081	4.4	-22.9	13.6	1
7.43	1.64154	3.42042	9.36528	4.6	-22.4	10.2	1
7.435	1.15104	3.64278	9.14946	4.9	-21.2	8.5	1
7.44	0.59514	4.1202	9.18216	4.8	-21.5	6.6	1
7.445	0.5559	4.26408	9.00558	3.5	-22.7	4.5	1
7.45	0.8175	4.45374	8.96634	2.4	-23	2.8	1
7.455	0.92868	4.66956	8.82246	1.7	-22.6	1.5	1
7.46	1.0791	5.07504	8.711281	0.7	-22.1	3	1
7.465	1.45188	5.33664	8.5674	-0.8	-21.1	3.7	1
7.47	1.8639	5.22546	8.5674	-2.5	-19.7	3.8	1
7.475	2.16474	5.07504	8.67858	-4.2	-17.1	3.9	1
7.48	2.05356	4.74804	8.75052	-6.3	-14.5	3.1	1
7.485	1.82466	4.59762	8.82246	-8.1	-13	2.4	1
7.49	1.75272	4.525681	8.82246	-8.5	-11.2	1.4	1
7.495	1.53036	4.63686	8.894401	-8.7	-9.9	0	1
7.5	1.56306	4.45374	8.96634	-9.1	-9.3	-1.1	1
7.505	1.53036	4.1202	9.07752	-9.5	-7.1	-1.9	1
7.51	1.37994	3.93708	9.18216	-9.6	-6.1	-1.8	1
7.515	1.19028	4.04826	9.14946	-9.5	-7.1	-1.9	1
7.52	1.3407	4.15944	9.14946	-8.6	-5.7	-1.8	1
7.525	1.45188	4.00902	9.07752	-7.2	-6.4	-1.5	1
7.53	1.49112	3.89784	9.14946	-7.2	-5.8	-1.1	1
7.535	1.45188	3.93708	9.14946	-6.5	-5.6	-1.2	1
7.54	1.53036	4.15944	9.110221	-5.9	-5.9	-1.1	1
7.545	1.53036	4.30332	9.03828	-4.8	-5.6	-1.3	1
7.55	1.3407	4.15944	8.96634	-4.8	-5.1	-1.1	1
7.555	1.26876	4.19214	9.07752	-4.3	-4.8	-0.9	1
7.56	1.30146	4.19214	9.03828	-4.1	-4.6	-0.8	1
7.565	1.3407	4.15944	9.07752	-3.4	-5	-0.2	1
7.57	1.45188	4.15944	9.03828	-2.5	-4.7	0.1	1
7.575	1.45188	4.15944	8.96634	-2.3	-4.5	0.2	1
7.58	1.6023	4.04826	9.07752	-2.1	-4.1	0.1	1
7.585	1.71348	4.04826	9.00558	-1.9	-3.6	-0.5	1
7.59	1.67424	4.08096	9.00558	-1.6	-2.1	-0.4	1
7.595	1.56306	4.23138	9.00558	-1.4	-1.6	-0.9	1
7.6	1.64154	4.23138	9.07752	-1.6	-1.4	-1.2	1
7.605	1.71348	4.37526	9.00558	-1.2	-1.2	-1.6	1
7.61	1.75272	4.19214	9.00558	-1	0	-2.2	1
7.615	1.56306	4.1202	9.07752	-1.3	0.4	-2.2	1
7.62	1.53036	4.08096	9.110221	-1	1.3	-2.1	1
7.625	1.53036	4.15944	9.07752	-0.6	2.3	-1.8	1
7.63	1.49112	4.23138	9.03828	0	2.1	-2.5	1
7.635	1.37994	4.1202	9.14946	0.9	1.8	-2.8	1
7.64	1.3407	4.08096	9.07752	1.3	2.7	-2.7	1
7.645	1.3407	4.15944	9.00558	2.3	2.4	-3.2	1
7.65	1.26876	4.30332	9.03828	3.2	1.6	-3	1
7.655	1.19028	4.26408	9.00558	3.9	1.2	-2.8	1
7.66	1.03986	4.34256	9.00558	4.4	1.4	-2.4	1
7.665	0.8175	4.48644	9.110221	5.6	0.4	-1.8	1
7.67	0.70632	4.19214	9.293341	8.5	-2.3	-2.9	1
7.675	0.77826	4.23138	9.36528	13	-5.6	-4.2	1
7.68	0.96792	4.78074	9.50916	19.7	-8.4	-5.2	1
7.685	1.0791	5.04234	9.731521	24.7	-10.7	-4.6	1
7.69	0.7455601	5.44782	9.659581	27.7	-12.4	-5	1
7.695	0.63438	6.10836	9.692281	32.4	-15.6	-6.9	1
7.7	0.66708	6.291481	9.47646	30.4	-20.9	-7.7	1
7.705	-0.0327	5.70288	9.36528	23.7	-28.2	-7	1
7.71	-0.51666	4.963861	8.894401	19.8	-34.5	-7.2	1
7.715	1.0791	4.63686	8.16846	20.2	-37.9	-6.7	1
7.72	2.68794	4.74804	8.75052	19.6	-32.6	-1.8	1
7.725	3.32232	4.15944	9.62034	14.8	-32.3	1.8	1
7.73	0.77826	3.89784	8.85516	7.7	-32.4	11.9	1
7.735	0.25506	3.96978	9.33258	6.9	-35.5	15.7	1
7.74	0.8567401	4.48644	9.50916	5.8	-39.9	13.7	1
7.745	1.00716	5.0031	9.692281	3.3	-43.8	12	1
7.75	0.92868	5.22546	9.76422	-1	-46.6	10.3	1
7.755	0.70632	5.33664	9.875401	-5.7	-48.8	8.2	1
7.76	0.51666	5.36934	9.731521	-10.2	-49.2	6.4	1
7.765	-0.22236	5.74212	9.2214	-14.2	-49	4.9	1
7.77	-0.77826	5.886	9.14946	-15.3	-52.4	2.5	1
7.775	-0.44472	5.92524	9.731521	-16.3	-61.3	-1.5	1
7.78	-0.37278	6.03642	9.293341	-19.3	-62.6	-6.7	1
7.785	-2.98224	6.91932	7.403281	-22.8	-65.5	-15.5	1
7.79	-7.72374	8.46276	7.69758	-11.8	-65.1	-44.6	1
7.795	-12.17094	10.52286	10.2351	-10.2	-63.5	-92.6	1
7.8	-11.75892	14.13294	8.63934	-20	-70.4	-123.9	1
7.805	-7.87416	15.19896	7.403281	-34.7	-83.6	-155.1	1
7.81	-4.7415	14.57112	5.22546	-48.2	-88.4	-186.6	1
7.815	-2.79912	14.45994	3.23076	-51.4	-88.9	-212	1
7.82	0.22236	15.38208	2.57676	-42.9	-94.7	-228.1	1
7.825	4.44066	15.71562	1.73964	-34.6	-98.4	-234.9	1
7.83	8.21424	13.91058	0.8698201	-26.6	-90	-235.6	1
7.835	9.70536	10.8564	1.22952	-17.4	-77.4	-234.8	1
7.84	9.5157	9.607261	2.24976	-1.4	-65.1	-227	1
7.845	9.96696	9.823081	3.0084	12.3	-57.5	-213.7	1
7.85	11.23572	8.35158	2.6487	14.9	-52.3	-198.8	1
7.855	11.64774	4.23138	0.8698201	14.1	-42.3	-184.6	1
7.86	11.19648	-0.6213	-1.73964	21	-28.1	-174.6	1
7.865	11.12454	-3.93708	-2.86452	40.6	-13.7	-164.9	1
7.87	10.71252	-4.15944	-0.7586401	71.8	-12.2	-151.2	1
7.875	11.53656	-1.1772	4.10058	99.6	-26.1	-129.1	1
7.88	15.2709	2.57022	14.77386	105.5	-41.5	-95.4	1
7.885	17.1348	5.04234	23.6748	79.7	-33.5	-73.5	1
7.89	13.77324	-0.54936	20.0778	18.5	6.6	-64.9	1
7.895	4.06788	-13.17156	19.79004	-39.4	34.6	-59.1	1
7.9	-4.70226	-23.04042	26.21886	-56.7	31.2	-55	1
7.905	-10.97412	-25.68912	22.65456	-67.4	22.5	-45.2	1
7.91	-12.1317	-18.4755	11.72622	-58.5	22.3	-34.6	1
7.915	-4.40142	-3.8259	12.41946	-25	-11.7	-41.1	1
7.92	3.91746	10.70598	12.59604	-23.7	-37.5	-45.7	1
7.925	9.14292	13.91058	9.14946	-55.8	-23.1	-37	1
7.93	9.666121	11.29458	6.53346	-92.1	1.4	-32.1	1
7.935	0.25506	13.7667	3.51852	-104	21.2	-15.6	1
7.94	-8.65896	18.84174	4.6107	-87.5	32.1	7.5	1
7.945	-5.44782	17.81496	8.09652	-75.2	22.8	12	1
7.95	0.70632	7.42944	10.2024	-79.7	4.1	13.9	1
7.955	4.2183	-0.95484	9.2541	-81.6	-4.1	18.7	1
7.96	6.64464	-0.25506	9.83616	-54.4	-0.4	23.8	1
7.965	7.200541	2.72064	11.25534	-29.3	8.3	23.8	1
7.97	5.18622	1.98162	11.28804	-27.3	16.1	14.4	1
7.975	1.41264	-0.07194	10.74522	-29.4	20	6.3	1
7.98	-1.22952	0.14388	10.49016	-24.8	17.8	-0.8	1
7.985	-1.6023	1.72656	10.05852	-15.4	12.4	-5	1
7.99	0.07194	3.38118	9.659581	-7.1	3.2	-9.1	1
7.995	1.56306	4.45374	9.36528	-3.7	-0.7	-10.2	1
8	1.30146	4.74804	9.110221	-5.1	-0.9	-9.2	1
8.005	0.14388	4.78074	8.82246	-6.6	-0.9	-7.8	1
8.01	-0.51666	4.81998	8.82246	-7	-1.6	-5.1	1
8.015	-0.40548	4.93116	8.75052	-7.1	-5.5	-2.5	1
8.02	0.18312	5.18622	8.78322	-6.6	-7.9	0.2	1
8.025	1.19028	5.07504	8.711281	-6.4	-8.9	2.4	1
8.03	1.64154	4.81998	8.78322	-7.2	-9.7	3.7	1
8.035	1.79196	4.45374	8.9271	-8.6	-9.3	4.6	1
8.04	1.8639	4.15944	9.03828	-9.8	-7.9	3.6	1
8.045	1.90314	4.1202	8.96634	-10.2	-6.6	2.4	1
8.05	2.01432	4.23138	9.03828	-9.8	-5.6	1	1
8.055	1.93584	4.26408	8.96634	-9.8	-4.7	-0.2	1
8.06	1.75272	4.15944	9.00558	-10.5	-3.9	-1.1	1
8.065	1.56306	4.1202	9.00558	-10.8	-2.8	-1.8	1
8.07	1.3407	4.00902	9.14946	-11.1	-2.1	-2.4	1
8.075	1.37994	4.1202	9.00558	-10.7	-1.8	-2.6	1
8.08	1.41264	4.23138	9.14946	-9.5	-1.8	-1.9	1
8.085	1.45188	4.08096	9.110221	-9.2	-2.3	-1.6	1
8.09	1.49112	3.8259	9.2541	-8.6	-2	-1.6	1
8.095	1.53036	3.89784	9.14946	-7.4	-1.6	-1.7	1
8.1	1.56306	3.96978	9.14946	-6.2	-1.6	-2.3	1
8.105	1.41264	4.1202	9.110221	-4.6	-1.7	-2.6	1
8.11	1.41264	4.00902	9.18216	-3.7	-2.1	-3	1
8.115	1.45188	4.00902	9.14946	-2.7	-2.5	-3.4	1
8.12	1.53036	3.96978	9.14946	-2.3	-2.2	-3.5	1
8.125	1.6023	4.08096	9.00558	-1.9	-2.3	-3.4	1
8.13	1.49112	4.19214	9.03828	-1.5	-1.7	-3.4	1
8.135	1.41264	4.19214	9.07752	-1	-1.6	-3.6	1
8.14	1.41264	4.1202	9.00558	-0.7	-0.9	-3.1	1
8.145	1.41264	4.1202	9.03828	0	-0.9	-3	1
8.15	1.45188	4.15944	9.14946	0.7	-0.9	-2.5	1
8.155	1.45188	4.15944	9.07752	1	-0.4	-2.3	1
8.16	1.41264	4.30332	9.00558	1.6	-0.9	-2.5	1
8.165	1.41264	4.23138	9.03828	2.5	-0.7	-2.7	1
8.17	1.30146	4.15944	9.110221	3	-0.8	-2.8	1
8.175	1.3407	4.08096	9.07752	4.2	-0.9	-2	1
8.18	1.41264	4.00902	9.2214	5.6	-0.9	-1.8	1
8.185	1.37994	4.04826	9.18216	6.8	-1.8	-1.6	1
8.19	1.26876	4.08096	9.2214	9.3	-2	-1.2	1
8.195	1.19028	4.1202	9.36528	12.4	-3.2	-1.8	1
8.2	0.92868	4.19214	9.5484	19.3	-5.3	-3.3	1
8.205	0.66708	4.7088	9.5811	27.4	-8.3	-5.4	1
8.21	0.77826	5.591701	9.76422	35	-10.6	-7.2	1
8.215	1.0791	6.10836	9.76422	39	-11	-8.7	1
8.22	0.66708	6.14106	9.47646	35.2	-14.1	-8.5	1
8.225	-0.37278	5.99718	9.62034	31.1	-20	-7.6	1
8.23	-0.37278	5.66364	9.47646	27	-26.1	-8.7	1
8.235	1.79196	5.519761	8.96634	22.6	-31.8	-4.1	1
8.24	4.13982	4.55838	8.5674	18.6	-35	2.1	1
8.245	1.64154	4.81998	8.67858	10.4	-24.5	16.5	1
8.25	-0.5559	5.33664	9.40452	6.9	-26.6	17.6	1
8.255	-1.03986	5.48052	9.47646	3.6	-33.6	16.5	1
8.26	-1.30146	5.40858	9.110221	-0.4	-39.6	16.2	1
8.265	-0.22236	5.0031	9.5811	-2.3	-46.7	10.9	1
8.27	0.66708	4.63686	9.33258	-6.4	-50.7	8.2	1
8.275	0.77826	4.48644	9.07752	-9.5	-51.1	6.4	1
8.28	0.8567401	4.1202	9.293341	-10	-52.2	3.2	1
8.285	1.19028	3.93708	9.437221	-10.6	-52.2	-1.4	1
8.29	1.30146	3.89784	9.2214	-10.6	-51.5	-6.1	1
8.295	0.8959801	4.04826	9.07752	-10.2	-51.4	-11.5	1
8.3	-2.53752	5.25816	7.14822	-9.4	-50	-21.2	1
8.305	-7.31826	6.36342	8.75052	2	-45.5	-48	1
8.31	-11.53656	8.31888	9.47646	6.9	-34.8	-97.5	1
8.315	-12.05976	10.70598	8.67858	-3.2	-39.7	-131.3	1
8.32	-7.57986	12.51102	7.69758	-11.5	-57.8	-156.2	1
8.325	-2.42634	12.28866	6.20646	-23	-69.8	-186.3	1
8.33	0.92868	11.22264	4.6434	-27.7	-66.6	-205	1
8.335	3.09342	10.92834	3.59046	-23.1	-63	-215.3	1
8.34	5.22546	11.07876	2.90376	-15.1	-60.5	-215.1	1
8.345	7.9134	10.37898	2.39364	-9.2	-55.7	-208.8	1
8.35	10.37898	8.7963	2.13858	-4.5	-48.6	-199.2	1
8.355	11.0526	6.7689	1.62846	0.7	-37.3	-185.2	1
8.36	10.41168	5.18622	1.6677	12.6	-25.2	-165.8	1
8.365	9.55494	4.63686	2.90376	24.1	-20.9	-148.4	1
8.37	9.2541	4.78074	5.08158	31	-21.4	-130.2	1
8.375	9.443761	4.59762	7.47522	30.3	-24	-113.3	1
8.38	9.816541	3.27	9.2214	18.6	-25.1	-98.3	1
8.385	0	0	0	0	0	0	1
8.39	0	0	0	0	0	0	1
8.395	7.017421	-4.30332	13.94328	-15.3	-9.6	-72.1	1
8.4	6.082201	-6.06912	14.52534	-26.7	-11	-67.4	1
8.405	5.67018	-7.80222	15.39516	-39.2	-11.6	-66.2	1
8.41	5.74866	-9.0906	15.68292	-55.2	-8	-70.5	1
8.415	4.10712	-8.71782	12.30828	-65.5	3.7	-73.5	1
8.42	0.96792	-4.89192	10.45746	-57	9.5	-76.9	1
8.425	0.8567401	1.94892	10.5621	-45.2	7.3	-81.9	1
8.43	-0.22236	7.213621	11.00028	-45.7	13.9	-81.3	1
8.435	-4.251	9.20178	9.07752	-53.6	24	-69.7	1
8.44	-7.87416	10.0062	6.82122	-56	31	-47.6	1
8.445	-7.87416	12.77262	7.44252	-43.6	28	-20.7	1
8.45	-4.02864	14.24412	9.692281	-28.2	16.5	2.3	1
8.455	1.64154	9.49608	10.45746	-31	1.4	15.5	1
8.46	4.66302	1.90968	10.63404	-42.5	-6.7	24	1
8.465	4.10712	-3.12612	10.30704	-40	-4.2	29.6	1
8.47	2.34786	-2.60946	10.09122	-22.2	-5.1	30.5	1
8.475	1.0791	1.4715	10.96104	0.4	-8.3	25.2	1
8.48	0.14388	4.19214	10.81716	8.2	-13.3	18.3	1
8.485	-0.14388	4.04826	9.80346	5.2	-19.6	11.9	1
8.49	0.07194	3.38118	9.03828	3.7	-24.7	10.3	1
8.495	0.22236	3.75396	8.78322	6.7	-28	10.7	1
8.5	0.25506	4.04826	8.82246	8.4	-29.2	10.8	1
8.505	0.37278	3.96978	8.75052	7.4	-30.2	10.1	1
8.51	0.63438	4.04826	8.52816	5.6	-30.8	8.5	1
8.515	1.00716	4.45374	8.495461	4.9	-30.9	7.9	1
8.52	1.75272	4.85268	8.5674	3.7	-30.3	7.3	1
8.525	2.30862	4.93116	8.495461	1.7	-28.1	6.3	1
8.53	2.83182	4.74804	8.52816	-0.9	-24.2	5.3	1
8.535	2.75988	4.59762	8.600101	-3	-18.1	3.2	1
8.54	2.45904	4.26408	8.82246	-4.4	-14.4	0.7	1
8.545	1.8639	4.23138	8.894401	-5.1	-11.4	0.1	1
8.55	1.45188	4.19214	9.07752	-5.1	-9.4	-1.6	1
8.555	1.37994	4.08096	9.07752	-5.5	-9.3	-2.6	1
8.56	1.3407	3.96978	9.00558	-5.1	-9.6	-2.9	1
8.565	1.41264	3.8586	9.03828	-5	-10.3	-3.1	1
8.57	1.45188	3.93708	8.894401	-3.9	-10.5	-3.4	1
8.575	1.64154	4.00902	8.894401	-3.2	-11.1	-4.2	1
8.58	1.8639	4.19214	8.82246	-3.6	-9.5	-4.4	1
8.585	1.97508	4.23138	8.85516	-3.7	-7.9	-4.6	1
8.59	2.08626	4.23138	8.96634	-3.8	-5.3	-3.9	1
8.595	1.97508	4.26408	8.96634	-3.7	-2.6	-3.7	1
8.6	1.8639	4.30332	9.07752	-3.3	-1.3	-4.2	1
8.605	1.79196	4.45374	9.110221	-3.4	-0.1	-3.9	1
8.61	1.82466	4.4145	9.18216	-3	1	-3.9	1
8.615	1.67424	4.48644	9.2541	-3.1	1.6	-3.5	1
8.62	1.64154	4.81998	9.36528	-0.8	0.9	-2.4	1
8.625	1.56306	5.22546	9.293341	0.9	-1.1	-1	1
8.63	1.49112	5.22546	9.2541	3.5	-3.3	-0.1	1
8.635	1.6023	4.85268	9.14946	5	-5.3	0.2	1
8.64	1.6023	4.7088	9.07752	6	-6.9	1.3	1
8.645	1.45188	5.04234	9.47646	7.9	-8.6	1.4	1
8.65	1.11834	5.48052	9.83616	9.1	-10.8	1.6	1
8.655	0.92868	5.99718	9.731521	10.7	-14.9	1.1	1
8.66	1.11834	6.03642	9.5484	12.1	-19.8	0	1
8.665	1.19028	5.18622	9.03828	10.9	-22.3	1.2	1
8.67	1.56306	4.04826	9.36528	8.1	-22.1	4.7	1
8.675	0.8175	3.89784	9.659581	3	-20.7	11.5	1
8.68	0.70632	4.1202	9.80346	1.2	-25	14	1
8.685	1.0791	4.26408	9.875401	0	-30.4	13.8	1
8.69	1.6023	4.525681	9.5811	-1.3	-35	13.8	1
8.695	1.8639	4.78074	9.14946	-3.4	-38.7	13.6	1
8.7	2.1255	4.93116	8.894401	-5.4	-38.6	13	1
8.705	1.90314	4.89192	8.75052	-8.6	-37.1	12.6	1
8.71	1.53036	4.78074	8.312341	-11	-34.9	11.3	1
8.715	1.26876	4.74804	8.495461	-10.7	-35.2	9.2	1
8.72	1.53036	4.7088	8.75052	-11	-36.2	6.5	1
8.725	1.0791	4.66956	8.495461	-13	-33.5	4	1
8.73	0.2943	4.30332	8.2404	-13.4	-33.4	-0.4	1
8.735	-2.30862	5.11428	6.422281	-11.3	-35	-7.1	1
8.74	-5.18622	5.33664	8.38428	0.6	-39.2	-29	1
8.745	-6.12144	5.70288	10.34628	3.7	-38.2	-48.5	1
8.75	-5.07504	6.43536	9.80346	-3	-35.1	-62.9	1
8.755	-4.7415	6.10836	9.731521	-10.9	-36.1	-85.4	1
8.76	-4.963861	5.519761	9.2214	-16.5	-31.9	-107.3	1
8.765	-5.89908	6.25224	8.057281	-19.8	-29.5	-132.7	1
8.77	-6.3438	8.390821	7.04358	-18.4	-33.8	-157.1	1
8.775	-4.40142	10.49016	6.2457	-19.5	-44.4	-175.9	1
8.78	-1.00716	11.99436	5.48052	-20.7	-56.1	-193	1
8.785	1.75272	12.95574	4.75458	-20	-59.8	-202.6	1
8.79	3.76704	13.25004	4.35564	-18.9	-57.6	-206.5	1
8.795	5.2974	13.32198	3.91746	-17.3	-54.7	-206	1
8.8	6.422281	12.95574	3.84552	-14.9	-49.9	-200.4	1
8.805	8.58702	12.07284	4.10058	-12	-43.5	-190	1
8.81	8.547781	11.48424	3.6297	-3.9	-27.5	-179.9	1
8.815	6.97818	10.67328	3.6624	0.7	-16.5	-169.5	1
8.82	6.677341	9.901561	4.06134	5.4	-11.6	-156.6	1
8.825	6.97818	9.312961	4.71534	10.3	-11.9	-143.1	1
8.83	6.93894	8.31888	5.22546	14	-10.1	-131.7	1
8.835	6.38304	7.10244	5.15352	15	-6.7	-121.1	1
8.84	6.12144	5.44782	4.71534	15.3	-2.4	-109.6	1
8.845	6.82776	2.943	4.35564	15.5	-1.1	-100.2	1
8.85	7.83492	0.39894	6.49422	19.6	-4.4	-86.3	1
8.855	8.9925	-0.10464	10.01928	24.9	-16.1	-61.6	1
8.86	10.18932	-0.10464	12.1644	20.5	-22.1	-40	1
8.865	10.5294	-2.13204	13.03422	4.7	-15.6	-26.2	1
8.87	7.952641	-5.36934	13.61628	-14.6	-2.4	-19.8	1
8.875	4.66302	-7.9134	14.77386	-31.4	5.8	-16.8	1
8.88	2.08626	-10.04544	16.33692	-46.4	9.1	-17.3	1
8.885	1.0791	-12.07284	17.53374	-64.2	8.1	-20.7	1
8.89	1.26876	-13.83864	17.20674	-89.2	9.1	-27.1	1
8.895	-1.11834	-10.5621	10.30704	-101	18.9	-31.5	1
8.9	-1.8639	-3.19806	9.2541	-80	16.7	-40.4	1
8.905	-1.8639	5.40858	11.14416	-60.4	8.5	-42.3	1
8.91	-4.62378	13.72746	8.057281	-55.5	15.8	-24.5	1
8.915	-5.2974	21.23538	8.20116	-39.1	16.4	-3.2	1
8.92	2.72064	21.6801	11.25534	-19.3	2.5	12.4	1
8.925	9.483001	7.80222	13.76016	-29.4	-7.4	24.7	1
8.93	8.09652	-11.85048	12.5241	-68.2	1.4	24.8	1
8.935	0.8175	-19.21452	7.04358	-76.7	13	17.5	1
8.94	-2.53752	-3.60354	8.78322	3	6.9	8.5	1
8.945	-2.68794	12.6222	12.4914	52.5	-1.8	2.8	1
8.95	-0.59514	9.93426	10.74522	22.1	-11.7	-3	1
8.955	0	1.87698	8.600101	-10.5	-18.5	-2.6	1
8.96	-0.18312	1.13796	8.38428	-7.4	-19.2	1.1	1
8.965	-1.15104	4.26408	9.293341	5.7	-19.5	5.9	1
8.97	-0.96792	5.14698	9.40452	5.5	-24	4.1	1
8.975	0.59514	4.45374	8.96634	0.4	-29.4	-0.4	1
8.98	1.79196	4.74804	8.67858	-1.4	-31	-1.8	1
8.985	2.1255	5.519761	8.52816	-2	-30	-0.2	1
8.99	2.9103	5.84676	8.600101	-4.2	-26.3	0.9	1
8.995	3.50544	5.44782	8.711281	-7.1	-22.1	0.2	1
9	3.28308	4.78074	8.82246	-10	-17.4	-0.8	1
9.005	2.79912	4.37526	8.96634	-11.5	-13.3	-2.5	1
9.01	2.1255	4.26408	8.96634	-12.5	-10.5	-4.2	1
9.015	1.64154	4.4145	9.07752	-12.5	-7.8	-5.9	1
9.02	1.64154	4.55838	8.96634	-11.4	-7.2	-5.7	1
9.025	1.75272	4.48644	9.03828	-10	-7.1	-5.6	1
9.03	1.8639	4.26408	9.03828	-9.9	-5.6	-4.9	1
9.035	2.05356	4.23138	8.96634	-9.2	-4.5	-3.8	1
9.04	1.93584	4.30332	9.03828	-8.8	-3.5	-3.7	1
9.045	1.79196	4.37526	9.03828	-8.1	-1.6	-3.6	1
9.05	1.64154	4.15944	9.07752	-6.7	-1.1	-3	1
9.055	1.53036	4.08096	9.2214	-5.5	-0.7	-2.4	1
9.06	1.26876	4.23138	9.2214	-3.2	-1.7	-2	1
9.065	1.15104	4.23138	9.18216	-0.9	-3.7	-1.6	1
9.07	1.15104	4.1202	9.293341	1	-4.3	-0.7	1
9.075	0.96792	4.04826	9.33258	3.8	-6	-0.7	1
9.08	0.8959801	4.00902	9.437221	6.6	-8	-0.1	1
9.085	0.8175	4.1202	9.50916	9.4	-9.3	0.2	1
9.09	0.7455601	4.30332	9.5484	12.6	-11.8	0.4	1
9.095	0.63438	4.48644	9.62034	16.2	-15	0.2	1
9.1	0.44472	4.74804	9.5811	19.3	-18.9	-1.1	1
9.105	1.03986	5.07504	9.33258	22.1	-22.6	-2.3	1
9.11	0.8959801	5.2974	9.47646	24.2	-25.2	-3.7	1
9.115	1.67424	5.2974	9.2214	24	-28.8	-4.2	1
9.12	2.79912	5.22546	9.14946	23.7	-31.8	-2	1
9.125	2.68794	5.0031	9.18216	23.5	-32.3	1.4	1
9.13	1.49112	4.81998	8.711281	21.1	-28.9	5.6	1
9.135	1.6023	4.55838	9.5484	19.1	-27	7.2	1
9.14	1.49112	4.48644	9.14946	12.8	-28	13.2	1
9.145	1.30146	4.78074	9.07752	8.1	-29.4	22.8	1
9.15	1.82466	4.89192	9.14946	5	-34.8	23.8	1
9.155	2.42634	4.963861	9.18216	1.8	-36.3	24	1
9.16	2.53752	4.85268	9.293341	-1.9	-37.5	23.1	1
9.165	2.30862	4.78074	9.40452	-5.7	-38.7	22.8	1
9.17	1.67424	4.7088	9.33258	-8.9	-40.8	22.4	1
9.175	1.3407	4.85268	9.36528	-10.9	-45.7	18.8	1
9.18	1.41264	4.89192	9.659581	-12.8	-49.3	16.3	1
9.185	1.22952	5.04234	9.50916	-14.9	-48.5	14.7	1
9.19	0.66708	5.14698	9.2541	-17.5	-46.3	11.9	1
9.195	-0.70632	5.92524	7.985341	-17.9	-44.4	7.9	1
9.2	-3.50544	7.10244	7.54716	-12.1	-44.2	-2.5	1
9.205	-5.78136	7.76298	10.30704	-5.5	-43.8	-23.1	1
9.21	-5.63748	8.979421	11.1834	-14.2	-41	-38.9	1
9.215	-5.67018	8.757061	10.78446	-25.2	-38.8	-55.4	1
9.22	-6.93894	7.80222	9.07752	-39.9	-38.2	-76.7	1
9.225	-6.867	8.86824	6.86046	-41.8	-36.1	-112.1	1
9.23	-6.010261	10.74522	5.80752	-42.4	-45.2	-134.3	1
9.235	-2.68794	13.72746	6.20646	-37.3	-55.2	-146.4	1
9.24	0.18312	15.05508	5.19276	-37.5	-57.8	-158.2	1
9.245	2.19744	14.3553	3.51852	-40.3	-54.5	-166.9	1
9.25	2.9103	13.09962	1.95546	-36.9	-49	-170.8	1
9.255	4.02864	12.9165	1.37994	-24.4	-43.6	-171.3	1
9.26	5.8206	12.3279	0.83058	-6.5	-35.4	-169.8	1
9.265	7.23978	9.9735	0.39894	3.4	-25.6	-166.6	1
9.27	7.9134	6.95202	0.9744601	16.2	-16.6	-161.4	1
9.275	7.80222	5.48052	1.45188	36.1	-9.8	-150	1
9.28	7.952641	4.525681	1.08564	49.4	-6	-137.6	1
9.285	8.65896	3.01494	1.12488	60	0.9	-126.8	1
9.29	8.50854	1.94892	2.57676	73.9	4.6	-118.3	1
9.295	7.08936	2.27592	3.44658	86.3	2.4	-108.1	1
9.3	6.93894	1.43226	3.3354	90.5	-3.7	-95.2	1
9.305	8.58702	0.2943	6.53346	92.1	-11.5	-81.6	1
9.31	11.71968	1.39302	16.26498	90.5	-12.4	-61.9	1
9.315	12.54372	3.8259	22.43874	69.3	0.4	-46.7	1
9.32	10.33974	-0.43818	19.56768	15.5	22.8	-39.6	1
9.325	3.50544	-10.92834	17.86074	-34	35.1	-32.8	1
9.33	-0.66708	-19.43034	20.54868	-58.3	21.6	-29.4	1
9.335	-1.41264	-22.19022	22.11174	-66.5	-1.4	-18.4	1
9.34	-0.22236	-19.43034	16.59198	-71.7	-5.7	-7	1
9.345	0.14388	-11.37306	11.03952	-56.4	-0.7	-10.9	1
9.35	3.61662	-0.8436601	12.74646	-38.6	-8.9	-17.3	1
9.355	7.08936	8.685121	12.23634	-52.2	0	-19.1	1
9.36	5.70942	13.57704	8.09652	-81.9	15.3	-12.4	1
9.365	-0.96792	17.37024	3.37464	-99.6	28.7	9.4	1
9.37	-4.62378	26.02266	2.46558	-79.5	33.7	15.1	1
9.375	1.00716	23.1516	9.947341	-48.3	20.6	10.7	1
9.38	4.36872	5.40858	11.11146	-63.5	7.9	20.4	1
9.385	5.44782	-7.13514	10.5294	-72.2	11	30.1	1
9.39	5.14698	-7.9461	10.8891	-45.9	16.8	28.9	1
9.395	2.87106	-2.17128	11.58234	-17.2	20.7	18.7	1
9.4	1.11834	2.31516	11.39922	-4.3	18.4	5.6	1
9.405	0.44472	3.5643	10.05852	-3.2	13.8	-1.6	1
9.41	-0.18312	3.75396	9.293341	-3.1	10.2	-3.2	1
9.415	-1.56306	4.1202	9.2541	-0.6	6.8	-1.7	1
9.42	-1.30146	4.19214	9.110221	0.3	1.8	-0.2	1
9.425	0.18312	4.19214	8.9271	1	-3.5	0	1
9.43	1.0791	4.19214	8.894401	1	-6.7	-0.9	1
9.435	0.8959801	4.30332	8.894401	-0.7	-7.1	-0.9	1
9.44	0.51666	4.48644	8.894401	-1.7	-7.4	0.7	1
9.445	0.77826	4.78074	8.9271	-3	-9.7	1.5	1
9.45	1.22952	4.85268	8.85516	-3.5	-10.9	2.4	1
9.455	1.79196	4.55838	8.9271	-4.4	-11.2	3.4	1
9.46	1.75272	4.37526	8.9271	-5.3	-11	3.7	1
9.465	1.75272	4.23138	8.96634	-5.8	-10	4	1
9.47	1.6023	4.26408	8.9271	-5.8	-9.5	2.9	1
9.475	1.64154	4.15944	9.00558	-5.9	-10.1	2.4	1
9.48	1.67424	3.89784	9.03828	-6.7	-9.4	1.8	1
9.485	1.79196	3.8586	9.07752	-7.7	-9.3	0.8	1
9.49	1.93584	3.96978	9.00558	-7.1	-8.4	-0.2	1
9.495	2.05356	4.19214	8.96634	-7	-7.6	-1.2	1
9.5	2.05356	4.26408	9.03828	-7.3	-6.5	-2.2	1
9.505	1.97508	4.26408	8.894401	-8	-5.1	-1.7	1
9.51	1.79196	4.15944	9.07752	-8	-4.1	-1.1	1
9.515	1.6023	4.00902	9.07752	-7.7	-3.5	-0.7	1
9.52	1.53036	3.8586	9.18216	-7.1	-3.7	-0.5	1
9.525	1.56306	3.8586	9.110221	-6	-4.4	-0.5	1
9.53	1.67424	3.89784	9.18216	-4.9	-4.9	-1.1	1
9.535	1.8639	3.8586	9.110221	-3.8	-5.6	-1.4	1
9.54	1.90314	3.8586	9.14946	-3.5	-5.7	-1.6	1
9.545	1.90314	3.8259	9.07752	-3	-5	-1.8	1
9.55	1.8639	3.93708	9.03828	-2.5	-4.4	-2.5	1
9.555	1.8639	4.08096	9.00558	-1.6	-3.6	-3	1
9.56	1.93584	4.04826	9.14946	-1.2	-3.5	-3.1	1
9.565	1.93584	4.08096	9.03828	-0.9	-3.2	-3.2	1
9.57	2.01432	4.15944	9.07752	-0.5	-2.9	-3.8	1
9.575	1.90314	4.23138	8.96634	0	-2.5	-3.7	1
9.58	1.82466	4.19214	9.03828	0.5	-2.3	-3.9	1
9.585	1.75272	4.19214	8.96634	1.4	-1.7	-3.9	1
9.59	1.79196	4.23138	8.96634	2.2	-1.4	-3.4	1
9.595	1.71348	4.30332	8.96634	2.8	-1.1	-2.8	1
9.6	1.79196	4.23138	9.07752	3.6	-0.8	-2.7	1
9.605	1.53036	4.19214	9.14946	4.4	-0.9	-3.2	1
9.61	1.30146	4.1202	9.293341	6.7	-2.7	-3.3	1
9.615	1.3407	4.23138	9.36528	10.9	-5.8	-4.2	1
9.62	1.3407	4.525681	9.40452	15.8	-8.6	-4.6	1
9.625	1.30146	5.0031	9.40452	20.5	-10.9	-3.7	1
9.63	1.56306	5.04234	9.437221	24.5	-13.4	-3.7	1
9.635	1.75272	5.2974	9.50916	26.8	-14.5	-4.5	1
9.64	1.6023	5.55246	9.437221	27.4	-15.9	-5	1
9.645	1.26876	5.70288	9.36528	27.1	-18.2	-5.6	1
9.65	0.96792	5.591701	9.293341	24.3	-22.6	-5.8	1
9.655	1.11834	5.07504	8.894401	21.1	-28.9	-4.2	1
9.66	1.79196	4.4145	7.952641	18.6	-28.7	-0.7	1
9.665	3.65586	4.00902	9.18216	16.3	-22.8	2.1	1
9.67	1.82466	4.04826	8.894401	9.9	-21	10.1	1
9.675	0.2943	4.1202	9.2541	7.2	-23.1	15.5	1
9.68	0.37278	4.1202	9.07752	5.1	-30	14.9	1
9.685	0.7455601	4.15944	9.18216	4.7	-34	14.6	1
9.69	0.66708	4.34256	9.110221	3.9	-37.2	12.8	1
9.695	0.96792	4.525681	9.40452	3.8	-41	9.8	1
9.7	1.49112	4.66956	9.50916	2.8	-44.3	7.3	1
9.705	1.30146	4.78074	9.293341	0.3	-46.7	6.5	1
9.71	1.49112	4.78074	9.47646	-0.8	-48.8	3.8	1
9.715	1.3407	4.93116	9.40452	-3.9	-49.4	2.5	1
9.72	1.30146	5.25816	9.33258	-4.9	-50.5	0.4	1
9.725	1.15104	5.519761	9.5484	-7	-54.3	-2.1	1
9.73	1.3407	5.48052	9.40452	-11.1	-54.4	-5.1	1
9.735	1.41264	5.66364	8.85516	-14.5	-53.4	-8.4	1
9.74	0.33354	6.33072	7.65834	-14.3	-51.9	-14.1	1
9.745	-5.07504	8.685121	5.519761	-6.7	-50.4	-29.2	1
9.75	-9.2214	10.11738	9.00558	3.7	-51.8	-65.9	1
9.755	-7.42944	12.98844	8.711281	-6.8	-62.2	-93.2	1
9.76	-3.6951	14.83272	7.403281	-14.8	-71.2	-112.9	1
9.765	-1.37994	13.94982	6.13452	-28.2	-73	-134.5	1
9.77	0.2943	12.80532	4.78728	-35.2	-66.7	-151.4	1
9.775	1.49112	13.43316	4.71534	-30.8	-62.6	-158.5	1
9.78	3.32232	14.388	5.04234	-25.8	-62.2	-158.6	1
9.785	5.07504	13.7667	4.68264	-27	-59.6	-154.2	1
9.79	6.27186	11.70006	3.84552	-28	-49	-148.2	1
9.795	6.38304	9.63996	3.0084	-25.2	-36.8	-144.2	1
9.8	5.70942	8.02458	2.93646	-15.9	-25.6	-141.1	1
9.805	4.7742	7.3248	3.11958	-5.9	-17.2	-136.6	1
9.81	4.29024	6.65772	3.08034	1.1	-17.5	-130.5	1
9.815	4.36872	5.0031	2.0274	6.9	-17.2	-125.3	1
9.82	4.32948	2.49828	1.15758	13.5	-13.5	-124.4	1
9.825	4.10712	0.8829001	1.3407	27	-5.6	-125.7	1
9.83	4.02864	0.9156	2.79258	43.4	0.5	-126.8	1
9.835	4.4799	1.5042	3.77358	56.2	0	-124.5	1
9.84	5.487061	0.7717201	3.3027	62.5	-6.9	-115.8	1
9.845	7.612561	-0.7717201	3.51852	65.4	-14.4	-104.3	1
9.85	10.97412	-0.51012	8.42352	72.3	-16.1	-88.3	1
9.855	13.66206	2.72064	18.99216	75.1	-9.8	-70.2	1
9.86	14.7477	5.84676	22.22292	47.6	11.4	-54.3	1
9.865	9.855781	-0.5886	16.70316	-18.4	44.5	-40.2	1
9.87	2.75988	-10.37898	15.57828	-59.8	48	-29.5	1
9.875	-0.0327	-14.6496	17.53374	-68.8	29.5	-31	1
9.88	0.66708	-12.77262	19.56768	-67.4	10.1	-32.3	1
9.885	1.90314	-11.445	18.01116	-82.3	3.2	-35.9	1
9.89	-0.33354	-8.90748	11.1834	-96.7	9.2	-45.8	1
9.895	0.66708	-2.24322	9.875401	-84.1	3.9	-54.8	1
9.9	4.06788	6.88008	11.98128	-76.5	3.2	-56.9	1
9.905	1.37994	12.28866	9.50916	-81.2	15.7	-49	1
9.91	-4.29024	14.76078	5.55246	-86.8	27.5	-26	1
9.915	-3.65586	20.09742	5.84022	-63.3	30.6	-3.7	1
9.92	3.13266	19.6527	10.63404	-32.4	20.7	13	1
9.925	7.612561	6.7362	13.39392	-39.1	13.5	32.1	1
9.93	4.32948	-10.8564	13.72092	-67.1	20.2	40.5	1
9.935	-2.23668	-18.7698	8.78322	-72.1	21.4	33.5	1
9.94	-1.82466	-5.74212	8.495461	-16.9	8.9	15.6	1
9.945	0.8175	10.5621	11.8374	44.4	-3.3	3.2	1
9.95	2.49828	10.52286	10.8564	30.9	-11.3	0.6	1
9.955	0.2943	3.27	8.5674	-2.1	-12.5	6.2	1
9.96	-1.82466	1.61538	8.27964	-3.3	-13.7	8.5	1
9.965	-1.97508	3.75396	9.2541	9.1	-18.7	10.8	1
9.97	-0.22236	4.63686	9.2214	10	-24.9	9.3	1
9.975	1.93584	4.93116	8.78322	7	-28.7	6	1
9.98	2.6487	5.55246	8.42352	5.5	-28.7	6.2	1
9.985	2.53752	5.92524	8.38428	3.7	-25.6	7.2	1
9.99	2.49828	5.63094	8.45622	0.9	-22.1	8.1	1
[truncated: 6,380 more rows]
