# Supplementary material for: Real-Time Detection of Freezing Motions in Parkinson's Patients for Adaptive Gait Phase Synchronous Cueing
Source: Front Neurol. 2021 Dec 6;12:720516. doi: 10.3389/fneur.2021.720516 (PMC8685223; doi:10.3389/fneur.2021.720516)
Supplement: Supplementary file 2 [file Data_Sheet_2.zip › data/S13/S13_right_foot_trial_1.csv]

time	acc_x	acc_y	acc_z	gyr_x	gyr_y	gyr_z	FoG
0	2.34786	5.14698	8.2404	-0.2	1.1	-0.8	0
0.005	2.34786	5.11428	8.27964	0	0.7	-0.9	0
0.01	2.30862	5.14698	8.27964	0	0.8	-0.8	0
0.015	2.30862	5.22546	8.312341	-0.1	1.4	-0.9	0
0.02	2.30862	5.14698	8.35158	0.1	1.5	-0.8	0
0.025	2.30862	5.18622	8.35158	-0.2	1.1	-1.2	0
0.03	2.34786	5.14698	8.35158	0	1	-1.5	0
0.035	2.34786	5.14698	8.312341	0	1.4	-1.1	0
0.04	2.34786	5.14698	8.312341	-0.3	0.9	-1	0
0.045	2.30862	5.14698	8.312341	-0.1	0.9	-0.7	0
0.05	2.42634	5.11428	8.27964	-0.1	0.9	-0.9	0
0.055	2.3871	5.11428	8.27964	0	0.9	-0.9	0
0.06	2.3871	5.18622	8.312341	0	0.6	-0.7	0
0.065	2.42634	5.14698	8.312341	0	0.4	-0.3	0
0.07	2.34786	5.14698	8.27964	0.1	0.9	-0.8	0
0.075	2.3871	5.14698	8.2404	-0.2	1.8	-0.9	0
0.08	2.3871	5.18622	8.35158	-0.6	1.6	-0.4	0
0.085	2.30862	5.14698	8.312341	0	1.1	-0.9	0
0.09	2.3871	5.14698	8.312341	0	1.2	-0.7	0
0.095	2.30862	5.18622	8.27964	-0.4	1.4	-0.7	0
0.1	2.34786	5.14698	8.27964	-0.2	1.1	-0.7	0
0.105	2.30862	5.14698	8.27964	-0.2	1.7	-1	0
0.11	2.30862	5.14698	8.312341	-0.4	1.3	-1.1	0
0.115	2.3871	5.11428	8.27964	-1.1	1.1	-0.5	0
0.12	2.34786	5.14698	8.27964	-1.3	1	-1	0
0.125	2.30862	5.14698	8.2404	-0.9	1.5	-1.1	0
0.13	2.23668	5.14698	8.2404	-0.4	1.8	-1.3	0
0.135	2.23668	5.18622	8.312341	-0.5	1.9	-1.2	0
0.14	2.30862	5.18622	8.2404	-0.7	1.8	-0.4	0
0.145	2.30862	5.18622	8.312341	-0.3	1.8	-1.1	0
0.15	2.30862	5.18622	8.312341	-0.5	1.6	-1.1	0
0.155	2.23668	5.22546	8.2404	-0.7	1.8	-1	0
0.16	2.27592	5.14698	8.312341	-0.8	1.5	-0.9	0
0.165	2.30862	5.18622	8.312341	-0.5	1.8	-1.2	0
0.17	2.30862	5.18622	8.312341	-0.7	1.7	-1.3	0
0.175	2.34786	5.14698	8.38428	-0.8	2.1	-1	0
0.18	2.30862	5.14698	8.312341	-0.4	2.1	-1.4	0
0.185	2.34786	5.14698	8.27964	-1.1	1.8	-1.4	0
0.19	2.34786	5.14698	8.27964	-1.4	1.8	-1.6	0
0.195	2.27592	5.14698	8.35158	-0.7	1.7	-1.6	0
0.2	2.30862	5.14698	8.27964	-0.9	1.6	-1.2	0
0.205	2.30862	5.18622	8.27964	-0.7	1.6	-1.3	0
0.21	2.30862	5.11428	8.35158	-0.4	2.2	-1.1	0
0.215	2.27592	5.14698	8.312341	-0.6	1.8	-1.3	0
0.22	2.27592	5.22546	8.35158	-1	1.6	-1.6	0
0.225	2.27592	5.18622	8.27964	-0.8	1.1	-1.2	0
0.23	2.30862	5.11428	8.312341	-0.5	1.1	-1.3	0
0.235	2.30862	5.18622	8.312341	-0.3	1.2	-1.6	0
0.24	2.30862	5.11428	8.27964	-0.8	1.3	-1.5	0
0.245	2.27592	5.18622	8.312341	-0.6	1.1	-1.6	0
0.25	2.30862	5.11428	8.2404	-0.5	1.1	-1.4	0
0.255	2.27592	5.22546	8.27964	-0.3	1.4	-1.5	0
0.26	2.30862	5.18622	8.27964	-0.7	1.5	-1.3	0
0.265	2.30862	5.14698	8.2404	-0.4	1.6	-1	0
0.27	2.19744	5.18622	8.2404	-0.3	2	-1.2	0
0.275	2.27592	5.18622	8.27964	-0.2	1.2	-1.6	0
0.28	2.16474	5.14698	8.27964	-0.2	1.1	-1.3	0
0.285	2.19744	5.11428	8.312341	-0.4	1.1	-1.5	0
0.29	2.23668	5.11428	8.312341	-0.5	1	-1.2	0
0.295	2.19744	5.11428	8.35158	-0.7	1.3	-1.1	0
0.3	2.23668	5.07504	8.38428	-0.1	1.3	-1.3	0
0.305	2.27592	5.14698	8.35158	0	0.4	-1.1	0
0.31	2.23668	5.18622	8.312341	-0.2	0.7	-1	0
0.315	2.16474	5.14698	8.27964	0	1	-0.8	0
0.32	2.19744	5.14698	8.312341	0.1	0.9	-0.9	0
0.325	2.19744	5.18622	8.38428	0.5	0.7	-1.2	0
0.33	2.19744	5.14698	8.27964	0.5	0.6	-0.5	0
0.335	2.23668	5.14698	8.35158	0.7	0.2	-0.6	0
0.34	2.23668	5.14698	8.35158	1	0.2	-0.7	0
0.345	2.16474	5.14698	8.35158	0.8	0.2	-0.4	0
0.35	2.19744	5.11428	8.35158	0.5	0.2	-0.7	0
0.355	2.23668	5.14698	8.35158	0.7	0.4	-0.6	0
0.36	2.30862	5.18622	8.312341	0.4	0.7	-0.5	0
0.365	2.19744	5.22546	8.27964	0.6	1	-0.3	0
0.37	2.19744	5.18622	8.312341	0.7	1	-0.3	0
0.375	2.23668	5.22546	8.38428	0.9	0.7	-0.4	0
0.38	2.19744	5.22546	8.35158	1.3	0.2	0	0
0.385	2.23668	5.14698	8.38428	0.7	0	-0.2	0
0.39	2.16474	5.18622	8.35158	0.9	0	-0.2	0
0.395	2.19744	5.14698	8.35158	1.2	-0.2	0.4	0
0.4	2.16474	5.18622	8.38428	1.6	-0.5	0.7	0
0.405	2.16474	5.14698	8.42352	1.6	-0.6	0.6	0
0.41	2.08626	5.18622	8.38428	1.8	-0.9	1.1	0
0.415	2.1255	5.18622	8.495461	1.8	-1.4	1.3	0
0.42	2.16474	5.22546	8.42352	1.8	-2.3	1.4	0
0.425	2.19744	5.25816	8.45622	2.1	-2.5	1.9	0
0.43	2.23668	5.33664	8.42352	2.2	-2.8	2.1	0
0.435	2.27592	5.25816	8.312341	2.5	-2.8	2.3	0
0.44	2.16474	5.36934	8.2404	2.2	-2.5	2.3	0
0.445	2.19744	5.36934	8.312341	2	-2.9	2.6	0
0.45	2.19744	5.44782	8.42352	1.4	-2.9	2.8	0
0.455	2.08626	5.48052	8.495461	1	-4.2	2.4	0
0.46	2.1255	5.519761	8.495461	0.4	-5.5	3.3	0
0.465	2.1255	5.519761	8.45622	-0.4	-6.6	3.1	0
0.47	2.01432	5.48052	8.600101	-1.8	-7.6	3.7	0
0.475	1.93584	5.55246	8.75052	-3.6	-8.8	3.8	0
0.48	1.79196	5.74212	8.9271	-6.2	-10.9	3.9	0
0.485	1.79196	5.886	9.00558	-8.2	-13.3	4.6	0
0.49	1.75272	5.84676	9.03828	-10.9	-16.3	4.1	0
0.495	1.82466	5.591701	8.78322	-13.6	-18.7	4.3	0
0.5	1.82466	5.44782	8.63934	-15.6	-20.8	4.7	0
0.505	1.71348	5.22546	8.600101	-17.2	-22.1	4	0
0.51	1.64154	5.22546	8.495461	-18	-23.1	4	0
0.515	1.75272	5.2974	8.38428	-19.1	-24.8	3	0
0.52	1.56306	5.25816	8.42352	-19.6	-26.4	1.4	0
0.525	1.45188	5.25816	8.16846	-19.5	-27.3	-1.3	0
0.53	0.63438	4.30332	7.80222	-18.9	-29.5	-6.5	0
0.535	1.6023	6.06912	6.82122	-8.5	-26.1	-9.3	0
0.54	0.37278	6.43536	7.76952	-4.5	-24.9	-17.9	0
0.545	0.8175	6.10836	7.73028	-8.8	-20.5	-19.8	0
0.55	1.64154	7.285561	7.76952	-7.7	-19.1	-21.1	0
0.555	1.56306	7.76298	8.35158	-7.7	-16.4	-22.6	0
0.56	1.3407	7.46868	8.12922	-12.3	-14.3	-23.1	0
0.565	1.30146	6.91932	7.586401	-17.5	-11.7	-21.3	0
0.57	1.37994	6.585781	7.14822	-19	-9.6	-20.6	0
0.575	1.30146	6.513841	6.82122	-17.2	-7.1	-20	0
0.58	1.3407	6.33072	6.74928	-14.3	-4.3	-18.7	0
0.585	1.22952	6.36342	6.71658	-11.6	-0.8	-17.9	0
0.59	1.30146	6.43536	7.04358	-7.7	1.9	-16.8	0
0.595	1.30146	6.585781	7.18746	-4.8	4.6	-14.7	0
0.6	1.30146	6.69696	7.298641	-2.5	7.4	-12.6	0
0.605	1.3407	6.62502	7.33134	-0.7	9.5	-10.5	0
0.61	1.3407	6.40266	7.33134	-0.2	11.6	-9.6	0
0.615	1.30146	6.14106	7.2594	1.1	15.1	-8.3	0
0.62	1.37994	6.06912	7.403281	3.5	18	-7.7	0
0.625	1.3407	6.06912	7.51446	5.6	20.8	-6.6	0
0.63	1.49112	6.06912	7.65834	7.2	22.7	-6	0
0.635	1.49112	6.06912	7.87416	8.4	24.2	-5.6	0
0.64	1.56306	6.10836	8.02458	9.5	26.7	-4	0
0.645	1.75272	5.95794	8.09652	9.9	28.1	-3.1	0
0.65	1.64154	5.92524	8.38428	9.6	29.6	-2.3	0
0.655	1.64154	5.99718	8.42352	9.7	30	-1.5	0
0.66	1.64154	6.03642	8.52816	9.7	29.8	-0.2	0
0.665	1.75272	5.814061	8.600101	8.2	30.3	1.3	0
0.67	1.75272	5.63094	8.495461	7.5	30.3	2.5	0
0.675	1.71348	5.44782	8.495461	7.5	31.7	2.8	0
0.68	1.56306	5.40858	8.711281	7.2	32.4	2.5	0
0.685	1.41264	5.591701	8.82246	6.9	32.1	2.6	0
0.69	1.26876	5.70288	9.07752	4.8	32.2	1.7	0
0.695	1.19028	5.66364	9.110221	2.8	30.7	0.7	0
0.7	1.0791	5.55246	8.96634	0.4	29.3	-0.2	0
0.705	1.00716	5.44782	8.85516	-1.4	28	-2.2	0
0.71	0.96792	5.33664	8.75052	-3.2	26.6	-4.6	0
0.715	1.00716	5.2974	8.75052	-4.7	25.9	-6.9	0
0.72	1.03986	5.2974	8.67858	-6	24.6	-8.6	0
0.725	1.11834	5.25816	8.67858	-8	22.9	-10.3	0
0.73	1.22952	5.25816	8.711281	-9.3	22.4	-11.3	0
0.735	1.26876	5.36934	8.85516	-10.2	21.3	-12.6	0
0.74	1.22952	5.48052	8.9271	-11.6	19.7	-13.1	0
0.745	1.15104	5.63094	8.96634	-13.5	18.6	-13.1	0
0.75	1.26876	5.591701	9.00558	-16.5	17.1	-13.7	0
0.755	1.30146	5.519761	8.78322	-19.1	16.5	-15	0
0.76	1.30146	5.36934	8.5674	-21.1	16.8	-16.1	0
0.765	1.3407	5.22546	8.35158	-21.8	17.1	-18.2	0
0.77	1.37994	5.04234	8.09652	-21.6	17.1	-19.6	0
0.775	1.53036	4.93116	8.12922	-20.3	17.1	-21.4	0
0.78	1.67424	5.04234	8.09652	-19.1	17	-21.7	0
0.785	1.8639	4.963861	7.952641	-18.3	18	-22.3	0
0.79	2.01432	4.66956	7.84146	-17.4	19.3	-22.8	0
0.795	2.19744	4.63686	7.985341	-14.9	20.7	-22.9	0
0.8	2.3871	4.85268	8.09652	-12.2	21.9	-22.4	0
0.805	2.3871	4.963861	8.16846	-10.3	22.4	-21.1	0
0.81	2.45904	5.0031	8.16846	-9	23.1	-19.3	0
0.815	2.53752	4.93116	8.02458	-7.9	24.3	-18.3	0
0.82	2.60946	4.66956	8.057281	-7	25.8	-16.4	0
0.825	2.45904	4.66956	8.12922	-4.7	26.8	-15.8	0
0.83	2.30862	4.963861	8.42352	-2.5	26	-14.5	0
0.835	2.27592	5.25816	8.78322	-0.4	23.9	-11.7	0
0.84	2.42634	5.33664	8.75052	-1.3	21.8	-9.9	0
0.845	2.34786	5.22546	8.67858	-2.1	21.8	-9.1	0
0.85	2.16474	5.04234	8.67858	-2.9	21.5	-10.3	0
0.855	1.93584	5.18622	8.894401	-2.6	21	-10.6	0
0.86	1.82466	5.33664	9.00558	-2.4	18.2	-10.9	0
0.865	1.93584	5.2974	8.96634	-3.9	15.4	-10.6	0
0.87	2.08626	5.14698	8.78322	-5	14.4	-11.8	0
0.875	2.08626	4.85268	8.600101	-5.8	14.2	-13.5	0
0.88	2.1255	4.7088	8.38428	-5.8	15.1	-14.7	0
0.885	2.08626	4.63686	8.35158	-4.4	15.6	-16.1	0
0.89	2.19744	4.59762	8.35158	-2.8	15.1	-16.6	0
0.895	2.27592	4.59762	8.27964	-1.7	14.9	-16.8	0
0.9	2.42634	4.48644	8.16846	-0.2	15.1	-16.6	0
0.905	2.34786	4.4145	8.16846	1.6	15.4	-16.7	0
0.91	2.3871	4.48644	8.42352	3.2	15.2	-16.7	0
0.915	2.3871	4.63686	8.600101	4.9	14.4	-16.1	0
0.92	2.45904	4.63686	8.711281	5.1	13.7	-14.9	0
0.925	2.45904	4.55838	8.894401	4.5	13	-14	0
0.93	2.45904	4.525681	9.2214	4.4	12.1	-13.7	0
0.935	2.08626	4.74804	9.50916	3.5	10.1	-13.2	0
0.94	2.08626	4.89192	9.731521	2	7.9	-12.2	0
0.945	2.01432	4.89192	9.50916	-1.1	4.8	-13.6	0
0.95	2.05356	4.55838	9.14946	-4.2	5	-14.7	0
0.955	1.82466	4.23138	8.82246	-5.2	5.5	-17.3	0
0.96	1.71348	4.00902	8.600101	-4.6	6.5	-19	0
0.965	1.67424	4.00902	8.600101	-3.5	5.3	-20.8	0
0.97	1.8639	4.23138	8.67858	-2	4.6	-21.9	0
0.975	2.08626	4.23138	8.600101	-0.7	5.1	-22.5	0
0.98	2.16474	4.15944	8.45622	0.1	6.3	-23.5	0
0.985	2.16474	4.15944	8.5674	1.4	7	-23	0
0.99	2.27592	4.26408	8.63934	2.2	6.6	-22	0
0.995	2.16474	4.23138	8.600101	3.4	7.4	-20.4	0
1	2.30862	4.19214	8.495461	4.4	7.2	-18.4	0
1.005	2.23668	4.15944	8.495461	5.1	6.8	-17	0
1.01	2.05356	4.04826	8.27964	6.3	8	-15.1	0
1.015	2.01432	3.96978	8.38428	7.3	8.5	-14.7	0
1.02	1.8639	4.15944	8.45622	8	8	-13	0
1.025	1.93584	4.15944	8.5674	8.6	7.8	-11.3	0
1.03	1.8639	4.23138	8.5674	8.2	8.1	-10.4	0
1.035	1.75272	4.08096	8.52816	7.7	8.7	-8.7	0
1.04	1.6023	4.08096	8.495461	7.4	9.4	-8.1	0
1.045	1.56306	4.08096	8.42352	7	9.8	-6.7	0
1.05	1.53036	4.00902	8.27964	6.6	10.9	-5.5	0
1.055	1.56306	3.89784	8.16846	7	12.3	-3.7	0
1.06	1.64154	3.8259	7.985341	6.7	14	-2.4	0
1.065	1.45188	3.89784	7.985341	7.2	14.9	-0.9	0
1.07	1.56306	3.89784	7.985341	8.3	15.6	1.1	0
1.075	1.56306	3.93708	7.952641	8.9	16.5	3.5	0
1.08	1.64154	3.8259	7.9134	9.8	18.2	5.7	0
1.085	1.53036	3.75396	7.952641	10	19.8	7.6	0
1.09	1.56306	3.75396	8.09652	10.6	20.3	10	0
1.095	1.6023	3.71472	8.20116	10.7	20.3	13.4	0
1.1	1.67424	3.5643	8.27964	10.3	21.2	16.1	0
1.105	1.64154	3.12612	8.20116	9.6	22.6	18.8	0
1.11	1.56306	2.79258	8.057281	8.4	23.3	20.5	0
1.115	1.53036	2.57022	8.20116	8.1	22.8	22.8	0
1.12	1.64154	2.42634	8.52816	7.2	21.7	25.5	0
1.125	1.82466	2.13204	8.82246	4.9	19.8	27.3	0
1.13	2.08626	1.65462	8.75052	1.2	17.6	30.1	0
1.135	2.23668	0.8436601	8.52816	-2.4	16.8	32.4	0
1.14	2.45904	0.36624	9.00558	-5.7	17.2	34.9	0
1.145	2.19744	0.73248	11.00028	-11.3	16.8	37.8	0
1.15	2.01432	2.24322	13.32198	-21.2	15.9	40.9	0
1.155	0.2943	3.96978	12.8184	-39	15.9	42.1	0
1.16	-0.59514	5.0031	10.45746	-53.7	9.7	38.2	0
1.165	1.03986	6.991261	9.76422	-53.7	-5.1	26.3	0
1.17	5.63748	11.40576	11.07222	-44.8	-18	11.1	0
1.175	8.65896	14.42724	11.58234	-37.3	-8.4	1.8	0
1.18	8.09652	11.26188	11.39922	-29	14.9	-4.6	0
1.185	4.4799	5.07504	10.8891	-21.3	35.8	-5.3	0
1.19	1.00716	1.4715	10.27434	-13.5	45.5	1.3	0
1.195	-1.45188	0.21582	10.13046	-7.9	42.9	7.4	0
1.2	-2.72064	0.54936	9.875401	-6.3	33.1	8.6	0
1.205	-2.45904	1.7658	9.40452	-8.8	18.2	4.3	0
1.21	-0.40548	2.6814	8.711281	-10.9	7.1	-0.7	0
1.215	1.00716	4.30332	7.84146	-13.5	4.2	-4.2	0
1.22	1.79196	6.10836	7.51446	-14.9	6.5	-6.1	0
1.225	1.64154	7.39674	7.2594	-15.4	12.1	-5.9	0
1.23	1.11834	8.02458	7.18746	-15.8	18.4	-6.3	0
1.235	0	7.6518	7.2594	-16.7	25.4	-7.8	0
1.24	-1.03986	6.54654	7.586401	-16.8	31.7	-10.1	0
1.245	-1.3407	5.33664	8.27964	-16.4	34.4	-13.1	0
1.25	-0.5559	4.34256	8.75052	-16.5	32.5	-14.9	0
1.255	0.51666	4.04826	9.18216	-16.2	29.2	-15.8	0
1.26	1.11834	4.15944	9.50916	-14.9	28.5	-16.1	0
1.265	1.37994	4.04826	9.659581	-13.3	28.4	-15.2	0
1.27	1.26876	3.8259	9.47646	-11.9	30.2	-14.4	0
1.275	0.8567401	3.89784	9.293341	-10	31.2	-13.6	0
1.28	0.40548	4.23138	9.14946	-9	31.2	-13.1	0
1.285	0.14388	4.4145	9.00558	-7.9	30.9	-12.1	0
1.29	-0.0327	4.59762	8.78322	-6.9	29.7	-11.6	0
1.295	0.11118	4.7088	8.63934	-6.6	28	-10.8	0
1.3	-0.18312	4.66956	8.63934	-6.2	27.2	-10	0
1.305	0.18312	5.0031	8.85516	-5.6	26.9	-9.1	0
1.31	0.2943	4.89192	8.67858	-5.7	26.6	-8.7	0
1.315	0.63438	4.81998	8.78322	-5.3	27.4	-9.5	0
1.32	0.48396	4.59762	8.78322	-5.8	29.1	-9.4	0
1.325	0.40548	4.66956	9.00558	-6.3	29.4	-9.3	0
1.33	0.2943	4.4145	8.96634	-6.5	29.9	-8.8	0
1.335	0.0327	4.4145	9.03828	-6.4	30.1	-8.1	0
1.34	-0.07194	4.37526	9.07752	-5.6	28.9	-8.4	0
1.345	-0.48396	4.4145	8.96634	-5.3	27.8	-7.9	0
1.35	-0.44472	4.4145	8.96634	-4.8	27.2	-7.9	0
1.355	-0.48396	4.48644	9.07752	-4.5	25.2	-7.2	0
1.36	-0.22236	4.55838	9.07752	-5.1	24.2	-7.2	0
1.365	-0.33354	4.4145	8.45622	-4.6	22.8	-7.2	0
1.37	-0.07194	4.7088	9.18216	-2.8	22	-7.4	0
1.375	-0.40548	4.59762	8.82246	-3.7	21	-7.2	0
1.38	-0.14388	4.34256	8.85516	-3.1	19.6	-6.8	0
1.385	-0.48396	4.525681	9.00558	-3	19.1	-6.7	0
1.39	-0.44472	4.45374	9.03828	-3.2	18.9	-7	0
1.395	-0.40548	4.45374	9.00558	-2.9	17	-7	0
1.4	-0.44472	4.37526	9.00558	-2.5	15.2	-6.6	0
1.405	-0.51666	4.34256	8.96634	-1.8	14.7	-6	0
1.41	-0.48396	4.45374	9.07752	-1.2	13.7	-5.5	0
1.415	-0.48396	4.59762	9.07752	-0.9	11.2	-4.7	0
1.42	-0.33354	4.59762	9.07752	-0.6	9.5	-3.6	0
1.425	-0.2943	4.55838	8.96634	-0.2	8.1	-3	0
1.43	-0.2943	4.59762	8.96634	0.4	6.6	-1.8	0
1.435	-0.25506	4.525681	8.9271	0.4	6.5	-1.6	0
1.44	-0.2943	4.55838	8.9271	0.7	6.1	-0.5	0
1.445	-0.25506	4.48644	8.85516	0.5	5.5	-1.1	0
1.45	-0.33354	4.45374	9.00558	0.7	5.5	-1.1	0
1.455	-0.33354	4.525681	9.03828	0.3	5	-1.4	0
1.46	-0.2943	4.48644	9.03828	0.4	4	-1.2	0
1.465	-0.37278	4.48644	8.96634	0.7	3	-1.1	0
1.47	-0.40548	4.55838	9.00558	0.8	2.3	-0.8	0
1.475	-0.37278	4.55838	8.96634	0.6	1.7	-0.9	0
1.48	-0.2943	4.525681	9.03828	0.4	1.3	-0.7	0
1.485	-0.22236	4.7088	9.110221	0.3	1.1	-0.4	0
1.49	-0.14388	4.66956	9.07752	0.7	0.4	0.2	0
1.495	-0.18312	4.63686	8.9271	0.7	-0.2	0.3	0
1.5	-0.2943	4.59762	8.9271	0.9	-0.7	0.7	0
1.505	-0.25506	4.66956	8.85516	0.9	-0.4	0.2	0
1.51	-0.25506	4.48644	8.9271	0.9	-0.5	0.4	0
1.515	-0.22236	4.525681	8.9271	0.6	-1.1	0.4	0
1.52	-0.22236	4.48644	9.00558	1.1	-1.2	0.5	0
1.525	-0.25506	4.525681	9.00558	1.6	-1	0.4	0
1.53	-0.2943	4.48644	8.96634	1.1	-1.6	0	0
1.535	-0.25506	4.525681	9.03828	1.4	-1.8	0.5	0
1.54	-0.33354	4.59762	8.9271	1.1	-2.5	0.4	0
1.545	-0.33354	4.525681	8.85516	1.1	-3.4	0.4	0
1.55	-0.37278	4.55838	8.96634	1.1	-3.6	0.4	0
1.555	-0.40548	4.55838	8.96634	1.4	-4.6	0.7	0
1.56	-0.40548	4.4145	8.96634	1.5	-6	0.6	0
1.565	-0.2943	4.48644	8.96634	2.1	-6.7	0.5	0
1.57	-0.37278	4.37526	8.9271	2.2	-7.4	0.7	0
1.575	-0.37278	4.37526	8.9271	2.3	-8	0.7	0
1.58	-0.40548	4.4145	9.03828	2.3	-9.1	1.1	0
1.585	-0.37278	4.48644	9.03828	2.5	-9.8	0.7	0
1.59	-0.2943	4.525681	8.9271	2.8	-11.1	0.7	0
1.595	-0.25506	4.59762	8.9271	2.8	-11.9	1.4	0
1.6	-0.25506	4.59762	8.9271	3	-13	1.1	0
1.605	-0.07194	4.66956	8.9271	3.1	-13.8	0.9	0
1.61	-0.0327	4.66956	8.96634	3.1	-14.2	1.5	0
1.615	0.07194	4.63686	8.894401	3.1	-14.1	1.8	0
1.62	0.11118	4.63686	8.894401	2.8	-14.4	1.8	0
1.625	0.18312	4.66956	8.85516	2.8	-14	1.8	0
1.63	0.2943	4.66956	8.85516	3.1	-13.6	2.6	0
1.635	0.2943	4.63686	8.85516	2.6	-13.4	2.7	0
1.64	0.25506	4.63686	8.894401	2.8	-12.7	2.8	0
1.645	0.25506	4.59762	8.78322	2.3	-11.7	2.5	0
1.65	0.33354	4.55838	8.75052	2.1	-11.2	2.1	0
1.655	0.33354	4.59762	8.75052	2.1	-10.4	1.5	0
1.66	0.14388	4.55838	8.82246	1.6	-9.3	1.4	0
1.665	0.07194	4.48644	8.82246	1.6	-8.1	1.4	0
1.67	0.18312	4.48644	9.03828	2.1	-8	0.7	0
1.675	0.18312	4.63686	8.96634	1.5	-8.1	0	0
1.68	0.22236	4.525681	8.78322	1	-7.9	0	0
1.685	0.14388	4.55838	8.82246	1.2	-8.1	0.7	0
1.69	0.07194	4.525681	8.82246	0.8	-7.8	1.2	0
1.695	0	4.48644	8.82246	0.8	-8.2	0.7	0
1.7	0	4.45374	8.894401	0.6	-8.3	1.1	0
1.705	0.07194	4.45374	8.9271	0.6	-8.8	0.8	0
1.71	0.22236	4.45374	9.00558	0.9	-9.3	1.6	0
1.715	0.22236	4.525681	8.96634	0.7	-9.6	1.9	0
1.72	0.22236	4.55838	8.96634	0.4	-9.7	2.2	0
1.725	0.2943	4.74804	9.03828	0.4	-10.6	2.3	0
1.73	0.37278	4.74804	8.894401	0.7	-10.7	2.3	0
1.735	0.40548	4.85268	8.78322	0.9	-10.7	2.7	0
1.74	0.33354	4.7088	8.85516	0.6	-10.1	3	0
1.745	0.33354	4.63686	8.82246	0.2	-10.1	2.9	0
1.75	0.2943	4.66956	8.85516	0.3	-9.5	3	0
1.755	0.40548	4.66956	8.85516	-0.1	-9.7	2.8	0
1.76	0.44472	4.525681	8.9271	-0.2	-9.1	2.2	0
1.765	0.48396	4.48644	8.9271	0	-8.4	2.8	0
1.77	0.44472	4.45374	8.96634	-0.3	-8.1	2.9	0
1.775	0.37278	4.525681	8.894401	-1	-7.3	2.9	0
1.78	0.40548	4.4145	8.85516	-1.2	-6.9	2	0
1.785	0.25506	4.4145	8.96634	-1.4	-6.8	1.7	0
1.79	0.2943	4.55838	8.9271	-1.6	-7	1	0
1.795	0.37278	4.59762	8.9271	-1.4	-7.1	1.3	0
1.8	0.48396	4.59762	8.96634	-2.1	-7	1.6	0
1.805	0.40548	4.63686	9.03828	-2	-6.4	1.1	0
1.81	0.48396	4.93116	8.96634	-1.9	-6.7	1.6	0
1.815	0.5559	4.963861	8.96634	-1.7	-6.2	1.3	0
1.82	0.51666	4.81998	8.82246	-1.1	-6	1.2	0
1.825	0.40548	4.66956	8.78322	-1.2	-5.6	0.5	0
1.83	0.2943	4.7088	9.00558	-1.1	-5	0.7	0
1.835	0.2943	4.63686	8.9271	-1.3	-5.3	0.1	0
1.84	0.33354	4.48644	8.894401	-1.7	-6	-0.1	0
1.845	0.40548	4.45374	8.96634	-1.4	-5.9	0.2	0
1.85	0.44472	4.55838	8.894401	-1.3	-5.5	0.1	0
1.855	0.37278	4.45374	8.9271	-1.3	-5.4	-0.1	0
1.86	0.37278	4.45374	8.85516	-1.8	-5.8	0.2	0
1.865	0.37278	4.48644	8.82246	-1.7	-5.1	0.4	0
1.87	0.44472	4.4145	8.894401	-1.3	-4.4	0.9	0
1.875	0.37278	4.48644	8.9271	-1.6	-4.8	0.9	0
1.88	0.40548	4.63686	8.96634	-1.6	-5.1	1.7	0
1.885	0.37278	4.55838	8.96634	-2.3	-5.5	1.7	0
1.89	0.37278	4.525681	8.78322	-3	-6.1	1.8	0
1.895	0.22236	4.37526	8.78322	-3.1	-6.3	2.2	0
1.9	0.18312	4.26408	8.78322	-4.2	-6.5	3.2	0
1.905	0.07194	4.19214	9.00558	-4.6	-7.2	3.7	0
1.91	0.18312	4.23138	8.96634	-5.6	-9	4.2	0
1.915	0.2943	4.30332	9.03828	-5.6	-11.1	5.1	0
1.92	0.48396	4.30332	8.78322	-6.4	-11.7	6.5	0
1.925	0.7455601	4.19214	8.82246	-6.5	-11.4	6.8	0
1.93	0.66708	4.23138	8.85516	-6.8	-10.4	7.4	0
1.935	0.66708	4.4145	8.9271	-7.2	-10	8.3	0
1.94	0.63438	4.48644	9.2541	-7.2	-9.9	8.6	0
1.945	0.37278	4.85268	9.14946	-5.9	-11	8.1	0
1.95	0.2943	5.36934	9.110221	-3.8	-12.8	7.4	0
1.955	0.40548	5.14698	9.03828	-2	-14.4	7.4	0
1.96	0.37278	4.89192	8.85516	-1.5	-15.9	6.7	0
1.965	0.48396	4.963861	8.96634	-0.4	-17	7.4	0
1.97	0.51666	5.07504	9.03828	0.2	-17.7	6.8	0
1.975	0.59514	4.963861	9.00558	0.6	-17.9	7	0
1.98	0.5559	4.78074	8.85516	0.7	-17.7	6.3	0
1.985	0.5559	4.63686	8.894401	0.8	-17.9	6.3	0
1.99	0.5559	4.55838	8.894401	0.7	-18.4	6.3	0
1.995	0.7455601	4.525681	8.9271	0.9	-17.4	5.8	0
2	0.77826	4.45374	8.894401	1.3	-17.2	5.4	0
2.005	0.8567401	4.45374	8.85516	0.7	-16.8	5.3	0
2.01	0.92868	4.37526	8.82246	0.4	-15.5	5.1	0
2.015	1.03986	4.30332	8.67858	0.2	-13.4	5.1	0
2.02	1.11834	4.30332	8.78322	0	-11.1	4.9	0
2.025	1.11834	4.525681	9.00558	0.4	-9.2	4.3	0
2.03	0.96792	4.55838	9.07752	0.6	-8.6	3.4	0
2.035	0.8175	4.45374	8.85516	0.4	-8.9	3	0
2.04	0.70632	4.4145	8.75052	0.4	-9.1	2.8	0
2.045	0.92868	4.23138	8.711281	0.3	-8.2	3.1	0
2.05	1.15104	4.08096	8.78322	-0.5	-6.8	2.7	0
2.055	1.41264	4.19214	8.78322	-1	-6	2.4	0
2.06	1.6023	4.45374	8.82246	-1.4	-4.3	2.4	0
2.065	1.53036	4.15944	8.78322	-1.7	-0.9	2.1	0
2.07	1.22952	4.23138	8.711281	-2.5	2.6	1.4	0
2.075	1.00716	4.45374	9.2541	-2.9	4.3	0.8	0
2.08	0.44472	5.04234	9.47646	-2.4	2.8	0	0
2.085	0.51666	4.89192	9.110221	-1.6	-0.5	-0.3	0
2.09	0.51666	4.66956	8.85516	-1.9	-3.2	-0.6	0
2.095	0.8175	4.7088	8.82246	-0.7	-4.9	-0.1	0
2.1	1.03986	4.59762	8.9271	-0.7	-5.6	1.2	0
2.105	1.00716	4.48644	8.9271	-0.6	-5.1	1.6	0
2.11	0.8959801	4.34256	8.96634	-0.5	-4.7	1.6	0
2.115	0.92868	4.30332	8.85516	-0.9	-5.4	1.6	0
2.12	0.8567401	4.48644	8.894401	-0.3	-5.2	2.1	0
2.125	1.03986	4.45374	8.78322	-1.2	-4.7	1.8	0
2.13	1.11834	4.48644	8.82246	-1	-4.5	2	0
2.135	1.30146	4.4145	8.711281	-1.2	-2.6	1.6	0
2.14	1.3407	4.55838	8.63934	-1.6	0	1	0
2.145	1.30146	4.37526	8.711281	-2.5	2.8	0.6	0
2.15	1.19028	4.30332	8.5674	-3.3	6.1	0.4	0
2.155	1.19028	4.30332	8.711281	-4.2	10.5	0.2	0
2.16	1.11834	4.37526	8.67858	-5.6	13.8	-0.1	0
2.165	1.0791	4.30332	8.75052	-6.7	17.2	-0.3	0
2.17	1.19028	4.30332	8.9271	-8.7	18.8	-0.2	0
2.175	1.00716	4.19214	9.14946	-8.1	18.9	-1.4	0
2.18	0.8567401	4.26408	9.110221	-9.3	16.7	-0.5	0
2.185	0.8567401	4.30332	9.18216	-7.5	16.6	-2.2	0
2.19	0.77826	4.525681	9.03828	-7.6	15.7	-2.3	0
2.195	0.7455601	4.55838	9.18216	-7.2	14.6	-2.1	0
2.2	0.66708	4.59762	9.00558	-8.7	11.9	-0.6	0
2.205	0.51666	4.55838	9.110221	-6.5	11.4	-1.7	0
2.21	0.48396	4.55838	9.03828	-6.8	10	-1.5	0
2.215	0.48396	4.48644	9.110221	-6.3	8.4	-1.1	0
2.22	0.5559	4.48644	9.07752	-7.4	6	0.2	0
2.225	0.48396	4.525681	9.14946	-4.9	5.3	-1.1	0
2.23	0.40548	4.37526	9.03828	-3.7	4.6	-1.3	0
2.235	0.40548	4.26408	8.894401	-2.8	2.2	-1.2	0
2.24	0.59514	4.15944	9.14946	-3.4	0.3	0.1	0
2.245	0.66708	3.96978	9.18216	-3.5	-0.6	0	0
2.25	0.66708	3.93708	9.2541	-2.8	-1	-0.4	0
2.255	0.8959801	4.08096	9.33258	-1.4	-1.5	-0.7	0
2.26	1.0791	4.15944	9.2214	-0.9	-1.7	0	0
2.265	1.0791	4.34256	9.18216	0.9	0.6	-0.9	0
2.27	1.03986	4.26408	9.14946	2.2	2	-2.3	0
2.275	0.77826	4.19214	9.2541	3.9	2.2	-2.1	0
2.28	0.51666	4.1202	9.293341	6.7	2.8	-2.4	0
2.285	0.5559	4.08096	9.36528	9.5	2.8	-2.3	0
2.29	0.59514	4.15944	9.36528	13.3	1.8	-2.4	0
2.295	0.77826	4.23138	9.36528	15.8	1.3	-3	0
2.3	0.8175	4.26408	9.40452	18.8	1.7	-3.1	0
2.305	0.7455601	4.19214	9.437221	21.9	2.1	-3.7	0
2.31	0.51666	4.30332	9.40452	26.1	3	-4.4	0
2.315	0.44472	4.23138	9.5811	30.9	3.2	-5.6	0
2.32	0.96792	4.15944	9.47646	35.4	1.2	-6.3	0
2.325	1.19028	4.66956	9.40452	40.2	1.2	-4.6	0
2.33	0.8959801	4.963861	9.5484	49.7	4	-5.3	0
2.335	0.8175	4.963861	9.76422	56	7	-5.4	0
2.34	0.70632	4.81998	9.947341	64.1	9.4	-5.3	0
2.345	0.8567401	4.525681	10.16316	73.8	11.5	-4.9	0
2.35	0.7455601	4.37526	10.16316	83.5	14.3	-3.7	0
2.355	0.66708	4.15944	10.2351	94.7	15.5	-3	0
2.36	0.92868	4.08096	10.30704	106.4	15.8	-2.9	0
2.365	1.03986	4.15944	10.34628	120.1	17.1	-3.1	0
2.37	1.15104	4.23138	10.30704	130.4	18	-2.5	0
2.375	1.56306	4.08096	10.34628	141.6	18.5	-2.4	0
2.38	1.64154	4.04826	10.2351	151.8	20.3	-3	0
2.385	1.79196	3.96978	10.05852	160.5	24.1	-3.2	0
2.39	1.97508	4.04826	10.05852	171.6	26.2	-4.4	0
2.395	2.27592	4.1202	9.875401	179.8	29.2	-6.1	0
2.4	2.30862	4.30332	9.62034	187.4	32.6	-8.3	0
2.405	2.27592	4.48644	9.437221	194.6	36.4	-10.7	0
2.41	2.27592	4.93116	9.2541	201	40.8	-13.2	0
2.415	2.01432	5.2974	8.9271	206.9	45.9	-18.2	0
2.42	1.75272	5.591701	8.67858	211	51	-22	0
2.425	1.71348	6.10836	8.5674	213.1	54.6	-25.6	0
2.43	1.45188	6.43536	8.35158	213.5	58.1	-28.4	0
2.435	0.92868	6.513841	8.09652	213	61.4	-32.7	0
2.44	0.48396	6.40266	7.84146	210.9	64	-37.9	0
2.445	0.37278	6.219541	7.65834	207.4	63.7	-40.7	0
2.45	0.2943	6.10836	7.54716	203	63.3	-40.4	0
2.455	-0.11118	6.291481	7.44252	197.4	63.1	-39.1	0
2.46	-0.37278	6.80814	7.11552	191.8	62	-36.8	0
2.465	-0.07194	7.46868	7.87416	185.6	59.6	-34.6	0
2.47	0.40548	7.72374	8.711281	173	54.9	-30.4	0
2.475	0.22236	7.87416	9.437221	151.1	45.5	-21.5	0
2.48	1.26876	7.54062	11.2161	130.2	32	-9.7	0
2.485	4.02864	5.36934	11.8701	103.8	10.5	4.2	0
2.49	6.3438	2.57022	11.32728	70.7	-9.9	24.5	0
2.495	8.32542	0.69324	10.74522	48.9	-14.4	40.8	0
2.5	9.2214	0.25506	10.63404	31.1	-9.9	53.7	0
2.505	7.952641	0.69324	11.03952	15	-1.1	65.5	0
2.51	5.67018	1.1772	11.5431	-3.4	4.1	76.7	0
2.515	3.65586	1.65462	11.79816	-21.9	2.7	87	0
2.52	2.87106	1.90968	11.76546	-41.5	-2.9	92.9	0
2.525	2.3871	1.83774	11.58234	-66.6	-4.6	91	0
2.53	1.19028	1.58268	11.2161	-84.7	-2.5	83.7	0
2.535	-0.63438	1.2099	10.45746	-101.2	-0.1	71.8	0
2.54	-1.82466	0.9875401	9.83616	-115.3	-0.7	59	0
2.545	-2.19744	1.09872	9.50916	-126	-5.8	46.7	0
2.55	-2.08626	1.39302	9.50916	-136	-14.8	32.5	0
2.555	-1.71348	1.83774	9.5484	-144.4	-21.7	20.5	0
2.56	-1.19028	2.3871	9.5811	-152.6	-27.1	10.7	0
2.565	-0.51666	2.6487	9.437221	-160.7	-31.2	1.8	0
2.57	0.0327	2.87106	9.293341	-168.7	-33.4	-5.4	0
2.575	0.63438	3.01494	9.07752	-176.5	-34.5	-12	0
2.58	1.26876	3.30924	8.9271	-181.4	-35	-15.9	0
2.585	1.75272	3.64278	8.85516	-184.2	-35	-16.9	0
2.59	2.16474	4.08096	8.63934	-186.5	-35.3	-17.2	0
2.595	2.49828	4.45374	8.38428	-188.3	-36.4	-15.2	0
2.6	2.87106	4.66956	8.12922	-189	-37.3	-10.7	0
2.605	3.09342	4.85268	8.057281	-188.2	-37.5	-6.8	0
2.61	3.1719	5.25816	7.73028	-186.2	-37.5	-2.2	0
2.615	3.21114	5.44782	7.298641	-183.9	-38.5	1.8	0
2.62	3.24384	5.66364	6.86046	-180.4	-39.6	5.3	0
2.625	3.21114	5.99718	6.572701	-172.4	-40	9.5	0
2.63	3.21114	6.43536	6.31764	-165.2	-40.4	12.3	0
2.635	3.28308	6.80814	5.918701	-156.3	-39.3	13.9	0
2.64	3.65586	6.80814	5.519761	-146.5	-37.5	15.2	0
2.645	3.91746	6.88008	5.2647	-133.9	-34.4	15.1	0
2.65	4.10712	7.39674	5.2974	-117.3	-29.1	14.7	0
2.655	4.29024	8.09652	5.19276	-103.6	-25.4	16.2	0
2.66	4.59108	8.502001	4.86576	-90.2	-20.7	18.5	0
2.665	5.11428	8.390821	4.57146	-76.3	-13.7	21.1	0
2.67	5.0031	8.61318	4.24446	-61	-4.4	23.8	0
2.675	4.10712	9.751141	5.33664	-44.4	4.9	25.6	0
2.68	2.27592	12.51102	9.110221	-27.3	13.5	25.7	0
2.685	0.22236	17.37024	12.26904	-20	25.3	20.2	0
2.69	-3.54468	21.45774	10.8564	-31.9	33.3	14.7	0
2.695	-6.04296	19.3584	7.44252	-49.6	29.7	11.1	0
2.7	-5.14698	13.06692	4.35564	-62.8	20.4	6.6	0
2.705	-5.487061	10.74522	2.60946	-56.4	17.7	0.2	0
2.71	-6.53346	13.4724	2.75988	-34.2	19.2	-9.6	0
2.715	-7.50138	17.25906	3.91746	-17.1	20.2	-17.8	0
2.72	-8.9598	19.02486	4.3164	-10.7	22	-27.8	0
2.725	-9.633421	17.95884	3.9894	-12.3	18.6	-37.9	0
2.73	-9.14292	15.97068	3.59046	-14.2	9.1	-47.1	0
2.735	-8.28618	14.86542	3.59046	-12	-3	-57.2	0
2.74	-7.57986	14.45994	3.88476	-8.8	-10.5	-65	0
2.745	-6.97818	13.83864	4.42758	-6.3	-14.9	-73.6	0
2.75	-6.53346	12.84456	5.00964	-6.9	-17.6	-81.4	0
2.755	-5.559	11.445	5.19276	-9	-22.3	-86.1	0
2.76	-2.60946	9.3849	5.696341	-11.4	-34.6	-85.6	0
2.765	-0.0327	7.39674	6.677341	-12.3	-43.1	-80.2	0
2.77	1.11834	6.219541	7.47522	-14.5	-41.9	-74.5	0
2.775	2.01432	5.04234	8.9271	-15.8	-35.5	-70	0
2.78	1.82466	3.5643	9.692281	-19	-25.3	-65.3	0
2.785	1.26876	2.13204	10.16316	-24.9	-11.5	-58.2	0
2.79	0.70632	0.69324	10.60134	-29.2	-2.8	-52.1	0
2.795	0.44472	-0.69324	10.92834	-33	5	-45.5	0
2.8	0.0327	-1.43226	11.1834	-36.4	13.4	-37.3	0
2.805	-1.79196	-1.61538	10.67328	-39.9	21.2	-28.4	0
2.81	-4.13982	-1.1772	9.36528	-41.8	19	-16.5	0
2.815	-4.4799	0.36624	8.9271	-38.7	1	-8.1	0
2.82	-3.39426	3.42042	9.437221	-32.2	-19.8	-2.4	0
2.825	-2.1255	6.10836	9.692281	-27.3	-31	-2.7	0
2.83	-0.14388	6.585781	9.40452	-27.3	-37.8	-5.6	0
2.835	2.53752	6.54654	9.00558	-27.4	-40.4	-7.2	0
2.84	4.4799	7.0632	9.18216	-23.5	-39.1	-6.3	0
2.845	4.40142	6.36342	9.33258	-22.6	-30.2	-1.8	0
2.85	2.23668	4.85268	9.14946	-25.7	-19.8	-0.3	0
2.855	-0.44472	4.15944	9.110221	-25.6	-13.9	-0.4	0
2.86	-1.6023	3.8586	9.2214	-22.4	-16.1	-1.1	0
2.865	-1.15104	3.8259	9.07752	-19.6	-20.4	-2.1	0
2.87	0.22236	4.30332	9.110221	-15.7	-22.5	-3.2	0
2.875	1.49112	4.78074	9.110221	-12.8	-21.2	-4.8	0
2.88	1.79196	5.0031	8.85516	-12.3	-17.5	-5.8	0
2.885	1.93584	5.18622	8.9271	-13	-16.1	-4.7	0
2.89	1.26876	5.14698	8.894401	-13.3	-13.3	-4.7	0
2.895	0.8567401	4.78074	8.85516	-14	-10.6	-4.1	0
2.9	0.7455601	4.55838	8.96634	-13.4	-10	-3.9	0
2.905	0.96792	4.48644	9.00558	-13	-9.8	-4.4	0
2.91	1.15104	4.48644	9.00558	-12.1	-8.8	-5.8	0
2.915	1.19028	4.48644	9.07752	-12.3	-7.8	-6.9	0
2.92	1.15104	4.525681	9.07752	-11.8	-5.5	-7.6	0
2.925	0.96792	4.66956	8.96634	-11.6	-3.8	-8.1	0
2.93	1.0791	4.74804	8.96634	-11.3	-2.5	-7.9	0
2.935	1.00716	4.74804	8.894401	-11.2	-1.4	-6.9	0
2.94	0.77826	4.81998	8.894401	-10.7	-0.2	-6.3	0
2.945	0.5559	4.85268	8.9271	-10.5	0.3	-5.6	0
2.95	0.51666	4.63686	9.03828	-10	-0.4	-4.3	0
2.955	0.48396	4.37526	9.07752	-9.4	0.3	-3.6	0
2.96	0.59514	4.26408	9.110221	-9.4	1	-3.4	0
2.965	0.59514	4.34256	9.14946	-8.1	0.2	-3.1	0
2.97	0.63438	4.4145	9.03828	-7	-0.1	-2.3	0
2.975	0.70632	4.34256	9.07752	-6.6	-0.8	-2.4	0
2.98	0.48396	4.1202	9.07752	-6.3	-0.6	-1.6	0
2.985	0.37278	4.19214	9.14946	-5.8	-1	-1.6	0
2.99	0.44472	4.19214	9.18216	-5.1	-0.7	-0.8	0
2.995	0.5559	4.04826	9.2214	-4.6	-1.6	-0.6	0
3	0.48396	3.89784	9.110221	-4.6	-2	-0.9	0
3.005	0.59514	4.19214	9.07752	-4.4	-2.3	-1.2	0
3.01	0.92868	4.37526	9.110221	-3.9	-2.5	-2.2	0
3.015	0.70632	4.37526	8.96634	-4	-2.4	-1.9	0
3.02	0.63438	4.23138	8.96634	-4.1	-2.1	-2.3	0
3.025	0.70632	4.08096	9.18216	-3.9	-2.7	-2.8	0
3.03	0.59514	3.8586	9.18216	-4.4	-2.8	-3.2	0
3.035	0.92868	3.93708	9.07752	-4.1	-2.8	-4.3	0
3.04	1.00716	4.19214	9.2214	-3.4	-2.5	-3.5	0
3.045	1.00716	4.1202	9.07752	-4	-2.3	-3.5	0
3.05	0.96792	4.26408	9.110221	-4.6	-2.5	-3.5	0
3.055	0.92868	4.34256	9.07752	-4.3	-1.8	-3.2	0
3.06	0.92868	4.30332	9.110221	-4.3	-0.7	-3.5	0
3.065	1.00716	4.23138	9.110221	-4.2	-0.8	-3.1	0
3.07	1.03986	4.1202	9.03828	-4	-0.6	-3.4	0
3.075	1.00716	4.26408	9.07752	-4.5	0	-3.2	0
3.08	1.11834	4.30332	9.07752	-4.8	0.5	-3.5	0
3.085	1.15104	4.26408	9.110221	-5.3	1.4	-3.8	0
3.09	1.0791	4.30332	9.14946	-6	2.5	-4.3	0
3.095	0.92868	4.23138	9.07752	-6	2.9	-3.9	0
3.1	0.92868	4.08096	9.07752	-6.5	3	-3.6	0
3.105	0.8959801	4.15944	9.110221	-6.7	3.6	-4.2	0
3.11	0.96792	4.19214	9.07752	-7	4.1	-3.6	0
3.115	1.03986	4.23138	9.14946	-7.2	4.4	-4.4	0
3.12	0.8175	4.08096	9.2541	-7.7	4.9	-5	0
3.125	0.59514	3.93708	9.07752	-8.4	5.7	-4.5	0
3.13	1.03986	4.34256	9.03828	-7.7	4.9	-5	0
3.135	0.8959801	4.34256	9.110221	-7	4.6	-4.3	0
3.14	0.59514	4.19214	9.110221	-7.8	5.2	-3.9	0
3.145	0.48396	4.15944	9.110221	-7.2	5.5	-3.9	0
3.15	0.5559	4.08096	9.07752	-7	5.8	-3.5	0
3.155	0.66708	4.15944	9.18216	-6.5	5.2	-3	0
3.16	0.51666	4.08096	9.18216	-6.4	5.3	-2.5	0
3.165	0.5559	4.08096	9.18216	-5.7	5.1	-3	0
3.17	0.59514	4.1202	9.14946	-5.3	4.9	-2.7	0
3.175	0.59514	4.1202	9.110221	-5.3	5.1	-2.4	0
3.18	0.59514	4.08096	9.18216	-4.4	4.8	-1.9	0
3.185	0.5559	4.08096	9.2214	-3.9	4.1	-1.9	0
3.19	0.5559	4.1202	9.14946	-3.6	4.2	-2.2	0
3.195	0.48396	4.1202	9.18216	-3.5	4	-1.8	0
3.2	0.44472	4.1202	9.14946	-3.1	3.9	-2	0
3.205	0.48396	4.08096	9.14946	-2.8	3.9	-1.7	0
3.21	0.5559	4.08096	9.18216	-2.3	3.5	-1.6	0
3.215	0.5559	4.00902	9.2214	-2	3.4	-1.6	0
3.22	0.51666	4.08096	9.14946	-1.3	3.1	-1.3	0
3.225	0.51666	4.04826	9.110221	-1.1	3	-1.3	0
3.23	0.63438	4.08096	9.110221	-1.1	2.8	-1.4	0
3.235	0.63438	4.00902	9.14946	-1.1	3.1	-0.9	0
3.24	0.59514	4.04826	9.14946	-1.1	2.7	-1.4	1
3.245	0.7455601	3.96978	9.18216	-1	2.5	-1.1	1
3.25	0.70632	4.04826	9.18216	-0.6	3	-1.5	1
3.255	0.66708	4.04826	9.14946	0	3.5	-1.2	1
3.26	0.7455601	4.1202	9.110221	0.2	3.5	-1.4	1
3.265	0.8567401	3.93708	9.2541	0	3.9	-1	1
3.27	1.03986	3.67548	9.2214	-0.8	4.6	-1.1	1
3.275	0.96792	3.96978	9.293341	-1	4.9	-2	1
3.28	1.00716	4.00902	9.18216	-1.4	5.6	-2.5	1
3.285	0.92868	4.08096	9.2214	-1.8	5.4	-3	1
3.29	0.8567401	4.04826	9.14946	-1.8	6.7	-4	1
3.295	0.66708	4.15944	9.14946	-2.3	8.6	-4.4	1
3.3	0.66708	4.04826	9.14946	-3.2	8.3	-5.1	1
3.305	0.59514	4.04826	9.18216	-2.8	8.1	-5.3	1
3.31	0.51666	3.96978	9.2214	-2.5	8.8	-5.3	1
3.315	0.48396	4.00902	9.14946	-2.3	8.6	-5.1	1
3.32	0.44472	4.04826	9.110221	-1.8	8.7	-5.6	1
3.325	0.40548	4.1202	9.18216	-1.6	8.8	-5.3	1
3.33	0.40548	4.1202	9.18216	-1.3	8.2	-5.6	1
3.335	0.33354	3.8586	9.2541	-0.9	8.8	-5.6	1
3.34	0.40548	3.71472	9.2541	-0.2	9.1	-5.8	1
3.345	0.40548	3.75396	9.293341	0.7	9.2	-5.9	1
3.35	0.51666	3.64278	9.36528	1.9	8.3	-6	1
3.355	0.59514	3.5643	9.47646	3.6	7.7	-6.4	1
3.36	0.8567401	3.49236	9.659581	5.8	7.4	-6.5	1
3.365	0.8175	3.5643	9.659581	9	8.9	-6.8	1
3.37	0.96792	3.71472	9.731521	11.8	10.9	-7.8	1
3.375	0.92868	3.78666	9.80346	15	13.5	-9	1
3.38	1.0791	3.93708	9.80346	18.2	15.8	-9	1
3.385	0.77826	4.19214	9.692281	22	18.9	-9.8	1
3.39	0.48396	4.74804	9.76422	27.5	23.5	-10.7	1
3.395	0.25506	4.525681	9.980041	33.1	27.6	-11.2	1
3.4	0.8959801	3.8586	10.2351	39.3	30.3	-10.2	1
3.405	0.7455601	3.8259	10.5294	46.2	34.7	-10	1
3.41	0.40548	3.75396	10.5294	53.8	40.6	-9	1
3.415	0.25506	3.64278	10.5294	63	43.8	-8.1	1
3.42	0.63438	3.75396	10.63404	74.2	44.5	-7.6	1
3.425	0.7455601	3.71472	10.78446	88.2	47.7	-7	1
3.43	0.22236	3.5643	10.71252	98.5	50.4	-6.3	1
3.435	0.11118	3.42042	10.63404	111.6	51.2	-6.6	1
3.44	0.2943	3.42042	10.63404	129	48.6	-6.7	1
3.445	0.18312	3.08688	11.2161	143.9	47.4	-6	1
3.45	0.8959801	3.30924	11.00028	159.3	47.3	-4.9	1
3.455	1.26876	3.42042	11.32728	176.4	46.9	-4.9	1
3.46	0.8175	3.2373	11.39922	190.9	49.2	-4.6	1
3.465	1.6023	3.08688	11.28804	207.2	49	-6.1	1
3.47	1.97508	3.16536	11.43846	225.7	51.4	-6.9	1
3.475	1.37994	3.12612	11.32728	248.2	59.7	-7.9	1
3.48	1.0791	3.12612	10.8564	267.5	66.5	-9.5	1
3.485	1.30146	3.34848	11.1834	288.9	71.3	-12.4	1
3.49	1.56306	3.89784	11.28804	308.7	73.9	-15.1	1
3.495	1.8639	4.74804	10.8891	323.8	78.6	-18.3	1
3.5	2.05356	5.44782	10.81716	342.6	87.5	-24.9	1
3.505	1.79196	5.99718	10.63404	353.9	96.3	-33	1
3.51	1.71348	6.40266	10.2024	361.9	104.7	-44.9	1
3.515	1.79196	6.54654	9.76422	366.6	114.3	-59	1
3.52	2.53752	6.36342	9.83616	369.2	123.3	-73.6	1
3.525	2.49828	6.33072	8.894401	366.5	135.3	-84.7	1
3.53	2.87106	6.80814	9.00558	358.4	148.4	-93.8	1
3.535	2.05356	8.86824	9.47646	338.3	163.4	-99.2	1
3.54	1.49112	12.21672	11.5431	320.6	162	-100.9	1
3.545	1.30146	15.74832	13.4724	288.7	141.6	-94.5	1
3.55	1.37994	17.63184	15.35592	232.6	94.2	-73	1
3.555	2.79912	14.83272	16.66392	177.1	38.3	-48.3	1
3.56	5.2647	7.10244	13.97598	122.4	-11.3	-26	1
3.565	9.14292	-1.09872	10.81716	86.3	-38.9	-10.1	1
3.57	15.042	-3.16536	10.2351	70.3	-40.6	1.5	1
3.575	16.8732	1.61538	13.32198	58.9	-24	21	1
3.58	11.8701	6.91932	16.33692	33.2	-2.9	45.5	1
3.585	5.37588	6.84084	15.32322	-22.8	6.5	68.4	1
3.59	3.21114	3.05418	12.99498	-64.5	-2.3	81.6	1
3.595	3.9567	0.43818	11.8701	-91	-14.1	84.7	1
3.6	3.65586	1.06602	11.58234	-115.9	-23.5	84.2	1
3.605	1.90314	2.24322	10.81716	-136.9	-29.5	83.6	1
3.61	0.8567401	1.83774	9.437221	-158.6	-37.1	82.8	1
3.615	0.66708	0.07194	8.057281	-176.7	-44.3	80.1	1
3.62	0.33354	-0.7717201	7.33134	-188.7	-50.7	75.9	1
3.625	-0.25506	-0.36624	7.004341	-195.5	-56.9	71.8	1
3.63	-0.8175	0.51012	6.97164	-201.9	-62.9	67.4	1
3.635	-1.11834	0.95484	6.78852	-211.3	-70.9	62.5	1
3.64	-1.19028	1.06602	6.53346	-219.7	-77.4	58.3	1
3.645	-1.19028	1.09872	6.16722	-226.7	-83.1	53.6	1
3.65	-1.11834	1.32108	5.73558	-232.8	-87.5	49	1
3.655	-1.0791	1.39302	5.2647	-236.6	-89.5	44.2	1
3.66	-0.8959801	1.43226	4.78728	-239.9	-91.2	38	1
3.665	-0.66708	1.58268	4.2837	-240	-90.7	33.6	1
3.67	-0.40548	1.7658	3.9894	-238	-89	30.6	1
3.675	-0.14388	2.0601	3.84552	-233.5	-88	29.1	1
3.68	0.11118	2.60946	3.9894	-227.4	-86.7	29.5	1
3.685	0.2943	3.34848	4.2837	-218.9	-85.6	32.9	1
3.69	0.33354	4.15944	4.35564	-212.2	-84.4	36.6	1
3.695	0.14388	4.55838	4.38834	-206	-83.6	41.8	1
3.7	0.07194	4.63686	4.49952	-199.3	-82.8	47.2	1
3.705	-0.14388	4.963861	4.9377	-191.1	-83.2	51.1	1
3.71	-0.33354	5.63094	5.55246	-180.1	-83.5	55.5	1
3.715	-0.40548	6.291481	6.35034	-172.6	-84.3	56.7	1
3.72	-0.33354	6.80814	6.86046	-167	-82.8	57	1
3.725	-0.25506	6.91932	6.97164	-161.7	-80.2	56.3	1
3.73	-0.18312	7.10244	6.82122	-156.5	-75.1	55.5	1
3.735	-0.37278	7.87416	6.9324	-148.8	-68.8	54.1	1
3.74	-0.8175	9.312961	7.298641	-140.3	-62.7	53.6	1
3.745	-1.45188	10.96758	7.54716	-130.5	-58.2	54.8	1
3.75	-1.97508	12.36714	7.37058	-125	-56	57	1
3.755	-2.08626	13.13886	6.899701	-121.8	-53	59.3	1
3.76	-2.05356	13.32198	6.2457	-117.8	-46.5	59.9	1
3.765	-2.45904	13.5051	5.80752	-113.5	-40.3	58.1	1
3.77	-3.35502	13.7667	5.33664	-106.6	-35.4	56	1
3.775	-4.06788	13.91058	5.08158	-99.1	-35.3	54.7	1
3.78	-4.06788	13.83864	4.78728	-91.2	-38.4	54.2	1
3.785	-3.65586	13.94982	4.35564	-83.3	-42.8	54.8	1
3.79	-3.24384	16.67046	2.6487	-73.7	-45.6	57.4	1
3.795	-3.28308	19.72464	-1.41264	-50.8	-38.5	55.5	1
3.8	-4.32948	22.92924	-14.44686	-25.5	-12.6	48.8	1
3.805	-14.07408	25.54524	-26.06844	25.6	75.6	33.6	1
3.81	-27.18024	45.60342	6.605401	133.1	199.8	7.5	1
3.815	-16.50042	57.16614	44.08614	162	255.9	-36.3	1
3.82	-19.63962	54.03349	13.1781	-11.6	153.3	-43.6	1
3.825	-5.559	-2.53752	9.947341	-124.1	55	0.9	1
3.83	7.9134	-43.0986	7.65834	-173.1	52.7	-8.2	1
3.835	7.691041	-25.28364	10.74522	-93.3	57	-7.6	1
3.84	6.010261	-5.44782	18.88098	23.6	24.5	29.4	1
3.845	-0.33354	-3.12612	13.32198	6.5	29.8	17.7	1
3.85	-5.18622	2.42634	9.2214	-10	34.9	-0.8	1
3.855	-3.1719	11.18994	9.659581	-1.4	11.9	-11.6	1
3.86	-1.6023	13.17156	8.78322	-6.5	-2.3	-16.3	1
3.865	-0.2943	9.86232	8.45622	-16.6	-3.9	-10.5	1
3.87	0.8175	5.33664	9.50916	-21.9	-7.6	-4.1	1
3.875	-0.40548	1.98162	9.692281	-21.4	-7.9	-5.3	1
3.88	-2.01432	2.57022	9.2214	-16.7	-10.7	-5.7	1
3.885	-1.82466	5.25816	8.9271	-8	-17.9	-4.4	1
3.89	-0.0327	6.84084	8.600101	-3.2	-22.7	-6.4	1
3.895	1.22952	6.88008	8.312341	-4.4	-22.6	-8.8	1
3.9	2.05356	6.14106	8.35158	-5.6	-21.2	-7.3	1
3.905	1.6023	5.44782	8.42352	-7.4	-16.3	-6.3	1
3.91	0.8567401	5.18622	8.711281	-8	-12.2	-6.5	1
3.915	0.48396	4.93116	8.82246	-7.2	-10.3	-6.7	1
3.92	0.5559	4.7088	8.85516	-5.4	-9.1	-7.6	1
3.925	0.8567401	4.59762	9.00558	-4.6	-8.6	-7.2	1
3.93	0.8175	4.525681	9.00558	-3.9	-8.4	-6.7	1
3.935	0.40548	4.59762	9.00558	-3.3	-7.9	-5.5	1
3.94	0.14388	4.59762	9.07752	-1.3	-8.1	-4.3	1
3.945	0.33354	4.525681	8.9271	0.2	-9.3	-3	1
3.95	1.11834	4.4145	8.894401	0.8	-10.4	-2.5	1
3.955	1.82466	4.30332	8.96634	0.8	-9.4	-2.8	1
3.96	2.1255	4.34256	8.9271	0.6	-7.7	-2.8	1
3.965	2.01432	4.37526	8.894401	0.2	-4.5	-2.2	1
3.97	1.6023	4.55838	8.96634	0	-2.2	-1.1	1
3.975	1.15104	4.525681	8.9271	0.2	-0.5	-0.8	1
3.98	0.8959801	4.48644	8.894401	0	1.1	-1	1
3.985	1.00716	4.48644	8.894401	0.2	1.4	-1.1	1
3.99	1.00716	4.525681	8.9271	0	1.9	-1.7	1
3.995	0.8959801	4.525681	8.9271	0	3	-1.4	1
4	0.70632	4.37526	9.00558	-0.2	3.3	-0.7	1
4.005	0.7455601	4.37526	8.96634	0.6	2.9	0.2	1
4.01	0.8959801	4.30332	8.96634	0.2	2.5	-0.4	1
4.015	1.00716	4.26408	8.96634	0	2.2	-0.1	1
4.02	1.00716	4.19214	9.110221	0	2	0.7	1
4.025	1.0791	4.26408	9.110221	0	2.3	-0.1	1
4.03	1.00716	4.26408	9.03828	-0.4	2.7	-0.3	1
4.035	1.00716	4.26408	9.03828	-0.9	2.3	-0.9	1
4.04	1.03986	4.4145	9.00558	-1.6	2.2	-0.9	1
4.045	1.03986	4.45374	8.894401	-1.7	2.2	-0.2	1
4.05	1.00716	4.37526	8.96634	-1.8	3.1	-0.9	1
4.055	0.96792	4.525681	8.85516	-1.6	3.2	-1.3	1
4.06	0.92868	4.55838	8.894401	-2.2	3.5	-1.6	1
4.065	0.8567401	4.525681	9.00558	-2.8	4.1	-1.8	1
4.07	0.8175	4.37526	9.03828	-3.5	4.4	-2.1	1
4.075	0.77826	4.26408	9.03828	-3.9	4	-2.1	1
4.08	0.7455601	4.26408	9.07752	-3.5	4	-2.3	1
4.085	0.66708	4.34256	9.07752	-3	3.4	-1.9	1
4.09	0.66708	4.37526	9.03828	-2.9	3	-1.6	1
4.095	0.66708	4.4145	8.9271	-3.3	3.1	-1.6	1
4.1	0.77826	4.4145	9.00558	-3.2	3.5	-2.1	1
4.105	0.77826	4.4145	9.00558	-3.5	2.7	-1.6	1
4.11	0.77826	4.34256	9.00558	-3	2.5	-2.5	1
4.115	0.7455601	4.34256	9.07752	-3	2.4	-2.3	1
4.12	0.70632	4.37526	9.00558	-3.6	2.2	-2.5	1
4.125	0.7455601	4.30332	9.07752	-3.4	2	-2.5	1
4.13	0.7455601	4.34256	8.96634	-3.5	2.5	-2.7	1
4.135	0.7455601	4.37526	9.03828	-3.5	2.9	-3	1
4.14	0.7455601	4.34256	8.96634	-3.5	3.3	-3	1
4.145	0.77826	4.37526	9.00558	-3.7	2.8	-3	1
4.15	0.92868	4.19214	9.03828	-4.2	2.6	-3.2	1
4.155	0.8959801	4.1202	9.03828	-5	2.5	-3.3	1
4.16	0.8567401	4.34256	9.03828	-5.2	2.6	-3.3	1
4.165	0.8175	4.48644	8.96634	-5	2.3	-3.5	1
4.17	0.8567401	4.37526	8.96634	-5.8	2.6	-3.9	1
4.175	0.8175	4.4145	9.03828	-6.2	3.2	-4	1
4.18	0.8567401	4.45374	8.9271	-6.2	3.7	-3.9	1
4.185	0.8567401	4.45374	9.00558	-6.4	3.5	-4.2	1
4.19	0.8959801	4.37526	9.03828	-7	3.2	-4.2	1
4.195	0.8959801	4.37526	8.9271	-7.7	4.3	-3.8	1
4.2	0.92868	4.34256	9.00558	-7.9	4.4	-4.2	1
4.205	0.8175	4.26408	9.03828	-7.8	4.8	-4.4	1
4.21	0.77826	4.15944	9.00558	-7.9	5.3	-4.4	1
4.215	0.92868	4.34256	9.07752	-7.9	5.4	-4.7	1
4.22	1.00716	4.26408	9.07752	-8	5.9	-4.4	1
4.225	1.00716	4.15944	9.07752	-8.9	6.3	-4.9	1
4.23	1.00716	4.04826	9.07752	-9.2	6.9	-5	1
4.235	0.96792	4.00902	9.110221	-9.4	7.6	-5.5	1
4.24	0.96792	4.00902	9.110221	-9.5	8.2	-6.3	1
4.245	0.96792	3.96978	9.2214	-9.5	8.8	-6.3	1
4.25	0.8567401	3.96978	9.2214	-9.4	9.3	-7.2	1
4.255	0.8175	4.15944	9.14946	-8.6	9.1	-7.5	1
4.26	0.77826	4.23138	9.18216	-8.1	9.3	-8	1
4.265	0.66708	4.26408	9.14946	-8.3	9.8	-8.6	1
4.27	0.48396	4.1202	9.2214	-8.2	10.1	-8.7	1
4.275	0.40548	4.00902	9.293341	-7.6	10.2	-9.1	1
4.28	0.44472	3.8586	9.437221	-6.5	9.8	-9.1	1
4.285	0.44472	3.8259	9.293341	-4.1	9.7	-9.6	1
4.29	0.40548	3.8259	9.40452	-1.6	10	-10	1
4.295	0.59514	3.78666	9.40452	0	9.9	-10.2	1
4.3	0.92868	3.64278	9.5811	2.6	10.4	-10.5	1
4.305	1.19028	3.49236	9.76422	5.6	10.3	-10.9	1
4.31	1.3407	3.5643	9.80346	9	12.3	-11.6	1
4.315	1.75272	3.71472	9.947341	12.9	15.6	-12.9	1
4.32	1.79196	3.8259	10.01928	17.5	20.9	-14.7	1
4.325	1.75272	3.89784	9.980041	21.2	27.7	-16.1	1
4.33	1.41264	4.19214	9.875401	25.4	33.8	-17.7	1
4.335	1.11834	4.59762	9.83616	31.4	39.2	-19.4	1
4.34	0.92868	4.89192	10.01928	36.8	42.8	-19.8	1
4.345	0.66708	4.55838	10.27434	43.2	46.9	-20.7	1
4.35	0.25506	3.8586	10.01928	50.6	50.5	-21.5	1
4.355	-0.44472	4.23138	9.83616	59.2	49	-20.7	1
4.36	0.18312	4.55838	10.2351	70.4	44.1	-21	1
4.365	0.14388	4.30332	10.2351	79.3	42.4	-20.8	1
4.37	-0.33354	4.00902	9.947341	87.8	41.3	-19.6	1
4.375	-0.59514	4.04826	10.05852	103.2	35.7	-17.3	1
4.38	0	4.1202	10.2351	116.6	31.7	-17	1
4.385	0.37278	4.08096	10.49016	130.3	31.7	-16.1	1
4.39	0.40548	3.8586	10.34628	144.6	33.8	-15	1
4.395	0.48396	3.8586	10.5621	162.3	35.2	-13.6	1
4.4	1.15104	3.89784	11.00028	184.2	38.5	-12.5	1
4.405	1.45188	3.75396	11.2161	199.8	43.4	-11.6	1
4.41	1.26876	3.8586	11.03952	213.8	49.1	-10.8	1
4.415	1.26876	3.8259	11.1834	229	55.2	-13.7	1
4.42	1.75272	3.71472	11.14416	242.3	59.8	-16.5	1
4.425	2.08626	4.1202	10.96104	254.2	65.5	-19.9	1
4.43	1.97508	4.963861	10.74522	264.3	72.3	-25.2	1
4.435	1.41264	5.70288	10.30704	271.6	79.6	-32.2	1
4.44	1.0791	5.99718	9.9081	274.4	85	-37.5	1
4.445	0.77826	5.70288	9.50916	276.7	88.6	-43.8	1
4.45	0.40548	5.40858	9.07752	280.7	88.9	-52.3	1
4.455	0.22236	5.591701	8.85516	283	83.8	-58.8	1
4.46	0.22236	6.291481	8.16846	282.1	74.7	-62.9	1
4.465	0.7455601	7.10244	7.298641	274.1	69	-65.8	1
4.47	2.83182	8.09652	9.50916	259	64.3	-68.6	1
4.475	1.79196	10.89564	11.61504	234.3	52	-63.7	1
4.48	0.63438	12.36714	14.30298	200.9	21.7	-51.2	1
4.485	2.79912	9.456841	14.70192	143.4	-36.5	-25.6	1
4.49	6.422281	3.78666	12.38022	102.5	-69.6	-11.2	1
4.495	9.89502	-0.66054	10.01928	73.7	-72.3	-11.4	1
4.5	11.8701	-1.61538	9.110221	54.8	-59.1	-13.5	1
4.505	11.45808	-0.25506	9.80346	38.2	-42.9	-2.4	1
4.51	9.55494	1.65462	10.74522	13.3	-36.8	20.2	1
4.515	7.6518	2.57022	10.96104	-12.8	-44.5	39.4	1
4.52	6.93894	1.72656	10.05852	-38.1	-53.5	51.3	1
4.525	6.677341	0.10464	9.50916	-59.1	-58	54.3	1
4.53	5.2647	0.43818	10.49016	-74.6	-59.4	53.4	1
4.535	2.75988	3.01494	12.01398	-95.2	-65.5	53	1
4.54	1.67424	5.04234	12.77916	-118.5	-75.6	53.4	1
4.545	1.93584	4.78074	12.12516	-148.5	-86.8	53.3	1
4.55	2.05356	3.05418	10.5294	-177.7	-93.6	51.3	1
4.555	1.26876	1.65462	8.52816	-200.2	-95.6	46	1
4.56	0.14388	1.02678	6.9324	-217.4	-96.8	36.9	1
4.565	-0.92868	1.1772	6.023341	-224.1	-100.6	29.3	1
4.57	-1.49112	1.5042	5.591701	-226.8	-108.5	21	1
4.575	-1.56306	1.72656	5.11428	-228.4	-117.2	12.5	1
4.58	-1.37994	1.94892	4.53876	-228.4	-123.9	4.9	1
4.585	-1.26876	2.17128	3.9894	-226.1	-129.5	-5.3	1
4.59	-1.37994	2.49828	3.73434	-222	-131	-12.1	1
4.595	-1.82466	3.12612	3.48582	-214.3	-131.4	-18	1
4.6	-2.3871	3.34848	2.72064	-205.6	-132.8	-22.5	1
4.605	-2.57022	2.6487	2.3544	-195.5	-135.6	-25.8	0
4.61	-2.57022	2.31516	2.79258	-177.3	-140.1	-30.4	0
4.615	-2.60946	2.943	3.9894	-159.7	-142.4	-32.6	0
4.62	-2.27592	4.19214	5.519761	-143.2	-145.4	-32.1	0
4.625	-1.53036	4.93116	6.38958	-132.7	-147.7	-29.1	0
4.63	-0.8959801	4.45374	5.84022	-126	-145.6	-24.5	0
4.635	-0.59514	3.34848	5.15352	-117.6	-139	-19.5	0
4.64	-0.70632	3.75396	5.2647	-103.8	-130	-13.4	0
4.645	-1.19028	5.92524	6.605401	-83.2	-122.7	-5.1	0
4.65	-1.37994	8.685121	8.02458	-70.2	-121.8	3.9	0
4.655	-1.15104	10.3005	8.09652	-66	-120.4	13	0
4.66	-0.70632	10.81716	7.54716	-65	-110.6	22	0
4.665	-2.57022	12.9165	9.731521	-58.3	-89.3	13.7	0
4.67	-4.7742	20.46366	13.97598	-57.1	-44.3	-13	0
4.675	-5.559	25.65642	14.66922	-74.1	36.8	-65.3	0
4.68	-13.40046	25.36212	9.33258	-112.8	111.2	-101.9	0
4.685	-23.11236	25.91148	4.10058	-136.2	126.7	-99.4	0
4.69	-22.70034	29.22726	-1.41264	-130.2	114.3	-101.3	0
4.695	-22.88346	38.0955	-4.53876	-96.4	103.3	-90.2	0
4.7	-14.40762	43.98804	-1.30146	-56.8	85.5	-69.7	0
4.705	1.00716	25.65642	6.023341	-40.4	52.2	-24.7	0
4.71	11.45808	2.17128	10.60134	-51.3	29.4	15.4	0
4.715	9.293341	-12.25596	14.34222	-59.2	45.5	51.1	0
4.72	-1.79196	-14.13294	15.10086	-53.8	69.7	66.4	0
4.725	-9.14292	-9.051361	15.42786	-30.2	58	52.9	0
4.73	-7.9134	-4.37526	13.76016	-13.5	28	26.9	0
4.735	-2.94954	0.21582	11.25534	-5.3	0.9	1.8	0
4.74	2.87106	5.95794	9.437221	1.6	-15.8	-9.3	0
4.745	4.88538	9.63996	8.711281	2.2	-18.2	-6.2	0
4.75	3.24384	9.34566	8.16846	-4.8	-12.9	-0.8	0
4.755	0.51666	7.6191	7.80222	-13	-8.1	-3.5	0
4.76	-0.5559	6.25224	8.057281	-15	-6.1	-7.7	0
4.765	-0.7455601	4.78074	8.63934	-12.7	-7.2	-8.6	0
4.77	-1.45188	4.23138	8.9271	-9.2	-9	-5.8	0
4.775	-1.41264	4.63686	8.9271	-4.9	-12.1	-3.7	0
4.78	-0.0327	5.0031	8.85516	-0.6	-15.3	-2.9	0
4.785	1.56306	5.14698	8.63934	0	-16.6	-3.2	0
4.79	2.57022	5.48052	8.42352	-1.2	-15.6	-3.5	0
4.795	2.68794	5.591701	8.495461	-3.8	-11.7	-3.6	0
4.8	1.79196	5.0031	8.5674	-7.1	-7.8	-4.8	0
4.805	0.44472	4.48644	8.75052	-9.2	-3	-5.5	0
4.81	0	4.45374	8.894401	-8.4	-1.7	-6.5	0
4.815	0.51666	4.59762	8.96634	-6.2	-2.4	-7.4	0
4.82	1.22952	4.55838	8.96634	-4.9	-3	-7.3	0
4.825	1.49112	4.525681	9.00558	-4	-2.6	-6.6	0
4.83	1.15104	4.34256	9.00558	-3.7	-1.8	-5.9	0
4.835	0.7455601	4.37526	9.00558	-2.7	-0.6	-4.6	0
4.84	0.59514	4.48644	9.03828	-1.6	-1.1	-3.5	0
4.845	0.8567401	4.63686	8.96634	-0.7	-2.3	-2.5	0
4.85	1.11834	4.66956	8.9271	0	-3	-1.9	0
4.855	1.0791	4.74804	8.9271	-0.4	-2.1	-1	0
4.86	1.00716	4.74804	8.82246	-0.2	-1.5	-0.2	0
4.865	0.8175	4.66956	8.82246	0.4	-1.2	-0.1	0
4.87	0.70632	4.66956	8.82246	0.8	-1	0.1	0
4.875	0.59514	4.55838	8.85516	0.7	-1.3	0.4	0
4.88	0.70632	4.34256	8.96634	0.3	-2.2	1.6	0
4.885	0.70632	4.4145	8.96634	0.4	-3.3	1.6	0
4.89	0.77826	4.48644	9.03828	1.1	-3.6	1.7	0
4.895	1.00716	4.48644	9.00558	1.3	-3.5	0.8	0
4.9	1.03986	4.59762	8.9271	1.9	-3	0.4	0
4.905	1.0791	4.525681	8.894401	1.9	-2.3	-0.7	0
4.91	1.00716	4.48644	9.00558	1.6	-2.1	-1.2	0
4.915	1.00716	4.45374	9.03828	1.7	-1.6	-1.1	0
4.92	0.8567401	4.45374	8.894401	1.8	-1.8	-1.2	0
4.925	0.8959801	4.63686	8.894401	1.6	-2.1	-0.8	0
4.93	0.77826	4.66956	8.96634	2	-1.8	-0.9	0
4.935	0.8959801	4.525681	8.9271	2	-2.3	-1.1	0
4.94	0.8959801	4.4145	8.9271	1.8	-2.2	-1.2	0
4.945	0.8175	4.37526	9.00558	2.3	-2.8	-0.9	0
4.95	0.7455601	4.45374	9.03828	3	-3.2	-1.3	0
4.955	0.8567401	4.525681	8.96634	3.5	-3.3	-1.5	0
4.96	0.8175	4.45374	8.9271	3.7	-3.4	-1.3	0
4.965	0.77826	4.525681	9.00558	3.2	-3.9	-1.6	0
4.97	0.70632	4.59762	9.00558	4	-5.3	-1.6	0
4.975	0.7455601	4.48644	8.96634	3.9	-5.8	-1.6	0
4.98	0.7455601	4.59762	8.894401	5.1	-6.4	-1.8	0
4.985	0.8175	4.63686	8.894401	5.1	-7	-1.8	0
4.99	0.8567401	4.74804	8.82246	4.9	-7.8	-2	0
4.995	0.8567401	4.63686	8.85516	5.1	-7.5	-2.2	0
5	0.8959801	4.59762	8.85516	5.3	-7.4	-1.8	0
5.005	0.92868	4.525681	8.894401	4.9	-7.8	-1.8	0
5.01	1.19028	4.26408	8.96634	4.4	-7.9	-2.5	0
5.015	1.15104	4.30332	8.96634	3.5	-7.6	-2.6	0
5.02	1.19028	4.525681	8.85516	3.5	-6.4	-2.1	0
5.025	1.19028	4.63686	8.78322	3	-6.2	-2.9	0
5.03	1.15104	4.55838	8.82246	2.3	-5.1	-2.8	0
5.035	1.0791	4.7088	8.75052	1.8	-4.7	-2.5	0
5.04	1.11834	4.63686	8.75052	1.5	-4.9	-2.9	0
5.045	1.22952	4.59762	8.85516	1.6	-3.9	-3	0
5.05	1.19028	4.59762	8.894401	1.1	-3.5	-3.5	0
5.055	1.15104	4.525681	8.894401	0.7	-3	-3.4	0
5.06	1.11834	4.525681	8.82246	0.6	-2.4	-3.3	0
5.065	1.11834	4.66956	8.85516	0.7	-2	-3	0
5.07	1.11834	4.7088	8.82246	0.6	-1.6	-2.5	0
5.075	1.00716	4.74804	8.78322	-0.1	-1.4	-2.8	0
5.08	1.00716	4.66956	8.894401	-0.4	-0.6	-2.5	1
5.085	1.00716	4.525681	8.85516	-0.4	-0.2	-2.5	1
5.09	0.96792	4.525681	8.78322	-0.5	-0.5	-2.9	1
5.095	0.96792	4.59762	8.85516	-0.2	-0.7	-2.5	1
5.1	0.96792	4.66956	8.85516	0	-0.7	-2.1	1
5.105	0.8959801	4.59762	8.894401	0	-0.8	-1.9	1
5.11	0.92868	4.525681	8.96634	0.4	-1	-2.3	1
5.115	0.8567401	4.66956	8.85516	0.3	-1.3	-2.6	1
5.12	1.03986	4.525681	8.85516	0.1	-1	-3.2	1
5.125	1.03986	4.55838	8.894401	0.2	-0.7	-2.8	1
5.13	0.96792	4.59762	8.82246	-0.2	-0.9	-2.5	1
5.135	1.03986	4.55838	8.85516	-0.1	-0.7	-2.6	1
5.14	1.11834	4.525681	8.85516	-0.2	-0.7	-2.1	1
5.145	1.15104	4.48644	8.9271	-0.2	-0.5	-2.5	1
5.15	1.0791	4.59762	8.82246	0	-0.2	-2.5	1
5.155	1.11834	4.66956	8.85516	-0.6	-0.5	-2.5	1
5.16	1.03986	4.59762	8.894401	-1.1	0	-2.4	1
5.165	1.0791	4.45374	8.9271	-1.1	0.2	-2.3	1
5.17	1.0791	4.48644	8.96634	-1.1	0	-2.8	1
5.175	1.03986	4.48644	8.85516	-1.6	0.8	-3.2	1
5.18	1.15104	4.59762	8.894401	-1.6	1	-3	1
5.185	1.11834	4.59762	8.9271	-2.3	0.9	-3.5	1
5.19	1.11834	4.63686	8.894401	-2.2	0.5	-3.5	1
5.195	0.96792	4.59762	8.82246	-1.9	0.7	-3.7	1
5.2	1.00716	4.63686	8.9271	-2.1	1.2	-3.9	1
5.205	0.92868	4.55838	8.85516	-1.7	0.8	-3.8	1
5.21	0.92868	4.55838	8.894401	-1.4	0.7	-4.1	1
5.215	0.96792	4.55838	8.96634	-1.3	0.8	-3.8	1
5.22	1.00716	4.55838	8.9271	-1	0.9	-3.7	1
5.225	0.8567401	4.59762	8.96634	-0.4	0.4	-3.8	1
5.23	0.77826	4.59762	8.9271	0.4	0.1	-3.7	1
5.235	0.7455601	4.63686	8.9271	1	-0.2	-3.6	1
5.24	0.77826	4.55838	8.96634	1.9	-0.4	-3.6	1
5.245	0.7455601	4.48644	8.96634	2.5	-1.5	-2.8	1
5.25	0.8175	4.45374	9.00558	3.9	-3	-3	1
5.255	0.8175	4.4145	9.110221	5.3	-3.5	-3.7	1
5.26	0.96792	4.4145	9.110221	5.8	-3.9	-3.9	1
5.265	0.96792	4.26408	9.18216	7.2	-3.9	-4.4	1
5.27	1.03986	4.30332	9.14946	8.4	-4.6	-4.1	1
5.275	1.11834	4.26408	9.18216	10.5	-4.6	-4.3	1
5.28	1.11834	4.26408	9.2214	12.1	-4.9	-4.8	1
5.285	1.15104	4.26408	9.2214	14.5	-5.2	-5.2	1
5.29	1.15104	4.34256	9.293341	17.7	-6.2	-6.3	1
5.295	1.11834	4.4145	9.293341	20.7	-6.3	-6.7	1
5.3	0.92868	4.59762	9.33258	24.7	-7.4	-7.7	1
5.305	0.92868	4.55838	9.437221	28.6	-8.4	-9.4	1
5.31	0.8175	4.525681	9.40452	34.3	-9.1	-12.1	1
5.315	0.37278	4.45374	9.47646	41.2	-12.8	-16.1	1
5.32	0.70632	4.85268	9.437221	48.7	-18.6	-21.4	1
5.325	1.30146	5.519761	9.5484	51.9	-23.8	-25.2	1
5.33	1.90314	5.55246	9.659581	53.5	-28.1	-30.1	1
5.335	1.45188	5.66364	9.5484	56.4	-33.2	-38.7	1
5.34	0.96792	6.14106	9.50916	58.1	-40.7	-47	1
5.345	0.14388	6.36342	9.2214	59.1	-50.9	-55.7	1
5.35	0.14388	6.40266	9.33258	61.9	-72.5	-67.2	1
5.355	1.49112	6.43536	7.44252	62.7	-88.7	-75.9	1
5.36	1.90314	6.513841	8.20116	63.3	-93.5	-87.8	1
5.365	0.66708	6.69696	8.057281	62.3	-101.3	-98.7	1
5.37	1.19028	6.54654	8.20116	61.9	-113.4	-107.5	1
5.375	2.53752	6.54654	8.52816	59.4	-124.3	-118	1
5.38	2.72064	6.54654	8.600101	56.3	-129.4	-129.4	1
5.385	1.97508	5.95794	8.75052	48.9	-131.3	-144.9	1
5.39	2.87106	5.84676	8.057281	42	-134.1	-154.6	1
5.395	4.32948	5.66364	8.5674	35.8	-138.1	-163.3	1
5.4	3.80628	5.25816	7.84146	24.9	-135.4	-169.3	1
5.405	3.21114	4.525681	6.86046	12.8	-131.8	-177.3	1
5.41	3.6951	3.38118	6.38958	1.8	-132.9	-191.7	1
5.415	4.5126	3.16536	6.78852	-3.4	-134.8	-202.3	1
5.42	5.22546	4.19214	7.04358	-10.2	-136.5	-210.3	1
5.425	5.5263	4.7088	6.49422	-19.6	-134.9	-216.5	1
5.43	5.559	3.12612	4.6107	-30.8	-129.5	-222.9	1
5.435	5.487061	0.43818	3.08034	-37	-121.6	-227.5	1
5.44	7.017421	0.21582	3.6624	-31.2	-120.6	-224.8	1
5.445	8.358121	2.57022	5.11428	-23.2	-116.2	-217.6	1
5.45	6.90624	3.75396	6.86046	-21.2	-102.7	-210.9	1
5.455	3.39426	3.75396	7.87416	-28.4	-90.7	-208.3	1
5.46	0.0327	3.93708	8.38428	-38.2	-86.3	-204.8	1
5.465	-2.05356	4.74804	8.600101	-45.9	-87.9	-205.3	1
5.47	-3.35502	6.65772	8.82246	-52.5	-87.6	-209	1
5.475	-3.80628	9.16254	8.38428	-57.8	-86.1	-212.7	1
5.48	-2.60946	10.41168	7.54716	-61.1	-86.1	-215	1
5.485	-0.8567401	10.45092	7.2594	-63.2	-86.7	-210.9	1
5.49	0.18312	9.711901	7.33134	-63.4	-85	-202	1
5.495	-0.14388	8.27964	8.09652	-65.1	-80.4	-191.3	1
5.5	-1.71348	6.33072	8.82246	-67.4	-76.5	-180.1	1
5.505	-2.79912	3.78666	8.894401	-70.2	-74.4	-170.6	1
5.51	-1.75272	1.68732	10.38552	-73.2	-68.5	-161.8	1
5.515	-0.37278	1.4715	11.11146	-76	-62.6	-154	1
5.52	-0.2943	1.32108	11.14416	-83.3	-54.1	-138.1	1
5.525	-0.51666	1.98162	10.63404	-91.9	-44.1	-122.7	1
5.53	-1.15104	4.00902	9.947341	-97.5	-33.2	-106.6	1
5.535	-2.16474	5.886	9.47646	-99.6	-20.5	-90.6	1
5.54	-2.68794	6.84084	9.293341	-99.8	-8.6	-76.2	1
5.545	-3.35502	5.84676	9.18216	-98.9	6.3	-54.6	1
5.55	-5.14698	4.4145	8.63934	-95.2	12.8	-32.1	1
5.555	-5.8206	3.78666	8.894401	-81.5	6.5	-8.2	1
5.56	-3.7278	3.96978	9.40452	-64.6	-13.5	16.8	1
5.565	-0.11118	4.525681	9.980041	-52.9	-24.2	29.9	1
5.57	-0.33354	4.74804	9.40452	-43.1	-22.9	36.1	1
5.575	0.77826	4.15944	9.731521	-40.1	-33	41.4	1
5.58	4.55184	3.8586	10.16316	-31	-35.6	41.5	1
5.585	4.44066	3.71472	9.980041	-21.3	-21.1	34.9	1
5.59	3.9567	3.60354	9.9081	-17	-10	28	1
5.595	2.42634	3.8259	9.437221	-13.5	-0.9	18	1
5.6	1.93584	4.48644	9.14946	-12	0.8	11.2	1
5.605	1.45188	4.89192	9.00558	-10.5	2.2	6.2	1
5.61	1.0791	4.81998	8.85516	-10.3	2.9	1.7	1
5.615	0.8567401	4.78074	8.82246	-10.2	3.4	-0.6	1
5.62	0.92868	4.78074	8.78322	-10.2	4	-2.1	1
5.625	0.96792	4.74804	8.82246	-10.2	3.9	-2.2	1
5.63	0.77826	4.85268	8.78322	-10.2	3.7	-1.8	1
5.635	0.7455601	5.0031	8.75052	-10	4.2	-1.6	1
5.64	0.8567401	4.963861	8.75052	-10.9	4.2	-2.1	1
5.645	0.70632	4.89192	8.75052	-11.6	4.4	-2.1	1
5.65	0.63438	4.89192	8.78322	-12.1	4.6	-2.3	1
5.655	0.59514	4.7088	8.85516	-12.1	3.9	-2	1
5.66	0.59514	4.45374	8.9271	-12.8	3.2	-1.8	1
5.665	0.59514	4.45374	8.9271	-12.7	2.8	-2.1	1
5.67	0.59514	4.48644	9.00558	-11.6	2.3	-2.7	1
5.675	0.66708	4.45374	9.07752	-10.7	1.4	-3.2	1
5.68	0.63438	4.37526	9.110221	-9.8	1.6	-2.9	1
5.685	0.70632	4.30332	9.07752	-8.6	1.1	-2.8	1
5.69	0.63438	4.30332	9.110221	-7.4	0.2	-2.1	1
5.695	0.63438	4.34256	9.07752	-6	0	-1.8	1
5.7	0.63438	4.37526	9.110221	-5.3	-0.8	-1.6	1
5.705	0.63438	4.37526	9.03828	-4.2	-1.1	-1.8	1
5.71	0.7455601	4.30332	9.03828	-3.7	-2.4	-1.6	1
5.715	0.7455601	4.4145	9.03828	-3.2	-3	-0.9	1
5.72	0.8175	4.4145	9.00558	-2.8	-2.8	-0.9	1
5.725	0.8959801	4.4145	8.96634	-1.8	-2.3	-1.2	1
5.73	0.92868	4.525681	8.9271	-1.2	-1.8	-1.7	1
5.735	1.03986	4.37526	8.96634	-1.1	-1.6	-2.6	1
5.74	0.92868	4.48644	8.9271	-1.8	-1.6	-2.8	1
5.745	0.96792	4.48644	9.03828	-1.6	-0.9	-3.1	1
5.75	0.96792	4.34256	8.9271	-1.8	-0.8	-2.7	1
5.755	1.11834	4.525681	8.96634	-1.8	-0.7	-3.5	1
5.76	1.11834	4.48644	8.96634	-1.9	-0.2	-3.1	1
5.765	1.03986	4.4145	8.9271	-2.8	0	-3.2	1
5.77	1.0791	4.55838	8.894401	-3.2	0.5	-3.7	1
5.775	1.00716	4.59762	8.96634	-3.2	0.9	-3.4	1
5.78	0.96792	4.525681	8.9271	-4.1	1.8	-3.4	1
5.785	1.00716	4.525681	8.9271	-4	1.9	-3.2	1
5.79	0.92868	4.48644	8.96634	-3.9	2.1	-3.5	1
5.795	0.96792	4.48644	8.894401	-4	2.4	-3.7	1
5.8	0.92868	4.525681	8.9271	-4	3.1	-3.6	1
5.805	0.96792	4.525681	9.00558	-3.9	3.7	-3.8	1
5.81	0.96792	4.525681	8.9271	-4.2	4.2	-4	1
5.815	0.8567401	4.4145	9.00558	-3.8	4.2	-4.4	1
5.82	0.7455601	4.34256	9.07752	-3.6	4.1	-4.5	1
5.825	0.63438	4.30332	9.2214	-2.5	4.2	-4.9	1
5.83	0.63438	4.15944	9.293341	-1.1	3.6	-4.8	1
5.835	0.66708	4.04826	9.36528	0.9	3	-4.1	1
5.84	0.59514	4.04826	9.33258	3.9	2.2	-3.8	1
5.845	0.59514	4.23138	9.293341	7.2	1.4	-2.9	1
5.85	0.59514	4.4145	9.14946	9.5	0.4	-2.7	1
5.855	0.48396	4.525681	9.14946	12.5	-0.1	-2.1	1
5.86	0.37278	4.48644	9.110221	14.4	-0.9	-1.9	1
5.865	0.25506	4.45374	9.14946	17.7	-2.3	-1.8	1
5.87	0.22236	4.4145	9.2541	21.8	-3.2	-1.1	1
5.875	0.18312	4.55838	9.40452	27.5	-4.4	-2.5	1
5.88	0	4.89192	9.47646	34.3	-7.7	-6.7	1
5.885	0.11118	5.44782	9.47646	35.4	-11.4	-8.8	1
5.89	0.18312	5.77482	9.5484	34.2	-12.6	-9.8	1
5.895	-0.22236	5.92524	9.5484	33.3	-13.8	-12.3	1
5.9	-0.33354	6.33072	9.14946	32	-17.6	-13.4	1
5.905	-0.66708	6.4746	8.96634	31.8	-24.5	-12.8	1
5.91	-1.82466	6.36342	9.33258	32.2	-31.5	-14.2	1
5.915	-3.13266	6.25224	8.96634	32.1	-46.2	-15.8	1
5.92	-3.61662	6.25224	7.985341	33.2	-58.4	-18.7	1
5.925	-2.75988	6.219541	9.5811	31.7	-64.1	-27.2	1
5.93	-2.23668	5.70288	9.62034	27.4	-72.5	-34.5	1
5.935	-1.00716	4.89192	9.947341	24.4	-85.4	-37.1	1
5.94	-0.51666	4.78074	9.40452	20.5	-94.2	-39.6	1
5.945	-1.0791	5.14698	9.18216	16.8	-95.1	-45	1
5.95	-1.0791	5.92524	8.96634	12.9	-92.9	-52.9	1
5.955	-0.63438	6.585781	9.07752	8.4	-90	-61.3	1
5.96	-1.82466	7.691041	7.47522	1.4	-86.1	-69.2	1
5.965	-4.06788	9.86232	5.99064	0.4	-87.5	-87.3	1
5.97	-4.7415	12.47832	5.87946	3.9	-91.9	-115.2	1
5.975	-3.9894	14.90466	6.2457	2.3	-93.5	-145.8	1
5.98	-3.32232	16.55928	6.2784	-3.2	-92.1	-174.7	1
5.985	-2.16474	17.25906	5.84022	-11.6	-87.7	-201.2	1
5.99	-0.11118	17.77572	5.44128	-18.9	-83.3	-224.3	1
5.995	2.98224	18.1812	4.82652	-21.9	-80.5	-233.1	1
6	5.40858	17.33754	3.04764	-23.3	-74.4	-234	1
6.005	6.082201	14.6496	0.94176	-20.9	-65.3	-230.7	1
6.01	6.082201	12.21672	0.07194	-10.2	-58.1	-224.7	1
6.015	6.38304	12.10554	0.94176	12.8	-55.5	-216.9	1
6.02	7.27902	12.98844	2.28246	29.6	-54.3	-209.9	1
6.025	7.952641	12.28866	2.72064	36.4	-47.9	-203	1
6.03	8.02458	9.49608	1.9947	38.7	-37.3	-197.2	1
6.035	7.76298	6.10836	1.85082	44.9	-25.8	-192.9	1
6.04	6.605401	4.26408	2.3544	58	-15.1	-186.5	1
6.045	5.8206	3.71472	3.3354	68.6	-12.8	-181	1
6.05	6.082201	3.16536	3.73434	75.1	-14	-174.6	1
6.055	6.93894	1.39302	2.75988	77.6	-11.8	-168.7	1
6.06	7.390201	-1.65462	0.39894	82.6	-3	-163.3	1
6.065	7.05666	-5.2974	-1.77888	96.8	9.2	-157.9	1
6.07	7.16784	-7.691041	-1.92276	123.6	17	-147.9	1
6.075	8.809381	-7.3575	0.61476	163.7	17.9	-133.9	1
6.08	12.35406	-2.72064	18.48204	188.3	11.5	-121.1	1
6.085	5.97102	16.00992	47.53272	150.1	-50.1	-95.6	1
6.09	-4.2183	22.11828	19.82274	1.6	-111.7	-49	1
6.095	3.91746	-6.65772	14.85234	-78.4	-106.4	-46.4	1
6.1	8.358121	-22.8573	12.99498	-107.3	-110.9	-83.2	1
6.105	-3.13266	-17.48142	14.74116	-81.9	-83.3	-100.3	1
6.11	-8.09652	-5.70288	20.14974	-73.6	-102.6	-92.8	1
6.115	-2.83182	-2.75988	17.06286	-100.7	-129.9	-96	1
6.12	1.90314	-7.0632	14.52534	-123.9	-142.3	-105.7	1
6.125	3.32232	-7.0632	11.94204	-140	-131.4	-113.6	1
6.13	2.87106	0.69324	11.47116	-141.9	-123.1	-109.9	1
6.135	2.01432	7.691041	11.61504	-139	-115	-101.5	1
6.14	1.71348	8.757061	11.00028	-143.1	-102.2	-97.9	1
6.145	-0.07194	8.46276	8.82246	-150.9	-77.5	-100.8	1
6.15	-2.30862	11.22264	7.11552	-152.1	-54.3	-100.2	1
6.155	-0.11118	15.71562	6.9324	-142.6	-38.7	-96.8	1
6.16	1.64154	15.8268	7.73028	-139.3	-13	-84.6	1
6.165	-6.082201	10.81716	7.84146	-138.8	20.3	-53.2	1
6.17	-10.791	5.07504	8.52816	-122.5	26.8	-18.2	1
6.175	-9.55494	2.0601	11.00028	-75	-6.3	18.4	1
6.18	-1.0791	-0.25506	12.89034	-37.5	-31.1	35.6	1
6.185	4.85268	-2.3871	12.77916	-14.4	-35.4	42.7	1
6.19	6.56616	-2.49828	12.01398	-7.9	-38.7	49.3	1
6.195	5.0031	0.39894	11.32728	-0.4	-34.9	46.8	1
6.2	1.64154	2.943	9.980041	2.7	-21.3	33.6	1
6.205	1.45188	4.19214	9.36528	4.2	-17.9	23.2	1
6.21	1.03986	4.85268	8.96634	4.4	-15.9	17.9	1
6.215	0.44472	4.93116	8.67858	2.3	-14.5	15.6	1
6.22	-0.2943	5.14698	8.45622	2.5	-11.4	12.6	1
6.225	-0.63438	5.25816	8.495461	2.5	-11.7	9.3	1
6.23	-0.2943	5.25816	8.63934	2.1	-13.6	7.4	1
6.235	0.25506	5.11428	8.63934	2.1	-14.9	6.2	1
6.24	0.66708	4.89192	8.78322	1.6	-15.5	5.8	1
6.245	0.92868	4.93116	8.78322	0.7	-15.3	5.5	1
6.25	1.49112	5.14698	8.67858	0	-14.7	2.8	1
6.255	1.93584	5.25816	8.67858	-1	-13.2	-0.2	1
6.26	2.1255	5.36934	8.52816	-3.8	-11.1	-2.7	1
6.265	2.08626	5.25816	8.5674	-5.7	-8.3	-4.4	1
6.27	1.79196	5.04234	8.78322	-7.4	-4.9	-5.3	1
6.275	1.3407	4.7088	8.82246	-8.6	-2.3	-6.4	1
6.28	1.0791	4.63686	8.894401	-8.7	-1	-7	1
6.285	0.70632	4.45374	9.03828	-7.9	0.4	-6.4	1
6.29	0.5559	4.34256	9.03828	-7	0.3	-5.9	1
6.295	0.51666	4.26408	9.07752	-5.9	-0.7	-4.4	1
6.3	0.59514	4.19214	9.00558	-4.2	-2	-3.2	1
6.305	0.48396	4.45374	9.03828	-3	-3.2	-2.4	1
6.31	0.8567401	4.26408	9.07752	-2.3	-5.1	-2.3	1
6.315	0.8175	4.08096	9.07752	-2.8	-5.3	-2.8	1
6.32	0.92868	4.19214	8.9271	-2.3	-5.1	-3.3	1
6.325	1.15104	4.55838	8.96634	-1.1	-5.6	-2.6	1
6.33	0.8959801	4.48644	9.03828	-0.9	-4.5	-2.5	1
6.335	0.7455601	4.30332	9.03828	-1.4	-4	-2.8	1
6.34	0.8567401	4.19214	8.9271	-1.6	-5.2	-3.8	1
6.345	1.0791	4.4145	8.96634	-0.9	-5.6	-3.5	1
6.35	1.00716	4.55838	9.00558	-0.9	-5.5	-3	1
6.355	0.96792	4.48644	9.00558	-1.6	-5.8	-3.5	1
6.36	1.11834	4.34256	9.00558	-2.1	-5.3	-3.6	1
6.365	1.00716	4.59762	8.96634	-2.1	-4.6	-3	1
6.37	1.00716	4.55838	8.96634	-2.8	-5.1	-3.2	1
6.375	1.26876	4.48644	8.9271	-2.9	-4.8	-3.9	1
6.38	1.26876	4.55838	8.9271	-2.9	-3.9	-3.5	1
6.385	1.19028	4.7088	8.894401	-2.6	-3.2	-3.7	1
6.39	1.22952	4.63686	8.894401	-2.6	-2.6	-3.6	1
6.395	1.0791	4.66956	8.9271	-2.7	-1.5	-3.5	1
6.4	0.8959801	4.66956	8.96634	-2.3	-0.7	-3.3	1
6.405	0.8959801	4.525681	8.96634	-2.1	-0.5	-2.9	1
6.41	0.96792	4.55838	9.00558	-1.6	-0.6	-3	1
6.415	0.8567401	4.525681	9.03828	-1.4	-0.4	-2.9	1
6.42	1.03986	4.55838	8.9271	-0.9	-0.4	-2.8	1
6.425	0.92868	4.59762	8.96634	-0.9	-0.2	-2.7	1
6.43	0.92868	4.48644	8.894401	-0.5	-0.3	-2.5	1
6.435	0.92868	4.45374	8.96634	-0.3	-0.4	-2.6	1
6.44	0.96792	4.48644	8.96634	0.2	-0.1	-2.6	1
6.445	0.8959801	4.55838	8.9271	0.3	-0.3	-2.8	1
6.45	0.8959801	4.525681	8.96634	0.6	-0.2	-2.5	1
6.455	0.8175	4.55838	9.00558	1.1	-0.3	-2.3	1
6.46	0.8175	4.4145	9.03828	2.3	-0.5	-2.1	1
6.465	0.77826	4.26408	9.14946	3	-1.3	-2.1	1
6.47	0.77826	4.15944	9.14946	3.2	-2	-2	1
6.475	0.70632	4.23138	9.07752	4.7	-2.8	-1.8	1
6.48	0.66708	4.37526	9.00558	6.5	-3.7	-1.6	1
6.485	0.59514	4.4145	9.00558	8	-4.3	-1.2	1
6.49	0.63438	4.37526	9.03828	8.8	-5.4	-1.1	1
6.495	0.59514	4.4145	9.07752	10	-6.5	-1.1	1
6.5	0.63438	4.4145	9.110221	11.1	-6.5	-1	1
6.505	0.66708	4.48644	9.14946	12.5	-7.6	-0.7	1
6.51	0.8567401	4.4145	9.14946	13.6	-8.4	-0.9	1
6.515	0.8959801	4.4145	9.14946	15.2	-9.8	-0.5	1
6.52	0.8567401	4.48644	9.14946	17.7	-10.8	-0.7	1
6.525	0.7455601	4.45374	9.40452	19.5	-10.6	-0.9	1
6.53	0.70632	4.37526	9.50916	21.7	-13.4	-2.1	1
6.535	0.77826	4.525681	9.47646	24.4	-17.2	-3.8	1
6.54	0.77826	5.07504	9.40452	27.5	-19.6	-6.6	1
6.545	0.59514	5.519761	9.36528	28.3	-20.5	-8.4	1
6.55	0.59514	5.40858	9.293341	30.5	-20.5	-10.6	1
6.555	0.11118	5.92524	9.50916	33	-25.3	-12.3	1
6.56	-0.14388	6.40266	9.33258	33.9	-30.5	-15.2	1
6.565	-0.48396	6.4746	9.692281	30.8	-38.9	-18.3	1
6.57	-0.07194	5.92524	8.495461	25.6	-49.6	-22.8	1
6.575	1.03986	5.33664	7.37058	28	-53.6	-24.4	1
6.58	1.15104	6.06912	8.600101	31.8	-52.5	-26.5	1
6.585	-0.07194	6.585781	8.78322	29.4	-55.4	-28.9	1
6.59	-0.51666	5.99718	8.894401	25.6	-62.3	-30.3	1
6.595	-0.2943	5.2974	8.894401	22.6	-69.4	-31.9	1
6.6	-0.25506	5.40858	9.00558	20	-74.7	-35.1	1
6.605	-0.18312	5.77482	8.85516	16.2	-78.7	-41.5	1
6.61	-0.51666	6.36342	8.5674	12.2	-80.7	-46.9	1
6.615	-0.44472	6.991261	8.35158	9	-86.8	-54.4	1
6.62	1.30146	7.17438	8.600101	3.7	-96.3	-64.3	1
6.625	0.2943	7.39674	7.9134	-4	-97.7	-69.4	1
6.63	-1.00716	7.54062	7.04358	-8.8	-102	-81.6	1
6.635	-2.79912	8.390821	6.38958	-8.9	-107.7	-100	1
6.64	-2.87106	10.22856	6.605401	-7.5	-107.4	-125.8	1
6.645	-2.94954	11.96166	6.13452	-12.8	-102.3	-151.4	1
6.65	-3.06072	13.06692	5.591701	-19	-97.4	-174.6	1
6.655	-2.16474	12.77262	4.53876	-25.9	-92.1	-200.4	1
6.66	-0.8959801	12.0336	4.2837	-28.8	-89.2	-217.2	1
6.665	0.7455601	12.28866	4.42758	-27	-85.3	-229.6	1
6.67	1.90314	12.87726	3.9567	-25.6	-78.8	-237.1	1
6.675	3.02148	11.81124	2.60946	-27.3	-67.6	-241.6	1
6.68	4.13982	9.20178	1.22952	-25.4	-52.3	-244.6	1
6.685	4.7415	7.13514	1.0137	-15.6	-40.6	-244.4	1
6.69	4.85268	6.991261	1.85082	-2.3	-32.6	-240.2	1
6.695	5.37588	7.83492	3.23076	9.2	-28.9	-231.8	1
6.7	6.38304	8.35158	4.21176	15.5	-28.6	-220	1
6.705	7.017421	7.80222	4.21176	17.6	-27.3	-202.1	1
6.71	7.27902	6.219541	3.51852	18.2	-22.6	-187.6	1
6.715	7.42944	4.08096	2.93646	21.8	-16.5	-173.1	1
6.72	7.462141	2.79258	5.73558	30.4	-15.7	-155	1
6.725	9.33258	4.7088	11.25534	33	-24.5	-128.2	1
6.73	10.5294	6.36342	13.7994	16.7	-32.5	-95.9	1
6.735	9.55494	1.65462	12.12516	-9.4	-27.9	-75.4	1
6.74	7.05666	-5.2974	12.01398	-28.7	-17.7	-63.2	1
6.745	3.6951	-7.46868	14.4861	-36.4	-14.4	-57.6	1
6.75	1.6023	-7.0305	16.04916	-44.3	-24.1	-49.3	1
6.755	1.93584	-8.64588	17.50104	-60.6	-33.6	-42.2	1
6.76	2.16474	-11.85048	17.50104	-83.1	-35.9	-43.6	1
6.765	1.15104	-13.2108	15.28398	-105.4	-27.8	-49.8	1
6.77	-0.37278	-9.417601	11.72622	-112.6	-21.4	-50.4	1
6.775	2.6487	1.02678	12.1971	-105.9	-21	-49.5	1
6.78	1.79196	10.19586	11.58234	-109.7	-4.3	-43.1	1
6.785	-5.85984	12.51102	8.9271	-116.2	23.7	-29.8	1
6.79	-9.03174	16.00992	5.73558	-102.4	31.5	-18.7	1
6.795	-5.487061	21.52968	8.495461	-56.6	11.7	2.2	1
6.8	3.06072	12.36714	11.2161	-26.6	-7.9	17.6	1
6.805	6.23262	-5.11428	12.89034	-35.4	-15.1	27.5	1
6.81	2.72064	-12.9165	11.43846	-45.2	-5	33.4	1
6.815	-0.5559	-4.74804	10.74522	-17.7	-5.8	30.8	1
6.82	-1.11834	5.95794	10.74522	10.9	-14.9	22.2	1
6.825	1.22952	7.9461	9.731521	11.7	-19.9	13	1
6.83	2.1255	5.33664	8.78322	4.9	-19.1	8.4	1
6.835	-0.11118	4.23138	8.5674	1.7	-15.7	11.2	1
6.84	-1.71348	4.4145	8.75052	3.5	-15.6	13.3	1
6.845	-1.37994	4.66956	8.78322	6	-18.2	10.7	1
6.85	-0.14388	5.22546	8.63934	6.7	-20.5	7.3	1
6.855	0.70632	5.48052	8.67858	6.3	-22.4	5.5	1
6.86	0.5559	5.36934	8.52816	4.3	-21.9	6.5	1
6.865	0.63438	5.07504	8.63934	3.7	-21.2	4.6	1
6.87	1.19028	5.07504	8.63934	2.6	-20.4	3.8	1
6.875	1.79196	5.40858	8.63934	2.5	-19.3	3	1
6.88	2.1255	5.48052	8.600101	1	-16.7	2	1
6.885	2.16474	4.963861	8.82246	-0.5	-13.8	-0.7	1
6.89	1.82466	4.4145	8.9271	-3.2	-10.5	-3.7	1
6.895	1.37994	4.1202	8.96634	-3.9	-9.1	-4.1	1
6.9	1.3407	4.26408	8.894401	-3.5	-8.8	-5.5	1
6.905	1.3407	4.63686	8.894401	-2.6	-7.6	-5.7	1
6.91	1.19028	4.78074	8.85516	-1.7	-6.5	-5.3	1
6.915	1.0791	4.48644	8.894401	-1.8	-5	-6.1	1
6.92	0.92868	4.34256	8.894401	-1.6	-4.8	-5.1	1
6.925	1.19028	4.525681	8.894401	0	-4.8	-4.7	1
6.93	1.37994	4.74804	8.82246	0.4	-4.5	-4.2	1
6.935	1.41264	4.66956	8.9271	0	-4.6	-3.7	1
6.94	1.3407	4.45374	8.894401	-0.8	-4	-3.4	1
6.945	1.19028	4.37526	8.85516	-0.3	-3.2	-2.4	1
6.95	1.0791	4.525681	8.9271	0.5	-3.1	-2.7	1
6.955	1.19028	4.26408	8.96634	0.7	-2.9	-3.1	1
6.96	1.26876	4.08096	9.03828	-0.1	-2.6	-3.6	1
6.965	1.30146	4.04826	9.00558	-0.8	-2.6	-3.3	1
6.97	1.3407	4.23138	9.00558	-0.4	-2.7	-4.4	1
6.975	1.49112	4.4145	8.894401	-0.8	-2.1	-4.5	1
6.98	1.3407	4.55838	8.9271	-1.6	-0.9	-3.5	1
6.985	1.19028	4.63686	8.894401	-1.8	-0.7	-3.6	1
6.99	1.19028	4.78074	8.85516	-2.3	0.1	-2.8	1
6.995	1.26876	4.74804	8.82246	-2.3	0.6	-2.3	1
7	1.15104	4.74804	8.82246	-3.3	0.5	-2.3	1
7.005	1.11834	4.81998	8.85516	-3.2	1.4	-1.9	1
7.01	1.0791	4.81998	8.82246	-3.2	1.6	-1.9	1
7.015	1.0791	4.81998	8.82246	-3.5	2.2	-2	1
7.02	1.03986	4.85268	8.85516	-3.1	2.2	-2.1	1
7.025	0.92868	4.85268	8.894401	-2.6	1.8	-1.8	1
7.03	0.96792	4.89192	8.894401	-3.2	1.8	-2	1
7.035	1.03986	4.59762	8.82246	-3.7	1.6	-2.3	1
7.04	1.0791	4.59762	8.9271	-2.3	1.8	-1.4	1
7.045	1.11834	4.48644	8.9271	-1	1.4	-1.1	1
7.05	1.0791	4.55838	8.9271	-0.3	1.6	-0.7	1
7.055	1.00716	4.66956	8.9271	0.3	1.1	-0.9	1
7.06	0.96792	4.63686	8.9271	1.1	0.9	-0.9	1
7.065	0.96792	4.55838	8.96634	1.4	0.4	0	1
7.07	0.92868	4.55838	8.96634	1.7	0.5	0.2	1
7.075	0.77826	4.55838	9.03828	2.6	0.3	0.2	1
7.08	0.51666	4.59762	9.03828	3	-1	0.4	1
7.085	0.33354	4.525681	9.110221	4.4	-2.3	0.3	1
7.09	0.33354	4.45374	9.2541	6.1	-4.2	-0.1	1
7.095	0.22236	4.525681	9.47646	9.1	-7.7	-0.4	1
7.1	0.2943	4.66956	9.5484	12.3	-11.7	-0.9	1
7.105	0.14388	4.93116	9.5811	13.7	-15.4	-1.4	1
7.11	0.11118	5.11428	9.692281	15.8	-18.4	-2.1	1
7.115	-0.0327	5.25816	9.62034	17.4	-20.9	-3.8	1
7.12	-0.40548	5.55246	9.50916	20.3	-23.8	-3.9	1
7.125	-0.33354	5.84676	9.47646	22.4	-29.4	-3.4	1
7.13	-0.40548	6.03642	9.40452	23.8	-34.8	-3.9	1
7.135	-0.14388	6.03642	9.33258	23.8	-42.3	-4.3	1
7.14	0.25506	5.74212	8.45622	23.5	-49.2	-2.4	1
7.145	0.0327	5.814061	8.09652	28.3	-50.1	-0.9	1
7.15	-0.8959801	7.0305	9.2541	30.8	-51	-1.1	1
7.155	-1.75272	7.46868	9.18216	29.5	-60.9	-3.2	1
7.16	-0.8959801	7.3575	9.36528	28.2	-73.2	-3.4	1
7.165	0.14388	6.7362	9.40452	23.5	-82.6	-2.6	1
7.17	0.5559	5.95794	9.62034	17.1	-89.1	-0.2	1
7.175	0.40548	5.55246	9.692281	10.8	-95.6	2.8	1
7.18	0.51666	5.04234	10.30704	4	-98.4	4.4	1
7.185	0.0327	4.1202	10.01928	-10.4	-92.3	10.7	1
7.19	-2.08626	3.60354	9.659581	-19.6	-85.1	16.7	1
7.195	-4.7415	4.08096	8.20116	-21.4	-87	8.7	1
7.2	-10.5621	5.44782	7.69758	-15.6	-94.5	-13.4	1
7.205	-13.77324	6.7689	10.2024	-12.7	-99.9	-50.8	1
7.21	-16.3173	8.35158	11.07222	-21.1	-97.2	-96.3	1
7.215	-17.61876	9.607261	11.39922	-36.9	-97.6	-150.5	1
7.22	-17.21328	10.52286	10.45746	-54.1	-96.9	-209.7	1
7.225	-14.89812	12.36714	9.03828	-70	-100.1	-266.4	1
7.23	-9.816541	16.1211	7.298641	-81.6	-107	-313.5	1
7.235	-5.18622	19.947	5.76828	-90.4	-107.9	-354.2	1
7.24	-0.96792	21.6801	4.89846	-97.4	-100.9	-374.2	1
7.245	2.98224	21.79128	3.26346	-101.9	-81.3	-380.6	1
7.25	4.7415	20.35248	1.77888	-101	-56.3	-379.4	1
7.255	4.88538	18.4755	0.24852	-91.7	-30.8	-371.1	1
7.26	6.04296	17.22636	-0.8698201	-69.7	-8.2	-352.6	1
7.265	8.920561	15.34938	-0.94176	-48.5	1.6	-330.8	1
7.27	11.64774	12.25596	-1.6677	-26.4	13.4	-304.5	1
7.275	12.6549	8.31888	-2.6814	-2.3	29.6	-274	1
7.28	12.98844	4.74804	-3.48582	25.3	43.4	-241	1
7.285	13.28928	2.60946	-3.19152	66.2	54.4	-194.3	1
7.29	12.87726	2.02086	-1.95546	97.5	57.2	-153.1	1
7.295	12.80532	1.68732	-1.37994	121.5	52.9	-109.8	1
7.3	13.66206	0.327	-1.62846	141.1	50.8	-67.9	1
7.305	13.4397	-2.60946	-2.39364	158.9	61.8	-35.1	1
7.31	11.83086	-5.92524	-2.0274	185	84.9	-3.1	1
7.315	12.58296	-3.89784	24.9828	205	86.3	20.3	1
7.32	3.13266	19.46958	48.84072	138	12.7	60.4	1
7.325	3.21114	12.55026	14.88504	-10	-16	104.7	1
7.33	10.90218	-23.37396	20.51598	-81.8	-15	100.9	1
7.335	4.7415	-38.13474	13.39392	-119.8	2.8	51.1	1
7.34	-5.78136	-22.34064	20.3721	-90.1	-4.8	57.6	1
7.345	2.94954	-5.814061	16.52004	-99.2	-66.9	67.1	1
7.35	6.16068	0.6213	14.27028	-121.8	-80.5	53.2	1
7.355	7.390201	8.61318	12.66798	-145	-67.7	39.4	1
7.36	8.21424	15.60444	8.63934	-166.6	-47.5	24.4	1
7.365	5.18622	23.40666	4.10058	-167.8	-36.6	19.4	1
7.37	5.11428	29.37114	4.53876	-153.9	-25	15.8	1
7.375	4.66302	22.8573	8.75052	-121.9	8.8	4.4	1
7.38	2.23668	3.67548	10.8891	-107.5	29.6	2.9	1
7.385	4.62378	-9.417601	14.23104	-83.5	31.6	7.7	1
7.39	1.30146	-15.8595	15.39516	-62.1	30.1	9.3	1
7.395	-4.55184	-10.19586	12.4914	-42.3	31	0.9	1
7.4	-3.13266	3.67548	10.74522	-8.9	18.1	-6.9	1
7.405	1.22952	8.940181	10.16316	5.6	5.1	-7.2	1
7.41	0.0327	5.77482	8.85516	-2.4	2	-0.4	1
7.415	-1.90314	3.42042	8.495461	-7.5	2.3	4.6	1
7.42	-1.79196	3.96978	9.03828	-0.7	-2.2	6.1	1
7.425	-0.96792	4.59762	9.07752	2.1	-5.9	7	1
7.43	-1.0791	4.63686	9.14946	3.8	-8.8	7.4	1
7.435	-1.22952	4.37526	9.03828	4.6	-12.5	7.1	1
7.44	-0.33354	4.78074	8.82246	6.2	-15.7	6.2	1
7.445	0.63438	5.519761	8.63934	8.8	-17.1	6	1
7.45	1.30146	5.77482	8.600101	8.6	-17.3	5.2	1
7.455	1.6023	5.55246	8.495461	6.1	-15.6	4.7	1
7.46	2.01432	5.33664	8.67858	3.6	-13.2	3.5	1
7.465	2.53752	5.18622	8.75052	0.1	-11.1	0.9	1
7.47	2.9103	5.07504	8.67858	-3.9	-6.3	-3.5	1
7.475	2.49828	4.93116	8.75052	-8.1	-2.3	-7.1	1
7.48	1.53036	4.89192	8.711281	-11.6	0.6	-8.6	1
7.485	0.8175	4.81998	8.85516	-13.6	2.7	-9.2	1
7.49	0.33354	4.63686	8.9271	-14.2	4.2	-8.3	1
7.495	0.2943	4.525681	9.00558	-12.8	3.4	-6.2	1
7.5	0.22236	4.37526	9.07752	-10.8	2.2	-3.5	1
7.505	0.33354	4.55838	9.07752	-8	0.7	-1.3	1
7.51	1.00716	4.1202	9.18216	-6.3	-0.6	-2	1
7.515	1.0791	3.96978	9.18216	-5.5	-0.9	-1.7	1
7.52	1.19028	4.04826	9.18216	-4.3	-0.7	-1.1	1
7.525	1.15104	4.1202	9.14946	-3.9	-0.8	-0.8	1
7.53	1.03986	4.1202	9.18216	-3.6	-0.4	-1.1	1
7.535	0.70632	4.08096	9.18216	-3.1	-0.2	-1.6	1
7.54	0.51666	4.1202	9.14946	-2.3	0.1	-1.1	1
7.545	0.44472	4.19214	9.07752	-1.2	-0.5	-0.9	1
7.55	0.48396	4.26408	9.110221	0.1	-1.6	-0.5	1
7.555	0.59514	4.19214	9.14946	1.1	-2.4	0	1
7.56	0.63438	4.26408	9.110221	1.8	-3.2	1.3	1
7.565	0.59514	4.30332	9.110221	2.2	-4.2	2.1	1
7.57	0.66708	4.26408	9.03828	2.1	-4.5	1.8	1
7.575	0.5559	4.85268	9.00558	2.8	-5	1.6	1
7.58	0.96792	4.37526	9.14946	3.5	-5.3	-1.1	1
7.585	0.92868	4.1202	8.9271	2.7	-4.6	-0.8	1
7.59	0.96792	4.34256	9.00558	3.9	-5	0.2	1
7.595	1.03986	4.34256	9.00558	3.9	-4.6	0.2	1
7.6	1.0791	4.45374	8.9271	3.7	-3.8	0	1
7.605	0.92868	4.45374	9.00558	3	-2.9	-0.7	1
7.61	0.70632	4.45374	9.07752	1.9	-2.8	-0.8	1
7.615	0.66708	4.37526	9.03828	2	-3.5	-1.1	1
7.62	0.59514	4.48644	8.96634	2.6	-4.2	-1.4	1
7.625	0.63438	4.48644	9.03828	2.9	-4.2	-1	1
7.63	0.63438	4.4145	9.00558	3.2	-4.1	-0.9	1
7.635	0.63438	4.48644	9.07752	3.6	-4.6	-0.5	1
7.64	0.63438	4.34256	9.03828	4.2	-4.4	-1.1	1
7.645	0.59514	4.19214	9.07752	4.4	-4.9	-1.2	1
7.65	0.48396	4.15944	9.18216	5.1	-4.9	-0.9	1
7.655	0.59514	4.04826	9.18216	6.2	-6.7	-0.3	1
7.66	0.66708	4.1202	9.2214	7	-7.7	0	1
7.665	0.70632	4.19214	9.110221	8	-8.5	-0.4	1
7.67	0.8175	4.23138	9.110221	8.8	-9.3	-0.4	1
7.675	0.7455601	4.30332	9.03828	9.4	-8.8	-0.4	1
7.68	0.77826	4.4145	9.03828	10.4	-9.3	-1.1	1
7.685	0.8959801	4.26408	9.03828	10.6	-9.8	-1.5	1
7.69	0.8959801	4.30332	9.07752	11.2	-10.5	-1.2	1
7.695	0.92868	4.37526	9.00558	12	-10.6	-0.9	1
7.7	1.00716	4.45374	8.96634	13	-10.9	-0.2	1
7.705	1.00716	4.55838	9.00558	13.4	-10.9	-0.2	1
7.71	1.00716	4.525681	9.00558	14.2	-11.2	-0.4	1
7.715	1.0791	4.59762	9.00558	14.6	-11.1	-0.7	1
7.72	1.03986	4.63686	8.96634	15.2	-11.4	-0.8	1
7.725	1.0791	4.55838	9.14946	15.8	-12	-1.4	1
7.73	0.8567401	4.525681	9.33258	17.9	-13.4	-1.7	1
7.735	0.8567401	4.37526	9.40452	21.1	-16.6	-3.2	1
7.74	0.63438	4.963861	9.47646	24.2	-21.6	-6.1	1
7.745	0.44472	5.66364	9.47646	24.9	-23.5	-7	1
7.75	0.48396	5.55246	9.40452	24.7	-23.3	-8.5	1
7.755	0	5.70288	9.293341	24.7	-24.9	-9.3	1
7.76	0.07194	6.1803	9.2541	26.8	-28.4	-8.6	1
7.765	0.11118	6.4746	9.14946	27.5	-35.6	-9.6	1
7.77	0.77826	5.99718	9.14946	25.2	-42.6	-9.6	1
7.775	1.00716	4.85268	8.27964	24.5	-48.3	-7.9	1
7.78	0.8959801	4.59762	8.16846	28.6	-50.4	-6.2	1
7.785	0.7455601	5.44782	9.437221	30.8	-50.4	-7.9	1
7.79	0.11118	6.14106	9.659581	29.1	-58.8	-8.6	1
7.795	0.14388	6.10836	9.692281	26.3	-70	-5.8	1
7.8	0.33354	5.74212	9.437221	23.3	-80.3	-3	1
7.805	0.51666	5.22546	9.47646	20	-88.1	0	1
7.81	0.51666	5.11428	9.50916	16.5	-91.2	1.4	1
7.815	0.66708	5.04234	9.9081	10.9	-91.4	1.8	1
7.82	0.77826	5.0031	9.33258	2.7	-89.6	1.7	1
7.825	0.40548	5.22546	9.00558	-3.3	-89.3	0.3	1
7.83	0.77826	5.33664	8.78322	-7.5	-90.4	-7.8	1
7.835	0.14388	5.519761	7.51446	-11.5	-91.1	-18	1
7.84	-5.93178	5.95794	5.19276	-9	-98.7	-35.9	1
7.845	-11.23572	6.43536	8.42352	0.4	-111.7	-67.9	1
7.85	-8.6982	8.86824	8.02458	-5.8	-119.2	-106.6	1
7.855	-7.42944	12.18402	7.985341	-12.8	-131.5	-142.1	1
7.86	-5.22546	13.36122	6.97164	-21.7	-133.7	-172.7	1
7.865	-2.98224	13.25004	6.38958	-31.1	-126.2	-203.9	1
7.87	-1.30146	15.2382	6.49422	-38	-111.1	-229.3	1
7.875	-1.19028	16.85358	5.76828	-46.6	-86.1	-254.4	1
7.88	-0.59514	15.60444	4.6434	-55.5	-69.2	-269.7	1
7.885	0.7455601	13.54434	4.10058	-58.5	-57.8	-278.1	1
7.89	2.08626	12.43908	2.9757	-55.1	-48	-280.3	1
7.895	3.9567	11.40576	0.7586401	-48	-36.8	-275.8	1
7.9	5.22546	8.35158	-1.73964	-37.4	-19.5	-269.2	1
7.905	5.97102	5.07504	-2.39364	-18.1	1.1	-261.1	1
7.91	6.23262	4.74804	-0.72594	9.7	17	-249.7	1
7.915	6.45498	6.14106	0.7978801	33.6	24.9	-232.2	1
7.92	7.31826	5.95794	0.94176	50.6	26	-207.8	1
7.925	8.9925	3.67548	0.14388	67.3	26.2	-170.6	1
7.93	10.0062	1.36032	-0.0327	84.2	27.2	-139.1	1
7.935	11.0853	0.9875401	5.33664	102.2	32.2	-107.2	1
7.94	14.4861	4.93116	20.58792	106.6	35.2	-72.6	1
7.945	14.70846	9.711901	23.3478	55.4	31.9	-28.5	1
7.95	10.3005	-1.02678	15.10086	-14.6	28	16.5	1
7.955	6.56616	-16.85358	15.97722	-49.1	33.8	37.1	1
7.96	1.19028	-19.9143	17.89998	-59.6	27.7	40.1	1
7.965	-0.70632	-14.31606	20.44404	-63.2	-1.2	49.9	1
7.97	-1.90314	-12.55026	15.39516	-86.8	-19.1	53	1
7.975	-3.58392	-9.49608	12.38022	-101.6	-31	36.4	1
7.98	0.37278	1.98162	12.56334	-99.6	-48.4	26.6	1
7.985	6.38304	12.43908	11.5431	-107.6	-47.1	23.6	1
7.99	9.59418	15.19896	7.80222	-123	-31.5	18.4	1
7.995	7.54062	19.24722	3.51852	-124.4	-0.9	13.7	1
8	2.3871	27.38298	4.06134	-101.7	28.2	14	1
8.005	4.70226	19.50882	9.62034	-78.4	30.8	8.2	1
8.01	2.83182	1.24914	10.67328	-78.3	37	12.1	1
8.015	1.19028	-10.11738	13.1781	-68.1	35.5	16.6	1
8.02	-1.37994	-12.36714	13.90404	-52.5	30.1	15.5	1
8.025	-2.60946	-5.18622	12.23634	-31.7	20.1	6	1
8.03	-0.37278	4.59762	10.8564	-5.2	8.4	-4.5	1
8.035	1.30146	7.6518	9.83616	6.7	-2.1	-7.7	1
8.04	-0.11118	5.33664	9.03828	1.4	-4.6	-2.1	1
8.045	-1.71348	4.19214	8.5674	-0.4	-6.9	1.8	1
8.05	-1.49112	4.93116	8.600101	3.9	-11.2	2.8	1
8.055	-0.33354	5.48052	8.67858	6.3	-13.3	2.3	1
8.06	0.14388	5.2974	8.711281	6	-13.1	1.3	1
8.065	-0.14388	5.0031	8.711281	5.8	-14.2	2.5	1
8.07	-0.07194	4.85268	8.75052	6.3	-15.8	2.7	1
8.075	0.59514	4.81998	8.75052	6.6	-17	2.9	1
8.08	1.37994	4.89192	8.711281	5.8	-17.8	2.8	1
8.085	1.6023	5.14698	8.78322	5.3	-16.7	2.8	1
8.09	0	0	0	0	0	0	1
8.095	0	0	0	0	0	0	1
8.1	1.22952	4.30332	8.96634	2.2	-14.5	-2.3	1
8.105	1.45188	4.34256	9.00558	2.3	-13.7	-3.1	1
8.11	1.45188	4.45374	8.9271	1.9	-12.1	-3.9	1
8.115	1.41264	4.7088	8.82246	2.3	-11.2	-5	1
8.12	1.22952	4.89192	8.75052	2.6	-10.5	-5.3	1
8.125	1.26876	4.963861	8.67858	2.3	-9.8	-4.2	1
8.13	1.30146	4.963861	8.78322	2.2	-8.4	-3.8	1
8.135	1.26876	4.63686	9.00558	1.3	-7.9	-4.2	1
8.14	1.19028	4.26408	9.110221	0.9	-8.1	-4.3	1
8.145	1.30146	4.23138	9.110221	0.9	-9.8	-4	1
8.15	1.45188	4.45374	8.9271	1.6	-10.5	-3.7	1
8.155	1.56306	4.63686	8.894401	1.6	-10.5	-3.9	1
8.16	1.37994	4.63686	8.894401	1.6	-9.7	-3.7	1
8.165	1.30146	4.525681	8.85516	1.8	-9.5	-3	1
8.17	1.15104	4.55838	8.82246	1.9	-8.8	-2.6	1
8.175	1.37994	4.63686	8.82246	2.1	-9.1	-1.9	1
8.18	1.37994	4.63686	8.78322	2.3	-8.4	-1.6	1
8.185	1.45188	4.59762	8.85516	2.1	-7.3	-1.2	1
8.19	1.49112	4.48644	8.82246	2	-6.6	-1.1	1
8.195	1.53036	4.48644	8.85516	1.9	-5.8	-0.7	1
8.2	1.45188	4.63686	8.894401	2.3	-5.3	-0.4	1
8.205	1.30146	4.7088	8.85516	2.6	-5.1	0.1	1
8.21	1.26876	4.63686	8.85516	2.3	-4.4	0.5	1
8.215	1.15104	4.63686	8.82246	2.2	-3.5	0.5	1
8.22	1.19028	4.63686	8.85516	2.3	-2.8	0.5	1
8.225	1.15104	4.59762	8.9271	2.5	-2.9	0.7	1
8.23	1.15104	4.66956	8.82246	2.9	-3.1	0.5	1
8.235	1.15104	4.89192	8.9271	3.5	-3.3	0.4	1
8.24	1.41264	4.48644	8.78322	3.5	-3.4	-0.7	1
8.245	1.3407	4.525681	8.67858	3.2	-2.7	-0.4	1
8.25	1.37994	4.59762	8.75052	3.7	-2.2	0.1	1
8.255	1.41264	4.55838	8.82246	3.2	-0.9	0.4	1
8.26	1.37994	4.525681	8.78322	2.9	0.9	0.3	1
8.265	1.19028	4.48644	8.82246	2.7	2	0.4	1
8.27	0.96792	4.59762	9.03828	2.8	1.8	0.1	1
8.275	0.70632	4.63686	9.14946	2.6	0.3	0	1
8.28	0.5559	4.66956	8.96634	3.3	-2	0.2	1
8.285	0.70632	4.74804	8.9271	5.1	-4.4	0.7	1
8.29	0.8567401	4.81998	8.85516	5.3	-5.9	0.4	1
8.295	0.8567401	4.74804	8.894401	5.3	-7.8	-0.1	1
8.3	0.96792	4.63686	8.9271	5.1	-8.6	0.3	1
8.305	1.03986	4.63686	8.9271	5.7	-9.4	-0.2	1
8.31	1.11834	4.7088	8.894401	6.5	-10.7	-0.4	1
8.315	1.19028	4.63686	8.9271	6.3	-10.6	0	1
8.32	1.11834	4.7088	8.78322	6.5	-11.1	0.5	1
8.325	1.15104	4.66956	8.82246	7.3	-11.5	0	1
8.33	1.22952	4.74804	9.00558	7.5	-11.1	0.4	1
8.335	0.8175	5.07504	9.33258	7.4	-12.3	0.3	1
8.34	0.48396	5.55246	9.731521	7.5	-15.3	1.8	1
8.345	0.22236	5.886	9.5484	6.8	-22.9	1.9	1
8.35	0.2943	6.1803	9.692281	6.6	-29.5	1.8	1
8.355	0.5559	6.219541	9.9081	6.1	-36.5	0.8	1
8.36	0.8567401	5.66364	9.2541	3.8	-43.3	0	1
8.365	1.0791	5.18622	8.495461	7.4	-46.2	0.7	1
8.37	1.0791	5.63094	8.312341	16	-46.1	1	1
8.375	0.8567401	6.54654	9.110221	17.3	-48	2.1	1
8.38	1.00716	5.63094	8.63934	15.1	-50.7	2.1	1
8.385	1.49112	4.26408	8.5674	12.4	-52.2	2.3	1
8.39	2.53752	3.96978	8.75052	10.3	-52.6	0.9	1
8.395	2.94954	4.26408	8.9271	9.5	-50.1	1.1	1
8.4	2.30862	4.37526	9.00558	6.8	-48	3.2	1
8.405	2.57022	4.26408	9.2541	2.9	-45.5	6.3	1
8.41	1.53036	4.59762	8.67858	-3	-40	12.1	1
8.415	1.6023	4.85268	8.78322	-4.3	-40	11.8	1
8.42	1.49112	5.33664	9.110221	-6.3	-40.7	11.2	1
8.425	0.70632	5.44782	8.894401	-8.4	-43	11.3	1
8.43	-0.51666	5.2974	8.42352	-10.2	-44.6	10.9	1
8.435	-3.87822	5.519761	7.47522	-9.8	-45.6	5.9	1
8.44	-8.475841	5.14698	10.05852	-5.1	-48.7	-12.1	1
8.445	-10.33974	5.519761	10.30704	-10.2	-48.5	-35.7	1
8.45	-11.71968	6.54654	10.92834	-17	-55.2	-66.8	1
8.455	-12.46524	7.13514	10.60134	-28.5	-60.4	-114.4	1
8.46	-12.17094	7.507921	10.01928	-40	-64.2	-158.4	1
8.465	-11.49732	9.49608	9.5811	-49.9	-70.4	-197.8	1
8.47	-9.89502	12.10554	8.52816	-59	-76	-235.2	1
8.475	-6.75582	14.53842	7.80222	-68.7	-77.6	-272.4	1
8.48	-4.2183	15.8595	6.31764	-79.4	-68.3	-301.6	1
8.485	-2.08626	16.04916	4.82652	-86	-57.2	-320.3	1
8.49	0.8175	16.1538	3.15882	-85.8	-46.7	-327.3	1
8.495	4.17906	15.78756	1.52382	-79.9	-33.1	-323.8	1
8.5	6.56616	14.061	-0.28776	-68.8	-12.5	-311.9	1
8.505	7.57986	11.1507	-2.06664	-46.3	15.8	-285.6	1
8.51	8.73744	7.87416	-3.88476	-20.3	34.3	-258.3	1
8.515	10.07814	3.96978	-6.2457	14.8	46.2	-223.9	1
8.52	12.35406	1.02678	-5.55246	55.1	52.1	-181.8	1
8.525	14.7477	2.53752	-1.95546	96.6	46.8	-131.3	1
8.53	14.89812	6.88008	4.2837	130.6	39.2	-64.3	1
8.535	16.16688	9.901561	16.95822	123.1	35.2	-10.2	1
8.54	19.11642	9.86232	21.7128	72	39.6	42.4	1
8.545	14.44686	-1.5042	15.35592	9.8	59.7	80.9	1
8.55	4.92462	-17.66454	16.55928	-32.4	76.3	100.2	1
8.555	-1.64154	-22.34064	18.37086	-51.2	64.3	108.5	1
8.56	-3.24384	-17.44218	20.0778	-58.3	20	115.4	1
8.565	-5.11428	-14.13294	15.75486	-84	-29.4	106.7	1
8.57	-1.8639	-7.0305	12.5241	-96.6	-62.8	79.3	1
8.575	17.61876	11.18994	11.90934	-86.3	-71.2	42.3	1
8.58	20.64678	31.50318	5.11428	-73.9	-10.1	14.8	1
8.585	18.48204	37.46766	8.2404	-58.9	31.5	5.1	1
8.59	12.24288	8.7963	11.32728	-62.8	46.2	3.2	1
8.595	0.07194	-23.26278	11.61504	-91.6	61.3	10.9	1
8.6	-10.49016	-18.43626	11.00028	-74.1	67.5	8.8	1
8.605	-11.16378	5.92524	12.59604	-15.4	46.4	-5	1
8.61	-1.11834	11.7393	10.63404	6.5	16.6	-21.3	1
8.615	3.7278	5.07504	8.52816	-4.9	2.8	-16	1
8.62	-0.8567401	2.943	8.12922	-10.2	7.4	1.7	1
8.625	-5.33664	4.37526	8.96634	-3.3	4.9	12.3	1
8.63	-4.36872	5.11428	9.293341	3.5	-4.2	13.2	1
8.635	-1.3407	4.81998	8.9271	6	-14	9.1	1
8.64	0.63438	4.89192	8.78322	8.4	-19.7	8.4	1
8.645	0.66708	5.07504	8.96634	9.9	-20.3	10.4	1
8.65	0.66708	4.78074	8.96634	8.7	-20.4	11.4	1
8.655	1.41264	4.85268	8.82246	7.2	-20	9.8	1
8.66	1.67424	4.85268	8.9271	8.1	-18.1	5.8	1
8.665	1.26876	4.78074	8.894401	5.9	-16	4.8	1
8.67	1.03986	4.525681	9.00558	6	-14.7	2.6	1
8.675	1.19028	4.4145	8.96634	5.3	-14.1	0.2	1
8.68	1.71348	4.34256	8.85516	4.6	-13.5	-1.8	1
8.685	1.82466	4.59762	8.9271	3	-13	-1.6	1
8.69	1.82466	4.74804	8.85516	1.6	-10.6	-3.2	1
8.695	1.53036	4.93116	8.75052	0.7	-7.7	-4.2	1
8.7	1.3407	5.14698	8.75052	-0.2	-6.2	-4.3	1
8.705	1.53036	5.04234	8.711281	-1.4	-6.6	-4.5	1
8.71	1.64154	4.81998	8.75052	-2	-4.9	-3.4	1
8.715	1.64154	4.59762	8.85516	-3	-3.8	-3	1
8.72	1.6023	4.37526	9.00558	-3.5	-2.9	-2.8	1
8.725	1.49112	4.26408	8.96634	-2.8	-1.6	-2.1	1
8.73	1.41264	4.26408	9.00558	-2	-1.4	-2	1
8.735	1.37994	4.23138	8.96634	-2	-1.6	-1.8	1
8.74	1.53036	4.26408	9.00558	-2.2	-0.9	-2.3	1
8.745	1.41264	4.45374	9.00558	-1.4	-0.9	-1.6	1
8.75	1.22952	4.37526	9.00558	-1.5	0	-1.6	1
8.755	1.19028	4.30332	9.03828	-2.1	0	-1.8	1
8.76	1.26876	4.34256	9.00558	-1.9	0.7	-1.9	1
8.765	1.15104	4.34256	8.894401	-2.1	0.8	-2.5	1
8.77	1.22952	4.59762	8.894401	-2.1	0.7	-2.3	1
8.775	1.15104	4.59762	8.96634	-1.3	0.6	-1.7	1
8.78	1.00716	4.48644	8.9271	-1.8	0.9	-1.1	1
8.785	0.96792	4.525681	8.96634	-1.8	0.8	-0.7	1
8.79	0.8959801	4.55838	8.9271	-1	0	-0.6	1
8.795	0.8175	4.55838	8.894401	-0.3	0	-0.4	1
8.8	0.7455601	4.525681	9.00558	0.2	-0.2	0	1
8.805	0.7455601	4.4145	9.110221	1.3	-0.8	0.4	1
8.81	0.8567401	4.37526	9.03828	2.5	-2.2	0.2	1
8.815	0.8959801	4.45374	9.03828	4.2	-3.9	0.5	1
8.82	0.92868	4.59762	9.03828	5.1	-4.5	-0.2	1
8.825	0.92868	4.63686	8.96634	5.3	-5.3	0	1
8.83	0.8175	4.55838	8.9271	5.6	-5.6	0	1
8.835	0.70632	4.48644	9.00558	6.5	-5.6	0	1
8.84	0.77826	4.37526	9.03828	7.4	-6.1	0.9	1
8.845	0.77826	4.45374	9.03828	8.3	-7	1.1	1
8.85	0.66708	4.45374	9.07752	9.4	-7.4	1.4	1
8.855	0.51666	4.525681	9.2541	10.3	-8.5	1.6	1
8.86	0.33354	4.66956	9.437221	11.9	-11.6	1.6	1
8.865	0.14388	5.0031	9.692281	13.8	-15.6	1.1	1
8.87	0.18312	5.25816	9.5811	15.4	-21.1	0.2	1
8.875	0.25506	5.519761	9.36528	16.1	-27	0.2	1
8.88	0.40548	5.63094	9.33258	16.8	-29.6	0.6	1
8.885	0.22236	5.84676	9.659581	18.1	-30	0.7	1
8.89	-0.07194	6.25224	9.875401	19.5	-32.4	0.4	1
8.895	0.11118	6.62502	9.83616	19.8	-41.3	0.7	1
8.9	0.40548	6.1803	8.38428	21.4	-50.9	2.5	1
8.905	0.63438	6.03642	8.2404	24.5	-52	3.7	1
8.91	0.40548	6.7362	9.36528	23.2	-53.4	2.3	1
8.915	0.8567401	6.25224	9.40452	19.4	-62.3	2.1	1
8.92	1.45188	5.18622	9.36528	15.2	-71.9	3	1
8.925	1.67424	4.7088	9.110221	10.9	-77.2	4.7	1
8.93	2.27592	4.66956	9.62034	7.3	-79.5	8.1	1
8.935	2.19744	4.48644	9.03828	-3.2	-72.6	14.4	1
8.94	0.77826	5.07504	8.82246	-11.9	-65.7	22.1	1
8.945	0.66708	5.84676	8.63934	-16.2	-62.7	21.6	1
8.95	-2.72064	5.886	7.298641	-19.1	-60.1	16.1	1
8.955	-6.97818	5.18622	8.057281	-13.7	-59.2	0.2	1
8.96	-9.666121	5.95794	8.42352	-10.9	-53.4	-22.9	1
8.965	-10.5621	7.507921	9.62034	-12	-55.7	-53.7	1
8.97	-10.5621	8.685121	9.5811	-19.6	-55.3	-92.7	1
8.975	-10.07814	9.456841	8.35158	-30.1	-52.1	-137.9	1
8.98	-9.293341	11.48424	6.35034	-38.9	-50.4	-181.1	1
8.985	-7.42944	13.91058	3.84552	-43.8	-53.5	-226.9	1
8.99	-3.39426	16.1211	2.10588	-42.2	-60.4	-251.3	1
8.995	1.56306	17.52066	0.8698201	-34.7	-61.1	-262.1	1
9	5.18622	18.10926	0.43164	-27.2	-53.1	-264.6	1
9.005	7.985341	17.63184	0.8698201	-15.5	-34.5	-256	1
9.01	9.483001	16.08186	1.08564	-2.4	-10.8	-238.1	1
9.015	10.07814	13.7667	0.94176	9.5	5.8	-216.1	1
9.02	10.0062	10.78446	0.3597	22.9	18.6	-191.4	1
9.025	10.33974	7.39674	-0.24852	36.8	29.2	-165.8	1
9.03	10.60134	3.42042	-1.85082	52.7	40.5	-140.6	1
9.035	9.7773	-0.327	-1.22952	79.9	49.2	-107.7	1
9.04	10.97412	-0.2943	5.2647	103.9	43.7	-75.2	1
9.045	14.7477	3.8259	16.55928	103.6	32.7	-34.6	1
9.05	16.16688	4.4145	18.91368	65.9	34.3	0.3	1
9.055	11.98128	-6.62502	15.39516	9.8	55.1	20.7	1
9.06	6.16068	-19.58076	17.64492	-37.9	67	35	1
9.065	0.7455601	-23.11236	20.54868	-56.2	49.2	38.9	1
9.07	-0.18312	-19.43034	22.00056	-71.5	10.4	43.9	1
9.075	-2.19744	-17.40948	16.59198	-99.6	-11.8	35.9	1
9.08	-5.44782	-11.85048	10.8564	-115.3	-27	16.5	1
9.085	2.60946	4.15944	13.72092	-107.5	-54.8	-7.9	1
9.09	8.32542	17.5926	11.47116	-113.9	-46.7	-19.6	1
9.095	4.66302	25.28364	5.15352	-121.1	8.9	-9.8	1
9.1	4.55184	33.86412	5.80752	-99.9	43	-7.2	1
9.105	8.6982	21.86322	10.96104	-63.9	40.9	3.2	1
9.11	4.2183	-8.2404	13.32198	-83	45.3	13.5	1
9.115	-3.39426	-26.42814	13.28928	-92.6	50.3	10.7	1
9.12	-7.57986	-12.6222	11.39922	-49.2	39.6	6.4	1
9.125	-2.34786	9.417601	11.76546	9.4	14.8	1.6	1
9.13	3.4335	10.67328	10.5294	17.9	3.3	-3.9	1
9.135	0.66708	3.45966	8.75052	-4	5.6	2.5	1
9.14	-3.9894	2.79258	8.495461	-9.8	4.7	9.5	1
9.145	-4.5126	4.48644	9.07752	1.4	-6.3	10.7	1
9.15	-1.49112	4.59762	9.110221	5.5	-15.2	9.4	1
9.155	0.7455601	4.63686	9.03828	6.1	-19.3	8.6	1
9.16	0.40548	4.48644	9.00558	5.8	-19.8	7.6	1
9.165	0.25506	4.59762	8.82246	5.3	-19.9	6.3	1
9.17	0.8959801	5.44782	8.600101	5.1	-21.1	4.2	1
9.175	1.97508	6.06912	8.35158	3.9	-20.7	2.6	1
9.18	2.16474	6.219541	8.38428	2.5	-18.1	0.9	1
9.185	2.19744	5.48052	8.600101	-0.2	-14.7	0	1
9.19	2.27592	4.63686	8.82246	-3.3	-11.1	-2.4	1
9.195	2.34786	4.23138	8.894401	-4.9	-8.4	-4.4	1
9.2	1.97508	4.45374	8.85516	-6	-5.3	-5.2	1
9.205	1.45188	4.55838	8.9271	-6.5	-3.5	-5.7	1
9.21	1.15104	4.26408	8.96634	-7.1	-2.2	-5.8	1
9.215	1.19028	4.19214	9.14946	-6.5	-1.7	-5.3	1
9.22	0.96792	4.23138	9.03828	-6	-1.6	-5.1	1
9.225	1.30146	4.48644	9.03828	-4.9	-1.8	-4.6	1
9.23	1.3407	4.4145	9.03828	-3.7	-1.3	-3.8	1
9.235	1.0791	4.19214	9.110221	-3.7	-0.5	-2.8	1
9.24	0.92868	4.00902	9.110221	-2.5	-0.7	-2.1	1
9.245	1.15104	4.15944	9.110221	-1.8	-1.1	-2.5	1
9.25	1.11834	4.1202	9.14946	-0.7	-1.4	-2.4	1
9.255	1.26876	4.1202	9.14946	-0.8	-1.1	-2.1	1
9.26	1.15104	4.08096	9.18216	-1.1	-1.2	-1.8	1
9.265	1.00716	4.04826	9.14946	-0.6	-1.8	-2.1	1
9.27	0.70632	4.00902	9.110221	-0.5	-1.8	-2	1
9.275	1.15104	4.37526	8.96634	-0.1	-2.3	-2.5	1
9.28	1.11834	4.45374	9.03828	1.1	-3	-2	1
9.285	0.92868	4.23138	8.96634	0.7	-3	-1.4	1
9.29	1.00716	4.23138	9.07752	1.6	-2.8	-1.6	1
9.295	0.96792	4.26408	9.07752	2.7	-3.3	-1	1
9.3	0.96792	4.34256	9.07752	3.4	-3.5	-0.8	1
9.305	1.0791	4.19214	9.00558	3.3	-3.9	-0.7	1
9.31	1.22952	4.08096	9.03828	3.4	-3.9	-0.7	1
9.315	1.30146	4.15944	9.07752	3.5	-3.8	-0.9	1
9.32	0.96792	4.08096	9.110221	2.4	-2.8	-1.7	1
9.325	1.0791	4.525681	8.894401	2.1	-2.7	-2.3	1
9.33	1.22952	4.81998	8.894401	2.9	-2.7	-2.5	1
9.335	1.0791	4.59762	8.894401	1.9	-2.2	-1.8	1
9.34	0.92868	4.45374	8.894401	1.4	-1.9	-1.6	1
9.345	0.92868	4.37526	8.96634	1.6	-1.4	-1.3	1
9.35	0.92868	4.45374	8.9271	1.7	-1.1	-0.9	1
9.355	0.8959801	4.48644	8.9271	2.1	-1.7	-0.5	1
9.36	0.8959801	4.34256	9.07752	2.1	-2.1	-0.6	1
9.365	0.8567401	4.30332	9.03828	2.8	-2.5	-0.7	1
9.37	0.8959801	4.19214	9.110221	2.8	-2.5	-1.1	1
9.375	0.8567401	4.19214	9.07752	3.8	-3.2	-0.7	1
9.38	0.77826	4.26408	9.110221	4.7	-3.5	-0.1	1
9.385	0.70632	4.26408	9.18216	5	-4.9	-0.5	1
9.39	0.7455601	4.19214	9.18216	6.3	-5.8	-0.2	1
9.395	0.77826	4.08096	9.2214	7.3	-6.7	0	1
9.4	0.8175	4.15944	9.14946	7.9	-7.8	0.1	1
9.405	0.8959801	4.19214	9.110221	9.3	-9.4	-0.2	1
9.41	0.96792	4.4145	9.07752	10.6	-10.7	-0.2	1
9.415	0.8959801	4.45374	9.03828	10.9	-11.3	-0.2	1
9.42	0.92868	4.4145	9.07752	11.2	-11.7	0	1
9.425	1.0791	4.26408	9.07752	12.1	-12.4	0.1	1
9.43	1.00716	4.37526	9.03828	12.4	-13	-0.6	1
9.435	1.0791	4.63686	8.96634	13.2	-13.5	-0.2	1
9.44	1.03986	4.63686	8.96634	13.4	-14	0.3	1
9.445	1.0791	4.59762	9.07752	13.1	-13.4	1	1
9.45	0.8175	4.74804	9.36528	13.5	-14	1.1	1
9.455	0.48396	4.81998	9.731521	15.7	-16.3	1	1
9.46	0.11118	4.93116	9.50916	18.9	-21.9	-0.3	1
9.465	0.2943	5.77482	9.2214	23.6	-27.8	-3.7	1
9.47	0.63438	6.40266	9.2214	25.4	-27.8	-4.2	1
9.475	0.44472	6.43536	9.18216	24.2	-25.5	-5.6	1
9.48	0.66708	6.4746	9.18216	24.2	-26.8	-5.1	1
9.485	0.96792	6.88008	9.293341	24.3	-29	-3.7	1
9.49	0.63438	6.33072	8.894401	20.7	-34.5	-3.4	1
9.495	1.3407	5.11428	7.87416	19.2	-38.5	-4.5	1
9.5	2.53752	5.25816	7.9134	22.2	-37	-5	1
9.505	3.13266	5.74212	8.9271	21.7	-35.5	-4.3	1
9.51	3.06072	4.74804	8.894401	16.7	-39.1	-0.7	1
9.515	2.34786	3.96978	8.894401	13	-40.7	5.1	1
9.52	1.93584	4.30332	9.03828	11.4	-42.4	8.4	1
9.525	2.34786	4.59762	9.5484	9.1	-43.1	11.8	1
9.53	2.01432	4.7088	9.18216	1.7	-39.6	21.9	1
9.535	1.41264	5.11428	9.33258	-1.9	-38.2	28	1
9.54	1.19028	5.2974	9.36528	-4.2	-39.9	29.5	1
9.545	1.03986	5.33664	9.5811	-6.5	-41.3	32.4	1
9.55	0.44472	5.36934	9.33258	-9.8	-42.4	34.5	1
9.555	-0.2943	5.2974	8.75052	-11.6	-42.5	34.4	1
9.56	-2.1255	5.519761	7.37058	-11.6	-42.6	30.8	1
9.565	-6.082201	6.40266	8.38428	-5.8	-44.1	11.9	1
9.57	-7.16784	7.24632	9.47646	-8.4	-46.5	-10	1
9.575	-8.58702	8.61318	9.437221	-13.5	-51.4	-37.5	1
9.58	-9.70536	9.3849	9.110221	-21.7	-59.5	-70	1
9.585	-9.89502	9.9735	7.80222	-33.2	-68.8	-105.8	1
9.59	-8.9925	11.18994	6.82122	-43.1	-81.5	-150.5	1
9.595	-7.35096	12.51102	5.99064	-47.9	-90.3	-182.7	1
9.6	-5.33664	13.39392	5.19276	-51.7	-95.8	-209.8	1
9.605	-3.58392	13.7994	4.6107	-53.7	-96.9	-231.6	1
9.61	-1.97508	14.0937	4.21176	-53.8	-94.4	-248.3	1
9.615	-0.51666	14.31606	4.06134	-50.6	-86.3	-263.1	1
9.62	0.77826	14.388	3.84552	-47.6	-77.4	-271.2	1
9.625	1.64154	14.13294	3.59046	-43.1	-64.9	-274.7	1
9.63	2.3871	13.39392	3.44658	-38.2	-53.1	-276.5	1
9.635	2.94954	12.69414	3.3354	-31.8	-44.7	-275	1
9.64	3.54468	11.88318	3.40734	-22.1	-37.5	-269.4	1
9.645	4.17906	11.1507	3.37464	-14	-32.5	-262.8	1
9.65	4.7415	10.33974	3.37464	-6.7	-26.5	-255.1	1
9.655	4.963861	9.16254	3.37464	0.6	-19.6	-246.8	1
9.66	4.66302	8.16846	3.3354	8.8	-13.2	-237.5	1
9.665	4.251	7.24632	3.48582	17.5	-8.1	-226.3	1
9.67	4.251	6.513841	3.77358	27.5	-6.1	-213.7	1
9.675	4.5126	5.99718	4.10058	39.2	-4	-197.5	1
9.68	4.59108	5.591701	4.38834	46.4	-1.4	-184.3	1
9.685	4.4799	5.0031	4.49952	52.9	2.4	-172	1
9.69	4.17906	4.19214	4.57146	60.6	8.2	-156.4	1
9.695	4.06788	3.19806	4.38834	66.8	12.3	-144.9	1
9.7	4.13982	2.24322	4.6434	74.8	15.3	-132.7	1
9.705	4.10712	1.98162	6.09528	82.3	15.1	-121.3	1
9.71	4.5126	3.12612	10.27434	85.9	6.7	-107.8	1
9.715	6.12144	5.886	16.26498	76.4	-11.6	-86.9	1
9.72	9.03174	7.80222	18.18774	44.7	-34.5	-56.7	1
9.725	11.75892	2.9757	12.59604	-7.2	-44	-19.9	1
9.73	13.55088	-5.55246	11.11146	-33.6	-33.6	-2.6	1
9.735	11.8701	-8.09652	12.34098	-39.6	-19.3	8.4	1
9.74	8.06382	-6.06912	13.76016	-41.3	-12.5	27.5	1
9.745	7.42944	-7.10244	15.21204	-54.2	-18.2	52.4	1
9.75	8.65896	-10.49016	17.24598	-74.2	-23.3	63.7	1
9.755	7.612561	-13.2108	17.7561	-92.8	-22.2	70.1	1
9.76	4.06788	-13.98252	16.70316	-112	-24.5	74.4	1
9.765	2.16474	-10.78446	13.36122	-120	-35.5	73.5	1
9.77	-1.53036	-1.43226	11.94204	-118.2	-49.6	64.7	1
9.775	1.15104	11.85048	11.61504	-109.2	-72.1	44.1	1
9.78	11.38614	18.03078	10.09122	-107.4	-70.2	15.4	1
9.785	8.920561	24.10644	5.36934	-96	-11.3	6	1
9.79	7.952641	26.13384	9.2541	-69.7	23.9	7.8	1
9.795	8.21424	8.31888	12.66798	-49.4	30.6	12.1	1
9.8	6.04296	-17.25906	15.1401	-68.1	32.9	14.1	1
9.805	-4.7415	-22.34064	11.47116	-69.5	41.3	16.5	1
9.81	-10.5621	-1.09872	9.83616	-19.2	25.9	15.1	1
9.815	-4.55184	13.61628	10.49016	25.4	-2.5	3.9	1
9.82	3.58392	8.46276	9.18216	17.9	-15	-4.1	1
9.825	2.16474	3.42042	8.16846	-1.3	-12.6	4.4	1
9.83	-1.90314	4.00902	8.75052	-0.9	-8.6	12.8	1
9.835	-2.60946	3.93708	9.40452	6.5	-12.6	14.9	1
9.84	-1.93584	3.75396	9.2214	9.3	-17.7	12.8	1
9.845	-0.37278	4.26408	8.894401	11.5	-21.7	11.9	1
9.85	0.77826	4.85268	8.96634	13.5	-25.9	12.1	1
9.855	1.0791	4.78074	9.03828	11.6	-25.6	12.1	1
9.86	1.11834	4.59762	8.894401	11.5	-24.9	8.1	1
9.865	1.49112	4.59762	8.894401	10.4	-24.6	5.8	1
9.87	1.49112	4.89192	8.82246	9.6	-23.9	3.9	1
9.875	1.3407	4.963861	8.85516	8.8	-23.2	2.3	1
9.88	1.03986	4.78074	8.85516	8.5	-22.4	0.4	1
9.885	1.22952	4.66956	8.75052	7.9	-21.8	-1.8	1
9.89	1.67424	4.78074	8.711281	7.7	-21.3	-3.1	1
9.895	1.8639	5.07504	8.63934	7.6	-19.3	-3.6	1
9.9	2.05356	5.04234	8.600101	7	-16.5	-3.8	1
9.905	1.8639	4.78074	8.85516	6	-15.3	-2.9	1
9.91	1.53036	4.7088	9.00558	5.6	-14.7	-2.7	1
9.915	1.71348	4.55838	9.03828	5.5	-15.9	-2.5	1
9.92	1.97508	4.45374	8.96634	5.3	-16	-2.1	1
9.925	2.1255	4.48644	8.85516	5.6	-15.4	-1.5	1
9.93	1.8639	4.525681	8.9271	6.1	-14	-0.4	1
9.935	1.67424	4.26408	8.96634	6	-12.4	0.2	1
9.94	1.67424	4.08096	8.96634	5.9	-11.7	0.6	1
9.945	1.90314	4.19214	8.78322	6.1	-11.5	-0.2	1
9.95	1.71348	4.525681	8.894401	6.5	-10.7	0.3	1
9.955	1.19028	4.59762	8.85516	6.9	-9.9	0.4	1
9.96	0.66708	4.7088	8.85516	6.7	-10.7	0.2	1
9.965	1.00716	4.55838	8.9271	7.2	-11	-0.1	1
9.97	1.45188	4.45374	8.85516	6.9	-11.5	-0.3	1
9.975	1.41264	4.7088	8.85516	7.2	-11.9	0	1
9.98	1.03986	5.11428	8.82246	7.7	-12.1	1	1
9.985	0.8959801	5.07504	8.894401	8.1	-12.8	1.6	1
9.99	0.77826	4.93116	9.03828	8.2	-13.7	2.5	1
[truncated: 6,927 more rows]
