# Supplementary material for: Real-Time Detection of Freezing Motions in Parkinson's Patients for Adaptive Gait Phase Synchronous Cueing
Source: Front Neurol. 2021 Dec 6;12:720516. doi: 10.3389/fneur.2021.720516 (PMC8685223; doi:10.3389/fneur.2021.720516)
Supplement: Supplementary file 2 [file Data_Sheet_2.zip › data/S14/S14_left_foot_trial_1.csv]

time	acc_x	acc_y	acc_z	gyr_x	gyr_y	gyr_z	FoG
0	0.449298	5.234616	8.607294	0.4	0	0.3	0
0.005	0.41202	5.269932	8.644572	0.5	0.1	0	0
0.01	0.41202	5.269932	8.571979	0.4	0	0.2	0
0.015	0.449298	5.30721	8.644572	0.7	0	0.2	0
0.02	0.41202	5.269932	8.571979	0.7	0	0.2	0
0.025	0.41202	5.269932	8.607294	0.6	0	0.3	0
0.03	0.41202	5.269932	8.607294	0.2	0	-0.2	0
0.035	0.337464	5.269932	8.644572	0.2	-0.1	0	0
0.04	0.486576	5.197338	8.644572	0	0	0.2	0
0.045	0.374742	5.269932	8.644572	-0.1	0	0.4	0
0.05	0.374742	5.234616	8.607294	0	-0.1	-0.2	0
0.055	0.41202	5.234616	8.607294	0.4	0	0	0
0.06	0.41202	5.269932	8.607294	-0.2	-0.1	0.1	0
0.065	0.41202	5.234616	8.571979	-0.1	0	0	0
0.07	0.449298	5.269932	8.571979	0.2	0	-0.3	0
0.075	0.41202	5.234616	8.571979	0	-0.2	-0.2	0
0.08	0.374742	5.234616	8.571979	0.3	0	0.1	0
0.085	0.374742	5.30721	8.607294	0.7	0	0	0
0.09	0.41202	5.234616	8.607294	0.1	-0.2	-0.2	0
0.095	0.41202	5.269932	8.607294	-0.2	0	0.1	0
0.1	0.41202	5.269932	8.571979	0	-0.1	0.1	0
0.105	0.449298	5.269932	8.644572	0.2	0	0.4	0
0.11	0.374742	5.30721	8.607294	0	0.3	0.3	0
0.115	0.41202	5.269932	8.571979	0.1	0	0	0
0.12	0.41202	5.269932	8.607294	0.5	-0.2	0	0
0.125	0.41202	5.269932	8.607294	0.5	-0.1	0.1	0
0.13	0.41202	5.197338	8.644572	0.2	-0.1	0.4	0
0.135	0.523854	5.269932	8.5347	0.4	0	0.3	0
0.14	0.449298	5.234616	8.571979	0.4	0	0.4	0
0.145	0.449298	5.269932	8.571979	0.2	0.1	0.1	0
0.15	0.374742	5.269932	8.571979	0	0	0	0
0.155	0.41202	5.269932	8.5347	0	0	0.2	0
0.16	0.41202	5.234616	8.607294	0.2	-0.2	0.1	0
0.165	0.449298	5.269932	8.607294	0	0	0.2	0
0.17	0.41202	5.234616	8.644572	0.5	-0.4	0.4	0
0.175	0.449298	5.269932	8.571979	0.3	-0.3	0.5	0
0.18	0.449298	5.16006	8.571979	0	0	0.1	0
0.185	0.41202	5.234616	8.571979	-0.2	0	0	0
0.19	0.374742	5.30721	8.571979	-0.1	0	0	0
0.195	0.374742	5.30721	8.571979	0.2	0	0	0
0.2	0.41202	5.269932	8.571979	0.2	-0.2	-0.2	0
0.205	0.41202	5.30721	8.644572	0	-0.2	0	0
0.21	0.41202	5.30721	8.571979	0	-0.4	0	0
0.215	0.41202	5.269932	8.607294	0.2	0	0	0
0.22	0.41202	5.234616	8.499384	0	-0.3	0	0
0.225	0.41202	5.234616	8.571979	-0.1	0	0	0
0.23	0.449298	5.269932	8.5347	0	-0.4	-0.2	0
0.235	0.41202	5.269932	8.607294	0.1	0	0	0
0.24	0.449298	5.269932	8.607294	0	-0.2	0	0
0.245	0.449298	5.269932	8.607294	0.3	-0.4	-0.2	0
0.25	0.449298	5.269932	8.5347	0.2	-0.1	0	0
0.255	0.41202	5.269932	8.571979	1	-0.1	-0.4	0
0.26	0.41202	5.344488	8.5347	0.5	-0.1	0	0
0.265	0.374742	5.197338	8.679889	0.3	0	-0.2	0
0.27	0.374742	5.344488	8.644572	0.1	0	0	0
0.275	0.41202	5.30721	8.571979	0.2	0	0.2	0
0.28	0.449298	5.381766	8.5347	0.3	0	0	0
0.285	0.41202	5.30721	8.607294	0.4	0	0	0
0.29	0.374742	5.344488	8.571979	0.6	-0.5	0	0
0.295	0.712206	5.45436	8.825076	0.1	-0.3	0	0
0.3	0.374742	5.16006	8.462107	-0.4	0	0.7	0
0.305	0.074556	5.197338	8.5347	0	0	0	0
0.31	0.149112	5.419044	8.644572	0.6	-0.3	0.4	0
0.315	0.300186	5.344488	8.607294	0.4	-0.5	0.3	0
0.32	0.300186	5.30721	8.5347	0	-0.7	0.2	0
0.325	0.337464	5.30721	8.644572	0.2	-0.9	0.2	0
0.33	0.337464	5.381766	8.5347	0.5	-0.9	0.3	0
0.335	0.41202	5.269932	8.5347	0.5	-0.8	0.4	0
0.34	0.449298	5.234616	8.5347	0.5	-0.5	0	0
0.345	0.600372	5.30721	8.571979	0.7	-0.4	0	0
0.35	0.374742	5.234616	8.644572	0.3	-0.7	0.2	0
0.355	0.449298	5.234616	8.571979	-0.2	-0.4	0.4	0
0.36	0.41202	5.269932	8.607294	0.1	-0.3	0	0
0.365	0.300186	5.30721	8.644572	0.2	0	0	0
0.37	0.337464	5.30721	8.499384	0.7	-0.4	0	0
0.375	0.300186	5.344488	8.571979	1.2	-0.1	-0.2	0
0.38	0.18639	5.419044	8.499384	0.9	-0.7	-0.2	0
0.385	0	5.419044	8.5347	0.6	-1	-0.8	0
0.39	-0.223668	5.528916	8.462107	0.4	-0.7	-2.8	0
0.395	-0.337464	5.676066	8.389512	0.4	-1.1	-4.3	0
0.4	-0.563094	5.860494	8.244325	0.7	-2.2	-6.2	0
0.405	-0.7867621	5.970366	8.099136	0.9	-3.1	-7.8	0
0.41	-0.9005581	6.192072	7.80876	0.7	-4.4	-10.7	0
0.415	-0.9005581	6.413778	7.736166	1	-5.3	-13.3	0
0.42	-0.674928	7.076934	7.408512	1.3	-6.9	-15.1	0
0.425	-0.63765	7.076934	7.010226	1.5	-8.1	-15.8	0
0.43	-0.486576	7.15149	6.972948	1.7	-9	-16.7	0
0.435	0	7.777369	7.373196	2.3	-9.7	-17.4	0
0.44	0.223668	7.520346	7.010226	1.9	-9.8	-16.8	0
0.445	0.300186	7.483068	7.045542	1.1	-9.3	-16.3	0
0.45	0.749484	7.59294	7.118136	1.7	-8.1	-14.8	0
0.455	0.674928	7.59294	7.118136	1.9	-6.3	-12.3	0
0.46	0.7867621	7.483068	7.228008	1.9	-5.1	-10.1	0
0.465	0.8260021	7.555662	7.118136	2.3	-3.3	-7.3	0
0.47	0.674928	7.186806	7.08282	2	-1.4	-3.8	0
0.475	0.674928	7.555662	7.408512	2.2	0	-0.7	0
0.48	0.486576	7.29864	7.300602	2.1	1.2	1.9	0
0.485	0.18639	7.00434	7.300602	2.2	0	-0.7	0
0.49	0.18639	7.076934	7.300602	2.2	3.2	5.2	0
0.495	0.074556	6.855228	7.44579	2.5	4.2	7	0
0.5	-0.037278	7.00434	7.771482	2.6	4.6	7.9	0
0.505	-0.18639	6.560928	7.80876	1.5	4.9	8.3	0
0.51	-0.074556	6.560928	7.881354	1.4	4.6	7.8	0
0.515	-0.260946	6.3765	7.844076	2	4.6	7.3	0
0.52	-0.337464	6.22935	8.099136	2.1	4.3	6.2	0
0.525	-0.223668	6.119478	8.207047	1.4	3.8	5.6	0
0.53	-0.260946	5.970366	8.207047	1.1	2.8	4.6	0
0.535	0	5.750622	8.389512	0.9	1.6	3.9	0
0.54	0	5.45436	8.462107	0.9	1.5	2.8	0
0.545	-0.111834	5.638788	8.571979	0.8	1.6	1.4	0
0.55	0.037278	5.381766	8.571979	0.4	0.5	0.8	0
0.555	0.337464	5.085504	8.717166	0.4	-0.3	0	0
0.56	0.374742	5.085504	8.717166	0.3	0	-0.9	0
0.565	0.223668	4.938354	8.825076	0.4	0.2	-1.7	0
0.57	0.337464	5.01291	9.042858	0.2	-0.2	-2.2	0
0.575	0.486576	4.606776	8.934948	-0.2	-1.1	-2.3	0
0.58	0.523854	4.681332	9.188046	-0.7	-0.8	-3.1	0
0.585	0.523854	4.496904	9.297918	-1.4	-0.4	-3.2	0
0.59	0.523854	4.23792	9.080136	-1.8	-0.6	-3	0
0.595	0.600372	4.275198	9.333235	-0.9	-0.8	-3	0
0.6	0.600372	4.38507	9.26064	-0.7	-0.4	-2.5	0
0.605	0.600372	4.202604	9.080136	-0.8	0	-2.4	0
0.61	0.563094	4.422348	9.042858	-0.1	0.2	-2.1	0
0.615	0.8260021	4.496904	9.297918	-0.2	0.2	-1.3	0
0.62	0.63765	4.496904	8.897671	-0.2	0.9	-0.9	0
0.625	0.7867621	4.534182	9.042858	-0.2	1.3	0.4	0
0.63	0.8260021	4.606776	9.080136	0.3	2.3	1.5	0
0.635	0.7867621	4.681332	8.934948	0.7	3	2.8	0
0.64	0.712206	4.903038	8.934948	0.6	4.2	4.2	0
0.645	0.749484	4.903038	8.862354	0.7	4.9	5.6	0
0.65	0.449298	4.828482	8.752482	0.4	5.7	7	0
0.655	0.712206	5.085504	8.644572	0.7	5.6	8.5	0
0.66	0.9005581	5.16006	8.752482	0.6	6.1	9.5	0
0.665	0.449298	5.16006	8.789761	1.2	8.1	10	0
0.67	0.749484	4.938354	8.752482	1	7.7	10.9	0
0.675	0.374742	4.938354	8.970264	0.9	8.9	11.4	0
0.68	0.749484	4.791204	8.316918	1.2	8.4	11.3	0
0.685	0.074556	4.903038	9.080136	1.6	9.3	11.6	0
0.69	1.389096	5.234616	9.115453	1.2	8.3	11.7	0
0.695	0.712206	5.16006	8.389512	0.7	9.5	12.4	0
0.7	0.749484	5.419044	8.316918	1.5	10.9	12.3	0
0.705	0.486576	5.897772	8.607294	2.4	12.1	14.2	0
0.71	1.238022	6.0822	8.27964	1.8	12.1	15.5	0
0.715	0.260946	5.566194	7.844076	1.6	13.9	17.2	0
0.72	0.523854	5.897772	8.27964	2.1	13.7	18.6	0
0.725	0.749484	6.0822	8.17173	1.4	14.2	19.2	0
0.73	0.712206	5.750622	8.061858	0.7	13.7	20	0
0.735	0.449298	5.897772	8.134453	1.4	14.4	19.2	0
0.74	0.260946	5.860494	8.17173	0.9	13.7	19.3	0
0.745	0.41202	5.676066	8.244325	0.7	13.7	19.6	0
0.75	0.63765	5.676066	8.42679	0.8	13	19.1	0
0.755	0.300186	5.381766	8.244325	0.5	13.4	17.9	0
0.76	0.449298	5.419044	8.499384	0.4	12.5	16.8	0
0.765	0.037278	5.122782	8.679889	0.3	12.3	15.8	0
0.77	0.223668	4.644054	9.007543	-0.4	10	14.7	0
0.775	0.600372	5.122782	8.789761	-0.1	8.9	12	0
0.78	-0.037278	4.459626	8.862354	0	8.3	10.5	0
0.785	0.600372	4.422348	9.5157	0.3	7	8.9	0
0.79	0.260946	4.053492	9.26064	-0.2	5.9	8.4	0
0.795	0.749484	3.759192	8.934948	-0.1	4.2	6.9	0
0.8	0.600372	4.975632	9.225325	0.7	4.6	6.2	0
0.805	1.463652	4.202604	9.007543	1.4	3.8	5.8	0
0.81	0.674928	4.828482	9.188046	1.4	6.6	7.3	0
0.815	1.08891	4.165326	8.862354	0.4	6.3	8.9	0
0.82	0.9005581	4.38507	9.007543	0.6	7.3	10.2	0
0.825	0.7867621	4.534182	9.188046	1.3	8.3	12.1	0
0.83	0.712206	4.349754	9.042858	0.8	9.1	13.3	0
0.835	0.712206	4.38507	9.007543	0	9.5	16.1	0
0.84	0.63765	4.644054	9.115453	-0.3	10	17.1	0
0.845	0.523854	4.534182	9.042858	-0.7	9.8	18	0
0.85	0.337464	4.534182	9.080136	-0.7	10.2	18.7	0
0.855	0.374742	4.569498	9.15273	-0.8	10.6	19	0
0.86	0.223668	4.496904	8.970264	-1.1	10.5	18.9	0
0.865	0	4.496904	9.042858	-0.7	10.5	17.9	0
0.87	0.300186	4.534182	9.080136	-0.9	9.2	17.5	0
0.875	0.074556	4.459626	9.007543	-0.5	9.3	16.6	0
0.88	-0.037278	4.606776	9.007543	-0.6	8.8	15.4	0
0.885	0.111834	4.828482	9.042858	-0.3	8.3	14.8	0
0.89	0.037278	4.496904	8.825076	0	7.6	13.4	0
0.895	-0.074556	4.644054	9.007543	0.2	7	12.2	0
0.9	0.223668	4.644054	9.15273	-0.2	5.6	11.6	0
0.905	0.149112	4.38507	8.934948	-0.6	5.4	9.9	0
0.91	0.337464	4.71861	8.970264	-0.4	5	9.4	0
0.915	0.523854	4.644054	8.897671	0.1	4.8	8.7	0
0.92	0.260946	4.938354	9.080136	0	5.6	8.7	0
0.925	0.449298	4.422348	8.825076	0	5.6	9.1	0
0.93	0.18639	4.569498	8.970264	0	5.3	9.1	0
0.935	0.074556	4.422348	9.080136	-0.2	4.6	9.1	0
0.94	0.41202	4.569498	9.080136	-0.2	3.3	8.1	0
0.945	0.223668	4.165326	9.115453	-0.1	3.3	7.3	0
0.95	0.300186	4.534182	9.370512	-0.4	2.4	6.5	0
0.955	0.374742	4.053492	9.080136	-0.5	1.5	5.7	0
0.96	0.260946	4.38507	9.333235	-0.5	1.1	4.2	0
0.965	0.374742	4.23792	9.297918	-0.3	0.7	3.4	0
0.97	0.300186	4.128048	9.333235	-0.7	0.3	3.2	0
0.975	0.374742	4.09077	9.333235	-0.2	0	2.4	0
0.98	0.486576	4.165326	9.405828	-0.4	-1.1	1.6	0
0.985	0.600372	4.23792	9.188046	-0.9	-1.4	0.9	0
0.99	0.674928	4.496904	8.970264	-0.4	-1.5	1.3	0
0.995	0.7867621	5.050188	8.752482	0.2	-1.6	1.4	0
1	0.486576	5.234616	8.42679	0.6	-1.1	1.2	0
1.005	0.300186	5.528916	8.571979	1	-0.4	1.2	0
1.01	0.111834	5.566194	8.499384	0.5	-0.7	0.7	0
1.015	0.111834	5.344488	8.499384	-0.2	-0.7	1.1	0
1.02	0.18639	5.344488	8.5347	-0.6	-1.1	0.8	0
1.025	0.260946	5.269932	8.607294	-0.7	-1.4	0.8	0
1.03	0.337464	5.381766	8.571979	-0.8	-1.6	1.4	0
1.035	0.337464	5.344488	8.607294	-0.6	-1.5	1.8	0
1.04	0.41202	5.30721	8.607294	-0.8	-1.8	1.6	0
1.045	0.523854	5.269932	8.607294	-0.7	-1.6	1.3	0
1.05	0.486576	5.269932	8.607294	-0.9	-1.2	1.2	0
1.055	0.449298	5.269932	8.571979	-0.6	-1.3	0.9	0
1.06	0.449298	5.234616	8.5347	-0.1	-1.1	0.9	0
1.065	0.374742	5.30721	8.607294	0	-0.7	0.9	0
1.07	0.374742	5.381766	8.607294	0	-0.4	1.1	0
1.075	0.337464	5.381766	8.607294	-0.1	-0.3	1.3	0
1.08	0.337464	5.381766	8.607294	0	-0.7	1.1	0
1.085	0.337464	5.419044	8.571979	0	-0.9	0.9	0
1.09	0.41202	5.344488	8.5347	-0.3	-0.8	0.8	0
1.095	0.449298	5.30721	8.5347	-0.6	-0.5	0.4	0
1.1	0.449298	5.269932	8.644572	-0.4	-0.4	0.7	0
1.105	0.41202	5.344488	8.717166	-0.7	0	1.1	0
1.11	0.374742	5.344488	8.571979	-0.5	0	0.7	0
1.115	0.260946	5.344488	8.571979	-0.3	-0.2	0.7	0
1.12	0.260946	5.30721	8.644572	-0.5	-0.2	0.7	0
1.125	0.223668	5.381766	8.789761	-0.4	0	1.2	0
1.13	0.223668	5.491638	8.789761	-0.7	-0.8	1.8	0
1.135	0.41202	5.566194	8.789761	-1.2	-0.9	2.9	0
1.14	0.563094	5.528916	8.717166	-2.1	-0.7	3.4	0
1.145	0.712206	5.45436	8.607294	-3	-0.6	4.1	0
1.15	0.7867621	5.45436	8.679889	-3.9	-0.3	4.1	0
1.155	0.674928	5.45436	8.825076	-4.9	0.5	3.7	0
1.16	0.523854	5.45436	8.862354	-5.6	1	3.5	0
1.165	0.41202	5.30721	8.752482	-5.6	2.1	3	0
1.17	0.300186	5.122782	8.607294	-5.9	2.5	2.1	0
1.175	0.18639	4.975632	8.607294	-6.3	2.3	2.1	0
1.18	0.074556	4.828482	8.42679	-5.7	2.3	1.6	0
1.185	0.18639	4.975632	8.571979	-5.1	2.1	1.5	0
1.19	0.149112	5.122782	8.679889	-4.4	1.8	1.2	0
1.195	0.18639	5.30721	8.607294	-4.7	2.5	0.5	0
1.2	0.223668	5.30721	8.499384	-4.9	2.4	0	0
1.205	0.223668	5.122782	8.499384	-5.2	2.3	0.2	0
1.21	0.18639	5.01291	8.5347	-6.2	1.5	0.4	0
1.215	0.18639	5.050188	8.42679	-4.7	2	0.4	0
1.22	0.149112	5.050188	8.42679	-5.1	1.6	0.2	0
1.225	0.111834	5.01291	8.462107	-5.1	1.1	-0.2	0
1.23	0.111834	5.01291	8.499384	-4.6	0.6	0	0
1.235	0.149112	5.122782	8.5347	-3.6	0	0.4	0
1.24	0.149112	5.197338	8.607294	-3.9	-0.4	0.4	0
1.245	0.223668	5.269932	8.789761	-4.6	-0.7	0.2	0
1.25	0.41202	5.30721	8.752482	-4.6	-1.1	0.1	0
1.255	0.600372	5.381766	8.717166	-4.6	-1.3	0	0
1.26	0.712206	5.344488	8.644572	-5.4	-1	-0.2	0
1.265	0.712206	5.234616	8.607294	-5.8	-0.4	0	0
1.27	0.674928	5.122782	8.499384	-5.7	0.3	0	0
1.275	0.600372	4.975632	8.462107	-5.7	0.4	0	0
1.28	0.449298	4.975632	8.389512	-5.1	0.7	0.4	0
1.285	0.300186	4.86576	8.462107	-4.6	0.5	0.2	0
1.29	0.223668	4.828482	8.389512	-3.5	0.7	0	0
1.295	0.074556	4.791204	8.389512	-2.4	0.2	0	0
1.3	0.149112	4.753926	8.42679	-1.6	0	-0.6	0
1.305	0.18639	4.791204	8.462107	-0.7	-0.4	0.1	0
1.31	0.260946	4.903038	8.499384	0.2	-0.7	0	0
1.315	0.374742	4.975632	8.499384	1.4	-0.7	0.4	0
1.32	0.337464	5.085504	8.5347	2.3	-0.9	0.4	0
1.325	0.41202	5.085504	8.607294	2.1	-1.6	0.2	0
1.33	0.41202	5.269932	8.679889	2.8	-1.6	0	0
1.335	0.449298	5.344488	8.789761	2.9	-1.2	0	0
1.34	0.486576	5.491638	8.752482	2.8	-1.2	0	0
1.345	0.449298	5.419044	8.789761	2.3	-1.4	-0.1	0
1.35	0.449298	5.381766	8.789761	1.9	-1.1	0.2	0
1.355	0.374742	5.344488	8.717166	1.6	-0.6	-0.2	0
1.36	0.41202	5.30721	8.717166	1.8	-0.4	-0.1	0
1.365	0.374742	5.269932	8.717166	1.1	-0.7	0	0
1.37	0.41202	5.30721	8.717166	1.2	-0.8	-0.4	0
1.375	0.374742	5.344488	8.717166	0.9	-0.3	-0.2	0
1.38	0.300186	5.30721	8.644572	0.6	-0.2	-0.1	0
1.385	0.223668	5.197338	8.679889	0	-0.7	-0.4	0
1.39	0.149112	5.234616	8.644572	-0.4	-0.8	-0.1	0
1.395	0.074556	5.16006	8.717166	-0.7	-1.1	-0.5	0
1.4	0.149112	5.234616	8.607294	0	-1.2	-0.4	0
1.405	0.18639	5.269932	8.717166	0.2	-2.1	0	0
1.41	0.260946	5.30721	8.717166	-0.4	-2.1	0	0
1.415	0.337464	5.419044	8.825076	-0.7	-2.3	-0.7	0
1.42	0.260946	5.45436	8.679889	-0.6	-2.3	-0.7	0
1.425	0.223668	5.344488	8.644572	-1.1	-2.1	-0.8	0
1.43	0.149112	5.234616	8.571979	-1.5	-2.5	-1.7	0
1.435	0.149112	5.122782	8.644572	-1.7	-2.6	-1.3	0
1.44	0.18639	5.197338	8.607294	-1.4	-2.9	-1.4	0
1.445	0.260946	5.16006	8.679889	-1	-2.4	-1.6	0
1.45	0.223668	5.234616	8.644572	-1	-3.2	-1.3	0
1.455	0.260946	5.234616	8.679889	-1.4	-3	-1.9	0
1.46	0.300186	5.197338	8.644572	-1.1	-3.7	-2.1	0
1.465	0.260946	5.085504	8.644572	-0.9	-3.9	-2.4	0
1.47	0.223668	5.085504	8.5347	-0.8	-3.9	-2.5	0
1.475	0.18639	5.122782	8.644572	-0.6	-4.4	-2.9	0
1.48	0.18639	5.16006	8.607294	-0.5	-4.8	-2.5	0
1.485	0.260946	5.16006	8.644572	-0.2	-4.9	-2.7	0
1.49	0.223668	5.269932	8.679889	-0.3	-5.2	-3.5	0
1.495	0.223668	5.30721	8.789761	-0.2	-5.5	-3.9	0
1.5	0.18639	5.381766	8.789761	-0.4	-5.6	-4.5	0
1.505	0.18639	5.419044	8.825076	-0.9	-6.3	-5.1	0
1.51	0.111834	5.566194	8.717166	-1.6	-6	-5.3	0
1.515	0.149112	5.419044	8.789761	-2.1	-6.5	-6.3	0
1.52	0.149112	5.344488	8.717166	-2.7	-6.3	-6.8	0
1.525	0.111834	5.122782	8.607294	-2.9	-6.7	-7.9	0
1.53	0.037278	5.01291	8.5347	-2.8	-7.2	-8.4	0
1.535	0.037278	5.01291	8.499384	-3.2	-6.9	-8.9	0
1.54	0	5.050188	8.607294	-2.8	-7.7	-9.8	0
1.545	0	5.01291	8.644572	-1.8	-8.1	-10.9	0
1.55	0.111834	5.050188	8.5347	-1.7	-8.4	-12.8	0
1.555	0.260946	5.085504	8.5347	-1.6	-8.8	-13.6	0
1.56	0.449298	5.16006	8.571979	-1.2	-8.6	-14.4	0
1.565	0.563094	5.085504	8.644572	-1.1	-8.5	-14.4	0
1.57	0.749484	5.122782	8.717166	-0.9	-7.9	-14.7	0
1.575	0.9378361	5.234616	8.752482	-0.8	-7.5	-14.7	0
1.58	1.126188	5.30721	8.717166	-0.8	-7.4	-13.9	0
1.585	1.2753	5.269932	8.717166	-1	-6.2	-13.5	0
1.59	1.426374	5.197338	8.571979	-1.3	-5.4	-12.1	0
1.595	1.50093	5.122782	8.571979	-1.6	-4.6	-9.7	0
1.6	1.575486	5.085504	8.679889	-2.1	-3.5	-7.7	0
1.605	1.689282	5.122782	8.717166	-1.7	-2.5	-5.6	0
1.61	1.652004	5.197338	8.752482	-2	-1.4	-3.4	0
1.615	1.538208	5.234616	8.717166	-2.2	-0.4	-0.8	0
1.62	1.126188	5.122782	8.679889	-2.5	0.5	0.7	0
1.625	0.63765	4.938354	8.5347	-2.5	1.3	1.9	0
1.63	0.223668	4.791204	8.499384	-2.3	2.1	1.5	0
1.635	0.111834	4.606776	8.352234	-1.5	1.9	0.9	0
1.64	0.18639	4.534182	8.27964	-0.7	1.6	0.3	0
1.645	0.374742	4.496904	8.27964	0.7	1.1	0.4	0
1.65	0.523854	4.459626	8.244325	2.1	1	0.6	0
1.655	0.600372	4.459626	8.27964	3	0.9	1.1	0
1.66	0.563094	4.459626	8.244325	4.7	0.9	1.4	0
1.665	0.41202	4.534182	8.27964	6.2	1.3	1	0
1.67	0.223668	4.606776	8.27964	7.4	1.3	1.3	0
1.675	0.074556	4.753926	8.42679	8.9	0.7	1.8	0
1.68	-0.037278	5.085504	8.607294	9.6	0.7	1.4	0
1.685	0.149112	5.785938	9.15273	9.6	0.4	1.1	0
1.69	0.486576	6.782634	9.768799	8	0.7	0.9	0
1.695	0.523854	6.708078	9.405828	3.8	1.5	0.3	0
1.7	0.523854	5.970366	8.717166	0.7	0.7	1	0
1.705	0.300186	5.085504	8.389512	-0.9	0.9	0.6	0
1.71	0.300186	4.938354	8.499384	-0.2	0.7	0.2	0
1.715	0.337464	5.122782	8.717166	-0.2	0.7	0.2	0
1.72	0.300186	5.234616	8.752482	-0.1	0.9	0.6	0
1.725	0.337464	5.197338	8.717166	-0.2	0.7	0.9	0
1.73	0.41202	5.122782	8.607294	-0.2	0.4	0.6	0
1.735	0.374742	5.16006	8.5347	-0.7	0.4	0.9	0
1.74	0.374742	5.16006	8.679889	-0.4	0.2	1	0
1.745	0.337464	5.16006	8.679889	0	-0.1	0.7	0
1.75	0.41202	5.197338	8.644572	-0.5	0.1	0.9	0
1.755	0.523854	5.122782	8.607294	-0.7	0.4	0.7	0
1.76	0.486576	5.050188	8.607294	-0.5	0.7	0.9	0
1.765	0.486576	5.050188	8.571979	-0.9	0.8	0.8	0
1.77	0.41202	5.050188	8.644572	-0.2	0.9	1.1	0
1.775	0.41202	5.050188	8.644572	-0.4	0.8	1.1	0
1.78	0.449298	5.085504	8.571979	-0.4	0.8	1.3	0
1.785	0.449298	5.050188	8.571979	-0.2	0.6	0.9	0
1.79	0.41202	5.050188	8.571979	-0.7	0.7	1.1	0
1.795	0.374742	5.01291	8.571979	-0.4	0.8	1.7	0
1.8	0.374742	5.122782	8.607294	-0.2	0.6	1.1	0
1.805	0.41202	5.197338	8.607294	-0.2	0.7	0.9	0
1.81	0.449298	5.269932	8.644572	0.3	0.9	1	0
1.815	0.563094	5.16006	8.607294	0.6	0.9	0.9	0
1.82	0.486576	5.16006	8.571979	0.1	0.9	0.8	0
1.825	0.449298	5.16006	8.571979	0.5	1	0.4	0
1.83	0.449298	5.122782	8.571979	0.7	0.9	0.2	0
1.835	0.41202	5.050188	8.499384	0.7	1.2	0.5	0
1.84	0.486576	5.085504	8.571979	1	1.4	0	0
1.845	0.486576	5.085504	8.571979	1	1.6	0	0
1.85	0.600372	5.085504	8.607294	1.6	1.5	0.2	0
1.855	0.523854	5.085504	8.644572	1.3	1.5	0.2	0
1.86	0.449298	5.16006	8.679889	1.3	2.1	0	0
1.865	0.300186	5.344488	8.825076	1	2.1	0	0
1.87	0.18639	5.381766	8.862354	0.7	1.6	-0.3	0
1.875	0.18639	5.45436	8.789761	0.7	1.3	-0.8	0
1.88	0.374742	5.344488	8.679889	1	0.7	-0.9	0
1.885	0.449298	5.30721	8.679889	0.6	0.4	-1	0
1.89	0.486576	5.269932	8.789761	0.5	0.4	-1	0
1.895	0.523854	5.30721	8.679889	0.5	0.5	-0.9	0
1.9	0.523854	5.269932	8.752482	0.4	0.5	-1.3	0
1.905	0.449298	5.197338	8.679889	1.1	0.4	-2.1	0
1.91	0.449298	5.234616	8.644572	0.9	0.7	-2.4	0
1.915	0.374742	5.269932	8.679889	0.4	0.8	-2.5	0
1.92	0.300186	5.234616	8.679889	0.4	0.4	-2.8	0
1.925	0.300186	5.234616	8.679889	0.3	0.3	-2	0
1.93	0.300186	5.197338	8.644572	0.5	0.1	-2.1	0
1.935	0.337464	5.269932	8.607294	-0.2	0	-2.3	0
1.94	0.337464	5.234616	8.679889	-0.7	-0.2	-2.8	0
1.945	0.260946	5.269932	8.607294	-0.9	-0.4	-2.5	0
1.95	0.337464	5.234616	8.607294	-1.1	-0.5	-2.3	0
1.955	0.300186	5.16006	8.679889	-1.8	-0.6	-2.3	0
1.96	0.260946	5.234616	8.717166	-2.1	-0.2	-2.3	0
1.965	0.337464	5.197338	8.644572	-2.9	-1.1	-1.9	0
1.97	0.300186	5.197338	8.644572	-3.3	-1.1	-2.4	0
1.975	0.260946	5.197338	8.607294	-4.7	-1.8	-2.5	0
1.98	0.260946	5.234616	8.679889	-3.4	-1.5	-2.3	0
1.985	0.300186	5.234616	8.644572	-2.9	-1.8	-2.2	0
1.99	0.374742	5.16006	8.679889	-3.7	-0.9	-2.1	0
1.995	0.337464	5.16006	8.679889	-4	-0.7	-2.4	0
2	0.337464	5.122782	8.679889	-3.7	-1.4	-2.1	0
2.005	0.41202	5.122782	8.644572	-3.5	-1.1	-2.5	0
2.01	0.223668	5.085504	8.644572	-3.7	-0.6	-2.2	0
2.015	0.223668	5.122782	8.679889	-4.5	-1.1	-2.3	0
2.02	0.337464	4.903038	8.607294	-4.4	-0.4	-0.9	0
2.025	0.260946	4.938354	8.717166	-3.9	-0.1	-1.4	0
2.03	0.223668	5.01291	8.644572	-3.9	0.2	-2	0
2.035	0.300186	5.050188	8.607294	-3.3	0	-1.7	0
2.04	0.260946	5.085504	8.607294	-3.2	0.2	-2.1	0
2.045	0.260946	5.122782	8.607294	-3.7	0.3	-2.1	0
2.05	0.300186	5.085504	8.644572	-3.5	0.4	-2.2	0
2.055	0.300186	5.16006	8.679889	-3.4	0.1	-2.1	0
2.06	0.300186	5.197338	8.717166	-3.5	0.6	-2.1	0
2.065	0.260946	5.197338	8.717166	-4.1	0.8	-1.8	0
2.07	0.18639	5.234616	8.607294	-3.2	1.5	-1.7	0
2.075	0.18639	5.269932	8.607294	-3	1	-1.6	0
2.08	0.18639	5.16006	8.679889	-3.2	0.5	-0.4	0
2.085	0.300186	5.197338	8.717166	-5	-1.4	-0.2	0
2.09	0.41202	5.269932	8.717166	-3.5	-0.9	0	0
2.095	0.337464	5.16006	8.717166	-2.8	-0.7	0.2	0
2.1	0.449298	5.16006	8.752482	-2.6	-0.8	-0.2	0
2.105	0.41202	5.197338	8.717166	-2.5	-0.4	0	0
2.11	0.41202	5.16006	8.752482	-2.3	-0.6	-0.1	0
2.115	0.374742	5.122782	8.717166	-1.8	-0.4	-0.5	0
2.12	0.374742	5.122782	8.717166	-1.7	-0.1	-0.4	0
2.125	0.374742	5.085504	8.679889	-1.8	0	-0.5	0
2.13	0.337464	5.122782	8.607294	-2.1	0.1	-0.4	0
2.135	0.337464	5.085504	8.717166	-1.8	-0.4	-0.5	0
2.14	0.374742	5.085504	8.752482	-2	-0.1	-0.4	0
2.145	0.374742	5.085504	8.752482	-1.6	-0.2	-0.2	0
2.15	0.486576	5.085504	8.752482	-1.6	0.1	-0.9	0
2.155	0.449298	5.085504	8.717166	-1.6	0.2	-1.4	0
2.16	0.337464	5.050188	8.717166	-1.4	0.5	-2.1	0
2.165	0.41202	5.050188	8.789761	-0.7	0.7	-1.6	0
2.17	0.374742	5.085504	8.717166	-0.9	0.5	-1.4	0
2.175	0.337464	5.050188	8.679889	-0.7	0.7	-1.1	0
2.18	0.374742	5.050188	8.752482	-0.4	0.6	-1.3	0
2.185	0.300186	5.050188	8.679889	-0.1	0.7	-0.9	0
2.19	0.260946	5.050188	8.717166	-0.4	0.7	-0.6	0
2.195	0.260946	5.085504	8.679889	-0.4	0.8	-1	0
2.2	0.18639	5.16006	8.607294	-0.4	0.7	-0.5	0
2.205	0.18639	5.085504	8.644572	-0.7	0.5	-0.2	0
2.21	0.223668	5.050188	8.679889	-0.9	0.4	-0.2	0
2.215	0.18639	5.050188	8.717166	-1.1	0.2	0.2	0
2.22	0.300186	5.122782	8.679889	-1	0.1	0.1	0
2.225	0.260946	5.085504	8.679889	-0.7	0	0	0
2.23	0.300186	5.122782	8.679889	-0.9	-0.4	0.5	0
2.235	0.300186	5.050188	8.679889	-1.2	0	0.8	0
2.24	0.300186	5.085504	8.717166	-1	-0.4	0.7	0
2.245	0.300186	5.050188	8.679889	-1.4	-0.9	0.6	0
2.25	0.337464	5.122782	8.717166	-1.4	-0.9	0.8	0
2.255	0.260946	5.122782	8.752482	-1.4	-1	0.9	0
2.26	0.337464	5.085504	8.679889	-1.8	-0.9	0.7	0
2.265	0.337464	5.050188	8.789761	-1.6	-1.1	0.5	0
2.27	0.337464	5.122782	8.679889	-1.5	-1.1	0.6	0
2.275	0.374742	5.050188	8.789761	-1.5	-0.9	0.5	0
2.28	0.374742	5.122782	8.717166	-1.4	-1.1	0.7	0
2.285	0.337464	5.050188	8.789761	-1.6	-1.4	1.1	0
2.29	0.374742	5.085504	8.717166	-1.5	-1.1	1.4	0
2.295	0.337464	5.050188	8.752482	-0.7	-1.1	1.3	0
2.3	0.337464	5.050188	8.679889	-1.2	-0.7	0.9	0
2.305	0.337464	5.085504	8.679889	-1.6	-0.7	1.1	0
2.31	0.374742	5.050188	8.607294	-1.2	-0.7	1.1	0
2.315	0.41202	5.085504	8.752482	-1.1	-0.7	0.6	0
2.32	0.449298	5.01291	8.752482	-0.9	-0.8	0.9	0
2.325	0.374742	5.085504	8.752482	-0.9	-0.2	0.9	0
2.33	0.41202	5.01291	8.644572	-0.7	0.2	0.2	0
2.335	0.41202	5.01291	8.752482	-0.6	-0.2	0.2	0
2.34	0.449298	5.050188	8.679889	-0.4	0	0.2	0
2.345	0.41202	5.01291	8.789761	-0.7	0.5	0.4	0
2.35	0.41202	5.050188	8.752482	-0.6	0.3	-0.3	0
2.355	0.374742	5.050188	8.752482	0	0.3	-0.4	0
2.36	0.374742	5.085504	8.752482	0.1	0.7	-0.5	0
2.365	0.374742	5.050188	8.717166	0.6	0.7	-0.6	0
2.37	0.260946	5.122782	8.789761	0.1	0.8	-0.7	0
2.375	0.300186	5.085504	8.752482	-0.6	0.4	-0.7	0
2.38	0.300186	5.085504	8.752482	-0.5	0	-0.4	0
2.385	0.300186	5.050188	8.717166	-0.1	0.8	-0.4	0
2.39	0.337464	5.122782	8.679889	0.2	1.1	-0.3	0
2.395	0.337464	5.085504	8.752482	0.6	1.1	-0.2	0
2.4	0.337464	5.085504	8.717166	0.4	1.2	-0.7	0
2.405	0.374742	5.01291	8.752482	0.9	1	-0.7	0
2.41	0.374742	5.01291	8.752482	1.4	1.1	-1.1	0
2.415	0.374742	5.01291	8.789761	1.5	1.4	-1.2	0
2.42	0.374742	5.085504	8.752482	1.6	1.5	-0.8	0
2.425	0.374742	5.122782	8.717166	2.1	1.8	-0.7	0
2.43	0.374742	5.050188	8.717166	2.3	1.8	-1.1	0
2.435	0.260946	5.01291	8.717166	2.8	2.1	-1.8	0
2.44	0.374742	5.050188	8.752482	2.6	2.8	-1.9	0
2.445	0.449298	4.975632	8.789761	2.7	3.3	-1.8	0
2.45	0.374742	5.01291	8.717166	2.8	3.6	-2.2	0
2.455	0.337464	5.01291	8.717166	2.5	3.7	-2.1	0
2.46	0.337464	5.01291	8.717166	2.8	4.5	-2.3	0
2.465	0.300186	5.085504	8.644572	3	4.4	-2.4	0
2.47	0.337464	5.085504	8.679889	3.1	4.3	-2.5	0
2.475	0.260946	5.085504	8.679889	3.5	4.4	-2.6	0
2.48	0.223668	5.085504	8.644572	3.4	4.2	-2.8	0
2.485	0.18639	5.122782	8.717166	3.5	4.4	-2.5	0
2.49	0.223668	5.050188	8.644572	3.2	4.6	-2.2	0
2.495	0.223668	5.01291	8.717166	3.2	4.1	-2.3	0
2.5	0.300186	5.085504	8.644572	3.6	4.3	-2.3	0
2.505	0.300186	5.085504	8.644572	3.9	4.5	-2.1	0
2.51	0.337464	5.01291	8.752482	4	4.5	-2.3	0
2.515	0.260946	5.050188	8.789761	4	4.5	-2.4	0
2.52	0.223668	5.01291	8.717166	4.6	4.5	-2.8	0
2.525	0.223668	5.050188	8.717166	5	4.6	-2.7	0
2.53	0.260946	5.085504	8.679889	5.6	4.5	-2.5	0
2.535	0.223668	5.122782	8.717166	5.6	4.6	-1.8	0
2.54	0.223668	5.085504	8.752482	5.7	4.6	-2.5	0
2.545	0.18639	5.050188	8.752482	6.3	4.6	-3.3	0
2.55	0.149112	5.085504	8.789761	7.1	4.5	-2.1	0
2.555	0.111834	5.050188	8.825076	7.2	4.6	-1.6	0
2.56	0.037278	5.01291	8.752482	7.7	4.4	-2	0
2.565	0.074556	5.050188	8.825076	8.2	4.4	-1.9	0
2.57	0.074556	5.050188	8.789761	9.1	4.4	-1.7	0
2.575	0.037278	5.050188	8.752482	10	4.3	-1.5	0
2.58	0.037278	5.085504	8.752482	11.1	3.8	-1.1	0
2.585	0.074556	5.085504	8.752482	12.1	3.7	-1.1	0
2.59	0.149112	5.050188	8.789761	12.1	3.8	-0.7	0
2.595	0.18639	5.085504	8.825076	13.1	3.7	-0.4	0
2.6	0.300186	5.050188	8.862354	14.8	3.9	-1	0
2.605	0.223668	5.01291	8.897671	17	4.4	-1.5	0
2.61	0.300186	4.828482	9.042858	18.6	4.4	-1.6	0
2.615	0.486576	4.753926	9.15273	20.9	5.4	-3	0
2.62	0.674928	4.349754	9.62361	25.2	6.9	-3.2	0
2.625	0.337464	4.018176	9.696204	30.8	10.9	-3.2	0
2.63	0.074556	3.906342	9.768799	39.2	15	-3.2	0
2.635	-0.149112	4.275198	9.660889	45	15.8	-3.7	0
2.64	-0.300186	3.906342	9.843354	49.7	14.2	-3.8	0
2.645	0.749484	3.759192	10.06114	55.6	10.5	-3.5	0
2.65	0.523854	4.165326	9.843354	64.4	14.2	-5.3	0
2.655	-0.223668	4.753926	9.696204	73.1	18.4	-4.7	0
2.66	0.600372	5.234616	9.5157	78.9	18.3	-4.7	0
2.665	0.9378361	5.30721	9.5157	84.4	19.6	-5	0
2.67	0.374742	5.01291	9.405828	90.3	22.4	-6.1	0
2.675	0.18639	5.16006	9.588294	96.8	23.3	-7.1	0
2.68	0.149112	5.16006	9.62361	102.1	21.5	-7.7	0
2.685	0.300186	5.050188	9.588294	107.5	19.3	-7.7	0
2.69	0.600372	5.01291	9.660889	115	18.4	-8.8	0
2.695	0.149112	5.122782	9.878671	122.5	20	-10.2	0
2.7	0.374742	5.234616	9.988543	130.2	19.2	-10.6	0
2.705	0.7867621	5.491638	10.31423	137.3	18.4	-10.8	0
2.71	0.749484	5.491638	10.82239	144.4	21.6	-11.9	0
2.715	-0.223668	4.86576	10.53202	152.8	23.6	-12.3	0
2.72	-0.8260021	5.30721	10.20632	163.1	25.2	-11.9	0
2.725	-0.674928	5.676066	10.16905	172.8	23.1	-11.5	0
2.73	-0.111834	5.897772	10.93226	182.9	20.7	-10.6	0
2.735	-0.223668	5.676066	10.6772	190.2	19.9	-9.5	0
2.74	0.223668	6.266628	10.31423	197.8	20.7	-8.4	0
2.745	1.012392	7.777369	11.29523	205.1	22.2	-7.2	0
2.75	-1.2753	7.520346	10.4967	209.7	31.6	-7.9	0
2.755	-2.58984	7.74009	10.38683	212.3	33.6	-7.4	0
2.76	-1.801116	7.15149	9.768799	211.6	25.1	-3.1	0
2.765	-1.689282	6.635484	9.333235	211.8	18.2	0.5	0
2.77	-2.026746	8.22078	9.768799	215.3	15.5	2.8	0
2.775	-1.312578	8.22078	9.333235	213.4	8.4	7.7	0
2.78	-0.8632801	7.630219	9.080136	208.4	2.1	12.3	0
2.785	-1.763838	7.667496	8.061858	206.4	5.1	13.3	0
2.79	-1.426374	9.288109	8.316918	208.7	7.7	14.8	0
2.795	-0.149112	8.736787	8.752482	206.1	7	17.2	0
2.8	0.486576	7.59294	8.789761	198.3	6.7	21	0
2.805	-0.149112	6.007644	8.389512	190.2	9.1	23.3	0
2.81	-1.575486	3.79647	10.24164	179.5	16.6	22.6	0
2.815	-0.7867621	5.419044	12.49402	167.5	22.2	20.5	0
2.82	-0.712206	2.617308	13.36514	143.8	23.5	17.6	0
2.825	-2.101302	0.072594	13.36514	111.8	27	7.9	0
2.83	-5.256198	2.468196	12.23896	93	31	-6	0
2.835	-5.181642	7.371234	16.78099	76.1	29.1	-22.6	0
2.84	-5.63094	5.676066	16.8889	38.4	17.4	-30.6	0
2.845	-5.744736	3.64932	16.05309	-0.5	1.5	-36.6	0
2.85	-5.030568	1.400868	14.63652	-31.6	-16.8	-40.2	0
2.855	-3.490398	-0.478728	13.25723	-55.7	-36.1	-41.2	0
2.86	-1.763838	-1.436184	12.16636	-76	-54	-41.4	0
2.865	-0.111834	-1.65789	11.4777	-88.2	-62.4	-41	0
2.87	1.200744	-1.51074	10.96758	-98.7	-63.2	-40	0
2.875	2.101302	-1.36359	10.53202	-108.7	-59.7	-38.5	0
2.88	2.515284	-1.179162	10.20632	-116.7	-52.9	-36.1	0
2.885	2.664396	-0.8829001	9.878671	-125.3	-43.4	-31.3	0
2.89	2.58984	-0.625878	9.733482	-131.6	-35.6	-26.1	0
2.895	2.478006	-0.182466	9.696204	-137.5	-29.5	-19.2	0
2.9	2.36421	0.257022	9.733482	-143.2	-24.7	-11.8	0
2.905	2.289654	0.773028	9.806076	-148.9	-21.1	-4.6	0
2.91	2.252376	1.436184	9.806076	-154.6	-17.9	3.2	0
2.915	2.215098	1.989468	9.951264	-161	-15.4	10.2	0
2.92	2.101302	2.58003	9.768799	-168.4	-11.5	18.7	0
2.925	1.95219	2.948886	9.62361	-174.5	-8.1	23.8	0
2.93	1.801116	3.390336	9.297918	-179.2	-4.3	28.8	0
2.935	1.612764	3.759192	9.007543	-182.9	-0.9	32.9	0
2.94	1.349856	4.165326	8.717166	-185.2	2.2	35.1	0
2.945	1.163466	4.681332	8.5347	-186.8	6.2	37.5	0
2.95	0.9005581	5.269932	8.207047	-186.5	9.7	38.1	0
2.955	0.674928	5.713344	7.953948	-186.1	12.8	38	0
2.96	0.523854	6.007644	7.663572	-184.3	15	37.2	0
2.965	0.374742	6.303906	7.263324	-181.3	16.8	35.9	0
2.97	0.260946	6.635484	7.08282	-176.6	18.1	35	0
2.975	0.260946	7.039656	7.045542	-171	19.6	34	0
2.98	0.337464	7.667496	7.118136	-163.3	21.9	33.1	0
2.985	0.523854	8.587674	7.335918	-157.3	24.5	32.4	0
2.99	0.600372	9.584371	7.663572	-152.6	27.5	31.9	0
2.995	0.674928	10.32208	8.026543	-149.9	32.2	31	0
3	0.674928	10.91068	8.099136	-150	36.5	30.6	0
3.005	0.486576	11.13239	7.989264	-151.2	40.1	30.2	0
3.01	0.374742	11.38941	7.5537	-151.6	43.1	29.2	0
3.015	0.18639	11.42669	7.118136	-152.4	45.5	28.8	0
3.02	-0.149112	11.46397	6.609978	-152.5	47	27.7	0
3.025	-0.41202	11.50124	6.10182	-151.6	47.4	25.4	0
3.03	-0.712206	11.72295	5.811444	-149.3	45.3	21.9	0
3.035	-0.975114	11.90738	5.48379	-147.2	42.7	18.2	0
3.04	-1.08891	12.23896	5.338602	-143.9	39.3	14	0
3.045	-1.08891	12.68041	5.156136	-140.9	35.7	9.3	0
3.05	-1.04967	13.19641	4.720572	-138.1	32.1	3.8	0
3.055	-0.9378361	13.4554	4.357602	-134.6	28.1	-3.3	0
3.06	-0.749484	13.63982	3.812166	-131.8	24.5	-9.3	0
3.065	-0.523854	13.82425	3.196098	-128	21	-14.1	0
3.07	-0.18639	14.00868	2.505474	-123.1	17.7	-17.9	0
3.075	0.223668	14.2657	1.960038	-117.6	14.2	-21.2	0
3.08	0.600372	14.52469	1.379286	-111	11.8	-23.5	0
3.085	0.975114	14.63456	0.83385	-103.8	9.5	-24.3	0
3.09	1.312578	14.56	0.325692	-93.3	7.6	-23.8	0
3.095	1.50093	14.48741	0	-84.4	6.9	-21.8	0
3.1	1.95219	14.00868	-0.072594	-75.8	7	-17.8	0
3.105	-3.304008	13.04926	-3.449196	-64.4	6.4	-12.8	0
3.11	-2.778192	10.76353	-9.62361	-31.8	-25	6.2	0
3.115	0.7867621	14.19115	-7.989264	20.1	-55	35.2	0
3.12	5.44455	19.8319	-3.849444	43.4	-67.6	50.8	0
3.125	7.17111	22.63363	-2.54079	58	-55.1	58.5	0
3.13	3.753306	22.08035	-2.395602	65.3	-26.2	60.9	0
3.135	-0.7867621	16.367	2.505474	68.3	-6.6	61.9	0
3.14	-5.782014	15.59201	12.92958	65.1	0	60.4	0
3.145	-7.096554	12.23896	16.19827	51.5	-4.6	52	0
3.15	-8.409132	5.638788	12.27623	24.5	-15.7	39.7	0
3.155	-10.06114	-0.516006	6.427512	17.4	-23.7	27	0
3.16	-8.748558	-2.321046	5.048226	34.6	-34.3	13.7	0
3.165	-5.519106	1.141884	8.5347	61.4	-44.1	0.2	0
3.17	-2.664396	6.560928	12.45674	79	-59.2	-7.1	0
3.175	7.696926	14.56	14.27355	80.4	-84.4	0.7	0
3.18	12.12712	14.89158	13.72811	59	-76.6	14.9	0
3.185	8.146224	9.509814	10.27892	33.8	-46.9	18.4	0
3.19	3.90438	5.713344	8.789761	23.7	-26.1	15.1	0
3.195	-0.749484	2.984202	7.953948	22.4	-13.6	8.2	0
3.2	-3.22749	2.801736	7.844076	28.1	-13.3	0.4	0
3.205	-4.279122	4.569498	8.352234	34.8	-21.7	-0.8	0
3.21	-2.252376	7.704774	9.225325	37.8	-32.9	0.7	0
3.215	0.8260021	7.961796	9.080136	34.5	-38.2	2.6	0
3.22	4.392918	8.772102	10.31423	28.2	-34.7	4.6	0
3.225	7.771482	12.53326	12.85699	15.5	-19.9	5.6	0
3.23	4.467474	5.713344	8.389512	-3.5	-3.2	4.9	0
3.235	-0.674928	3.869064	8.061858	-5.3	3.9	2.3	0
3.24	-1.238022	5.860494	9.768799	0.4	7	-2.2	0
3.245	0.111834	5.45436	9.007543	-0.8	2.7	-1.6	0
3.25	0.18639	5.344488	8.752482	-1.4	0.3	1.1	0
3.255	-0.037278	5.528916	8.897671	-1.4	-0.1	1.7	0
3.26	-0.111834	5.381766	8.679889	-2.2	-0.7	2	0
3.265	-0.149112	5.381766	8.679889	-2.7	-1.1	2.4	0
3.27	-0.149112	5.491638	8.717166	-3	-2.4	3.5	0
3.275	0.074556	5.419044	8.679889	-3.2	-2.8	3.9	0
3.28	0.523854	5.491638	8.789761	-3.5	-3	3.7	0
3.285	0.8260021	5.528916	8.825076	-3.5	-2.5	2.7	0
3.29	0.7867621	5.491638	8.789761	-2.8	-0.4	1.6	0
3.295	0.563094	5.30721	8.825076	-3.7	-0.6	0.4	0
3.3	0.374742	5.269932	8.789761	-3.2	0	-0.4	0
3.305	0.300186	5.234616	8.752482	-2	0.5	-1	0
3.31	0.300186	5.30721	8.789761	-1.5	0.7	-1.1	0
3.315	0.223668	5.269932	8.679889	-1.4	0.7	-0.9	0
3.32	0.223668	5.234616	8.644572	-1.2	0.4	-1.1	0
3.325	0.18639	5.269932	8.644572	-0.6	0.4	-0.7	0
3.33	0.149112	5.381766	8.571979	-0.9	0.2	-0.5	0
3.335	0.18639	5.381766	8.5347	-1.1	0	-0.9	0
3.34	0.149112	5.381766	8.571979	-1.4	-0.4	-0.1	0
3.345	0.111834	5.344488	8.5347	-1.4	-0.6	-0.2	0
3.35	0.111834	5.269932	8.644572	-1.8	-0.9	0.2	0
3.355	0.149112	5.234616	8.644572	-1.8	-1.1	0.7	0
3.36	0.149112	5.234616	8.607294	-1.7	-0.9	0.6	0
3.365	0.18639	5.234616	8.607294	-2.3	-0.9	1.1	0
3.37	0.18639	5.16006	8.717166	-1.6	-1.4	0.4	0
3.375	0.223668	5.197338	8.644572	-0.9	-1.4	0.9	0
3.38	0.260946	5.197338	8.644572	-0.7	-1.1	0.9	0
3.385	0.260946	5.16006	8.644572	-0.7	-1.4	0.7	0
3.39	0.260946	5.197338	8.644572	-0.3	-1.1	0.7	0
3.395	0.223668	5.197338	8.607294	0.1	-1	0.7	0
3.4	0.223668	5.085504	8.644572	0	-0.9	0.5	0
3.405	0.300186	5.197338	8.679889	0	-0.9	0.2	0
3.41	0.223668	5.197338	8.679889	0.4	-0.6	0.3	0
3.415	0.18639	5.234616	8.607294	0.6	-0.9	0	0
3.42	0.223668	5.197338	8.571979	0.4	-0.8	-0.2	0
3.425	0.223668	5.197338	8.644572	0	-0.7	-0.3	0
3.43	0.18639	5.16006	8.644572	-0.6	-0.9	0.2	0
3.435	0.18639	5.197338	8.5347	-0.5	-0.9	0.7	0
3.44	0.18639	5.234616	8.571979	-0.7	-1.1	0.8	0
3.445	0.18639	5.30721	8.607294	-1.3	-1.2	0.9	0
3.45	0.18639	5.197338	8.607294	-1.1	-1.3	1.2	0
3.455	0.18639	5.122782	8.5347	-1.8	-1.8	1.5	0
3.46	0.149112	5.197338	8.571979	-2.2	-2.1	2	0
3.465	0.149112	5.197338	8.607294	-3.1	-2.5	2.2	0
3.47	0.149112	5.16006	8.607294	-3.2	-2.6	2.7	0
3.475	0.111834	5.197338	8.644572	-3.5	-3.4	2.7	0
3.48	0.149112	5.197338	8.607294	-4	-3.7	3.3	0
3.485	0.149112	5.197338	8.571979	-4	-3.8	3.4	0
3.49	0.18639	5.197338	8.571979	-4.2	-3.9	3.9	0
3.495	0.149112	5.122782	8.644572	-4.4	-3.9	4.4	0
3.5	0.18639	5.197338	8.644572	-4.5	-4.2	3.9	0
3.505	0.223668	5.122782	8.644572	-4.6	-4.2	3.6	0
3.51	0.223668	5.197338	8.607294	-4.8	-4.1	4	0
3.515	0.18639	5.197338	8.607294	-4.7	-3.9	3.8	0
3.52	0.260946	5.16006	8.571979	-5.2	-3.2	3.9	0
3.525	0.300186	5.085504	8.679889	-5	-3.5	3.7	0
3.53	0.223668	5.122782	8.644572	-4.8	-3.7	3.7	0
3.535	0.260946	5.122782	8.607294	-4.8	-3.6	3.5	0
3.54	0.300186	5.122782	8.644572	-5.3	-3.4	3.2	0
3.545	0.337464	5.085504	8.679889	-5.6	-3.2	3.4	0
3.55	0.300186	5.085504	8.607294	-5.3	-3	3	0
3.555	0.300186	5.122782	8.679889	-5.1	-2.6	3.7	0
3.56	0.337464	5.122782	8.607294	-4.9	-2.5	3.4	0
3.565	0.337464	5.085504	8.717166	-4.4	-2.6	3.5	0
3.57	0.337464	5.122782	8.607294	-4.9	-2.8	3.2	0
3.575	0.260946	5.122782	8.679889	-4.8	-2.4	2.9	0
3.58	0.260946	5.16006	8.644572	-3.9	-2.4	2.9	0
3.585	0.374742	5.16006	8.644572	-4.4	-2.4	3	0
3.59	0.337464	5.122782	8.644572	-4.1	-2.8	2.5	0
3.595	0.337464	5.085504	8.644572	-4.2	-2.4	2.9	0
3.6	0.337464	5.050188	8.679889	-4.2	-1.9	2.7	0
3.605	0.374742	5.122782	8.679889	-4.3	-1.8	3.5	0
3.61	0.337464	5.122782	8.717166	-4.4	-1.4	2.7	0
3.615	0.41202	5.050188	8.717166	-3.8	-1.4	2.7	0
3.62	0.41202	5.050188	8.717166	-3.2	-1.4	2.2	0
3.625	0.41202	5.01291	8.752482	-2.7	-1.3	2.7	0
3.63	0.374742	5.085504	8.717166	-2.1	-1.3	2.5	0
3.635	0.41202	5.01291	8.752482	-2.4	-1.1	2.3	0
3.64	0.41202	5.01291	8.679889	-2.1	-0.4	2.1	0
3.645	0.374742	5.01291	8.752482	-2.2	-0.8	1.6	0
3.65	0.41202	5.16006	8.789761	-1.7	-1.1	1.6	0
3.655	0.41202	5.050188	8.717166	-1.2	-0.7	1.4	0
3.66	0.41202	5.050188	8.607294	-0.7	-0.3	1.4	0
3.665	0.449298	5.01291	8.789761	-0.2	0.2	1.3	0
3.67	0.41202	5.01291	8.752482	0	0.4	0.7	0
3.675	0.449298	4.938354	8.789761	0.8	0.7	0.7	0
3.68	0.486576	4.938354	8.679889	1.4	1	-0.4	0
3.685	0.449298	4.938354	8.825076	1.7	1.4	-0.8	0
3.69	0.41202	4.86576	8.789761	-0.6	0.2	-0.9	0
3.695	0.374742	4.975632	8.789761	-0.4	0.9	-1.4	0
3.7	0.374742	4.975632	8.717166	2.9	3.3	-0.7	0
3.705	0.300186	5.085504	8.717166	3.2	2.8	-0.7	0
3.71	0.374742	5.122782	8.679889	3.7	3.7	-1.2	0
3.715	0.337464	5.085504	8.717166	3.5	3	-0.4	0
3.72	0.374742	5.197338	8.644572	2.8	2.5	-0.4	0
3.725	0.337464	5.085504	8.717166	2.8	3	-0.6	0
3.73	0.374742	5.16006	8.679889	3	2.6	-0.4	0
3.735	0.41202	5.085504	8.789761	2.8	2.3	-0.2	0
3.74	0.374742	5.085504	8.752482	3.3	2.2	-0.5	0
3.745	0.41202	5.050188	8.825076	4.4	2.7	-0.5	0
3.75	0.374742	5.122782	8.789761	4.8	3	-0.4	0
3.755	0.374742	5.085504	8.789761	4.9	3.3	-0.5	0
3.76	0.337464	4.975632	8.752482	5.3	3.5	-0.7	0
3.765	0.300186	5.01291	8.789761	5.9	3.8	-1.6	0
3.77	0.260946	5.01291	8.717166	6.3	3.4	-1.3	0
3.775	0.223668	4.975632	8.789761	7.1	3.3	-0.7	0
3.78	0.18639	4.975632	8.752482	8.2	3.2	-0.4	0
3.785	0.18639	4.86576	8.862354	9.5	2.7	-0.2	0
3.79	0.111834	4.975632	8.862354	10.5	2.4	0	0
3.795	0.149112	4.975632	8.897671	12.1	1.9	1.2	0
3.8	0.149112	4.975632	8.862354	13	2	1.1	0
3.805	0.18639	4.975632	8.862354	14.2	2.4	1.4	0
3.81	0.260946	5.01291	8.897671	15.8	2.5	1.5	0
3.815	0.337464	4.938354	9.007543	17	2.4	2	0
3.82	0.300186	4.938354	8.970264	18.5	2.9	1.4	0
3.825	0.563094	4.828482	9.080136	20.6	3.8	0.7	0
3.83	0.563094	4.828482	9.225325	24.6	5.5	0.1	0
3.835	0.563094	4.459626	9.443107	28.6	7.3	-0.7	0
3.84	0.563094	4.496904	9.443107	33.4	9.8	-1.2	0
3.845	0.037278	4.569498	9.62361	38.7	12.1	-1.8	0
3.85	0.7867621	4.128048	10.02386	45.2	10.5	-3	0
3.855	1.312578	4.09077	10.27892	56	11.6	-5.1	0
3.86	0.600372	4.128048	10.20632	65.3	16	-6.5	0
3.865	0.8632801	4.312476	10.31423	75.1	18.8	-7.6	0
3.87	1.200744	4.459626	10.35151	85	20.8	-8.7	0
3.875	1.163466	4.312476	10.7498	95	23.5	-9.9	0
3.88	1.012392	4.09077	10.96758	106.3	26.9	-11.9	0
3.885	0.449298	4.018176	11.11277	117	28.5	-13.3	0
3.89	0.18639	4.128048	11.15005	132.6	27	-14.3	0
3.895	0.523854	4.018176	11.22264	145.3	24.9	-14.7	0
3.9	0.374742	4.018176	11.04017	159.1	25	-15.1	0
3.905	0.449298	4.496904	10.82239	173.3	24.5	-15.1	0
3.91	0.7867621	5.344488	11.40511	188.9	25.4	-15.6	0
3.915	0.600372	5.381766	12.23896	203.5	28.6	-16.1	0
3.92	-0.074556	4.975632	11.15005	214.2	29.4	-16.3	0
3.925	0.260946	5.234616	10.7498	226.6	25.7	-15.2	0
3.93	0.8260021	6.007644	10.96758	239.1	25.2	-15	0
3.935	0.9378361	6.266628	11.15005	249.5	26.6	-15.2	0
3.94	-1.012392	6.598207	11.11277	259	30.8	-16.2	0
3.945	-2.701674	7.88724	11.87599	266.1	28.9	-17.2	0
3.95	-0.563094	8.66223	12.20364	266.9	13.5	-12.8	0
3.955	0.600372	7.814646	11.58561	263.3	5.3	-10.6	0
3.96	-2.664396	6.560928	9.62361	260.4	5.1	-11.6	0
3.965	-3.566916	7.704774	9.988543	265.7	-4.2	-9.8	0
3.97	-1.612764	8.22078	10.96758	265.2	-20.2	-4.2	0
3.975	-1.612764	7.814646	10.56929	261.3	-28.1	-0.9	0
3.98	-2.58984	7.999074	8.717166	260.2	-32.9	-0.1	0
3.985	-1.989468	9.068364	8.862354	261.5	-42.4	3	0
3.99	-2.064024	9.325386	8.679889	258.3	-53.6	5.3	0
3.995	-1.200744	9.584371	9.007543	255.2	-62.5	6.6	0
4	-0.111834	7.851924	8.17173	247.1	-72	8.4	0
4.005	1.012392	5.897772	8.644572	242	-75.8	9.8	0
4.01	1.08891	4.23792	9.696204	231.9	-68.8	7.3	0
4.015	1.238022	4.09077	13.11205	216.9	-57.1	0.5	0
4.02	0.300186	1.400868	14.81899	188.7	-45	-9.7	0
4.025	-2.13858	1.879596	14.99949	147.9	-32.2	-28.7	0
4.03	-2.927304	10.46923	19.10399	120	-21.9	-49.7	0
4.035	-3.490398	9.178236	20.95808	71.8	-18.9	-64.1	0
4.04	-4.730382	4.86576	18.0504	14.1	-27.6	-71.9	0
4.045	-5.142402	0.5886	15.28987	-29.2	-43.4	-76.7	0
4.05	-3.941658	-2.911608	12.13105	-59.7	-65.1	-76	0
4.055	-1.989468	-4.791204	10.13373	-76.3	-86.8	-73.2	0
4.06	0.260946	-5.122782	9.042858	-82.9	-104.7	-68.8	0
4.065	2.478006	-4.09077	9.15273	-86	-109.4	-65.6	0
4.07	4.241844	-2.43288	9.806076	-90.1	-104.5	-62.8	0
4.075	5.181642	-0.994734	10.56929	-97.5	-93.7	-59.8	0
4.08	5.21892	-0.109872	10.89499	-108.9	-78.8	-55.5	0
4.085	4.616586	0.44145	11.04017	-126.2	-61.8	-47	0
4.09	3.641472	0.8829001	10.82239	-140.8	-52.5	-38	0
4.095	2.740914	1.400868	10.71448	-154.9	-48.3	-27.3	0
4.1	2.17782	2.064024	10.56929	-168.4	-49.1	-16.6	0
4.105	1.72656	2.801736	10.38683	-181.7	-52.8	-5.6	0
4.11	1.50093	3.353058	10.16905	-195	-57.5	3.5	0
4.115	1.312578	3.869064	9.733482	-207	-62.3	11.4	0
4.12	1.126188	3.906342	9.080136	-220.7	-66	17.4	0
4.125	0.8632801	4.053492	8.27964	-229.8	-67.1	20.5	0
4.13	0.600372	4.053492	7.518384	-234.9	-67.4	21.9	0
4.135	0.41202	4.165326	6.609978	-237.5	-66.7	21.5	0
4.14	0.111834	4.422348	5.919354	-235.6	-64.6	18.9	0
4.145	-0.18639	4.828482	5.411196	-229.9	-61.3	14.7	0
4.15	-0.486576	5.45436	5.156136	-222.5	-58.7	9.3	0
4.155	-0.8632801	6.119478	5.266008	-213.5	-55.8	3.5	0
4.16	-1.200744	6.967062	5.593662	-204.2	-53.4	-3.3	0
4.165	-1.50093	7.704774	6.029226	-195.7	-51	-9.5	0
4.17	-1.914912	8.293374	6.392196	-187.6	-49.1	-17.7	0
4.175	-2.215098	8.883936	6.537385	-182	-48.7	-23.8	0
4.18	-2.58984	9.325386	6.645294	-176.8	-49.4	-29.8	0
4.185	-2.890026	9.806076	6.572701	-172.3	-50.1	-35.4	0
4.19	-3.078378	10.46923	6.572701	-168	-51.9	-39.9	0
4.195	-3.115656	11.24226	6.645294	-163.7	-54.1	-46.4	0
4.2	-3.115656	11.8701	6.755166	-160.5	-55.3	-50.8	0
4.205	-3.003822	12.42338	6.790483	-158.8	-56	-55.4	0
4.21	-2.964582	12.71768	6.682572	-158.8	-55.8	-59.5	0
4.215	-2.81547	12.68041	6.537385	-159.1	-55.9	-63	0
4.22	-2.778192	12.42338	6.319602	-159.2	-55.9	-65.6	0
4.225	-2.627118	12.34883	6.064542	-158.9	-55.7	-67.1	0
4.23	-2.515284	12.4587	5.84676	-156.5	-55.7	-69.3	0
4.235	-2.289654	12.64313	5.774166	-155.1	-55	-70.2	0
4.24	-2.17782	12.97471	5.73885	-153.8	-53.3	-71.2	0
4.245	-2.064024	13.41812	5.666256	-153.3	-51.8	-72.6	0
4.25	-1.989468	13.52799	5.301324	-152.8	-49.6	-73.2	0
4.255	-1.989468	13.41812	4.685256	-152.3	-46	-73.6	0
4.26	-1.95219	13.19641	3.739572	-149.9	-43.8	-73	0
4.265	-1.838394	12.64313	2.758572	-145.4	-41.4	-71.8	0
4.27	-1.763838	12.49598	1.887444	-138.2	-38.9	-70	0
4.275	-1.689282	12.57053	1.561752	-128.1	-36.1	-67.6	0
4.28	-1.50093	13.19641	1.561752	-116.7	-32.9	-65	0
4.285	-1.2753	13.71242	1.634346	-105.8	-28.3	-61.2	0
4.29	-1.2753	14.22843	1.561752	-94.3	-20.8	-57	0
4.295	-1.389096	14.41285	1.561752	-86.1	-14.7	-52.2	0
4.3	-1.575486	14.52469	1.269414	-77.3	-8.6	-46.9	0
4.305	-1.652004	14.48741	1.051632	-69.3	-2.8	-41	0
4.31	-1.763838	13.63982	0.906444	-60.3	2.1	-33.9	0
4.315	-2.36421	12.93939	-2.685978	-42.1	4.6	-27	0
4.32	-6.382386	11.53852	-11.7308	0.7	0.2	-16.7	0
4.325	-1.389096	16.32973	-7.626294	41.3	-3.9	-4.4	0
4.33	0.712206	23.48122	-4.647978	72.8	1.1	1.8	0
4.335	-2.81547	23.85007	-2.650662	90	21.9	1.7	0
4.34	-6.231312	17.39902	8.061858	91.4	32.2	-0.7	0
4.345	-4.804938	19.94373	19.35905	82.7	23.5	-5.6	0
4.35	-3.152934	13.27097	18.8509	47.1	9	-7.2	0
4.355	-3.90438	4.791204	11.11277	14.9	0.7	-9.3	0
4.36	-1.689282	-1.583334	5.156136	13.8	-7.9	-6.1	1
4.365	2.101302	-0.847584	6.609978	37.6	-14.8	-1	1
4.37	3.67875	2.358324	9.660889	53.7	-9.1	-3	1
4.375	4.3164	5.16006	10.31423	58.7	-1	-6.3	1
4.38	4.392918	6.892506	9.660889	57.2	5.8	-5.8	1
4.385	3.152934	8.405209	10.13373	54.1	11.7	-2.3	1
4.39	-0.300186	10.13765	11.4777	47.7	14.3	1.5	1
4.395	-3.604194	12.34883	12.09377	38.1	8.4	6.5	1
4.4	-2.927304	10.65366	10.71448	20.6	-4.4	8.6	1
4.405	-3.45312	5.01291	7.44579	7.9	-4.8	4.2	1
4.41	-1.72656	2.43288	6.82776	10.2	-8.4	-0.5	1
4.415	0.300186	3.612042	8.134453	17.2	-13.2	-1.8	1
4.42	1.389096	5.860494	9.15273	20.3	-14.5	-1.6	1
4.425	1.612764	7.44579	9.62361	18.3	-12.3	-0.4	1
4.43	0.975114	7.44579	9.478422	13.9	-8.9	0.3	1
4.435	0.260946	6.52365	9.370512	9.8	-6	0	1
4.44	0.8260021	6.745356	9.915949	6.8	-5	-0.7	1
4.445	1.126188	6.22935	9.551017	2.8	-1.5	-2	1
4.45	0.9378361	5.30721	8.752482	-0.4	-0.2	-1.4	1
4.455	-0.260946	5.45436	8.862354	-0.7	0.5	0	1
4.46	-0.486576	5.638788	8.789761	-0.4	0.6	-0.1	1
4.465	-0.223668	5.30721	8.679889	-0.7	0	0.2	1
4.47	0.037278	5.30721	8.679889	-1.2	-0.9	1.1	1
4.475	0.18639	5.419044	8.644572	-1.9	-1.3	1.2	1
4.48	0.149112	5.45436	8.679889	-1.4	-1.1	1.8	1
4.485	0.149112	5.419044	8.644572	-1.5	-1.4	1.6	1
4.49	0.18639	5.30721	8.607294	-2.2	-1.7	1.7	1
4.495	0.223668	5.30721	8.679889	-2.4	-1.4	1.4	1
4.5	0.260946	5.269932	8.752482	-2.2	-1.4	1.4	1
4.505	0.223668	5.45436	8.752482	-2	-1.6	0.7	1
4.51	0.18639	5.381766	8.752482	-2.1	-1.6	0.2	1
4.515	0.18639	5.269932	8.679889	-1.7	-1.6	0.7	1
4.52	0.111834	5.234616	8.679889	-1.5	-1.6	1.1	1
4.525	0.111834	5.30721	8.752482	-1.1	-0.9	1.7	1
4.53	0.149112	5.381766	8.717166	-2	-2.7	2	1
4.535	0.300186	5.381766	8.679889	-2.5	-3.3	2.2	1
4.54	0.374742	5.381766	8.644572	-2.5	-3.3	1.8	1
4.545	0.486576	5.30721	8.644572	-3	-3.2	1.4	1
4.55	0.41202	5.234616	8.679889	-2.9	-3.2	1.5	1
4.555	0.449298	5.197338	8.717166	-2.8	-2.8	1	1
4.56	0.449298	5.197338	8.679889	-2.6	-3	0.7	1
4.565	0.374742	5.197338	8.679889	-2.7	-1.7	0.5	1
4.57	0.337464	5.197338	8.679889	-2.4	-1.2	0	1
4.575	0.223668	5.122782	8.717166	-2	-0.9	0.2	1
4.58	0.223668	5.122782	8.679889	-1.6	-0.9	-0.2	1
4.585	0.223668	5.16006	8.644572	-1.8	-0.6	-0.2	1
4.59	0.260946	5.197338	8.679889	-0.9	0	-0.2	1
4.595	0.260946	5.197338	8.644572	-0.9	-0.4	-0.2	1
4.6	0.223668	5.197338	8.644572	-0.7	-0.7	-0.2	1
4.605	0.18639	5.16006	8.679889	-0.2	0	-1	1
4.61	0.111834	5.085504	8.571979	-0.1	0	-0.8	1
4.615	0.074556	5.085504	8.607294	-0.2	-0.4	-0.7	1
4.62	0.111834	5.197338	8.679889	-0.2	-0.5	-0.4	1
4.625	0.18639	5.197338	8.571979	-0.7	-0.4	-0.6	1
4.63	0.149112	5.16006	8.607294	-0.1	-0.9	0	1
4.635	0.18639	5.197338	8.5347	0	-1	0.2	1
4.64	0.149112	5.16006	8.607294	-0.3	-1.3	0.5	1
4.645	0.149112	5.122782	8.644572	-0.7	-1.4	0.8	1
4.65	0.149112	5.197338	8.679889	-0.6	-1.6	0.8	1
4.655	0.300186	5.197338	8.679889	-1.2	-1.6	1.1	1
4.66	0.260946	5.197338	8.607294	-0.8	-1.7	1.1	1
4.665	0.260946	5.16006	8.679889	-0.8	-1.7	0.9	1
4.67	0.18639	5.16006	8.644572	-0.6	-1.8	1.1	1
4.675	0.18639	5.16006	8.679889	-1.1	-1.4	0.9	1
4.68	0.300186	5.197338	8.679889	-0.8	-1.6	0.9	1
4.685	0.223668	5.234616	8.644572	-0.3	-1.6	1.3	1
4.69	0.18639	5.122782	8.607294	-0.7	-1.4	1.2	1
4.695	0.149112	5.085504	8.607294	-0.4	-1.3	1.2	1
4.7	0.149112	5.197338	8.607294	-0.6	-1.6	1.1	1
4.705	0.223668	5.197338	8.571979	-0.7	-1.4	1.4	1
4.71	0.260946	5.234616	8.607294	-1.2	-1.4	0.9	1
4.715	0.18639	5.197338	8.644572	0.2	-0.8	1.1	1
4.72	0.18639	5.234616	8.607294	-0.9	-1	0.8	1
4.725	0.223668	5.197338	8.717166	-1.5	-1.1	0.7	1
4.73	0.260946	5.30721	8.679889	-1.4	-1.5	1.1	1
4.735	0.260946	5.197338	8.644572	-1.2	-1.1	1.1	1
4.74	0.300186	5.234616	8.607294	-1.2	-1	1.4	1
4.745	0.300186	5.16006	8.607294	-0.9	-1.1	0.9	1
4.75	0.300186	5.16006	8.644572	-0.7	-1	0.6	1
4.755	0.300186	5.16006	8.717166	-0.4	-0.7	0.5	1
4.76	0.374742	5.16006	8.644572	-0.4	-0.8	0.5	1
4.765	0.337464	5.050188	8.752482	0.1	-0.2	0.3	1
4.77	0.41202	5.085504	8.644572	0.2	0.1	0.3	1
4.775	0.374742	5.085504	8.717166	0.2	0.2	0	1
4.78	0.300186	5.085504	8.644572	-0.4	0.1	-0.8	1
4.785	0.300186	5.085504	8.679889	0.4	0.5	-1.1	1
4.79	0.260946	5.122782	8.644572	0.7	0.6	-0.5	1
4.795	0.260946	5.085504	8.644572	0.7	0.6	-1.1	1
4.8	0.18639	5.16006	8.644572	0.7	0.9	-0.8	1
4.805	0.149112	5.122782	8.607294	0.4	0.6	-0.4	1
4.81	0.18639	5.16006	8.571979	0.1	0.4	0	1
4.815	0.18639	5.122782	8.679889	0	0.1	0.3	1
4.82	0.074556	5.050188	8.679889	0	0.1	0.4	1
4.825	0.149112	5.085504	8.679889	0	0.1	0.8	1
4.83	0.18639	5.16006	8.717166	0.2	-0.1	0.4	1
4.835	0.18639	5.122782	8.679889	0.2	0	0.6	1
4.84	0.111834	5.085504	8.644572	0.7	-0.4	0.6	1
4.845	0.223668	5.197338	8.644572	1.3	-0.6	1.1	1
4.85	0.223668	5.122782	8.717166	1.3	-0.4	1.4	1
4.855	0.260946	5.16006	8.789761	1.4	-1.1	1.1	1
4.86	0.300186	5.122782	8.789761	1.8	-0.6	1.1	1
4.865	0.337464	5.197338	8.752482	2.5	-0.6	1	1
4.87	0.337464	5.16006	8.789761	3.5	-0.4	1.2	1
4.875	0.374742	5.234616	8.679889	4.5	-0.4	1	1
4.88	0.374742	5.269932	8.717166	5.2	-0.2	1.1	1
4.885	0.449298	5.344488	8.571979	6	0	0.9	1
4.89	0.486576	5.269932	8.679889	6.3	0.2	0.4	1
4.895	0.449298	5.197338	8.679889	6.1	0.5	0.2	1
4.9	0.449298	5.085504	8.789761	7	0.6	0	1
4.905	0.523854	5.085504	8.825076	7.6	0.8	0	1
4.91	0.523854	5.01291	8.897671	9.3	1.7	-0.4	1
4.915	0.523854	4.86576	8.934948	11	2.3	-1.1	1
4.92	0.523854	4.828482	9.007543	13.2	2.5	-1.3	1
4.925	0.486576	4.753926	9.115453	15.1	3	-1.9	1
4.93	0.600372	4.534182	9.26064	17.5	3.5	-2.8	1
4.935	0.63765	4.459626	9.443107	21.4	4.1	-3.5	1
4.94	0.523854	4.569498	9.478422	24.8	4	-4.7	1
4.945	0.600372	4.534182	9.660889	28.9	4.2	-6	1
4.95	1.012392	4.202604	10.16905	34.1	5.6	-8	1
4.955	0.563094	3.243186	10.7498	43.4	8.1	-9.8	1
4.96	0.449298	3.721914	10.7498	56.9	10	-11.3	1
4.965	0.674928	3.869064	10.71448	68.6	12.1	-12.7	1
4.97	0.712206	3.906342	10.96758	80.8	14.6	-13.3	1
4.975	0.523854	4.018176	11.15005	91.4	16.5	-14.3	1
4.98	-0.111834	4.018176	11.04017	100.9	16.1	-13.7	1
4.985	-0.449298	4.312476	10.6772	111.4	13.1	-12.6	1
4.99	0.449298	4.606776	10.64189	122.1	10.2	-11.9	1
4.995	1.126188	4.86576	10.53202	132.9	9.1	-11.4	1
5	1.2753	5.528916	10.38683	141.3	10.5	-12.4	1
5.005	1.238022	5.93505	11.04017	147.5	12.2	-13.7	1
5.01	0.523854	5.419044	10.6772	150.9	15	-15	1
5.015	-0.8632801	4.903038	9.878671	151.6	11	-16.2	1
5.02	-0.674928	5.713344	9.878671	155.8	4.1	-17.5	1
5.025	-0.074556	5.566194	9.405828	157.9	-5.8	-18.2	1
5.03	-0.63765	5.860494	8.644572	158.1	-16.6	-22.2	1
5.035	-1.838394	5.93505	8.42679	159.6	-25.2	-27.9	1
5.04	-2.778192	6.3765	8.644572	155	-42.1	-31.5	1
5.045	-3.90438	6.119478	9.588294	147.7	-63	-37.1	1
5.05	-5.40531	5.491638	10.35151	134.1	-85.7	-46.5	1
5.055	-6.156756	2.911608	9.660889	116.4	-112.8	-61.7	1
5.06	-5.931126	1.620612	9.26064	101.7	-136.3	-75.4	1
5.065	-5.030568	2.173896	9.843354	89.3	-152.4	-92.2	1
5.07	-3.753306	4.09077	11.29523	76.9	-159.8	-111.8	1
5.075	-0.300186	7.851924	14.34614	59.4	-159.1	-132.4	1
5.08	0.486576	6.929784	15.10936	29.4	-145.6	-152.3	1
5.085	-0.111834	3.980898	13.36514	-3.7	-129.4	-168.3	1
5.09	-1.012392	0.182466	10.38683	-35.4	-118.7	-177.6	1
5.095	-1.426374	-2.358324	7.844076	-48.7	-120.6	-178	1
5.1	-0.337464	-2.617308	6.82776	-49.8	-131.5	-171.4	1
5.105	1.612764	-0.8829001	7.626294	-47.9	-144.4	-160.3	1
5.11	3.341286	1.436184	9.26064	-49.9	-148	-150.9	1
5.115	4.092732	3.243186	10.71448	-58.3	-143.5	-141.9	1
5.12	3.641472	3.759192	11.04017	-72.5	-134.5	-133.9	1
5.125	2.515284	3.537486	10.60461	-88.3	-125.8	-124.7	1
5.13	1.163466	2.984202	9.588294	-101.9	-120.2	-116.1	1
5.135	0	2.542752	8.389512	-112.3	-118.5	-107.4	1
5.14	-0.63765	2.505474	7.408512	-119.4	-119.2	-99.8	1
5.145	-1.012392	2.837052	6.790483	-120.6	-120.1	-96.9	1
5.15	-1.50093	3.612042	6.427512	-120.4	-118.5	-98.1	1
5.155	-2.13858	4.459626	6.46479	-119.4	-115.7	-101.2	1
5.16	-2.964582	5.381766	6.46479	-117.1	-111.5	-106.1	1
5.165	-4.016214	6.192072	6.537385	-115.3	-106.1	-114.9	1
5.17	-5.105124	7.00434	6.354918	-113.6	-102.9	-122.7	1
5.175	-6.044922	7.704774	6.354918	-112.1	-101.4	-131.3	1
5.18	-6.645294	8.293374	5.991948	-109.5	-102.1	-139.9	1
5.185	-6.94548	9.140959	5.73885	-106.3	-103.3	-149.1	1
5.19	-7.17111	9.841393	5.446512	-103.2	-103.6	-158.9	1
5.195	-7.17111	10.32208	5.22873	-99.8	-103.7	-168.6	1
5.2	-7.057314	10.80081	4.975632	-95.7	-103.2	-181.8	1
5.205	-6.833646	11.09511	4.75785	-91.9	-102.9	-192	1
5.21	-6.608016	11.27954	4.540068	-88	-102.3	-202.3	1
5.215	-6.270552	11.20694	4.357602	-84	-102.1	-211.1	1
5.22	-5.668218	11.09511	4.067226	-79.1	-102.9	-217.9	1
5.225	-4.842216	11.02252	3.922038	-72.4	-104.3	-223.6	1
5.23	-3.867102	10.98524	3.739572	-66.9	-104	-225.6	1
5.235	-2.701674	10.83809	3.739572	-61.5	-102.8	-225.5	1
5.24	-1.612764	10.54183	3.594384	-55.3	-99.4	-222.7	1
5.245	-0.712206	10.13765	3.594384	-48.7	-93.5	-216.4	1
5.25	0.486576	9.806076	3.631662	-42.4	-86.8	-207.5	1
5.255	1.389096	9.547092	3.739572	-36.8	-78.6	-195.5	1
5.26	2.026746	9.252792	3.88476	-29	-65.8	-176.9	1
5.265	2.289654	8.846659	3.994632	-23	-54.7	-159.5	1
5.27	2.215098	8.552359	4.029948	-17.5	-44.2	-139.7	1
5.275	1.95219	8.108947	4.067226	-10.8	-33.3	-114.2	1
5.28	1.72656	7.630219	3.922038	-5.9	-26.6	-93.8	1
5.285	-2.17782	7.29864	2.685978	0.5	-22.6	-72.9	1
5.29	-2.326932	4.71861	-2.941038	20	-43.6	-43	1
5.295	1.463652	6.486372	-1.669662	53.4	-62	-9.3	1
5.3	-1.126188	7.667496	5.519106	72.8	-61.3	18.1	1
5.305	-8.371855	10.43195	11.80339	77.3	-63.4	34.7	1
5.31	-1.463652	14.2657	16.05309	70.1	-103.6	53.6	1
5.315	6.194034	14.34026	16.01777	47.9	-107	57.9	1
5.32	13.32787	15.99815	17.46965	18.9	-74.2	39.6	1
5.325	14.3795	11.75827	12.60389	-9.2	-31.9	21.2	1
5.33	9.57456	2.505474	7.300602	-22	-14.7	20.3	1
5.335	1.72656	2.764458	8.825076	-10.7	7.7	10.2	1
5.34	-2.289654	6.044922	10.96758	-1.1	13.8	1.6	1
5.345	-2.552562	6.044922	9.188046	-0.9	6.6	-2.2	1
5.35	-0.8260021	5.269932	7.91667	-1.8	-0.1	-2	1
5.355	0.749484	6.6708	8.389512	-0.7	-0.9	-2.1	1
5.36	1.163466	6.708078	8.462107	-1.1	-0.4	-1.8	1
5.365	0.374742	5.823216	8.244325	-3.2	1.1	-3.3	1
5.37	-0.149112	5.897772	8.42679	-4.1	2.8	-5	1
5.375	-0.374742	5.676066	8.462107	-5.3	2.8	-4.5	1
5.38	-0.523854	5.638788	8.389512	-6.5	2.4	-3.3	1
5.385	-0.300186	5.676066	8.499384	-7.4	1.2	-2	1
5.39	0.111834	5.603472	8.571979	-8.5	0.7	-1.2	1
5.395	0.374742	5.566194	8.571979	-8.8	1.2	-1.1	1
5.4	0.337464	5.528916	8.607294	-9.1	2.3	-1.5	1
5.405	0.223668	5.491638	8.607294	-9.3	2.7	-2.1	1
5.41	-0.074556	5.491638	8.571979	-9.2	2.8	-2.3	1
5.415	-0.223668	5.419044	8.644572	-9.1	2.5	-1.8	1
5.42	-0.223668	5.344488	8.717166	-8.4	1.5	-1.4	1
5.425	-0.149112	5.419044	8.571979	-7.4	1.5	-0.9	1
5.43	-0.074556	5.381766	8.499384	-8.6	-1.3	-0.4	1
5.435	0	5.419044	8.571979	-8.5	-2	0.2	1
5.44	0.149112	5.491638	8.571979	-7.4	-1.7	1.1	1
5.445	0.260946	5.45436	8.571979	-7	-1.6	1.8	1
5.45	0.18639	5.30721	8.5347	-6.7	-1.2	1	1
5.455	0.111834	5.30721	8.644572	-6.1	-1.1	0.3	1
5.46	0.111834	5.30721	8.607294	-5.8	-0.7	0.7	1
5.465	0.037278	5.197338	8.607294	-5.3	-0.9	0.3	1
5.47	0.037278	5.197338	8.607294	-5	-0.8	0.4	1
5.475	0	5.122782	8.571979	-5	-1.2	0.9	1
5.48	-0.074556	5.197338	8.571979	-4.6	-1.7	0.4	1
5.485	0.037278	5.234616	8.499384	-4.6	-1.9	1.2	1
5.49	0.037278	5.234616	8.499384	-5.2	-2.5	1.6	1
5.495	0.111834	5.16006	8.5347	-5	-2.3	2.1	1
5.5	0.149112	5.234616	8.571979	-5.3	-2.4	2.1	1
5.505	0.18639	5.234616	8.5347	-5.2	-2.7	2.3	1
5.51	0.111834	5.269932	8.571979	-5.1	-2.7	2.4	1
5.515	0.074556	5.269932	8.607294	-5.3	-3	2.2	1
5.52	0.074556	5.197338	8.644572	-5.3	-3.5	2.6	1
5.525	0.074556	5.30721	8.679889	-5.3	-3.3	2.8	1
5.53	0.111834	5.344488	8.644572	-5.1	-3.9	3	1
5.535	0.111834	5.30721	8.679889	-4.9	-4.3	2.9	1
5.54	0.074556	5.30721	8.717166	-4.9	-4.2	3	1
5.545	0.223668	5.234616	8.679889	-4.9	-4	3.2	1
5.55	0.223668	5.269932	8.607294	-4.1	-3.5	3.4	1
5.555	0.300186	5.30721	8.752482	-3.5	-4.3	3.2	1
5.56	0.41202	5.30721	8.644572	-3	-3.9	2.4	1
5.565	0.374742	5.269932	8.717166	-2.3	-3.1	2.1	1
5.57	0.374742	5.30721	8.644572	-1.8	-2.7	2	1
5.575	0.41202	5.30721	8.717166	-1.6	-2.3	1.4	1
5.58	0.486576	5.30721	8.717166	-1.4	-2.1	1	1
5.585	0.41202	5.234616	8.717166	-1.1	-1.6	0.8	1
5.59	0.41202	5.269932	8.679889	-0.4	-1.3	0.9	1
5.595	0.41202	5.234616	8.717166	0.1	-1	0.8	1
5.6	0.41202	5.30721	8.679889	0.6	-0.5	0	1
5.605	0.300186	5.30721	8.607294	1	-0.4	0.4	1
5.61	0.260946	5.269932	8.644572	1.3	-0.3	0	1
5.615	0.337464	5.30721	8.607294	1.2	0	0	1
5.62	0.337464	5.234616	8.571979	1.1	0.3	-0.7	1
5.625	0.260946	5.234616	8.571979	1.4	0.2	-0.3	1
5.63	0.300186	5.234616	8.644572	1.4	0.4	-1.2	1
5.635	0.260946	5.234616	8.679889	1.3	0.4	-1.8	1
5.64	0.260946	5.234616	8.571979	0.9	0.8	-1.2	1
5.645	0.223668	5.234616	8.607294	1.1	0.7	-1.6	1
5.65	0.18639	5.197338	8.499384	1.1	0.9	-1.5	1
5.655	0.223668	5.197338	8.5347	1.2	0.7	-1.5	1
5.66	0.18639	5.234616	8.607294	1.1	0.7	-1.1	1
5.665	0.18639	5.197338	8.5347	0.6	1.1	-0.7	1
5.67	0.149112	5.234616	8.607294	0.4	0.9	-1.2	1
5.675	0.223668	5.234616	8.5347	0.2	0.9	-1.3	1
5.68	0.223668	5.234616	8.499384	0.4	0.9	-1.8	1
5.685	0.223668	5.30721	8.5347	0.2	0.7	-1.3	1
5.69	0.18639	5.234616	8.644572	0	0.7	-0.9	1
5.695	0.149112	5.197338	8.571979	-0.2	0.8	-0.9	1
5.7	0.149112	5.197338	8.607294	-0.2	0.7	-0.8	1
5.705	0.111834	5.16006	8.607294	0	0.7	-0.6	1
5.71	0.111834	5.122782	8.679889	-0.4	0.7	-0.9	1
5.715	0.074556	5.085504	8.679889	-0.2	0.7	-1.1	1
5.72	0.111834	5.050188	8.679889	0.1	0.2	-0.9	1
5.725	0.111834	5.16006	8.607294	0.2	0.4	-0.8	1
5.73	0.111834	5.16006	8.607294	0	0.5	-0.6	1
5.735	0.074556	5.234616	8.571979	0	0.5	-0.3	1
5.74	0.149112	5.16006	8.717166	0.7	0.6	-0.4	1
5.745	0.223668	5.197338	8.825076	1	0.8	0	1
5.75	0.260946	5.197338	8.752482	1.8	0.9	0	1
5.755	0.149112	5.234616	8.644572	2.6	1.3	-1	1
5.76	0.074556	5.344488	8.5347	2.5	0.8	-0.8	1
5.765	0.074556	5.381766	8.5347	2.9	0.7	-0.7	1
5.77	0.111834	5.491638	8.42679	2.5	0.9	-0.5	1
5.775	0.149112	5.45436	8.42679	1.8	0.6	-0.2	1
5.78	0.300186	5.419044	8.389512	1.2	0.6	0	1
5.785	0.300186	5.269932	8.5347	0.5	0.5	0.2	1
5.79	0.260946	5.234616	8.571979	0.4	0.7	0	1
5.795	0.260946	5.122782	8.679889	0.7	0.6	0.2	1
5.8	0.260946	5.122782	8.644572	1.1	0.6	0	1
5.805	0.337464	5.122782	8.789761	1.7	0.8	0.1	1
5.81	0.337464	5.085504	8.679889	2.3	1.1	0.1	1
5.815	0.374742	5.16006	8.825076	2.9	1.5	0	1
5.82	0.337464	5.197338	8.717166	3.3	1.5	0	1
5.825	0.449298	5.197338	8.644572	4.2	1.6	-0.7	1
5.83	0.449298	5.269932	8.679889	5.5	2.3	-1	1
5.835	0.41202	5.197338	8.752482	6	2.7	-1.4	1
5.84	0.41202	5.234616	8.752482	7.2	3.3	-2.3	1
5.845	0.374742	5.197338	8.717166	8.6	4.2	-2.9	1
5.85	0.337464	5.197338	8.789761	9.8	4.6	-3.7	1
5.855	0.41202	5.16006	8.825076	11.4	5.1	-4.3	1
5.86	0.300186	5.269932	8.717166	13	5.3	-5	1
5.865	0.18639	5.197338	8.752482	14.2	5.8	-5.6	1
5.87	0.18639	5.197338	8.825076	15.8	6.5	-6.2	1
5.875	0.260946	5.197338	8.825076	17	6.3	-6.7	1
5.88	0.260946	5.197338	8.789761	18.7	5.8	-7.7	1
5.885	0.260946	5.30721	8.825076	20.5	5.5	-8.1	1
5.89	0.563094	5.269932	8.825076	21.7	5.1	-9.3	1
5.895	0.300186	5.381766	8.717166	23.3	4.6	-11.9	1
5.9	0.486576	5.344488	8.789761	23.8	2.2	-14.6	1
5.905	0.8632801	5.234616	8.970264	25.5	-0.4	-19.6	1
5.91	0.300186	5.122782	9.007543	28.5	-1.8	-25.4	1
5.915	0.449298	4.569498	9.405828	31.8	-5.3	-30.6	1
5.92	0.674928	4.791204	9.478422	37.5	-8.8	-36.3	1
5.925	0.8260021	5.344488	9.5157	43.1	-12.3	-41.5	1
5.93	0.8632801	5.344488	9.405828	46.9	-15.4	-45.7	1
5.935	0.523854	5.381766	9.297918	50.3	-18	-49.5	1
5.94	0.18639	5.528916	9.370512	54.3	-22.9	-54.6	1
5.945	0.111834	5.45436	9.5157	56.6	-29	-58.2	1
5.95	0.18639	5.381766	9.370512	58.3	-35.3	-61.2	1
5.955	0.563094	5.234616	9.225325	60.8	-42.9	-65.3	1
5.96	1.126188	5.197338	9.115453	63.2	-48.7	-68.1	1
5.965	0.975114	5.234616	8.679889	64.8	-52.1	-72.1	1
5.97	0.749484	5.197338	8.462107	66	-55.7	-76.6	1
5.975	0.712206	4.753926	8.897671	66.3	-59	-80.8	1
5.98	0.8260021	4.791204	9.115453	64.9	-60.8	-85.4	1
5.985	0.600372	5.085504	8.934948	60.5	-64.1	-89.6	1
5.99	0.18639	5.30721	8.134453	56.9	-68.3	-93.6	1
5.995	0.037278	5.93505	7.881354	53.3	-73.8	-98.7	1
6	-0.037278	5.676066	7.771482	47.3	-80	-105.4	1
6.005	-0.149112	5.122782	8.134453	42	-84.9	-110.1	1
6.01	-1.200744	5.122782	8.499384	36.8	-87.6	-114	1
6.015	-2.852748	5.234616	8.679889	28.9	-96.3	-118.5	1
6.02	-3.152934	4.791204	8.825076	20.7	-111.1	-118.7	1
6.025	-2.252376	4.165326	9.225325	11.8	-125.5	-118	1
6.03	-0.149112	3.79647	9.333235	2.6	-138.4	-115.5	1
6.035	2.17782	4.496904	10.20632	-6.3	-144.3	-112.6	1
6.04	4.35564	6.044922	11.29523	-17.1	-139.8	-109.4	1
6.045	4.392918	6.22935	11.94858	-31.5	-125.7	-107.5	1
6.05	3.003822	5.528916	11.36783	-51.1	-100.4	-106	1
6.055	0.9005581	4.569498	10.20632	-62.3	-85.4	-103.3	1
6.06	-0.8632801	3.833748	9.15273	-70	-79.6	-99.3	1
6.065	-1.72656	3.721914	8.571979	-74.2	-79.5	-95.1	1
6.07	-1.914912	4.23792	8.42679	-76	-82.8	-90.7	1
6.075	-1.763838	4.644054	8.42679	-78.5	-85.7	-87.3	1
6.08	-1.72656	4.938354	8.17173	-81.9	-84.7	-87.1	1
6.085	-1.989468	4.753926	7.736166	-84	-81	-88.6	1
6.09	-2.515284	4.644054	7.08282	-84.2	-76.1	-91.1	1
6.095	-3.0411	4.569498	6.46479	-83.7	-70.5	-94.7	1
6.1	-3.490398	4.534182	5.73885	-81.2	-65.5	-98.8	1
6.105	-3.753306	4.275198	5.048226	-76.4	-61.3	-102.4	1
6.11	-3.867102	4.053492	4.50279	-67.5	-57.1	-108.1	1
6.115	-3.753306	4.23792	4.212414	-58.7	-53.9	-112.9	1
6.12	-3.490398	4.753926	4.285008	-49.4	-49.6	-117	1
6.125	-3.115656	5.713344	4.612662	-39.3	-44.1	-121.3	1
6.13	-3.003822	6.52365	4.938354	-30.6	-37.1	-125.3	1
6.135	-3.22749	7.039656	5.010948	-22.8	-30.8	-129.2	1
6.14	-3.22749	7.186806	4.975632	-16.8	-29.7	-130.7	1
6.145	-2.58984	7.335918	5.010948	-11.5	-30.4	-130.1	1
6.15	-1.463652	7.408512	5.083542	-6.5	-31.7	-126.6	1
6.155	0	7.59294	5.12082	-2	-31.3	-121.9	1
6.16	-2.36421	7.667496	5.666256	2.9	-27.5	-115.2	1
6.165	-9.423487	9.105642	2.54079	14.3	-40.4	-98.7	1
6.17	1.801116	15.88828	5.156136	38.9	-107.7	-43	1
6.175	18.58603	22.59636	23.2085	30.8	-114.8	-8.9	1
6.18	8.748558	10.54183	13.43774	-5.5	-33.2	-10.6	1
6.185	4.279122	-3.058758	5.156136	-35.9	-6.4	1.6	1
6.19	-1.200744	2.283768	9.443107	-14.2	-1.8	9.4	1
6.195	-1.426374	6.486372	13.11205	0	-1.6	10.5	1
6.2	-1.389096	2.283768	8.42679	-8	-5.5	9.1	1
6.205	0.63765	3.058758	8.026543	-6.1	-8.4	8.5	1
6.21	2.215098	6.303906	9.660889	0	-9	8.8	1
6.215	1.875672	5.93505	8.607294	-1.6	-7.2	8.2	1
6.22	0.7867621	6.119478	8.244325	-3	-4	5	1
6.225	0.749484	6.3765	8.5347	-2.7	-1.8	1.7	1
6.23	0.9005581	5.676066	8.352234	-3.8	-0.4	-1.6	1
6.235	0.674928	5.491638	8.462107	-4.9	0.9	-3.7	1
6.24	0.260946	5.30721	8.5347	-6.2	2.1	-4.2	1
6.245	0	5.344488	8.499384	-7.1	3.1	-5.3	1
6.25	0.037278	5.419044	8.499384	-7.4	3.5	-4.8	1
6.255	-0.074556	5.234616	8.679889	-8.6	3.9	-4.5	1
6.26	-0.337464	5.16006	8.789761	-9.5	4.2	-4.2	1
6.265	-0.149112	5.197338	8.717166	-9.5	3	-3.6	1
6.27	-0.074556	5.381766	8.752482	-11	1.1	-3.1	1
6.275	0.037278	5.269932	8.679889	-10.9	1.7	-2.2	1
6.28	0	5.45436	8.607294	-11.6	1.5	-2.6	1
6.285	-0.149112	5.45436	8.499384	-11.4	1.5	-2	1
6.29	-0.111834	5.566194	8.644572	-11.9	0.9	-1.8	1
6.295	-0.111834	5.491638	8.717166	-12.1	0.7	-1.5	1
6.3	-0.037278	5.419044	8.717166	-12.2	0.5	-0.9	1
6.305	-0.111834	5.344488	8.862354	-11.8	0	-0.6	1
6.31	-0.18639	5.344488	8.789761	-11.1	-0.2	-0.1	1
6.315	-0.300186	5.197338	8.825076	-10.3	-0.2	0.5	1
6.32	-0.18639	5.16006	8.789761	-10.2	-1	1.6	1
6.325	-0.074556	5.197338	8.825076	-9.6	-1.4	1.8	1
6.33	-0.074556	5.269932	8.825076	-9	-1.5	2.2	1
6.335	0.037278	5.197338	8.862354	-7.9	-1.8	2.5	1
6.34	0.18639	5.234616	8.789761	-7.6	-1.7	2.8	1
6.345	0.223668	5.197338	8.789761	-6.7	-1.8	3	1
6.35	0.300186	5.197338	8.679889	-6	-1.6	2.6	1
6.355	0.337464	5.122782	8.717166	-5	-1.4	2.1	1
6.36	0.374742	5.085504	8.679889	-4.8	-1.4	2.3	1
6.365	0.337464	5.122782	8.717166	-4.2	-0.7	1.9	1
6.37	0.374742	5.122782	8.752482	-3.2	-0.5	1.1	1
6.375	0.41202	5.122782	8.789761	-2.6	-0.2	0.5	1
6.38	0.41202	5.122782	8.717166	-1.6	0.1	0.1	1
6.385	0.337464	5.122782	8.644572	-1.8	0.4	-0.7	1
6.39	0.260946	5.085504	8.644572	-1.3	0.9	-1.3	1
6.395	0.18639	5.085504	8.679889	-0.9	0.9	-1.6	1
6.4	0.149112	5.085504	8.717166	-0.7	0.9	-1.7	1
6.405	0.149112	5.122782	8.679889	-0.9	1	-1.2	1
6.41	0.111834	5.122782	8.679889	-0.3	0.9	-0.9	1
6.415	0.111834	5.122782	8.717166	-0.2	0.7	-1.4	1
6.42	0.074556	5.122782	8.717166	-0.2	0.9	-1.6	1
6.425	0.037278	5.16006	8.679889	-0.1	0.7	-1.4	1
6.43	0.037278	5.085504	8.679889	-0.2	0.2	-0.8	1
6.435	0.037278	5.16006	8.679889	-0.2	0.3	-1.1	1
6.44	0.037278	5.085504	8.679889	0	0.4	-0.8	1
6.445	0.111834	5.085504	8.717166	0	0.1	-1	1
6.45	0.111834	5.050188	8.717166	0	0.3	-1.1	1
6.455	0.074556	5.122782	8.679889	-0.1	0	-0.9	1
6.46	0.037278	5.122782	8.717166	0	0	-0.7	1
6.465	0.037278	5.16006	8.644572	0.1	0.2	-0.8	1
6.47	0.074556	5.122782	8.644572	0.6	0	-0.8	1
6.475	0.111834	5.16006	8.644572	0	-0.3	-0.8	1
6.48	0.074556	5.122782	8.679889	-0.4	-0.2	-0.7	1
6.485	0.037278	5.16006	8.752482	-0.7	-0.7	-0.1	1
6.49	0.149112	5.122782	8.717166	-0.2	-0.8	-0.2	1
6.495	0.149112	5.122782	8.644572	0	-0.4	-0.4	1
6.5	0.18639	5.085504	8.644572	-0.2	-0.4	-0.1	1
6.505	0.18639	5.085504	8.679889	-0.2	-0.1	-0.3	1
6.51	0.223668	5.197338	8.717166	-0.5	-0.4	-0.4	1
6.515	0.223668	5.085504	8.679889	-0.5	-0.4	-0.7	1
6.52	0.223668	5.050188	8.644572	-0.1	-0.2	-0.9	1
6.525	0.18639	5.085504	8.717166	0	0	-1	1
6.53	0.18639	5.085504	8.717166	0.7	0.2	-1.6	1
6.535	0.111834	5.085504	8.644572	0.9	0.5	-1.8	1
6.54	0.111834	5.085504	8.607294	1	0.7	-1.8	1
6.545	0.074556	5.122782	8.644572	1.1	0.5	-1.8	1
6.55	0.074556	5.085504	8.679889	0.9	0.8	-1.8	1
6.555	0.111834	5.122782	8.644572	1.4	0.9	-2.1	1
6.56	0.111834	5.122782	8.644572	1.1	0.7	-2.1	1
6.565	0.111834	5.085504	8.644572	0.7	0.9	-2.1	1
6.57	0.111834	5.01291	8.644572	0.5	0.9	-2.1	1
6.575	0.037278	5.085504	8.752482	1	0.9	-1.6	1
6.58	0.037278	5.122782	8.717166	1.1	0.8	-1.5	1
6.585	0.037278	5.085504	8.717166	1	0.8	-1.1	1
6.59	0	5.16006	8.679889	1.1	0.7	-1.2	1
6.595	0	5.122782	8.679889	1.2	0.7	-1.1	1
6.6	0.037278	5.16006	8.607294	0.7	0.4	-1.3	1
6.605	0	5.16006	8.644572	1.1	0.2	-1.4	1
6.61	0.037278	5.122782	8.644572	1.1	0.3	-0.4	1
6.615	0	5.085504	8.717166	0.9	0	-0.5	1
6.62	0.037278	5.122782	8.717166	0.9	0.2	-0.2	1
6.625	0.074556	5.050188	8.717166	1.3	0.2	0	1
6.63	0.074556	5.122782	8.679889	1.2	0	0	1
6.635	0.111834	5.085504	8.717166	1.4	-0.1	-0.2	1
6.64	0.111834	5.122782	8.825076	1.7	-0.2	0.2	1
6.645	0.111834	5.085504	8.752482	2.1	0.1	0.1	1
6.65	0.074556	5.122782	8.752482	2.5	0	0	1
6.655	0.111834	5.085504	8.717166	2.8	0	-0.2	1
6.66	0.074556	5.16006	8.717166	3.2	0.4	-0.2	1
6.665	0.18639	5.16006	8.717166	3.6	0.2	-0.2	1
6.67	0.149112	5.197338	8.644572	3.5	0.3	-0.1	1
6.675	0.223668	5.122782	8.752482	3.8	0.6	-0.1	1
6.68	0.223668	5.122782	8.717166	4.1	0.7	-0.4	1
6.685	0.18639	5.16006	8.679889	4.5	0.8	-1.1	1
6.69	0.260946	5.122782	8.789761	5.9	1	-0.9	1
6.695	0.260946	5.050188	8.897671	6.6	0.9	-1.1	1
6.7	0.223668	5.122782	8.825076	7.5	1.1	-1.9	1
6.705	0.223668	5.085504	8.789761	9.1	1.6	-1.9	1
6.71	0.223668	5.16006	8.897671	10.2	1.4	-2.5	1
6.715	0.037278	5.16006	8.789761	11.3	1.4	-3.3	1
6.72	0.037278	5.122782	8.789761	12.3	1.5	-3.3	1
6.725	-0.074556	5.122782	8.717166	13.5	1.4	-3.2	1
6.73	-0.037278	5.197338	8.752482	14.4	1.1	-2.8	1
6.735	-0.074556	5.197338	8.789761	15.2	0.7	-2.5	1
6.74	-0.074556	5.197338	8.717166	15.1	0.7	-2.5	1
6.745	-0.111834	5.234616	8.825076	15.4	0	-3	1
6.75	-0.037278	5.269932	8.825076	15.4	-1.4	-4.2	1
6.755	0.223668	5.269932	8.789761	14.5	-3.9	-5.6	1
6.76	0.41202	5.269932	8.862354	14.3	-7.9	-8.7	1
6.765	0.337464	5.122782	8.934948	16.5	-11.6	-13.7	1
6.77	0.111834	5.122782	8.897671	17.7	-15.2	-19.9	1
6.775	0.674928	4.569498	9.26064	18.3	-20.5	-26.9	1
6.78	1.200744	4.606776	9.478422	21.5	-24.2	-33	1
6.785	0.674928	5.122782	9.297918	26.4	-25.4	-38.8	1
6.79	0.337464	5.16006	9.188046	28.8	-27.3	-44.1	1
6.795	0.486576	5.234616	9.15273	30.4	-31.4	-49.4	1
6.8	0.63765	5.16006	9.007543	33.6	-36.9	-55.7	1
6.805	0.41202	5.050188	8.934948	34.9	-40.1	-60.6	1
6.81	0.223668	4.828482	9.007543	37	-44.3	-65.1	1
6.815	0.374742	4.828482	8.934948	38.7	-48.5	-70.7	1
6.82	0.300186	4.938354	8.897671	39.6	-52.5	-75.6	1
6.825	0.149112	4.938354	8.897671	40.3	-56.7	-80.5	1
6.83	0.074556	4.938354	8.789761	40.5	-59.9	-85.1	1
6.835	0.223668	5.16006	8.679889	39.9	-62.8	-88.6	1
6.84	0.337464	5.122782	8.607294	39.2	-65.8	-92.6	1
6.845	0.41202	4.903038	8.679889	37.9	-67.4	-96.3	1
6.85	0.563094	5.01291	8.717166	35.7	-70	-98.9	1
6.855	0.149112	4.828482	8.717166	33.1	-71.8	-101	1
6.86	-0.449298	4.938354	8.607294	29.8	-74	-103.4	1
6.865	-1.08891	5.122782	8.644572	26.6	-77.1	-105.7	1
6.87	-2.13858	5.16006	8.717166	21.4	-81.9	-108.9	1
6.875	-2.890026	5.197338	8.825076	15.7	-89.6	-113.9	1
6.88	-3.115656	4.938354	8.679889	11.3	-97.4	-117.3	1
6.885	-2.927304	4.791204	8.679889	5.4	-105.8	-121.1	1
6.89	-2.515284	4.975632	8.862354	-0.5	-111.7	-126	1
6.895	-2.438766	4.71861	8.789761	-6	-113.9	-131.3	1
6.9	-1.838394	5.122782	8.897671	-11	-114.5	-137.4	1
6.905	-0.41202	6.192072	9.733482	-17	-112.9	-143.2	1
6.91	0.260946	6.451056	9.988543	-29	-103.2	-149.5	1
6.915	0.260946	6.044922	9.588294	-39	-93.6	-154.2	1
6.92	-0.074556	5.381766	8.644572	-47.3	-84.9	-155.8	1
6.925	-0.260946	4.569498	7.663572	-53.1	-78.5	-155.8	1
6.93	-0.41202	4.165326	6.717888	-54.6	-75.4	-154	1
6.935	-0.41202	4.018176	5.956632	-52.9	-74	-150.5	1
6.94	-0.300186	3.906342	5.338602	-49.2	-72.1	-147.1	1
6.945	-0.337464	4.053492	5.12082	-43.7	-69.6	-144.5	1
6.95	-0.374742	4.202604	5.12082	-37.3	-65.2	-142.7	1
6.955	-0.600372	4.71861	5.338602	-30.7	-59.5	-141.4	1
6.96	-1.238022	5.381766	5.593662	-25.2	-52.8	-140.2	1
6.965	-7.771482	6.598207	6.500106	-20.7	-49.1	-138.3	1
6.97	-6.908202	11.64839	5.701572	-14.2	-88	-119.6	1
6.975	0.449298	9.215514	5.73885	-19.6	-128	-91.9	1
6.98	5.105124	11.16967	7.989264	-26.8	-130.3	-85.3	1
6.985	8.972226	14.48741	10.7498	-26.2	-109.1	-84.5	1
6.99	6.53346	9.288109	6.900354	-36.1	-68.8	-81.4	1
6.995	4.579308	6.6708	4.322286	-24.7	-34	-63.6	1
7	-0.486576	7.483068	9.478422	-10.9	-9.1	-42.9	1
7.005	-2.478006	6.22935	11.15005	-8.8	-4.9	-25	1
7.01	-3.0411	0.847584	7.19073	-13.3	-9.5	-15.8	1
7.015	0.41202	2.542752	10.27892	-5.6	-13.2	-12.6	1
7.02	3.415842	3.058758	11.40511	-2.5	-11.1	-6.3	1
7.025	3.527676	2.43288	9.551017	-6.5	-7.9	2.3	1
7.03	0.223668	3.574764	8.644572	-6.3	-5.3	8.4	1
7.035	-0.523854	5.823216	8.934948	-4.1	-4.8	9.3	1
7.04	0.975114	6.119478	8.389512	-4.8	-6.1	7.2	1
7.045	1.72656	5.93505	8.316918	-6.4	-5.3	4.6	1
7.05	1.349856	5.897772	8.571979	-6.9	-1.7	2.7	1
7.055	0.712206	5.45436	8.499384	-7.5	0.6	-0.1	1
7.06	0.712206	5.381766	8.499384	-7.3	1.9	-2.9	1
7.065	0.749484	5.381766	8.679889	-7.3	3.7	-4.8	1
7.07	0.563094	5.234616	8.679889	-8.4	5.4	-6	1
7.075	0.149112	5.16006	8.752482	-8.7	6.5	-6.6	1
7.08	-0.18639	5.122782	8.752482	-8.1	8.1	-7	1
7.085	-0.260946	5.050188	8.897671	-7.9	8	-7.2	1
7.09	-0.300186	5.122782	8.897671	-8.3	7	-5.9	1
7.095	-0.18639	5.16006	9.007543	-8.4	6.1	-5.4	1
7.1	-0.037278	5.269932	8.897671	-7.9	4.6	-3.7	1
7.105	0.074556	5.234616	8.862354	-7.9	4.1	-3	1
7.11	0.111834	5.234616	8.934948	-7.1	4.4	-3	1
7.115	0.037278	5.381766	8.934948	-6.4	4.4	-2.5	1
7.12	0	5.381766	8.825076	-5.9	3.5	-1.8	1
7.125	0.037278	5.344488	8.825076	-5	3.7	-1.8	1
7.13	0.074556	5.381766	8.897671	-4.4	4.7	-1.7	1
7.135	-0.037278	5.419044	8.897671	-3.7	5.1	-1.4	1
7.14	-0.037278	5.30721	8.789761	-2.9	4.3	-1.1	1
7.145	-0.111834	5.197338	8.789761	-2.7	3.9	-1.2	1
7.15	-0.18639	5.197338	8.717166	-2.7	3.7	-1	1
7.155	-0.18639	5.234616	8.717166	-2.3	3.3	-0.7	1
7.16	-0.149112	5.234616	8.679889	-2.5	2.7	0	1
7.165	-0.074556	5.197338	8.717166	-2.9	2.1	0.7	1
7.17	0	5.085504	8.644572	-2.6	1.4	0.9	1
7.175	0.037278	5.122782	8.644572	-2.3	1.4	0.7	1
7.18	0.111834	5.16006	8.679889	-2.5	1.8	0.7	1
7.185	0.260946	5.122782	8.644572	-2.9	1.6	0.4	1
7.19	0.41202	5.16006	8.717166	-2.4	1.8	-0.2	1
7.195	0.337464	5.085504	8.752482	-2.2	2.1	-0.3	1
7.2	0.300186	5.122782	8.752482	-1.8	2.4	-1.2	1
7.205	0.260946	5.085504	8.717166	-1.3	2.5	-1.4	1
7.21	0.260946	5.085504	8.644572	-0.9	2.6	-1.8	1
7.215	0.300186	5.085504	8.717166	-0.2	2.5	-2.8	1
7.22	0.18639	5.01291	8.752482	0	2.9	-3	1
7.225	0.18639	5.01291	8.644572	0	3.1	-3.2	1
7.23	0.18639	4.975632	8.644572	0	3.5	-3.2	1
7.235	0.074556	5.01291	8.679889	0.1	3.4	-3.2	1
7.24	0.037278	5.01291	8.644572	0.2	3.2	-3.5	1
7.245	0	5.050188	8.679889	1	2.9	-3.5	1
7.25	-0.074556	5.01291	8.644572	0.7	2.7	-3.3	1
7.255	-0.074556	5.01291	8.644572	0.3	3	-3.1	1
7.26	-0.149112	5.050188	8.644572	0	2.7	-2.5	1
7.265	-0.149112	5.01291	8.679889	0.3	1.7	-2.1	1
7.27	-0.149112	5.050188	8.607294	0.4	1.2	-1.9	1
7.275	-0.111834	5.050188	8.717166	0.4	1.3	-1.4	1
7.28	-0.074556	5.01291	8.607294	0	0.7	-1.1	1
7.285	-0.111834	4.975632	8.717166	0.4	0.7	-1.4	1
7.29	-0.149112	5.050188	8.607294	0.6	0.4	-0.9	1
7.295	-0.111834	5.050188	8.607294	0.1	0.4	-0.2	1
7.3	-0.111834	5.085504	8.644572	0	0.2	-0.4	1
7.305	-0.037278	5.050188	8.571979	-0.1	0	-0.3	1
7.31	-0.037278	5.122782	8.644572	0.2	-0.6	-0.2	1
7.315	-0.074556	5.085504	8.717166	0.3	-0.7	0.4	1
7.32	-0.037278	5.050188	8.752482	-0.2	-0.7	0	1
7.325	-0.037278	5.085504	8.717166	-0.2	-1	0	1
7.33	0.037278	5.122782	8.789761	-0.6	-0.7	0.1	1
7.335	0	5.122782	8.825076	-0.5	-1	0	1
7.34	0.037278	5.197338	8.752482	-0.4	-0.8	-0.2	1
7.345	0.037278	5.122782	8.679889	-0.4	-0.7	-0.2	1
7.35	0.111834	5.16006	8.644572	0	-0.3	0.2	1
7.355	0.111834	5.050188	8.679889	0	0.1	-0.2	1
7.36	0.074556	5.16006	8.717166	0	0.1	0	1
7.365	0.074556	5.085504	8.717166	0.2	0	-0.3	1
7.37	0.111834	5.085504	8.789761	0.2	0.1	-0.7	1
7.375	0.111834	5.085504	8.644572	0.4	0.3	-0.9	1
7.38	0.074556	5.050188	8.717166	0.3	0.1	-1.1	1
7.385	0	5.085504	8.679889	0.5	0.4	-0.9	1
7.39	0	5.085504	8.571979	0.8	0.5	-1.1	1
7.395	-0.037278	5.085504	8.607294	0.2	0.4	-1.3	1
7.4	-0.074556	5.085504	8.717166	0.1	0.3	-1.4	1
7.405	-0.074556	5.050188	8.679889	0.2	0	-0.9	1
7.41	-0.111834	5.122782	8.644572	0	0	0	1
7.415	-0.111834	5.050188	8.717166	0	0.2	0	1
7.42	-0.074556	5.122782	8.644572	-0.1	0.2	0	1
7.425	-0.037278	5.050188	8.717166	0	-0.2	0.1	1
7.43	-0.074556	5.16006	8.679889	-0.1	-0.2	0.2	1
7.435	-0.074556	5.122782	8.717166	-0.2	-0.4	0	1
7.44	-0.074556	5.050188	8.752482	0.1	-0.6	0.1	1
7.445	-0.074556	5.085504	8.789761	0.9	-0.6	0.4	1
7.45	-0.074556	5.050188	8.717166	0.7	-0.5	0.4	1
7.455	-0.037278	5.122782	8.679889	0.7	-0.8	0.3	1
7.46	-0.074556	5.16006	8.717166	0.7	-1	1.1	1
7.465	-0.037278	5.122782	8.752482	0.9	-1	1.1	1
7.47	0	5.122782	8.644572	0.6	-1.3	1	1
7.475	0.074556	5.050188	8.717166	0.8	-1.3	0.9	1
7.48	0.074556	5.085504	8.717166	0.9	-1.4	0.9	1
7.485	0.074556	5.050188	8.752482	0.9	-1.1	0.9	1
7.49	0.037278	5.01291	8.789761	0.9	-1.1	0.9	1
7.495	0.037278	5.050188	8.752482	1.6	-1	1.2	1
7.5	0.074556	5.050188	8.752482	1.5	-1.1	1.1	1
7.505	0.037278	5.050188	8.825076	1.9	-1.4	1.2	1
7.51	0.037278	5.085504	8.752482	1.9	-1.1	1.4	1
7.515	0.111834	5.085504	8.752482	2.5	-1.3	1	1
7.52	0.149112	5.050188	8.825076	2.9	-1.1	0.9	1
7.525	0.18639	5.01291	8.789761	3.2	-1	0.2	1
7.53	0.18639	5.050188	8.752482	4.2	-0.7	0	1
7.535	0.18639	5.01291	8.825076	4.6	-0.5	-0.1	1
7.54	0.149112	5.01291	8.897671	5.8	-0.1	-0.4	1
7.545	0.223668	4.975632	8.825076	6.5	0.2	-0.6	1
7.55	0.149112	4.975632	8.825076	7.8	0.3	-1	1
7.555	0.037278	5.01291	8.825076	8.8	0.3	-1	1
7.56	0.074556	5.050188	8.862354	10.5	0.2	-1.1	1
7.565	0.037278	5.050188	8.862354	11.7	0.3	-1.5	1
7.57	0	5.01291	8.862354	12.6	0.3	-1.9	1
7.575	0	5.01291	8.934948	13.6	0.1	-2.1	1
7.58	0.149112	5.122782	9.007543	14.7	-0.6	-1.8	1
7.585	0.374742	4.903038	9.080136	15.6	-0.7	-2.8	1
7.59	0.7867621	4.903038	9.115453	18.7	-0.1	-5.3	1
7.595	0.63765	5.01291	9.115453	22.4	0.5	-7.9	1
7.6	0.260946	4.753926	9.15273	24.5	0.8	-10.5	1
7.605	0.674928	4.569498	9.5157	27.6	0.7	-12.8	1
7.61	0.337464	5.01291	9.478422	32.2	1.2	-15.4	1
7.615	-0.18639	4.71861	9.5157	37.3	0.1	-18.3	1
7.62	0.074556	5.01291	9.405828	41.5	-2.5	-21.3	1
7.625	0.223668	5.491638	9.080136	44.9	-5.1	-24.4	1
7.63	0.374742	5.16006	9.26064	47.1	-9.4	-27.3	1
7.635	0.523854	5.269932	9.26064	50.3	-12.5	-31	1
7.64	0.523854	5.30721	9.370512	52.9	-15.2	-34.6	1
7.645	0.074556	5.234616	9.405828	55.7	-17.9	-38.5	1
7.65	-0.18639	5.122782	9.26064	57.5	-25.1	-42.4	1
7.655	-0.111834	5.085504	9.115453	58.3	-33.3	-45.8	1
7.66	0.111834	4.975632	9.080136	61.1	-39.3	-49.6	1
7.665	0.523854	4.86576	9.225325	61.3	-43.8	-53	1
7.67	0.674928	4.38507	9.26064	59.7	-48.5	-56.5	1
7.675	0.7867621	4.791204	9.188046	56.2	-52.7	-61.8	1
7.68	0.18639	5.16006	8.862354	52.9	-57.1	-67.2	1
7.685	-1.50093	5.16006	8.934948	46.6	-62	-74.3	1
7.69	-3.415842	4.606776	9.042858	38.9	-67.5	-84.6	1
7.695	-4.99329	3.869064	9.225325	31.4	-75.3	-96.6	1
7.7	-6.570738	3.833748	9.443107	24.2	-86.1	-110.3	1
7.705	-5.968404	6.007644	10.7498	15.8	-100.3	-124.6	1
7.71	-3.341286	8.330652	12.85699	-4.4	-117.7	-140.9	1
7.715	-1.763838	7.704774	12.89426	-26.6	-124.3	-152.3	1
7.72	-0.7867621	5.676066	11.18732	-49.3	-124.8	-160.7	1
7.725	-0.41202	3.243186	8.752482	-66.3	-122.1	-166.7	1
7.73	-0.18639	1.732446	6.790483	-72.1	-118.2	-170.6	1
7.735	0.18639	1.473462	6.064542	-69.7	-115.7	-172.4	1
7.74	0.7867621	2.173896	6.174414	-64.8	-114.1	-171.4	1
7.745	1.50093	2.984202	6.609978	-61.1	-111.4	-169.4	1
7.75	1.801116	3.537486	7.045542	-59.7	-107.6	-167	1
7.755	1.875672	3.721914	7.19073	-59.7	-103.1	-163.4	1
7.76	1.838394	3.427614	6.82776	-59.7	-98.2	-156.5	1
7.765	1.72656	2.984202	6.392196	-59.6	-94.7	-150.5	1
7.77	1.50093	2.801736	6.064542	-56.7	-89.9	-144.1	1
7.775	1.08891	2.948886	5.956632	-52.7	-84.5	-137.3	1
7.78	0.523854	3.243186	5.884038	-47.6	-77.2	-132.1	1
7.785	-0.149112	4.018176	6.10182	-41	-67.1	-127.4	1
7.79	-1.163466	4.903038	6.20973	-35.9	-58.9	-124.9	1
7.795	-2.36421	5.528916	6.247008	-32.9	-52.5	-122.9	1
7.8	-5.44455	6.154794	6.20973	-31.1	-49.2	-122.2	1
7.805	-13.21603	7.667496	2.868444	-22.4	-65.1	-113.3	1
7.81	-7.245667	12.42338	0.47088	5.2	-117.1	-84.1	1
7.815	3.152934	19.09418	7.663572	22.5	-140.5	-59	1
7.82	8.522928	22.9299	10.56929	26.6	-101.5	-46.4	1
7.825	2.026746	17.03016	11.91326	13.3	-31	-43.6	1
7.83	1.875672	7.924518	9.660889	-6.7	-13.3	-22.6	1
7.835	-1.349856	-0.551322	5.22873	-16.5	-16.8	-6.6	1
7.84	-1.200744	0.847584	7.373196	-4.7	-15.5	-9.2	1
7.845	2.478006	5.269932	11.87599	5.2	-16.3	-9.8	1
7.85	6.007644	3.759192	10.27892	-4.4	-14.4	-3.2	1
7.855	6.570738	2.283768	8.389512	-10.5	-9.8	8.4	1
7.86	1.163466	4.128048	9.080136	-8.9	-1.2	12.9	1
7.865	-0.563094	6.708078	9.588294	-4.4	1.9	8.1	1
7.87	0.63765	5.381766	8.17173	-3.9	0.3	1.5	1
7.875	1.689282	5.823216	8.679889	-2.8	1.1	-1.8	1
7.88	1.238022	5.750622	9.15273	-1.6	3.8	-3.2	1
7.885	0.374742	5.122782	8.717166	-2.5	6.1	-5	1
7.89	0.149112	5.30721	8.717166	-3.2	6.4	-6.7	1
7.895	0.037278	5.344488	8.752482	-3.9	6.8	-7.5	1
7.9	-0.260946	5.269932	8.934948	-4.9	6.9	-7.4	1
7.905	-0.449298	5.269932	9.080136	-5.8	6.4	-6.1	1
7.91	-0.374742	5.344488	9.007543	-6.3	5.7	-5	1
7.915	-0.260946	5.419044	8.970264	-6	5	-2.6	1
7.92	-0.223668	5.30721	9.007543	-5.6	4.9	-1.3	1
7.925	-0.074556	5.344488	8.970264	-5.3	4.6	-1.1	1
7.93	0.111834	5.30721	8.862354	-4.6	4.6	-0.8	1
7.935	0.41202	5.344488	8.862354	-3.8	5	-0.8	1
7.94	0.523854	5.234616	8.825076	-2.4	6.3	-2.2	1
7.945	0.337464	5.16006	8.789761	-1.4	7.7	-3.8	1
7.95	0	5.050188	8.934948	-0.7	8.3	-4.9	1
7.955	-0.111834	5.122782	8.862354	-0.2	8.4	-5.6	1
7.96	-0.037278	5.085504	8.789761	0.4	7.7	-5.3	1
7.965	0	5.122782	8.752482	0.7	7.6	-4.8	1
7.97	0.037278	5.050188	8.679889	1.5	7.2	-4.6	1
7.975	0	5.122782	8.679889	1.1	6.6	-5	1
7.98	0	5.16006	8.607294	1.6	6.2	-4.6	1
7.985	0.111834	5.234616	8.5347	1.2	6	-4.3	1
7.99	0.111834	5.197338	8.607294	0.9	5.8	-4.2	1
7.995	0.111834	5.122782	8.644572	0.7	5.1	-4.4	1
8	0.074556	5.122782	8.752482	0.2	4.6	-3.9	1
8.005	0.149112	5.122782	8.717166	-0.1	4.4	-4.2	1
8.01	0.223668	5.16006	8.717166	0	4.3	-4	1
8.015	0.149112	5.16006	8.679889	0.1	4.2	-3.9	1
8.02	0.074556	5.122782	8.679889	0	4.4	-4	1
8.025	0.111834	5.122782	8.679889	0.2	4.3	-4.5	1
8.03	0.037278	5.197338	8.679889	0	4	-4.4	1
8.035	0.074556	5.16006	8.644572	0.2	4	-4.4	1
8.04	0.037278	5.16006	8.644572	0.6	3.5	-4.2	1
8.045	0	5.122782	8.717166	0.3	3.7	-4.1	1
8.05	0.074556	5.122782	8.607294	0.3	3.2	-3.8	1
8.055	-0.037278	5.085504	8.679889	0.2	3.4	-3.7	1
8.06	-0.037278	5.085504	8.679889	0.3	2.9	-3.5	1
8.065	-0.074556	5.085504	8.679889	0.4	2.6	-3.7	1
8.07	-0.074556	5.01291	8.679889	0.6	3	-3	1
8.075	-0.111834	5.085504	8.679889	0.7	2.1	-2.7	1
8.08	-0.149112	5.085504	8.679889	0.8	1.7	-2.1	1
8.085	-0.111834	5.122782	8.679889	0.8	1.7	-2	1
8.09	-0.111834	5.16006	8.717166	0.6	1.3	-1.7	1
8.095	-0.111834	5.16006	8.644572	0.7	1.4	-1.2	1
8.1	-0.074556	5.085504	8.571979	0.7	0.7	-1.6	1
8.105	-0.149112	5.050188	8.679889	0.3	0.7	-1.6	1
8.11	-0.074556	5.085504	8.607294	-0.3	0.7	-1	1
8.115	-0.074556	5.050188	8.717166	0.2	0.7	-0.9	1
8.12	-0.074556	5.050188	8.717166	0.5	1	-0.7	1
8.125	-0.074556	5.01291	8.752482	0.3	0.1	-0.8	1
8.13	-0.149112	5.085504	8.679889	0.2	0.2	-0.4	1
8.135	-0.149112	5.16006	8.717166	0	0.3	-0.8	1
8.14	-0.149112	5.122782	8.644572	0	0	0	1
8.145	-0.037278	5.122782	8.752482	-0.4	-0.5	-0.1	1
8.15	0	5.122782	8.644572	-0.5	-0.2	0	1
8.155	0	5.122782	8.679889	-0.7	-0.1	0.6	1
8.16	-0.037278	5.122782	8.752482	-0.7	-0.1	0	1
8.165	0	5.16006	8.825076	-0.4	-0.2	0.2	1
8.17	-0.037278	5.16006	8.644572	-0.6	-0.2	0.1	1
8.175	0	5.122782	8.752482	-0.6	-0.8	0.1	1
8.18	0.037278	5.122782	8.679889	-0.2	-0.2	0.2	1
8.185	0.037278	5.085504	8.717166	0.2	0	0	1
8.19	0	5.197338	8.607294	0.2	0	0.4	1
8.195	0.037278	5.085504	8.789761	0.2	-0.2	0	1
8.2	0.037278	5.085504	8.607294	0.1	0	0	1
8.205	0.037278	5.050188	8.752482	0	0.2	0	1
8.21	0.037278	5.085504	8.752482	0	0.2	0	1
8.215	0.037278	5.050188	8.752482	0	0.5	0	1
8.22	0.074556	5.085504	8.679889	0.5	0.4	-0.2	1
8.225	0	5.050188	8.752482	0.2	0.9	0.2	1
8.23	-0.074556	5.050188	8.679889	0.4	0.9	0	1
8.235	-0.111834	5.01291	8.717166	0.7	0.7	-0.3	1
8.24	-0.111834	5.122782	8.679889	0.7	0.4	-0.2	1
8.245	-0.18639	5.085504	8.752482	0	0.5	0.4	1
8.25	-0.18639	5.085504	8.644572	-0.3	0.4	1	1
8.255	-0.18639	5.122782	8.717166	-0.4	0	1	1
8.26	-0.18639	5.122782	8.644572	-0.5	-0.6	1.4	1
8.265	-0.18639	5.122782	8.644572	-0.7	-0.9	1.6	1
8.27	-0.111834	5.16006	8.571979	-1.4	-0.9	1.8	1
8.275	-0.149112	5.122782	8.644572	-1.5	-1.7	2.3	1
8.28	-0.149112	5.16006	8.607294	-1.4	-1.8	3.1	1
8.285	-0.074556	5.085504	8.679889	-2.1	-2.6	3.7	1
8.29	-0.037278	5.122782	8.679889	-2.5	-2.8	3.7	1
8.295	0.037278	5.050188	8.789761	-3	-2.7	3.8	1
8.3	0.037278	5.122782	8.752482	-3	-2.6	3.7	1
8.305	0.037278	5.050188	8.825076	-2.4	-2.6	3.7	1
8.31	0.037278	5.050188	8.679889	-2.1	-3	3.7	1
8.315	-0.037278	5.01291	8.679889	-1.1	-3	3.2	1
8.32	-0.037278	4.975632	8.789761	-0.7	-2.8	3	1
8.325	0.037278	5.01291	8.825076	-0.9	-3.1	3.5	1
8.33	0.037278	5.050188	8.789761	0.2	-2.7	3	1
8.335	0.074556	5.085504	8.752482	1	-2.5	3.2	1
8.34	0.111834	5.122782	8.789761	1.4	-2.5	2.5	1
8.345	0.149112	5.050188	8.789761	1.8	-1.9	2.5	1
8.35	0.18639	5.085504	8.825076	3	-1.4	1.8	1
8.355	0.223668	5.085504	8.897671	4.1	-1.2	1.5	1
8.36	0.149112	4.975632	8.897671	4.9	-1	1.2	1
8.365	0.18639	5.01291	8.970264	5.8	-0.7	0.6	1
8.37	0.149112	5.01291	8.897671	7	-0.1	0.1	1
8.375	0.18639	4.975632	9.007543	8.1	-0.4	0	1
8.38	0.223668	4.938354	9.007543	9.7	0	-0.6	1
8.385	0.41202	4.938354	9.042858	11.4	0.2	-0.9	1
8.39	0.41202	4.938354	8.970264	13.9	0.7	-1.8	1
8.395	0.337464	4.903038	9.115453	15.7	0.9	-3.2	1
8.4	0.374742	4.903038	9.115453	18.2	1.1	-5.1	1
8.405	0.41202	4.903038	9.15273	21.5	1.3	-6.1	1
8.41	0.41202	4.828482	9.15273	24.5	2.3	-8.1	1
8.415	0.449298	4.71861	9.405828	28.4	3.7	-10.4	1
8.42	0.337464	4.275198	9.588294	32.4	5	-11.1	1
8.425	0	4.569498	9.62361	37.7	6.9	-11.8	1
8.43	-0.8260021	4.644054	9.696204	42.3	7.4	-11.7	1
8.435	0.18639	4.534182	9.843354	45.9	4.3	-11	1
8.44	0.563094	4.86576	9.843354	51.5	4.4	-11.2	1
8.445	-0.18639	4.828482	9.62361	56.1	6.6	-11.4	1
8.45	-0.18639	4.938354	9.551017	61.1	6	-10.7	1
8.455	0.223668	5.085504	9.660889	65.6	4.6	-10.2	1
8.46	0.18639	5.122782	9.62361	69.1	3.9	-10.2	1
8.465	-0.037278	5.16006	9.297918	72.5	3	-9.6	1
8.47	0	5.45436	9.115453	75.5	0.1	-11	1
8.475	-0.111834	5.381766	9.042858	78.3	-4.4	-12.8	1
8.48	0.18639	5.528916	8.970264	80.5	-9.5	-14.9	1
8.485	0.600372	5.676066	9.188046	81.9	-12.6	-17.6	1
8.49	0.674928	5.419044	8.934948	81.2	-14.9	-21	1
8.495	0.300186	5.528916	8.862354	81.2	-17.1	-24.3	1
8.5	-0.074556	5.344488	8.752482	81.3	-19.9	-26.9	1
8.505	-0.260946	5.344488	8.607294	80.6	-24.1	-30.4	1
8.51	-0.18639	5.638788	8.389512	77.9	-31.6	-35.9	1
8.515	0	5.897772	8.134453	75.1	-38.9	-41	1
8.52	-0.374742	5.897772	7.989264	71.1	-46.9	-46.8	1
8.525	-2.326932	5.122782	8.316918	64.6	-55.1	-57.4	1
8.53	-5.256198	4.496904	8.571979	58	-62.5	-71.4	1
8.535	-7.883317	4.753926	8.571979	51.1	-72.7	-88.4	1
8.54	-8.934948	5.566194	8.862354	43.8	-89.7	-105.9	1
8.545	-8.934948	5.676066	9.080136	32.8	-110.6	-122.8	1
8.55	-6.870924	7.74009	9.806076	20.5	-130.5	-141.6	1
8.555	-3.829824	9.068364	11.7308	8.2	-140.9	-161	1
8.56	-2.17782	7.999074	11.44042	-17.8	-140.8	-181.8	1
8.565	-1.50093	6.044922	9.806076	-37.8	-134.1	-195.7	1
8.57	-1.426374	4.018176	7.80876	-49.2	-128.4	-203.6	1
8.575	-1.2753	2.87433	6.319602	-53.9	-125	-208	1
8.58	-0.63765	2.87433	5.628978	-52.7	-126.1	-207.9	1
8.585	0.674928	3.464892	5.666256	-49	-128.4	-205.3	1
8.59	1.95219	4.165326	5.991948	-45.9	-129.3	-202.2	1
8.595	3.0411	4.496904	6.609978	-45.5	-127.4	-196.4	1
8.6	3.753306	4.828482	7.155414	-45.7	-123.4	-188.5	1
8.605	3.941658	4.975632	7.518384	-47.8	-117.6	-179.9	1
8.61	3.604194	4.828482	7.626294	-50.1	-110.3	-171.1	1
8.615	2.927304	4.753926	7.518384	-52.2	-103.6	-162	1
8.62	2.17782	4.644054	7.228008	-55.1	-96.8	-150.7	1
8.625	1.463652	4.496904	6.93567	-55.8	-92.8	-142	1
8.63	0.8260021	4.459626	6.645294	-55.3	-89.9	-134.8	1
8.635	0.300186	4.459626	6.500106	-54.3	-86.5	-128.9	1
8.64	-0.300186	4.71861	6.46479	-52.2	-82	-125.3	1
8.645	-1.012392	5.085504	6.46479	-49.4	-74.6	-122	1
8.65	-1.763838	5.528916	6.500106	-47.1	-68.7	-120.6	1
8.655	-2.36421	5.93505	6.500106	-46.2	-63.9	-119.9	1
8.66	-2.890026	5.970366	6.20973	-45.7	-59	-119.6	1
8.665	-3.378564	5.785938	5.884038	-44.5	-55.3	-120.6	1
8.67	-3.527676	5.45436	5.373918	-41.7	-52.9	-122	1
8.675	-5.21892	5.381766	5.193414	-38.2	-52.5	-122.3	1
8.68	-11.60131	7.74009	4.830444	-32.1	-70.2	-116.6	1
8.685	-3.190212	12.12712	5.84676	-25.6	-122.6	-93.5	1
8.69	1.538208	8.66223	4.50279	-36.4	-151.3	-70.2	1
8.695	3.0411	8.108947	4.357602	-39.1	-155.8	-59.6	1
8.7	2.326932	9.768799	4.067226	-27.9	-144.2	-53.6	1
8.705	1.763838	12.93939	4.720572	-15.3	-131.4	-43.6	1
8.71	2.252376	15.44486	6.500106	-8.6	-121.5	-27.7	1
8.715	9.460764	22.11763	17.32446	-7	-95.9	-13.3	1
8.72	5.556384	6.413778	10.82239	-34	-31.7	-11.9	1
8.725	-0.111834	-1.65789	6.900354	-43	-6.9	2.7	1
8.73	-1.763838	1.95219	12.09377	-22.6	-6.1	12.1	1
8.735	1.50093	2.468196	11.87599	-14.3	-8.8	11.1	1
8.74	3.190212	3.058758	9.478422	-14.2	-10.5	13.8	1
8.745	2.026746	4.496904	9.188046	-11.9	-8.6	15.1	1
8.75	1.652004	5.785938	9.405828	-8.4	-6	12.5	1
8.755	1.50093	5.381766	8.789761	-7.7	-3.4	7.8	1
8.76	1.200744	5.45436	8.752482	-6.4	-0.9	4.3	1
8.765	1.238022	5.785938	8.679889	-5	1.4	0.5	1
8.77	1.2753	5.970366	8.389512	-4.2	3.7	-3.2	1
8.775	1.200744	5.860494	8.462107	-3.6	7.2	-6.3	1
8.78	0.712206	5.419044	8.499384	-3.6	11.6	-9.1	1
8.785	0.149112	5.085504	8.897671	-6.4	11.1	-10.4	1
8.79	-0.111834	5.16006	8.897671	-5.6	11.6	-9.1	1
8.795	-0.449298	5.381766	8.717166	-5.5	11.1	-8.1	1
8.8	-0.523854	5.45436	8.679889	-6	9.5	-6.6	1
8.805	-0.337464	5.344488	8.717166	-7	8.6	-5.6	1
8.81	-0.223668	5.16006	8.825076	-6.8	7.1	-4.2	1
8.815	-0.149112	5.122782	8.970264	-6.5	5.6	-2.3	1
8.82	-0.18639	5.344488	8.825076	-6.3	4.9	-1.4	1
8.825	-0.037278	5.45436	8.717166	-5.9	4.3	-0.1	1
8.83	0.18639	5.419044	8.717166	-5.8	3.7	-0.1	1
8.835	0.300186	5.381766	8.679889	-5.8	3.2	-0.4	1
8.84	0.223668	5.269932	8.717166	-5.7	4	-1.3	1
8.845	0.111834	5.197338	8.825076	-5.3	4.2	-0.9	1
8.85	0.037278	5.122782	8.789761	-4.8	4.2	-0.9	1
8.855	-0.037278	5.085504	8.789761	-4.3	4.4	-0.9	1
8.86	0	5.085504	8.789761	-3.9	3.7	-0.9	1
8.865	0.074556	5.122782	8.752482	-3.6	2.7	-0.9	1
8.87	0.18639	5.234616	8.679889	-2.9	2.1	-0.5	1
8.875	0.18639	5.16006	8.679889	-3	2.2	-0.8	1
8.88	0.18639	5.197338	8.679889	-3.2	2.2	-0.4	1
8.885	0.223668	5.122782	8.752482	-3.2	1.9	-0.4	1
8.89	0.223668	5.122782	8.679889	-2.4	1.9	-1.4	1
8.895	0.260946	5.085504	8.717166	-2.1	2.2	-1.2	1
8.9	0.18639	5.050188	8.825076	-2	2.3	-1.6	1
8.905	0.18639	4.975632	8.862354	-1.5	2.4	-1.6	1
8.91	0.223668	4.975632	8.752482	-1.5	2.5	-1.9	1
8.915	0.223668	4.975632	8.825076	-1	2.8	-2.1	1
8.92	0.149112	5.01291	8.717166	-0.5	2.1	-2.1	1
8.925	0.037278	5.050188	8.679889	-0.2	1.9	-2.3	1
8.93	0.074556	5.050188	8.717166	-0.5	2.4	-2.2	1
8.935	0.037278	5.050188	8.752482	-0.4	2.3	-2.6	1
8.94	-0.037278	5.085504	8.752482	-0.4	2.1	-2.2	1
8.945	-0.074556	5.085504	8.717166	-0.4	1.5	-1.4	1
8.95	0	5.085504	8.752482	-0.5	1.4	-1.1	1
8.955	0	5.01291	8.789761	-0.4	1.2	-0.9	1
8.96	0.037278	5.085504	8.679889	-0.5	1.1	-0.9	1
8.965	0.037278	5.050188	8.717166	-0.3	0.8	-0.8	1
8.97	0.111834	5.01291	8.752482	-0.2	1	-0.4	1
8.975	0.074556	5.01291	8.825076	0.1	0.7	-0.3	1
8.98	0.149112	5.050188	8.717166	0.2	0.4	0	1
8.985	0.149112	5.050188	8.717166	-0.1	0.3	-0.4	1
8.99	0.037278	5.050188	8.717166	0	0.4	-0.5	1
8.995	0.074556	4.975632	8.679889	-0.3	0.5	-0.7	1
9	0.037278	5.050188	8.644572	0	0.4	-0.9	1
9.005	0	5.01291	8.752482	-0.2	0.1	-1	1
9.01	0	5.085504	8.679889	-0.2	0.2	-1.3	1
9.015	0	5.050188	8.752482	-0.4	0	-0.3	1
9.02	0.037278	5.050188	8.717166	-0.4	0.2	0	1
9.025	0	5.01291	8.717166	-0.9	0.4	0.1	1
9.03	0.037278	5.050188	8.679889	-0.7	-0.1	0	1
9.035	0.074556	4.975632	8.752482	-0.7	-0.4	0	1
9.04	0.037278	5.01291	8.752482	-0.7	-0.4	0.2	1
9.045	0.149112	4.938354	8.789761	-0.6	-0.5	0.1	1
9.05	0.111834	4.938354	8.789761	-0.4	-0.4	0.3	1
9.055	0.149112	4.975632	8.789761	0.2	-0.2	0	1
9.06	0.111834	4.975632	8.752482	0.7	-0.2	0	1
9.065	0.111834	4.975632	8.679889	1.1	-0.3	-0.2	1
9.07	0.111834	5.01291	8.752482	0.2	0	-0.4	1
9.075	0.074556	5.01291	8.717166	-0.2	0.2	0	1
9.08	0.037278	5.01291	8.717166	0.4	-0.1	-0.2	1
9.085	0.074556	5.01291	8.717166	0.5	-0.2	-0.3	1
9.09	0.037278	5.050188	8.607294	0.2	0	0	1
9.095	0.074556	5.050188	8.679889	0.2	-0.1	0.2	1
9.1	0.037278	5.050188	8.717166	0	0	0.8	1
9.105	0	5.085504	8.679889	-0.3	-0.2	0.5	1
9.11	0.037278	5.085504	8.717166	-0.4	-0.4	0.6	1
9.115	0.111834	5.050188	8.717166	-0.9	-0.5	0.8	1
9.12	0.18639	5.050188	8.789761	-1.4	-0.3	0.4	1
9.125	0.074556	5.085504	8.752482	-0.9	-0.4	0.9	1
9.13	0.074556	5.050188	8.752482	-0.5	-0.7	0.2	1
9.135	0.074556	5.050188	8.752482	-0.2	-0.3	0.4	1
9.14	0.074556	5.050188	8.789761	-0.1	-0.1	0.9	1
9.145	0.074556	5.01291	8.789761	-0.1	-0.3	0.7	1
9.15	0.111834	5.050188	8.752482	0	-0.4	0.7	1
9.155	0.111834	5.01291	8.862354	0.3	-0.7	1.1	1
9.16	0.149112	5.085504	8.825076	0.7	-0.4	1.3	1
9.165	0.111834	5.01291	8.825076	0.4	-0.7	0.9	1
9.17	0.111834	4.975632	8.862354	0.6	-0.7	1.1	1
9.175	0.074556	5.050188	8.862354	1.5	-0.8	0.8	1
9.18	0	5.085504	8.789761	2.5	-1	0.4	1
9.185	0.037278	5.085504	8.752482	2.6	-0.7	0.7	1
9.19	0	5.16006	8.679889	2.8	-0.7	1.1	1
9.195	0.037278	5.16006	8.679889	2.9	-0.7	1.6	1
9.2	0.111834	5.16006	8.644572	2.4	-0.9	1.3	1
9.205	0.149112	5.16006	8.679889	1.8	-1.4	1.1	1
9.21	0.149112	5.050188	8.789761	2.5	-1.1	1.1	1
9.215	0.149112	5.01291	8.862354	3	-1.2	1.3	1
9.22	0.149112	5.01291	8.897671	2.7	-1.2	1.3	1
9.225	0.111834	4.975632	8.934948	3.2	-1.3	0.4	1
9.23	0.074556	4.938354	8.897671	4.3	-1.3	1.4	1
9.235	0.111834	5.01291	8.970264	5	-1.3	1.3	1
9.24	0.149112	5.050188	8.934948	6.3	-1.4	1	1
9.245	0.223668	5.085504	9.007543	7.4	-1.6	0.9	1
9.25	0.300186	5.122782	8.897671	8.7	-1.7	0.4	1
9.255	0.260946	5.16006	8.897671	9.7	-2.1	0.4	1
9.26	0.223668	5.085504	8.934948	10.4	-2.1	0.1	1
9.265	0.223668	5.085504	8.934948	11.6	-2.5	-0.2	1
9.27	0.300186	5.122782	8.970264	13.5	-2.8	-1.1	1
9.275	0.260946	4.975632	8.970264	15.4	-2.7	-1.7	1
9.28	0.300186	5.050188	8.970264	16.8	-2.5	-2.7	1
9.285	0.41202	4.975632	9.007543	18.3	-2.8	-3.6	1
9.29	0.374742	5.085504	8.970264	21.1	-2.6	-4.4	1
9.295	0.523854	5.050188	9.042858	23.3	-1.5	-5.6	1
9.3	0.374742	4.86576	8.970264	25.2	-0.1	-6.5	1
9.305	-0.111834	4.828482	9.042858	27.7	0.5	-7.7	1
9.31	-0.712206	4.791204	9.042858	29.8	-0.7	-8.4	1
9.315	-0.563094	5.381766	8.897671	31.5	-4.6	-8.3	1
9.32	-0.149112	5.16006	8.789761	33.3	-8.6	-10.1	1
9.325	0.8632801	5.197338	8.934948	35.7	-12.4	-11.6	1
9.33	0.712206	4.975632	8.934948	38.4	-12.3	-13	1
9.335	0.300186	4.86576	8.970264	40.1	-11.7	-14.5	1
9.34	0.18639	4.903038	9.007543	41.7	-13.5	-15.8	1
9.345	0	4.791204	9.188046	43.4	-15.8	-17.5	1
9.35	-0.149112	4.791204	9.15273	44.6	-18.5	-18.5	1
9.355	-0.260946	4.791204	9.15273	45	-20.9	-20.6	1
9.36	-0.149112	4.644054	9.15273	45.1	-24.7	-23.5	1
9.365	-0.223668	4.753926	9.115453	44.8	-27.3	-26.4	1
9.37	-0.449298	5.01291	9.007543	43.7	-31.1	-29.8	1
9.375	-1.50093	4.86576	9.007543	42.6	-35	-33.1	1
9.38	-3.304008	4.938354	9.370512	41.6	-38.7	-39.5	1
9.385	-5.44455	5.122782	9.696204	39.4	-45.9	-51	1
9.39	-7.80876	5.122782	9.588294	35.7	-57.6	-62.5	1
9.395	-8.409132	5.050188	9.333235	30.6	-76.2	-74.6	1
9.4	-7.922556	5.344488	9.370512	25.9	-97.3	-87.2	1
9.405	-6.71985	5.823216	9.588294	20.7	-113.8	-102.2	1
9.41	-4.54203	6.819912	10.45942	16	-121	-118.8	1
9.415	-2.701674	7.15149	11.15005	7.4	-121.6	-136.3	1
9.42	-2.215098	6.52365	11.04017	-7.6	-111.4	-157.2	1
9.425	-2.478006	5.45436	9.951264	-19.1	-101.8	-171.5	1
9.43	-2.778192	4.349754	8.717166	-26.6	-96.8	-181.3	1
9.435	-2.58984	3.721914	7.80876	-30	-95.7	-188.5	1
9.44	-2.026746	3.64932	7.300602	-29.7	-98	-193.3	1
9.445	-1.126188	3.869064	7.373196	-28.1	-100.7	-197.2	1
9.45	-0.149112	4.202604	7.5537	-27.5	-101.2	-199.4	1
9.455	0.9005581	4.606776	7.698888	-27	-99.1	-200.7	1
9.46	1.72656	4.681332	7.881354	-28	-95.4	-200.9	1
9.465	2.289654	4.753926	7.91667	-29.4	-89.8	-200.3	1
9.47	2.552562	4.903038	7.91667	-31.2	-82.8	-196	1
9.475	2.627118	5.01291	7.91667	-32.9	-77.1	-191.5	1
9.48	2.401488	5.085504	7.698888	-35	-71.7	-185.1	1
9.485	2.064024	5.085504	7.408512	-36.2	-67.2	-178.7	1
9.49	1.72656	5.085504	7.19073	-37.1	-63.8	-172.4	1
9.495	1.238022	5.197338	6.900354	-37	-60	-164.3	1
9.5	0.7867621	5.16006	6.572701	-36.5	-57.6	-159.3	1
9.505	0.41202	5.122782	6.282324	-35	-55.2	-155.4	1
9.51	0.111834	5.122782	5.956632	-32.7	-52.9	-152.3	1
9.515	-0.260946	5.085504	5.774166	-30.2	-49.4	-150.6	1
9.52	-0.712206	5.16006	5.48379	-26.6	-45.2	-149.4	1
9.525	-1.08891	5.197338	5.373918	-22.3	-41.6	-149.4	1
9.53	-1.389096	5.30721	5.266008	-17.2	-37.4	-149.9	1
9.535	-7.997112	5.603472	5.919354	-13.3	-36.4	-149.6	1
9.54	-8.711281	10.80081	5.083542	-6	-79.3	-132.6	1
9.545	1.72656	10.24753	6.137136	-7.5	-137.2	-100.1	1
9.55	4.204566	7.961796	5.22873	-19.6	-150.5	-87.9	1
9.555	5.593662	7.555662	3.268692	-12.1	-142.5	-77.5	1
9.56	3.115656	7.29864	0.398286	6.5	-126.7	-63.3	1
9.565	2.627118	10.91068	2.941038	26.6	-118	-41.3	1
9.57	3.867102	13.27097	8.026543	37.1	-114.6	-12.6	1
9.575	1.349856	11.31682	11.4777	29.4	-94	4.4	1
9.58	3.978936	8.956531	13.07477	13.6	-77.2	11.1	1
9.585	10.7753	9.031086	15.21727	-3.4	-57.3	13	1
9.59	8.634763	1.95219	8.970264	-28.4	-20.3	18.6	1
9.595	1.838394	1.95219	8.679889	-31.3	-9.6	27.3	1
9.6	-1.389096	5.750622	10.85967	-21	-3.6	19.1	1
9.605	1.838394	5.566194	9.62361	-16.4	-6.1	10.7	1
9.61	3.115656	5.419044	9.297918	-14.3	-5.5	7.5	1
9.615	2.289654	5.45436	9.588294	-11.2	-1.5	5.3	1
9.62	0.749484	5.085504	9.080136	-9.1	1.8	0.8	1
9.625	0.563094	5.676066	8.752482	-5.9	3.6	-2.7	1
9.63	0.63765	5.750622	8.571979	-3.5	5	-5.2	1
9.635	0.300186	5.638788	8.607294	-2.2	7.1	-5.8	1
9.64	0.037278	5.45436	8.717166	-3	7.9	-5.7	1
9.645	-0.037278	5.381766	8.789761	-4.6	7.4	-5.6	1
9.65	-0.037278	5.419044	8.789761	-5	6.7	-4.1	1
9.655	-0.074556	5.344488	8.752482	-5.5	6.1	-3.6	1
9.66	0.037278	5.344488	8.679889	-6.2	5	-3.5	1
9.665	0.037278	5.16006	8.825076	-6.5	4.4	-2.5	1
9.67	-0.111834	5.16006	8.825076	-6.5	4.2	-1.6	1
9.675	-0.074556	5.085504	8.789761	-6.6	3.5	-1.3	1
9.68	0.149112	5.085504	8.717166	-6.4	2.4	-0.7	1
9.685	0.223668	5.197338	8.789761	-6	1.4	0	1
9.69	0.18639	5.344488	8.607294	-6	1.2	-0.2	1
9.695	0.223668	5.197338	8.644572	-5.8	1.3	-0.1	1
9.7	0.149112	5.234616	8.644572	-5.8	1.2	-0.5	1
9.705	0.111834	5.122782	8.717166	-5.6	1.2	-0.9	1
9.71	0.111834	5.16006	8.717166	-5.7	1.1	-0.7	1
9.715	0.111834	5.085504	8.752482	-5.8	1.1	-0.8	1
9.72	0.111834	5.01291	8.752482	-5.6	0.6	0	1
9.725	0.18639	4.975632	8.752482	-5.4	0.1	0.9	1
9.73	0.260946	5.01291	8.717166	-5.3	0.2	1.2	1
9.735	0.337464	5.01291	8.825076	-5	0	0.9	1
9.74	0.223668	5.01291	8.789761	-4	0.5	0.4	1
9.745	0.223668	4.938354	8.752482	-3.9	0.1	0.4	1
9.75	0.111834	4.975632	8.717166	-3.5	-0.2	0.9	1
9.755	0.074556	4.975632	8.789761	-3	-0.1	0.8	1
9.76	0.074556	5.01291	8.752482	-3.8	-0.2	1.6	1
9.765	0.037278	4.975632	8.789761	-3.9	-0.1	1.4	1
9.77	0.074556	4.975632	8.789761	-4	-0.4	1.8	1
9.775	0.111834	5.01291	8.752482	-4.6	-1.4	1.8	1
9.78	0.074556	5.085504	8.679889	-4.4	-1.5	2.4	1
9.785	0.111834	5.050188	8.679889	-4.3	-1.2	2.5	1
9.79	0.149112	5.01291	8.752482	-4.3	-1.8	2.3	1
9.795	0.18639	5.01291	8.752482	-4.2	-2.7	2.7	1
9.8	0.18639	4.975632	8.752482	-3.8	-2.5	2.5	1
9.805	0.223668	4.903038	8.825076	-3.7	-2.4	2.8	1
9.81	0.223668	5.01291	8.717166	-3.6	-2.5	2.9	1
9.815	0.223668	5.085504	8.789761	-3.9	-2.5	2.6	1
9.82	0.223668	5.050188	8.789761	-3.7	-3	2.9	1
9.825	0.300186	5.050188	8.789761	-3.5	-3.3	2.3	1
9.83	0.260946	5.01291	8.752482	-3.6	-3.1	2.8	1
9.835	0.260946	5.085504	8.752482	-3.5	-3	2.7	1
9.84	0.260946	5.01291	8.789761	-3.5	-3.2	3	1
9.845	0.300186	5.050188	8.825076	-3.2	-3	3	1
9.85	0.260946	5.01291	8.825076	-3.2	-3	3.1	1
9.855	0.300186	5.085504	8.789761	-3.2	-3.4	3	1
9.86	0.260946	5.01291	8.825076	-2.8	-3.3	2.1	1
9.865	0.300186	4.938354	8.789761	-3.1	-2.6	2.3	1
9.87	0.41202	4.975632	8.825076	-2.3	-2.6	2.3	1
9.875	0.374742	4.975632	8.862354	-1.5	-2.3	2.1	1
9.88	0.300186	5.01291	8.789761	-1.1	-1.8	1.7	1
9.885	0.300186	4.975632	8.825076	-0.4	-1.8	1.6	1
9.89	0.337464	4.975632	8.825076	0	-1.6	1.1	1
9.895	0.337464	5.01291	8.789761	0.1	-0.9	0.8	1
9.9	0.260946	4.975632	8.752482	0.2	-1.3	1	1
9.905	0.260946	4.938354	8.752482	0.5	-1.3	0.9	1
9.91	0.260946	4.938354	8.679889	0.4	-1.1	0.5	1
9.915	0.260946	5.01291	8.752482	0	-1.3	1.3	1
9.92	0.260946	5.01291	8.752482	0.1	-1.2	0.7	1
9.925	0.337464	5.01291	8.752482	-0.6	-1.3	0.7	1
9.93	0.300186	4.975632	8.679889	-0.8	-1.1	0.7	1
9.935	0.337464	4.938354	8.717166	-1	-1.4	1.3	1
9.94	0.300186	4.975632	8.789761	-0.4	-1.4	1.1	1
9.945	0.337464	4.938354	8.789761	-0.7	-1.4	1.5	1
9.95	0.337464	4.975632	8.717166	-1.1	-1.4	1.6	1
9.955	0.300186	4.938354	8.789761	-1.2	-1.6	1.6	1
9.96	0.300186	4.975632	8.752482	-0.9	-1.4	1.6	1
9.965	0.337464	4.938354	8.717166	-0.9	-1.1	1.1	1
9.97	0.337464	4.938354	8.789761	-0.9	-1.2	1.4	1
9.975	0.374742	4.828482	8.897671	-1.1	-1.2	1.5	1
9.98	0.300186	4.828482	8.970264	-0.7	-1.1	1.7	1
9.985	0.337464	4.828482	8.934948	0.5	-0.7	1.6	1
9.99	0.300186	5.050188	8.897671	1.4	-1	1.2	1
[truncated: 6,114 more rows]
