# Supplementary material for: Real-Time Detection of Freezing Motions in Parkinson's Patients for Adaptive Gait Phase Synchronous Cueing
Source: Front Neurol. 2021 Dec 6;12:720516. doi: 10.3389/fneur.2021.720516 (PMC8685223; doi:10.3389/fneur.2021.720516)
Supplement: Supplementary file 2 [file Data_Sheet_2.zip › data/S14/S14_left_foot_trial_2.csv]

time	acc_x	acc_y	acc_z	gyr_x	gyr_y	gyr_z	FoG
0	0.374742	5.197338	8.571979	-0.1	0	0	0
0.005	0.374742	5.234616	8.571979	0	0	0	0
0.01	0.337464	5.269932	8.607294	-0.5	-0.2	0.2	0
0.015	0.41202	5.234616	8.571979	0.1	-0.2	0.2	0
0.02	0.41202	5.269932	8.607294	0	-0.1	-0.2	0
0.025	0.41202	5.269932	8.607294	0.1	0	0	0
0.03	0.374742	5.269932	8.607294	0	0	0.4	0
0.035	0.41202	5.234616	8.607294	-0.1	-0.1	0.1	0
0.04	0.374742	5.234616	8.644572	-0.2	-0.4	0.2	0
0.045	0.374742	5.234616	8.607294	0.2	-0.2	0	0
0.05	0.374742	5.197338	8.679889	0.2	-0.2	0.2	0
0.055	0.374742	5.269932	8.607294	0.3	0.2	0	0
0.06	0.374742	5.234616	8.644572	0.3	0	0	0
0.065	0.374742	5.269932	8.607294	0	-0.1	0.1	0
0.07	0.374742	5.269932	8.607294	0.2	-0.4	0	0
0.075	0.41202	5.197338	8.607294	0.4	-0.4	0	0
0.08	0.41202	5.269932	8.679889	0.3	0	0	0
0.085	0.41202	5.269932	8.607294	0.3	0	0	0
0.09	0.374742	5.344488	8.607294	0	0.2	0	0
0.095	0.374742	5.269932	8.571979	0	0.1	0.1	0
0.1	0.41202	5.269932	8.679889	-0.1	-0.1	0	0
0.105	0.337464	5.269932	8.607294	0.2	-0.3	-0.2	0
0.11	0.374742	5.197338	8.644572	0.1	0	-0.1	0
0.115	0.41202	5.269932	8.679889	0.2	0	0.1	0
0.12	0.449298	5.234616	8.607294	0	-0.2	0.4	0
0.125	0.449298	5.344488	8.571979	0	-0.2	0.4	0
0.13	0.41202	5.30721	8.5347	0.7	-0.5	0.1	0
0.135	0.41202	5.234616	8.571979	0.6	0	0.3	0
0.14	0.41202	5.234616	8.679889	0	0	0.2	0
0.145	0.374742	5.234616	8.644572	0.2	0.2	0	0
0.15	0.374742	5.269932	8.571979	0	0	0	0
0.155	0.41202	5.269932	8.607294	0	-0.1	-0.4	0
0.16	0.41202	5.234616	8.607294	0.1	-0.2	-0.1	0
0.165	0.337464	5.197338	8.644572	-0.1	0	0	0
0.17	0.337464	5.234616	8.571979	0	-0.1	0	0
0.175	0.374742	5.269932	8.571979	0.5	0	0.2	0
0.18	0.374742	5.197338	8.644572	0.4	0	0	0
0.185	0.41202	5.269932	8.571979	0.1	0	0.1	0
0.19	0.374742	5.269932	8.644572	0.2	-0.1	0	0
0.195	0.374742	5.30721	8.571979	0	0	-0.1	0
0.2	0.41202	5.197338	8.679889	0	-0.2	0	0
0.205	0.374742	5.234616	8.607294	-0.2	0	-0.4	0
0.21	0.41202	5.234616	8.644572	0.2	0	0	0
0.215	0.41202	5.269932	8.607294	0.3	0	0.3	0
0.22	0.41202	5.344488	8.571979	0.2	-0.1	0.2	0
0.225	0.41202	5.234616	8.607294	0	0	-0.2	0
0.23	0.41202	5.234616	8.679889	0	0	-0.2	0
0.235	0.41202	5.234616	8.607294	0.1	0	0.2	0
0.24	0.374742	5.234616	8.607294	0.2	0	0	0
0.245	0.374742	5.234616	8.571979	0.2	-0.1	0	0
0.25	0.374742	5.269932	8.607294	0	0.1	0	0
0.255	0.374742	5.344488	8.5347	0.2	0	0	0
0.26	0.374742	5.234616	8.571979	0.4	-0.2	-0.2	0
0.265	0.374742	5.30721	8.5347	0.4	0	0.2	0
0.27	0.41202	5.234616	8.679889	0	0	0	0
0.275	0.41202	5.30721	8.5347	-0.1	-0.2	-0.1	0
0.28	0.374742	5.269932	8.679889	0.2	-0.1	0.2	0
0.285	0.41202	5.344488	8.607294	0.1	0	0	0
0.29	0.41202	5.30721	8.644572	0.4	0	-0.4	0
0.295	0.41202	5.234616	8.607294	0.6	0	0	0
0.3	0.374742	5.269932	8.644572	0.4	-0.1	1	0
0.305	0.374742	5.269932	8.607294	0.4	0	0.4	0
0.31	0.337464	5.269932	8.644572	0.2	-0.4	0.4	0
0.315	0.337464	5.234616	8.571979	0.5	-0.1	0	0
0.32	0.337464	5.269932	8.679889	0.5	0	-0.2	0
0.325	0.41202	5.269932	8.607294	0.2	0.2	0	0
0.33	0.337464	5.30721	8.607294	0.3	0.1	0	0
0.335	0.149112	5.381766	8.5347	1.1	0.3	0	0
0.34	0.41202	5.45436	8.644572	1.1	0	0	0
0.345	0.600372	5.344488	8.607294	1	0.2	-0.4	0
0.35	0.449298	5.269932	8.679889	1	0.4	0.2	0
0.355	0.374742	5.269932	8.607294	0.9	0.4	-0.4	0
0.36	0.260946	5.30721	8.607294	1.1	0.4	-0.6	0
0.365	0.300186	5.30721	8.571979	1.6	0.4	-1.2	0
0.37	0.374742	5.269932	8.607294	2.6	0.3	-0.9	0
0.375	0.449298	5.16006	8.571979	2.6	0.3	-0.7	0
0.38	0.449298	5.30721	8.571979	2.6	0.3	-1.1	0
0.385	0.449298	5.30721	8.571979	2.4	0.5	-0.8	0
0.39	0.337464	5.419044	8.571979	2.1	0.9	-1.1	0
0.395	0.300186	5.381766	8.5347	2.2	1.1	-1.8	0
0.4	0.374742	5.381766	8.5347	2.3	1.1	-1.1	0
0.405	0.449298	5.344488	8.499384	2.2	1	-1.6	0
0.41	-0.600372	5.45436	8.134453	2.1	0.9	-2.1	0
0.415	-0.9378361	5.750622	8.244325	1.9	0.3	-4.8	0
0.42	-0.63765	6.192072	8.244325	2.2	-1	-6.5	0
0.425	-0.749484	6.22935	8.026543	1.8	-2.5	-8.2	0
0.43	-0.486576	6.119478	8.061858	1.4	-4	-10.4	0
0.435	-0.449298	6.339222	8.17173	1.1	-5.3	-12.3	0
0.44	-0.260946	6.266628	7.989264	0.4	-6.7	-14.4	0
0.445	-0.149112	6.0822	7.881354	0.6	-7.4	-15.4	0
0.45	-0.111834	6.192072	8.026543	1.4	-7.8	-16.8	0
0.455	0	5.93505	8.099136	1.2	-8.7	-17.7	0
0.46	0.037278	6.154794	8.17173	1.3	-9.6	-18.2	0
0.465	0	6.119478	7.844076	2.1	-9.7	-19.1	0
0.47	-0.037278	6.192072	7.91667	2.1	-9.7	-19.7	0
0.475	0.18639	6.303906	8.026543	2.5	-10.8	-20.5	0
0.48	0.18639	6.303906	8.099136	1.8	-11.6	-20.8	0
0.485	0.111834	6.007644	7.881354	1.1	-11.7	-21.2	0
0.49	0.18639	6.0822	7.989264	1.8	-12.3	-21.2	0
0.495	0.41202	6.192072	8.026543	1.6	-12.6	-20.1	0
0.5	0.449298	6.007644	8.134453	1.4	-11.9	-19.5	0
0.505	0.486576	6.119478	8.026543	1.2	-10.9	-18.2	0
0.51	0.600372	5.897772	8.099136	1.4	-10.5	-16.8	0
0.515	0.563094	5.823216	8.17173	1.6	-9.3	-14.9	0
0.52	0.563094	5.970366	8.316918	1.5	-8.6	-13.4	0
0.525	0.41202	5.785938	8.207047	1.1	-7.3	-11.5	0
0.53	0.374742	5.713344	8.316918	1.3	-6.8	-9.3	0
0.535	0.223668	5.93505	8.207047	1.3	-5.6	-8.3	0
0.54	0.18639	5.638788	8.352234	1.4	-4.4	-6.6	0
0.545	0.260946	5.823216	8.499384	1.1	-3.8	-5.4	0
0.55	0.149112	5.676066	8.352234	1.1	-3.7	-4.5	0
0.555	0.074556	5.603472	8.27964	0.9	-2.1	-3.5	0
0.56	0.111834	5.713344	8.499384	0.4	-1.4	-3.1	0
0.565	-0.111834	5.638788	8.352234	0.9	-1.1	-1.8	0
0.57	0.074556	5.860494	8.499384	0.7	-0.9	-0.9	0
0.575	0.074556	5.566194	8.207047	1.2	-0.7	-0.3	0
0.58	0.074556	5.970366	8.27964	1.4	0	-0.7	0
0.585	0.074556	5.970366	8.17173	1.5	0.3	0.3	0
0.59	0.074556	6.007644	8.207047	1.5	0.7	1.5	0
0.595	0.111834	6.192072	8.061858	1.1	1.2	2.3	0
0.6	0.18639	6.266628	7.881354	0.9	1.8	3.5	0
0.605	0.149112	6.3765	7.844076	1.3	2.1	4.2	0
0.61	0.149112	6.486372	7.844076	1.6	3.2	5.7	0
0.615	0.111834	6.6708	7.80876	1	4.1	6.8	0
0.62	0.300186	6.708078	7.698888	1.1	4.2	7.9	0
0.625	0.111834	6.708078	7.626294	1.1	6	9.6	0
0.63	0.149112	6.745356	7.698888	0.8	6	10.5	0
0.635	0.260946	6.967062	7.663572	1.2	6.5	11.6	0
0.64	0.18639	6.819912	7.590978	0.9	7.4	12.9	0
0.645	0	6.6708	7.590978	0.6	7.6	13	0
0.65	0	6.782634	7.590978	0.7	6.9	13.6	0
0.655	0	6.6708	7.736166	0.4	7	13.4	0
0.66	0.037278	6.745356	7.771482	0.5	6.7	12.6	0
0.665	0.074556	6.635484	7.881354	0.2	6	11.2	0
0.67	-0.074556	6.52365	7.91667	-0.1	5.7	9.8	0
0.675	0.037278	6.3765	7.881354	-0.3	4.4	7.9	0
0.68	0.074556	6.266628	7.844076	-0.2	2.8	6	0
0.685	0.111834	6.339222	7.953948	-0.1	1.6	3.2	0
0.69	0.223668	6.303906	7.91667	-0.4	0.8	0.7	0
0.695	0.337464	6.154794	8.061858	0	-0.1	-1.4	0
0.7	0.337464	6.192072	8.17173	0.2	-1.1	-3.1	0
0.705	0.600372	6.007644	8.207047	-0.1	-2.2	-4.7	0
0.71	0.749484	6.0822	8.134453	0	-3.4	-5.5	0
0.715	0.9005581	5.785938	8.134453	-0.3	-4.6	-6.6	0
0.72	1.04967	6.119478	8.316918	-0.4	-4.2	-7.3	0
0.725	1.312578	5.676066	8.207047	-0.3	-4.2	-7.2	0
0.73	1.426374	5.823216	8.499384	0	-3.7	-7	0
0.735	1.463652	5.603472	8.389512	0	-2.3	-5.8	0
0.74	1.652004	5.603472	8.462107	-0.2	-1.4	-4.7	0
0.745	1.463652	5.344488	8.42679	-0.4	0.1	-2.5	0
0.75	1.50093	5.122782	8.207047	-0.3	0.4	-1.3	0
0.755	1.538208	5.381766	8.571979	0.4	1.3	1.4	0
0.76	1.463652	5.344488	8.717166	0.2	2.2	3.9	0
0.765	1.312578	5.050188	8.5347	-0.1	3	5.5	0
0.77	1.426374	4.975632	8.644572	-0.2	4.6	7.9	0
0.775	1.312578	4.975632	8.717166	-0.7	5.9	9.3	0
0.78	1.126188	4.828482	8.897671	-0.4	7.4	10.7	0
0.785	1.08891	4.644054	8.897671	-0.8	8.6	12.9	0
0.79	0.8632801	4.644054	8.862354	-0.7	9.2	14.4	0
0.795	0.9005581	4.681332	8.934948	-0.3	9.9	16	0
0.8	0.712206	4.606776	9.15273	-0.4	10.7	17	0
0.805	0.563094	4.534182	9.007543	-0.7	11.7	18.9	0
0.81	0.449298	4.496904	8.752482	-0.2	12.6	19.8	0
0.815	0.337464	4.644054	9.007543	-0.1	12.8	20.7	0
0.82	0.18639	4.753926	9.26064	-0.2	13.1	21.9	0
0.825	0.074556	4.38507	9.007543	-0.1	13.3	21.9	0
0.83	0	4.496904	9.042858	0	13.6	22.2	0
0.835	0.037278	4.38507	9.115453	0.3	13.2	21.9	0
0.84	-0.111834	4.422348	9.115453	0.1	13.8	21.7	0
0.845	0.074556	4.165326	9.115453	0	13.8	21.9	0
0.85	-0.111834	4.312476	9.405828	0.9	13.8	21.7	0
0.855	0.037278	4.275198	9.551017	1.1	14	21.7	0
0.86	-0.300186	4.018176	9.188046	0.4	13.8	20.5	0
0.865	-0.300186	4.23792	9.225325	0.8	13.3	19.3	0
0.87	0.260946	4.053492	9.333235	1	12.1	18.7	0
0.875	0.300186	4.165326	9.733482	1	13.2	17.9	0
0.88	-0.8632801	4.018176	9.080136	0.9	14.2	17.4	0
0.885	0.337464	3.906342	9.405828	0	11.4	17.2	0
0.89	0.149112	4.165326	9.443107	0.4	11.3	16.3	0
0.895	-0.037278	4.09077	9.551017	0.3	10.7	15.1	0
0.9	0.18639	3.612042	9.370512	0	10.5	14.1	0
0.905	-0.037278	4.128048	9.5157	0	9.7	13	0
0.91	0.449298	3.64932	9.843354	-0.2	7.8	11.9	0
0.915	-0.074556	3.869064	9.405828	-0.2	6.9	9.5	0
0.92	0.337464	3.612042	9.660889	-0.6	4.6	8.4	0
0.925	0.337464	3.390336	9.733482	-0.4	4.2	7.4	0
0.93	0.486576	3.280464	9.878671	-0.9	2.9	5.9	0
0.935	0.41202	3.537486	9.988543	-1.4	2.5	4.5	0
0.94	0.563094	2.948886	9.915949	-1.5	1.4	3	0
0.945	0.260946	3.02148	9.878671	-0.7	1.2	1.7	0
0.95	0.9378361	3.205908	10.35151	-0.7	0	1	0
0.955	0.486576	2.837052	10.09645	-0.7	0.6	0.5	0
0.96	0.8260021	2.689902	10.24164	-0.9	-0.1	0	0
0.965	0.63765	2.837052	10.09645	-0.5	0.4	0.7	0
0.97	0.600372	2.801736	10.42411	-0.4	0.6	1.5	0
0.975	0.523854	3.096036	10.13373	0	0.2	1	0
0.98	0.374742	3.280464	9.5157	0.2	-0.2	0.7	0
0.985	0.337464	4.496904	8.862354	1.1	0	0.4	0
0.99	0.374742	5.45436	8.607294	3	0	0	0
0.995	0.223668	5.970366	8.499384	2.9	0.2	0	0
1	0.037278	5.785938	8.389512	2.4	0.1	0.1	0
1.005	0.149112	5.566194	8.462107	1.8	0	0.2	0
1.01	0.223668	5.419044	8.571979	0.9	0	0.3	0
1.015	0.260946	5.30721	8.5347	0.2	0	0.2	0
1.02	0.260946	5.344488	8.607294	-0.1	-0.3	0.2	0
1.025	0.223668	5.45436	8.571979	-0.5	-0.7	0.4	0
1.03	0.18639	5.381766	8.644572	-0.7	-0.7	0.7	0
1.035	0.223668	5.30721	8.499384	-0.6	-0.7	1.2	0
1.04	0.223668	5.30721	8.5347	-0.9	-0.8	0.9	0
1.045	0.260946	5.30721	8.571979	-0.4	-1.1	1.3	0
1.05	0.260946	5.234616	8.571979	0	-1.4	1.4	0
1.055	0.260946	5.30721	8.5347	-0.2	-1.1	1.6	0
1.06	0.260946	5.344488	8.5347	-0.4	-1.3	1.1	0
1.065	0.260946	5.234616	8.607294	-0.3	-1.4	1	0
1.07	0.223668	5.30721	8.571979	-0.1	-1.6	1.1	0
1.075	0.18639	5.344488	8.5347	-0.7	-1.8	1.8	0
1.08	0.260946	5.30721	8.5347	-0.3	-2	1.6	0
1.085	0.300186	5.344488	8.5347	-0.7	-2.3	1.7	0
1.09	0.260946	5.30721	8.571979	-0.7	-2.5	1.6	0
1.095	0.300186	5.419044	8.679889	-0.7	-2.4	1.9	0
1.1	0.223668	5.419044	8.644572	-0.4	-2.8	1.8	0
1.105	0.149112	5.45436	8.571979	-0.5	-2.7	1.9	0
1.11	0.149112	5.45436	8.5347	-0.9	-3	2.1	0
1.115	0.111834	5.491638	8.462107	-1.3	-3.2	2.4	0
1.12	0.111834	5.344488	8.644572	-1.4	-3.6	2.2	0
1.125	0.074556	5.528916	8.752482	-1.4	-4.2	2.2	0
1.13	0.037278	5.528916	8.752482	-1.3	-4.7	2.1	0
1.135	0.074556	5.566194	8.679889	-1.4	-5	2.2	0
1.14	0	5.491638	8.644572	-1.6	-5.5	2.1	0
1.145	0.037278	5.381766	8.462107	-2.3	-5.9	0.8	0
1.15	0.037278	5.30721	8.5347	-2.4	-6.3	-0.2	0
1.155	0.074556	5.16006	8.42679	-2.7	-5.9	-1.4	0
1.16	0.223668	5.050188	8.462107	-2.9	-6.2	-2.8	0
1.165	0.600372	5.01291	8.42679	-2.6	-6.4	-3.2	0
1.17	0.8260021	4.975632	8.499384	-2.3	-5.6	-3.9	0
1.175	1.012392	4.975632	8.462107	-1.8	-4.9	-3.5	0
1.18	1.200744	4.975632	8.679889	-1.6	-3.8	-3	0
1.185	1.426374	5.197338	8.679889	-1.4	-3	-2.1	0
1.19	1.50093	5.234616	8.644572	-1.1	-1.9	0	0
1.195	1.349856	5.269932	8.571979	-1.6	-1	1.5	0
1.2	0.7867621	5.197338	8.679889	-2.1	-0.1	2.5	0
1.205	0.374742	5.197338	8.679889	-2.5	1.1	2.1	0
1.21	0.149112	5.269932	8.717166	-2.4	1.6	1.8	0
1.215	0	5.197338	8.607294	-2.4	1.2	1.8	0
1.22	0.037278	5.085504	8.5347	-2	0.9	0.7	0
1.225	0.18639	5.050188	8.5347	-2	0.1	0.9	0
1.23	0.300186	5.01291	8.607294	-1.4	0	0.9	0
1.235	0.523854	4.975632	8.5347	-1.4	-0.2	1.7	0
1.24	0.712206	5.050188	8.5347	-1.3	0	0.9	0
1.245	0.7867621	5.122782	8.5347	-1.4	0.5	0.4	0
1.25	0.674928	5.16006	8.571979	-1.4	1.5	0.8	0
1.255	0.486576	5.30721	8.499384	-1.2	2.7	1.1	0
1.26	0.374742	5.30721	8.607294	-1.9	2.4	1.3	0
1.265	0.18639	5.30721	8.571979	-1.7	3	0.9	0
1.27	0.18639	5.344488	8.789761	-2.2	2.8	0.7	0
1.275	0.18639	5.491638	8.717166	-2.5	1.5	0.4	0
1.28	0.374742	5.381766	8.679889	-3.3	0.4	0.5	0
1.285	0.449298	5.269932	8.5347	-3.3	0.7	1.1	0
1.29	0.563094	5.197338	8.607294	-3.4	0.7	1.1	0
1.295	0.486576	5.234616	8.571979	-3.3	0.7	1.3	0
1.3	0.486576	5.234616	8.607294	-3.2	1.1	1.4	0
1.305	0.41202	5.234616	8.571979	-4.2	1.3	0.9	0
1.31	0.337464	5.30721	8.679889	-3.3	1.1	0.9	0
1.315	0.300186	5.419044	8.717166	-2.7	1.6	0.4	0
1.32	0.223668	5.419044	8.717166	-2.7	0.9	1	0
1.325	0.223668	5.344488	8.607294	-3.1	0.7	0.7	0
1.33	0.223668	5.197338	8.571979	-3.6	0.6	0.8	0
1.335	0.260946	5.085504	8.571979	-3.2	0	0.9	0
1.34	0.260946	5.122782	8.5347	-2.7	-0.4	1.1	0
1.345	0.300186	5.16006	8.499384	-2.8	-0.7	1.2	0
1.35	0.374742	5.16006	8.499384	-2.1	-0.9	1.1	0
1.355	0.449298	5.122782	8.607294	-2.1	-0.8	2	0
1.36	0.486576	5.122782	8.571979	-1.8	-1.1	2.1	0
1.365	0.563094	5.01291	8.5347	-1.6	-0.7	2	0
1.37	0.523854	5.085504	8.571979	-1.4	-0.5	1.6	0
1.375	0.449298	5.16006	8.607294	-0.9	-0.4	1.1	0
1.38	0.449298	5.234616	8.607294	-0.4	-0.2	1.5	0
1.385	0.449298	5.234616	8.607294	-0.4	0.1	1.1	0
1.39	0.374742	5.16006	8.571979	-0.5	0	0.8	0
1.395	0.374742	5.16006	8.5347	-0.1	-0.1	1.1	0
1.4	0.374742	5.197338	8.571979	0.4	0.1	1.4	0
1.405	0.41202	5.269932	8.679889	0.4	0	1.2	0
1.41	0.41202	5.234616	8.644572	0.2	0	1.1	0
1.415	0.486576	5.197338	8.607294	0.2	0	1	0
1.42	0.41202	5.197338	8.644572	0	0.1	1.1	0
1.425	0.374742	5.197338	8.607294	0.1	0.2	1.4	0
1.43	0.374742	5.234616	8.644572	0	0.2	0.9	0
1.435	0.337464	5.197338	8.607294	0.6	0	0.7	0
1.44	0.337464	5.197338	8.644572	0.4	0.2	1.3	0
1.445	0.300186	5.16006	8.644572	0.2	0	1.4	0
1.45	0.337464	5.234616	8.571979	0.3	0	1.4	0
1.455	0.374742	5.197338	8.607294	0.4	0	1.1	0
1.46	0.41202	5.197338	8.644572	0.4	-0.3	1.1	0
1.465	0.449298	5.085504	8.571979	0.3	-0.3	1.1	0
1.47	0.41202	5.16006	8.571979	0.4	0	1.4	0
1.475	0.337464	5.197338	8.607294	0.7	0	1.3	0
1.48	0.41202	5.234616	8.571979	0.7	0	1.4	0
1.485	0.41202	5.16006	8.607294	0.6	-0.6	1.1	0
1.49	0.449298	5.197338	8.607294	0.5	-0.3	0.9	0
1.495	0.486576	5.197338	8.679889	0.3	-0.2	0.9	0
1.5	0.41202	5.344488	8.752482	0.4	-0.1	1.4	0
1.505	0.337464	5.344488	8.644572	0.5	-0.3	1.1	0
1.51	0.374742	5.344488	8.679889	0.2	-0.6	1	0
1.515	0.41202	5.344488	8.644572	0	-0.5	0.7	0
1.52	0.41202	5.269932	8.679889	0	-0.2	1.1	0
1.525	0.337464	5.344488	8.607294	-0.4	-0.7	1.6	0
1.53	0.41202	5.344488	8.607294	-0.7	-0.7	0.9	0
1.535	0.449298	5.269932	8.607294	-0.4	-0.7	0.9	0
1.54	0.449298	5.234616	8.607294	-0.2	-0.6	0.7	0
1.545	0.41202	5.269932	8.607294	-0.2	-0.7	0.2	0
1.55	0.374742	5.197338	8.679889	-0.5	-0.6	0.9	0
1.555	0.41202	5.197338	8.644572	-0.3	-0.4	0.3	0
1.56	0.374742	5.16006	8.644572	0.1	-0.7	0.4	0
1.565	0.374742	5.197338	8.571979	0	-0.8	0.4	0
1.57	0.449298	5.197338	8.679889	-0.2	-0.7	0.2	0
1.575	0.523854	5.122782	8.607294	-0.2	-0.7	0	0
1.58	0.449298	5.122782	8.644572	0	-0.6	0.3	0
1.585	0.41202	5.197338	8.571979	0.1	-0.5	0.2	0
1.59	0.41202	5.16006	8.607294	-0.2	-0.4	0	0
1.595	0.374742	5.085504	8.607294	-0.3	-0.1	0.9	0
1.6	0.449298	5.085504	8.571979	-0.2	-0.3	0.7	0
1.605	0.374742	5.234616	8.607294	-0.2	-0.7	0.3	0
1.61	0.374742	5.085504	8.571979	0.3	-0.7	0.5	0
1.615	0.374742	5.16006	8.571979	0	-0.8	0.9	0
1.62	0.41202	5.197338	8.644572	-0.2	-0.8	0.7	0
1.625	0.374742	5.197338	8.499384	0	-0.8	0.7	0
1.63	0.449298	5.234616	8.644572	0.4	-0.7	0.6	0
1.635	0.486576	5.197338	8.607294	0.5	-0.9	0.9	0
1.64	0.449298	5.197338	8.679889	0.1	-1.1	0.7	0
1.645	0.41202	5.269932	8.607294	0.2	-1.1	0.7	0
1.65	0.41202	5.234616	8.679889	0.2	-0.9	0.8	0
1.655	0.523854	5.269932	8.644572	0.2	-0.7	0.9	0
1.66	0.523854	5.234616	8.679889	-0.2	-0.1	0.8	0
1.665	0.374742	5.234616	8.679889	-0.2	-0.4	0.5	0
1.67	0.449298	5.234616	8.679889	-0.2	-0.2	0.7	0
1.675	0.449298	5.234616	8.644572	-0.4	-0.4	0	0
1.68	0.486576	5.234616	8.679889	-0.4	-0.2	0	0
1.685	0.523854	5.234616	8.679889	-0.7	0	-0.2	0
1.69	0.486576	5.234616	8.571979	-0.6	0	0.1	0
1.695	0.449298	5.234616	8.644572	-0.7	0.1	0	0
1.7	0.449298	5.269932	8.679889	-0.9	0.4	-0.7	0
1.705	0.486576	5.269932	8.644572	-0.7	0.7	-0.6	0
1.71	0.523854	5.16006	8.679889	0	0.8	-0.5	0
1.715	0.523854	5.16006	8.644572	-0.7	0.7	-1	0
1.72	0.486576	5.197338	8.644572	-0.4	1.1	-1.4	1
1.725	0.41202	5.16006	8.607294	-0.3	1.2	-1.8	1
1.73	0.523854	5.197338	8.679889	-0.7	1.1	-1.6	1
1.735	0.449298	5.269932	8.717166	-0.4	1.1	-1.4	1
1.74	0.523854	5.234616	8.679889	-0.1	1.3	-1.5	1
1.745	0.523854	5.269932	8.644572	-0.2	1.9	-1.6	1
1.75	0.449298	5.234616	8.679889	-0.3	1.9	-2.1	1
1.755	0.486576	5.16006	8.644572	-0.4	1.6	-2.3	1
1.76	0.41202	5.16006	8.644572	-0.7	1.5	-2.3	1
1.765	0.449298	5.234616	8.644572	-0.6	1.6	-2.1	1
1.77	0.523854	5.16006	8.717166	-0.6	1.4	-2.4	1
1.775	0.449298	5.16006	8.607294	-0.2	1.6	-2.2	1
1.78	0.486576	5.122782	8.679889	-0.2	1.8	-2.3	1
1.785	0.41202	5.122782	8.679889	0	1.4	-2.3	1
1.79	0.337464	5.197338	8.679889	0	1.4	-1.9	1
1.795	0.486576	5.234616	8.607294	0	1.3	-2.1	1
1.8	0.486576	5.16006	8.644572	-0.2	1.4	-2	1
1.805	0.374742	5.197338	8.571979	-0.4	1.4	-2.1	1
1.81	0.449298	5.16006	8.644572	-0.3	1.2	-2.1	1
1.815	0.337464	5.16006	8.5347	-0.2	1.5	-2.3	1
1.82	0.300186	5.197338	8.5347	-0.1	1.4	-2.2	1
1.825	0.300186	5.269932	8.571979	-0.4	1.4	-1.5	1
1.83	0.337464	5.197338	8.644572	-0.6	1.4	-2.1	1
1.835	0.41202	5.122782	8.607294	-0.6	1	-1.9	1
1.84	0.374742	5.197338	8.607294	-0.7	1.1	-1.4	1
1.845	0.374742	5.197338	8.607294	-0.4	1.1	-1.4	1
1.85	0.337464	5.16006	8.571979	-0.5	1.3	-1.7	1
1.855	0.300186	5.16006	8.571979	-0.4	0.9	-1.6	1
1.86	0.300186	5.197338	8.607294	-0.3	0.7	-1.3	1
1.865	0.374742	5.122782	8.5347	-0.5	0.7	-1.6	1
1.87	0.300186	5.16006	8.571979	-0.2	0.4	-1.6	1
1.875	0.300186	5.122782	8.5347	-0.2	0.4	-1.4	1
1.88	0.41202	5.085504	8.462107	0	0.5	-1.6	1
1.885	0.41202	5.122782	8.5347	-0.5	0.4	-1.2	1
1.89	0.449298	5.050188	8.571979	-0.3	0.1	-1.3	1
1.895	0.486576	5.050188	8.5347	0	0	-1.5	1
1.9	0.41202	5.085504	8.571979	0.4	0.2	-1.6	1
1.905	0.337464	5.085504	8.5347	0	0.4	-1.6	1
1.91	0.300186	5.122782	8.571979	-0.7	0.2	-1.6	1
1.915	0.337464	5.085504	8.499384	-1.1	-0.2	-1.4	1
1.92	0.374742	5.085504	8.5347	-0.7	-0.6	-1	1
1.925	0.374742	5.16006	8.607294	-0.8	-1.1	-1.4	1
1.93	0.374742	5.197338	8.679889	-1.1	-1.1	-1.4	1
1.935	0.337464	5.30721	8.789761	-1.5	-1.1	-1.5	1
1.94	0.41202	5.344488	8.679889	-1.3	-0.7	-1.6	1
1.945	0.449298	5.381766	8.644572	-1.9	-1.2	-2	1
1.95	0.374742	5.269932	8.679889	-2.5	-1.4	-2.1	1
1.955	0.374742	5.30721	8.644572	-2.8	-1.4	-1.6	1
1.96	0.41202	5.234616	8.717166	-3.2	-1.1	-2.1	1
1.965	0.41202	5.197338	8.679889	-3.2	-1	-2.2	1
1.97	0.300186	5.197338	8.717166	-2.8	-1.1	-1.9	1
1.975	0.41202	5.16006	8.679889	-3.2	-1.4	-1.9	1
1.98	0.449298	5.269932	8.752482	-3.2	-1.1	-1.7	1
1.985	0.337464	5.269932	8.679889	-3	-0.5	-2	1
1.99	0.300186	5.197338	8.717166	-3	-0.2	-2.2	1
1.995	0.260946	5.234616	8.644572	-3	-0.7	-2.1	1
2	0.374742	5.234616	8.644572	-2.8	-0.7	-1.8	1
2.005	0.260946	5.197338	8.571979	-3.2	-0.9	-1	1
2.01	0.223668	5.16006	8.644572	-3.5	-1	-0.8	1
2.015	0.223668	5.197338	8.607294	-3.8	-0.8	-1.4	1
2.02	0.260946	5.122782	8.607294	-3.4	-1	-1.1	1
2.025	0.260946	5.050188	8.644572	-3.7	-1.2	-0.9	1
2.03	0.18639	5.050188	8.717166	-3.6	-1.4	-0.4	1
2.035	0.18639	5.085504	8.644572	-4.1	-1.6	-0.4	1
2.04	0.300186	5.085504	8.679889	-4.1	-1.8	-0.3	1
2.045	0.260946	5.122782	8.644572	-3.6	-1.7	-0.4	1
2.05	0.149112	5.085504	8.644572	-4.2	-1.6	-0.3	1
2.055	0.223668	5.01291	8.571979	-4.4	-1.6	0	1
2.06	0.18639	5.085504	8.717166	-4.7	-1.8	0.1	1
2.065	0.300186	5.16006	8.679889	-4.4	-2.3	0	1
2.07	0.41202	5.16006	8.717166	-4.6	-2.2	-0.1	1
2.075	0.449298	5.050188	8.679889	-5	-1.8	0.2	1
2.08	0.41202	5.050188	8.717166	-4.6	-1.3	0.1	1
2.085	0.449298	5.050188	8.717166	-4.7	-1.6	0	1
2.09	0.41202	5.085504	8.789761	-4.6	-1.8	0.2	1
2.095	0.523854	5.16006	8.752482	-4.4	-1.1	0	1
2.1	0.563094	5.16006	8.717166	-3.7	-0.7	-0.4	1
2.105	0.563094	5.085504	8.752482	-3.2	-0.1	-0.8	1
2.11	0.486576	5.085504	8.825076	-2.8	0.2	-0.9	1
2.115	0.486576	5.085504	8.825076	-2.8	0.2	-1	1
2.12	0.523854	5.050188	8.789761	-2.3	0.6	-1.1	1
2.125	0.486576	4.975632	8.752482	-2.1	0.5	-1.1	1
2.13	0.449298	5.050188	8.789761	-1.8	0.3	-1.2	1
2.135	0.374742	4.975632	8.789761	-1.4	0.5	-1.1	1
2.14	0.374742	5.085504	8.789761	-1.1	0.8	-1.3	1
2.145	0.300186	5.050188	8.752482	-0.7	0.8	-0.9	1
2.15	0.18639	5.050188	8.717166	-0.4	1.2	-1	1
2.155	0.149112	5.01291	8.717166	-0.1	0.8	-0.9	1
2.16	0.149112	5.050188	8.679889	-0.5	0.7	-0.5	1
2.165	0.223668	5.01291	8.717166	-0.9	0.3	0	1
2.17	0.074556	5.050188	8.679889	-1.2	0.2	0	1
2.175	0.111834	5.01291	8.717166	-0.9	0	0.2	1
2.18	0.149112	5.01291	8.644572	-0.9	-0.6	0.6	1
2.185	0.260946	5.01291	8.752482	-1.1	-0.5	1	1
2.19	0.260946	5.01291	8.717166	-1.4	-1.1	1.1	1
2.195	0.260946	5.01291	8.752482	-1.4	-1.2	1.6	1
2.2	0.300186	5.050188	8.752482	-2.1	-1.1	1.2	1
2.205	0.260946	5.085504	8.752482	-2	-1	1.6	1
2.21	0.260946	5.085504	8.717166	-1.7	-1.3	1.7	1
2.215	0.337464	5.01291	8.789761	-2.2	-1.4	1.6	1
2.22	0.374742	5.085504	8.825076	-2.5	-1.2	2	1
2.225	0.374742	5.050188	8.752482	-2.3	-1.3	1.8	1
2.23	0.374742	5.085504	8.752482	-2.1	-1.5	2	1
2.235	0.41202	5.050188	8.752482	-1.7	-1.5	2.1	1
2.24	0.41202	5.050188	8.789761	-1.6	-1.3	1.8	1
2.245	0.41202	4.975632	8.789761	-1.6	-1.2	2.1	0
2.25	0.449298	5.050188	8.789761	-1.2	-1.1	1.7	0
2.255	0.449298	4.975632	8.752482	-1.1	-0.8	1.5	0
2.26	0.486576	5.050188	8.679889	-0.7	-0.7	1.1	0
2.265	0.486576	5.01291	8.752482	-0.2	-0.5	0.9	0
2.27	0.449298	5.050188	8.752482	-0.1	-0.2	0.7	0
2.275	0.523854	4.975632	8.752482	0.2	0	0.7	0
2.28	0.486576	4.938354	8.825076	0.7	0.2	0.3	0
2.285	0.41202	5.01291	8.717166	0.8	0.8	0	0
2.29	0.449298	5.01291	8.752482	1.1	1	0	0
2.295	0.486576	5.01291	8.717166	1.5	0.8	-0.3	0
2.3	0.449298	4.938354	8.752482	2	0.7	0.1	0
2.305	0.41202	4.975632	8.717166	2.3	1.1	-0.4	0
2.31	0.41202	4.938354	8.789761	2.8	1.4	-0.4	0
2.315	0.374742	4.975632	8.679889	3.2	1.6	-0.2	0
2.32	0.337464	5.01291	8.789761	3.5	1.3	-0.3	0
2.325	0.337464	5.01291	8.717166	3.5	1.3	0.2	0
2.33	0.337464	4.975632	8.717166	4.3	1.8	0.5	0
2.335	0.41202	4.975632	8.789761	4.7	1.6	0.3	0
2.34	0.41202	4.903038	8.825076	4.7	1.7	0.4	0
2.345	0.374742	4.975632	8.789761	5.1	2.3	0.5	0
2.35	0.337464	4.903038	8.862354	6.3	1.6	0.8	0
2.355	0.374742	4.975632	8.897671	7.6	1.5	0.9	0
2.36	0.41202	5.050188	8.825076	8.8	1.6	0.7	0
2.365	0.449298	5.122782	8.825076	9.5	1.8	1.2	0
2.37	0.449298	5.122782	8.862354	10.8	2.3	1.1	0
2.375	0.486576	5.122782	8.970264	12	2.8	1.3	0
2.38	0.486576	4.938354	8.970264	13.3	3.1	0.9	0
2.385	0.41202	4.791204	9.042858	14.8	3.4	1	0
2.39	0.374742	4.753926	9.080136	16.8	3.7	0.6	0
2.395	0.300186	4.606776	9.15273	19.6	4.2	0.7	0
2.4	0.18639	4.312476	9.405828	22.4	4.9	0.8	0
2.405	0.18639	4.053492	9.696204	26.8	5.1	1.6	0
2.41	0.9005581	3.574764	10.42411	31.7	6.3	2.4	0
2.415	-0.41202	3.574764	10.56929	41	10.1	2.1	0
2.42	0.9005581	3.133314	11.25992	54.5	8.5	1.7	0
2.425	1.612764	3.243186	11.58561	68.4	12.7	0.3	0
2.43	0.074556	3.243186	11.62289	82.9	19.3	0.4	0
2.435	-0.260946	3.684636	11.76808	97.7	21	1.4	0
2.44	0.712206	3.833748	11.87599	112.2	18.6	2.1	0
2.445	1.463652	3.94362	11.87599	126.6	19.6	3.3	0
2.45	1.04967	3.574764	11.36783	141.1	23.4	4.6	0
2.455	0.712206	3.94362	11.4777	161.3	29.9	5.1	0
2.46	0.674928	4.018176	11.25992	175	34.9	5.8	0
2.465	-0.149112	4.71861	11.25992	186.9	38.5	7.2	0
2.47	0.260946	5.823216	12.09377	197.4	39.4	9.3	0
2.475	0.712206	5.269932	11.07745	201.8	42.2	10.7	0
2.48	0.149112	5.566194	10.16905	208.1	46.9	13.2	0
2.485	-0.9005581	5.785938	9.588294	215.3	51	12.9	0
2.49	-2.664396	6.6708	10.09645	223.3	52.6	12.8	0
2.495	-2.215098	7.114213	10.06114	227.5	43.1	16.4	0
2.5	-0.111834	7.961796	10.78708	226.8	32.6	20.7	0
2.505	-1.426374	8.772102	11.58561	223.5	32.1	21.5	0
2.51	-3.978936	7.555662	10.53202	217.7	30.5	21.5	0
2.515	-3.566916	5.528916	8.825076	211.6	11.1	30.2	0
2.52	-2.215098	6.007644	9.007543	213.5	-5.1	36	0
2.525	-1.801116	7.186806	9.225325	216.2	-16.4	39.4	0
2.53	-1.801116	9.472536	9.660889	215.4	-25	41.7	0
2.535	-2.252376	6.929784	9.443107	207.9	-33.3	43.1	0
2.54	-3.716028	3.133314	9.733482	196.7	-41.2	43.6	0
2.545	-4.35564	1.36359	10.85967	189.2	-48.5	41.9	0
2.55	-4.504752	-0.109872	12.74908	178.8	-56.9	39.1	0
2.555	-4.504752	-0.5886	14.31083	164.2	-63.9	31.4	0
2.56	-3.341286	3.205908	16.09036	144.7	-66.9	18.9	0
2.565	-0.449298	9.068364	20.44797	116.9	-62.7	0	0
2.57	-0.18639	7.704774	22.00972	70.1	-42.9	-22.3	0
2.575	-1.538208	4.202604	20.23018	5.3	-16.1	-46.6	0
2.58	-3.490398	-0.516006	17.03408	-37.6	-1.5	-61.7	0
2.585	-4.730382	-4.791204	13.47502	-64.8	-0.4	-69.6	0
2.59	-4.54203	-7.00434	11.04017	-80.9	-10.4	-70.8	0
2.595	-3.152934	-7.29864	10.06114	-83	-24	-68.4	0
2.6	-1.012392	-6.044922	10.42411	-82.3	-34.9	-64.6	0
2.605	1.238022	-4.09077	11.51302	-84	-38.5	-60.7	0
2.61	2.852748	-2.395602	12.6392	-90.1	-33.6	-57.4	0
2.615	3.490398	-1.36359	13.21996	-100.4	-22.4	-54.1	0
2.62	3.341286	-0.9201781	13.29255	-113.6	-8.7	-50.4	0
2.625	2.852748	-0.810306	12.85699	-130.7	4.9	-42.4	0
2.63	2.36421	-0.663156	12.42142	-143	12.4	-35.1	0
2.635	2.064024	-0.257022	11.84067	-152.6	15.6	-27.4	0
2.64	1.989468	0.516006	11.58561	-161	17.2	-19.4	0
2.645	1.95219	1.436184	11.36783	-168.6	17.4	-11.9	0
2.65	1.989468	2.395602	11.25992	-177.1	18.2	-4.3	0
2.655	1.875672	3.16863	11.07745	-183.6	19.3	-0.6	0
2.66	1.689282	3.869064	10.96758	-189.6	21.1	2.3	0
2.665	1.463652	4.459626	10.53202	-194.6	22.7	4.7	0
2.67	1.238022	5.01291	9.988543	-198.4	24.5	6.3	0
2.675	0.975114	5.638788	9.405828	-200.7	25.9	8.1	0
2.68	0.9378361	6.22935	8.934948	-201.3	26.5	8.9	0
2.685	0.9378361	6.782634	8.389512	-200	27.8	10.7	0
2.69	0.9378361	7.371234	7.881354	-197	28.9	11.8	0
2.695	0.975114	7.74009	7.408512	-192.3	30.8	13.3	0
2.7	1.08891	8.108947	7.118136	-186.8	32.9	15.7	0
2.705	1.200744	8.587674	6.972948	-179.7	35	17.8	0
2.71	1.312578	9.215514	7.08282	-171.5	38.1	20.5	0
2.715	1.389096	9.806076	7.19073	-165.3	41.3	22	0
2.72	1.349856	10.2848	7.263324	-160.2	44.5	23.4	0
2.725	1.2753	10.61638	7.010226	-155.3	47.9	24.6	0
2.73	1.163466	10.65366	6.717888	-150.8	49.8	25.2	0
2.735	0.9378361	10.68898	6.174414	-146.8	51.4	25.5	0
2.74	0.63765	10.72625	5.73885	-141.9	52	25.4	0
2.745	0.260946	10.8734	5.193414	-133.9	51.2	23.5	0
2.75	0	11.09511	4.86576	-127.4	49.2	21.3	0
2.755	-0.18639	11.46397	4.612662	-120.9	46.3	18.6	0
2.76	-0.300186	12.01725	4.612662	-114.3	43.6	15.2	0
2.765	-0.300186	12.75496	4.75785	-107.8	39.4	10.5	0
2.77	-0.223668	13.78697	5.010948	-102.5	34.9	4.9	0
2.775	-0.111834	14.70912	5.22873	-100.8	31.9	0.1	0
2.78	0	15.15056	5.193414	-101.7	28.6	-3.5	0
2.785	0.149112	15.22512	4.720572	-104.1	24.7	-7.3	0
2.79	0.337464	14.89158	3.849444	-106.9	20.5	-9.8	0
2.795	0.712206	14.37558	2.79585	-107.5	15.1	-11.5	0
2.8	1.163466	13.78697	1.779534	-105	11.6	-12.6	0
2.805	1.689282	13.41812	1.269414	-99.6	9.5	-12.5	0
2.81	2.101302	13.38084	0.906444	-92.9	9.3	-11.7	0
2.815	2.401488	13.63982	0.72594	-85.5	10.1	-10.3	0
2.82	2.552562	13.63982	0.761256	-77	12.8	-7.7	0
2.825	2.401488	13.56527	0.580752	-70.4	15.1	-6.1	0
2.83	2.17782	12.75496	0.616068	-65.1	17	-3.5	0
2.835	-4.053492	10.8734	-2.941038	-56.9	13.2	-0.2	0
2.84	-5.030568	8.51508	-9.405828	-30.1	-23.2	14.7	0
2.845	-0.18639	11.50124	-8.316918	12.3	-58.8	36.6	0
2.85	4.918734	16.55143	-5.193414	41.5	-81.3	52	0
2.855	5.893848	19.64747	-4.575384	68.5	-70.6	57.2	0
2.86	2.478006	18.76261	-4.13982	81.4	-48.2	56.7	0
2.865	-0.600372	11.68567	3.994632	90.7	-36.3	54.8	0
2.87	-2.81547	14.81899	16.34346	96.8	-28.7	47.8	0
2.875	-3.45312	11.8701	18.56052	77.9	-27.4	32.3	0
2.88	-5.556384	5.050188	12.23896	48.7	-25.8	10.2	0
2.885	-4.879494	-0.700434	6.137136	48.7	-28.8	-3.7	0
2.89	-0.7867621	0.516006	7.118136	71.2	-32.9	-11.8	0
2.895	2.17782	4.791204	10.96758	91.4	-31.2	-18.4	0
2.9	2.664396	7.520346	12.31155	96.8	-25.6	-23.1	0
2.905	4.467474	8.921214	11.7308	92.8	-22.7	-22.4	0
2.91	4.99329	8.921214	10.96758	85.4	-19.7	-16.6	0
2.915	1.612764	9.437221	11.76808	76	-15.6	-7.1	0
2.92	-1.389096	12.53326	12.78439	68.4	-23.8	0.9	0
2.925	-0.449298	12.93939	12.09377	52.9	-33.4	5.1	0
2.93	-2.13858	6.635484	8.316918	32.5	-28.6	2.6	0
2.935	-0.8632801	3.058758	7.118136	28.9	-28.1	-1.6	0
2.94	0.523854	3.79647	8.27964	35	-31	-2.4	0
2.945	0.300186	5.93505	9.370512	38.2	-30.9	-1.4	0
2.95	0.223668	8.809381	10.09645	37	-31.3	-0.1	0
2.955	1.538208	9.399942	9.988543	30.1	-32.9	0.9	0
2.96	1.989468	7.483068	9.15273	20.7	-26.8	2.8	0
2.965	1.989468	5.93505	9.15273	14.8	-20.4	5.8	0
2.97	1.875672	6.6708	9.988543	13.7	-16.3	3.5	0
2.975	3.0411	9.288109	11.22264	8.8	-10	1.8	0
2.98	1.989468	6.192072	8.752482	-1.1	-3.5	1.9	0
2.985	-0.260946	4.753926	8.499384	-3.5	-0.7	2.1	0
2.99	-0.223668	5.491638	9.225325	-0.4	0.7	0.2	0
2.995	0.374742	5.491638	8.934948	-0.9	-0.6	0.7	0
3	0.337464	5.491638	8.825076	-1.1	-0.9	1.9	0
3.005	0.337464	5.566194	8.679889	-0.6	-0.9	1.2	0
3.01	0.449298	5.491638	8.679889	-0.3	0.2	0.7	0
3.015	0.41202	5.45436	8.644572	-0.7	1.9	0	0
3.02	0.374742	5.381766	8.607294	-0.9	1	-0.3	0
3.025	0.337464	5.45436	8.679889	-1.4	0.6	-1.1	0
3.03	0.449298	5.30721	8.752482	-1.2	1.1	-1.9	0
3.035	0.449298	5.269932	8.752482	-0.7	1.8	-2.9	0
3.04	0.374742	5.234616	8.679889	-0.7	2.8	-3.7	0
3.045	0.300186	5.122782	8.717166	-0.6	3	-3.9	0
3.05	0.260946	5.197338	8.752482	-0.1	3.8	-4.6	0
3.055	0.260946	5.085504	8.644572	0.2	3.1	-3.1	0
3.06	0.074556	5.122782	8.717166	0.6	3.1	-2.3	0
3.065	0.074556	5.197338	8.644572	1	3.2	-3.7	0
3.07	0	5.197338	8.679889	1.2	3.2	-3.9	0
3.075	-0.037278	5.234616	8.571979	1.1	2.8	-3.5	0
3.08	-0.037278	5.197338	8.607294	1.3	2.5	-3.2	0
3.085	-0.074556	5.269932	8.5347	0.9	2.1	-2.3	0
3.09	-0.074556	5.197338	8.644572	0.9	1.7	-1.6	0
3.095	-0.074556	5.234616	8.571979	1	1.3	-1.8	0
3.1	-0.074556	5.269932	8.571979	0.9	0.9	-2.1	0
3.105	-0.037278	5.269932	8.5347	0.4	0.7	-1.1	0
3.11	0.037278	5.269932	8.644572	0.7	0.4	-0.9	0
3.115	0.074556	5.269932	8.679889	0.7	0.2	-0.8	0
3.12	0.149112	5.234616	8.717166	0.3	0	-0.7	0
3.125	0.111834	5.197338	8.607294	0.9	0.2	-0.4	0
3.13	0.111834	5.234616	8.607294	0.9	0	-0.7	0
3.135	0.074556	5.234616	8.679889	0.9	-0.1	-0.7	0
3.14	0.111834	5.234616	8.644572	0.8	-0.1	-0.1	0
3.145	0.111834	5.269932	8.607294	1.1	0	-0.2	0
3.15	0.074556	5.234616	8.607294	1	-0.1	0	0
3.155	0.074556	5.16006	8.571979	0.9	-0.4	0	0
3.16	0.111834	5.197338	8.644572	0.7	-0.9	-0.1	0
3.165	0.111834	5.197338	8.5347	0.8	-0.8	0	0
3.17	0	5.234616	8.607294	0.8	-0.7	0	0
3.175	0	5.30721	8.499384	0.7	-0.7	0.2	0
3.18	0	5.30721	8.5347	0.2	-1	0.8	0
3.185	0	5.234616	8.5347	0	-1.1	0.5	0
3.19	-0.037278	5.234616	8.571979	-0.2	-1.2	1.1	0
3.195	0	5.30721	8.5347	-0.4	-1.4	1.5	0
3.2	-0.037278	5.269932	8.607294	-1.1	-1.6	2.1	0
3.205	-0.037278	5.30721	8.644572	-1.6	-2.3	2	0
3.21	0.037278	5.234616	8.644572	-1.6	-2.8	1.4	0
3.215	0.037278	5.197338	8.644572	-1.7	-2.3	1.8	0
3.22	0.074556	5.197338	8.607294	-2.1	-2.7	2.1	0
3.225	0.037278	5.269932	8.571979	-2.4	-2.5	2	0
3.23	0.074556	5.234616	8.717166	-3	-2.8	2.5	0
3.235	0.111834	5.16006	8.571979	-3	-3.7	3	0
3.24	0.111834	5.122782	8.644572	-3.2	-3.9	3.5	0
3.245	0.111834	5.197338	8.607294	-3.2	-4.2	3.4	0
3.25	0.074556	5.197338	8.571979	-4	-4.4	3.7	0
3.255	0.074556	5.234616	8.571979	-4.4	-4.9	4.2	0
3.26	0.074556	5.197338	8.644572	-4.7	-5.5	4.9	0
3.265	0.074556	5.16006	8.607294	-5.1	-5.9	4.8	0
3.27	0.074556	5.16006	8.644572	-5.4	-6	5.3	0
3.275	0	5.197338	8.644572	-5.8	-5.7	5.7	0
3.28	0.074556	5.16006	8.679889	-6	-6	5.5	0
3.285	0.074556	5.197338	8.679889	-6.1	-6.7	5.6	0
3.29	0.074556	5.197338	8.717166	-6	-6.5	5.7	0
3.295	0.18639	5.122782	8.679889	-5.8	-6.3	6.1	0
3.3	0.18639	5.197338	8.752482	-5.8	-6.3	6.5	0
3.305	0.149112	5.16006	8.679889	-6.2	-6	6	0
3.31	0.260946	5.16006	8.679889	-6.2	-5.6	6.1	0
3.315	0.223668	5.16006	8.679889	-6.5	-5.8	5.8	0
3.32	0.260946	5.122782	8.679889	-6.3	-5.6	5.8	0
3.325	0.223668	5.122782	8.679889	-5.8	-4.4	5.6	0
3.33	0.300186	5.085504	8.717166	-6	-4.4	5.7	0
3.335	0.300186	5.122782	8.679889	-5.4	-4.4	5.5	0
3.34	0.300186	5.197338	8.752482	-4.7	-4.1	4.6	0
3.345	0.374742	5.16006	8.644572	-4.3	-3.9	4.4	0
3.35	0.449298	5.122782	8.789761	-4.3	-3.5	3.8	0
3.355	0.449298	5.050188	8.717166	-3.4	-3.6	3.3	0
3.36	0.449298	5.122782	8.752482	-3.4	-2.5	2.8	0
3.365	0.449298	5.122782	8.717166	-2.3	-1.8	2.2	0
3.37	0.337464	5.122782	8.789761	-2.2	-1.6	1.3	0
3.375	0.374742	5.01291	8.717166	-2.1	-0.4	1.1	0
3.38	0.337464	5.085504	8.644572	-2.1	-0.1	1.1	0
3.385	0.18639	5.085504	8.607294	-2.1	-0.3	1.3	0
3.39	0.223668	5.122782	8.644572	-2.3	-0.7	1	0
3.395	0.18639	5.085504	8.571979	-2.1	-0.4	0.7	0
3.4	0.223668	5.122782	8.644572	-1.9	-0.4	1.5	0
3.405	0.223668	5.122782	8.607294	-2.1	-0.7	1.5	0
3.41	0.223668	5.16006	8.644572	-2.3	-0.6	1.4	0
3.415	0.223668	5.16006	8.679889	-2.6	-0.8	1.3	0
3.42	0.260946	5.122782	8.644572	-2.8	-0.9	1.5	0
3.425	0.260946	5.122782	8.644572	-2.5	-0.9	1.5	0
3.43	0.300186	5.122782	8.717166	-2.9	-0.3	2.2	0
3.435	0.260946	5.122782	8.717166	-2.9	-0.2	1.5	0
3.44	0.260946	5.16006	8.717166	-2.7	-0.7	2.1	0
3.445	0.260946	5.122782	8.679889	-2.8	-0.9	1.8	0
3.45	0.300186	5.050188	8.752482	-2.3	-0.8	1.9	0
3.455	0.260946	5.085504	8.644572	-1.8	-0.6	2.4	0
3.46	0.260946	4.975632	8.752482	-2	-0.6	2.2	0
3.465	0.260946	5.01291	8.717166	-2.3	-0.4	2.1	0
3.47	0.300186	5.085504	8.717166	-2.1	-0.7	1.7	0
3.475	0.300186	5.050188	8.717166	-1.7	-1.1	2.1	0
3.48	0.374742	5.085504	8.789761	-2	-1	2.1	0
3.485	0.337464	5.01291	8.717166	-1.6	-0.9	2.1	0
3.49	0.300186	5.085504	8.679889	-1.4	-1	2.2	0
3.495	0.300186	5.050188	8.717166	-1.4	-0.9	2.2	0
3.5	0.260946	5.085504	8.789761	-1.4	-1	1.9	0
3.505	0.260946	5.085504	8.717166	-1.3	-0.9	2.3	0
3.51	0.337464	5.122782	8.679889	-1.1	-1.1	2.4	0
3.515	0.337464	5.16006	8.679889	-1.1	-1	2.3	0
3.52	0.260946	5.085504	8.717166	-1.8	-0.9	2.3	0
3.525	0.337464	5.122782	8.679889	-1.5	-1	2.1	0
3.53	0.337464	5.050188	8.752482	-1.2	-1.1	2.2	0
3.535	0.337464	5.122782	8.717166	-1.1	-1.2	2.3	0
3.54	0.337464	5.122782	8.717166	-1.1	-1.1	2.8	0
3.545	0.337464	5.122782	8.679889	-1.2	-1.3	2.5	0
3.55	0.337464	5.085504	8.717166	-0.9	-1.4	2.5	0
3.555	0.337464	5.085504	8.717166	-1.1	-0.7	2.5	0
3.56	0.337464	5.01291	8.717166	-1	-0.4	2.9	0
3.565	0.374742	5.01291	8.717166	-0.7	-0.7	2.8	0
3.57	0.337464	4.975632	8.679889	-0.4	-0.7	3.2	0
3.575	0.300186	5.01291	8.789761	0.1	-0.2	2.5	0
3.58	0.337464	4.938354	8.825076	0	0	2.3	0
3.585	0.374742	4.975632	8.717166	0.6	0	2.2	0
3.59	0.337464	4.903038	8.789761	0.9	0	2	0
3.595	0.337464	4.903038	8.752482	1.2	0.4	1.9	0
3.6	0.374742	4.86576	8.825076	2	0.9	1.8	0
3.605	0.337464	4.903038	8.752482	2.6	1	1.7	0
3.61	0.41202	5.01291	8.825076	3.3	1.3	2.3	0
3.615	0.300186	5.01291	8.752482	3.9	0.9	1.9	0
3.62	0.337464	5.050188	8.789761	5.1	1	1.7	0
3.625	0.374742	5.050188	8.825076	5.7	1.2	1.4	0
3.63	0.449298	5.01291	8.825076	6.4	1.1	1	0
3.635	0.486576	4.903038	8.862354	7.2	1.3	1	0
3.64	0.41202	4.791204	8.897671	8.4	2.2	0.9	0
3.645	0.337464	4.681332	8.970264	9.9	2.3	1.3	0
3.65	0.260946	4.71861	8.934948	11.8	2.5	1.3	0
3.655	0.18639	4.71861	9.007543	13.9	2.3	1.4	0
3.66	0.18639	4.791204	8.970264	15.9	2.5	1.4	0
3.665	0.111834	4.828482	9.042858	17.7	2.3	1.4	0
3.67	0.300186	4.791204	9.115453	19.3	2.3	1.6	0
3.675	0.374742	4.644054	9.297918	21.3	2.5	1.6	0
3.68	0.600372	4.569498	9.405828	25.3	3.3	1.3	0
3.685	1.012392	4.053492	9.843354	30	5.4	0.3	0
3.69	0.037278	4.23792	9.878671	36.4	10.2	0.4	0
3.695	-0.300186	4.018176	10.20632	43.1	11.8	0.6	0
3.7	1.463652	3.79647	10.64189	52	8.8	-0.4	0
3.705	1.50093	3.721914	10.78708	66.7	12.3	-2.4	0
3.71	0.449298	3.833748	10.60461	78.7	18.2	-3.9	0
3.715	0.975114	4.053492	10.6772	90.8	20.8	-4.9	0
3.72	1.349856	4.128048	11.04017	103.1	23.1	-5.5	0
3.725	0.9378361	4.09077	11.7308	115.6	26	-7.1	0
3.73	0.523854	3.684636	11.25992	130.4	24.9	-8.1	0
3.735	0.8632801	3.833748	11.51302	143.5	23.4	-8.2	0
3.74	1.04967	3.94362	11.36783	158	23.8	-8.9	0
3.745	0.18639	4.053492	11.15005	172.9	26	-10.9	0
3.75	0.41202	4.534182	11.22264	188.1	25.6	-11.6	0
3.755	0.712206	5.676066	12.6392	201.5	25.1	-12	0
3.76	1.08891	4.86576	11.7308	210.7	24.9	-12.9	0
3.765	-0.074556	4.86576	10.6772	223.4	25.7	-12.9	0
3.77	0.975114	5.970366	10.85967	237.6	25.9	-14	0
3.775	0.074556	6.0822	11.04017	248.3	28.4	-13.8	0
3.78	-2.515284	6.819912	11.40511	258.3	27.4	-14.5	0
3.785	-0.9378361	7.076934	11.29523	262.9	14.8	-11	0
3.79	0.337464	8.036352	11.6582	264.3	5	-8.8	0
3.795	-0.712206	8.477802	12.09377	262.7	6.7	-10	0
3.8	-3.566916	7.408512	10.06114	260.4	5.1	-11.1	0
3.805	-2.778192	6.339222	9.225325	261.5	-9.2	-6.1	0
3.81	-1.2753	6.855228	9.733482	262.6	-25.4	-0.7	0
3.815	-0.374742	7.88724	10.42411	261.7	-35.7	1.8	0
3.82	-1.126188	8.183502	9.042858	258.7	-38.3	0.3	0
3.825	-1.95219	8.736787	7.736166	256.8	-42.8	0.7	0
3.83	-2.927304	8.699509	7.80876	257.3	-50.4	2.5	0
3.835	-1.763838	9.068364	8.679889	255.7	-62.7	6.5	0
3.84	-0.975114	7.630219	8.934948	250.4	-73.2	10.7	0
3.845	-1.200744	5.93505	8.316918	243.6	-78.4	12.4	0
3.85	-0.8260021	4.828482	7.953948	239.7	-84.4	13.7	0
3.855	1.2753	4.791204	9.806076	233.8	-84.1	12.1	0
3.86	1.04967	4.23792	12.38414	217.1	-71.7	5.1	0
3.865	-0.449298	1.80504	13.72811	189.6	-59.9	-5.9	0
3.87	-1.463652	5.970366	13.98317	160.9	-52.3	-18.5	0
3.875	-0.7867621	12.08984	19.10399	133.7	-41.3	-37.2	0
3.88	-2.026746	9.437221	19.06868	84.1	-31.3	-53	0
3.885	-3.22749	6.451056	17.14396	18.9	-31.2	-64.3	0
3.89	-3.978936	2.72718	14.6012	-23.5	-37.8	-70	0
3.895	-3.527676	-0.700434	11.6582	-52.8	-53.2	-70.3	0
3.9	-2.58984	-2.837052	9.5157	-70.4	-70.2	-68.7	0
3.905	-1.238022	-3.759192	8.17173	-78.5	-85.9	-64.8	0
3.91	0.63765	-3.427614	7.698888	-82	-98.2	-59.9	0
3.915	2.401488	-2.395602	7.844076	-82.8	-101.4	-56.3	0
3.92	3.790584	-0.994734	8.42679	-85.5	-96.8	-52.5	0
3.925	4.467474	0.109872	8.897671	-91.7	-85.8	-50.3	0
3.93	4.467474	0.9574561	9.297918	-100.1	-72.1	-47.3	0
3.935	3.90438	1.548018	9.478422	-112.7	-56.5	-41.8	0
3.94	3.152934	1.879596	9.443107	-123.8	-46.6	-36.2	0
3.945	2.36421	2.283768	9.333235	-134.6	-42.2	-28.6	0
3.95	1.763838	2.617308	9.297918	-144.9	-41	-20.4	0
3.955	1.312578	3.02148	9.15273	-155	-43.4	-12.3	0
3.96	1.163466	3.353058	9.042858	-166.4	-47.8	-3.7	0
3.965	0.975114	3.833748	8.789761	-174.5	-51.9	2.3	0
3.97	0.7867621	4.09077	8.571979	-182.3	-55.7	7	0
3.975	0.749484	4.202604	8.27964	-189.1	-57.9	10	0
3.98	0.600372	4.349754	7.881354	-194.6	-59.5	11.3	0
3.985	0.374742	4.534182	7.481106	-198.2	-60.3	11.6	0
3.99	0.223668	4.569498	7.118136	-200.8	-59.7	10.9	0
3.995	0.074556	4.753926	6.790483	-200.9	-58.7	8.4	0
4	-0.074556	4.938354	6.645294	-199	-57.4	5.2	0
4.005	-0.300186	5.381766	6.572701	-195.7	-55.7	1	0
4.01	-0.523854	5.970366	6.500106	-191.3	-54.8	-3.4	0
4.015	-0.8260021	6.52365	6.537385	-186.2	-53.5	-7.8	0
4.02	-1.04967	6.892506	6.609978	-181	-53.5	-13	0
4.025	-1.349856	7.15149	6.500106	-176.6	-54.6	-17.6	0
4.03	-1.652004	7.408512	6.609978	-171.9	-55.7	-21.6	0
4.035	-1.801116	7.88724	6.682572	-166.8	-56.9	-25.8	0
4.04	-1.95219	8.405209	7.08282	-161.4	-57.9	-29.1	0
4.045	-2.026746	9.288109	7.44579	-156.1	-59.1	-32.8	0
4.05	-2.064024	10.13765	7.80876	-152.9	-58.8	-36.1	0
4.055	-2.289654	10.91068	7.80876	-151.5	-57.1	-42.5	0
4.06	-2.664396	11.42669	7.626294	-151.8	-56	-48	0
4.065	-3.0411	11.57384	7.373196	-152.5	-56.2	-53.4	0
4.07	-3.26673	11.61112	6.82776	-153.5	-56.9	-59.3	0
4.075	-3.45312	11.57384	6.247008	-152.6	-58.9	-64.6	0
4.08	-3.45312	11.50124	5.84676	-149.8	-62.3	-70.7	0
4.085	-3.22749	11.61112	5.556384	-147	-65.2	-75.5	0
4.09	-2.927304	11.75827	5.519106	-143.7	-67	-80.4	0
4.095	-2.664396	12.08984	5.556384	-139.7	-67.9	-85.1	0
4.1	-2.326932	12.4587	5.556384	-136.7	-67.2	-88.5	0
4.105	-2.13858	12.71768	5.301324	-134.5	-64.8	-93.3	0
4.11	-2.026746	12.86483	4.975632	-132.3	-62.8	-96.6	0
4.115	-1.95219	12.93939	4.720572	-129.7	-61.1	-99.4	0
4.12	-1.95219	13.01198	4.322286	-126.7	-59.9	-101	0
4.125	-1.914912	13.04926	3.957354	-122.5	-59.2	-101.7	0
4.13	-1.875672	13.01198	3.594384	-117.3	-58.3	-101.5	0
4.135	-1.72656	13.12382	3.15882	-111.7	-57.7	-99.9	0
4.14	-1.689282	13.34356	3.013632	-104.9	-57	-97.4	0
4.145	-1.612764	13.52799	2.941038	-98.9	-55.9	-93.9	0
4.15	-1.50093	13.67514	2.978316	-93.1	-54.3	-88.5	0
4.155	-1.389096	13.71242	2.79585	-86.8	-52.4	-82.6	0
4.16	-1.2753	13.67514	2.650662	-81.8	-49.7	-75.5	0
4.165	-1.126188	13.49071	2.505474	-75.5	-44.9	-65.8	0
4.17	-1.04967	13.41812	2.323008	-70.7	-40.3	-57.8	0
4.175	-1.08891	13.34356	2.17782	-65.4	-33.8	-50.4	0
4.18	-1.126188	13.27097	2.032632	-59.7	-26.8	-43.8	0
4.185	-1.312578	13.15913	1.887444	-54.8	-19.5	-37.5	0
4.19	-1.538208	12.86483	1.887444	-48.3	-9.8	-30.3	0
4.195	5.181642	14.56	1.960038	-41.1	-1.4	-25.8	0
4.2	-0.600372	13.27097	-3.849444	-15.8	38.7	-36.3	0
4.205	-10.84986	7.59294	-12.60389	12.3	58.8	-44.5	0
4.21	-8.108947	13.60255	-8.099136	52.9	41.5	-37.7	0
4.215	-4.430196	16.58871	-3.77685	91.3	20.6	-26.6	0
4.22	-4.016214	15.00342	9.988543	107.6	11.8	-18.9	0
4.225	-2.101302	20.53233	20.52056	95.6	3.4	-18.1	0
4.23	0.149112	16.51415	20.085	58.1	-10.9	-11.7	0
4.235	0.8260021	9.768799	12.6392	23.3	-15.1	-9.1	0
4.24	1.914912	3.16863	6.900354	8.1	-18.6	-4.4	0
4.245	3.790584	1.732446	7.626294	17.8	-19.8	3.1	0
4.25	4.879494	2.358324	9.733482	32.9	-13.7	7.7	0
4.255	4.13001	2.321046	8.789761	37.1	-4.6	5.5	0
4.26	2.664396	1.95219	7.118136	40.3	3.5	1.9	0
4.265	0.9005581	3.390336	7.19073	46.7	9.3	0	0
4.27	-2.17782	7.224084	9.988543	51.7	10.9	0.9	0
4.275	-4.241844	13.34356	12.60389	48.7	2.7	4.5	0
4.28	-0.63765	15.29771	13.40242	32.6	-11	8.4	0
4.285	0.300186	8.146224	8.316918	0.9	-7.2	3.8	0
4.29	3.490398	2.652624	6.790483	-8.6	-6.2	3.8	0
4.295	4.241844	3.684636	8.825076	-3	-0.7	3.9	0
4.3	3.0411	6.819912	10.35151	-1.4	9.7	0.8	0
4.305	0.037278	6.855228	8.717166	-6.1	13.8	-1.1	0
4.31	-2.401488	6.52365	8.27964	-7.4	12.9	-3.2	0
4.315	-1.838394	6.52365	8.862354	-7.4	7.7	-5.1	0
4.32	-0.337464	4.534182	8.644572	-9.2	3.1	-5.1	0
4.325	0.223668	4.681332	9.007543	-7.9	1.1	-2.8	0
4.33	0.18639	5.566194	9.225325	-7	-0.2	-1.6	0
4.335	0	5.823216	8.825076	-6.9	-0.8	-1.5	0
4.34	0.300186	5.860494	8.862354	-5.4	0	-1.8	0
4.345	0.337464	5.491638	8.789761	-5.4	0.2	-3	0
4.35	0.260946	5.381766	8.789761	-4.9	0	-2.8	0
4.355	0.149112	5.344488	8.717166	-4.8	-0.3	-2.6	0
4.36	0.260946	5.269932	8.825076	-4.6	0	-2.3	0
4.365	0.260946	5.30721	8.752482	-4.5	0	-1.8	0
4.37	0.18639	5.491638	8.825076	-3.7	-0.1	-2.3	0
4.375	0.111834	5.638788	8.607294	-3.3	-0.5	-1.8	0
4.38	0.223668	5.750622	8.644572	-3.7	-0.6	-1.4	0
4.385	0.300186	5.566194	8.644572	-4.1	-0.7	-0.7	0
4.39	0.300186	5.491638	8.607294	-4.2	-1.2	-0.2	0
4.395	0.374742	5.381766	8.717166	-3.9	-0.9	-0.2	0
4.4	0.41202	5.491638	8.679889	-3.5	-0.8	-0.7	0
4.405	0.486576	5.419044	8.717166	-2.9	-0.4	-1.2	0
4.41	0.449298	5.491638	8.679889	-2.3	-0.3	-0.9	0
4.415	0.300186	5.381766	8.679889	-1.9	-0.4	-1.8	0
4.42	0.223668	5.269932	8.644572	-1.6	0	-2	0
4.425	0.223668	5.234616	8.679889	-1.7	-0.4	-1.8	0
4.43	0.337464	5.30721	8.679889	-1.4	-1.1	-1.4	0
4.435	0.41202	5.344488	8.717166	-1.3	-1.3	-0.8	0
4.44	0.41202	5.30721	8.644572	-1.4	-0.6	-0.9	0
4.445	0.41202	5.269932	8.607294	-0.7	-0.6	-0.5	0
4.45	0.449298	5.30721	8.571979	-0.9	-0.5	-0.8	0
4.455	0.449298	5.234616	8.644572	-0.9	-0.2	-0.7	0
4.46	0.449298	5.269932	8.679889	-0.4	-0.2	-0.6	0
4.465	0.449298	5.16006	8.679889	0	0	-0.9	0
4.47	0.41202	5.269932	8.679889	0	-0.3	-0.4	0
4.475	0.374742	5.197338	8.679889	0.2	0	-0.6	0
4.48	0.374742	5.234616	8.607294	0.3	0.7	-0.5	0
4.485	0.374742	5.197338	8.644572	0.9	0.6	-0.9	0
4.49	0.374742	5.197338	8.679889	1.3	0.5	-1	0
4.495	0.374742	5.234616	8.644572	1.3	0.7	-1.1	0
4.5	0.300186	5.269932	8.679889	1.7	1	-1.4	0
4.505	0.337464	5.269932	8.644572	2	0.9	-1.3	0
4.51	0.260946	5.30721	8.571979	1.8	0.7	-1.2	0
4.515	0.260946	5.234616	8.5347	1.5	0.9	-1.3	0
4.52	0.300186	5.234616	8.644572	1.1	0.7	-0.7	0
4.525	0.374742	5.234616	8.679889	1.3	0.7	-1	0
4.53	0.300186	5.234616	8.679889	1.2	0.9	-0.9	0
4.535	0.260946	5.16006	8.571979	1.5	0.6	-1.3	0
4.54	0.260946	5.16006	8.644572	1.3	0.4	-1.2	0
4.545	0.260946	5.269932	8.571979	1.5	0.4	-0.8	0
4.55	0.223668	5.234616	8.679889	1.2	0.2	-1.1	0
4.555	0.260946	5.269932	8.571979	1.2	0.2	-0.5	0
4.56	0.300186	5.234616	8.607294	1.1	0	-0.9	1
4.565	0.260946	5.234616	8.607294	0.7	0.3	-0.8	1
4.57	0.260946	5.234616	8.607294	0.9	0.4	-0.7	1
4.575	0.300186	5.234616	8.607294	1.3	0.2	-0.4	1
4.58	0.300186	5.234616	8.571979	1.1	0.1	-0.2	1
4.585	0.260946	5.30721	8.571979	0.8	0	0	1
4.59	0.260946	5.16006	8.607294	0.5	-0.2	0.1	1
4.595	0.300186	5.269932	8.571979	0.8	0	-0.3	1
4.6	0.337464	5.234616	8.607294	0.1	0	0.3	1
4.605	0.260946	5.344488	8.571979	-0.1	0	0.4	1
4.61	0.300186	5.197338	8.571979	0	-0.3	0.3	1
4.615	0.337464	5.30721	8.607294	0	-0.8	0.9	1
4.62	0.374742	5.234616	8.644572	-0.4	-0.8	1.1	1
4.625	0.374742	5.197338	8.679889	-0.1	-0.6	1	1
4.63	0.337464	5.234616	8.607294	-0.3	-0.2	0.5	1
4.635	0.41202	5.234616	8.644572	-0.7	-0.3	0.9	1
4.64	0.41202	5.234616	8.644572	-0.4	0	0.6	1
4.645	0.600372	5.30721	8.571979	-0.3	0	0.4	1
4.65	0.563094	5.234616	8.607294	-0.4	0.6	0	1
4.655	0.486576	5.16006	8.644572	-0.2	0.9	-0.8	1
4.66	0.41202	5.122782	8.717166	0.5	0.9	-0.7	1
4.665	0.449298	5.085504	8.717166	1.1	1.4	-0.7	1
4.67	0.41202	5.050188	8.679889	1.8	1.6	-1.2	1
4.675	0.337464	5.16006	8.571979	2.4	1.8	-1.6	1
4.68	0.260946	5.085504	8.679889	3	2.3	-2.1	1
4.685	0.18639	5.050188	8.679889	3.6	2.5	-1.7	1
4.69	0.149112	5.050188	8.679889	4.3	2.3	-1.6	1
4.695	0.18639	5.050188	8.717166	4.9	2.1	-1.3	1
4.7	0.074556	5.01291	8.679889	6	1.9	-1.2	1
4.705	0.111834	5.050188	8.717166	7	1.9	-1.1	1
4.71	0.111834	5.085504	8.717166	7.7	2.3	-0.9	1
4.715	0.149112	5.197338	8.679889	8.7	2.3	-1.4	1
4.72	0.18639	5.16006	8.644572	9.3	3	-1.2	1
4.725	0.223668	5.085504	8.752482	10.2	2.5	-1.4	1
4.73	0.18639	5.050188	8.862354	10.7	2.4	-1	1
4.735	0.260946	5.122782	8.934948	12.8	2.5	-1.3	1
4.74	0.260946	5.01291	9.042858	14.7	2.5	-1.8	1
4.745	0.337464	5.01291	9.080136	16.2	3	-1.7	1
4.75	0.449298	4.86576	9.26064	17.8	3.3	-2.9	1
4.755	0.7867621	4.606776	9.478422	20.3	3.1	-4.3	1
4.76	0.975114	4.681332	9.588294	26.4	3.7	-6.9	1
4.765	1.04967	4.534182	9.843354	31.8	4.5	-9.7	1
4.77	1.04967	3.759192	10.53202	39.4	6	-12.8	1
4.775	0.7867621	3.464892	10.64189	51.3	7.6	-16.3	1
4.78	0.7867621	4.23792	10.6772	65.1	9.2	-19.1	1
4.785	0.9378361	4.165326	10.71448	74.6	9.4	-20.5	1
4.79	0.712206	4.38507	10.85967	84.4	9.3	-22.4	1
4.795	0.63765	4.459626	11.07745	96.6	8.8	-24.6	1
4.8	-0.223668	4.422348	10.89499	104.9	5.6	-26.6	1
4.805	-0.486576	4.496904	10.60461	111.7	-2.4	-28.8	1
4.81	0.7867621	4.828482	10.60461	118.5	-11.5	-32.5	1
4.815	1.95219	5.085504	10.42411	125.1	-18.2	-37.1	1
4.82	2.478006	5.269932	10.4967	133.2	-20.7	-43.1	1
4.825	2.13858	4.828482	10.38683	137.9	-19.8	-48.5	1
4.83	0.8260021	4.165326	9.733482	139.1	-22.8	-53.6	1
4.835	-0.300186	4.938354	9.333235	140.3	-31.9	-59.6	1
4.84	-0.712206	5.566194	9.443107	139.5	-44.1	-67	1
4.845	-0.674928	4.644054	9.26064	136	-57.5	-74.9	1
4.85	-4.13001	4.422348	9.660889	130	-69.9	-84.8	1
4.855	-7.096554	4.828482	10.7498	119.4	-95.9	-98.1	1
4.86	-8.67204	3.759192	10.93226	102.6	-126	-108.8	1
4.865	-9.086022	1.916874	9.696204	82.4	-159.8	-122.6	1
4.87	-7.696926	2.173896	9.696204	62.7	-196.5	-144.9	1
4.875	-4.35564	5.750622	11.51302	47.2	-213.6	-167	1
4.88	-0.037278	9.399942	15.03677	24.9	-211.6	-191.6	1
4.885	1.2753	8.256096	15.43702	-10.4	-193.3	-216	1
4.89	0.9005581	5.050188	13.29255	-46.4	-171.7	-234	1
4.895	0.111834	1.436184	9.915949	-71.9	-154.5	-245.9	1
4.9	-0.149112	-0.2943	7.300602	-84	-147.6	-249.6	1
4.905	0.337464	-0.219744	6.247008	-85.3	-150.9	-244.1	1
4.91	1.612764	1.251756	6.609978	-82.9	-156.8	-234.5	1
4.915	3.0411	2.837052	7.590978	-83.5	-160.7	-222.9	1
4.92	4.053492	3.906342	8.462107	-87	-161	-210.2	1
4.925	4.279122	4.23792	8.897671	-94.7	-155.6	-196.1	1
4.93	3.790584	4.053492	8.825076	-104.9	-145.3	-178.8	1
4.935	2.701674	3.869064	8.207047	-111.7	-137.8	-164.8	1
4.94	1.575486	3.684636	7.335918	-116.5	-132.7	-151.6	1
4.945	0.600372	3.574764	6.20973	-118.5	-129.6	-139.4	1
4.95	-0.111834	3.464892	5.12082	-117.6	-127.7	-128.3	1
4.955	-0.749484	3.50217	4.249692	-112.6	-125.5	-119.5	1
4.96	-1.389096	4.018176	4.13982	-103.6	-121.8	-112.4	1
4.965	-1.989468	5.344488	4.647978	-90.7	-114.1	-106.3	1
4.97	-2.81547	6.782634	5.22873	-82.8	-107	-104.2	1
4.975	-3.604194	7.851924	5.593662	-77.3	-98.9	-104.3	1
4.98	-4.392918	8.293374	5.48379	-73.8	-90.7	-105.4	1
4.985	-5.330754	8.405209	5.010948	-71.1	-83.9	-107.5	1
4.99	-6.156756	8.440524	4.50279	-66.2	-78.3	-112.2	1
4.995	-6.682572	8.624952	4.067226	-60.9	-76	-115.9	1
5	-6.682572	8.846659	4.029948	-55.3	-75.8	-120.4	1
5.005	-6.30783	9.288109	4.13982	-49.3	-76.5	-124.8	1
5.01	-5.593662	9.472536	4.357602	-44.3	-76	-129.2	1
5.015	-4.693104	9.547092	4.430196	-40.3	-73.8	-133.4	1
5.02	-3.716028	9.362664	4.430196	-37	-69	-135.8	1
5.025	-2.852748	9.068364	4.13982	-31.9	-60.2	-136.9	1
5.03	-1.989468	8.587674	3.77685	-27.4	-51.7	-136.5	1
5.035	-1.163466	8.146224	3.52179	-21.9	-41.3	-132.5	1
5.04	-0.41202	7.88724	3.41388	-14.9	-30.1	-127.1	1
5.045	0.18639	7.74009	3.449196	-7.6	-19.8	-119	1
5.05	0.523854	7.74009	3.559068	1	-6.6	-106.7	1
5.055	-1.612764	7.851924	3.486474	7.5	2.5	-94.3	1
5.06	-4.76766	5.93505	-1.45188	24.3	-5.6	-73.9	1
5.065	-9.048744	5.528916	1.779534	66	-35.4	-33.4	1
5.07	-6.757128	22.74547	19.0314	89.3	-76.9	7.2	1
5.075	12.61566	28.79039	27.20509	49.7	-104.7	43.4	1
5.08	11.11277	13.4554	13.6928	-18.6	-51.8	32.7	1
5.085	12.08984	-0.73575	6.064542	-35.3	-30.9	26.7	1
5.09	7.771482	2.283768	10.09645	-12.6	-11.5	24.7	1
5.095	1.689282	5.269932	11.55029	-0.1	6	16.3	1
5.1	-1.801116	4.791204	9.370512	-0.7	6.4	9.4	1
5.105	-2.478006	4.275198	7.844076	0	2.9	3.2	1
5.11	-0.149112	6.22935	8.607294	3.6	0.2	0.1	1
5.115	1.200744	6.413778	8.679889	3.3	-0.9	1	1
5.12	0.712206	5.676066	8.17173	1.1	-0.5	1.2	1
5.125	0.449298	5.823216	8.389512	0.2	0.6	-0.4	1
5.13	0.600372	5.897772	8.42679	-0.7	1.5	-2.5	1
5.135	0.674928	5.713344	8.27964	-2.4	2.5	-4.9	1
5.14	0.300186	5.676066	8.352234	-3.9	3.6	-5.7	1
5.145	-0.037278	5.603472	8.42679	-4.7	4	-5.6	1
5.15	-0.260946	5.344488	8.499384	-5.1	4	-5.4	1
5.155	-0.337464	5.269932	8.607294	-6	3.2	-4.9	1
5.16	-0.300186	5.197338	8.571979	-6.9	1.1	-2.9	1
5.165	-0.260946	5.381766	8.571979	-7.7	-0.2	-1.2	1
5.17	-0.18639	5.491638	8.462107	-8.1	-0.9	-0.2	1
5.175	-0.074556	5.491638	8.5347	-8.7	-1.3	0.7	1
5.18	-0.111834	5.603472	8.571979	-9.5	-1.5	0.9	1
5.185	0	5.566194	8.644572	-9.8	-1.7	1.1	1
5.19	-0.074556	5.566194	8.644572	-10.2	-2.3	1.5	1
5.195	-0.111834	5.528916	8.679889	-10.7	-2.7	1.6	1
5.2	-0.037278	5.566194	8.644572	-10.7	-3.2	2	1
5.205	0.074556	5.45436	8.717166	-10.5	-3.4	1.8	1
5.21	0.111834	5.45436	8.679889	-10.4	-3.6	2.1	1
5.215	0.18639	5.234616	8.717166	-10.1	-3	2	1
5.22	0.149112	5.16006	8.752482	-9.2	-2.5	1.8	1
5.225	0.074556	5.085504	8.679889	-8.5	-2.1	1.4	1
5.23	0.037278	5.085504	8.679889	-7.5	-1.5	0.9	1
5.235	0.037278	5.122782	8.571979	-6.7	-2.1	0.9	1
5.24	-0.037278	5.16006	8.644572	-6.6	-2.1	0.7	1
5.245	0.074556	5.085504	8.644572	-6.7	-2	1.1	1
5.25	0.074556	5.122782	8.644572	-6.7	-2.5	2.2	1
5.255	0.223668	5.234616	8.571979	-6.4	-2.8	2.2	1
5.26	0.337464	5.344488	8.607294	-6.2	-3	2.3	1
5.265	0.18639	5.344488	8.607294	-5.5	-2.6	1.6	1
5.27	0.149112	5.269932	8.607294	-5.6	-2.1	1.3	1
5.275	0.074556	5.30721	8.607294	-5.1	-1.8	0.9	1
5.28	0.074556	5.234616	8.644572	-4.9	-2.2	1.1	1
5.285	0.111834	5.16006	8.644572	-5	-2.2	1.6	1
5.29	0.111834	5.197338	8.717166	-4.8	-2.2	1.6	1
5.295	0.149112	5.234616	8.607294	-4.2	-2.4	2	1
5.3	0.18639	5.197338	8.644572	-3.6	-2.5	1.5	1
5.305	0.223668	5.234616	8.644572	-2.8	-2.3	1	1
5.31	0.223668	5.269932	8.644572	-2.8	-2	1.1	1
5.315	0.300186	5.234616	8.644572	-2.4	-2.1	0.7	1
5.32	0.18639	5.30721	8.607294	-2.3	-1.7	1	1
5.325	0.223668	5.344488	8.717166	-1.9	-1.8	0.2	1
5.33	0.260946	5.344488	8.717166	-2.2	-1.7	0.3	1
5.335	0.337464	5.381766	8.752482	-2.1	-1.8	0.9	1
5.34	0.260946	5.344488	8.679889	-1.5	-2	1	1
5.345	0.223668	5.30721	8.607294	-1.1	-1.5	1.3	1
5.35	0.260946	5.234616	8.644572	-0.9	-1.6	1.1	1
5.355	0.300186	5.30721	8.644572	-1	-1.1	1	1
5.36	0.260946	5.234616	8.644572	-0.4	-1.1	1.3	1
5.365	0.300186	5.197338	8.571979	-0.2	-0.9	1.2	1
5.37	0.300186	5.16006	8.607294	-0.7	-0.7	0.9	1
5.375	0.300186	5.16006	8.607294	-0.2	-1	0.6	1
5.38	0.300186	5.16006	8.607294	-0.1	-0.7	0.7	1
5.385	0.300186	5.269932	8.607294	0.2	-0.4	0.3	1
5.39	0.337464	5.16006	8.644572	0.1	-0.4	0.3	1
5.395	0.260946	5.197338	8.607294	-0.1	0	0.3	1
5.4	0.223668	5.234616	8.571979	0.2	0	0	1
5.405	0.223668	5.234616	8.607294	0.7	-0.2	0	1
5.41	0.260946	5.122782	8.607294	0.7	0	0	1
5.415	0.223668	5.16006	8.607294	0.4	0	-0.3	1
5.42	0.149112	5.197338	8.607294	0	0	-0.4	1
5.425	0.223668	5.16006	8.644572	0.7	0.1	-0.2	1
5.43	0.223668	5.122782	8.571979	0.7	0.2	0.1	1
5.435	0.18639	5.197338	8.5347	0.8	0.1	-0.2	1
5.44	0.18639	5.16006	8.607294	0.7	0	-0.4	1
5.445	0.149112	5.16006	8.571979	0.7	0.1	-0.4	1
5.45	0.149112	5.16006	8.607294	0.6	0.2	-0.2	1
5.455	0.223668	5.122782	8.607294	0.8	0.1	0	1
5.46	0.149112	5.197338	8.571979	1.1	0.3	0	1
5.465	0.149112	5.197338	8.607294	0.9	0.3	0.1	1
5.47	0.260946	5.16006	8.644572	0.7	0.2	0.2	1
5.475	0.300186	5.16006	8.644572	0.5	0.4	0.2	1
5.48	0.223668	5.085504	8.679889	1	0.4	0	1
5.485	0.300186	5.197338	8.679889	1.1	0.3	0	1
5.49	0.18639	5.16006	8.607294	1.7	0.4	-0.3	1
5.495	0.074556	5.197338	8.644572	1.7	0.5	-0.2	1
5.5	0.18639	5.197338	8.607294	1.9	0.3	0.2	1
5.505	0.149112	5.234616	8.607294	2.1	0	0.1	1
5.51	0.300186	5.197338	8.717166	2.5	0.3	0.2	1
5.515	0.223668	5.122782	8.752482	2.9	0.2	0.4	1
5.52	0.223668	5.16006	8.752482	3.5	0.5	0.2	1
5.525	0.18639	5.30721	8.607294	4	0.7	0.2	1
5.53	0.18639	5.344488	8.5347	4.2	0.6	0.1	1
5.535	0.18639	5.344488	8.499384	4.3	0.9	0.6	1
5.54	0.223668	5.30721	8.5347	4.2	0.7	0.7	1
5.545	0.300186	5.269932	8.5347	3.7	0.5	0.6	1
5.55	0.260946	5.197338	8.571979	3.5	0.8	0.9	1
5.555	0.300186	5.197338	8.644572	4.4	1.2	0.3	1
5.56	0.374742	5.050188	8.717166	4.9	1.2	0.2	1
5.565	0.374742	5.085504	8.717166	5.5	1.7	-0.1	1
5.57	0.41202	5.085504	8.825076	6	1.6	-0.4	1
5.575	0.41202	5.085504	8.752482	7.3	2.1	-0.8	1
5.58	0.41202	5.085504	8.717166	8.6	2.5	-1.6	1
5.585	0.41202	5.197338	8.752482	9.7	3	-2.1	1
5.59	0.449298	5.197338	8.752482	10.9	3.5	-2.5	1
5.595	0.486576	5.269932	8.789761	13	3.9	-3.5	1
5.6	0.449298	5.16006	8.862354	14.4	3.8	-4.2	1
5.605	0.374742	5.16006	8.825076	15.6	4	-5	1
5.61	0.300186	5.16006	8.862354	17.2	3.9	-5.5	1
5.615	0.300186	5.234616	8.789761	18.1	3.9	-6.7	1
5.62	0.149112	5.344488	8.752482	19	3.3	-7.4	1
5.625	0.149112	5.344488	8.717166	19.1	1.1	-8.8	1
5.63	0.223668	5.234616	8.717166	18.9	-1.6	-11.6	1
5.635	0.9005581	5.050188	8.897671	19	-6.5	-16.6	1
5.64	1.163466	4.938354	9.15273	20.4	-10.8	-23.8	1
5.645	1.04967	4.644054	9.333235	24	-14.4	-32.9	1
5.65	0.975114	4.71861	9.333235	28.9	-16.8	-39.6	1
5.655	0.674928	5.234616	9.225325	34.5	-18.4	-46	1
5.66	0.63765	5.234616	9.370512	38.9	-21.2	-50.4	1
5.665	0.63765	5.050188	9.62361	42.1	-25.1	-54.8	1
5.67	0.712206	5.01291	9.62361	45.9	-29.4	-59.6	1
5.675	0.449298	5.122782	9.62361	48.5	-33.9	-63	1
5.68	0.600372	4.903038	9.696204	50.4	-39.2	-66.6	1
5.685	0.7867621	4.86576	9.768799	53.1	-42.9	-69.4	1
5.69	0.975114	4.791204	9.62361	56.3	-45.7	-71.4	1
5.695	0.975114	4.644054	9.26064	59	-48.2	-73.5	1
5.7	0.8632801	4.791204	9.007543	61.1	-50.4	-76.5	1
5.705	0.9005581	5.16006	8.897671	61.4	-54.6	-79.2	1
5.71	0.41202	5.528916	8.789761	60.9	-55.7	-83	1
5.715	0.111834	5.603472	8.462107	59.2	-57.6	-87.1	1
5.72	-0.074556	5.269932	8.644572	57.4	-59.7	-90.6	1
5.725	-0.9005581	5.344488	8.644572	53.6	-64.6	-95.4	1
5.73	-2.026746	5.45436	8.717166	46.4	-72.5	-100.1	1
5.735	-3.152934	6.22935	8.679889	39.5	-82.8	-103.5	1
5.74	-3.90438	5.16006	8.42679	30.8	-98.5	-105.2	1
5.745	-3.152934	4.496904	8.679889	22.7	-115.1	-107.8	1
5.75	-1.389096	4.496904	9.297918	15.3	-126.9	-110.7	1
5.755	0	4.86576	9.843354	6.5	-131	-114.5	1
5.76	1.652004	5.970366	10.71448	-3.3	-127.9	-118.8	1
5.765	2.927304	7.186806	11.84067	-22.2	-115	-122.7	1
5.77	2.13858	6.22935	11.36783	-40.6	-97.9	-127.4	1
5.775	0.712206	5.01291	10.13373	-54.8	-83	-129.1	1
5.78	-0.712206	3.612042	8.752482	-65.5	-73.9	-128.8	1
5.785	-1.538208	3.02148	7.736166	-70.2	-73	-125.6	1
5.79	-1.689282	3.058758	7.335918	-71.9	-77.8	-119.9	1
5.795	-1.349856	3.464892	7.228008	-71.2	-82.8	-115.9	1
5.8	-0.8632801	3.79647	7.228008	-70.7	-84.3	-113.4	1
5.805	-0.8632801	3.869064	7.118136	-70.4	-81.8	-113.1	1
5.81	-1.126188	3.79647	6.900354	-69.8	-77.2	-113.1	1
5.815	-1.612764	3.759192	6.537385	-68	-69.5	-114.6	1
5.82	-2.215098	3.684636	6.20973	-64.8	-63.6	-115.9	1
5.825	-2.627118	3.64932	5.774166	-60.1	-59.2	-116.6	1
5.83	-3.0411	3.759192	5.48379	-53.9	-56.2	-116.8	1
5.835	-3.22749	4.275198	5.373918	-47.3	-53	-117.1	1
5.84	-3.341286	5.050188	5.666256	-38	-48	-118.9	1
5.845	-3.604194	5.93505	5.956632	-31.7	-43.4	-120.6	1
5.85	-3.978936	6.413778	6.10182	-28	-39.4	-123.4	1
5.855	-4.35564	6.303906	5.811444	-25.4	-36.8	-125.9	1
5.86	-4.392918	6.007644	5.556384	-22.4	-36.4	-127.2	1
5.865	-3.867102	5.785938	5.266008	-18.5	-36.7	-128.8	1
5.87	-3.67875	5.785938	5.266008	-13.7	-35	-128.4	1
5.875	-16.18258	7.335918	3.994632	-2.4	-52	-120.4	1
5.88	-5.105124	12.1644	-0.435564	25.7	-129.4	-83.7	1
5.885	12.84129	16.55143	9.333235	37.9	-153.5	-47.3	1
5.89	21.85276	29.34367	20.085	38.6	-112	-31	1
5.895	12.84129	8.587674	8.644572	-8.7	-29.8	-17.3	1
5.9	5.968404	-1.548018	5.446512	-26.8	-9.4	8.8	1
5.905	1.200744	5.01291	11.40511	-3.6	1.1	11.9	1
5.91	-1.875672	3.684636	10.27892	-2.9	1.5	9.9	1
5.915	-1.012392	2.72718	8.244325	-5.8	-3.6	8.6	1
5.92	1.2753	4.938354	8.644572	-3.2	-7.7	8.1	1
5.925	2.438766	5.93505	9.188046	-2.2	-7.5	7.5	1
5.93	1.652004	5.603472	8.644572	-2.8	-4.7	6.2	1
5.935	0.749484	5.897772	8.607294	-3.4	-1.3	2.5	1
5.94	0.63765	5.750622	8.679889	-3.8	0.6	-0.7	1
5.945	0.486576	5.566194	8.607294	-4.6	1.7	-3	1
5.95	0.223668	5.566194	8.679889	-4.9	2.8	-4.1	1
5.955	0.18639	5.344488	8.752482	-4	4.2	-4.7	1
5.96	0.18639	5.30721	8.679889	-4.3	5.4	-5.6	1
5.965	0.260946	5.197338	8.789761	-4.7	6.3	-6.3	1
5.97	0.074556	5.30721	8.717166	-5.3	6.8	-7.2	1
5.975	-0.111834	5.269932	8.499384	-6.3	5.9	-7.7	1
5.98	-0.260946	5.30721	8.571979	-6.5	5.6	-6.6	1
5.985	-0.260946	5.269932	8.679889	-6.1	4.8	-5.6	1
5.99	-0.337464	5.234616	8.679889	-7.2	3.9	-4.4	1
5.995	-0.523854	5.234616	8.679889	-7.7	2.6	-2.8	1
6	-0.600372	5.30721	8.571979	-8.4	0.9	-1.5	1
6.005	-0.41202	5.344488	8.499384	-9.7	-0.3	0.1	1
6.01	-0.037278	5.45436	8.571979	-10.7	-1.7	1.4	1
6.015	0.18639	5.45436	8.571979	-10.4	-2.4	2.1	1
6.02	0.300186	5.381766	8.607294	-9.5	-2.1	1.8	1
6.025	0.074556	5.344488	8.679889	-9.2	-1.3	0.7	1
6.03	-0.111834	5.16006	8.752482	-9.3	-0.9	0.8	1
6.035	-0.18639	5.050188	8.752482	-8.8	-0.6	1.1	1
6.04	-0.149112	5.01291	8.752482	-8.4	-1.1	1.1	1
6.045	-0.18639	5.085504	8.717166	-8.2	-1.9	1.4	1
6.05	-0.074556	5.122782	8.679889	-7.9	-2.3	2.1	1
6.055	0	5.197338	8.644572	-7.2	-2.8	2.7	1
6.06	0.111834	5.122782	8.644572	-6.9	-3.2	2.4	1
6.065	0.149112	5.16006	8.644572	-6.7	-3.2	2.8	1
6.07	0.18639	5.16006	8.644572	-6.3	-3.1	3.1	1
6.075	0.260946	5.16006	8.717166	-6	-3.1	2.7	1
6.08	0.300186	5.16006	8.789761	-5.9	-2.8	2.3	1
6.085	0.260946	5.234616	8.717166	-5.5	-3	2.2	1
6.09	0.300186	5.234616	8.679889	-5.1	-2.5	1.8	1
6.095	0.300186	5.234616	8.679889	-4.9	-1.8	1.1	1
6.1	0.300186	5.234616	8.644572	-4.1	-1.8	0.9	1
6.105	0.260946	5.197338	8.717166	-3.6	-1.5	0.7	1
6.11	0.337464	5.197338	8.789761	-2.8	-1.3	1	1
6.115	0.300186	5.234616	8.717166	-2.5	-1.4	0.4	1
6.12	0.337464	5.197338	8.789761	-1.8	-0.9	0.4	1
6.125	0.300186	5.085504	8.679889	-1.6	-0.8	0.2	1
6.13	0.223668	5.16006	8.752482	-1.1	-0.7	-0.1	1
6.135	0.149112	5.122782	8.679889	-1.1	-0.4	0.1	1
6.14	0.149112	5.16006	8.752482	-0.9	0	-0.2	1
6.145	0.18639	5.085504	8.679889	-0.7	-0.2	0	1
6.15	0.111834	5.234616	8.752482	-0.5	-0.2	0.1	1
6.155	0.18639	5.234616	8.752482	-0.2	-0.7	0.7	1
6.16	0.149112	5.16006	8.717166	0	-0.7	0.7	1
6.165	0.149112	5.122782	8.717166	0.2	-0.7	0.3	1
6.17	0.260946	5.197338	8.717166	0	-0.4	0.2	1
6.175	0.18639	5.234616	8.679889	0.5	-0.7	-0.2	1
6.18	0.223668	5.16006	8.717166	0.8	-0.7	-0.4	1
6.185	0.300186	5.16006	8.717166	1.2	-0.4	0	1
6.19	0.223668	5.16006	8.752482	1.6	-0.1	0	1
6.195	0.18639	5.16006	8.607294	1.6	0.2	0	1
6.2	0.18639	5.122782	8.717166	1.7	0.1	-0.5	1
6.205	0.18639	5.197338	8.679889	1.4	0	0	1
6.21	0.18639	5.197338	8.679889	1.1	0	0	1
6.215	0.223668	5.16006	8.679889	1.8	0.2	-0.1	1
6.22	0.149112	5.16006	8.752482	1.4	0.2	-0.2	1
6.225	0.149112	5.122782	8.679889	1.6	0	-0.2	1
6.23	0.18639	5.197338	8.752482	1.4	0	0.2	1
6.235	0.18639	5.197338	8.717166	0.9	-0.1	0	1
6.24	0.18639	5.197338	8.717166	0.7	-0.3	0	1
6.245	0.18639	5.16006	8.679889	0.9	-0.6	0	1
6.25	0.18639	5.122782	8.752482	1.1	-0.2	-0.7	1
6.255	0.18639	5.16006	8.679889	1.1	-0.2	-0.1	1
6.26	0.223668	5.085504	8.679889	0.8	-0.4	0	1
6.265	0.18639	5.16006	8.644572	0.8	-0.2	-0.3	1
6.27	0.149112	5.085504	8.752482	1	-0.4	-0.2	1
6.275	0.260946	5.050188	8.679889	1.1	0	-0.3	1
6.28	0.18639	5.085504	8.644572	1.1	0	-0.1	1
6.285	0.18639	5.122782	8.717166	1	0	-0.1	1
6.29	0.18639	5.122782	8.752482	0.7	0.1	-0.3	1
6.295	0.18639	5.16006	8.679889	0.9	0.2	-0.2	1
6.3	0.149112	5.085504	8.717166	1.1	0	-0.3	1
6.305	0.18639	5.122782	8.607294	1.2	0	-0.7	1
6.31	0.111834	5.16006	8.717166	0.9	0.1	-0.5	1
6.315	0.18639	5.050188	8.679889	1	0	-0.1	1
6.32	0.18639	5.122782	8.717166	1.2	0	0	1
6.325	0.149112	5.16006	8.644572	1.1	0	-0.1	1
6.33	0.18639	5.122782	8.644572	1.6	0	0	1
6.335	0.149112	5.16006	8.679889	1.5	0.2	0	1
6.34	0.149112	5.122782	8.717166	1.4	0.1	-0.4	1
6.345	0.111834	5.122782	8.679889	1.7	0.1	-0.3	1
6.35	0.111834	5.16006	8.644572	2.3	0.1	-0.1	1
6.355	0.149112	5.197338	8.644572	2	0.2	-0.2	1
6.36	0.111834	5.234616	8.752482	2.1	0.1	-0.6	1
6.365	0.18639	5.197338	8.717166	1.9	0.2	-0.3	1
6.37	0.18639	5.085504	8.789761	2.4	0.4	-0.3	1
6.375	0.18639	5.197338	8.789761	2.8	0.6	-0.4	1
6.38	0.260946	5.197338	8.717166	3.1	0.8	-0.1	1
6.385	0.223668	5.234616	8.607294	3.5	0.7	0	1
6.39	0.149112	5.234616	8.607294	3.9	0.9	-0.4	1
6.395	0.18639	5.30721	8.607294	3.9	0.8	-0.6	1
6.4	0.18639	5.30721	8.644572	3.8	0.4	-0.7	1
6.405	0.223668	5.197338	8.607294	3.7	0.4	-1	1
6.41	0.223668	5.122782	8.789761	4.1	0.7	-0.4	1
6.415	0.18639	5.122782	8.717166	4.4	0.7	-0.9	1
6.42	0.111834	5.122782	8.752482	4.8	0.8	-0.5	1
6.425	0.149112	5.050188	8.752482	5.7	0.8	-0.1	1
6.43	0.149112	5.085504	8.862354	6.6	0.7	-0.4	1
6.435	0.18639	5.085504	8.825076	7	0.9	-0.3	1
6.44	0.223668	5.050188	8.897671	8.2	0.9	-0.4	1
6.445	0.223668	5.085504	8.825076	9.2	0.8	0.1	1
6.45	0.223668	5.122782	8.862354	10.5	0.7	-0.1	1
6.455	0.223668	5.122782	8.897671	11.6	0.7	-0.5	1
6.46	0.260946	5.122782	8.897671	12.6	0.8	-0.2	1
6.465	0.223668	5.085504	8.934948	13.6	0.7	-1.2	1
6.47	0.486576	5.197338	8.934948	14.7	-0.6	-2.5	1
6.475	0.8260021	5.050188	9.007543	16.1	-1	-4.2	1
6.48	1.012392	4.569498	9.443107	19	-0.2	-5.8	1
6.485	0.600372	4.534182	9.5157	24.5	2.1	-8.1	1
6.49	0.223668	4.71861	9.405828	30.3	4.4	-10	1
6.495	0.449298	4.828482	9.405828	35.2	4.2	-10.5	1
6.5	0.563094	4.86576	9.443107	39.3	4.2	-11.3	1
6.505	0.374742	4.975632	9.478422	44.6	4.6	-12.2	1
6.51	0.037278	5.01291	9.551017	48.7	4.4	-13	1
6.515	-0.223668	5.01291	9.62361	52.7	3.1	-13	1
6.52	-0.260946	4.975632	9.733482	56.1	1	-13.2	1
6.525	-0.260946	5.197338	9.660889	59.9	-1.9	-12.5	1
6.53	-0.037278	5.30721	9.660889	63.4	-7.2	-11.6	1
6.535	0.41202	5.528916	9.405828	65.2	-11	-12.6	1
6.54	0.9005581	5.566194	9.370512	66.6	-12.8	-15.4	1
6.545	0.8260021	5.528916	9.080136	66.9	-13.7	-18.9	1
6.55	0.7867621	5.344488	8.825076	68.3	-16.9	-21.2	1
6.555	0.7867621	5.419044	8.352234	71.1	-22	-23.8	1
6.56	0.712206	5.528916	8.244325	70.2	-25.9	-28.9	1
6.565	0.563094	5.713344	8.316918	67.1	-30.6	-36.7	1
6.57	-0.300186	5.897772	8.207047	65.5	-32.7	-43.4	1
6.575	-1.575486	6.266628	8.134453	62.2	-40.7	-48.7	1
6.58	-2.81547	6.413778	8.17173	55.7	-57	-54.2	1
6.585	-3.115656	5.713344	8.061858	48.9	-74.4	-59	1
6.59	-2.326932	5.750622	8.17173	41.6	-91	-64.3	1
6.595	-0.712206	5.676066	7.844076	34.5	-105.5	-70.2	1
6.6	0.223668	5.860494	8.061858	26.6	-114.1	-74.5	1
6.605	-0.300186	5.566194	8.316918	17.8	-115.6	-81.7	1
6.61	-1.389096	4.569498	7.989264	10.4	-110.9	-92	1
6.615	-1.652004	4.828482	7.953948	1.8	-105.9	-105.1	1
6.62	-0.111834	6.451056	9.297918	-4.2	-102.3	-114.2	1
6.625	0.600372	7.076934	10.24164	-18	-95.6	-123.5	1
6.63	0.449298	6.598207	10.02386	-32.6	-85.7	-132.3	1
6.635	-0.300186	5.269932	9.007543	-45.8	-77	-138.7	1
6.64	-0.8632801	4.09077	7.698888	-56.9	-71.7	-142.7	1
6.645	-0.9378361	3.464892	6.863076	-59.6	-72.2	-144.2	1
6.65	-0.449298	3.684636	6.609978	-59.5	-74.9	-144.8	1
6.655	0.149112	4.165326	6.82776	-58.8	-76.3	-145.6	1
6.66	0.563094	4.606776	7.228008	-58.7	-76	-146.2	1
6.665	0.749484	4.86576	7.408512	-59.7	-72.8	-146.3	1
6.67	0.63765	4.903038	7.335918	-60.9	-69.5	-145.6	1
6.675	0.523854	4.606776	7.08282	-61.7	-66.5	-144	1
6.68	0.300186	4.23792	6.682572	-61.8	-64.3	-142.2	1
6.685	0.149112	4.09077	6.319602	-59.5	-61.9	-139.6	1
6.69	-0.037278	4.349754	6.20973	-55.7	-59.9	-136.7	1
6.695	-0.260946	4.644054	6.319602	-51.4	-57.5	-133.7	1
6.7	-0.600372	5.085504	6.427512	-46.8	-55.1	-130.9	1
6.705	-0.975114	5.381766	6.354918	-42.9	-53.5	-127.7	1
6.71	-1.349856	5.566194	6.174414	-40.1	-52.3	-125.2	1
6.715	-1.612764	5.344488	5.811444	-36.8	-51.8	-123.4	1
6.72	-1.801116	5.01291	5.338602	-32.6	-51.3	-121.8	1
6.725	-4.54203	5.01291	5.556384	-25.3	-50.2	-120.1	1
6.73	-13.63001	9.031086	5.338602	-17.2	-71.4	-115.6	1
6.735	-0.9378361	12.93939	7.08282	-11.9	-137.2	-84.2	1
6.74	1.801116	7.74009	4.830444	-28.4	-156.7	-65.3	1
6.745	9.986581	18.13673	13.47502	-23.1	-145.5	-62.7	1
6.75	10.8891	16.6613	12.02117	-32.9	-101.2	-65.1	1
6.755	3.90438	6.560928	4.50279	-50.9	-53.6	-59.9	1
6.76	3.078378	5.085504	7.626294	-38.2	-25.3	-39.3	1
6.765	-6.007644	5.93505	9.843354	-18.3	1.8	-26.6	1
6.77	-4.392918	3.980898	10.16905	-16.4	1.6	-14.7	1
6.775	-1.126188	1.21644	8.644572	-14.7	-11.1	-3.9	1
6.78	2.627118	3.317742	10.93226	-8	-13.1	1.3	1
6.785	3.829824	3.574764	10.4967	-8.8	-10.7	8.4	1
6.79	1.2753	3.464892	8.825076	-11.5	-8.1	11.5	1
6.795	-0.037278	5.16006	9.080136	-9.6	-7.2	10.2	1
6.8	0.523854	5.823216	8.970264	-8	-7.2	7.8	1
6.805	1.126188	5.603472	8.607294	-7.4	-6.7	6.3	1
6.81	1.2753	5.785938	8.752482	-6	-4	3.9	1
6.815	1.163466	5.897772	8.607294	-5.1	-1.4	1.2	1
6.82	1.163466	5.785938	8.462107	-4.8	1.6	-2.1	1
6.825	1.04967	5.750622	8.499384	-3.8	4.6	-5.2	1
6.83	0.8632801	5.30721	8.499384	-4.6	7	-6.7	1
6.835	0.523854	5.050188	8.644572	-5.4	8.9	-8	1
6.84	-0.037278	4.903038	8.789761	-5.2	10.2	-8.4	1
6.845	-0.449298	4.938354	8.789761	-6.1	9.8	-8.1	1
6.85	-0.63765	5.01291	8.862354	-6.6	8.5	-6.7	1
6.855	-0.486576	5.122782	8.789761	-6.7	6.7	-5.2	1
6.86	-0.300186	5.122782	8.825076	-7.4	5.4	-3.8	1
6.865	-0.074556	5.234616	8.752482	-7	4.2	-3	1
6.87	0.037278	5.234616	8.789761	-7.3	3.6	-2.3	1
6.875	0.149112	5.30721	8.679889	-6.4	3	-2.4	1
6.88	0.074556	5.30721	8.644572	-5.9	2.9	-2.5	1
6.885	0	5.419044	8.5347	-5.7	3.4	-3	1
6.89	0.074556	5.381766	8.679889	-5.8	3.4	-2.9	1
6.895	-0.037278	5.344488	8.679889	-5.2	3.4	-3	1
6.9	-0.18639	5.197338	8.679889	-5.4	2.8	-2.9	1
6.905	-0.223668	5.16006	8.752482	-5.8	2.1	-2.1	1
6.91	-0.149112	5.16006	8.789761	-5.7	1.8	-1.2	1
6.915	-0.074556	5.122782	8.789761	-5.4	1.2	-0.9	1
6.92	0.074556	5.122782	8.752482	-4.5	0.8	-0.9	1
6.925	0.149112	5.16006	8.717166	-4.6	0.6	-0.4	1
6.93	0.223668	5.122782	8.717166	-4.4	0.8	-0.7	1
6.935	0.18639	4.975632	8.752482	-3.9	0.7	-0.4	1
6.94	0.111834	4.938354	8.825076	-3.6	1	-1	1
6.945	0.074556	5.01291	8.825076	-3.3	1.1	-1.6	1
6.95	0.037278	5.01291	8.717166	-2.2	1.2	-1.8	1
6.955	0.149112	5.122782	8.717166	-1.8	1.4	-1.9	1
6.96	0.149112	5.085504	8.789761	-2.1	1.5	-1.7	1
6.965	0.149112	5.122782	8.752482	-1.6	1.6	-1.7	1
6.97	0.074556	5.16006	8.717166	-1.4	1.8	-2	1
6.975	0.074556	5.16006	8.679889	-1.1	1.9	-2.1	1
6.98	0.074556	5.122782	8.752482	-1.6	1.6	-2.3	1
6.985	0	5.16006	8.679889	-1.5	1.8	-2.3	1
6.99	0.037278	5.085504	8.717166	-2.7	0.2	-2.1	1
6.995	0.037278	5.122782	8.679889	-1.1	1	-1.4	1
7	0.037278	5.050188	8.717166	-1.1	1.8	-1.6	1
7.005	0.037278	5.122782	8.717166	-0.5	1.4	-1.8	1
7.01	0	5.085504	8.717166	-0.2	0.9	-1.1	1
7.015	0.111834	5.122782	8.717166	0	0.6	-0.6	1
7.02	0.037278	5.01291	8.679889	0	0.4	-0.6	1
7.025	0	5.085504	8.644572	-0.6	0.4	-0.8	1
7.03	0.037278	5.01291	8.717166	-0.1	0.3	-0.2	1
7.035	0.037278	4.938354	8.789761	0	0.6	-0.1	1
7.04	0.074556	5.01291	8.789761	0.3	0.5	-0.6	1
7.045	0	4.938354	8.825076	0.4	0.6	-0.3	1
7.05	0.037278	5.050188	8.825076	0.7	0.6	-0.2	1
7.055	-0.037278	5.085504	8.752482	1	0.2	0.1	1
7.06	0	5.050188	8.717166	0.9	0	0.2	1
7.065	0	5.122782	8.717166	0.9	0.1	0	1
7.07	0	5.122782	8.752482	0.7	0	0.1	1
7.075	0	5.122782	8.644572	0.9	-0.1	0	1
7.08	-0.037278	5.16006	8.644572	1.5	0	-0.3	1
7.085	0	5.197338	8.644572	-0.4	-1.2	0	1
7.09	0	5.16006	8.644572	0.4	-0.4	0.7	1
7.095	0.037278	5.16006	8.679889	0	-0.5	0.5	1
7.1	0	5.085504	8.717166	0	-0.7	0.7	1
7.105	0.037278	5.122782	8.717166	0.3	-0.6	0.4	1
7.11	0.037278	5.122782	8.752482	0.2	-0.8	0.7	1
7.115	0.037278	5.050188	8.717166	0.2	-0.9	1.1	1
7.12	0.074556	5.050188	8.789761	0.6	-0.4	0.9	1
7.125	0.111834	5.050188	8.717166	0.7	-0.7	1.1	1
7.13	0.037278	5.122782	8.717166	0.7	-0.3	1.1	1
7.135	0.037278	5.16006	8.644572	0.9	-0.4	0.6	1
7.14	0.149112	5.085504	8.789761	1.1	-0.4	0.7	1
7.145	0.111834	5.16006	8.679889	1.4	-0.5	0.2	1
7.15	0.037278	5.16006	8.679889	1.1	-0.1	0.1	1
7.155	0.074556	5.16006	8.717166	0.8	-0.3	0.1	1
7.16	0.074556	5.085504	8.717166	1.2	-0.2	0	1
7.165	0	5.16006	8.679889	0.4	-0.2	0	1
7.17	0	5.122782	8.717166	0.6	0	0	1
7.175	0.074556	5.16006	8.644572	0.5	-0.2	0.4	1
7.18	0.111834	5.122782	8.679889	0	-0.2	0.2	1
7.185	0.074556	5.16006	8.644572	0.2	-0.7	0.2	1
7.19	0.037278	5.122782	8.679889	0.2	-0.8	0.6	1
7.195	0.074556	5.16006	8.679889	0.3	-0.8	0.2	1
7.2	0.149112	5.122782	8.679889	-0.2	-0.7	0	1
7.205	0	5.122782	8.679889	-0.4	-0.4	0.2	1
7.21	0	5.085504	8.717166	-0.2	-0.6	0.7	1
7.215	0.074556	5.085504	8.717166	0	-0.6	0.9	1
7.22	0.074556	5.085504	8.752482	-0.2	-1	0.7	1
7.225	0.111834	5.050188	8.752482	-0.7	-0.7	0.5	1
7.23	0.111834	5.085504	8.752482	-0.7	-0.7	0.4	1
7.235	0.074556	5.122782	8.717166	0	-0.7	0.9	1
7.24	0.111834	5.050188	8.717166	0.2	-0.8	0.5	1
7.245	0.111834	5.085504	8.717166	0	-0.4	0.4	1
7.25	0.111834	5.050188	8.752482	0	-0.2	0.4	1
7.255	0.111834	5.16006	8.752482	0.2	-0.1	0.3	1
7.26	0.074556	5.085504	8.789761	0.5	-0.1	0.6	1
7.265	0.037278	5.050188	8.644572	0.4	0	0.2	1
7.27	0.111834	5.050188	8.752482	0.2	0.2	0.2	1
7.275	0.037278	5.085504	8.717166	0	0	0.1	1
7.28	0.074556	5.085504	8.752482	0.4	-0.2	0	1
7.285	0.074556	5.16006	8.644572	0.8	-0.4	0.3	1
7.29	0.111834	5.085504	8.717166	1.4	-0.4	0.5	1
7.295	0.111834	5.085504	8.789761	1.8	-0.2	0.6	1
7.3	0.111834	5.050188	8.752482	2.2	-0.2	0.1	1
7.305	0.111834	5.050188	8.862354	3	0.1	0.3	1
7.31	0.111834	5.085504	8.862354	3.8	0	0.4	1
7.315	0.111834	5.122782	8.789761	4.4	0.2	0	1
7.32	0.111834	5.122782	8.825076	4.9	0.4	0	1
7.325	0.111834	5.085504	8.752482	5.3	0	-0.3	1
7.33	0.18639	5.085504	8.862354	6.3	0.2	-0.7	1
7.335	0.223668	5.085504	8.789761	6.7	0.7	-0.8	1
7.34	0.111834	5.122782	8.897671	7.6	0.4	-1.3	1
7.345	0.074556	5.01291	8.897671	8.6	0.2	-1.4	1
7.35	0	4.975632	9.007543	9.5	0.2	-1.8	1
7.355	-0.074556	5.050188	8.897671	11.1	-0.3	-1.4	1
7.36	-0.037278	5.01291	9.042858	12.4	-0.7	-1.1	1
7.365	0.111834	4.903038	9.15273	13.7	-1.1	-1.2	1
7.37	0.563094	4.753926	9.333235	15.6	-1.5	-2.1	1
7.375	0.63765	4.828482	9.443107	19.3	-0.9	-3.9	1
7.38	0.523854	4.71861	9.5157	23.6	-0.4	-6	1
7.385	0.600372	4.606776	9.696204	28.4	-0.2	-7.9	1
7.39	0.037278	4.534182	9.951264	34.3	0.7	-8.8	1
7.395	-0.223668	4.71861	9.768799	40.3	0.3	-8.6	1
7.4	0.260946	4.938354	9.806076	45	-0.5	-8.6	1
7.405	0.260946	4.975632	9.843354	48	-0.9	-8.6	1
7.41	-0.18639	5.01291	9.5157	50.9	-1.1	-9.8	1
7.415	-0.074556	5.085504	9.405828	54.2	-4.6	-11.4	1
7.42	-0.18639	5.085504	9.405828	56.9	-8.5	-13.2	1
7.425	0.111834	4.828482	9.115453	59	-16	-15	1
7.43	0.749484	5.01291	8.897671	62.3	-23.1	-17.6	1
7.435	1.012392	5.01291	8.789761	64.9	-25.6	-22.4	1
7.44	1.08891	5.050188	8.825076	67.2	-27.5	-27.6	1
7.445	0.8632801	4.828482	8.825076	68.5	-28.7	-32.1	1
7.45	0.600372	4.681332	9.042858	69	-30.3	-36.5	1
7.455	0.523854	4.681332	8.934948	66.9	-34.2	-40.1	1
7.46	0.449298	5.269932	8.679889	64.9	-37.1	-44.7	1
7.465	-0.18639	5.45436	8.462107	61.3	-40.3	-49.7	1
7.47	-1.838394	5.750622	8.499384	57.3	-44.8	-55.7	1
7.475	-4.430196	6.192072	8.789761	50.1	-55.3	-62.5	1
7.48	-5.705496	5.419044	8.607294	42.7	-71.7	-66.5	1
7.485	-5.293476	4.975632	8.607294	35.5	-91.7	-72.1	1
7.49	-4.13001	4.606776	8.825076	28.9	-108.8	-78.6	1
7.495	-3.26673	4.791204	8.970264	21.8	-117.9	-88.9	1
7.5	-3.341286	4.496904	8.825076	13.8	-119	-102.2	1
7.505	-3.190212	4.791204	8.825076	7.2	-115.7	-114.1	1
7.51	-1.612764	6.3765	10.09645	-0.3	-111.5	-124.2	1
7.515	-1.012392	6.635484	10.78708	-11.7	-102.9	-134.2	1
7.52	-1.200744	6.154794	10.38683	-24.9	-92.8	-142.9	1
7.525	-1.689282	5.050188	9.443107	-39.1	-84.7	-149.1	1
7.53	-2.026746	4.128048	8.42679	-46	-82.4	-150.9	1
7.535	-1.763838	3.759192	7.80876	-49.4	-85.4	-150.1	1
7.54	-1.163466	3.94362	7.590978	-50.7	-88.4	-148.9	1
7.545	-0.486576	4.422348	7.626294	-51	-88.7	-148.4	1
7.55	-0.149112	4.644054	7.590978	-52.2	-85.3	-148.8	1
7.555	-0.18639	4.791204	7.481106	-53.4	-79.8	-150	1
7.56	-0.486576	4.606776	7.228008	-54	-73.5	-151.4	1
7.565	-0.9378361	4.496904	7.118136	-54.1	-68	-153.7	1
7.57	-1.349856	4.422348	6.93567	-53.1	-64.1	-154.9	1
7.575	-1.538208	4.496904	6.82776	-51.8	-61.2	-156	1
7.58	-1.652004	4.606776	6.682572	-49.7	-59	-157.5	1
7.585	-1.763838	4.828482	6.717888	-47.3	-56.2	-158.6	1
7.59	-1.763838	5.050188	6.82776	-45.4	-53.3	-160.4	1
7.595	-1.875672	5.234616	6.755166	-43.4	-51.1	-161.4	1
7.6	-1.914912	5.234616	6.645294	-41.7	-49.1	-162.6	1
7.605	-1.914912	5.01291	6.247008	-39.9	-47.9	-163.1	1
7.61	-1.838394	4.569498	5.884038	-37	-47.1	-163.4	1
7.615	-1.612764	4.38507	5.411196	-33.4	-46.4	-163.9	1
7.62	-1.652004	4.275198	5.301324	-28	-44.8	-163.8	1
7.625	-13.77913	5.085504	5.593662	-21.6	-49.6	-161.9	1
7.63	-2.740914	13.38084	6.537385	-8.6	-117.3	-136.1	1
7.635	4.579308	7.74009	5.701572	-21.4	-165.2	-100	1
7.64	4.204566	7.335918	5.010948	-30.8	-169.4	-90.5	1
7.645	4.616586	7.076934	1.924722	-11.5	-157.7	-77.4	1
7.65	3.078378	9.140959	1.051632	10.7	-146.2	-59.7	1
7.655	15.39385	21.74877	12.34883	27.6	-136.9	-33.8	1
7.66	20.87568	27.7211	17.46965	17	-85.6	-10.8	1
7.665	6.30783	2.837052	3.559068	-27.5	-17.2	8.2	1
7.67	-3.604194	1.179162	7.228008	-32.2	-1.1	26.7	1
7.675	-4.430196	4.534182	12.49402	-15.6	3.2	13.4	1
7.68	1.652004	2.617308	9.333235	-17.4	-6.1	5.8	1
7.685	3.790584	4.23792	8.607294	-18	-10.3	8.6	1
7.69	2.215098	6.339222	9.62361	-17.5	-6.7	10.7	1
7.695	0.674928	5.344488	8.897671	-19.2	-2.4	7.9	1
7.7	1.04967	4.791204	8.970264	-16.7	-0.7	3.5	1
7.705	1.95219	5.16006	9.333235	-11.7	0.9	-0.8	1
7.71	1.763838	5.050188	9.26064	-9.6	3.7	-3.6	1
7.715	0.8260021	5.381766	9.188046	-6.9	7.7	-6.1	1
7.72	0.111834	5.566194	9.007543	-3.7	10.9	-8.6	1
7.725	-0.074556	5.603472	8.789761	-2.3	11.4	-8.5	1
7.73	0.037278	5.122782	8.970264	-1.6	12	-8.4	1
7.735	0.18639	5.050188	8.934948	-0.7	11.7	-8.5	1
7.74	-0.074556	5.122782	8.862354	0	11.2	-7.6	1
7.745	-0.337464	5.269932	8.644572	-0.8	10.2	-7.2	1
7.75	-0.486576	5.381766	8.571979	-0.6	10	-6	1
7.755	-0.486576	5.234616	8.571979	-1	8.7	-5.3	1
7.76	-0.523854	5.16006	8.752482	-1.7	7.4	-4.2	1
7.765	-0.674928	5.197338	8.679889	-2.8	5.9	-2.5	1
7.77	-0.523854	5.197338	8.717166	-3.4	4.6	-1.5	1
7.775	-0.374742	5.234616	8.644572	-3.5	3.7	0.2	1
7.78	-0.074556	5.234616	8.679889	-3.9	2.4	1.2	1
7.785	0.074556	5.234616	8.607294	-4.6	1.7	1.4	1
7.79	0.111834	5.122782	8.752482	-4.9	1.4	1.3	1
7.795	0.18639	5.122782	8.644572	-4.7	1.1	1.2	1
7.8	0.223668	4.975632	8.717166	-4.6	1.3	1.1	1
7.805	0.300186	5.01291	8.717166	-4.4	1.1	0.5	1
7.81	0.223668	4.975632	8.717166	-4.4	1.4	0.2	1
7.815	0.18639	4.828482	8.717166	-4.2	1.6	0	1
7.82	0.223668	4.86576	8.789761	-3.7	1.5	-0.4	1
7.825	0.223668	4.938354	8.789761	-3.7	1.9	-0.5	1
7.83	0.18639	5.01291	8.717166	-3.4	2.8	-0.4	1
7.835	0.074556	5.085504	8.644572	-3	2.2	-1.1	1
7.84	0.037278	5.01291	8.752482	-3.5	1.5	-1.3	1
7.845	-0.074556	5.050188	8.679889	-2.8	1.8	-1.1	1
7.85	-0.074556	5.085504	8.679889	-3.4	1.6	-0.9	1
7.855	-0.074556	5.16006	8.679889	-4.4	1.3	-0.4	1
7.86	-0.111834	5.16006	8.679889	-3.7	0.6	0.1	1
7.865	-0.111834	5.085504	8.717166	-3.5	0.4	0.1	1
7.87	-0.074556	5.085504	8.679889	-3.7	0	0.3	1
7.875	-0.037278	5.122782	8.752482	-3.6	-0.7	0.4	1
7.88	0	5.050188	8.825076	-3.9	-0.4	0.5	1
7.885	0.037278	5.085504	8.825076	-3.7	-0.8	0.8	1
7.89	0.111834	5.050188	8.862354	-3.3	-0.8	0.6	1
7.895	0.149112	5.085504	8.825076	-3	-0.7	0.8	1
7.9	0.111834	5.050188	8.789761	-2.5	-1.1	0.4	1
7.905	0.149112	5.050188	8.752482	-1.8	-0.7	0.7	1
7.91	0.111834	5.050188	8.862354	-1.5	-1	0.2	1
7.915	0.18639	5.01291	8.789761	-1.1	-1	0.3	1
7.92	0.149112	4.975632	8.789761	-0.9	-0.9	0.7	1
7.925	0.149112	5.01291	8.825076	-0.6	-0.7	0.4	1
7.93	0.111834	5.050188	8.789761	-0.2	-0.6	0	1
7.935	0.111834	5.085504	8.789761	-0.5	-0.9	0.1	1
7.94	0.074556	5.085504	8.789761	-0.5	-0.5	0.4	1
7.945	0.074556	5.050188	8.717166	-0.7	-0.9	0.1	1
7.95	0.037278	5.050188	8.752482	-1	-0.8	0	1
7.955	0.037278	5.122782	8.679889	-1	-1.4	0.3	1
7.96	0.037278	5.085504	8.717166	-1.3	-1.5	0.7	1
7.965	0	5.050188	8.717166	-1.2	-1.5	0.9	1
7.97	0.111834	5.01291	8.752482	-1.4	-1.6	1.1	1
7.975	0	5.01291	8.717166	-1.7	-1.9	1.1	1
7.98	0.037278	5.050188	8.752482	-1.8	-2	1.6	1
7.985	0.111834	5.01291	8.789761	-1.8	-2	0.8	1
7.99	0.074556	5.01291	8.789761	-1.4	-2.3	1.1	1
7.995	0.111834	5.01291	8.752482	-1.6	-2.1	0.8	1
8	0.149112	5.01291	8.825076	-1.5	-2.3	1.1	1
8.005	0.18639	4.975632	8.679889	-1.1	-1.9	1.2	1
8.01	0.111834	4.975632	8.862354	-0.8	-1.9	1	1
8.015	0.149112	5.01291	8.789761	-1.1	-1.5	1.3	1
8.02	0.149112	5.01291	8.789761	-0.4	-1.5	1.2	1
8.025	0.223668	4.975632	8.825076	0	-1.5	1.1	1
8.03	0.18639	4.975632	8.825076	-0.4	-1.4	1.1	1
8.035	0.149112	4.975632	8.862354	-0.1	-1.2	1.1	1
8.04	0.149112	4.975632	8.897671	0.3	-1.1	0.9	1
8.045	0.149112	5.050188	8.825076	0.7	-1.1	1	1
8.05	0.18639	5.050188	8.789761	1.1	-0.9	1.1	1
8.055	0.111834	5.050188	8.862354	1.1	-0.9	0.7	1
8.06	0.149112	5.01291	8.825076	0.8	-0.9	1.3	1
8.065	0.223668	5.050188	8.789761	1.5	-0.9	1.2	1
8.07	0.223668	5.050188	8.752482	1.8	-0.6	0.9	1
8.075	0.223668	4.938354	8.862354	2.4	-0.7	1.1	1
8.08	0.260946	4.903038	8.862354	2.6	-0.5	0.9	1
8.085	0.223668	4.975632	8.825076	2.9	-0.1	0.5	1
8.09	0.223668	4.938354	8.825076	3.8	-0.2	0.7	1
8.095	0.223668	4.938354	8.897671	4.2	-0.3	0	1
8.1	0.260946	4.903038	8.970264	5	0.2	0	1
8.105	0.260946	4.903038	8.934948	5.9	0.5	0	1
8.11	0.260946	4.903038	8.970264	7.5	0.9	-0.1	1
8.115	0.300186	4.903038	8.897671	8.6	0.9	-0.9	1
8.12	0.223668	4.86576	8.934948	10.1	1.1	-1.5	1
8.125	0.260946	4.903038	8.934948	11.5	1	-2.1	1
8.13	0.223668	4.938354	9.007543	12.5	1.2	-2.8	1
8.135	0.223668	4.903038	9.080136	14	1.1	-3.2	1
8.14	0.223668	4.791204	9.15273	15.6	1	-3.9	1
8.145	0.486576	4.71861	9.333235	17.7	1.1	-4.9	1
8.15	0.523854	4.791204	9.333235	20.7	1	-6.2	1
8.155	0.523854	4.791204	9.297918	24.5	1.4	-8.1	1
8.16	0.674928	4.681332	9.478422	28	2.1	-10	1
8.165	0.8260021	4.459626	9.660889	32.4	2.6	-12.1	1
8.17	0.337464	4.23792	9.878671	37.1	4.6	-13.9	1
8.175	-0.41202	4.202604	9.768799	42.3	4.1	-14.7	1
8.18	0.037278	4.71861	9.806076	49.3	1.5	-15.6	1
8.185	0.63765	4.569498	9.733482	53.2	0.7	-16.5	1
8.19	0.374742	4.791204	9.696204	58.1	0.3	-18	1
8.195	-0.074556	4.903038	9.588294	61.9	-1.1	-19.3	1
8.2	-0.18639	4.975632	9.62361	65.8	-4.5	-21.2	1
8.205	0.260946	4.903038	9.62361	69.4	-11	-23.1	1
8.21	0.749484	4.975632	9.768799	72.2	-17.2	-25.6	1
8.215	0.9378361	5.050188	9.843354	76.7	-21.8	-29.1	1
8.22	0.8260021	5.01291	9.551017	79.7	-24.7	-32.2	1
8.225	0.8260021	5.234616	9.443107	82	-29.6	-35.7	1
8.23	0.8632801	4.791204	9.551017	83.4	-32.2	-38.8	1
8.235	0.523854	4.86576	9.370512	82.7	-32.8	-43.8	1
8.24	0.260946	5.234616	8.897671	82	-37.7	-49.7	1
8.245	-0.111834	5.603472	8.462107	79.8	-43.4	-55.1	1
8.25	-1.50093	5.785938	8.316918	77	-49.7	-61.7	1
8.255	-3.829824	5.750622	8.717166	72.8	-61.6	-68	1
8.26	-5.142402	5.344488	8.717166	65.1	-80.7	-74.7	1
8.265	-5.030568	4.422348	8.897671	53.4	-109.9	-84	1
8.27	-4.204566	4.38507	9.188046	43.6	-130.5	-93.9	1
8.275	-3.415842	4.753926	9.696204	32	-141.1	-107.8	1
8.28	-2.81547	4.938354	9.843354	20	-146	-121.7	1
8.285	-0.300186	7.114213	11.40511	6.5	-143	-137.8	1
8.29	0.260946	6.486372	11.84067	-18.5	-127.6	-157.3	1
8.295	-0.260946	5.085504	10.78708	-38.5	-113.8	-169.6	1
8.3	-1.312578	3.353058	8.970264	-53.9	-104.5	-177.3	1
8.305	-1.875672	2.248452	7.44579	-62.4	-103.6	-181	1
8.31	-1.538208	2.064024	6.500106	-65.3	-108.5	-181	1
8.315	-0.449298	2.468196	6.392196	-66.7	-115	-179.6	1
8.32	0.9378361	2.948886	6.572701	-67.6	-118.7	-178.4	1
8.325	2.026746	3.390336	6.755166	-69.5	-116.6	-176.4	1
8.33	2.58984	3.390336	6.717888	-72.3	-110.5	-174.9	1
8.335	2.627118	3.243186	6.392196	-73.5	-101.4	-172.5	1
8.34	2.252376	3.096036	6.10182	-73.2	-92.1	-169.6	1
8.345	1.652004	3.205908	5.956632	-71.1	-83.6	-165.6	1
8.35	1.04967	3.205908	5.411196	-67.9	-76.1	-159	1
8.355	0.674928	3.02148	4.975632	-63.6	-71.8	-154.4	1
8.36	0.260946	3.353058	4.938354	-56.7	-66.9	-149.7	1
8.365	-0.300186	4.275198	5.266008	-48.7	-62	-145.7	1
8.37	-1.238022	5.197338	5.593662	-41.4	-57.5	-141.8	1
8.375	-2.101302	5.860494	5.956632	-36.2	-55	-138	1
8.38	-2.701674	6.560928	6.10182	-32.1	-54.7	-133.7	1
8.385	-15.05639	8.956531	7.335918	-27.3	-66.9	-126.2	1
8.39	-4.467474	17.10472	8.389512	-19.6	-130.2	-101.9	1
8.395	1.838394	10.91068	5.84676	-41.2	-160	-74	1
8.4	3.0411	10.21025	5.628978	-50.8	-156	-66.8	1
8.405	7.096554	23.70292	12.23896	-38.9	-128.5	-66	1
8.41	4.3164	16.88301	5.193414	-45.7	-71.8	-64.6	1
8.415	3.829824	10.94796	2.868444	-30.2	-34.3	-51.2	1
8.42	-1.2753	10.24753	10.06114	-12.3	0.9	-27.3	1
8.425	-7.208388	4.569498	8.934948	-13.3	10	-8.9	1
8.43	-4.99329	0.663156	7.19073	-12.3	-6.5	-1.7	1
8.435	1.238022	3.684636	10.4967	-0.9	-16.5	-3.5	1
8.44	5.782014	3.353058	10.7498	-0.4	-17.4	-0.7	1
8.445	4.279122	2.87433	9.297918	-8	-9.1	11.4	1
8.45	-0.111834	3.537486	8.825076	-9.1	-5.2	17.1	1
8.455	-0.260946	5.269932	9.007543	-6.7	-6	14.1	1
8.46	1.50093	5.860494	8.644572	-5.5	-7.2	10	1
8.465	2.252376	6.007644	8.499384	-5	-6	7.4	1
8.47	1.875672	5.897772	8.607294	-4.9	-3	4.1	1
8.475	1.389096	5.566194	8.462107	-5.7	0.1	-0.5	1
8.48	0.975114	5.344488	8.499384	-6.6	3.2	-4.2	1
8.485	0.600372	5.234616	8.607294	-7.4	5.6	-6.4	1
8.49	0.149112	5.122782	8.752482	-7.4	6.7	-7.6	1
8.495	-0.111834	5.122782	8.789761	-8	6.1	-7.4	1
8.5	-0.300186	4.975632	8.825076	-9.1	5.7	-7	1
8.505	-0.260946	5.01291	8.825076	-9.5	5.3	-5.8	1
8.51	-0.18639	5.16006	8.825076	-9.4	4.6	-4.5	1
8.515	0	5.234616	8.825076	-10.2	3.2	-3.9	1
8.52	0.18639	5.122782	9.042858	-10.4	3	-3	1
8.525	0.374742	5.16006	9.15273	-8.8	3.9	-2.6	1
8.53	0.523854	5.085504	9.188046	-7.2	3.9	-2.7	1
8.535	0.523854	5.234616	8.970264	-5.8	5.4	-3.9	1
8.54	0.41202	5.234616	8.970264	-4	6.7	-4.3	1
8.545	0.260946	5.269932	8.897671	-2.4	7.7	-5.5	1
8.55	0.037278	5.16006	8.897671	-2.1	7.4	-5.4	1
8.555	-0.111834	5.197338	8.897671	-2	7.3	-5.2	1
8.56	-0.260946	5.122782	8.862354	-1.6	7.2	-4.9	1
8.565	-0.260946	5.122782	8.717166	-1.2	5.9	-3.9	1
8.57	-0.223668	5.122782	8.752482	-1.3	4.7	-3.3	1
8.575	-0.111834	5.122782	8.717166	-1.3	3.7	-2.4	1
8.58	0	5.122782	8.679889	-1.6	2.6	-1.6	1
8.585	0.037278	5.050188	8.644572	-2.2	2.4	-1.1	1
8.59	0.037278	5.050188	8.679889	-2	1.4	-0.4	1
8.595	0.149112	5.01291	8.644572	-2.2	1	-0.6	1
8.6	0.223668	5.01291	8.752482	-2.5	0.7	-0.2	1
8.605	0.300186	4.975632	8.717166	-2.5	0.7	-0.3	1
8.61	0.337464	5.01291	8.789761	-2.2	1	-0.9	1
8.615	0.374742	5.050188	8.752482	-2.4	1.4	-0.9	1
8.62	0.300186	5.085504	8.752482	-1.6	1.4	-1.4	1
8.625	0.260946	5.01291	8.752482	-1.6	1.2	-1.6	1
8.63	0.223668	5.01291	8.717166	-1.7	1.6	-2.3	1
8.635	0.223668	5.050188	8.679889	-1.4	1.7	-2.1	1
8.64	0.18639	5.050188	8.789761	-1.5	2	-2.5	1
8.645	0.149112	5.085504	8.789761	-1.3	2	-2.2	1
8.65	0.149112	5.050188	8.752482	-0.7	1.5	-2.2	1
8.655	0.074556	5.01291	8.679889	-1.1	1.1	-2.4	1
8.66	0.111834	5.085504	8.752482	-1.1	0.9	-1.6	1
8.665	0.074556	5.085504	8.752482	-0.7	1.1	-2.1	1
8.67	0.074556	5.050188	8.789761	-0.7	1.1	-2.6	1
8.675	0	5.085504	8.717166	-0.5	0.7	-1.6	1
8.68	0.074556	5.01291	8.679889	-0.4	0.6	-1.4	1
8.685	0.074556	4.975632	8.789761	-0.2	0.5	-0.9	1
8.69	0.037278	4.975632	8.752482	-0.2	0.4	-1.1	1
8.695	0.037278	5.050188	8.789761	0.1	0.4	-0.7	1
8.7	0.074556	5.01291	8.789761	0	-0.1	-0.5	1
8.705	0.037278	5.01291	8.752482	-0.1	-0.2	-0.8	1
8.71	0.074556	4.975632	8.717166	-0.2	-0.4	-0.2	1
8.715	0.111834	4.938354	8.752482	-0.6	0	-0.6	1
8.72	0.074556	4.938354	8.752482	-0.4	0	-0.3	1
8.725	0.111834	4.975632	8.717166	-0.2	-0.2	-0.4	1
8.73	0.149112	4.975632	8.717166	-0.5	-0.4	-0.5	1
8.735	0.18639	4.938354	8.752482	0	0	-0.1	1
8.74	0.18639	4.975632	8.717166	0.1	0	-0.1	1
8.745	0.18639	5.01291	8.717166	-0.2	0.1	-0.5	1
8.75	0.18639	5.050188	8.752482	0	-0.1	-0.6	1
8.755	0.149112	5.085504	8.752482	-0.6	0	-0.1	1
8.76	0.074556	5.050188	8.789761	-0.7	0.1	-0.3	1
8.765	0.074556	5.01291	8.752482	-0.4	0	-0.2	1
8.77	0.111834	5.085504	8.862354	-0.5	0	-0.1	1
8.775	0.074556	5.050188	8.789761	-0.5	-0.1	0	1
8.78	0.111834	5.050188	8.825076	-0.9	-0.2	0.2	1
8.785	0.074556	5.050188	8.752482	-0.6	-0.5	0.2	1
8.79	0.149112	5.085504	8.789761	-0.7	-0.9	0	1
8.795	0.149112	5.050188	8.789761	0	0	0.6	1
8.8	0.074556	5.050188	8.789761	0	-0.1	0.5	1
8.805	0.111834	5.050188	8.679889	-0.2	-0.2	0.4	1
8.81	0.18639	5.01291	8.789761	0.1	-0.4	0	1
8.815	0.223668	5.050188	8.752482	0.7	-0.3	0.1	1
8.82	0.111834	5.01291	8.862354	0.7	0.1	0.1	1
8.825	0.111834	5.050188	8.789761	0.9	0	0	1
8.83	0.149112	5.01291	8.862354	0.9	-0.2	0	1
8.835	0.111834	5.01291	8.862354	1.1	0	0	1
8.84	0.149112	4.938354	8.825076	1.3	0	0.7	1
8.845	0.037278	5.01291	8.789761	1.4	-0.1	0.4	1
8.85	0.074556	4.938354	8.752482	1.6	-0.5	0.4	1
8.855	0.074556	5.01291	8.752482	1.9	-0.7	0.9	1
8.86	0.074556	5.01291	8.717166	1.6	-0.7	0.6	1
8.865	0.111834	5.01291	8.752482	1.6	-0.7	1.1	1
8.87	0.18639	5.01291	8.789761	1.8	-0.4	0.8	1
8.875	0.18639	4.938354	8.789761	1.9	-0.4	0.8	1
8.88	0.223668	5.01291	8.789761	2.4	-0.8	0.4	1
8.885	0.223668	4.975632	8.897671	2.5	-0.7	0.6	1
8.89	0.260946	5.050188	8.789761	2.6	-0.4	0.8	1
8.895	0.223668	4.938354	8.825076	3.6	-0.2	0.4	1
8.9	0.260946	4.975632	8.825076	4.3	0.4	0.4	1
8.905	0.223668	4.975632	8.897671	5.1	0.4	0	1
8.91	0.18639	4.938354	8.897671	6	0.3	-0.1	1
8.915	0.18639	4.975632	8.862354	6.9	0.4	-0.6	1
8.92	0.223668	4.975632	8.934948	7.5	0.8	-1.1	1
8.925	0.18639	5.01291	8.862354	8.4	0.7	-0.8	1
8.93	0.111834	5.050188	8.897671	9.1	0.5	-1.1	1
8.935	0.149112	4.975632	8.897671	10.2	0.2	-1.1	1
8.94	0.074556	5.01291	8.897671	10.8	0.4	-1.8	1
8.945	0.149112	4.903038	9.007543	12.3	0	-2.4	1
8.95	0.374742	4.828482	9.042858	14	0	-2.8	1
8.955	0.374742	4.791204	9.080136	15.9	0	-3.6	1
8.96	0.337464	4.903038	9.042858	17.3	0.1	-4.3	1
8.965	0.523854	4.86576	9.188046	19.3	0.5	-5.5	1
8.97	0.600372	4.828482	9.26064	22.7	1.1	-6.9	1
8.975	0.975114	4.422348	9.443107	26	2.1	-9.1	1
8.98	0.9005581	4.496904	9.551017	31	4.9	-11.4	1
8.985	-0.374742	4.569498	9.5157	35.9	7.4	-12.1	1
8.99	-0.18639	4.496904	9.62361	39.5	4.3	-12.8	1
8.995	0.975114	4.903038	9.768799	44.2	2.1	-14.3	1
9	0.8632801	4.86576	9.62361	48.9	2.7	-15.6	1
9.005	0.337464	5.01291	9.588294	54.1	2.9	-16.5	1
9.01	-0.111834	5.344488	9.588294	57.8	1.6	-17.8	1
9.015	-0.486576	5.234616	9.588294	59.8	-2	-18.6	1
9.02	-0.449298	5.16006	9.62361	61.6	-7.8	-19.1	1
9.025	-0.223668	5.01291	9.297918	63	-14.9	-20.3	1
9.03	0.18639	5.16006	9.042858	65.1	-22.8	-22	1
9.035	0.337464	5.050188	8.789761	66.8	-26.5	-24.9	1
9.04	0.41202	5.085504	8.789761	67.3	-29.2	-28	1
9.045	0.523854	5.122782	8.970264	67.8	-32.6	-31.5	1
9.05	0.486576	5.01291	9.042858	66.7	-35.2	-36.2	1
9.055	-0.111834	5.16006	8.571979	63.8	-38.5	-41.3	1
9.06	-1.312578	5.234616	8.352234	60.2	-43.9	-48.3	1
9.065	-2.927304	5.30721	8.644572	56.2	-52.4	-61.8	1
9.07	-5.330754	4.903038	9.042858	49.4	-62.2	-75.8	1
9.075	-8.222742	4.71861	8.897671	41.1	-76.5	-92.9	1
9.08	-9.57456	5.122782	8.897671	33	-97.7	-110.9	1
9.085	-9.086022	5.234616	8.717166	23.4	-123.6	-128.5	1
9.09	-5.40531	8.587674	10.89499	9.8	-149.3	-152.5	1
9.095	-2.215098	9.252792	12.42142	-8.4	-153.4	-173.7	1
9.1	-0.8260021	8.036352	11.7308	-30.8	-146.4	-192.9	1
9.105	-0.7867621	5.713344	9.62361	-50.1	-133.9	-209.3	1
9.11	-1.200744	3.64932	7.19073	-60.7	-123.9	-220.8	1
9.115	-1.463652	2.652624	5.48379	-62.3	-120.4	-226.7	1
9.12	-0.975114	2.689902	4.793166	-58.1	-122.2	-229	1
9.125	0.374742	3.427614	5.048226	-50.1	-127.1	-229.3	1
9.13	1.763838	4.349754	5.73885	-45.1	-128.5	-228.4	1
9.135	2.964582	4.86576	6.537385	-42.8	-126.6	-227.3	1
9.14	3.716028	4.791204	6.790483	-42.3	-121.6	-224	1
9.145	4.092732	4.38507	6.717888	-42.9	-115	-217.9	1
9.15	4.092732	3.869064	6.46479	-42.7	-106.1	-206.7	1
9.155	3.790584	3.684636	6.282324	-40.7	-98.7	-195.7	1
9.16	3.190212	3.79647	6.247008	-37.8	-90.7	-184	1
9.165	2.326932	4.128048	6.354918	-34.7	-83.9	-172.6	1
9.17	1.463652	4.496904	6.500106	-32.5	-79	-162.1	1
9.175	0.563094	4.791204	6.572701	-31.8	-75.3	-152	1
9.18	-0.111834	4.86576	6.46479	-32	-72.8	-143.1	1
9.185	-0.8260021	4.681332	6.10182	-32.6	-70.7	-133.9	1
9.19	-4.053492	4.681332	6.282324	-32.2	-69.5	-127.1	1
9.195	-10.70075	8.36793	5.628978	-28.4	-90.7	-114.1	1
9.2	-2.852748	10.17297	6.500106	-29.6	-145.9	-81.2	1
9.205	0.8260021	7.483068	5.519106	-40.6	-160	-67.3	1
9.21	0.9378361	9.178236	5.48379	-34.5	-154.2	-59.7	1
9.215	1.238022	9.806076	2.395602	-18.1	-139	-49	1
9.22	7.734204	21.89592	12.82167	3.7	-110.8	-35.7	1
9.225	5.030568	20.97574	14.89158	-3.2	-45.7	-23.3	1
9.23	-1.126188	0.516006	5.083542	-34.3	-0.2	-3.4	1
9.235	-2.58984	0.478728	9.26064	-22.9	-7.2	15.6	1
9.24	0.037278	2.87433	12.02117	-9.8	-7.9	9.3	1
9.245	5.330754	3.721914	9.5157	-11.4	-13.4	11.3	1
9.25	3.415842	3.906342	8.389512	-14.1	-10.2	17	1
9.255	0.975114	6.154794	9.5157	-11.8	-5	16.2	1
9.26	1.08891	5.16006	8.862354	-10	-4	10.2	1
9.265	1.989468	5.45436	8.825076	-7.4	-2.9	4.6	1
9.27	2.36421	5.93505	8.970264	-6.5	-0.4	0.9	1
9.275	1.689282	5.93505	8.5347	-6.4	3.4	-2.8	1
9.28	0.975114	5.823216	8.5347	-5.1	6.4	-6.4	1
9.285	0.374742	5.419044	8.644572	-4.9	9.5	-9.1	1
9.29	0.037278	5.050188	8.897671	-5.1	10.7	-10.1	1
9.295	-0.074556	5.050188	9.042858	-4.6	11.2	-10.2	1
9.3	-0.300186	5.16006	9.007543	-4.2	10.9	-9.3	1
9.305	-0.523854	5.419044	8.789761	-4.1	9.3	-7.6	1
9.31	-0.337464	5.30721	8.789761	-4.2	7.7	-6	1
9.315	-0.18639	5.269932	8.679889	-3.8	6.3	-4.6	1
9.32	-0.223668	5.122782	8.825076	-4.2	4.9	-2.8	1
9.325	-0.300186	5.122782	8.825076	-4.9	4.3	-2	1
9.33	-0.111834	5.197338	8.825076	-5.4	3.4	-0.8	1
9.335	0.074556	5.30721	8.752482	-4.7	2.5	-0.3	1
9.34	0.223668	5.30721	8.789761	-3.7	2.1	-0.7	1
9.345	0.300186	5.234616	8.717166	-3.5	2.6	-0.4	1
9.35	0.300186	5.122782	8.752482	-2.8	3	-0.5	1
9.355	0.260946	5.050188	8.752482	-2.3	3.8	-0.9	1
9.36	0.18639	5.01291	8.789761	-2.4	3.5	-1.8	1
9.365	0.149112	4.903038	8.789761	-1.5	3.7	-1.6	1
9.37	0.111834	4.903038	8.825076	-1.1	3.8	-1.4	1
9.375	0.149112	4.938354	8.717166	-0.7	3.5	-1.9	1
9.38	0.18639	5.085504	8.752482	-0.7	3.5	-2.1	1
9.385	0.260946	5.085504	8.679889	-0.2	3.2	-2.2	1
9.39	0.374742	5.050188	8.717166	0.1	2.8	-1.9	1
9.395	0.374742	5.050188	8.679889	-0.2	2.4	-2.3	1
9.4	0.300186	5.16006	8.717166	-0.5	2.6	-2.3	1
9.405	0.18639	5.16006	8.644572	-0.6	3.1	-2.8	1
9.41	0.18639	5.197338	8.717166	-0.4	3.3	-3.4	1
9.415	0.111834	5.16006	8.679889	-0.7	2.9	-3.2	1
9.42	0.18639	5.085504	8.717166	-0.6	2.4	-2.8	1
9.425	0.111834	5.085504	8.752482	-0.7	2.3	-2.8	1
9.43	0.18639	5.085504	8.717166	-0.9	2.2	-2.6	1
9.435	0.111834	5.085504	8.752482	-1	2.3	-2.8	1
9.44	0.149112	5.16006	8.752482	-2.2	1.9	-2.6	1
9.445	0.149112	5.085504	8.752482	-1.1	1.9	-2.6	1
9.45	0.149112	5.01291	8.752482	-0.9	1.6	-2.3	1
9.455	0.037278	5.085504	8.679889	-0.9	1.5	-2.1	1
9.46	0.074556	5.085504	8.717166	-0.5	1.4	-1.8	1
9.465	0.074556	5.050188	8.679889	-0.7	1.4	-1.8	1
9.47	0.074556	5.050188	8.717166	-1.1	1.1	-1.5	1
9.475	0.074556	5.050188	8.644572	-0.5	0.6	-1	1
9.48	0.111834	5.085504	8.752482	-0.9	0.2	-0.7	1
9.485	0.074556	5.085504	8.679889	-1	0.2	-0.4	1
9.49	0.037278	5.085504	8.679889	-1.1	-0.2	-0.1	1
9.495	0.074556	5.085504	8.679889	-1.5	-0.3	-0.2	1
9.5	0.074556	5.050188	8.717166	-1.3	0.2	0	1
9.505	0.149112	5.085504	8.644572	-0.7	-0.1	0.2	1
9.51	0.149112	5.01291	8.789761	-1.1	-0.2	0.4	1
9.515	0.149112	5.01291	8.752482	-1.4	-0.2	0	1
9.52	0.18639	5.085504	8.752482	-1.3	-0.5	0	1
9.525	0.18639	5.050188	8.679889	-1.6	-0.8	-0.1	1
9.53	0.149112	5.01291	8.679889	-1.4	-1	0	1
9.535	0.18639	5.050188	8.679889	-1.1	-0.9	-0.2	1
9.54	0.18639	5.050188	8.752482	-1.2	-0.9	-0.6	1
9.545	0.223668	5.01291	8.717166	-0.9	-0.7	-0.1	1
9.55	0.149112	4.938354	8.752482	-0.7	-0.6	0	1
9.555	0.149112	4.938354	8.825076	-1	-0.5	-0.1	1
9.56	0.149112	5.050188	8.752482	-0.6	-0.5	0.1	1
9.565	0.074556	5.050188	8.717166	-0.3	-0.2	-0.4	1
9.57	0.074556	4.975632	8.752482	-0.5	-0.1	0	1
9.575	0.149112	5.01291	8.752482	-0.5	-0.3	0	1
9.58	0.149112	5.050188	8.752482	-0.4	-0.7	0.4	1
9.585	0.111834	5.085504	8.717166	-0.7	-0.6	0.4	1
9.59	0.111834	5.050188	8.825076	-0.9	-0.5	0.6	1
9.595	0.111834	5.085504	8.717166	-0.7	-0.7	0.5	1
9.6	0.18639	5.050188	8.752482	-0.9	-0.9	0.4	1
9.605	0.18639	5.050188	8.752482	-0.9	-1	0.9	1
9.61	0.223668	4.975632	8.825076	-0.9	-1.1	0.7	1
9.615	0.149112	5.01291	8.752482	-0.7	-1	0.6	1
9.62	0.18639	5.01291	8.825076	-0.7	-1	0.9	1
9.625	0.18639	4.975632	8.752482	-0.7	-1.1	0.7	1
9.63	0.223668	5.01291	8.825076	-0.6	-1	0.7	1
9.635	0.18639	4.938354	8.825076	0.1	-0.9	0.4	1
9.64	0.149112	4.903038	8.789761	-0.6	-1	0.7	1
9.645	0.111834	4.938354	8.752482	0.4	-0.9	0.7	1
9.65	0.111834	4.938354	8.789761	0.9	-0.7	0.9	1
9.655	0.149112	5.085504	8.752482	1.1	-0.6	0.7	1
9.66	0.074556	5.085504	8.717166	1	-0.7	0.6	1
9.665	0.037278	5.050188	8.717166	1.6	-0.9	0.9	1
9.67	0.149112	5.050188	8.717166	1.6	-0.9	0.8	1
9.675	0.074556	5.01291	8.717166	1.1	-1	0.8	1
9.68	0.149112	5.01291	8.679889	1.5	-0.9	1.1	1
9.685	0.149112	5.085504	8.679889	1.8	-0.8	1.2	1
9.69	0.111834	5.050188	8.752482	1.8	-0.8	1.6	1
9.695	0.223668	5.050188	8.752482	1.8	-1.1	1.3	1
9.7	0.223668	5.050188	8.789761	2.1	-1.4	1.1	1
9.705	0.260946	4.975632	8.752482	2.3	-0.9	1.6	1
9.71	0.337464	4.975632	8.934948	2.4	-0.9	1.2	1
9.715	0.300186	5.01291	8.897671	2.8	-0.8	1.3	1
9.72	0.374742	4.975632	8.934948	4	-0.4	0.7	1
9.725	0.449298	4.975632	8.934948	5.3	0	0.2	1
9.73	0.41202	5.01291	8.970264	6.5	0.2	0	1
9.735	0.300186	5.01291	8.897671	7.9	0.6	-1.1	1
9.74	0.260946	4.975632	8.970264	9.4	0.8	-1.4	1
9.745	0.18639	4.975632	8.897671	10.7	0.7	-1.5	1
9.75	0.111834	4.975632	9.007543	12.1	0.6	-1.7	1
9.755	0.149112	4.903038	8.970264	13.8	0.2	-2.1	1
9.76	0.337464	4.828482	9.042858	15.1	0	-2.5	1
9.765	0.486576	4.791204	9.188046	17.1	0	-3.2	1
9.77	0.600372	4.753926	9.26064	19.1	0.2	-4.4	1
9.775	0.563094	4.791204	9.26064	22.9	0.9	-6.4	1
9.78	0.674928	4.71861	9.333235	27.6	1.6	-8.9	1
9.785	0.8260021	4.496904	9.370512	31.2	2.7	-10.2	1
9.79	0.749484	4.349754	9.551017	35.5	4.4	-12.3	1
9.795	-0.037278	4.496904	9.588294	39.4	6.4	-14	1
9.8	-0.374742	4.681332	9.370512	43.2	5	-14.2	1
9.805	0.449298	4.86576	9.405828	48.1	1.8	-15.7	1
9.81	0.749484	4.903038	9.370512	51.2	0.7	-16.6	1
9.815	0.149112	4.903038	9.405828	54.3	0.4	-18.2	1
9.82	-0.037278	4.938354	9.405828	58.2	-1.1	-19.8	1
9.825	0.374742	5.01291	9.551017	60.9	-4	-21.2	1
9.83	0.337464	5.050188	9.62361	64.2	-7.6	-23	1
9.835	0.037278	5.050188	9.370512	67.4	-12.1	-24.5	1
9.84	0.260946	5.122782	9.297918	69.9	-16.9	-26.8	1
9.845	0.712206	5.122782	9.225325	72.1	-21.4	-29	1
9.85	0.8260021	5.234616	9.15273	74.1	-24.6	-31.3	1
9.855	0.712206	5.085504	9.370512	74.6	-26.1	-34.2	1
9.86	0.260946	4.86576	9.115453	73.7	-27.5	-37.3	1
9.865	0.111834	5.30721	8.934948	72.9	-32.6	-42	1
9.87	-0.074556	5.638788	8.717166	71.5	-37.5	-45.7	1
9.875	-1.04967	5.491638	8.27964	69.9	-41.3	-50.9	1
9.88	-2.252376	4.903038	8.789761	67.9	-45.9	-57.5	1
9.885	-4.730382	4.644054	9.188046	62.5	-54.3	-67.3	1
9.89	-7.320222	4.86576	9.443107	53.2	-69.9	-81.4	1
9.895	-8.860393	4.569498	9.405828	43	-91.3	-92.5	1
9.9	-8.560206	4.71861	9.551017	33.3	-116.6	-103.7	1
9.905	-5.519106	7.74009	11.33251	22	-137.9	-117.2	1
9.91	-2.36421	9.437221	13.6202	4.6	-144.3	-134.8	1
9.915	-1.2753	8.405209	13.47502	-21.1	-137.4	-152.7	1
9.92	-1.689282	5.970366	11.55029	-45.9	-123	-168	1
9.925	-2.438766	3.317742	8.934948	-65.9	-110.4	-180.8	1
9.93	-2.552562	1.767762	6.717888	-72.4	-107.5	-186.4	1
9.935	-1.763838	1.400868	5.666256	-69.4	-111.4	-188.5	1
9.94	-0.300186	1.767762	5.519106	-64.5	-116.6	-187	1
9.945	1.612764	2.43288	6.282324	-59.7	-119.5	-181.9	1
9.95	3.0411	3.16863	7.118136	-56.8	-116.4	-175	1
9.955	3.604194	3.574764	7.518384	-56.5	-107.7	-168.2	1
9.96	3.527676	3.612042	7.626294	-57	-96.6	-161.7	1
9.965	2.81547	3.50217	7.44579	-58.1	-85	-155.1	1
9.97	1.875672	3.353058	7.010226	-58.9	-74.7	-147.8	1
9.975	0.8632801	3.205908	6.427512	-57.6	-66.5	-139.5	1
9.98	0.037278	3.133314	5.956632	-55.2	-61.6	-133.5	1
9.985	-0.63765	3.243186	5.73885	-50.6	-56.8	-130.6	1
9.99	-1.349856	4.018176	5.84676	-45.5	-51.1	-128.6	1
[truncated: 7,053 more rows]
