# Supplementary material for: Real-Time Detection of Freezing Motions in Parkinson's Patients for Adaptive Gait Phase Synchronous Cueing
Source: Front Neurol. 2021 Dec 6;12:720516. doi: 10.3389/fneur.2021.720516 (PMC8685223; doi:10.3389/fneur.2021.720516)
Supplement: Supplementary file 2 [file Data_Sheet_2.zip › data/S14/S14_right_foot_trial_1.csv]

time	acc_x	acc_y	acc_z	gyr_x	gyr_y	gyr_z	FoG
0	0.260946	4.491018	8.895708	0.2	0	-0.1	0
0.005	0.223668	4.491018	8.860393	0.4	-0.5	0	0
0.01	0.298224	4.491018	8.968303	0.2	0.1	0	0
0.015	0.298224	4.491018	8.860393	0.2	0.5	-0.5	0
0.02	0.298224	4.416462	8.895708	0.2	0.3	-0.5	0
0.025	0.223668	4.526334	8.823114	0	0	-0.6	0
0.03	0.260946	4.491018	8.968303	-0.1	-0.2	-0.4	0
0.035	0.260946	4.416462	8.895708	-0.3	0.2	-0.3	0
0.04	0.298224	4.491018	8.895708	0	0.3	-0.1	0
0.045	0.260946	4.563612	8.895708	0.5	0.3	0	0
0.05	0.223668	4.491018	8.968303	0.4	0.2	-0.2	0
0.055	0.298224	4.491018	8.895708	0	0.7	-0.1	0
0.06	0.260946	4.491018	8.932986	-0.1	0.3	-0.1	0
0.065	0.298224	4.526334	8.895708	0	0.2	-0.8	0
0.07	0.260946	4.416462	8.932986	0.4	0.7	-0.7	0
0.075	0.298224	4.526334	8.823114	0.1	0.3	-0.8	0
0.08	0.298224	4.45374	8.860393	0.2	0	-0.4	0
0.085	0.260946	4.491018	8.895708	0	0.9	-0.2	0
0.09	0.298224	4.45374	8.968303	-0.2	0.7	0.1	0
0.095	0.260946	4.45374	8.968303	0	0.5	-0.4	0
0.1	0.260946	4.491018	8.932986	-0.1	0	-0.7	0
0.105	0.298224	4.526334	8.823114	-0.3	0.2	-0.3	0
0.11	0.298224	4.491018	8.895708	-0.4	0.4	-0.7	0
0.115	0.260946	4.526334	8.895708	-0.1	0	-0.5	0
0.12	0.223668	4.526334	8.932986	0.2	0	-0.6	0
0.125	0.260946	4.491018	8.932986	0	0	-0.2	0
0.13	0.298224	4.526334	8.895708	0.2	0.4	0	0
0.135	0.260946	4.45374	8.895708	0	0	-0.5	0
0.14	0.260946	4.491018	8.895708	0.2	0	0	0
0.145	0.260946	4.526334	8.895708	0.3	0	-0.5	0
0.15	0.260946	4.45374	8.968303	0.4	-0.1	-0.6	0
0.155	0.223668	4.563612	8.895708	0.1	-0.2	-0.2	0
0.16	0.260946	4.526334	8.968303	0	-0.1	-0.4	0
0.165	0.223668	4.526334	8.860393	0	-0.3	-0.1	0
0.17	0.298224	4.491018	8.860393	0.2	0.4	-0.2	0
0.175	0.260946	4.526334	8.823114	0.2	0.8	-0.1	0
0.18	0.298224	4.491018	8.860393	0.4	0.2	0	0
0.185	0.298224	4.416462	8.860393	0.2	-0.1	-0.4	0
0.19	0.260946	4.526334	8.823114	0	0.1	-0.3	0
0.195	0.260946	4.491018	8.895708	0.2	0.2	-0.3	0
0.2	0.298224	4.45374	8.968303	0	0	0.3	0
0.205	0.223668	4.491018	8.895708	-0.4	0.2	-0.2	0
0.21	0.223668	4.526334	8.895708	-0.3	0.4	-0.1	0
0.215	0.298224	4.416462	8.968303	0.2	0.9	-0.2	0
0.22	0.260946	4.45374	8.860393	0.2	0	-0.1	0
0.225	0.298224	4.416462	8.932986	0.2	0.6	-0.1	0
0.23	0.260946	4.491018	8.968303	0.2	0.8	-0.4	0
0.235	0.298224	4.526334	8.823114	0.2	0.9	-0.4	0
0.24	0.298224	4.563612	8.895708	0	0.9	-0.4	0
0.245	0.260946	4.526334	8.823114	0	0.4	-0.2	0
0.25	0.298224	4.45374	8.895708	0.2	0	-0.4	0
0.255	0.298224	4.491018	8.823114	-0.1	0.3	-1	0
0.26	0.260946	4.491018	8.823114	0	0.7	-0.7	0
0.265	0.260946	4.491018	8.932986	0	0.4	-0.3	0
0.27	0.298224	4.491018	8.932986	0	0.4	-0.2	0
0.275	0.260946	4.526334	8.895708	0.2	0.2	-0.7	0
0.28	0.260946	4.526334	8.932986	0.4	0.4	-0.7	0
0.285	0.298224	4.45374	8.860393	0.4	0.4	-0.3	0
0.29	0.223668	4.526334	8.895708	0.4	0.3	-0.2	0
0.295	0.298224	4.491018	8.932986	0	0.3	-0.4	0
0.3	0.37278	4.491018	8.932986	-0.2	0.5	-0.2	0
0.305	0.298224	4.45374	8.932986	0.1	0.4	-0.3	0
0.31	0.223668	4.60089	8.895708	0	0.4	-0.2	0
0.315	0.223668	4.491018	8.932986	-0.7	0.6	-0.2	0
0.32	0.260946	4.45374	8.823114	0	0	-0.2	0
0.325	0.260946	4.45374	8.932986	0.2	0.1	-0.7	0
0.33	0.223668	4.563612	8.895708	0	0.4	-0.6	0
0.335	0.260946	4.45374	8.932986	0.3	0.3	-0.3	0
0.34	0.223668	4.526334	8.860393	0.3	0.4	-0.7	0
0.345	0.223668	4.491018	8.860393	0.4	0.2	-0.2	0
0.35	0.223668	4.45374	8.968303	0	-0.1	-0.8	0
0.355	0.260946	4.491018	8.860393	0	0.2	-0.4	0
0.36	0.260946	4.563612	8.860393	0	0.1	-0.3	0
0.365	0.223668	4.45374	8.968303	0	0	-0.2	0
0.37	0.298224	4.491018	8.968303	0	-0.1	-0.3	0
0.375	0.223668	4.491018	8.968303	0.2	0	-0.2	0
0.38	0.260946	4.491018	8.895708	0.2	-0.1	0	0
0.385	0.298224	4.491018	8.932986	0	-0.5	-0.2	0
0.39	0.335502	4.491018	8.932986	0.1	-0.3	-0.2	0
0.395	0.298224	4.45374	8.932986	0	-0.1	0.1	0
0.4	0.149112	4.526334	8.895708	-0.2	-0.3	-0.1	0
0.405	0.149112	4.45374	8.932986	-0.4	-0.8	0.1	0
0.41	0.260946	4.416462	8.932986	-0.4	-0.5	0	0
0.415	0.18639	4.491018	8.968303	-0.7	0	0.1	0
0.42	0.298224	4.563612	8.932986	-0.5	-0.1	0.4	0
0.425	0.260946	4.526334	9.00558	-0.2	-0.7	0	0
0.43	0.298224	4.563612	8.968303	-0.7	-0.9	0.2	0
0.435	0.223668	4.60089	8.895708	-0.7	-1.4	0.7	0
0.44	0.149112	4.638168	8.968303	-0.7	-1.8	1	0
0.445	0.111834	4.673484	9.00558	-0.7	-2	0.8	0
0.45	0.111834	4.60089	9.078175	-1.4	-2.3	1.4	0
0.455	0.18639	4.563612	8.932986	-1.8	-2.3	1.2	0
0.46	0.298224	4.563612	8.860393	-1.8	-2.3	0.9	0
0.465	0.37278	4.416462	8.823114	-1.8	-2.7	1	0
0.47	0.447336	4.341906	8.932986	-2.1	-2.9	0.8	0
0.475	0.335502	4.45374	8.895708	-2	-2.6	0.8	0
0.48	0.298224	4.45374	8.895708	-1.6	-2.1	1.1	0
0.485	0.260946	4.563612	8.968303	-1.4	-1.8	0.9	0
0.49	0.260946	4.673484	8.860393	-1.4	-2.6	0.7	0
0.495	0.298224	4.491018	8.932986	-2.1	-2.6	0.7	0
0.5	0.335502	4.45374	8.895708	-1.8	-3	0.6	0
0.505	0.149112	4.269312	8.787798	-1.6	-3.1	0.4	0
0.51	0.37278	4.491018	8.968303	-1.6	-3.5	-0.3	0
0.515	0.55917	4.491018	8.968303	-1.3	-2.8	-0.4	0
0.52	0.55917	4.416462	8.932986	-1.3	-2.8	-0.4	0
0.525	0.484614	4.379184	8.860393	-1	-2.3	0	0
0.53	0.37278	4.563612	8.895708	-1	-1.7	-0.4	0
0.535	0.260946	4.491018	8.968303	-1.1	-1.1	-0.4	0
0.54	0.298224	4.45374	8.895708	-0.8	-1.6	-0.3	0
0.545	0.260946	4.45374	8.860393	-1.1	-1.6	-0.2	0
0.55	0.260946	4.526334	8.932986	-1.5	-1.7	-0.2	0
0.555	0.260946	4.60089	8.932986	-1.3	-1.7	-0.7	0
0.56	0.111834	4.710762	8.823114	-1.1	-1.9	-0.9	0
0.565	0.074556	4.820634	8.823114	-0.9	-1.9	-0.9	0
0.57	0.074556	4.857912	8.715204	-0.8	-2.3	-0.8	0
0.575	0.149112	5.04234	8.605332	-1	-2.3	-1.2	0
0.58	0.037278	5.226768	8.460144	-1.5	-2.5	-1.4	0
0.585	0.074556	5.373918	8.207047	-1.4	-2.3	-2.3	0
0.59	0.223668	5.668218	7.951986	-0.8	-2	-3	0
0.595	0.260946	5.92524	7.66161	0.1	-1.4	-3.2	0
0.6	0.111834	5.77809	7.951986	0.7	-0.5	-3.4	0
0.605	0.335502	6.037074	8.532739	0.7	-0.5	-4.5	0
0.61	0.521892	5.63094	8.38755	-0.8	-0.7	-3.7	0
0.615	0.37278	5.264046	8.38755	-0.8	-0.4	-3.5	0
0.62	0.633726	5.264046	7.989264	-0.7	0	-3	0
0.625	0.820116	5.299362	8.460144	0.2	0.6	-2	0
0.63	0.857394	5.299362	8.424829	1.4	0.6	-1.4	0
0.635	0.521892	4.932468	8.570016	1.5	2.4	-0.1	0
0.64	0.782838	5.114934	9.115453	0.7	2.5	0.9	0
0.645	0.6710041	5.18949	8.207047	0.1	2.4	2.1	0
0.65	0.820116	4.857912	8.02458	0.7	3.2	3.2	0
0.655	1.043784	5.04234	8.02458	2.8	4	3.9	0
0.66	0.969228	5.593662	8.38755	3.7	6.8	4.5	0
0.665	0.633726	5.63094	8.460144	4.1	8.1	5.3	0
0.67	0.484614	5.63094	8.314957	3.8	8.6	7	0
0.675	-0.149112	5.411196	8.570016	3.5	8.8	8.4	0
0.68	0.335502	5.668218	9.00558	2.8	7.4	8.9	0
0.685	0.447336	4.491018	8.968303	1.1	7.5	9.9	0
0.69	1.006506	5.114934	9.62361	0.7	6.5	11.1	0
0.695	0.894672	3.274578	9.441144	-1	6.7	13.5	0
0.7	1.006506	4.638168	9.26064	-0.9	6	16.3	0
0.705	0.37278	3.421728	8.352234	-1.2	7.9	18.1	0
0.71	0.298224	4.820634	8.352234	1.4	8.6	18.8	0
0.715	0.18639	4.491018	7.951986	2.9	10.5	18.9	0
0.72	0.111834	5.77809	8.27964	4.7	11.4	17.9	0
0.725	-0.7082821	5.558346	8.605332	5.5	13.3	16.3	0
0.73	-0.6710041	5.889924	8.207047	4.4	11.5	14.8	0
0.735	-0.37278	5.48379	8.27964	3	12.2	13.3	0
0.74	-0.596448	5.446512	7.66161	3.5	11.9	11.5	0
0.745	-0.37278	5.521068	8.134453	3.7	13	10	0
0.75	-0.596448	5.740812	8.715204	4.5	13.3	9.1	0
0.755	-0.410058	5.705496	9.115453	4.4	11.9	7.6	0
0.76	-0.7455601	5.264046	9.078175	3.1	10.1	7.4	0
0.765	-0.223668	5.18949	8.750521	1.9	8.4	7.7	0
0.77	0.223668	4.89519	7.989264	1.4	8.9	7.2	0
0.775	0.521892	5.04234	8.097175	2.7	10	7.4	0
0.78	0.298224	5.668218	8.570016	4.4	10.9	7.2	0
0.785	-0.111834	5.558346	8.642611	4.3	12.8	8.7	0
0.79	-0.298224	5.852646	9.115453	3	12.1	9.8	0
0.795	-0.149112	5.373918	8.715204	0.4	10.6	10.2	0
0.8	-0.335502	4.820634	8.677926	-0.2	9.4	10.5	0
0.805	0.335502	4.710762	8.497422	-0.4	7.6	10.2	0
0.81	0.298224	4.74804	8.242362	-0.6	9.7	10	0
0.815	-0.18639	5.299362	9.223362	0	10.1	10	0
0.82	0.074556	4.820634	8.895708	-1.4	8.7	10.4	0
0.825	-0.037278	4.416462	8.715204	-2.1	8.8	10.6	0
0.83	0.521892	4.526334	9.040896	-2	7.8	10.7	0
0.835	0.37278	4.491018	8.715204	-1.5	8.2	10.2	0
0.84	0.111834	4.563612	8.932986	-0.9	8.8	10	0
0.845	0.037278	4.710762	9.150768	-0.6	8.2	10.4	0
0.85	0	4.673484	8.932986	-0.7	7.4	10.2	0
0.855	-0.037278	4.45374	8.642611	-0.6	6.8	9.2	0
0.86	0.074556	5.005062	8.932986	0.1	5.8	7.9	0
0.865	-0.111834	4.89519	8.860393	-0.2	5.2	6.5	0
0.87	0	4.932468	8.750521	-0.7	4.1	5.8	0
0.875	-0.223668	4.932468	8.497422	-0.5	3.7	4.6	0
0.88	0	5.079618	8.750521	-0.2	3	3.8	0
0.885	0.074556	4.857912	8.677926	-0.9	3.4	2.8	0
0.89	0.223668	4.932468	8.570016	-1	2.8	2.1	0
0.895	0.260946	5.04234	8.570016	-0.9	2.8	1.8	0
0.9	0.18639	5.079618	8.605332	-0.8	2.9	2.2	0
0.905	0.37278	5.005062	8.787798	-0.5	2.7	2.8	0
0.91	0.484614	4.710762	8.460144	-0.7	2.6	3	0
0.915	0.298224	5.005062	8.823114	-0.4	3.6	4	0
0.92	0.37278	4.785318	8.787798	0	3.7	4.3	0
0.925	0.298224	4.820634	8.787798	-0.1	4.4	5	0
0.93	0.223668	4.74804	8.750521	0	4.7	6.5	0
0.935	0.111834	4.710762	8.787798	-0.2	4.9	7.5	0
0.94	0	4.491018	8.932986	0	5.3	8.4	0
0.945	-0.074556	4.341906	8.968303	-0.5	5.7	8.4	0
0.95	-0.149112	4.30659	8.787798	-0.9	5.7	7.9	0
0.955	-0.484614	4.341906	8.968303	-0.8	5.8	7.8	0
0.96	-0.335502	4.15944	9.078175	-1	5.1	6.8	0
0.965	-0.37278	4.01229	9.00558	-1.1	4.8	5.5	0
0.97	-0.410058	3.900456	9.295957	-1.1	3.5	3.7	0
0.975	-0.410058	3.827862	9.26064	-0.9	2.9	2.5	0
0.98	-0.335502	3.71799	9.26064	-1.4	2.3	0.7	0
0.985	-0.335502	3.568878	9.333235	-1.6	1.1	-0.8	0
0.99	-0.223668	3.568878	9.441144	-1.9	0.8	-2.1	0
0.995	-0.223668	3.459006	9.62361	-1.7	-0.2	-5.3	0
1	-0.074556	3.201984	9.478422	-2.3	-1.1	-6.4	0
1.005	0.298224	3.092112	9.62361	-2.4	-2.6	-8.4	0
1.01	0	2.907684	9.586332	-2.3	-3	-10.8	0
1.015	0.18639	2.944962	9.62361	-2.3	-3.7	-12.2	0
1.02	0.596448	2.760534	9.949303	-2.6	-5	-13.5	0
1.025	0.633726	2.466234	9.696204	-2.5	-5.1	-14.2	0
1.03	0.93195	2.538828	9.804114	-2.3	-5.3	-15.2	0
1.035	0.969228	2.50155	9.986581	-2	-5.1	-15	0
1.04	0.782838	2.50155	9.696204	-2.1	-4.9	-14.5	0
1.045	0.633726	2.538828	9.768799	-2.3	-5.3	-15.1	0
1.05	0.7082821	3.017556	9.804114	-1.8	-5.4	-15	0
1.055	0.596448	2.944962	9.658926	-1.5	-4.7	-15.3	0
1.06	0.820116	2.980278	9.913986	-1.9	-5.1	-14.6	0
1.065	0.782838	3.017556	9.804114	-1.9	-5.1	-13.5	0
1.07	0.7455601	3.239262	9.804114	-2.7	-4.1	-12.8	0
1.075	0.55917	3.239262	9.841393	-3.4	-5.3	-11.9	0
1.08	0.447336	3.349134	9.876708	-4.4	-4.9	-11.4	0
1.085	0.37278	3.643434	9.949303	-6	-4.5	-10.9	0
1.09	0.335502	3.311856	9.696204	-7.2	-5.6	-10.1	0
1.095	0.447336	3.606156	9.696204	-8.4	-7.2	-8.5	0
1.1	0.37278	3.274578	9.586332	-9.6	-7.1	-7.7	0
1.105	0.410058	3.274578	9.62361	-9.7	-7.6	-7.2	0
1.11	0.55917	2.944962	9.658926	-10	-8.6	-6.3	0
1.115	0.782838	3.164706	10.05917	-10.1	-9.3	-4.2	0
1.12	0.857394	3.386412	9.696204	-10	-9.5	-0.9	0
1.125	1.006506	3.753306	9.040896	-10.3	-10	1.2	0
1.13	0.37278	3.975012	8.38755	-9.2	-8.8	3.1	0
1.135	0.037278	4.416462	8.787798	-6.8	-8.2	3.2	0
1.14	0.074556	4.857912	9.115453	-6.8	-8.4	2.5	0
1.145	0.298224	4.785318	9.115453	-8.3	-8.6	2.6	0
1.15	0.298224	4.491018	8.895708	-9.7	-9.5	2.8	0
1.155	0.410058	4.416462	8.932986	-10.3	-10	3.5	0
1.16	0.447336	4.45374	9.040896	-10.9	-10.2	3.1	0
1.165	0.484614	4.341906	9.040896	-11.5	-9.9	3.1	0
1.17	0.596448	4.269312	8.895708	-11.6	-9.3	3.1	0
1.175	0.7455601	4.269312	8.860393	-11.6	-8.9	3.2	0
1.18	0.894672	4.194756	8.968303	-11.5	-8	2.5	0
1.185	0.894672	4.379184	9.078175	-11.9	-7.4	2.1	0
1.19	0.93195	4.379184	9.150768	-12.3	-6.7	2.8	0
1.195	1.006506	4.341906	8.895708	-12.6	-5.9	2.8	0
1.2	0.969228	4.084884	8.823114	-12.9	-5.3	2.9	0
1.205	0.857394	4.15944	8.895708	-12.5	-3.6	3.1	0
1.21	0.782838	4.269312	9.26064	-12.5	-2.2	2.4	0
1.215	0.55917	4.74804	9.731521	-13.1	-0.8	2.5	0
1.22	0.223668	5.411196	10.20436	-15.1	-1.6	2.6	0
1.225	-0.037278	5.77809	10.20436	-18.9	-2.7	3	0
1.23	-0.111834	5.63094	9.841393	-23.1	-3.4	3.4	0
1.235	-0.18639	5.152212	9.405828	-26.2	-4.3	2.8	0
1.24	-0.111834	4.563612	9.078175	-29.3	-4.9	2.5	0
1.245	0.149112	3.900456	8.677926	-30.1	-5.3	2.3	0
1.25	0.37278	3.311856	8.424829	-29.4	-5.3	2.2	0
1.255	0.521892	2.980278	8.134453	-27.3	-3.7	0.6	0
1.26	0.633726	2.723256	7.989264	-25.2	-3	0.1	0
1.265	0.633726	2.79585	8.061858	-21.3	-1.8	-0.8	0
1.27	0.596448	2.944962	8.314957	-17.8	-0.5	-1.2	0
1.275	0.521892	3.239262	8.605332	-15.8	0.9	-1.4	0
1.28	0.447336	3.421728	8.642611	-14.1	1.6	-1.6	0
1.285	0.335502	3.496284	8.532739	-12.4	2	-2.1	0
1.29	0.223668	3.459006	8.497422	-10.3	2.3	-1.9	0
1.295	0.18639	3.274578	8.570016	-8.6	2.1	-2.5	0
1.3	0.111834	3.349134	8.642611	-6.7	2	-3.1	0
1.305	0	3.459006	8.677926	-4.9	2.5	-3.2	0
1.31	0.074556	3.421728	8.750521	-2.7	2.1	-2.6	0
1.315	0.18639	3.496284	8.823114	-1.4	1	-2.7	0
1.32	0.298224	3.643434	8.823114	0	1.2	-3.1	0
1.325	0.447336	3.753306	9.078175	1.3	1.8	-3	0
1.33	0.521892	4.047606	9.150768	2	1.9	-3.1	0
1.335	0.447336	4.232034	9.223362	1.9	2.3	-3.2	0
1.34	0.410058	4.15944	9.295957	1.5	2.5	-3.9	0
1.345	0.335502	4.122162	9.295957	1.7	3.5	-3	0
1.35	0.260946	4.194756	9.188046	1.4	3.4	-3.6	0
1.355	0.335502	4.047606	9.115453	1.1	2.8	-3.6	0
1.36	0.37278	3.86514	9.040896	0.8	2.6	-3.4	0
1.365	0.447336	3.790584	9.00558	1	3	-3.2	0
1.37	0.55917	3.900456	9.00558	1.6	3.5	-3.5	0
1.375	0.596448	3.975012	9.26064	2.5	3.9	-4	0
1.38	0.521892	4.194756	9.26064	2.1	3.7	-3.4	0
1.385	0.410058	4.232034	9.26064	1.7	4.4	-3	0
1.39	0.37278	4.194756	9.115453	1.2	4.4	-3.4	0
1.395	0.37278	4.01229	9.150768	1.1	4.4	-3.6	0
1.4	0.410058	4.047606	9.223362	1.1	4.1	-3	0
1.405	0.37278	4.232034	9.333235	1.5	4.2	-2.7	0
1.41	0.37278	4.379184	9.36855	0.9	4.6	-3.2	0
1.415	0.298224	4.379184	9.405828	-0.2	4.4	-3.3	0
1.42	0.298224	4.341906	9.26064	-1.1	4	-3.1	0
1.425	0.37278	4.084884	9.115453	-1.6	3.5	-3	0
1.43	0.484614	3.937734	9.040896	-1.8	4.3	-2.5	0
1.435	0.55917	3.975012	9.00558	-1	4.5	-2.7	0
1.44	0.521892	3.937734	9.078175	-0.6	4.6	-2.5	0
1.445	0.410058	3.975012	9.078175	-0.6	5.5	-2.9	0
1.45	0.298224	3.937734	9.040896	-0.2	5.7	-2.9	0
1.455	0.335502	3.937734	8.968303	-0.2	6	-2.7	0
1.46	0.37278	3.827862	8.968303	0.1	6.1	-3.1	0
1.465	0.447336	3.790584	8.932986	0.4	6	-2.4	0
1.47	0.37278	3.827862	9.040896	1.8	6.6	-3	0
1.475	0.298224	4.01229	9.040896	2	7.5	-3.2	0
1.48	0.298224	3.975012	9.078175	2.1	7.4	-2.9	0
1.485	0.298224	3.937734	9.00558	2.8	7	-2.6	0
1.49	0.18639	3.86514	9.078175	2.9	7.7	-2.6	0
1.495	0.18639	4.047606	9.150768	3.2	7.6	-2.5	0
1.5	0.037278	4.232034	9.223362	3.5	6.5	-2.3	0
1.505	0.074556	4.15944	9.26064	3.3	6.6	-2.2	0
1.51	0	4.122162	9.188046	2.6	6.1	-1.9	0
1.515	0	4.01229	9.040896	2.3	4.8	-1.6	0
1.52	-0.037278	4.122162	9.188046	2.5	4.2	-1.9	0
1.525	0	4.232034	9.333235	1.9	4.5	-1.6	0
1.53	0.037278	4.30659	9.295957	1.1	4.4	-1.6	0
1.535	0.037278	4.30659	9.26064	0.4	3.4	-1.4	0
1.54	0.074556	4.084884	9.115453	0.4	2.4	-1.8	0
1.545	0.074556	3.937734	9.078175	0.1	2.1	-1.2	0
1.55	0.111834	4.01229	9.00558	0.3	1.6	-1.2	0
1.555	0.149112	3.937734	9.00558	0.6	1.8	-1.5	0
1.56	0.149112	3.975012	9.078175	0.9	1.6	-1.2	0
1.565	0.074556	3.937734	9.00558	1.5	1.7	-1.4	0
1.57	0.074556	4.01229	8.968303	1.6	1.3	-1.2	0
1.575	0.223668	3.975012	9.188046	1.7	0.9	-0.9	0
1.58	0.18639	4.084884	9.115453	1.8	1.1	-1.3	0
1.585	0.18639	4.01229	9.115453	2.1	1.4	-1	0
1.59	0.111834	4.01229	9.00558	2.5	1.9	-1.1	0
1.595	0.149112	3.86514	9.078175	2.9	1.7	-0.9	0
1.6	0.037278	4.15944	9.223362	3.2	1.4	-0.9	0
1.605	0	4.30659	9.295957	2.9	1.3	-0.8	0
1.61	0	4.416462	9.26064	2.5	1.2	-0.6	0
1.615	0	4.416462	9.150768	1.4	0.9	-0.6	0
1.62	0.074556	4.15944	9.115453	0.6	0.1	-0.6	0
1.625	0.18639	4.01229	9.078175	0.4	-0.2	-1	0
1.63	0.298224	3.975012	9.078175	1.1	-0.4	-0.7	0
1.635	0.298224	3.975012	9.078175	1.3	0	-0.1	0
1.64	0.260946	3.975012	8.968303	1.2	0.3	-0.1	0
1.645	0.223668	3.900456	8.895708	1.4	0	0.2	0
1.65	0.298224	3.86514	8.932986	2.2	-0.2	-0.1	0
1.655	0.37278	3.86514	8.895708	2.3	0	-0.2	0
1.66	0.410058	3.827862	8.895708	3.2	1	-0.2	0
1.665	0.37278	3.900456	8.895708	4	1.3	-0.5	0
1.67	0.298224	4.01229	9.040896	4.4	2.2	-0.4	0
1.675	0.223668	4.047606	9.040896	4.1	2.7	-1.2	0
1.68	0.223668	4.047606	9.00558	4	2.6	-1.3	0
1.685	0.223668	3.975012	8.968303	4.4	2.9	-1.1	0
1.69	0.223668	3.937734	9.040896	4.8	3.2	-1.4	0
1.695	0.223668	3.937734	9.115453	4.9	2.6	-1.1	0
1.7	0.223668	4.15944	9.188046	5	2.8	-1.6	0
1.705	0.298224	4.194756	9.295957	4.6	3.2	-1.8	0
1.71	0.18639	4.269312	9.188046	4	3.2	-1.8	0
1.715	0.111834	4.269312	9.115453	4	3	-1.6	0
1.72	0.149112	4.122162	9.115453	3.8	2.8	-1.9	0
1.725	0.260946	4.122162	9.223362	3.3	2.9	-2.1	0
1.73	0.260946	4.194756	9.223362	3.2	3	-2.1	0
1.735	0.223668	4.122162	9.150768	2.8	3.5	-2.2	0
1.74	0.18639	4.15944	9.00558	2.8	3.5	-2	0
1.745	0.223668	4.047606	9.00558	2.8	3.8	-2.2	0
1.75	0.223668	4.047606	9.00558	2.7	3.7	-2.5	0
1.755	0.223668	4.084884	9.00558	2.8	4.4	-2.3	0
1.76	0.111834	3.900456	9.00558	3.6	3.9	-2.1	0
1.765	0.223668	3.900456	8.932986	3.9	4.4	-2.1	0
1.77	0.298224	3.753306	8.787798	4.6	4	-2.4	0
1.775	0.335502	3.680712	8.895708	5.7	4.2	-2.3	0
1.78	0.260946	3.86514	8.895708	6.5	4.5	-2.7	0
1.785	0.18639	4.122162	9.115453	7.4	4.4	-2.5	0
1.79	0.111834	4.30659	9.150768	7.9	4.4	-2.4	0
1.795	0.111834	4.379184	9.115453	7.7	4.4	-2.5	0
1.8	0.074556	4.30659	9.115453	7	4	-2.1	0
1.805	-0.149112	4.491018	9.295957	6.4	3.2	-2.3	0
1.81	-0.335502	4.526334	9.223362	6	2.5	-2.3	0
1.815	-0.298224	4.416462	9.115453	5.1	1.6	-2.1	0
1.82	-0.18639	4.232034	9.00558	4.6	1.2	-2.4	0
1.825	0	4.194756	9.00558	5.6	1.8	-2.1	0
1.83	0.037278	4.15944	9.040896	5.1	0.9	-1.7	0
1.835	-0.037278	4.15944	8.895708	4.7	0.6	-2	0
1.84	-0.18639	4.194756	8.895708	5.4	0.6	-2.1	0
1.845	-0.18639	4.122162	8.932986	5.8	0.2	-2.1	0
1.85	-0.149112	4.15944	8.932986	6.4	0	-2	0
1.855	-0.111834	4.047606	8.932986	6.5	-0.8	-2	0
1.86	-0.223668	4.047606	8.968303	7	-0.9	-1.3	0
1.865	-0.223668	4.122162	9.040896	7.5	-0.1	-1.7	0
1.87	-0.074556	4.084884	8.968303	7.4	-1.5	-1.8	0
1.875	0	4.15944	8.968303	8.1	-2.1	-1.3	0
1.88	0.037278	4.15944	9.040896	8.4	-1.5	-1	0
1.885	0.037278	4.30659	9.078175	8.1	-1.3	-1.2	0
1.89	0.18639	4.379184	9.078175	8.1	-1	-1.6	0
1.895	0.260946	4.269312	9.078175	7.5	0.2	-0.9	0
1.9	0.037278	4.15944	9.115453	6.7	0.5	-0.7	0
1.905	0	4.122162	9.188046	6.3	0.9	-0.5	0
1.91	0.074556	4.194756	9.26064	5.9	1.1	-0.5	0
1.915	0.149112	4.232034	9.223362	6	1.4	0	0
1.92	0.149112	4.341906	9.150768	5.8	1.7	0.9	0
1.925	0.074556	4.45374	9.150768	5.3	1.9	1.3	0
1.93	0.149112	4.491018	9.150768	4.8	1.4	1.8	0
1.935	0.223668	4.30659	9.078175	4.9	1.4	1.8	0
1.94	0.223668	4.30659	9.188046	4.6	1.2	1.8	0
1.945	0.18639	4.341906	9.150768	4.1	0.6	2.5	0
1.95	0.18639	4.379184	9.078175	4.2	0.9	2.4	0
1.955	0.111834	4.416462	9.078175	4.9	1.1	2.8	0
1.96	0.074556	4.341906	9.040896	4.4	0.7	2.2	0
1.965	0.111834	4.232034	9.078175	4.6	0.5	2.1	0
1.97	0.074556	4.194756	9.150768	4.9	0	2.3	0
1.975	0.037278	4.269312	9.078175	6	0	1.8	0
1.98	0.037278	4.084884	9.150768	7.2	-0.2	1.8	0
1.985	0.149112	3.975012	9.223362	7.9	-0.1	1.6	0
1.99	0.223668	3.975012	9.26064	9	0	1.8	0
1.995	0.223668	3.753306	9.36855	10.8	0	0.9	0
2	0.298224	3.827862	9.441144	13	-0.4	0.2	0
2.005	0.335502	3.753306	9.513739	15.1	-1.8	-1.4	0
2.01	1.15758	3.71799	9.478422	18.1	-3.6	-4.2	0
2.015	0.969228	3.127428	9.586332	20.7	-2.9	-5.8	0
2.02	-0.820116	2.760534	10.16708	26.8	-0.9	-5.8	0
2.025	-0.782838	3.127428	10.09449	36.1	-5.3	-5.1	0
2.03	-0.149112	3.164706	10.0219	46.3	-9.4	-4.4	0
2.035	-0.447336	3.459006	10.16708	53.7	-12.3	-3	0
2.04	-0.484614	3.274578	10.05917	61.1	-14.8	-2.3	0
2.045	0	3.239262	10.23968	69	-17	-3	0
2.05	0.410058	3.054834	10.34955	78.1	-16.8	-3	0
2.055	0.074556	3.164706	10.23968	88.4	-14.3	-3	0
2.06	-0.111834	3.421728	10.27696	96.6	-13.6	-2.5	0
2.065	-0.074556	3.606156	10.38487	104	-13.7	-2.6	0
2.07	0.18639	3.790584	10.20436	110.3	-14	-3.7	0
2.075	0.335502	4.341906	10.67524	116.2	-13.3	-4.6	0
2.08	-0.7455601	4.563612	10.38487	120.1	-13.7	-7	0
2.085	-0.782838	4.379184	9.513739	121.5	-17	-8	0
2.09	-0.037278	4.785318	9.586332	124.7	-21.7	-10	0
2.095	0.484614	4.673484	9.804114	127.5	-25.6	-12.2	0
2.1	0.596448	4.563612	9.36855	129.1	-26.5	-15.1	0
2.105	0.410058	4.857912	9.188046	129.6	-28.7	-18.6	0
2.11	0.074556	5.33664	9.405828	126.3	-32.8	-20.5	0
2.115	0.37278	6.551118	9.841393	120.2	-40.5	-22.3	0
2.12	1.11834	5.114934	9.658926	111.3	-48.5	-24.5	0
2.125	3.584574	3.606156	8.968303	101	-56.6	-25.7	0
2.13	4.63032	3.201984	9.551017	91.9	-53	-27.4	0
2.135	5.37588	3.349134	10.63993	81.4	-43.8	-26.6	0
2.14	7.094592	2.907684	11.29327	69.1	-30.8	-24.4	0
2.145	7.87743	0.8456221	10.67524	56.9	-11.3	-21.4	0
2.15	7.840152	0.623916	9.986581	45.9	12.8	-16.6	0
2.155	6.570738	3.349134	11.33055	34.3	37.1	-5.8	0
2.16	3.510018	6.478524	14.19899	20	46.7	4.6	0
2.165	1.604916	6.184224	15.07012	-3.9	41.9	16.1	0
2.17	0.969228	4.526334	13.79875	-30.6	27.1	28.4	0
2.175	1.381248	2.3544	11.83871	-52.7	8.4	38.6	0
2.18	2.27592	0.551322	9.696204	-66.7	-5	45.4	0
2.185	3.023442	-0.257022	8.352234	-71.8	-10.9	49	0
2.19	3.097998	-0.14715	7.66161	-70	-8.2	50.6	0
2.195	2.762496	0.73575	7.951986	-65.8	-1.8	50.6	0
2.2	2.052252	1.875672	8.677926	-62.7	4.8	49.9	0
2.205	1.381248	2.907684	9.441144	-62.5	10.3	48.7	0
2.21	0.857394	3.421728	9.913986	-65.2	11.4	47.8	0
2.215	0.521892	3.606156	10.13177	-69.1	10.8	46.6	0
2.22	0.335502	3.496284	9.949303	-73.9	9.3	44.7	0
2.225	0.37278	3.386412	9.731521	-77.9	6.8	42.5	0
2.23	0.37278	3.421728	9.478422	-80.5	4.9	40.3	0
2.235	0.335502	3.533562	9.36855	-81.9	3.9	37.2	0
2.24	0.260946	3.680712	9.333235	-83.5	3.9	33.4	0
2.245	0.111834	3.86514	9.333235	-84	3.6	30.4	0
2.25	0.037278	4.084884	9.405828	-85.1	4.1	27.2	0
2.255	-0.111834	4.30659	9.405828	-86.6	4.6	24.7	0
2.26	-0.223668	4.30659	9.333235	-87.8	4.2	22.1	0
2.265	-0.260946	4.341906	9.295957	-89.5	4.4	19	0
2.27	-0.260946	4.341906	9.115453	-90.7	3.9	16.1	0
2.275	-0.335502	4.416462	8.895708	-90	3.6	14.1	0
2.28	-0.335502	4.416462	8.677926	-90.4	3.5	11.6	0
2.285	-0.260946	4.30659	8.532739	-89.8	3.2	9.8	0
2.29	-0.260946	4.30659	8.38755	-88.5	3.6	8.1	0
2.295	-0.074556	4.379184	8.242362	-87.3	4.1	6.6	0
2.3	0.111834	4.416462	8.27964	-86.4	4.4	5.9	0
2.305	0.18639	4.45374	8.169768	-84.8	5.6	4.9	0
2.31	0.298224	4.563612	8.02458	-83.2	5.8	4.9	0
2.315	0.335502	4.563612	7.951986	-80.7	7.6	4.7	0
2.32	0.484614	4.60089	7.879392	-78.4	9.2	5	0
2.325	0.55917	4.526334	7.734204	-76.3	9.9	5.9	0
2.33	0.6710041	4.563612	7.5537	-73.9	11.1	6.7	0
2.335	0.6710041	4.563612	7.589016	-70.4	11.9	8.3	0
2.34	0.6710041	4.526334	7.371234	-67	12.4	10.3	0
2.345	0.633726	4.526334	7.080858	-63.7	13.3	12.2	0
2.35	0.633726	4.379184	6.825799	-59.5	13.3	13.5	0
2.355	0.633726	4.341906	6.608016	-54.5	14.5	14.9	0
2.36	0.633726	4.416462	6.500106	-48.5	14.3	16	0
2.365	0.633726	4.416462	6.645294	-41.5	15.5	16.6	0
2.37	0.596448	4.673484	6.717888	-35.8	16.5	17.6	0
2.375	0.596448	5.079618	6.93567	-29.7	18.1	18	0
2.38	0.521892	5.48379	7.263324	-24.7	19.1	17.5	0
2.385	0.447336	5.815368	7.626294	-21	20.7	16.1	0
2.39	0.37278	6.256818	7.879392	-17.6	22.2	14.7	0
2.395	0.223668	6.551118	8.207047	-16	22.6	14	0
2.4	0.074556	6.882696	8.38755	-15.8	22.9	12.2	0
2.405	-0.074556	7.139719	8.460144	-15.8	22.8	10	0
2.41	-0.223668	7.398702	8.570016	-16.9	21.4	8.4	0
2.415	-0.37278	7.43598	8.497422	-18.1	18.9	7	0
2.42	-0.37278	7.545852	8.27964	-19.8	16.3	5.3	0
2.425	-0.298224	7.43598	8.134453	-21.8	12.6	2.7	0
2.43	-0.223668	7.398702	7.698888	-22.8	8.8	0.9	0
2.435	-0.149112	7.43598	7.443828	-23.3	5.6	-1	0
2.44	0.037278	7.43598	7.116174	-23.3	2.1	-3.3	0
2.445	0.18639	7.324146	6.93567	-23	-1.5	-5.3	0
2.45	0.37278	7.286868	6.790483	-22.1	-6.5	-7.5	0
2.455	0.521892	7.398702	6.608016	-21.2	-10.1	-8.9	0
2.46	0.596448	7.398702	6.390234	-20.1	-12.6	-10.7	0
2.465	0.7455601	7.286868	6.282324	-19.1	-15.5	-12.1	0
2.47	0.7455601	7.286868	5.919354	-18.4	-19.3	-13.3	0
2.475	0.782838	7.104403	5.664294	-17.1	-23.8	-14.4	0
2.48	0.894672	6.882696	5.373918	-15.5	-27.2	-14.6	0
2.485	1.043784	6.662952	5.118858	-13.1	-30.1	-15.2	0
2.49	1.194858	6.51384	4.86576	-10.4	-33.6	-15.8	0
2.495	1.15758	6.478524	4.647978	-7.2	-36.2	-16.3	0
2.5	1.679472	6.146946	4.392918	-3.9	-39.2	-16.3	0
2.505	10.08076	2.760534	2.250414	0	-34.4	-16.6	0
2.51	9.44703	3.311856	-0.761256	27	19.1	-19	0
2.515	5.152212	6.331374	1.379286	59.4	71.9	-27	0
2.52	0.335502	7.655725	4.86576	71.6	106.4	-28.2	0
2.525	-4.853988	6.992568	8.860393	76.7	116.9	-19.8	0
2.53	-8.923177	10.01209	10.38487	77.1	88.6	-4.6	0
2.535	-6.16068	7.029846	8.134453	70	44.5	15	0
2.54	-3.321666	4.232034	8.532739	62.4	13.1	32.6	0
2.545	-2.613384	3.937734	10.34955	64.3	-0.6	44.8	0
2.55	-3.547296	4.194756	14.1264	70.6	-0.4	48	0
2.555	-4.667598	5.593662	17.503	69.4	2.6	45.9	0
2.56	-5.18949	7.508574	16.45137	59.7	10.7	33.5	0
2.565	-7.541928	8.982037	13.61824	53.6	21.6	15.1	0
2.57	-6.608016	11.18929	13.18268	46	25.3	-8.7	0
2.575	0.111834	9.680509	12.59996	29.4	14.2	-20.7	0
2.58	3.770964	6.403968	10.27696	17	8.1	-15.7	0
2.585	4.742154	2.79585	8.097175	12.4	8	-7	0
2.59	3.358944	0.992772	6.790483	14.6	12.1	0	0
2.595	0.447336	2.022822	7.771482	21.2	20.8	-1.3	0
2.6	-1.081062	5.114934	10.0219	27	25.3	-3.1	0
2.605	-3.957354	11.11669	14.19899	24.9	22.3	-4.1	0
2.61	-3.209832	9.34893	11.33055	2.9	6.7	-4	0
2.615	-2.126808	3.239262	6.535422	-11.2	3.4	-4.4	0
2.62	0.55917	4.785318	9.513739	-5.8	-3.1	-1.6	0
2.625	1.232136	4.194756	9.949303	-5.6	-6.3	1.8	0
2.63	0.894672	3.790584	8.642611	-6.6	-1.6	1.8	0
2.635	0.596448	4.74804	9.223362	-5.6	-0.2	1.1	0
2.64	0.18639	4.857912	9.078175	-6.5	1.1	-0.2	0
2.645	0.111834	4.563612	8.932986	-7.4	2	-0.8	0
2.65	0.111834	4.526334	9.115453	-7.7	2.1	-0.9	0
2.655	0.335502	4.30659	9.115453	-7.5	1.9	-0.7	0
2.66	0.596448	4.15944	9.150768	-6.6	2.7	-1.1	0
2.665	0.521892	4.416462	9.115453	-6.3	3.9	-2.1	0
2.67	0.298224	4.45374	9.040896	-6.5	4.6	-2.6	0
2.675	0.111834	4.526334	9.00558	-6.4	5.3	-3	0
2.68	0.111834	4.416462	9.00558	-6.9	5.6	-3	0
2.685	0.149112	4.30659	9.078175	-7.2	6	-3	0
2.69	0.149112	4.194756	8.968303	-7.1	5.5	-2.8	0
2.695	0.074556	4.15944	9.040896	-6.3	5.8	-2.4	0
2.7	0.074556	4.194756	9.078175	-6.3	4.7	-2.1	0
2.705	-0.037278	4.194756	9.040896	-6.3	4.4	-2.1	0
2.71	-0.074556	4.269312	9.00558	-5.7	4.3	-1.8	0
2.715	0.074556	4.194756	9.078175	-5.3	3.7	-1.5	0
2.72	0.111834	4.232034	8.895708	-5	3.2	-1.1	0
2.725	0.18639	4.194756	9.078175	-4.9	3	-1.1	0
2.73	0.223668	4.232034	9.040896	-4.8	2.6	-0.9	0
2.735	0.18639	4.15944	9.150768	-4.8	2.8	-1.1	0
2.74	0.074556	4.15944	9.040896	-4.8	2.9	-1.5	0
2.745	0.037278	4.194756	9.040896	-5.1	3	-1.1	0
2.75	0.149112	4.15944	9.078175	-4.9	3	-1.6	0
2.755	0.111834	4.341906	9.00558	-5.2	3.3	-1.8	0
2.76	0.037278	4.30659	9.040896	-5.1	3.6	-1.8	0
2.765	0	4.269312	9.040896	-5	3.4	-1.8	0
2.77	-0.037278	4.269312	9.115453	-4.7	3.1	-2	0
2.775	0.037278	4.194756	9.078175	-4.4	2.4	-1.7	0
2.78	0	4.194756	9.115453	-4.1	2.5	-1.1	0
2.785	0	4.15944	9.188046	-3.9	3.1	-1.5	0
2.79	-0.037278	4.194756	9.115453	-3.7	3	-1.1	0
2.795	-0.074556	4.232034	9.115453	-4	3.1	-1.7	0
2.8	0.037278	4.15944	9.150768	-3	2.6	-1.1	0
2.805	0.037278	4.269312	9.150768	-2.3	2.5	-0.5	0
2.81	0.074556	4.15944	9.078175	-2.6	2.1	-0.9	0
2.815	0.074556	4.194756	9.115453	-2.4	2.4	-0.5	0
2.82	0.074556	4.194756	9.078175	-1.9	2.7	-1	0
2.825	0.111834	4.122162	9.115453	-2	2.7	-0.8	0
2.83	0.149112	4.15944	9.115453	-2.1	2.5	-0.7	0
2.835	0.074556	4.15944	9.150768	-2.3	2.3	-0.5	0
2.84	0	4.122162	9.040896	-2.1	2.2	-0.5	0
2.845	0.074556	4.01229	9.078175	-1.7	2	-0.4	0
2.85	0.074556	3.975012	9.078175	-1.8	1.8	-0.7	0
2.855	0.149112	4.01229	9.150768	-1.7	2	-0.9	0
2.86	0.111834	4.047606	9.078175	-0.9	2.8	-0.8	0
2.865	0.149112	4.084884	9.115453	-0.9	2.3	-1	0
2.87	0.037278	4.084884	8.968303	-1.1	2	-1.1	0
2.875	0.037278	4.122162	8.968303	-0.9	2	-0.7	0
2.88	0.037278	4.122162	8.968303	-1.1	1.6	-0.4	0
2.885	0.074556	4.122162	9.040896	-0.8	2.1	-0.2	0
2.89	0.149112	4.194756	8.968303	-0.4	2.3	-0.4	0
2.895	0.149112	4.122162	9.00558	-0.4	2.3	-1.3	0
2.9	0.111834	4.232034	9.00558	-0.2	2.9	-1.1	0
2.905	0.074556	4.15944	9.078175	-0.3	2.8	-1.1	0
2.91	0.037278	4.15944	9.078175	-0.7	2.4	-1.1	0
2.915	0.074556	4.084884	9.078175	-0.9	2.1	-1.5	0
2.92	0.074556	4.15944	9.00558	-0.6	2.2	-1.4	0
2.925	0.074556	4.122162	9.115453	-0.7	2.1	-1.5	0
2.93	0.074556	4.194756	9.078175	-0.8	2.1	-1.4	0
2.935	0	4.15944	9.040896	-0.2	2.3	-1.6	0
2.94	-0.037278	4.194756	9.040896	0	2.3	-1.5	0
2.945	0	4.15944	9.115453	-0.2	2.7	-1.8	0
2.95	0	4.194756	9.078175	-0.6	1.8	-1.8	0
2.955	0	4.122162	9.115453	-0.4	2.1	-1.6	0
2.96	0	4.194756	9.150768	-0.1	1.6	-0.9	0
2.965	-0.037278	4.194756	9.040896	-0.5	2	-1.1	0
2.97	0.111834	4.122162	9.078175	-0.3	2.2	-1.1	0
2.975	0.037278	4.15944	9.078175	-0.1	2.1	-1.6	0
2.98	0.037278	4.15944	9.040896	-0.2	1.6	-1.7	0
2.985	0.074556	4.15944	9.00558	0.4	2.2	-1.8	0
2.99	0.037278	4.194756	9.040896	0	2.3	-1.7	0
2.995	0.074556	4.232034	9.040896	-0.6	3.5	-1.5	0
3	0.037278	4.269312	9.00558	-0.3	2.9	-1.6	0
3.005	-0.037278	4.269312	9.040896	-0.8	2.9	-1.3	0
3.01	0	4.194756	9.040896	-1.1	3	-1.4	0
3.015	-0.037278	4.194756	9.115453	-0.9	2.4	-1.1	0
3.02	-0.074556	4.15944	9.040896	-1.1	2.6	-1.3	0
3.025	-0.111834	4.084884	9.150768	-1.3	3	-1.8	0
3.03	-0.074556	4.122162	9.040896	-1.1	2.3	-0.9	0
3.035	-0.074556	4.047606	9.040896	-0.9	2.5	-0.8	0
3.04	-0.111834	4.122162	9.040896	-0.8	1.8	-0.7	0
3.045	-0.074556	4.122162	9.040896	-1	2	-0.3	0
3.05	-0.074556	4.15944	9.040896	-0.7	1.4	-0.7	0
3.055	0	4.122162	9.040896	-0.3	1.1	-0.9	0
3.06	-0.037278	4.084884	9.00558	-0.4	1.1	-0.6	0
3.065	0	4.084884	9.078175	-0.4	1.5	-0.8	0
3.07	0	4.194756	9.00558	-0.1	1.5	-0.4	0
3.075	0	4.084884	9.115453	0.2	1.7	-0.9	0
3.08	0	4.122162	9.078175	0.2	1.4	-1.1	0
3.085	0.074556	4.047606	9.188046	0.3	1.1	-1.4	0
3.09	0	4.122162	9.078175	0.3	1.8	-1	0
3.095	-0.037278	4.122162	9.040896	0.9	1.6	-1.1	0
3.1	0	4.084884	9.078175	0.9	1.4	-0.4	0
3.105	-0.037278	4.122162	9.150768	0.9	1.5	-0.2	0
3.11	-0.111834	4.15944	9.078175	0.9	1	-0.4	0
3.115	-0.074556	4.047606	9.188046	1.6	1.4	0	0
3.12	-0.111834	4.01229	9.150768	2.3	1.6	-0.2	0
3.125	-0.111834	4.01229	9.188046	2.4	1	-0.2	0
3.13	-0.037278	4.084884	9.040896	2.6	0.4	-0.7	0
3.135	0	4.084884	9.150768	3.1	0.2	-0.2	0
3.14	-0.037278	4.084884	9.078175	3.2	-0.1	0	0
3.145	-0.111834	4.01229	9.223362	3.6	-1.1	-0.2	0
3.15	-0.149112	3.975012	9.26064	4.1	-1.6	0.4	0
3.155	-0.149112	3.975012	9.26064	5.1	-2.5	0.5	0
3.16	-0.074556	3.827862	9.333235	6.5	-3.2	0.9	0
3.165	0.037278	3.753306	9.405828	8.6	-4.1	0.9	0
3.17	0.037278	3.753306	9.333235	11	-4.3	0.5	0
3.175	0.037278	3.680712	9.441144	13.2	-3.9	0	0
3.18	0.074556	3.533562	9.513739	15.8	-5.1	-0.9	0
3.185	0.223668	3.092112	9.804114	18.5	-6.2	-2.1	0
3.19	0.633726	3.421728	9.696204	23.8	-7.2	-4.5	0
3.195	0.111834	3.386412	9.768799	28.5	-7.3	-5.8	0
3.2	-0.6710041	2.538828	10.05917	35.4	-7.9	-6.3	0
3.205	-1.006506	2.907684	10.42214	48	-12.5	-3.4	0
3.21	-0.484614	2.760534	10.38487	58	-14.6	-2.8	0
3.215	-0.447336	2.723256	10.63993	68.3	-15.9	-2.8	0
3.22	-0.484614	2.613384	10.96758	79.1	-17.2	-2.3	0
3.225	-0.633726	2.538828	10.63993	89.8	-16.8	-2.1	0
3.23	-0.782838	2.79585	10.71252	101.7	-17.5	-0.6	0
3.235	-0.6710041	3.017556	10.74784	113.9	-19.2	0.7	0
3.24	-0.484614	3.164706	10.71252	128.1	-20.5	1.8	0
3.245	0.223668	3.164706	11.07549	139.3	-20.9	2.3	0
3.25	-0.782838	3.386412	11.47574	149.1	-18.2	3.1	0
3.255	-1.642194	3.496284	11.22068	155.8	-18.9	4	0
3.26	-0.260946	3.71799	9.949303	163.6	-23.5	4.4	0
3.265	0.782838	4.638168	9.441144	177.6	-27.5	6	0
3.27	0.37278	4.416462	9.586332	189	-27.3	7.2	0
3.275	-0.074556	4.122162	9.913986	199.1	-27.7	7.1	0
3.28	0.149112	5.152212	10.60265	208.3	-28.8	6.7	0
3.285	1.493082	6.698268	12.59996	214.5	-29.3	5.9	0
3.29	1.043784	6.478524	12.23699	212.6	-26.2	4.4	0
3.295	1.791306	5.999796	12.12908	207.9	-22.1	2.8	0
3.3	4.181022	5.815368	11.62093	205.1	-13.9	-0.6	0
3.305	3.023442	5.77809	10.78511	205.4	4.2	-5.6	0
3.31	1.306692	7.361424	11.18536	205.3	17.2	-10	0
3.315	0.6710041	7.251552	10.74784	201.6	22.2	-13	0
3.32	2.08953	6.551118	9.405828	198	20.7	-14.9	0
3.325	4.667598	6.403968	8.677926	199	22.6	-16.5	0
3.33	4.181022	6.51384	8.497422	202	36.8	-20.2	0
3.335	2.725218	6.625674	8.932986	203	52.2	-24.9	0
3.34	1.940418	5.889924	8.715204	200.7	63.1	-28.2	0
3.345	1.940418	5.48379	7.589016	197.7	68.9	-30.1	0
3.35	2.389716	5.48379	8.497422	196.4	73	-29.6	0
3.355	2.31516	4.122162	9.658926	192.7	76.3	-28.3	0
3.36	2.389716	2.980278	10.20436	184.1	77.6	-28	0
3.365	2.68794	2.428956	11.58365	171.5	79.9	-27.2	0
3.37	2.538828	1.434222	12.92762	156.9	80.4	-26.4	0
3.375	1.865862	0.992772	13.83602	138.2	80.5	-24.1	0
3.38	-0.484614	6.662952	16.37878	117.3	76.5	-20.3	0
3.385	-1.455804	6.625674	18.77438	85.3	60.7	-14.1	0
3.39	-1.381248	4.74804	17.79338	44.7	38.9	-5.9	0
3.395	-0.521892	2.576106	15.79606	7.5	14.2	1.6	0
3.4	1.006506	-0.219744	13.07281	-28.4	-10.9	9.8	0
3.405	2.426994	-2.0601	10.63993	-46.7	-21.2	14	0
3.41	3.358944	-2.6487	9.26064	-53.9	-21.2	15.6	0
3.415	3.547296	-2.391678	8.642611	-57.4	-16	15.4	0
3.42	2.948886	-1.61865	8.677926	-59	-6.9	14.9	0
3.425	2.014974	-0.661194	9.115453	-62.7	3.2	14.3	0
3.43	0.93195	0.219744	9.441144	-68.6	6.5	13.4	0
3.435	0.260946	0.808344	9.768799	-76.4	6.1	13.5	0
3.44	-0.223668	1.139922	9.841393	-85.6	1.8	14	0
3.445	-0.410058	1.396944	9.804114	-95.2	-4.9	14.5	0
3.45	-0.260946	1.508778	9.696204	-106.3	-13.3	14.8	0
3.455	-0.037278	1.728522	9.551017	-114.5	-18.9	14.2	0
3.46	0.18639	1.875672	9.513739	-121.8	-22.1	13.7	0
3.465	0.37278	2.169972	9.441144	-128.5	-24	12.6	0
3.47	0.484614	2.466234	9.333235	-134.7	-23.7	11.6	0
3.475	0.521892	2.723256	9.295957	-141.4	-22.4	10.8	0
3.48	0.484614	2.907684	9.295957	-147	-19.9	10.7	0
3.485	0.37278	3.164706	9.188046	-151.6	-18.2	10.6	0
3.49	0.298224	3.274578	9.00558	-156.2	-16.1	10.9	0
3.495	0.111834	3.421728	8.715204	-159.1	-15	11.8	0
3.5	-0.037278	3.606156	8.532739	-161.9	-14.8	12.6	0
3.505	-0.223668	3.827862	8.352234	-163.3	-15.4	13.9	0
3.51	-0.335502	3.937734	8.314957	-164	-16.8	14.5	0
3.515	-0.410058	4.379184	8.27964	-164	-18	15	0
3.52	-0.447336	4.89519	8.27964	-162.6	-19.1	16	0
3.525	-0.37278	5.299362	8.314957	-161.9	-20.5	16.1	0
3.53	-0.298224	5.740812	8.352234	-161	-20.7	16.5	0
3.535	-0.149112	6.07239	8.424829	-160	-20.8	16	0
3.54	0	6.441247	8.38755	-158.9	-20.5	15.5	0
3.545	0.037278	6.698268	8.532739	-157.9	-19.5	15.6	0
3.55	0.111834	6.957253	8.570016	-156.3	-19.1	14.6	0
3.555	0.074556	7.286868	8.532739	-155	-18.1	14.8	0
3.56	-0.037278	7.361424	8.677926	-153.7	-16.1	14	0
3.565	-0.18639	7.508574	8.750521	-152.8	-15.6	13.2	0
3.57	-0.335502	7.655725	8.787798	-151.8	-15.5	12.1	0
3.575	-0.447336	7.618446	8.895708	-151.2	-15.7	11	0
3.58	-0.521892	7.693002	8.823114	-150.7	-16.5	10.4	0
3.585	-0.55917	7.693002	8.750521	-150.5	-17.6	9.3	0
3.59	-0.55917	7.693002	8.642611	-150.5	-18.9	8.4	0
3.595	-0.55917	7.655725	8.497422	-149.5	-20.1	6.7	0
3.6	-0.55917	7.618446	8.424829	-148.5	-21	5.5	0
3.605	-0.447336	7.618446	8.169768	-147	-20.6	4.2	0
3.61	-0.484614	7.655725	8.02458	-144.3	-21.1	3	0
3.615	-0.447336	7.618446	7.66161	-142.1	-21	2.7	0
3.62	-0.484614	7.58313	7.263324	-138.3	-21.6	1.9	0
3.625	-0.447336	7.508574	7.080858	-134.2	-22.2	1.3	0
3.63	-0.37278	7.693002	6.93567	-128.8	-23.7	0.2	0
3.635	-0.447336	7.840152	6.898392	-121.8	-24.2	-1	0
3.64	-0.633726	7.987302	6.898392	-116.1	-24.1	-3	0
3.645	-0.820116	8.209008	7.116174	-110.1	-24.7	-4.2	0
3.65	-1.006506	8.46603	7.153452	-105.2	-24.8	-5.6	0
3.655	-1.043784	8.503308	7.263324	-100.4	-25.9	-7.8	0
3.66	-0.969228	8.797608	7.080858	-95.2	-27.3	-9.3	0
3.665	-0.857394	8.982037	7.008264	-90.2	-26.8	-10.9	0
3.67	-0.857394	9.386209	6.608016	-83.4	-26.2	-13.6	0
3.675	-0.93195	9.755064	6.462828	-78.1	-24.7	-15.8	0
3.68	-1.006506	10.08468	6.099858	-72.3	-23.5	-18.6	0
3.685	-0.93195	10.34366	5.736888	-64.1	-21.9	-21	0
3.69	-0.969228	10.60069	5.22873	-57.9	-20.7	-22.6	0
3.695	-0.782838	10.85771	5.010948	-51.2	-19.8	-24.5	0
3.7	-0.596448	11.30112	4.901076	-43.8	-19.3	-25.1	0
3.705	-0.410058	11.88972	4.938354	-38	-19.7	-25.9	0
3.71	-0.18639	12.55288	5.010948	-32.8	-20	-26.3	0
3.715	0	12.91977	5.010948	-29.4	-20.7	-26	0
3.72	0.149112	13.02964	4.938354	-26.5	-22.1	-25.3	0
3.725	1.865862	12.77262	4.465512	-25	-24.6	-24.6	0
3.73	5.338602	9.607914	0.580752	-17	-14	-25.3	0
3.735	4.330134	10.63796	-1.597068	7.4	15.6	-30.2	0
3.74	2.014974	12.44104	-0.325692	31.1	43.1	-38.5	0
3.745	-0.074556	14.06166	1.269414	45.8	64.7	-41.6	0
3.75	-1.828584	15.53315	2.468196	54	66.5	-39.6	0
3.755	-1.567638	16.27087	3.26673	59.1	58.8	-36.1	0
3.76	0	16.38074	3.231414	60.2	50.6	-31.4	0
3.765	-0.969228	14.46583	3.013632	61.4	47.6	-24.9	0
3.77	-1.493082	8.650458	4.793166	67.7	41.4	-5.6	0
3.775	-5.599548	10.41626	12.85502	72.1	33.1	7	0
3.78	-5.636826	8.31888	14.34418	58.9	10.5	18.6	0
3.785	-1.940418	1.61865	11.80143	41.6	-11.8	29.6	0
3.79	-1.567638	0.2943	9.913986	40.9	-14.9	32	0
3.795	-3.957354	0.109872	7.91667	50.1	-7.4	24.3	0
3.8	-4.441968	0.551322	7.116174	59.2	-8.8	15.4	0
3.805	-3.696408	1.950228	7.771482	68.3	-12.8	7.3	0
3.81	-2.948886	3.790584	8.895708	75.3	-13.6	-0.9	0
3.815	-1.043784	4.673484	9.26064	76.4	-16.3	-5.9	0
3.82	1.232136	4.563612	8.823114	74.7	-21.5	-5.9	0
3.825	3.321666	4.45374	8.787798	74.4	-23.7	-3.7	0
3.83	6.53346	4.416462	9.876708	75.3	-19.1	-0.6	0
3.835	11.20106	7.361424	13.00021	78.2	-3.4	0.2	0
3.84	7.653762	14.94455	16.3415	79.1	33.3	-2.3	0
3.845	4.292856	11.41099	13.21799	53.4	48.9	-4	0
3.85	-0.484614	5.48379	8.242362	36.1	46	-4.2	0
3.855	-3.957354	3.127428	8.207047	36.8	44.5	-7.4	0
3.86	-2.27592	4.379184	10.31227	39.8	39.3	-8.6	0
3.865	-3.47274	10.15924	14.77975	38.9	37.8	-8.3	0
3.87	-3.547296	13.87723	15.17999	13.9	16.8	-6.2	0
3.875	-2.50155	3.568878	5.95467	-12.6	6.8	-7.4	0
3.88	1.306692	4.710762	8.932986	-8.1	4.9	-7.2	0
3.885	1.828584	4.526334	10.45746	-5.9	2.1	-5	0
3.89	0.7082821	3.606156	8.570016	-9	6.8	-4.6	0
3.895	0.260946	4.89519	9.295957	-8.4	8.1	-6.9	0
3.9	-0.074556	5.005062	9.188046	-10	8.6	-7.2	0
3.905	-0.298224	4.673484	9.115453	-10.8	9.2	-6.9	0
3.91	-0.521892	4.563612	9.150768	-10.4	7.7	-6.4	0
3.915	-0.37278	4.45374	9.078175	-9.7	7	-5.4	0
3.92	-0.037278	4.194756	9.150768	-8.4	6.1	-4.8	0
3.925	0	4.30659	9.188046	-8.1	6	-3.7	0
3.93	-0.074556	4.194756	9.188046	-7.7	5	-3.9	0
3.935	-0.074556	4.269312	9.115453	-6.3	5.1	-3.2	0
3.94	-0.074556	4.269312	9.115453	-5.8	4.6	-2.8	0
3.945	0.074556	4.341906	9.040896	-5.7	4.2	-2.8	0
3.95	0.149112	4.379184	9.040896	-5.9	4.4	-2.5	0
3.955	0.111834	4.45374	8.932986	-5.5	5.1	-2.3	0
3.96	0.111834	4.341906	9.040896	-4.9	5.1	-1.9	0
3.965	0	4.30659	9.00558	-5.1	5.1	-2.1	0
3.97	0	4.194756	9.078175	-5.3	4.8	-2.1	0
3.975	0.149112	4.194756	9.040896	-4.9	4.8	-1.9	0
3.98	0.223668	4.194756	9.078175	-4.5	4.2	-1.8	0
3.985	0.260946	4.15944	9.078175	-4.1	3.6	-2	0
3.99	0.18639	4.15944	9.115453	-4	3.2	-1.8	0
3.995	0.111834	4.15944	9.040896	-3.8	3.9	-1.4	0
4	0.111834	4.194756	9.115453	-4.1	3.5	-1.4	0
4.005	0.074556	4.194756	9.115453	-3.5	3.6	-2.1	0
4.01	0.074556	4.122162	9.078175	-3.2	3.7	-1.7	0
4.015	0.074556	4.15944	9.040896	-3.2	3.2	-1.6	0
4.02	0.18639	4.194756	9.040896	-2.5	3.4	-1.5	0
4.025	0.074556	4.232034	9.040896	-2.5	3.8	-1.6	0
4.03	-0.037278	4.269312	9.078175	-2.6	3.7	-1.6	0
4.035	0.037278	4.269312	9.040896	-1.1	3.3	-1.4	0
4.04	0.149112	4.232034	9.00558	-1.1	2.9	-1.5	0
4.045	0.037278	4.341906	9.040896	-0.9	3.2	-1	0
4.05	0.037278	4.30659	8.968303	-0.8	3.5	-0.9	0
4.055	0.037278	4.269312	9.00558	-0.6	3	-0.9	0
4.06	0.074556	4.15944	9.115453	-0.5	3	-1.1	0
4.065	0.037278	4.232034	9.115453	-0.4	3	-1.1	0
4.07	0.074556	4.232034	9.040896	0	3	-1.3	0
4.075	0.149112	4.269312	8.968303	0.3	3.2	-1.8	0
4.08	0.149112	4.194756	9.040896	0	2.8	-1.3	0
4.085	0.149112	4.194756	9.040896	0	2.5	-0.9	0
4.09	0.111834	4.269312	8.968303	-0.6	3.4	-1.6	0
4.095	0.111834	4.269312	9.00558	-0.4	3	-1.7	0
4.1	0.111834	4.269312	9.040896	-0.3	3	-2.1	0
4.105	0.074556	4.341906	9.040896	-0.3	3.2	-1.8	0
4.11	0.074556	4.269312	9.040896	0	3.7	-2	0
4.115	0.074556	4.30659	9.040896	-0.1	4.2	-1.7	0
4.12	0.18639	4.30659	9.078175	0.2	3.7	-1.9	0
4.125	0.074556	4.269312	9.078175	0.2	3.6	-1.7	0
4.13	0.074556	4.30659	9.078175	0.2	4	-1.8	0
4.135	0.037278	4.30659	9.00558	0	3.7	-2.5	0
4.14	0	4.269312	9.040896	-0.4	3.7	-2.3	0
4.145	0.037278	4.232034	9.040896	-0.7	3.8	-2.5	0
4.15	0	4.15944	9.00558	-0.9	4.2	-2.7	0
4.155	0	4.232034	8.932986	-0.7	4.1	-2.5	0
4.16	0	4.269312	8.968303	-0.4	3.9	-2.6	0
4.165	0.037278	4.232034	9.115453	-0.6	4.4	-2.1	0
4.17	0	4.194756	9.040896	-0.6	3.5	-2.3	0
4.175	0	4.30659	8.968303	-1.2	3.6	-2.1	0
4.18	0.037278	4.30659	9.040896	-0.9	3.9	-2.3	0
4.185	-0.037278	4.269312	9.078175	-1.1	3.2	-2.2	0
4.19	0	4.232034	9.040896	-1.1	3.4	-2.2	0
4.195	-0.074556	4.232034	9.040896	-1.1	3.9	-2.3	0
4.2	-0.074556	4.232034	9.00558	-1.1	4.4	-2.1	0
4.205	-0.037278	4.232034	9.040896	-1	3.8	-2.5	0
4.21	0	4.122162	9.00558	-1.3	3.5	-2.4	0
4.215	-0.037278	4.122162	9.00558	-1.1	3.3	-2	0
4.22	-0.074556	4.15944	9.00558	-1.2	3.7	-2.1	0
4.225	-0.074556	4.194756	9.00558	-1.5	3.8	-1.9	0
4.23	-0.037278	4.194756	8.968303	-0.9	3.2	-1.6	0
4.235	-0.037278	4.194756	8.968303	-0.7	2.6	-2.1	0
4.24	-0.037278	4.232034	9.00558	-1.1	2.8	-1.9	0
4.245	-0.037278	4.084884	9.040896	-1.5	2.8	-1.8	0
4.25	-0.037278	4.15944	9.078175	-1.6	2.9	-2	0
4.255	-0.037278	4.15944	9.078175	-1.8	2.5	-1.8	0
4.26	-0.037278	4.232034	9.040896	-1.4	2.3	-1.8	0
4.265	-0.074556	4.15944	8.968303	-1.1	2.1	-1.6	0
4.27	-0.111834	4.15944	9.040896	-1.8	2.4	-1.1	0
4.275	-0.074556	4.15944	9.115453	-1.9	2.4	-1	0
4.28	-0.037278	4.15944	9.115453	-2.1	2.5	-1.2	0
4.285	-0.037278	4.194756	9.115453	-2.2	2.6	-1.1	0
4.29	-0.037278	4.232034	9.00558	-1.8	2.6	-1.3	0
4.295	-0.037278	4.232034	9.00558	-1.6	2.6	-1.3	0
4.3	-0.074556	4.232034	9.078175	-1.5	2.7	-1.4	0
4.305	-0.111834	4.15944	9.115453	-1.6	2.7	-1.4	0
4.31	-0.074556	4.15944	9.040896	-1.8	2.3	-1.4	0
4.315	-0.111834	4.084884	9.040896	-1.1	2.4	-1.2	0
4.32	-0.074556	4.122162	9.115453	-0.9	2.5	-0.7	0
4.325	-0.18639	4.047606	9.188046	-1.2	2.7	-0.6	0
4.33	-0.149112	4.047606	9.223362	-0.8	2.5	-0.5	0
4.335	-0.149112	4.15944	9.150768	-0.4	2.3	-0.5	0
4.34	-0.149112	4.15944	9.078175	0.3	1.2	-0.2	0
4.345	-0.223668	4.15944	9.078175	0	0.5	0.5	0
4.35	-0.223668	4.122162	9.115453	0.2	0	0.7	0
4.355	-0.18639	4.084884	9.115453	0.7	-0.7	1	0
4.36	-0.223668	4.084884	9.188046	0.8	-0.7	0.8	1
4.365	-0.18639	4.122162	9.26064	1.5	-2.2	1.3	1
4.37	-0.18639	4.194756	9.223362	2.5	-3	1.8	1
4.375	-0.149112	4.269312	9.150768	2.8	-2.5	2.1	1
4.38	-0.111834	4.341906	9.00558	3.3	-3.4	1.8	1
4.385	-0.18639	4.269312	9.078175	3.2	-3.5	2.2	1
4.39	-0.18639	4.30659	9.00558	3.8	-3.6	2.4	1
4.395	-0.111834	4.15944	9.078175	4.2	-4.2	2.2	1
4.4	-0.037278	4.122162	9.115453	4.9	-4.3	2.2	1
4.405	0	3.975012	9.188046	5.5	-4.3	1.7	1
4.41	0	3.86514	9.223362	6.5	-4.5	1.6	1
4.415	0.074556	3.900456	9.188046	7.4	-4.6	1.5	1
4.42	0.149112	3.86514	9.26064	8.8	-4.5	0.7	1
4.425	0.111834	3.86514	9.26064	10.2	-5.3	0.5	1
4.43	0.074556	3.790584	9.295957	11.7	-4.9	-0.6	1
4.435	0.149112	3.496284	9.478422	13.4	-5.6	-1.4	1
4.44	0.298224	3.643434	9.551017	16.1	-6.3	-2.3	1
4.445	0.55917	3.827862	9.478422	18.5	-7.4	-4.4	1
4.45	0.55917	3.790584	9.478422	21	-6.4	-6.5	1
4.455	0.260946	3.827862	9.513739	24.9	-5.8	-9.3	1
4.46	0.37278	3.643434	9.513739	28.2	-6	-11.6	1
4.465	-0.335502	3.311856	9.62361	33.3	-6	-13.5	1
4.47	-0.7455601	3.421728	9.876708	39.6	-8.6	-13.5	1
4.475	-0.521892	3.753306	9.768799	46.9	-11	-14.1	1
4.48	-0.410058	3.753306	9.876708	53.9	-13.7	-16.3	1
4.485	-0.484614	3.606156	9.768799	60.1	-16.1	-17.9	1
4.49	-0.447336	3.606156	9.768799	66	-18.8	-19.9	1
4.495	0.074556	3.568878	9.841393	71.6	-21.4	-22.7	1
4.5	0.447336	3.606156	9.804114	77.2	-24.3	-26.1	1
4.505	0.782838	3.86514	9.913986	83.1	-26.8	-30.1	1
4.51	0.7082821	4.047606	9.768799	87.9	-27.6	-33.6	1
4.515	0.410058	4.084884	9.731521	93.3	-28.4	-40.1	1
4.52	0.37278	4.084884	9.949303	97	-33.3	-47.3	1
4.525	0.223668	4.341906	10.0219	98.7	-38.9	-54	1
4.53	0.335502	4.30659	9.913986	99	-44.1	-60.8	1
4.535	0.596448	4.416462	9.478422	99.7	-50.6	-67.6	1
4.54	0.894672	4.416462	9.078175	100.8	-56.6	-74.7	1
4.545	1.269414	4.89519	8.750521	101.3	-61.6	-80.9	1
4.55	1.306692	4.820634	8.895708	101.3	-66.5	-87.2	1
4.555	1.604916	4.526334	9.00558	99.6	-71.8	-92.8	1
4.56	1.71675	4.60089	9.405828	96.6	-77	-97.5	1
4.565	2.014974	4.563612	10.31227	88.9	-84.2	-102.2	1
4.57	3.4335	3.054834	10.34955	79.3	-88.4	-105.7	1
4.575	4.59108	2.538828	10.63993	71.1	-81.9	-111	1
4.58	3.920076	1.840356	10.67524	63.3	-68.7	-116.2	1
4.585	2.426994	1.840356	11.18536	54.1	-55.3	-120.6	1
4.59	1.232136	1.102644	11.33055	42.4	-46.4	-123.1	1
4.595	0.335502	0.2943	10.71252	32.7	-45.1	-124.7	1
4.6	-0.18639	-0.072594	10.53005	24.4	-48.2	-125.5	1
4.605	-0.37278	0.072594	10.67524	15.8	-53.5	-126.2	1
4.61	-0.223668	0.5886	11.33055	7.4	-60.4	-126.9	1
4.615	-0.820116	2.244528	12.12908	-5.2	-69.5	-125.7	1
4.62	-0.93195	3.680712	13.87134	-19.7	-78.6	-123.1	1
4.625	0.18639	2.833128	13.21799	-39.6	-93.2	-117.5	1
4.63	1.34397	1.693206	11.80143	-56.9	-104.9	-111.7	1
4.635	2.613384	0.514044	10.16708	-68.2	-110.8	-106.4	1
4.64	3.172554	0.257022	9.333235	-74.8	-109.6	-101	1
4.645	3.097998	0.9201781	9.333235	-75.5	-103.8	-97.5	1
4.65	2.389716	2.022822	9.768799	-76.3	-96.9	-94.3	1
4.655	1.34397	2.833128	10.27696	-78.6	-91.9	-90.8	1
4.66	0.37278	3.239262	10.34955	-83.3	-91	-88.9	1
4.665	0.037278	3.311856	10.09449	-89.6	-93.1	-86.8	1
4.67	-0.149112	3.239262	9.731521	-93.7	-96.1	-86.3	1
4.675	-0.074556	3.459006	9.478422	-96.8	-98	-86.8	1
4.68	-0.111834	3.753306	9.333235	-98.7	-99.2	-88.5	1
4.685	-0.335502	3.975012	9.078175	-100.2	-98.2	-90.5	1
4.69	-0.7455601	4.122162	8.750521	-100.8	-96.6	-93.1	1
4.695	-1.11834	4.341906	8.460144	-100.8	-95.4	-95.9	1
4.7	-1.53036	4.60089	8.242362	-99.1	-94.7	-98.7	1
4.705	-1.828584	5.04234	8.169768	-97.1	-93.6	-102.5	1
4.71	-2.126808	5.373918	7.771482	-95.1	-94.7	-106.2	1
4.715	-2.31516	5.373918	7.335918	-92.8	-95.4	-110.7	1
4.72	-2.464272	5.411196	6.717888	-89.8	-95.6	-115.3	1
4.725	-2.426994	5.48379	6.390234	-83.2	-97	-120.6	1
4.73	-2.201364	5.77809	6.31764	-77.2	-98.4	-125.7	1
4.735	-1.940418	5.92524	6.20973	-71.4	-98.9	-129.8	1
4.74	-1.604916	6.037074	6.099858	-66	-98.9	-133.2	1
4.745	-1.381248	6.037074	6.099858	-60.3	-99.1	-136.1	1
4.75	-1.269414	6.184224	6.20973	-54.1	-99.9	-137.4	1
4.755	-1.11834	6.331374	6.31764	-49.8	-101	-137.8	1
4.76	-0.969228	6.184224	5.882076	-46.5	-102.1	-136	1
4.765	-0.6710041	5.521068	5.301324	-42.9	-104.3	-133.2	1
4.77	-0.335502	4.967784	4.6107	-38.6	-107.5	-129	1
4.775	-0.111834	4.563612	4.13982	-28.9	-108.7	-122.7	1
4.78	0.074556	4.563612	4.029948	-20	-108.7	-117.1	1
4.785	0	4.710762	4.320324	-11.2	-108.5	-110.1	1
4.79	-0.335502	5.152212	4.86576	-2.8	-107.7	-103.6	1
4.795	-0.782838	5.962518	5.556384	3.4	-106.8	-97	1
4.8	4.330134	5.77809	8.38755	9.1	-107.3	-89	1
4.805	15.30949	10.30639	10.53005	16.4	-66.5	-85.8	1
4.81	-8.103061	14.7974	12.12908	28.5	48.1	-119.3	1
4.815	-10.56733	8.059896	6.608016	0.4	84.2	-141.4	1
4.82	-8.587674	8.538625	5.736888	-1.9	70.7	-132.9	1
4.825	-8.026543	9.386209	5.373918	11.7	58.5	-136.7	1
4.83	-7.802875	10.85771	6.31764	20.8	58.7	-146.1	1
4.835	-8.699509	11.00486	7.481106	20	61.7	-153.7	1
4.84	-4.81671	10.49081	9.841393	17	55.7	-154.4	1
4.845	-0.820116	9.755064	10.0219	14.4	35.7	-134.3	1
4.85	7.765596	10.19651	8.968303	15.3	17.3	-90.2	1
4.855	-0.7082821	11.37371	13.1454	10.2	36.5	-47.6	1
4.86	-8.289451	10.19651	13.07281	-1.2	19.4	-5.9	1
4.865	-10.53005	2.466234	8.02458	-10.4	3.2	7.7	1
4.87	-3.994632	4.01229	11.14808	-5.3	-11.6	7	1
4.875	3.47274	3.349134	10.20436	-1.3	-20.2	11.8	1
4.88	3.358944	3.606156	8.570016	0.9	-14.4	15.9	1
4.885	0.969228	4.967784	9.26064	4	-9.8	14.4	1
4.89	0.410058	4.710762	8.932986	3.2	-6.5	10.7	1
4.895	1.455804	4.084884	9.00558	1.8	-4.9	5.9	1
4.9	1.604916	4.269312	8.895708	1.2	-1.7	2.7	1
4.905	0.969228	4.563612	8.605332	0.2	0.2	0.8	1
4.91	0.633726	4.673484	8.642611	-0.6	1.1	-1.5	1
4.915	0.335502	4.710762	8.605332	-2.9	2.3	-2.6	1
4.92	0.149112	4.74804	8.750521	-5.4	2.5	-3.1	1
4.925	0.18639	4.857912	8.787798	-7.3	2.7	-3.5	1
4.93	0.410058	4.785318	8.750521	-9.2	3	-3.5	1
4.935	0.260946	4.638168	8.823114	-10.5	2.4	-3.1	1
4.94	0.111834	4.526334	9.00558	-11.5	2.3	-2.8	1
4.945	0.18639	4.341906	9.00558	-11.2	2.2	-3.1	1
4.95	0.18639	4.341906	9.040896	-10.7	1.8	-3.1	1
4.955	0.037278	4.416462	9.26064	-10.2	2	-2.7	1
4.96	0.074556	4.269312	9.223362	-9.2	1.5	-2.1	1
4.965	0.223668	4.30659	9.223362	-8.5	1.1	-1.6	1
4.97	0.18639	4.269312	9.150768	-7.2	1.1	-1.8	1
4.975	0.149112	4.269312	9.188046	-5.9	-0.1	-1	1
4.98	0.18639	4.491018	9.078175	-5.6	0.8	-0.9	1
4.985	0.260946	4.563612	9.150768	-5.1	0.7	-0.8	1
4.99	0.18639	4.60089	9.00558	-4.7	0.2	-0.1	1
4.995	0.149112	4.563612	8.932986	-4.9	-0.2	0	1
5	0.111834	4.45374	9.040896	-4.5	-0.3	0.5	1
5.005	0.260946	4.491018	9.00558	-4.2	-0.9	0.8	1
5.01	0.37278	4.416462	8.968303	-4.4	-1.4	1	1
5.015	0.37278	4.341906	8.968303	-4.7	-1.4	0.2	1
5.02	0.335502	4.45374	8.932986	-4.7	-0.5	0.4	1
5.025	0.37278	4.341906	9.00558	-4.9	-0.3	0.2	1
5.03	0.298224	4.30659	8.932986	-4.6	-0.3	-0.2	1
5.035	0.335502	4.194756	9.078175	-4.3	-0.2	-0.1	1
5.04	0.298224	4.194756	9.040896	-4.1	-0.5	-0.8	1
5.045	0.298224	4.194756	9.040896	-3.7	-0.2	-0.4	1
5.05	0.223668	4.194756	9.078175	-3.1	-0.2	0	1
5.055	0.149112	4.232034	9.00558	-2.7	-0.2	-0.1	1
5.06	0.149112	4.15944	9.115453	-2.1	-1.1	0.3	1
5.065	0.074556	4.232034	9.00558	-2	-1.7	0	1
5.07	0.223668	4.194756	9.078175	-1.5	-2.3	0.9	1
5.075	0.223668	4.232034	9.00558	-1	-2.3	1.1	1
5.08	0.260946	4.269312	9.00558	-0.5	-2	1.4	1
5.085	0.260946	4.269312	8.968303	-0.2	-1.8	1.2	1
5.09	0.298224	4.232034	9.115453	0	-2.3	1.2	1
5.095	0.335502	4.194756	9.078175	-0.1	-2	1.4	1
5.1	0.37278	4.122162	9.115453	-0.5	-2.1	0.9	1
5.105	0.447336	4.232034	9.040896	0	-1.4	1.2	1
5.11	0.410058	4.269312	9.00558	-0.1	-1.6	0.9	1
5.115	0.37278	4.341906	8.895708	-0.4	-1.4	0.7	1
5.12	0.484614	4.194756	9.040896	-0.3	-1	1	1
5.125	0.410058	4.269312	9.00558	-0.8	-0.9	0.9	1
5.13	0.37278	4.341906	8.932986	-0.8	-0.7	0.8	1
5.135	0.335502	4.341906	8.932986	-0.4	-0.6	0.4	1
5.14	0.335502	4.30659	9.00558	-0.5	-1.1	0	1
5.145	0.298224	4.30659	8.968303	-0.2	-0.9	0.3	1
5.15	0.37278	4.269312	9.00558	-0.3	-1.1	0.1	1
5.155	0.298224	4.379184	9.00558	-0.2	-1	0	1
5.16	0.298224	4.45374	8.932986	-0.3	-1.1	-0.7	1
5.165	0.335502	4.416462	8.968303	-0.4	-1.1	-0.2	1
5.17	0.298224	4.416462	8.895708	-0.2	-1	-0.6	1
5.175	0.298224	4.379184	9.040896	-0.2	-1.1	-0.2	1
5.18	0.298224	4.416462	9.078175	-0.4	-0.3	0	1
5.185	0.298224	4.341906	9.115453	-0.9	-0.7	0	1
5.19	0.298224	4.416462	9.00558	-1.3	-1.1	0.2	1
5.195	0.223668	4.30659	9.040896	-1.5	-1.1	0.2	1
5.2	0.260946	4.379184	9.00558	-1.4	-0.9	0.2	1
5.205	0.223668	4.30659	9.00558	-1.5	-0.6	0	1
5.21	0.298224	4.379184	8.968303	-1.6	-0.9	0.1	1
5.215	0.223668	4.341906	9.078175	-1.4	-1.8	0.2	1
5.22	0.223668	4.341906	9.040896	-1.4	-2.1	0.4	1
5.225	0.335502	4.232034	9.040896	-1.4	-1.8	1	1
5.23	0.298224	4.269312	9.00558	-1.1	-1.9	1.3	1
5.235	0.37278	4.194756	8.968303	-1.1	-2	1.1	1
5.24	0.37278	4.194756	8.895708	-0.9	-1.9	0.7	1
5.245	0.37278	4.15944	9.00558	-0.9	-2.3	0	1
5.25	0.37278	4.194756	8.932986	-0.3	-2.3	0.4	1
5.255	0.410058	4.232034	8.968303	0.3	-1.8	0.2	1
5.26	0.37278	4.232034	8.968303	0.4	-1.3	0.4	1
5.265	0.37278	4.194756	9.00558	0.4	-1.3	0.7	1
5.27	0.410058	4.194756	8.968303	0.6	-1.8	0.2	1
5.275	0.447336	4.194756	8.968303	0.4	-1.6	0	1
5.28	0.447336	4.122162	8.932986	0.8	-0.6	-0.2	1
5.285	0.447336	4.15944	8.932986	0.7	-0.2	0	1
5.29	0.484614	4.122162	8.932986	1.4	-0.3	0.5	1
5.295	0.410058	4.15944	8.932986	1.2	-0.1	0.2	1
5.3	0.37278	4.122162	9.040896	1.8	0	-0.2	1
5.305	0.410058	4.084884	9.040896	2.3	0.2	-1	1
5.31	0.410058	4.232034	9.00558	2.5	-0.2	-0.7	1
5.315	0.447336	4.30659	8.968303	2.8	-0.1	-0.9	1
5.32	0.37278	4.269312	9.040896	3.5	0.1	-0.9	1
5.325	0.410058	4.232034	9.040896	3.9	-0.1	-0.7	1
5.33	0.484614	4.194756	9.115453	3.7	0	-1.4	1
5.335	0.55917	4.416462	9.00558	4.6	0	-0.9	1
5.34	0.633726	4.45374	8.968303	4.6	0.1	-1.3	1
5.345	0.55917	4.563612	8.968303	4.9	0.8	-1.4	1
5.35	0.55917	4.526334	8.968303	4.3	1.2	-1.2	1
5.355	0.521892	4.45374	9.00558	3.5	1.8	-1.2	1
5.36	0.447336	4.341906	9.040896	3.3	1.7	-1.9	1
5.365	0.335502	4.379184	8.968303	2.8	1.1	-1.7	1
5.37	0.335502	4.341906	9.040896	2.9	1	-1.1	1
5.375	0.298224	4.379184	9.040896	3.2	0.9	-1.1	1
5.38	0.335502	4.269312	9.078175	3.5	1	-0.8	1
5.385	0.260946	4.30659	9.00558	3.4	0.8	-1.1	1
5.39	0.260946	4.341906	9.115453	3.6	0.7	-0.9	1
5.395	0.223668	4.269312	9.00558	3.8	0.4	-0.1	1
5.4	0.223668	4.341906	9.040896	3.9	0.6	0	1
5.405	0.18639	4.416462	9.040896	4.4	0	-0.2	1
5.41	0.223668	4.379184	9.040896	4.9	0.3	-0.2	1
5.415	0.223668	4.416462	9.040896	5.8	-0.2	0.6	1
5.42	0.260946	4.379184	9.00558	6.1	-0.1	1	1
5.425	0.298224	4.45374	9.00558	6.3	-0.4	1.1	1
5.43	0.335502	4.45374	8.932986	7.1	0	1.4	1
5.435	0.335502	4.379184	8.968303	7.3	0.3	1.6	1
5.44	0.335502	4.379184	8.968303	7.2	-0.2	2.1	1
5.445	0.335502	4.416462	9.00558	7.9	-0.3	2.3	1
5.45	0.335502	4.379184	9.00558	8.3	0.3	2.3	1
5.455	0.37278	4.416462	8.968303	8.8	0.4	2.4	1
5.46	0.410058	4.491018	9.00558	9.4	0	2.4	1
5.465	0.484614	4.526334	9.188046	9.9	0.5	2.4	1
5.47	0.55917	4.60089	9.26064	9.5	1	2.1	1
5.475	0.484614	4.638168	9.188046	9	1.6	1.9	1
5.48	0.447336	4.673484	9.188046	9.1	1.4	1.6	1
5.485	0.447336	4.74804	9.150768	8.1	1.3	1.6	1
5.49	0.484614	4.74804	9.333235	7.4	2.1	2	1
5.495	0.55917	4.967784	9.333235	6.7	2.7	1.1	1
5.5	0.447336	5.005062	9.333235	5.8	3.5	0.8	1
5.505	0.37278	4.967784	9.333235	4.3	3.5	0.4	1
5.51	0.037278	4.932468	9.295957	2.4	2.8	-0.8	1
5.515	-1.306692	4.416462	9.731521	0	-0.2	-3.9	1
5.52	-2.126808	5.593662	10.82043	-2.2	-7.4	-8.6	1
5.525	-3.47274	6.36669	11.22068	-8.8	-16.6	-16.8	1
5.53	-4.742154	4.89519	10.27696	-18.2	-27	-28.6	1
5.535	-4.069188	5.114934	10.0219	-23	-42.4	-40.8	1
5.54	-2.538828	6.256818	10.16708	-26.3	-60.2	-57.4	1
5.545	-1.194858	6.810102	8.968303	-29.4	-72.2	-69.5	1
5.55	0.782838	7.029846	7.879392	-30.6	-83.7	-80.6	1
5.555	1.828584	8.244325	7.5537	-29.4	-91.8	-90.8	1
5.56	2.799774	9.311652	7.589016	-28.7	-97.9	-100.3	1
5.565	3.65913	10.04936	7.589016	-30.5	-104.3	-109.9	1
5.57	4.704876	10.23183	7.188768	-31.8	-106.9	-117.2	1
5.575	6.123402	10.01209	6.825799	-33.1	-104.7	-124.1	1
5.58	6.982759	9.386209	6.20973	-33.5	-95.2	-131.5	1
5.585	6.458904	8.90748	5.48379	-30.1	-76.3	-139.7	1
5.59	4.742154	8.650458	5.33664	-23.5	-49.9	-150.4	1
5.595	2.464272	8.209008	5.083542	-17.7	-34.9	-156.2	1
5.6	0.410058	7.655725	5.118858	-11.8	-30.1	-161.8	1
5.605	-0.820116	6.992568	5.156136	-6.4	-34	-166.8	1
5.61	-1.043784	6.184224	5.22873	-1.6	-43.8	-170.8	1
5.615	-0.596448	5.411196	5.409234	3.7	-58.3	-176.1	1
5.62	0.111834	4.785318	5.664294	7.2	-66.5	-180.2	1
5.625	0.782838	4.491018	6.099858	10.2	-69.8	-184.2	1
5.63	1.269414	4.269312	6.608016	12.4	-70.9	-187.3	1
5.635	1.53036	4.01229	6.863076	12.6	-69.6	-189	1
5.64	1.828584	3.386412	6.863076	12.1	-66.9	-187.8	1
5.645	2.126808	2.723256	6.608016	11.5	-65.1	-184.6	1
5.65	2.352438	2.244528	6.462828	12	-65.1	-179.2	1
5.655	2.576106	2.169972	6.500106	13.5	-65.6	-171.9	1
5.66	2.911608	2.0601	6.898392	15.1	-66.5	-163.8	1
5.665	3.023442	2.20725	7.080858	15.3	-68	-154.3	1
5.67	3.097998	2.169972	7.408512	14.7	-70.1	-144.5	1
5.675	2.986164	2.466234	7.698888	13.5	-73.3	-130.4	1
5.68	3.023442	2.870406	8.097175	12.3	-75.6	-119.3	1
5.685	3.24711	3.274578	8.460144	9.9	-77.7	-108.3	1
5.69	3.396222	3.386412	8.605332	6.5	-78.3	-97.4	1
5.695	3.24711	3.201984	8.38755	3.4	-75.5	-87.8	1
5.7	5.7879	2.685978	9.040896	1.2	-70.6	-76.4	1
5.705	16.87712	6.294096	15.97853	2.9	-44	-69.1	1
5.71	1.418526	4.15944	13.98121	-4.2	39.2	-76.1	1
5.715	-1.194858	-2.870406	5.664294	-26.6	67.6	-70.6	1
5.72	0.074556	0.514044	10.31227	-13.6	63.9	-57.1	1
5.725	-3.994632	2.466234	12.59996	-6.7	65.4	-53.2	1
5.73	-11.31289	3.937734	22.26085	-16.4	57.2	-52.3	1
5.735	-6.831684	-0.661194	13.11008	-35.4	12.1	-41.2	1
5.74	-4.63032	-5.521068	11.69352	-34.9	-4.7	-32.9	1
5.745	-3.957354	-1.7658	17.39509	-21.8	-8.7	-27.7	1
5.75	-3.06072	-5.114934	13.29059	-19.5	-2.7	-19.1	1
5.755	-0.484614	-2.20725	12.56465	-11.9	-3.2	-9	1
5.76	-0.335502	2.3544	10.20436	-0.9	-1.2	-0.4	1
5.765	-0.18639	5.152212	9.405828	6.5	-1.4	2.5	1
5.77	0.484614	5.48379	8.860393	8.6	-2.8	2.5	1
5.775	0.6710041	4.638168	8.642611	9.2	-3.5	4.1	1
5.78	0.223668	4.379184	8.823114	9.8	-3.7	4.6	1
5.785	0	4.416462	8.715204	9.4	-3	4.6	1
5.79	0.298224	4.526334	8.605332	8.5	-2.7	4	1
5.795	0.447336	4.638168	8.460144	7.2	-3.2	3.8	1
5.8	0.223668	4.563612	8.605332	4.8	-2.8	4.4	1
5.805	0.149112	4.491018	8.642611	2.9	-2.1	4.5	1
5.81	0.37278	4.563612	8.642611	0.9	-2.4	4	1
5.815	0.782838	4.673484	8.497422	-0.7	-1.7	3	1
5.82	1.006506	4.60089	8.570016	-2.3	-0.8	1.8	1
5.825	1.043784	4.526334	8.605332	-3	-0.3	0.8	1
5.83	1.11834	4.341906	8.715204	-4.4	0.7	-0.6	1
5.835	0.93195	4.379184	8.750521	-5.3	3.4	-2.1	1
5.84	0.596448	4.269312	8.823114	-5.5	4.8	-4.2	1
5.845	0.298224	4.194756	8.932986	-6	6	-4.5	1
5.85	0.149112	4.269312	8.932986	-6.3	7.1	-5.2	1
5.855	0.149112	4.341906	9.00558	-6.6	6.2	-4.9	1
5.86	0.335502	4.416462	9.040896	-6.1	5.3	-3.6	1
5.865	0.37278	4.416462	9.040896	-6	5.8	-4	1
5.87	0.149112	4.379184	9.078175	-6	6.1	-3.9	1
5.875	-0.149112	4.232034	9.188046	-6.3	5.3	-4	1
5.88	-0.223668	4.30659	9.26064	-6.6	4.4	-3.6	1
5.885	-0.18639	4.194756	9.188046	-5.8	2.8	-2.6	1
5.89	-0.074556	4.15944	9.150768	-5.3	2.3	-2.3	1
5.895	0	4.15944	9.150768	-5.3	2.3	-1.7	1
5.9	0.149112	4.122162	9.150768	-5.1	1.8	-0.7	1
5.905	0.298224	4.30659	9.040896	-5.1	1.6	-0.7	1
5.91	0.410058	4.269312	9.040896	-5	2.1	-1.1	1
5.915	0.298224	4.30659	9.040896	-5	2.8	-1.7	1
5.92	0.18639	4.30659	9.00558	-4.9	3	-2	1
5.925	0.037278	4.341906	9.078175	-5.6	3.5	-2.2	1
5.93	0.149112	4.416462	9.115453	-5.6	2.8	-1.7	1
5.935	0.074556	4.379184	9.115453	-5.8	2.1	-1.3	1
5.94	0.111834	4.379184	9.040896	-5.4	1.8	-1.4	1
5.945	0.111834	4.341906	9.078175	-4.7	1.6	-1.7	1
5.95	0.18639	4.379184	9.00558	-4.6	2.1	-1.4	1
5.955	0.223668	4.30659	9.115453	-4.7	1.8	-1	1
5.96	0.074556	4.379184	9.040896	-4.9	2	-1.5	1
5.965	0.037278	4.30659	9.078175	-5.2	2.4	-0.9	1
5.97	0.074556	4.269312	9.115453	-4.6	1.7	-1	1
5.975	0.074556	4.194756	9.078175	-4.4	1.4	-1	1
5.98	0.037278	4.232034	9.115453	-4.4	1	-0.7	1
5.985	0.037278	4.122162	9.188046	-3.4	0.9	-1	1
5.99	0.111834	4.15944	9.115453	-2.8	1.3	-0.4	1
5.995	0.074556	4.15944	9.078175	-2.8	0.7	-0.1	1
6	0.074556	4.122162	9.040896	-2.2	0.4	0.3	1
6.005	0.111834	4.122162	9.150768	-1.8	0.3	0.2	1
6.01	0.18639	4.122162	9.150768	-1.7	0.4	0.3	1
6.015	0.223668	4.194756	9.115453	-1.4	0.2	0.5	1
6.02	0.260946	4.269312	9.150768	-1.4	0	0	1
6.025	0.260946	4.269312	9.040896	-1.5	0.2	-0.2	1
6.03	0.260946	4.30659	9.078175	-1.9	0.6	0	1
6.035	0.18639	4.416462	9.040896	-2.3	0	-0.4	1
6.04	0.18639	4.341906	9.078175	-2.5	1.1	-0.7	1
6.045	0.18639	4.341906	9.115453	-2.5	1.4	-0.7	1
6.05	0.18639	4.269312	9.150768	-1.9	1.4	-0.9	1
6.055	0.149112	4.30659	9.078175	-2.2	2	-1.2	1
6.06	0.18639	4.232034	9.115453	-2.5	2.3	-1.6	1
6.065	0.223668	4.379184	9.115453	-2.5	2.4	-2.4	1
6.07	0.223668	4.269312	9.150768	-2.4	2.1	-2.9	1
6.075	0.18639	4.269312	9.078175	-2.5	2.8	-3.1	1
6.08	0.111834	4.232034	9.078175	-2.2	3.1	-3.6	1
6.085	0.074556	4.269312	9.078175	-2.2	2.3	-3.5	1
6.09	0.037278	4.269312	9.040896	-2	2.4	-3.2	1
6.095	0	4.232034	9.040896	-1.9	2.3	-2.6	1
6.1	-0.074556	4.232034	9.040896	-1.8	1.8	-2.3	1
6.105	0	4.194756	9.00558	-1.6	1.1	-1.7	1
6.11	-0.037278	4.232034	9.078175	-1.2	1	-1.8	1
6.115	-0.037278	4.232034	9.00558	-0.8	0.1	-1.8	1
6.12	0.037278	4.15944	9.078175	-0.4	0	-1.5	1
6.125	0.111834	4.232034	8.968303	0	-0.2	-0.8	1
6.13	0.111834	4.15944	9.00558	0	-0.7	-0.7	1
6.135	0.111834	4.194756	8.968303	-0.2	-0.3	-0.4	1
6.14	0.149112	4.122162	8.968303	0.1	-0.4	-0.4	1
6.145	0.149112	4.194756	9.040896	0	-0.4	0	1
6.15	0.149112	4.15944	8.968303	-0.1	-0.4	-0.6	1
6.155	0.149112	4.15944	8.968303	0.2	-0.1	0	1
6.16	0.149112	4.15944	9.00558	0.8	-0.1	0	1
6.165	0.149112	4.15944	9.00558	0.3	-0.2	-0.2	1
6.17	0.149112	4.15944	9.040896	0.4	-0.2	-0.1	1
6.175	0.111834	4.047606	9.150768	0.7	0	-0.3	1
6.18	0.149112	3.937734	9.078175	1.6	-0.2	-0.1	1
6.185	0.074556	4.01229	9.150768	2.5	-0.5	-0.4	1
6.19	0.149112	4.084884	9.040896	2.8	-1.1	0	1
6.195	0.18639	4.122162	9.00558	2.9	-1.2	0	1
6.2	0.149112	4.232034	8.968303	3.1	-1.6	-0.4	1
6.205	0.111834	4.194756	8.968303	3.2	-1.2	-0.3	1
6.21	0.111834	4.232034	9.00558	3.7	-1.5	-0.7	1
6.215	0.149112	4.15944	9.040896	4.2	-1.6	-0.3	1
6.22	0.074556	4.15944	9.115453	4.4	-2.1	0.2	1
6.225	0.149112	4.232034	9.040896	4.5	-2.4	0.5	1
6.23	0.074556	4.194756	9.040896	4.3	-2.5	0.6	1
6.235	0.111834	4.122162	9.040896	4.7	-3.1	0.4	1
6.24	0	4.269312	9.00558	5.2	-2.5	0.2	1
6.245	0.074556	4.232034	9.078175	5.1	-2.5	-0.2	1
6.25	-0.037278	4.30659	9.115453	5.8	-2.8	0	1
6.255	-0.037278	4.30659	9.115453	6.5	-2.8	1.3	1
6.26	0.037278	4.30659	9.150768	6.9	-3.5	1.9	1
6.265	0	4.30659	9.150768	7.1	-3.4	2.5	1
6.27	0.074556	4.341906	9.078175	7.2	-3.4	2.8	1
6.275	0.149112	4.269312	9.040896	8.1	-2.8	3.2	1
6.28	0.18639	4.269312	9.150768	8.6	-2.8	4	1
6.285	0.223668	4.379184	9.26064	9.1	-2.3	3.8	1
6.29	0.298224	4.379184	9.295957	9.7	-2	3.9	1
6.295	0.335502	4.45374	9.188046	9.8	-1.8	3.7	1
6.3	0.335502	4.526334	9.223362	10.2	-1.4	4.3	1
6.305	0.410058	4.526334	9.223362	10.4	-0.9	3.6	1
6.31	0.55917	4.491018	9.223362	10.8	-0.4	3.2	1
6.315	0.633726	4.491018	9.150768	10.6	0.2	2.8	1
6.32	0.6710041	4.491018	9.26064	10.5	0	1.8	1
6.325	0.55917	4.710762	9.188046	10.2	0.3	0.7	1
6.33	0.484614	4.710762	9.188046	9.1	0.6	-0.4	1
6.335	0.447336	4.710762	9.040896	8.6	0.9	-1.2	1
6.34	0.447336	4.60089	9.040896	7.7	1.5	-2.5	1
6.345	0.410058	4.638168	8.860393	6.6	2.1	-3.4	1
6.35	0.149112	4.341906	9.040896	5.8	1.8	-4.9	1
6.355	-0.260946	4.30659	8.968303	5.1	0.2	-7.1	1
6.36	-0.037278	4.416462	9.040896	4.8	-3.3	-10.2	1
6.365	-0.6710041	4.01229	9.150768	4	-5.2	-14.3	1
6.37	-1.34397	4.491018	8.968303	2.7	-8.1	-19.8	1
6.375	-2.68794	4.638168	8.38755	2.7	-12.1	-28.4	1
6.38	-1.828584	5.226768	8.787798	3.7	-23.8	-40.6	1
6.385	-1.194858	5.852646	8.605332	2.4	-30.8	-50.8	1
6.39	-0.782838	6.551118	8.642611	1.6	-35.7	-61.1	1
6.395	-0.596448	7.765596	8.932986	-0.2	-43.3	-70.2	1
6.4	0.223668	8.059896	8.460144	-3.8	-52.6	-77.6	1
6.405	1.269414	8.059896	7.734204	-7.2	-62.6	-84.8	1
6.41	2.27592	7.912746	7.116174	-8.4	-69.4	-89.7	1
6.415	3.06072	8.02458	6.717888	-6.8	-72.5	-94.1	1
6.42	3.4335	8.31888	6.608016	-4.2	-73.1	-97.7	1
6.425	3.65913	8.685775	6.645294	-1.8	-71.7	-101	1
6.43	3.321666	9.091908	6.717888	0	-69.3	-103.1	1
6.435	3.097998	8.944758	6.753204	1.1	-67.4	-105.3	1
6.44	3.358944	8.723052	6.790483	2.9	-65.6	-108	1
6.445	2.650662	8.76033	6.753204	4.5	-59.3	-112	1
6.45	1.754028	8.281602	6.717888	6.5	-54.1	-116.7	1
6.455	1.194858	8.059896	6.790483	8.8	-51.1	-120.6	1
6.46	0.857394	7.765596	7.008264	11.1	-49.7	-125.2	1
6.465	0.6710041	7.324146	7.008264	13	-47.7	-132.3	1
6.47	0.447336	6.698268	7.080858	15	-45.3	-138.1	1
6.475	0.149112	6.184224	7.043581	17	-42.1	-144.7	1
6.48	-0.37278	5.815368	7.080858	19.6	-37.8	-152.8	1
6.485	-0.820116	5.411196	7.335918	21.4	-36	-159.2	1
6.49	-1.006506	5.114934	7.589016	21.9	-37.3	-164.4	1
6.495	-0.820116	4.491018	7.879392	22.1	-41	-167.9	1
6.5	-0.447336	3.753306	7.698888	21.3	-45.9	-169.5	1
6.505	0.298224	2.685978	7.263324	20.6	-49.7	-171	1
6.51	0.969228	1.7658	7.008264	21.3	-54.3	-170.4	1
6.515	1.679472	1.32435	7.226046	24.5	-59.8	-165.6	1
6.52	2.538828	1.361628	7.951986	26.8	-65.1	-158.9	1
6.525	3.47274	1.655928	8.642611	26.1	-69.9	-149.7	1
6.53	4.330134	1.7658	9.040896	24.3	-73.6	-139.6	1
6.535	4.853988	1.4715	9.040896	21	-75.9	-127.9	1
6.54	5.077656	1.1772	8.823114	17	-75.3	-112.4	1
6.545	5.077656	1.102644	8.750521	15.4	-72.6	-100.4	1
6.55	4.81671	1.61865	9.078175	14.5	-70.9	-88.4	1
6.555	-2.837052	8.61318	15.72347	11.9	-71	-77.5	1
6.56	7.541928	4.673484	18.12103	-10	-100.7	-67.8	1
6.565	6.421626	-0.14715	12.12908	-30.5	-88.7	-64.8	1
6.57	1.043784	-2.169972	7.989264	-41.4	-40.1	-73.7	1
6.575	-4.255578	2.428956	13.43578	-34.1	-25.9	-71.7	1
6.58	-4.479246	1.067328	11.04017	-35.4	-31.9	-72.8	1
6.585	-3.06072	0.808344	10.63993	-38	-39.9	-77.3	1
6.59	-3.733686	0.8829001	11.40314	-39.4	-39.6	-88.1	1
6.595	-4.63032	0.661194	10.74784	-39.1	-36	-96.6	1
6.6	-4.255578	1.434222	10.82043	-37.5	-38.5	-102.2	1
6.605	-1.865862	2.097378	10.42214	-35.9	-42.3	-106.4	1
6.61	0.260946	2.50155	10.09449	-34.5	-43.2	-106.7	1
6.615	1.232136	2.870406	9.949303	-32.7	-41.3	-104.5	1
6.62	0.6710041	3.239262	9.333235	-30.6	-37.7	-100	1
6.625	-1.493082	3.201984	9.36855	-27.1	-34.3	-93.1	1
6.63	-0.7082821	3.386412	9.150768	-20.1	-38.9	-86	1
6.635	0	4.084884	9.696204	-15.3	-35.2	-77.8	1
6.64	0.074556	3.386412	9.333235	-12.6	-27.9	-68.1	1
6.645	-0.820116	3.349134	9.551017	-9.5	-21.3	-55.5	1
6.65	-1.493082	3.127428	9.696204	-5.9	-15.8	-40	1
6.655	-1.15758	2.723256	9.586332	-4.6	-11.2	-28	1
6.66	-0.782838	3.127428	9.441144	-2.8	-6.3	-15.1	1
6.665	-2.650662	3.900456	9.00558	-0.9	-2.3	-2.1	1
6.67	-2.426994	4.74804	8.823114	0.7	-5.1	6.5	1
6.675	-0.149112	4.673484	8.642611	0.2	-10.4	11.2	1
6.68	1.306692	4.491018	8.532739	-0.5	-12.7	14.3	1
6.685	1.11834	4.526334	8.677926	-0.7	-11.9	15.4	1
6.69	0.7082821	4.673484	8.787798	-1.6	-10.5	14.9	1
6.695	1.15758	4.563612	8.968303	-3.2	-9.3	12.3	1
6.7	1.455804	4.563612	8.895708	-5.8	-7.5	8.9	1
6.705	1.34397	4.416462	8.860393	-7.5	-5	6	1
6.71	1.043784	4.269312	9.00558	-8.4	-2.5	3.3	1
6.715	0.820116	4.194756	8.968303	-9.5	-0.3	1.4	1
6.72	0.6710041	4.194756	9.00558	-9.8	0.8	-0.4	1
6.725	0.596448	4.269312	9.040896	-9.8	1.8	-1.6	1
6.73	0.484614	4.269312	9.00558	-9.6	2.3	-1.8	1
6.735	0.223668	4.194756	9.040896	-9.8	2.5	-2.5	1
6.74	0.18639	4.194756	9.188046	-9.3	2.3	-2.5	1
6.745	0.18639	4.122162	9.295957	-9	2.1	-2.5	1
6.75	0.111834	4.194756	9.223362	-8.8	1.8	-2.1	1
6.755	-0.111834	4.30659	9.26064	-7.9	1.1	-1.6	1
6.76	-0.111834	4.341906	9.188046	-7.4	0.4	-1.1	1
6.765	-0.074556	4.30659	9.223362	-6.9	0.1	-0.2	1
6.77	0	4.269312	9.150768	-6.3	-0.7	0.1	1
6.775	0.111834	4.232034	9.188046	-6	-0.7	0.4	1
6.78	0.074556	4.232034	9.078175	-5.5	-1	0.9	1
6.785	0.18639	4.232034	9.040896	-4.8	-1.1	1.5	1
6.79	0.335502	4.194756	9.078175	-4.2	-0.9	0.8	1
6.795	0.335502	4.194756	9.078175	-4.6	-0.2	0	1
6.8	0.298224	4.232034	9.078175	-4.6	0.7	-0.6	1
6.805	0.18639	4.30659	8.968303	-4.7	1.2	-1.1	1
6.81	0.074556	4.379184	8.932986	-4.7	1.3	-2	1
6.815	0.111834	4.232034	9.00558	-4.9	1	-1.8	1
6.82	0.223668	4.084884	9.040896	-5.1	1.2	-1.8	1
6.825	0.223668	4.084884	9.040896	-4.9	1.7	-1.8	1
6.83	0.298224	4.01229	9.078175	-4.5	1.6	-1.5	1
6.835	0.260946	4.01229	9.150768	-3.7	1.6	-2	1
6.84	0.223668	4.084884	9.078175	-3.7	1.8	-2	1
6.845	0.260946	4.084884	9.078175	-3.7	2.3	-2.4	1
6.85	0.260946	4.122162	9.040896	-3	2.5	-2.7	1
6.855	0.260946	4.122162	8.968303	-3	2.6	-2.6	1
6.86	0.223668	4.15944	9.115453	-2.3	2.8	-2.4	1
6.865	0.223668	4.232034	9.00558	-1.9	3	-2.7	1
6.87	0.260946	4.194756	9.115453	-2.2	2.4	-2.5	1
6.875	0.223668	4.232034	9.078175	-1.9	2.8	-1.8	1
6.88	0.260946	4.194756	9.078175	-1.4	2.8	-2.3	1
6.885	0.18639	4.232034	9.078175	-1.4	3	-2.5	1
6.89	0.18639	4.232034	9.078175	-1.1	2.9	-2.5	1
6.895	0.18639	4.15944	9.078175	-1.4	3	-2.1	1
6.9	0.149112	4.15944	9.150768	-1.1	2.7	-2.1	1
6.905	0.18639	4.194756	9.150768	-0.7	2.3	-2.4	1
6.91	0.111834	4.15944	9.150768	-0.3	2.6	-2.8	1
6.915	0.074556	4.232034	9.078175	-0.2	2.3	-2.3	1
6.92	0.037278	4.269312	9.040896	-0.1	2.2	-1.5	1
6.925	0.037278	4.232034	9.078175	0	1.9	-1.4	1
6.93	0.074556	4.122162	9.115453	0	1.6	-0.9	1
6.935	0.111834	4.194756	9.078175	0	2	-0.7	1
6.94	0.111834	4.232034	9.040896	0	1	-1.1	1
6.945	0.111834	4.194756	9.078175	0.1	1.1	-0.6	1
6.95	0.149112	4.194756	9.078175	0.4	1.2	-0.2	1
6.955	0.074556	4.194756	9.040896	0.6	1	-0.1	1
6.96	0.149112	4.232034	9.040896	0.2	0.8	-0.2	1
6.965	0.111834	4.194756	9.078175	0.1	1	-0.1	1
6.97	0.18639	4.194756	9.078175	0.4	0.6	-0.3	1
6.975	0.111834	4.15944	9.078175	0.7	0.6	-0.6	1
6.98	0.111834	4.15944	9.078175	0.5	0.2	-0.7	1
6.985	0.149112	4.15944	9.078175	0.4	0.2	-0.4	1
6.99	0.111834	4.15944	9.115453	0.7	0.6	-0.4	1
6.995	0.074556	4.194756	9.040896	0.6	0.7	0	1
7	0.149112	4.15944	9.078175	0.2	0.4	-0.2	1
7.005	0.149112	4.15944	9.078175	0.9	0.6	0	1
7.01	0.149112	4.15944	9.150768	1.5	0.2	0	1
7.015	0.149112	4.232034	9.00558	1.6	0	0.2	1
7.02	0.223668	4.122162	9.150768	2	-0.4	0.2	1
7.025	0.18639	4.232034	9.00558	2	-0.1	-0.2	1
7.03	0.223668	4.084884	9.150768	2.3	-0.2	0	1
7.035	0.18639	4.232034	9.040896	1.8	-0.2	-0.2	1
7.04	0.18639	4.15944	9.115453	2.1	-0.7	-0.1	1
7.045	0.149112	4.15944	9.040896	2.4	-0.5	-0.7	1
7.05	0.149112	4.122162	9.040896	2.3	-0.9	-0.2	1
7.055	0.149112	4.084884	9.078175	2.4	-0.7	0	1
7.06	0.149112	4.084884	9.115453	2.9	-0.7	0.2	1
7.065	0.111834	4.15944	9.115453	3.1	-0.9	-0.3	1
7.07	0.111834	4.084884	9.150768	3.8	-1.4	-0.3	1
7.075	0.037278	4.15944	9.150768	4.2	-1.4	0	1
7.08	0.074556	4.15944	9.078175	4.4	-1.4	0	1
7.085	0.037278	4.15944	9.188046	5	-1.4	0	1
7.09	0	4.232034	9.295957	5.8	-1.9	0.4	1
7.095	0	4.379184	9.223362	6.6	-1.8	1.4	1
7.1	0.149112	4.269312	9.188046	7.3	-1.6	2.1	1
7.105	0.223668	4.232034	9.115453	7.5	-1.4	2.2	1
7.11	0.260946	4.30659	9.115453	7.4	-1.4	2.3	1
7.115	0.18639	4.30659	9.26064	7.6	-1.1	2.3	1
7.12	0.18639	4.45374	9.26064	7.8	-0.9	2.3	1
7.125	0.260946	4.491018	9.295957	7.7	-0.4	2.3	1
7.13	0.260946	4.491018	9.295957	7.4	-1.1	1.8	1
7.135	0.260946	4.491018	9.188046	6.6	-1.2	2.1	1
7.14	0.18639	4.491018	9.188046	5.9	-1.1	1.6	1
7.145	0.335502	4.379184	9.115453	5.1	-0.9	0.9	1
7.15	0.484614	4.416462	9.115453	4.9	-0.7	0	1
7.155	0.410058	4.379184	9.00558	4.3	0	-0.6	1
7.16	0.298224	4.416462	8.968303	4	1.1	-1	1
7.165	0.335502	4.30659	9.040896	3.7	1.2	-1.7	1
7.17	0.260946	4.45374	9.00558	3.4	1.4	-2.4	1
7.175	0.111834	4.491018	9.040896	2.9	1.2	-3.9	1
7.18	0.074556	4.416462	9.115453	2.1	1.7	-4.9	1
7.185	0.149112	4.60089	9.040896	1.8	1.9	-5.8	1
7.19	0.111834	4.673484	9.188046	1.3	1.7	-6.5	1
7.195	-1.15758	4.89519	9.00558	0.4	1.6	-7.9	1
7.2	-2.426994	5.48379	9.36855	0	-0.7	-12	1
7.205	-3.06072	5.815368	9.150768	-1.8	-9.6	-21.5	1
7.21	-2.50155	5.92524	8.823114	-4.6	-17.7	-31.1	1
7.215	-1.791306	5.999796	8.314957	-6	-26.5	-41.3	1
7.22	-1.006506	6.184224	8.061858	-6.3	-33	-51.4	1
7.225	-0.633726	6.51384	7.91667	-6.7	-37.5	-60.4	1
7.23	-0.335502	6.957253	7.806798	-7.2	-43.2	-70.9	1
7.235	0.111834	7.029846	7.66161	-7.9	-48.1	-79.1	1
7.24	0.335502	7.176996	7.481106	-7.4	-53.5	-87	1
7.245	0.484614	7.43598	7.408512	-7.2	-58.2	-93.3	1
7.25	0.894672	7.73028	7.116174	-6.7	-64.4	-98.4	1
7.255	1.269414	7.840152	7.116174	-5.7	-69.7	-103.6	1
7.26	1.642194	7.87743	7.116174	-5.1	-72.7	-107.6	1
7.265	1.791306	7.840152	6.898392	-4	-74.7	-110.7	1
7.27	2.126808	7.58313	6.790483	-3	-74.7	-113.7	1
7.275	2.426994	7.508574	6.572701	-0.7	-73.2	-116.2	1
7.28	2.352438	7.43598	6.572701	3.7	-68.2	-118.6	1
7.285	2.052252	7.545852	6.825799	6.7	-63.7	-121.1	1
7.29	1.865862	7.471296	6.970986	9.3	-59.1	-122	1
7.295	1.567638	7.398702	7.080858	11.3	-55.5	-123	1
7.3	1.455804	7.139719	7.29864	13.5	-52.7	-124.4	1
7.305	1.455804	6.662952	7.408512	14.9	-49.7	-125.7	1
7.31	1.418526	6.184224	7.516422	16.2	-46.1	-126.9	1
7.315	1.455804	5.593662	7.734204	17.2	-41.5	-127.4	1
7.32	1.381248	4.932468	7.951986	17.7	-38.2	-127.8	1
7.325	1.269414	4.416462	8.134453	17.5	-35.2	-126.9	1
7.33	1.194858	3.937734	8.352234	16.4	-32.9	-126	1
7.335	1.11834	3.533562	8.497422	15.1	-32	-124.2	1
7.34	1.043784	3.239262	8.715204	13.7	-32.2	-121.7	1
7.345	1.006506	2.980278	9.00558	11.6	-33.8	-120.1	1
7.35	1.043784	2.79585	9.188046	8.6	-35.6	-117.1	1
7.355	1.006506	2.50155	9.223362	5.5	-37.3	-113.9	1
7.36	0.969228	2.20725	9.223362	1.9	-39.3	-110.8	1
7.365	0.820116	2.0601	9.150768	-1.6	-42	-107.8	1
7.37	0.7082821	1.91295	9.078175	-4.1	-43.3	-105.6	1
7.375	0.55917	1.91295	9.078175	-5.7	-44.8	-104	1
7.38	0.410058	2.0601	9.00558	-7.4	-46.5	-102	1
7.385	0.298224	2.169972	9.115453	-8.7	-48.5	-101	1
7.39	0.410058	2.50155	9.295957	-10.1	-50	-100.8	1
7.395	0.596448	2.944962	9.62361	-10.9	-50.1	-100.3	1
7.4	1.081062	3.386412	10.23968	-12.6	-48.3	-100.3	1
7.405	1.865862	4.01229	11.47574	-14.6	-43.3	-101.9	1
7.41	0.521892	5.521068	13.18268	-18.9	-32.9	-104	1
7.415	-1.15758	4.491018	12.38218	-30.9	-24.4	-106	1
7.42	-1.865862	2.169972	9.478422	-38.7	-26.3	-105.2	1
7.425	-1.604916	1.32435	8.314957	-37.8	-34	-105	1
7.43	-1.791306	1.508778	9.586332	-32.2	-42.6	-104.9	1
7.435	1.194858	2.391678	7.951986	-20.3	-46.3	-102.2	1
7.44	-0.074556	4.491018	11.25796	-9.5	-35.7	-99.8	1
7.445	-0.149112	4.122162	11.11277	-10	-35.5	-94.1	1
7.45	-0.335502	2.097378	8.932986	-9.2	-32.3	-88.3	1
7.455	-0.260946	2.022822	9.150768	-5.4	-34.8	-81.7	1
7.46	0.55917	2.319084	10.27696	-0.5	-37.3	-74.8	1
7.465	1.306692	1.581372	10.38487	0.1	-36.9	-68.9	1
7.47	1.381248	0.366894	9.949303	-0.7	-33.8	-62.5	1
7.475	1.604916	-0.072594	10.31227	-0.4	-29.6	-52.6	1
7.48	2.052252	-0.44145	11.25796	-0.6	-26.5	-42.9	1
7.485	2.464272	-1.1772	11.72884	-2.2	-21.2	-31.1	1
7.49	2.27592	-1.508778	11.51105	-4.5	-10.8	-14.6	1
7.495	-0.820116	1.361628	10.0219	-3	-3.9	-1.1	1
7.5	-3.65913	3.827862	8.750521	0.2	-4.4	4.3	1
7.505	-2.126808	6.037074	9.333235	1.2	-10.4	4.6	1
7.51	1.34397	5.889924	9.150768	-0.2	-13.8	4.2	1
7.515	2.164086	4.820634	8.823114	-0.9	-13	6.4	1
7.52	0.969228	4.526334	8.860393	-1.3	-10.7	9	1
7.525	0.335502	4.341906	8.968303	-2.3	-8.1	7.7	1
7.53	0.6710041	4.379184	8.677926	-4.4	-5.8	5.6	1
7.535	0.820116	4.526334	8.750521	-6.2	-5.6	4.6	1
7.54	0.7082821	4.416462	8.823114	-7.8	-4.3	3.2	1
7.545	0.6710041	4.232034	8.895708	-9.1	-2.5	2.3	1
7.55	0.633726	3.900456	9.00558	-9.6	-1	0.8	1
7.555	0.596448	3.937734	9.078175	-9.5	-0.4	-0.1	1
7.56	0.55917	3.937734	9.188046	-9.2	0.7	-0.9	1
7.565	0.484614	4.047606	9.078175	-9	2	-1.6	1
7.57	0.335502	4.047606	9.040896	-9.3	3.1	-2.7	1
7.575	0.074556	4.084884	9.115453	-8.9	3.6	-2.6	1
7.58	-0.037278	4.047606	9.295957	-8.3	3.4	-2.8	1
7.585	-0.149112	4.122162	9.188046	-8.1	2.8	-2.5	1
7.59	-0.260946	4.084884	9.188046	-7.3	2.1	-1.6	1
7.595	-0.223668	4.122162	9.188046	-7.2	1.5	-0.9	1
7.6	-0.149112	4.122162	9.188046	-6.5	0.4	0.6	1
7.605	0	4.01229	9.223362	-6.3	-0.2	1.5	1
7.61	0.18639	3.937734	9.223362	-5.2	-0.7	1.7	1
7.615	0.18639	4.01229	9.078175	-5.1	-0.8	1.6	1
7.62	0.260946	3.975012	9.188046	-4.9	-0.7	1.5	1
7.625	0.223668	4.01229	9.078175	-4.9	-0.1	1	1
7.63	0.298224	4.047606	9.150768	-5.1	0.5	-0.1	1
7.635	0.298224	4.084884	9.078175	-5	0.9	-0.7	1
7.64	0.298224	4.047606	9.150768	-5	1.5	-0.9	1
7.645	0.335502	4.122162	9.115453	-5.2	2.3	-1.4	1
7.65	0.335502	4.084884	9.188046	-5.1	3.1	-2	1
7.655	0.298224	4.084884	9.078175	-5.2	2.9	-2.5	1
7.66	0.298224	4.047606	9.115453	-5.2	3.1	-3.1	1
7.665	0.260946	3.975012	9.150768	-5.8	3.9	-3.2	1
7.67	0.18639	4.047606	9.150768	-5.8	4	-3.2	1
7.675	0.111834	4.084884	9.150768	-5.3	3.9	-3.5	1
7.68	0	4.122162	9.150768	-4.9	4.3	-3.3	1
7.685	0.037278	4.084884	9.150768	-4.1	3.6	-3	1
7.69	0.037278	4.122162	9.188046	-4.2	3	-2.9	1
7.695	0	4.15944	9.223362	-4	3.5	-2.6	1
7.7	0.037278	4.084884	9.223362	-3.4	3.3	-2.1	1
7.705	0.037278	4.047606	9.26064	-3.5	3	-2.6	1
7.71	0	4.047606	9.26064	-2.8	2.5	-2.1	1
7.715	0.037278	4.047606	9.188046	-2.5	2.8	-1.9	1
7.72	0.074556	4.084884	9.150768	-2	2.8	-1.8	1
7.725	0.037278	3.975012	9.188046	-1.1	2.3	-1.8	1
7.73	0.037278	3.937734	9.188046	-1.6	1.8	-1.8	1
7.735	0.074556	4.047606	9.150768	-0.6	1.9	-1.4	1
7.74	0.074556	4.047606	9.223362	-0.4	1.3	-1.3	1
7.745	0.149112	4.047606	9.223362	-0.2	1.6	-1.1	1
7.75	0.037278	4.047606	9.150768	-0.1	1.1	-1.4	1
7.755	0.037278	4.047606	9.078175	-0.1	1.4	-0.8	1
7.76	0.037278	4.01229	9.150768	0.4	1.4	-1.2	1
7.765	0.037278	4.01229	9.078175	0.5	1.1	-1.1	1
7.77	0	4.047606	9.150768	0.5	0.5	-0.9	1
7.775	0.074556	3.975012	9.150768	0.8	0.4	-0.7	1
7.78	0.037278	3.975012	9.188046	0.4	0.4	-0.6	1
7.785	0.074556	4.01229	9.150768	1.1	0.1	-0.7	1
7.79	0.111834	3.975012	9.150768	0.8	0.9	0	1
7.795	0.111834	3.937734	9.150768	1.1	0.8	0	1
7.8	0.037278	3.975012	9.150768	1.1	0.1	-0.1	1
7.805	0.074556	4.01229	9.00558	1.5	0.3	0	1
7.81	0	3.975012	9.115453	1.4	0.1	-0.2	1
7.815	0.037278	3.86514	9.188046	1.6	-0.1	0	1
7.82	0.074556	3.86514	9.26064	2.5	-0.3	0.2	1
7.825	0.074556	3.900456	9.188046	2.5	-0.7	0.4	1
7.83	0.074556	4.084884	9.188046	3.1	-0.7	0.6	1
7.835	0.111834	4.122162	9.115453	3.2	-0.5	0.9	1
7.84	0.149112	4.122162	9.150768	3.2	-0.4	0.7	1
7.845	0.18639	4.084884	9.188046	3.1	-0.3	-0.1	1
7.85	0.149112	4.122162	9.078175	3.5	-0.4	0	1
7.855	0.149112	4.084884	9.078175	3.3	-0.4	0.2	1
7.86	0.149112	4.01229	9.188046	3.5	-0.3	0.2	1
7.865	0.18639	4.01229	9.115453	3.9	-0.8	0.3	1
7.87	0.18639	4.01229	9.150768	4	-0.4	-0.2	1
7.875	0.111834	4.047606	9.040896	4.2	0.2	0	1
7.88	0.074556	3.975012	9.150768	4	0.3	0.2	1
7.885	0.074556	3.975012	9.188046	4	0.4	-0.3	1
7.89	-0.037278	4.047606	9.150768	4.6	0	-0.2	1
7.895	-0.111834	4.15944	9.150768	4.9	0	0.1	1
7.9	-0.074556	4.122162	9.295957	4.9	-0.4	0.6	1
7.905	-0.037278	4.194756	9.223362	5.1	-0.6	0.7	1
7.91	-0.111834	4.194756	9.295957	5.7	-0.9	0.6	1
7.915	-0.037278	4.122162	9.333235	6.4	-1.1	1.2	1
7.92	-0.037278	4.122162	9.295957	7.2	-1.3	1.6	1
7.925	-0.037278	4.122162	9.26064	7.6	-1.5	1.6	1
7.93	0	4.194756	9.26064	7.9	-1.4	1.6	1
7.935	0.111834	4.269312	9.188046	8.8	-1.6	2.3	1
7.94	0.149112	4.122162	9.223362	8.6	-1.5	1.8	1
7.945	0.223668	4.194756	9.115453	8.7	-1.5	1.9	1
7.95	0.223668	4.232034	9.188046	8.6	-1	2.2	1
7.955	0.260946	4.30659	9.040896	8.4	-1	1.4	1
7.96	0.298224	4.194756	9.040896	8.4	-0.9	0.4	1
7.965	0.447336	4.15944	9.00558	8.2	-0.5	0.2	1
7.97	0.410058	4.15944	9.078175	8	0.2	-0.4	1
7.975	0.335502	4.232034	9.078175	7.3	1	-1.3	1
7.98	0.298224	4.15944	9.115453	7.2	1.5	-1.9	1
7.985	0.223668	4.30659	9.00558	7.9	2.1	-2.4	1
7.99	0.037278	4.084884	9.078175	7.6	1.3	-3.5	1
7.995	-0.074556	4.084884	9.150768	7.4	-0.1	-4.7	1
8	-1.081062	3.827862	9.150768	7.2	-0.7	-6.3	1
8.005	-1.865862	3.975012	9.040896	7.8	-5	-10.2	1
8.01	-2.948886	4.30659	9.150768	7.7	-8.7	-18.4	1
8.015	-2.389716	4.194756	9.188046	7.3	-15.6	-28.7	1
8.02	-1.791306	4.194756	9.040896	6.3	-23.1	-42.4	1
8.025	-1.15758	4.416462	8.968303	6	-28.4	-52.5	1
8.03	-0.782838	4.563612	8.787798	6.3	-32.2	-62	1
8.035	-0.335502	4.710762	8.823114	6.3	-35	-70.9	1
8.04	-0.223668	4.967784	8.787798	6.2	-37.3	-78.1	1
8.045	0	5.226768	8.605332	6	-38.2	-85.1	1
8.05	0	5.373918	8.497422	6	-39.9	-91.7	1
8.055	-0.037278	5.63094	8.352234	6.5	-43	-98.7	1
8.06	0.037278	5.852646	8.27964	6.7	-45.9	-104.3	1
8.065	0.18639	6.256818	8.097175	6.7	-49.2	-108.6	1
8.07	0.484614	6.588396	8.097175	6.5	-54.4	-113.4	1
8.075	0.894672	6.772824	7.951986	6.5	-58.1	-115.9	1
8.08	1.418526	6.810102	7.771482	6	-61.1	-116.9	1
8.085	1.754028	6.810102	7.589016	6	-63.1	-117.8	1
8.09	2.08953	6.810102	7.516422	7.1	-63.3	-118	1
8.095	2.164086	6.772824	7.516422	8.5	-62.7	-117.3	1
8.1	2.126808	6.772824	7.5537	9.5	-60.4	-116.1	1
8.105	1.90314	6.662952	7.626294	11.2	-58.6	-114.2	1
8.11	1.642194	6.36669	7.626294	12.6	-56.6	-112.7	1
8.115	1.53036	5.999796	7.734204	14.1	-53.9	-110.6	1
8.12	1.269414	5.740812	7.734204	15.7	-51.1	-109.8	1
8.125	1.043784	5.373918	7.844076	16.9	-48	-108.7	1
8.13	0.857394	4.967784	7.879392	19	-43.7	-108	1
8.135	0.6710041	4.526334	7.989264	19.6	-40.3	-109.2	1
8.14	0.335502	4.30659	8.27964	20.1	-36.6	-109.6	1
8.145	-0.111834	4.15944	8.860393	19.8	-33.5	-109.7	1
8.15	-0.521892	4.232034	9.295957	18.2	-32.2	-110.1	1
8.155	-0.7455601	3.975012	9.586332	13.9	-33.3	-111	1
8.16	-0.894672	3.71799	9.62361	10	-35.7	-111.7	1
8.165	-0.820116	3.239262	9.513739	5.1	-39.4	-111.8	1
8.17	-0.7082821	2.833128	9.295957	0.9	-42.4	-111.6	1
8.175	-0.55917	2.466234	9.188046	-2.4	-44.1	-111.7	1
8.18	-0.7082821	2.50155	9.150768	-5.3	-45.5	-112.3	1
8.185	-0.857394	2.685978	9.36855	-7.4	-46.2	-111.7	1
8.19	-1.269414	3.092112	9.876708	-11	-48.2	-111.8	1
8.195	-0.93195	2.907684	9.804114	-15.7	-53.4	-110.4	1
8.2	-0.410058	2.613384	9.478422	-20	-58.6	-108.7	1
8.205	-0.074556	2.391678	9.26064	-23.3	-61.1	-107.3	1
8.21	0.260946	2.6487	9.333235	-26	-61.4	-106.2	1
8.215	0.596448	2.944962	9.658926	-27.4	-61.3	-103.5	1
8.22	1.11834	3.311856	9.949303	-29.4	-60.4	-101	1
8.225	1.71675	3.496284	10.16708	-31.1	-57.5	-98.7	1
8.23	2.126808	3.71799	10.34955	-32.6	-49.9	-95.1	1
8.235	1.90314	3.900456	10.27696	-33.1	-39.9	-93.1	1
8.24	0.93195	3.86514	9.731521	-33.2	-30.8	-91.4	1
8.245	-0.521892	3.606156	9.040896	-32.4	-27.3	-89.3	1
8.25	-0.6710041	3.496284	8.314957	-27.7	-31.9	-85.8	1
8.255	1.006506	4.232034	7.698888	-17.7	-37.3	-79.6	1
8.26	1.232136	6.07239	9.913986	-9.3	-32.4	-74.8	1
8.265	0.6710041	5.815368	9.586332	-6.3	-27.7	-68.9	1
8.27	-0.18639	4.74804	8.460144	-4.5	-25.1	-64.6	1
8.275	-0.857394	4.122162	8.134453	-1.8	-26.4	-62	1
8.28	-0.782838	4.15944	8.677926	1.8	-29.7	-60.9	1
8.285	-0.111834	3.606156	8.932986	2.1	-32.6	-61.6	1
8.29	0.298224	2.944962	8.932986	1.4	-33.8	-63	1
8.295	0.633726	2.281806	8.823114	0.9	-33.3	-62.7	1
8.3	1.11834	1.875672	9.333235	0	-33.4	-60.2	1
8.305	1.71675	1.655928	9.658926	-1.3	-33.1	-55.3	1
8.31	2.31516	1.287072	10.05917	-3	-28.9	-48.9	1
8.315	2.799774	1.693206	10.16708	-5.4	-22.4	-36.7	1
8.32	2.201364	2.20725	9.841393	-6.5	-12.8	-25.4	1
8.325	-0.6710041	3.496284	9.295957	-6	-3.2	-14.1	1
8.33	-3.584574	4.857912	9.223362	-5	1.1	-4.6	1
8.335	-3.321666	5.079618	8.968303	-5.8	-3.9	0.6	1
8.34	-0.894672	4.673484	8.968303	-6.3	-10.9	4	1
8.345	0.93195	4.60089	9.223362	-5.7	-14	6	1
8.35	1.34397	4.416462	9.26064	-4.7	-14.1	7.5	1
8.355	1.418526	4.491018	9.223362	-4.8	-12.1	8.3	1
8.36	1.381248	4.30659	9.150768	-5	-9.3	7.1	1
8.365	1.043784	4.15944	9.040896	-6	-5.2	5.4	1
8.37	0.633726	4.047606	9.078175	-6.7	-3.1	3.2	1
8.375	0.633726	3.937734	9.078175	-7.2	-1.8	1.9	1
8.38	0.521892	4.01229	9.078175	-7.4	-0.4	0.9	1
8.385	0.335502	4.047606	9.040896	-7.2	0	0.2	1
8.39	0.149112	4.01229	9.150768	-7	0.8	0	1
8.395	0.149112	4.122162	9.115453	-7.4	0.7	-0.4	1
8.4	0.149112	4.084884	9.150768	-7.6	0.5	0	1
8.405	0.111834	4.122162	9.188046	-7.3	0	-0.1	1
8.41	0.074556	4.047606	9.223362	-7.2	0	0	1
8.415	0	4.01229	9.078175	-7.4	0.1	0.7	1
8.42	-0.037278	3.937734	9.115453	-7.4	0.1	0.6	1
8.425	0	3.975012	9.188046	-7.2	-0.3	1.4	1
8.43	0.074556	4.01229	9.223362	-7	-1.1	1.4	1
8.435	0.18639	4.01229	9.188046	-6.8	-1.2	1.4	1
8.44	0.260946	3.937734	9.223362	-6.2	-1.5	0.8	1
8.445	0.260946	3.86514	9.188046	-6.1	-1.8	1.4	1
8.45	0.298224	3.86514	9.223362	-6	-0.5	1	1
8.455	0.260946	3.937734	9.115453	-5.8	0.4	0	1
8.46	0.223668	4.01229	9.078175	-5.5	0.4	-0.5	1
8.465	0.111834	3.937734	9.078175	-5	0.6	-0.9	1
8.47	0.074556	4.01229	9.150768	-4.8	0.6	-0.9	1
8.475	0.149112	3.975012	9.115453	-4.1	0.9	-0.9	1
8.48	0.18639	3.86514	9.188046	-4.1	1.1	-1.3	1
8.485	0.18639	3.975012	9.188046	-3.2	1.1	-1.6	1
8.49	0.260946	4.01229	9.188046	-2.6	1.6	-1.8	1
8.495	0.335502	4.01229	9.115453	-2.3	1.4	-1.4	1
8.5	0.298224	3.975012	9.223362	-1.9	1.9	-1.3	1
8.505	0.223668	4.084884	9.115453	-1.7	2	-1.4	1
8.51	0.18639	3.937734	9.223362	-2	1.6	-0.9	1
8.515	0.223668	3.975012	9.223362	-2.2	1.4	-1.6	1
8.52	0.18639	3.975012	9.223362	-1.8	1.5	-1.5	1
8.525	0.18639	4.01229	9.150768	-1.1	1.7	-1.1	1
8.53	0.223668	3.937734	9.150768	-0.9	2.1	-1	1
8.535	0.223668	4.01229	9.188046	-0.9	2.4	-1.1	1
8.54	0.18639	3.937734	9.223362	-0.8	1.7	-0.9	1
8.545	0.260946	3.975012	9.188046	-0.7	2.1	-0.4	1
8.55	0.18639	3.975012	9.188046	-0.7	1.9	-1	1
8.555	0.149112	4.047606	9.223362	-0.8	2	-0.9	1
8.56	0.074556	4.122162	9.150768	-0.4	1.8	-1.1	1
8.565	0.037278	3.937734	9.188046	-0.3	2	-0.8	1
8.57	0.111834	3.937734	9.150768	-0.4	1.6	-0.6	1
8.575	0.074556	4.047606	9.150768	-0.4	1.2	0	1
8.58	0.111834	3.975012	9.150768	-0.2	1.1	0.6	1
8.585	0.111834	3.975012	9.223362	0	0.8	0.7	1
8.59	0.037278	3.975012	9.078175	0.6	0.5	0.6	1
8.595	0.037278	3.975012	9.115453	0.4	0.9	1	1
8.6	0.111834	3.937734	9.223362	0.1	0.7	1.3	1
8.605	0.074556	4.01229	9.115453	0.1	0.8	1.2	1
8.61	0	4.084884	9.150768	0	0.2	1.2	1
8.615	0.149112	4.01229	9.115453	0.4	0	1.3	1
8.62	0.149112	3.975012	9.115453	0.3	0	1.1	1
8.625	0.149112	3.937734	9.188046	0.3	-0.3	1.1	1
8.63	0.111834	4.01229	9.150768	0.5	-0.3	1.4	1
8.635	0.223668	3.900456	9.150768	0.1	-0.3	1.4	1
8.64	0.149112	3.937734	9.115453	0.1	0	1.1	1
8.645	0.149112	4.047606	9.188046	0.4	-0.1	0.9	1
8.65	0.149112	3.937734	9.150768	0.4	-0.9	1.3	1
8.655	0.149112	3.937734	9.115453	0.9	-0.6	1	1
8.66	0.111834	3.900456	9.150768	0.4	-0.5	1.4	1
8.665	0.223668	3.937734	9.150768	0.6	-0.5	1.4	1
8.67	0.111834	3.975012	9.078175	1.2	-0.4	1.6	1
8.675	0.074556	4.01229	9.078175	1.4	-0.9	1.8	1
8.68	0.111834	4.01229	9.115453	1.4	-1.3	1.4	1
8.685	0.149112	3.937734	9.188046	1.6	-0.8	1.1	1
8.69	0.18639	4.01229	9.150768	1.6	-1.2	1.5	1
8.695	0.18639	3.937734	9.188046	1.6	-1.1	1.4	1
8.7	0.111834	4.01229	9.223362	2.1	-1.7	1.8	1
8.705	0.18639	3.900456	9.188046	1.8	-1.7	1.6	1
8.71	0.149112	4.047606	9.150768	1.6	-1.6	1.8	1
8.715	0.18639	3.975012	9.150768	2.3	-1.6	1.8	1
8.72	0.260946	3.900456	9.223362	2.3	-1.3	1.8	1
8.725	0.260946	3.86514	9.223362	2.8	-1.7	1.5	1
8.73	0.223668	4.01229	9.333235	3.2	-1.8	0.8	1
8.735	0.260946	4.047606	9.26064	3.9	-1.4	1	1
8.74	0.298224	4.01229	9.26064	4.3	-1.3	0.7	1
8.745	0.298224	4.01229	9.223362	4.8	-1.1	0.4	1
8.75	0.298224	4.01229	9.223362	4.9	-1	0	1
8.755	0.260946	4.084884	9.223362	4.9	-0.6	-0.4	1
8.76	0.223668	4.15944	9.223362	4.8	-0.3	-0.5	1
8.765	0.260946	4.122162	9.188046	4.4	0	-0.9	1
8.77	0.260946	4.122162	9.188046	4.4	0.3	-0.8	1
8.775	0.223668	4.122162	9.188046	4.6	0.5	-1.1	1
8.78	0.18639	4.084884	9.223362	4.4	0.7	-1	1
8.785	0.111834	4.122162	9.223362	4.1	0.9	-1.4	1
8.79	0.111834	4.047606	9.223362	4.1	0.6	-1.8	1
8.795	0.037278	4.047606	9.26064	4.6	0.4	-1.1	1
8.8	0.074556	4.047606	9.188046	5	0	-0.9	1
8.805	0.037278	4.047606	9.188046	5.6	0.1	-0.6	1
8.81	0.074556	4.084884	9.295957	6.5	-0.2	-0.4	1
8.815	0.074556	4.122162	9.188046	6.8	-0.2	0.1	1
8.82	0.037278	4.047606	9.295957	7.4	-0.6	0.7	1
8.825	0.074556	4.084884	9.223362	7.4	-1.4	0.5	1
8.83	0.149112	4.122162	9.223362	8	-1.6	0.8	1
8.835	0.18639	4.122162	9.223362	8.4	-1.6	1.1	1
8.84	0.298224	4.15944	9.188046	9.5	-2	1.5	1
8.845	0.335502	4.194756	9.188046	9.1	-1.4	1.3	1
8.85	0.335502	4.269312	9.188046	9	-1.8	1.4	1
8.855	0.335502	4.232034	9.223362	8.8	-1.2	1.4	1
8.86	0.111834	4.122162	9.26064	8.6	-1.1	1.1	1
8.865	0	4.047606	9.188046	8.3	-1.8	-0.1	1
8.87	0.149112	4.01229	9.26064	8.8	-4.4	-1.9	1
8.875	0	3.753306	9.188046	9.4	-5.1	-2.8	1
8.88	-0.820116	3.753306	9.295957	10	-6.5	-4.4	1
8.885	-2.126808	3.606156	9.405828	10.2	-8.8	-9	1
8.89	-1.679472	3.568878	9.62361	10.7	-13.1	-14.9	1
8.895	-0.93195	3.680712	9.295957	10	-19	-23.9	1
8.9	-0.447336	3.86514	9.115453	10.2	-21.1	-31.3	1
8.905	-0.55917	4.047606	9.115453	11	-23	-38.7	1
8.91	-0.7082821	4.379184	8.932986	10.6	-25.4	-45.5	1
8.915	-1.232136	4.638168	8.750521	10.5	-28	-52.6	1
8.92	-1.642194	5.152212	8.497422	10.3	-32.6	-63.4	1
8.925	-2.238642	5.815368	8.570016	9.8	-36.7	-72.8	1
8.93	-2.725218	6.735546	8.895708	9	-43	-82.1	1
8.935	-2.389716	7.286868	8.823114	5.1	-52.2	-90.7	1
8.94	-1.71675	7.618446	8.605332	1.4	-61.1	-98.2	1
8.945	-0.969228	7.545852	8.169768	-2.3	-69.6	-107.6	1
8.95	-0.410058	7.361424	7.5537	-4.5	-74	-114.1	1
8.955	0.223668	7.361424	7.043581	-4.9	-77	-119.6	1
8.96	0.782838	7.73028	7.043581	-3.8	-77.9	-123.9	1
8.965	1.232136	7.987302	7.335918	-2.5	-75.9	-127.3	1
8.97	1.493082	8.134453	7.589016	-1.8	-70.3	-131.7	1
8.975	1.34397	8.02458	7.626294	-3	-63.9	-134.4	1
8.98	0.894672	7.73028	7.481106	-3.7	-56.9	-137	1
8.985	0.521892	7.324146	7.263324	-2.9	-51.8	-138.9	1
8.99	0.074556	7.029846	7.188768	-1.5	-47.3	-140.7	1
8.995	-0.111834	6.845418	7.153452	-0.2	-44.6	-142.9	1
9	-0.223668	6.625674	7.116174	2.1	-43.7	-144.9	1
9.005	-0.260946	6.478524	7.29864	4.9	-41	-147.6	1
9.01	-0.298224	6.441247	7.516422	6.9	-39.1	-150.2	1
9.015	-0.335502	6.36669	7.66161	7.8	-36.7	-152.3	1
9.02	-0.260946	6.07239	7.844076	8.4	-34.5	-153.9	1
9.025	-0.149112	5.77809	7.879392	8.1	-32.9	-155.4	1
9.03	0.074556	5.373918	7.806798	8.5	-31.5	-154.6	1
9.035	0.223668	4.932468	7.66161	8.3	-30.9	-153.4	1
9.04	0.484614	4.379184	7.371234	9.1	-31.5	-151.9	1
9.045	0.782838	3.900456	7.226046	10.5	-31.9	-148.3	1
9.05	1.194858	3.568878	7.29864	11.6	-32.4	-144.4	1
9.055	1.53036	3.311856	7.408512	13.3	-33.8	-138.7	1
9.06	1.71675	3.092112	7.589016	14	-35.3	-133.2	1
9.065	1.754028	2.907684	7.698888	14.9	-36.6	-128	1
9.07	1.679472	2.833128	7.844076	15.6	-37.4	-121.9	1
9.075	1.493082	2.723256	7.879392	14.9	-39.7	-115.9	1
9.08	1.232136	2.613384	7.879392	14	-42.2	-108.5	1
9.085	0.969228	2.685978	7.989264	13.1	-45.5	-103.7	1
9.09	0.93195	2.833128	8.169768	13.1	-48	-99.9	1
9.095	0.7455601	3.127428	8.570016	12.3	-51.1	-96.6	1
9.1	-0.894672	4.563612	10.05917	9.8	-53.4	-94.5	1
9.105	-3.84552	7.87743	13.76343	-0.5	-69.7	-90.3	1
9.11	0.074556	4.820634	12.41946	-19.4	-99.2	-84.4	1
9.115	3.06072	1.987506	8.570016	-30.7	-110.1	-81.3	1
9.12	2.389716	1.987506	7.951986	-33.4	-105.1	-82.1	1
9.125	1.15758	3.86514	10.71252	-31.3	-96.7	-83.9	1
9.13	3.24711	4.01229	12.41946	-35.6	-97.1	-81.5	1
9.135	7.169148	2.3544	11.40314	-43.1	-90.7	-78.3	1
9.14	8.699509	2.097378	11.36587	-46.3	-63.8	-78.8	1
9.145	5.264046	1.102644	10.27696	-47.3	-28	-78.4	1
9.15	1.940418	0.109872	10.13177	-47.6	-10.6	-72.1	1
9.155	-0.18639	-1.287072	10.42214	-45	-16.6	-59.1	1
9.16	2.538828	-0.14715	10.27696	-32.1	-29.1	-43.3	1
9.165	1.15758	1.214478	13.21799	-22.4	-12.1	-31	1
9.17	1.418526	-0.514044	11.87402	-20.1	-7.5	-19.8	1
9.175	-0.260946	-0.404172	10.71252	-13.7	-2.1	-9.2	1
9.18	-1.455804	1.950228	10.53005	-4.9	-3	0.3	1
9.185	-1.194858	3.790584	9.405828	0.4	-4.2	3.1	1
9.19	0.596448	5.005062	9.333235	3.5	-6.5	4.3	1
9.195	1.081062	4.30659	8.750521	4.5	-7.6	5.8	1
9.2	0.484614	4.15944	8.932986	4.6	-6.7	7.2	1
9.205	0.223668	4.15944	8.932986	4.2	-6.3	7.9	1
9.21	0.521892	4.269312	8.750521	3.2	-6.5	8.1	1
9.215	0.7082821	4.491018	8.642611	1	-6	8.7	1
9.22	0.484614	4.416462	8.750521	-0.9	-5.9	9.7	1
9.225	0.298224	4.379184	8.968303	-2.4	-5.8	10.2	1
9.23	0.37278	4.232034	9.115453	-3.9	-6.4	9.7	1
9.235	0.521892	4.379184	8.895708	-4.7	-6.3	9.3	1
9.24	0.633726	4.269312	8.968303	-5.8	-6.3	8.1	1
9.245	0.7455601	4.122162	9.00558	-7.2	-6.3	7.1	1
9.25	0.6710041	3.975012	9.188046	-7.4	-5.5	5.3	1
9.255	0.7455601	3.937734	9.115453	-7.7	-5	3.4	1
9.26	0.6710041	3.900456	9.115453	-7.9	-3.9	2.3	1
9.265	0.55917	3.900456	9.078175	-7.4	-2.8	1.5	1
9.27	0.18639	3.827862	9.115453	-7	-1.6	0.5	1
9.275	-0.037278	3.827862	9.26064	-7.1	-1.4	0.4	1
9.28	-0.074556	3.975012	9.26064	-6.7	-1.6	0.6	1
9.285	0.037278	4.01229	9.295957	-6.4	-2.5	1.5	1
9.29	0.111834	3.975012	9.295957	-5.8	-3.1	2.3	1
9.295	0.111834	3.937734	9.188046	-4.9	-3.4	3.3	1
9.3	0.111834	4.01229	9.150768	-4.7	-3.5	3.6	1
9.305	0.18639	4.047606	9.115453	-4.4	-3.7	4.3	1
9.31	0.335502	4.047606	9.115453	-4.4	-4.2	4.5	1
9.315	0.410058	4.15944	9.115453	-4.4	-4.3	4.6	1
9.32	0.55917	4.084884	9.188046	-4.4	-3.8	4.4	1
9.325	0.55917	4.047606	9.078175	-4.2	-3.8	4.2	1
9.33	0.521892	4.047606	9.150768	-3.7	-3.8	3.7	1
9.335	0.521892	4.084884	9.078175	-3.7	-3.2	3.1	1
9.34	0.55917	4.01229	9.150768	-3.2	-3	3.2	1
9.345	0.521892	3.937734	9.150768	-2.8	-2.8	2.3	1
9.35	0.596448	3.937734	9.150768	-2.8	-2.9	1.6	1
9.355	0.55917	3.86514	9.078175	-2.3	-2	1.4	1
9.36	0.55917	3.753306	9.150768	-2.1	-1.5	0.9	1
9.365	0.633726	3.86514	9.150768	-2.2	-1.4	0.4	1
9.37	0.596448	3.900456	9.188046	-1.9	-0.4	0	1
9.375	0.633726	3.975012	9.115453	-1.9	0.5	-0.6	1
9.38	0.55917	3.975012	9.115453	-1.8	1.6	-0.8	1
9.385	0.484614	3.937734	9.115453	-2.5	1.4	-1.5	1
9.39	0.484614	3.937734	9.115453	-2.3	1.6	-2	1
9.395	0.447336	4.01229	9.150768	-1.7	1.6	-2.2	1
9.4	0.410058	3.975012	9.26064	-1.6	1.8	-2.4	1
9.405	0.447336	3.937734	9.188046	-1.4	2.4	-2.1	1
9.41	0.447336	3.900456	9.26064	-1.3	2.8	-2.2	1
9.415	0.521892	4.01229	9.188046	-1	2.2	-2.1	1
9.42	0.484614	4.01229	9.150768	-1.1	2.2	-1.9	1
9.425	0.447336	4.01229	9.188046	-0.2	2.1	-1.8	1
9.43	0.410058	3.975012	9.223362	-0.3	1.6	-1.6	1
9.435	0.447336	4.047606	9.188046	0.4	1.6	-1.8	1
9.44	0.335502	4.122162	9.150768	0.5	1.4	-1.4	1
9.445	0.37278	4.15944	9.115453	0.5	1.8	-1.5	1
9.45	0.335502	4.084884	9.223362	1.3	1.3	-1	1
9.455	0.37278	4.047606	9.188046	1.3	1.2	-1.1	1
9.46	0.298224	4.047606	9.150768	1.4	0.9	-1.1	1
9.465	0.260946	4.047606	9.150768	1.6	0.4	-0.7	1
9.47	0.260946	3.937734	9.223362	1.5	0.1	-0.7	1
9.475	0.223668	4.122162	9.078175	1.8	-0.4	0	1
9.48	0.260946	4.047606	9.188046	1.6	-1.1	0.2	1
9.485	0.37278	3.975012	9.115453	1.6	-1	0.3	1
9.49	0.335502	4.01229	9.150768	1.9	-1.4	0.7	1
9.495	0.335502	4.047606	9.115453	2.3	-1.6	0.9	1
9.5	0.410058	3.937734	9.150768	1.8	-1.2	0.8	1
9.505	0.37278	3.975012	9.115453	2	-1.7	0.6	1
9.51	0.37278	4.01229	9.115453	2.3	-1.5	1	1
9.515	0.37278	3.975012	9.115453	1.6	-1.1	0.5	1
9.52	0.37278	4.084884	9.150768	1.3	-0.7	0.7	1
9.525	0.410058	3.975012	9.188046	2.1	-0.9	1	1
9.53	0.447336	3.975012	9.150768	2	-1.5	1.1	1
9.535	0.484614	3.937734	9.115453	1.7	-1.6	1.2	1
9.54	0.37278	3.975012	9.078175	1.2	-1.4	1.1	1
9.545	0.410058	4.01229	9.115453	1.6	-1.1	0.9	1
9.55	0.484614	3.937734	9.115453	1.6	-1.1	0.6	1
9.555	0.521892	3.975012	9.115453	1.6	-1.3	0.5	1
9.56	0.447336	3.975012	9.150768	1.6	-1.2	0.4	1
9.565	0.410058	3.937734	9.150768	1.5	-1.2	0.6	1
9.57	0.37278	4.047606	9.188046	2.2	-1	1.1	1
9.575	0.484614	3.937734	9.150768	2.5	-0.9	0.7	1
9.58	0.447336	4.01229	9.150768	2.5	-1.6	0.9	1
9.585	0.37278	4.01229	9.150768	2.8	-1.5	0.6	1
9.59	0.37278	3.975012	9.223362	2.7	-1.5	0.7	1
9.595	0.447336	4.01229	9.223362	2.9	-1.6	0.9	1
9.6	0.484614	3.937734	9.223362	3.6	-1.6	1	1
9.605	0.55917	3.975012	9.26064	4	-1.2	1.1	1
9.61	0.596448	3.937734	9.333235	4.6	-1.4	1.6	1
9.615	0.55917	4.15944	9.295957	4.4	-1.2	1.7	1
9.62	0.596448	4.084884	9.295957	4.6	-1.7	1.8	1
9.625	0.55917	4.232034	9.188046	4.4	-2	1.4	1
9.63	0.596448	4.232034	9.223362	3.9	-2	1.4	1
9.635	0.521892	4.194756	9.223362	3.2	-1.9	1.5	1
9.64	0.484614	4.15944	9.188046	2.9	-1.8	1.6	1
9.645	0.410058	4.15944	9.188046	2.4	-2.5	1.9	1
9.65	0.447336	4.15944	9.223362	1.8	-2.1	2.3	1
9.655	0.484614	4.084884	9.223362	1.3	-1.5	2.4	1
9.66	0.484614	4.122162	9.150768	1.3	-1.9	2.7	1
9.665	0.484614	4.084884	9.188046	1.1	-1.5	2.2	1
9.67	0.410058	4.15944	9.223362	0.8	-1.1	2.3	1
9.675	0.447336	4.047606	9.223362	0.9	-1.3	1.9	1
9.68	0.410058	4.122162	9.150768	0.9	-1.4	2.6	1
9.685	0.37278	4.084884	9.223362	0.7	-1.1	2.1	1
9.69	0.37278	4.084884	9.26064	0.9	-0.9	2.5	1
9.695	0.410058	4.122162	9.223362	1.2	-1.2	2.7	1
9.7	0.447336	4.122162	9.223362	1.6	-1.4	2.2	1
9.705	0.521892	4.122162	9.295957	1.6	-1.2	3	1
9.71	0.55917	4.15944	9.26064	1	-0.4	2.8	1
9.715	0.55917	4.122162	9.223362	1.1	-0.3	2.9	1
9.72	0.447336	4.379184	9.333235	1.2	-0.2	2.4	1
9.725	0.447336	4.416462	9.333235	0.7	-0.6	2.1	1
9.73	0.111834	4.710762	9.658926	-0.3	-0.2	2.1	1
9.735	-0.55917	5.446512	10.09449	-2.1	-1.4	2.2	1
9.74	-1.006506	5.521068	9.986581	-6.1	-4.3	2	1
9.745	-1.043784	4.491018	9.405828	-11.4	-8.5	0.2	1
9.75	-0.633726	4.194756	9.295957	-13.1	-11.6	-1.4	1
9.755	-0.484614	4.15944	9.333235	-13.9	-15.2	-3.2	1
9.76	-0.7455601	4.30659	9.478422	-14.5	-19.7	-5.6	1
9.765	-1.455804	4.416462	9.513739	-15.6	-23.8	-8.7	1
9.77	-2.725218	4.084884	9.295957	-17	-28	-14.6	1
9.775	-2.948886	4.341906	9.188046	-17.7	-33.4	-22.6	1
9.78	-3.396222	4.45374	8.823114	-18.1	-39.1	-31.7	1
9.785	-3.584574	4.857912	8.715204	-17.4	-43.5	-42.6	1
9.79	-3.882798	5.48379	8.642611	-16.3	-47.7	-54.1	1
9.795	-4.03191	5.740812	8.460144	-16.3	-53.3	-69.3	1
9.8	-3.808242	6.037074	8.38755	-15.8	-59.3	-82	1
9.805	-3.84552	6.294096	8.169768	-16.2	-63	-93.5	1
9.81	-3.621852	6.662952	8.02458	-16.3	-67.9	-104.7	1
9.815	-3.097998	6.845418	7.806798	-16.3	-72.5	-115.8	1
9.82	-2.238642	7.067124	7.771482	-16.2	-77.2	-129	1
9.825	-1.53036	7.214274	7.626294	-15.8	-78.8	-138.3	1
9.83	-0.969228	7.43598	7.589016	-15.5	-77.4	-147.4	1
9.835	-0.7082821	7.618446	7.371234	-14.4	-74.8	-156.6	1
9.84	0.37278	7.214274	7.080858	-13.7	-70.7	-165.2	1
9.845	1.71675	6.441247	6.462828	-10.5	-58.5	-174.9	1
9.85	2.014974	6.07239	6.137136	-5	-42.8	-181.4	1
9.855	1.381248	6.146946	6.282324	1.4	-26.1	-187	1
9.86	0.335502	6.256818	6.608016	7.9	-12.8	-190.4	1
9.865	-0.335502	6.184224	6.717888	12.7	-8.3	-191.9	1
9.87	-0.37278	5.77809	6.753204	16.3	-9.1	-191.1	1
9.875	0.037278	5.558346	6.68061	18.7	-13.5	-189.4	1
9.88	0.7082821	5.299362	6.863076	21.5	-19	-186.5	1
9.885	1.604916	5.114934	7.188768	23.2	-24.2	-183.4	1
9.89	2.538828	4.967784	7.589016	23.8	-27.3	-178.8	1
9.895	3.172554	4.673484	7.879392	23.2	-28	-173.5	1
9.9	3.47274	4.416462	7.879392	21.3	-28.5	-166.8	1
9.905	3.510018	4.01229	7.734204	18.3	-28.7	-155.8	1
9.91	3.4335	3.459006	7.734204	16.6	-29.3	-146.2	1
9.915	3.209832	3.274578	7.5537	14.8	-31.7	-136.5	1
9.92	3.172554	3.054834	7.5537	13.5	-36.1	-123.9	1
9.925	3.06072	3.017556	7.5537	12.5	-40.8	-114.2	1
9.93	2.911608	2.980278	7.771482	11.5	-43.8	-105.7	1
9.935	2.68794	3.017556	7.844076	10	-46.4	-98.7	1
9.94	2.352438	3.201984	8.02458	8.7	-49	-92.1	1
9.945	2.126808	3.421728	8.097175	7.3	-52.1	-85.6	1
9.95	1.791306	3.568878	8.27964	5.6	-52.5	-80.9	1
9.955	-1.754028	6.294096	10.67524	2.3	-55.7	-76.4	1
9.96	-0.7082821	9.937531	17.3225	-8.1	-74.4	-73.4	1
9.965	15.42132	3.386412	18.3035	-33.8	-99.6	-64.1	1
9.97	10.08076	-2.244528	7.116174	-41.8	-59.5	-58.5	1
9.975	0.074556	-0.257022	8.460144	-21.9	-12.6	-55.6	1
9.98	7.430094	2.833128	16.3415	-10.6	-30.3	-39.6	1
9.985	6.34707	-0.9201781	12.23699	-13.7	-20.7	-27.5	1
9.99	2.799774	-2.538828	10.60265	-9.8	-7.6	-20.6	1
[truncated: 6,114 more rows]
