# Supplementary material for: Real-Time Detection of Freezing Motions in Parkinson's Patients for Adaptive Gait Phase Synchronous Cueing
Source: Front Neurol. 2021 Dec 6;12:720516. doi: 10.3389/fneur.2021.720516 (PMC8685223; doi:10.3389/fneur.2021.720516)
Supplement: Supplementary file 2 [file Data_Sheet_2.zip › data/S14/S14_right_foot_trial_2.csv]

time	acc_x	acc_y	acc_z	gyr_x	gyr_y	gyr_z	FoG
0	0.335502	4.416462	8.823114	-0.2	1.8	-0.7	0
0.005	0.335502	4.526334	8.787798	0	1	-0.6	0
0.01	0.335502	4.563612	8.787798	0	0.2	-0.9	0
0.015	0.335502	4.491018	8.895708	0.5	0	-0.7	0
0.02	0.335502	4.563612	8.823114	0.3	0.1	-0.5	0
0.025	0.298224	4.491018	8.895708	0.4	0.1	-0.5	0
0.03	0.298224	4.526334	8.787798	0.1	0	-0.2	0
0.035	0.298224	4.526334	8.750521	0.3	1	-0.1	0
0.04	0.335502	4.491018	8.895708	0.2	0.8	-0.7	0
0.045	0.335502	4.563612	8.860393	0.4	0.2	-0.7	0
0.05	0.335502	4.526334	8.860393	0.2	0.4	-0.4	0
0.055	0.37278	4.45374	8.895708	-0.3	0.8	-0.8	0
0.06	0.335502	4.491018	8.823114	0	0.4	-0.6	0
0.065	0.335502	4.491018	8.932986	-0.2	0.4	0	0
0.07	0.335502	4.526334	8.895708	0	0.4	-0.1	0
0.075	0.298224	4.526334	8.823114	0	0.3	-0.6	0
0.08	0.37278	4.526334	8.895708	0.2	0.4	-0.4	0
0.085	0.37278	4.45374	8.895708	0	0.2	-0.4	0
0.09	0.37278	4.526334	8.860393	0.2	0.8	-0.5	0
0.095	0.335502	4.526334	8.932986	-0.1	0.9	-0.7	0
0.1	0.335502	4.563612	8.860393	0	0.4	-1	0
0.105	0.298224	4.526334	8.895708	0	0.2	-0.3	0
0.11	0.335502	4.563612	8.823114	0.3	-0.2	0	0
0.115	0.335502	4.491018	8.860393	0.1	-0.1	-0.4	0
0.12	0.37278	4.491018	8.823114	-0.1	0.2	-0.2	0
0.125	0.335502	4.491018	8.895708	-0.4	0.2	-0.4	0
0.13	0.335502	4.526334	8.860393	-0.2	0.2	-0.9	0
0.135	0.335502	4.526334	8.895708	-0.1	-0.2	-0.5	0
0.14	0.37278	4.60089	8.823114	0	0.2	0	0
0.145	0.335502	4.526334	8.860393	0	0.9	-0.4	0
0.15	0.298224	4.526334	8.823114	0	0.2	0	0
0.155	0.335502	4.526334	8.823114	0	0.8	-0.6	0
0.16	0.335502	4.526334	8.787798	-0.4	0.4	0	0
0.165	0.298224	4.563612	8.823114	-0.1	0	-0.1	0
0.17	0.410058	4.45374	8.932986	0	0.6	-0.4	0
0.175	0.335502	4.491018	8.860393	0	0.5	-0.3	0
0.18	0.335502	4.526334	8.860393	-0.2	0.5	-0.5	0
0.185	0.298224	4.60089	8.823114	-0.1	0	-0.6	0
0.19	0.335502	4.526334	8.895708	-0.2	0.2	-0.3	0
0.195	0.298224	4.526334	8.823114	-0.4	0.3	-0.5	0
0.2	0.335502	4.526334	8.895708	0	0.7	-0.4	0
0.205	0.335502	4.526334	8.932986	-0.2	0	-0.4	0
0.21	0.298224	4.526334	8.932986	0	0	-0.4	0
0.215	0.298224	4.491018	8.860393	0	0	-0.4	0
0.22	0.335502	4.526334	8.860393	-0.2	0	-0.4	0
0.225	0.335502	4.491018	8.823114	0	0.3	-0.2	0
0.23	0.335502	4.60089	8.860393	0	0.9	-0.5	0
0.235	0.298224	4.526334	8.823114	-0.2	0.6	-0.2	0
0.24	0.298224	4.563612	8.895708	0	0.4	-0.7	0
0.245	0.298224	4.563612	8.823114	0.2	0	-0.6	0
0.25	0.335502	4.491018	8.895708	-0.1	-0.2	0	0
0.255	0.335502	4.526334	8.895708	0	-0.2	-0.2	0
0.26	0.335502	4.491018	8.895708	0	0.2	-0.6	0
0.265	0.335502	4.638168	8.823114	0.2	0.5	-0.7	0
0.27	0.335502	4.491018	8.932986	0	1.1	-0.8	0
0.275	0.298224	4.563612	8.895708	0.1	0.4	-0.8	0
0.28	0.298224	4.563612	8.860393	0.2	0	-0.5	0
0.285	0.335502	4.526334	8.787798	-0.4	0.2	-0.5	0
0.29	0.335502	4.526334	8.823114	0	0.4	-0.6	0
0.295	0.37278	4.526334	8.787798	0	0.5	-0.1	0
0.3	0.37278	4.563612	8.860393	0	0.9	-0.5	0
0.305	0.335502	4.491018	8.823114	0.1	0.9	-0.7	0
0.31	0.298224	4.526334	8.860393	0	0.6	-0.2	0
0.315	0.37278	4.526334	8.860393	0	0.5	-0.3	0
0.32	0.335502	4.491018	8.968303	0.1	0.5	-0.1	0
0.325	0.335502	4.491018	8.932986	0.3	0	0	0
0.33	0.335502	4.60089	8.895708	0.4	0.2	-0.2	0
0.335	0.335502	4.526334	8.895708	0.4	0.3	-0.3	0
0.34	0.298224	4.526334	8.932986	0.7	-0.2	-0.7	0
0.345	0.260946	4.60089	8.895708	0.4	-0.4	-0.7	0
0.35	0.298224	4.638168	8.860393	0.2	-0.5	0	0
0.355	0.298224	4.563612	8.895708	0	-0.3	-0.1	0
0.36	0.298224	4.563612	8.932986	-0.4	-0.1	-0.4	0
0.365	0.335502	4.526334	8.932986	-0.5	-0.5	0	0
0.37	0.410058	4.60089	8.968303	0	-0.2	0.2	0
0.375	0.298224	4.638168	8.932986	0	-0.9	0	0
0.38	-0.074556	4.673484	9.040896	0	-1.1	0.1	0
0.385	0.037278	4.710762	9.115453	0	-1.9	0.2	0
0.39	-0.037278	4.89519	9.00558	-0.6	-2.3	1.3	0
0.395	-0.037278	4.89519	9.040896	-1.4	-4.2	1	0
0.4	0.037278	4.89519	9.078175	-2.5	-5.1	1.4	0
0.405	0	4.857912	9.078175	-3.4	-6	2.6	0
0.41	0.074556	4.785318	9.150768	-3.9	-7.4	2.7	0
0.415	0.074556	4.785318	9.150768	-5.3	-8	3.1	0
0.42	0.260946	4.673484	9.150768	-6.1	-8.9	3.1	0
0.425	0.410058	4.60089	9.00558	-6.6	-9.4	3	0
0.43	0.410058	4.673484	8.895708	-6.9	-9.1	2.1	0
0.435	0.335502	4.30659	8.605332	-7	-9.2	1.3	0
0.44	0.37278	4.194756	8.642611	-7	-9.1	0.9	0
0.445	0.484614	4.341906	8.860393	-5.8	-8.1	0.2	0
0.45	0.484614	4.341906	8.932986	-5.6	-8.3	0.4	0
0.455	0.7082821	4.341906	8.895708	-5.2	-8.6	-0.4	0
0.46	0.6710041	4.379184	8.677926	-5	-8.3	-0.4	0
0.465	0.633726	4.269312	8.677926	-4.6	-7.3	-0.2	0
0.47	0.6710041	4.379184	8.823114	-4.1	-6.7	-0.7	0
0.475	0.633726	4.341906	8.860393	-3.9	-6.5	-0.6	0
0.48	0.7082821	4.379184	8.787798	-3.5	-5.7	-0.2	0
0.485	0.7082821	4.416462	8.860393	-3.2	-5.8	-0.2	0
0.49	0.7082821	4.379184	8.750521	-3.2	-5.8	-0.5	0
0.495	0.7082821	4.379184	8.823114	-2.7	-5.1	-0.5	0
0.5	0.7455601	4.30659	8.823114	-2.8	-4.2	-0.2	0
0.505	0.7455601	4.30659	8.860393	-2.8	-3.6	-0.7	0
0.51	0.7455601	4.416462	8.715204	-2.1	-2.6	-0.5	0
0.515	0.7455601	4.341906	8.787798	-1.8	-2.3	-1.1	0
0.52	0.782838	4.269312	8.823114	-1.6	-1.3	-0.7	0
0.525	0.596448	4.30659	8.860393	-1.1	-1	-0.5	0
0.53	0.484614	4.30659	8.860393	-0.6	-0.7	-0.9	0
0.535	0.484614	4.379184	8.823114	-0.7	-0.4	-0.9	0
0.54	0.55917	4.341906	8.823114	-0.4	-0.6	-1.4	0
0.545	0.633726	4.341906	8.787798	-0.3	-0.1	-1.3	0
0.55	0.6710041	4.379184	8.787798	0.1	0	-0.7	0
0.555	0.596448	4.379184	8.823114	0.4	0.2	-0.9	0
0.56	0.596448	4.416462	8.860393	0.9	1.3	-0.8	0
0.565	0.596448	4.491018	8.823114	0.3	1.6	-1	0
0.57	0.521892	4.563612	8.895708	0.2	1.3	-0.9	0
0.575	0.484614	4.526334	8.932986	0.1	1.1	-0.8	0
0.58	0.484614	4.563612	8.932986	-0.2	1.8	-0.4	0
0.585	0.521892	4.526334	8.895708	0	1.7	-0.8	0
0.59	0.521892	4.526334	8.932986	0.3	1.4	-0.5	0
0.595	0.55917	4.491018	8.968303	0.1	1.6	-0.1	0
0.6	0.521892	4.563612	8.968303	0.2	0.8	-0.7	0
0.605	0.596448	4.638168	8.895708	0	1.6	0.6	0
0.61	0.782838	4.638168	8.750521	-0.4	1.4	1.8	0
0.615	0.7455601	4.673484	8.677926	-0.2	2.2	2.7	0
0.62	0.93195	4.89519	8.750521	0.5	3.1	4	0
0.625	0.894672	4.89519	8.715204	0.1	2.9	5.1	0
0.63	1.006506	5.079618	8.677926	-0.1	3.2	6.7	0
0.635	1.194858	5.079618	8.352234	-0.6	4.9	8.1	0
0.64	0.7455601	4.857912	8.352234	-0.2	7	9.5	0
0.645	0.894672	5.079618	8.750521	0.1	7.9	11.7	0
0.65	0.820116	5.152212	8.750521	-0.7	9.1	12.9	0
0.655	0.55917	4.932468	8.750521	-1.2	9.9	14	0
0.66	0.7455601	5.079618	8.750521	-1.4	10	14.2	0
0.665	0.6710041	4.785318	8.677926	-1.8	10.8	14.5	0
0.67	0.410058	4.710762	8.750521	-1.8	11.5	14.3	0
0.675	0.335502	4.526334	8.823114	-2.1	11.3	14.4	0
0.68	0.447336	4.45374	8.750521	-2	10.7	14.1	0
0.685	0.223668	4.30659	8.787798	-1.5	10.5	13.5	0
0.69	-0.037278	4.379184	8.860393	-0.6	9.8	13.8	0
0.695	0.298224	4.563612	9.078175	-0.4	8.6	13.5	0
0.7	0.074556	4.269312	9.00558	-0.8	7.7	13.3	0
0.705	0.149112	4.491018	9.188046	-0.9	7.2	12.8	0
0.71	0.18639	4.416462	9.078175	-1.6	6.2	12.1	0
0.715	0	4.341906	9.150768	-1.2	6.4	12.3	0
0.72	0.18639	4.416462	9.00558	-1.1	5.4	12.4	0
0.725	0.111834	4.232034	8.787798	-1.8	5.1	12.4	0
0.73	-0.037278	4.194756	8.932986	-1.4	4.4	11.7	0
0.735	-0.037278	4.232034	8.860393	-1.1	3.3	11.1	0
0.74	-0.074556	3.900456	9.150768	-0.9	2.6	10	0
0.745	0.149112	4.232034	9.150768	-1.5	0.7	8.7	0
0.75	0	3.937734	8.787798	-1.7	0.8	7.7	0
0.755	-0.074556	4.01229	8.787798	-1.1	1.1	6	0
0.76	0.111834	4.232034	8.424829	-0.4	0.9	4.2	0
0.765	-0.521892	3.900456	7.951986	0.5	2.5	1.9	0
0.77	-0.484614	4.379184	8.242362	2.9	3.2	-1.4	0
0.775	-0.596448	4.15944	8.352234	3.9	3.5	-3.5	0
0.78	-0.596448	4.341906	8.895708	4.9	3	-5.7	0
0.785	-0.149112	4.710762	9.00558	4.8	2.1	-7	0
0.79	-0.149112	4.416462	9.188046	3.9	1.4	-8.5	0
0.795	0.149112	4.45374	9.26064	3.8	0.4	-10.4	0
0.8	0.298224	4.45374	9.188046	2.9	0.2	-11	0
0.805	0.335502	4.15944	9.405828	2.7	0.2	-11.6	0
0.81	0.633726	4.416462	9.804114	2.1	-0.6	-11.3	0
0.815	1.043784	4.341906	9.478422	0.5	-2.1	-10	0
0.82	1.11834	4.232034	8.750521	-0.5	-2.1	-8.6	0
0.825	0.894672	4.15944	8.207047	0.8	-0.5	-7.9	0
0.83	0.820116	4.563612	8.570016	2.4	0.5	-7.4	0
0.835	0.894672	4.820634	8.860393	3.2	0.9	-6.7	0
0.84	0.93195	4.967784	9.115453	2.1	1.3	-5.4	0
0.845	0.820116	4.89519	8.895708	1.7	1.3	-4.3	0
0.85	0.894672	5.04234	9.115453	0.4	2	-4.2	0
0.855	1.081062	4.820634	8.097175	-0.1	2.3	-2.8	0
0.86	0.260946	4.491018	7.844076	0.9	5.3	-2.5	0
0.865	0.37278	5.152212	8.605332	2.8	5.1	-2.9	0
0.87	0.7082821	5.226768	8.715204	3	3.7	-2.2	0
0.875	0.447336	4.673484	8.895708	2.1	4.3	-2	0
0.88	0.93195	5.114934	9.333235	1.3	3.3	-1.4	0
0.885	0.969228	4.341906	8.460144	-0.2	4	-1.6	0
0.89	0.857394	4.194756	8.677926	0.4	4.2	-1.2	0
0.895	1.006506	4.74804	8.895708	1.6	4.9	-0.9	0
0.9	0.820116	4.379184	8.314957	2	6.3	0.1	0
0.905	0.857394	4.89519	9.115453	2.6	6.6	1.8	0
0.91	0.633726	4.967784	8.932986	2.1	6.5	2.1	0
0.915	0.6710041	4.416462	8.895708	1.3	6.5	2.8	0
0.92	0.6710041	4.820634	9.078175	0.8	6.1	3.9	0
0.925	0.633726	4.45374	8.787798	0.5	6.4	4.2	0
0.93	0.447336	4.526334	9.333235	0.8	6.5	4.8	0
0.935	0.260946	4.673484	9.333235	0.4	5.8	4.6	0
0.94	0.074556	4.232034	9.405828	-1	5.5	4.8	0
0.945	0.521892	4.820634	9.62361	-2.2	3.9	5.2	0
0.95	0.260946	4.269312	9.26064	-3.4	2.7	5.3	0
0.955	0.111834	4.416462	9.295957	-4.3	1.1	5.6	0
0.96	0.111834	4.563612	9.295957	-4.8	0.6	5	0
0.965	0.111834	4.673484	9.405828	-6.3	-0.1	4.8	0
0.97	0.074556	4.857912	8.968303	-7.5	-1.2	4.2	0
0.975	0.18639	4.820634	9.150768	-8.3	-2.4	4.2	0
0.98	-0.037278	4.785318	9.36855	-9	-3	3.5	0
0.985	-0.037278	5.226768	9.405828	-10.2	-3.4	2.8	0
0.99	0.149112	4.74804	9.00558	-11.6	-3.7	2.1	0
0.995	0.260946	5.04234	8.605332	-12.2	-3.5	1.3	0
1	0.149112	4.491018	8.352234	-11.8	-1.8	0.8	0
1.005	0.410058	5.593662	8.860393	-10.9	-2.7	0	0
1.01	0.18639	4.857912	8.02458	-11.4	-2.3	-0.6	0
1.015	0.111834	5.04234	8.352234	-10.2	-1.6	-1.4	0
1.02	0.223668	5.152212	8.097175	-9.5	-1.5	-2.4	0
1.025	0.18639	4.74804	8.097175	-8.7	-1.3	-2.8	0
1.03	0.037278	4.932468	7.951986	-6.9	-1.5	-3.8	0
1.035	0.18639	5.005062	7.951986	-6	-1.1	-3.9	0
1.04	0.335502	4.857912	7.698888	-4.8	-1.2	-3.9	0
1.045	0.260946	4.638168	7.879392	-3.2	-0.8	-3.9	0
1.05	0.521892	4.932468	8.352234	-1.9	-0.9	-3.9	0
1.055	0.6710041	4.89519	8.38755	-1.1	-0.7	-4.2	0
1.06	0.410058	4.673484	8.27964	-0.6	0.3	-3.9	0
1.065	0.484614	4.967784	8.532739	0.1	0.4	-3.5	0
1.07	0.7082821	5.079618	8.642611	0.2	0.8	-3.2	0
1.075	0.6710041	5.04234	8.352234	0.6	0.7	-2.9	0
1.08	0.521892	5.079618	8.314957	1.2	0.7	-2.5	0
1.085	0.521892	5.114934	8.314957	1.9	1.2	-2.6	0
1.09	0.55917	5.152212	8.424829	2.1	1.7	-1.9	0
1.095	0.447336	5.226768	8.27964	2.3	1.2	-1	0
1.1	0.7455601	5.18949	8.314957	2.8	1.6	-0.8	0
1.105	0.410058	5.521068	8.38755	3.4	2.1	-0.7	0
1.11	0.223668	5.668218	8.424829	3.7	2.5	-0.8	0
1.115	0.111834	5.668218	8.532739	3.2	1.6	-0.9	0
1.12	0.037278	5.593662	8.642611	2.5	1.4	-0.9	0
1.125	-0.037278	5.558346	8.715204	1.8	1.9	-2.5	0
1.13	-0.074556	5.299362	8.207047	1.6	1.4	-3.7	0
1.135	-0.074556	4.967784	8.097175	2.1	1.4	-4.6	0
1.14	-0.074556	4.785318	8.352234	3.6	0.6	-5.2	0
1.145	0.149112	4.89519	9.040896	4.5	0	-5.3	0
1.15	0.18639	4.563612	9.405828	4.1	-0.5	-5.5	0
1.155	0.074556	4.30659	9.658926	3.4	-0.9	-4.2	0
1.16	0.410058	4.232034	10.16708	2.5	-3.3	-2.5	0
1.165	0.37278	3.900456	10.34955	0.4	-4.6	-0.8	0
1.17	0.335502	3.680712	10.71252	-1.9	-6.1	1.3	0
1.175	0.149112	3.164706	10.63993	-5.6	-8.6	3.7	0
1.18	0.111834	2.613384	10.53005	-8.1	-10.7	5.7	0
1.185	0.111834	2.134656	10.63993	-9.7	-11.8	7	0
1.19	0.149112	1.693206	10.67524	-11.2	-12.9	8	0
1.195	0.037278	1.287072	10.9303	-12.2	-15.1	8.4	0
1.2	0	1.102644	11.33055	-13.6	-17.1	7.6	0
1.205	0	0.661194	11.76611	-16.5	-17.7	6.4	0
1.21	0.223668	0.366894	12.12908	-19.1	-19.9	5.2	0
1.215	0.633726	0.2943	12.01921	-22.6	-21.2	4.2	0
1.22	1.71675	2.097378	10.89499	-24.9	-22	2.5	0
1.225	2.464272	2.244528	7.844076	-24.2	-18.4	2.5	0
1.23	2.164086	3.421728	7.263324	-20.1	-14.4	3.5	0
1.235	1.791306	4.932468	8.532739	-16.2	-12.3	3.5	0
1.24	1.455804	5.63094	9.405828	-16.6	-10.9	4.2	0
1.245	1.194858	5.411196	9.405828	-20	-9.7	4.2	0
1.25	1.006506	4.785318	9.150768	-22.7	-9.2	5.2	0
1.255	0.7455601	4.416462	9.040896	-24.2	-10	6.8	0
1.26	0.484614	4.01229	9.00558	-24.3	-10.9	8.1	0
1.265	0.335502	3.790584	8.787798	-24	-11.1	8.8	0
1.27	0.223668	3.496284	8.460144	-23.8	-11.9	8.1	0
1.275	0.37278	3.201984	8.424829	-22.3	-11	7	0
1.28	0.6710041	3.164706	8.532739	-20.3	-10.2	5.6	0
1.285	1.043784	3.239262	8.715204	-18.5	-9.3	4.5	0
1.29	1.232136	3.568878	8.750521	-17.2	-8	3.9	0
1.295	1.381248	3.533562	8.677926	-16.3	-6.5	3.7	0
1.3	1.418526	3.421728	8.570016	-15.4	-4.9	3.6	0
1.305	1.306692	3.421728	8.677926	-13.5	-2.8	2.9	0
1.31	1.043784	3.533562	8.895708	-12.1	-1	3	0
1.315	0.633726	3.86514	9.078175	-11	-0.1	2.4	0
1.32	0.447336	4.01229	9.00558	-10.7	1	1.8	0
1.325	0.410058	3.790584	8.932986	-11.2	1	1.4	0
1.33	0.447336	3.71799	8.895708	-11.2	0.8	0.2	0
1.335	0.6710041	3.643434	8.932986	-10.1	1.4	-0.4	0
1.34	0.894672	3.643434	8.968303	-9.2	1.9	-1.1	0
1.345	0.93195	3.643434	8.895708	-8.6	2.3	-1.1	0
1.35	0.894672	3.71799	9.040896	-8.3	2.5	-0.9	0
1.355	0.7082821	3.900456	9.078175	-6.7	2.6	-1.1	0
1.36	0.596448	4.047606	9.223362	-6.6	3	-1.2	0
1.365	0.410058	4.01229	9.150768	-6.6	3.6	-1.8	0
1.37	0.447336	3.86514	9.078175	-6.4	3.5	-1.7	0
1.375	0.55917	3.827862	8.968303	-6	2.8	-1.6	0
1.38	0.6710041	3.71799	9.00558	-5.2	2.6	-1.9	0
1.385	0.7455601	3.790584	9.115453	-4.4	3	-2	0
1.39	0.7455601	3.937734	9.150768	-4.1	3.3	-2.5	0
1.395	0.7455601	3.900456	9.115453	-4.1	3.7	-2.2	0
1.4	0.782838	3.753306	9.040896	-4.2	4.3	-2.5	0
1.405	0.782838	3.680712	9.00558	-3.9	4.6	-2.7	0
1.41	0.782838	3.71799	9.115453	-3.2	5.1	-3.4	0
1.415	0.7455601	3.753306	9.115453	-3.1	6	-3.6	0
1.42	0.633726	3.86514	9.26064	-3	6.6	-4	0
1.425	0.596448	3.86514	9.223362	-2.7	6.4	-4.2	0
1.43	0.596448	3.86514	9.115453	-2.8	6	-3.9	0
1.435	0.633726	3.643434	9.00558	-2.3	6.1	-4.5	0
1.44	0.7082821	3.459006	8.932986	-1.6	6.7	-4	0
1.445	0.7455601	3.386412	8.860393	-0.8	7	-3.7	0
1.45	0.7082821	3.533562	8.932986	0.2	6.9	-3.8	0
1.455	0.7082821	3.533562	9.00558	1.9	7.1	-4	0
1.46	0.55917	3.568878	9.040896	2.6	7.7	-4.1	0
1.465	0.521892	3.643434	9.078175	2.4	8	-3.9	0
1.47	0.484614	3.753306	9.00558	2.7	7.9	-4.1	0
1.475	0.484614	3.606156	8.932986	3.5	7.9	-4.7	0
1.48	0.55917	3.533562	8.860393	4.1	7.4	-4.6	0
1.485	0.633726	3.459006	8.860393	4.7	6.9	-4.8	0
1.49	0.6710041	3.606156	8.895708	5.6	7.2	-4.6	0
1.495	0.7082821	3.753306	9.040896	6.3	8.4	-4.6	0
1.5	0.7082821	3.937734	9.078175	7.1	9	-4.4	0
1.505	0.633726	3.900456	9.150768	7.5	8.4	-4.2	0
1.51	0.521892	3.937734	9.115453	7.3	7.8	-3.8	0
1.515	0.447336	4.01229	9.223362	7.9	7.5	-2.9	0
1.52	0.37278	4.194756	9.36855	7.9	6.5	-2.8	0
1.525	0.298224	4.379184	9.441144	7.3	6.5	-2.7	0
1.53	0.410058	4.379184	9.405828	6.3	6.5	-2.8	0
1.535	0.484614	4.341906	9.333235	5	6.8	-3.2	0
1.54	0.484614	4.269312	9.405828	4.1	6.2	-2.6	0
1.545	0.447336	4.269312	9.405828	3.2	6.1	-2.2	0
1.55	0.37278	4.341906	9.36855	2.7	5.8	-1.9	0
1.555	0.260946	4.232034	9.26064	1.8	5.2	-2.1	0
1.56	0.260946	4.084884	9.188046	0.8	4.6	-1.8	0
1.565	0.37278	4.047606	9.223362	0.6	4.2	-1.9	0
1.57	0.447336	4.01229	9.26064	0.7	4.2	-2.1	0
1.575	0.484614	4.047606	9.223362	0.6	3.8	-1.9	0
1.58	0.447336	4.084884	9.223362	0.4	3.6	-2.1	0
1.585	0.37278	4.194756	9.223362	0.5	3.3	-2.1	0
1.59	0.335502	4.15944	9.26064	0.4	3	-1.7	0
1.595	0.335502	4.122162	9.26064	-0.5	2.9	-0.9	0
1.6	0.335502	4.15944	9.295957	-0.9	2.2	-0.9	0
1.605	0.37278	4.122162	9.223362	-1.4	2.1	-0.9	0
1.61	0.447336	4.01229	9.150768	-1.3	2.5	-1.1	0
1.615	0.447336	3.900456	9.00558	-1.4	1.8	-1.1	0
1.62	0.447336	3.643434	8.968303	-1.2	1.9	-0.8	0
1.625	0.447336	3.533562	8.715204	-0.6	2.6	-0.6	0
1.63	0.521892	3.349134	8.677926	0.9	2.9	-1	0
1.635	0.596448	3.311856	8.715204	2.4	3.7	-1.7	0
1.64	0.596448	3.386412	8.715204	3.8	3.7	-1.4	0
1.645	0.55917	3.421728	8.677926	6.4	4.2	-1.3	0
1.65	0.447336	3.496284	8.750521	8.2	4.4	-1.6	0
1.655	0.447336	3.533562	8.860393	9.1	5.8	-1.3	0
1.66	0.521892	3.568878	8.860393	10.4	6.1	-1.5	0
1.665	0.633726	3.606156	8.968303	11	6.6	-1.7	0
1.67	0.6710041	3.827862	9.040896	12.3	7	-2.4	0
1.675	0.633726	3.975012	9.040896	13	7.5	-2.5	0
1.68	0.55917	3.937734	9.040896	13.3	7.6	-2.1	0
1.685	0.447336	3.900456	8.895708	13.6	7.9	-2.3	0
1.69	0.447336	3.753306	8.932986	14.1	7.9	-1.9	0
1.695	0.447336	4.084884	9.223362	14.7	7.9	-1.8	0
1.7	0.335502	4.526334	9.696204	14	8.1	-2.1	0
1.705	0.074556	5.005062	9.949303	11.8	7.9	-1.5	0
1.71	-0.223668	5.264046	9.876708	9.5	7	-1.9	0
1.715	-0.335502	5.18949	9.768799	6.6	5.4	-1.9	0
1.72	-0.223668	4.857912	9.696204	3	3.7	-1.1	1
1.725	0.074556	4.60089	9.405828	0.9	2.1	-1.3	1
1.73	0.298224	4.341906	9.295957	-0.4	1.4	-1.3	1
1.735	0.335502	4.15944	9.150768	-1	1.1	-1.6	1
1.74	0.37278	4.047606	9.150768	-1.1	0.7	-1.1	1
1.745	0.298224	4.122162	9.188046	-0.9	1	-1.3	1
1.75	0.18639	4.194756	9.26064	-1.2	0.8	-1	1
1.755	0.223668	4.194756	9.188046	-1.3	0.7	-1.4	1
1.76	0.223668	4.122162	9.150768	-1.4	0	-1.6	1
1.765	0.260946	4.122162	9.078175	-1.6	-0.1	-1.1	1
1.77	0.260946	4.01229	8.932986	-1.3	-0.2	-1.1	1
1.775	0.298224	3.937734	8.932986	-1.5	-0.3	-0.7	1
1.78	0.335502	3.790584	8.968303	-1.1	-0.7	-0.9	1
1.785	0.410058	3.71799	8.787798	-0.7	-0.4	-0.8	1
1.79	0.55917	3.606156	8.605332	0.3	-0.3	-0.7	1
1.795	0.6710041	3.459006	8.497422	1.9	-0.2	-0.6	1
1.8	0.7082821	3.349134	8.424829	3.6	0.1	-0.7	1
1.805	0.633726	3.201984	8.242362	6.5	1.7	-0.9	1
1.81	0.820116	2.907684	7.989264	9.1	3	-0.9	1
1.815	0.857394	2.79585	7.844076	12.7	3.7	-1.2	1
1.82	0.93195	2.833128	7.91667	17.1	5.2	-1.6	1
1.825	0.782838	3.017556	8.061858	21.7	7	-1.1	1
1.83	0.782838	3.239262	8.207047	25.9	8.9	-1.9	1
1.835	0.6710041	3.533562	8.497422	28.7	11.1	-2	1
1.84	0.521892	3.900456	8.787798	30.7	12.2	-2.9	1
1.845	0.111834	4.379184	9.078175	31.5	12.6	-3.5	1
1.85	-0.111834	4.857912	9.405828	31.1	12.6	-3.7	1
1.855	-0.223668	5.114934	9.586332	28.6	11.5	-4.6	1
1.86	-0.820116	5.593662	9.949303	26.3	11.4	-5.1	1
1.865	-1.418526	7.43598	11.65624	21.4	6.7	-4.6	1
1.87	-1.081062	5.92524	10.13177	12.8	0.8	-4.1	1
1.875	-0.037278	4.269312	8.570016	7.8	1.6	-4.2	1
1.88	0.857394	4.563612	9.36855	8.2	-1.1	-2.8	1
1.885	0.7082821	4.563612	9.26064	7.4	-0.1	-2	1
1.89	0.335502	4.269312	9.040896	5.8	1.2	-2.8	1
1.895	0.111834	4.232034	9.115453	5.6	2.1	-2.9	1
1.9	0	4.232034	9.188046	5.3	2.4	-2.1	1
1.905	0.18639	4.15944	9.223362	4.6	2.5	-1.8	1
1.91	0.149112	4.30659	9.078175	4.9	2.4	-1.7	1
1.915	0.149112	4.194756	8.968303	5	2.3	-1.4	1
1.92	0.149112	4.15944	9.040896	4.7	1.6	-1.1	1
1.925	0.149112	4.047606	9.188046	4.6	2.1	-1	1
1.93	0.149112	4.047606	9.188046	4.6	3.1	-0.7	1
1.935	0.223668	4.122162	9.188046	4.9	3.3	-0.8	1
1.94	0.260946	4.15944	9.223362	4.9	3.9	-0.2	1
1.945	0.260946	4.269312	9.223362	5	4	0.1	1
1.95	0.335502	4.341906	9.115453	5.8	4.2	-0.2	1
1.955	0.37278	4.30659	9.078175	7.3	4.1	-0.3	1
1.96	0.410058	4.30659	9.150768	8.3	2.1	0	1
1.965	0.410058	4.232034	9.188046	9.1	3.6	0.4	1
1.97	0.447336	4.194756	9.223362	10.3	3.4	0.2	1
1.975	0.37278	4.269312	9.188046	12.5	3.6	-0.2	1
1.98	0.335502	4.122162	9.295957	14.4	3	0.2	1
1.985	0.149112	3.937734	9.333235	16.5	3	-0.3	1
1.99	-0.074556	3.680712	9.62361	20.5	1.8	-0.4	1
1.995	-0.37278	2.833128	10.0219	25.9	0.2	-0.7	1
2	-0.37278	2.576106	10.23968	34	-2.7	0	1
2.005	-0.298224	3.127428	10.27696	43.8	-5.3	1.5	1
2.01	-0.18639	3.092112	10.20436	51.9	-7.9	1.2	1
2.015	0	3.017556	10.27696	62.3	-10	1.2	1
2.02	0.260946	2.980278	10.34955	71.3	-11.6	0.7	1
2.025	0.596448	2.870406	10.53005	80.9	-11.6	0	1
2.03	0.782838	2.907684	10.45746	89.7	-10.6	-0.9	1
2.035	0.37278	3.127428	10.53005	98.1	-7.5	-1.7	1
2.04	0.335502	3.533562	10.53005	107.4	-6.4	-3.2	1
2.045	0.894672	3.900456	10.89499	114.5	-5.9	-5.1	1
2.05	0.633726	4.30659	11.14808	119	-3.5	-7.1	1
2.055	-0.596448	4.820634	10.45746	121.6	-3.3	-9.5	1
2.06	-1.11834	4.932468	9.731521	122.9	-7.4	-11.7	1
2.065	-0.484614	4.45374	9.36855	123.6	-15.3	-13.5	1
2.07	0.260946	4.30659	9.26064	122.9	-22.2	-14.4	1
2.075	0.298224	4.60089	9.333235	120.5	-26.3	-15.8	1
2.08	0.596448	4.491018	10.05917	116	-30.3	-17.6	1
2.085	1.940418	3.274578	10.78511	105.9	-37.1	-17.2	1
2.09	4.479246	0.73575	10.63993	88.5	-44.3	-13.9	1
2.095	6.831684	-0.551322	10.9303	75.6	-40.9	-8.2	1
2.1	8.587674	-0.992772	11.62093	61.6	-29.1	1.1	1
2.105	9.372475	-1.434222	12.09181	47.6	-12.5	12.1	1
2.11	10.34366	-1.214478	12.41946	33.1	6.5	25.4	1
2.115	8.774064	0.257022	13.18268	18.7	26.7	38.2	1
2.12	5.413158	2.319084	15.03481	2.3	44.7	49.6	1
2.125	2.725218	1.32435	15.07012	-26.9	49	62.5	1
2.13	1.043784	-0.257022	13.58097	-50	42.4	70.5	1
2.135	0.37278	-1.803078	11.58365	-66.7	30.3	76.4	1
2.14	0.037278	-2.391678	10.13177	-77.6	18.4	78.9	1
2.145	-0.074556	-2.0601	9.586332	-80.7	9.2	78.2	1
2.15	-0.074556	-1.102644	9.768799	-82	3.1	73.7	1
2.155	-0.18639	0.109872	10.38487	-83.7	1.3	68.9	1
2.16	-0.410058	0.992772	11.0029	-86.6	1.7	63	1
2.165	-0.633726	1.581372	11.22068	-91.4	1.9	56.8	1
2.17	-0.782838	1.875672	11.18536	-96	3.3	50.4	1
2.175	-1.006506	2.0601	11.0029	-101.5	4.1	42.4	1
2.18	-1.34397	2.428956	10.63993	-105.2	4.6	35.9	1
2.185	-1.53036	2.79585	10.53005	-107.7	3.9	28.7	1
2.19	-1.604916	3.311856	10.20436	-110.1	2.4	21.1	1
2.195	-1.642194	3.753306	9.913986	-112	0.5	13.4	1
2.2	-1.455804	4.269312	9.586332	-113.6	-2.2	4.3	1
2.205	-1.194858	4.563612	9.333235	-113.9	-4.4	-2.4	1
2.21	-0.857394	5.005062	8.932986	-114	-7	-9.5	1
2.215	-0.521892	5.299362	8.642611	-113.1	-8.4	-16.2	1
2.22	-0.223668	5.48379	8.352234	-111.2	-9.1	-21.8	1
2.225	0.111834	5.740812	7.951986	-108.4	-10.4	-27.5	1
2.23	0.410058	5.962518	7.5537	-105.6	-11.6	-30.3	1
2.235	0.7455601	6.037074	7.008264	-102.3	-12.8	-31.2	1
2.24	0.969228	5.999796	6.427512	-98.2	-14	-30.8	1
2.245	1.269414	5.962518	5.84676	-92.2	-14.8	-29.9	0
2.25	1.493082	6.146946	5.628978	-83.9	-16.9	-27.6	0
2.255	1.71675	6.478524	5.48379	-76	-17.3	-24.3	0
2.26	2.126808	6.735546	5.556384	-67.8	-17	-20.7	0
2.265	2.27592	7.104403	5.664294	-61.2	-16.3	-16.1	0
2.27	2.352438	7.398702	5.736888	-55.3	-15.1	-11.4	0
2.275	4.63032	7.545852	5.809482	-50.6	-12.9	-6	0
2.28	7.765596	5.04234	1.997316	-42.9	0.5	-1.8	0
2.285	5.226768	9.311652	1.597068	-10.4	48.9	-3.6	0
2.29	1.604916	12.07415	5.083542	6.5	77.4	-7	0
2.295	-2.31516	13.3985	6.572701	8.3	90.8	-4.4	0
2.3	-3.547296	13.21407	5.991948	7.8	79.8	1.4	0
2.305	-4.143744	11.99959	3.957354	7.7	60.6	6.8	0
2.31	-2.948886	11.15397	1.597068	13.7	37.2	14.7	0
2.315	-0.894672	11.15397	0.47088	23.7	16.8	21.9	0
2.32	0.7455601	12.10946	0.580752	36.1	8.8	27.5	0
2.325	1.081062	13.58293	1.55979	48.3	9.4	32.2	0
2.33	0.820116	14.94455	2.360286	57.2	13.9	35.3	0
2.335	0.37278	15.27613	2.468196	63.4	20.9	40	0
2.34	-0.857394	12.14674	4.392918	67.5	26.2	42.7	0
2.345	-2.426994	12.33117	12.27427	70.8	36.6	36.6	0
2.35	-12.54503	17.88952	18.5566	66.4	56	16.7	0
2.355	-9.146845	10.34366	16.01385	30.1	37.9	-8.1	0
2.36	-2.014974	1.102644	7.29864	0.2	11.2	-13.7	0
2.365	2.08953	-1.32435	6.064542	9.7	5.2	-10.9	0
2.37	4.516524	1.693206	9.078175	25.6	3.3	-2.8	0
2.375	3.882798	5.668218	11.51105	34.3	10.7	3.5	0
2.38	-1.865862	11.55814	14.63456	32.5	19.8	3.5	0
2.385	-4.106466	8.870202	11.54833	10.5	13	-2.3	0
2.39	-3.24711	3.239262	6.645294	-4.4	5.7	-6.3	0
2.395	0.260946	4.967784	9.841393	0	-0.4	-5.6	0
2.4	1.194858	3.937734	9.26064	-0.2	-3.5	-2.9	0
2.405	0.857394	4.491018	8.750521	-1.1	-0.9	-1.7	0
2.41	0.55917	5.114934	9.333235	-1.3	0.3	-2.5	0
2.415	0.298224	4.785318	8.860393	-3.3	2	-2.8	0
2.42	-0.111834	4.638168	9.040896	-4.1	2.3	-2.5	0
2.425	-0.37278	4.563612	9.223362	-5	1.6	-2.2	0
2.43	-0.111834	4.416462	9.188046	-6	0.8	-1.5	0
2.435	0.37278	4.341906	9.26064	-5.7	0.2	-0.5	0
2.44	0.596448	4.232034	9.295957	-5.3	0.8	-0.1	0
2.445	0.484614	4.416462	9.150768	-5.1	1.6	-0.5	0
2.45	0.298224	4.526334	9.150768	-5.4	2.3	-1.6	0
2.455	0.335502	4.341906	9.115453	-5.5	2.9	-1.5	0
2.46	0.410058	4.416462	9.078175	-5.6	3.5	-1.1	0
2.465	0.260946	4.379184	9.00558	-5.8	3.7	-1.6	0
2.47	0.18639	4.341906	9.040896	-5.9	3.4	-1.9	0
2.475	0.074556	4.379184	9.040896	-5.6	3.5	-1.8	0
2.48	0.037278	4.379184	9.078175	-5.1	3.5	-1.4	0
2.485	0.149112	4.30659	9.040896	-5.4	3.3	-1.3	0
2.49	0.298224	4.341906	9.078175	-4.9	3.6	-0.6	0
2.495	0.37278	4.341906	9.00558	-4.4	3.7	-0.7	0
2.5	0.37278	4.30659	9.00558	-4.4	3.9	-1.3	0
2.505	0.447336	4.15944	9.078175	-4.7	4.6	-1.1	0
2.51	0.410058	4.15944	9.078175	-4.6	5.1	-1.8	0
2.515	0.37278	4.15944	9.115453	-4.9	5.8	-2.5	0
2.52	0.260946	4.232034	9.078175	-4.9	6.1	-3.1	0
2.525	0.223668	4.194756	9.040896	-5.1	6.3	-2.9	0
2.53	0.260946	4.194756	9.115453	-5.1	6	-2.6	0
2.535	0.260946	4.15944	9.115453	-5.3	6	-2.9	0
2.54	0.37278	4.047606	9.188046	-5.1	6.1	-3	0
2.545	0.410058	4.15944	9.078175	-5.3	6.4	-3.5	0
2.55	0.335502	4.269312	9.078175	-5.1	6.4	-3.2	0
2.555	0.335502	4.232034	8.968303	-5.6	6.8	-4.4	0
2.56	0.298224	4.232034	9.040896	-6	7.7	-4.4	0
2.565	0.335502	4.122162	9.040896	-6	7.3	-3.9	0
2.57	0.298224	4.047606	9.150768	-5.7	6.9	-4.3	0
2.575	0.223668	4.122162	9.00558	-5.3	7.1	-4.2	0
2.58	0.260946	4.047606	9.078175	-5.2	6.7	-4.2	0
2.585	0.260946	4.084884	9.040896	-5.4	7	-4.4	0
2.59	0.18639	4.15944	9.040896	-4.9	6.9	-3.9	0
2.595	0.111834	4.269312	9.040896	-4.4	7.2	-3.5	0
2.6	0.037278	4.15944	9.115453	-4.6	6.9	-3.6	0
2.605	0.074556	4.15944	9.040896	-4.2	6.7	-3.5	0
2.61	0.037278	4.15944	9.078175	-3.9	6.5	-3.2	0
2.615	0	4.194756	9.078175	-3.2	5.9	-3.5	0
2.62	0	4.15944	9.115453	-2.5	5.2	-2.8	0
2.625	0.074556	4.194756	9.040896	-2.4	4.9	-2.6	0
2.63	0.037278	4.194756	9.040896	-2.1	5.3	-2.6	0
2.635	-0.037278	4.232034	9.078175	-1.8	5.2	-2.5	0
2.64	0.037278	4.269312	9.040896	-1.8	5	-2.8	0
2.645	0.074556	4.122162	9.078175	-1.7	4.4	-2.2	0
2.65	0.037278	4.194756	9.078175	-2.1	4.4	-2.5	0
2.655	-0.037278	4.122162	9.078175	-2.3	4.2	-2.5	0
2.66	-0.037278	4.122162	9.115453	-1.6	4.4	-1.6	0
2.665	0	4.122162	9.078175	-1.4	4	-2	0
2.67	0	4.15944	9.078175	-1.3	3.4	-1.9	0
2.675	0.111834	4.122162	9.040896	-1.3	2.8	-1.9	0
2.68	0.149112	4.084884	9.078175	-1.4	2.7	-1.4	0
2.685	0.111834	4.122162	9.040896	-1.1	3.7	-1.3	0
2.69	0.074556	4.122162	9.078175	-0.8	3.5	-1.3	0
2.695	0.111834	4.084884	9.040896	-0.8	3.4	-1.6	0
2.7	0.037278	4.15944	9.078175	-0.6	2.5	-1.4	0
2.705	0.074556	4.047606	9.040896	-0.6	2.5	-1.1	0
2.71	0.111834	4.122162	9.078175	-0.7	3	-1.4	0
2.715	0.149112	4.047606	9.078175	-0.6	2.8	-1.4	0
2.72	0.111834	4.084884	9.040896	-0.9	3.3	-1.4	0
2.725	0.074556	4.084884	9.040896	-0.9	3.6	-1.4	0
2.73	0.074556	4.084884	9.040896	-1.1	3.9	-1	0
2.735	0.037278	4.15944	9.115453	-0.9	3.1	-1	0
2.74	0	4.15944	9.040896	-1.1	3	-1.6	0
2.745	-0.037278	4.194756	9.040896	-1.1	3.3	-1.2	0
2.75	-0.037278	4.122162	9.078175	-1.1	2.8	-1.1	0
2.755	0.037278	4.084884	9.115453	-0.7	2.5	-1.1	0
2.76	0.037278	4.15944	9.00558	-0.7	3.1	-1.2	0
2.765	0	4.047606	9.040896	-1.1	2.5	-0.4	0
2.77	0	4.15944	9.040896	-0.9	2.8	-0.9	0
2.775	-0.037278	4.122162	9.115453	-0.8	2.9	-1.1	0
2.78	0.037278	4.084884	9.078175	-0.7	3	-0.5	0
2.785	0.037278	4.084884	9.00558	-0.6	2.6	-0.9	0
2.79	0.037278	4.15944	9.078175	-0.7	2.7	-0.7	0
2.795	0.037278	4.15944	9.078175	-1.4	2.5	-0.8	0
2.8	0.037278	4.047606	9.040896	-1.1	2	-0.8	0
2.805	0	4.084884	9.115453	-0.2	2.5	-0.7	0
2.81	0.037278	4.122162	9.040896	0	2.3	-0.5	0
2.815	0.037278	4.01229	9.115453	-0.1	2	-0.5	0
2.82	0	3.975012	9.078175	-0.2	1.8	-0.9	0
2.825	0	4.01229	9.115453	0.2	1.7	-0.7	0
2.83	-0.037278	4.084884	9.150768	0.2	1.8	-0.2	0
2.835	0.037278	4.047606	9.115453	0.7	1.7	-0.3	0
2.84	0	4.01229	9.115453	1.2	1.6	-0.4	0
2.845	0.037278	3.975012	9.115453	1.4	1.1	-0.7	0
2.85	0.037278	4.01229	9.115453	1.8	1.3	-0.4	0
2.855	-0.037278	4.01229	9.078175	2	1.4	-0.6	0
2.86	-0.037278	3.975012	9.188046	2.1	0.2	-0.1	0
2.865	-0.037278	3.975012	9.150768	3	0.4	0.1	0
2.87	-0.037278	4.047606	9.078175	3.5	0	-0.2	0
2.875	0	4.084884	9.040896	4.2	0	0	0
2.88	-0.074556	4.047606	9.150768	4.8	-0.3	0.3	0
2.885	-0.037278	3.975012	9.150768	5.1	-0.7	0.2	0
2.89	0	3.937734	9.223362	5.3	-0.6	0.1	0
2.895	-0.074556	3.86514	9.333235	5.9	-1	0.2	0
2.9	-0.074556	3.753306	9.405828	7.6	-1.5	0.4	0
2.905	0	3.753306	9.405828	9.2	-2.2	0.7	0
2.91	0	3.86514	9.405828	11.2	-2.9	0.2	0
2.915	0	3.827862	9.295957	14.4	-3.5	-0.2	0
2.92	0.111834	3.753306	9.405828	16.5	-3.7	0	0
2.925	0.18639	3.459006	9.62361	19	-4.4	-1.8	0
2.93	0.298224	3.386412	9.62361	22.4	-4.4	-3.6	0
2.935	0.335502	3.274578	9.731521	26.8	-5.1	-5.4	0
2.94	-0.074556	2.79585	9.986581	32.6	-5.3	-7.2	0
2.945	-0.484614	2.760534	10.13177	39.6	-7.5	-5.4	0
2.95	-0.37278	3.386412	9.949303	47.7	-8.9	-3.2	0
2.955	-0.260946	3.533562	9.913986	53.5	-10.6	-5.9	0
2.96	-0.37278	3.680712	10.0219	60.7	-12.3	-7	0
2.965	-0.521892	3.496284	9.876708	68.9	-12.9	-6.7	0
2.97	-0.7455601	3.643434	9.913986	76	-13.5	-5.1	0
2.975	-0.782838	3.753306	9.949303	83.3	-14.4	-2.7	0
2.98	-0.6710041	3.753306	9.986581	91.3	-15.4	-0.4	0
2.985	-0.447336	3.533562	10.09449	99.6	-15.8	0.9	0
2.99	-0.149112	3.568878	10.45746	110.7	-15.6	3.8	0
2.995	-0.298224	3.459006	10.56733	119.9	-13.8	6.3	0
3	-0.447336	3.311856	10.63993	129	-12.3	7.5	0
3.005	-0.782838	3.790584	11.22068	139	-13	8.5	0
3.01	-0.55917	3.937734	10.49474	148.1	-15.5	9.1	0
3.015	0.223668	3.753306	10.23968	161.2	-19.1	10.1	0
3.02	0.298224	3.827862	10.60265	173.5	-21.2	10.4	0
3.025	0.260946	3.533562	10.34955	184.7	-21.6	9.6	0
3.03	0.521892	4.084884	10.49474	196.4	-21.2	8.6	0
3.035	1.977696	5.04234	11.18536	207.3	-20.2	6.3	0
3.04	1.604916	6.735546	14.01653	216	-14.2	2.7	0
3.045	2.31516	6.735546	14.08912	211.8	-10	-1.8	0
3.05	3.808242	5.92524	13.18268	207.3	-2.5	-6	0
3.055	2.464272	4.89519	10.63993	205.6	14.2	-12.3	0
3.06	1.269414	6.772824	11.54833	208	24.4	-17.1	0
3.065	1.791306	7.104403	11.11277	206.7	25.8	-19.8	0
3.07	4.40469	6.882696	9.949303	206.3	28.1	-21.3	0
3.075	3.994632	6.184224	9.478422	208	38.9	-24.3	0
3.08	3.209832	5.668218	8.642611	208.9	50.8	-28.9	0
3.085	2.837052	5.705496	8.242362	209.7	59.9	-32.3	0
3.09	1.754028	6.331374	8.750521	210.2	67.6	-34.3	0
3.095	1.642194	6.735546	8.532739	207.1	71.4	-35.5	0
3.1	1.865862	5.852646	9.150768	201.8	71.7	-35.3	0
3.105	2.238642	4.15944	9.150768	194.8	71.2	-34.9	0
3.11	2.68794	3.311856	10.20436	187.2	71.4	-33.3	0
3.115	2.948886	1.840356	11.14808	175	72.5	-32.6	0
3.12	3.06072	0.698472	12.1644	161	74.6	-30.9	0
3.125	2.126808	2.319084	13.07281	140.4	75	-26.3	0
3.13	0.18639	7.176996	16.70447	120.4	69.3	-19.3	0
3.135	-0.37278	5.63094	17.5756	84.5	51.1	-10.7	0
3.14	-0.298224	4.084884	16.55928	47.3	31	-1.8	0
3.145	0.484614	2.022822	14.52665	14.4	9.8	6.8	0
3.15	1.828584	-0.514044	11.94662	-17	-9.6	15.1	0
3.155	2.799774	-1.803078	10.09449	-30.2	-15.8	18.9	0
3.16	3.321666	-1.950228	9.078175	-37.1	-14.1	20.5	0
3.165	3.284388	-1.434222	8.750521	-40.4	-7.5	20.6	0
3.17	2.613384	-0.5886	8.895708	-44.8	0.4	19.8	0
3.175	1.754028	0.072594	9.26064	-52.1	7.2	19.2	0
3.18	0.820116	0.623916	9.405828	-59.5	8.9	19.2	0
3.185	0.149112	1.03005	9.513739	-68.1	6.8	20.3	0
3.19	-0.260946	1.139922	9.405828	-76.9	2.5	20.7	0
3.195	-0.484614	1.287072	9.333235	-85.6	-3.6	21.5	0
3.2	-0.410058	1.361628	9.295957	-95.6	-10.7	21.2	0
3.205	-0.335502	1.655928	9.150768	-102.5	-15	20.7	0
3.21	-0.149112	1.91295	9.26064	-108.9	-17.9	19.8	0
3.215	-0.111834	2.169972	9.150768	-114.9	-19	18.2	0
3.22	-0.037278	2.391678	9.223362	-120.6	-19.3	16.8	0
3.225	-0.037278	2.576106	9.115453	-127.5	-17.2	14.7	0
3.23	-0.037278	2.685978	9.078175	-132.6	-15.1	13	0
3.235	-0.18639	2.907684	8.932986	-136.7	-13.1	12.6	0
3.24	-0.260946	3.092112	8.968303	-141.1	-11.8	11.7	0
3.245	-0.298224	3.311856	8.932986	-144.9	-10.5	11.7	0
3.25	-0.335502	3.533562	8.932986	-148.8	-9.8	12	0
3.255	-0.410058	3.790584	8.895708	-151.2	-9.3	12.8	0
3.26	-0.37278	3.975012	8.932986	-153.4	-9.4	12.5	0
3.265	-0.37278	4.341906	8.932986	-154.7	-9.3	12.2	0
3.27	-0.335502	4.45374	8.968303	-157	-9.7	13.4	0
3.275	-0.335502	4.820634	8.932986	-158.6	-10.7	13.7	0
3.28	-0.223668	5.04234	8.968303	-159.7	-11.4	15.1	0
3.285	-0.074556	5.373918	8.823114	-160.1	-11.8	15.8	0
3.29	0.037278	5.521068	8.860393	-160	-11.9	16.6	0
3.295	0.18639	5.77809	8.823114	-160	-11.9	17.7	0
3.3	0.223668	5.962518	8.895708	-159.7	-11.4	19	0
3.305	0.298224	6.146946	8.932986	-159.1	-10.7	20.4	0
3.31	0.298224	6.294096	8.860393	-157.7	-11	22	0
3.315	0.298224	6.403968	9.00558	-156.5	-10	23.3	0
3.32	0.223668	6.51384	9.040896	-155.6	-9.1	24.3	0
3.325	0.149112	6.772824	9.115453	-154.9	-9.2	25.9	0
3.33	0.111834	6.772824	9.333235	-153.7	-9.2	27.1	0
3.335	0.074556	6.957253	9.441144	-152.7	-9.1	28.1	0
3.34	0.037278	7.104403	9.405828	-151.7	-9.2	28.9	0
3.345	0	7.139719	9.333235	-150.8	-9.8	29.3	0
3.35	-0.037278	7.104403	9.188046	-149.3	-10.7	30.3	0
3.355	-0.111834	7.029846	9.040896	-147.7	-10.7	30.5	0
3.36	-0.18639	6.992568	8.823114	-144.4	-10.6	31	0
3.365	-0.260946	6.882696	8.605332	-141.1	-11.1	31.2	0
3.37	-0.37278	6.810102	8.460144	-136.8	-11.3	31.4	0
3.375	-0.410058	6.810102	8.207047	-131.8	-11.9	31.7	0
3.38	-0.410058	6.735546	8.097175	-126.4	-12.6	31.4	0
3.385	-0.447336	6.992568	8.097175	-119.1	-13.3	30.8	0
3.39	-0.484614	7.214274	8.169768	-113.6	-13.8	30.3	0
3.395	-0.447336	7.43598	8.207047	-107.8	-15.1	29.1	0
3.4	-0.521892	7.655725	8.424829	-102.4	-16.4	28.8	0
3.405	-0.447336	7.950024	8.497422	-98.1	-16.8	26.8	0
3.41	-0.410058	8.17173	8.677926	-94	-17.7	24.5	0
3.415	-0.484614	8.31888	8.715204	-90.7	-18.2	22	0
3.42	-0.521892	8.575902	8.787798	-88.3	-18.9	19.7	0
3.425	-0.596448	8.650458	8.715204	-86.2	-19.8	17.1	0
3.43	-0.782838	8.723052	8.605332	-83.5	-21.3	14.3	0
3.435	-0.894672	8.76033	8.497422	-81.4	-22.4	11.8	0
3.44	-1.043784	8.685775	8.242362	-79.5	-24	7.8	0
3.445	-1.194858	8.650458	7.951986	-76.4	-26.6	3.7	0
3.45	-1.306692	8.428752	7.734204	-73.5	-29.2	0.5	0
3.455	-1.418526	8.356158	7.408512	-69.3	-31.2	-2.8	0
3.46	-1.493082	8.46603	7.080858	-64.3	-34.3	-7.1	0
3.465	-1.567638	8.61318	6.970986	-59.1	-36.5	-11.9	0
3.47	-1.604916	8.90748	6.970986	-54.3	-38.3	-15.5	0
3.475	-1.493082	9.311652	7.226046	-49.4	-39.4	-19.3	0
3.48	-1.306692	9.902214	7.5537	-46	-39.8	-23.7	0
3.485	-1.081062	10.38094	7.66161	-44.2	-38.5	-28.6	0
3.49	-0.894672	10.63796	7.589016	-42.9	-35	-35	0
3.495	-0.782838	10.63796	7.263324	-42.2	-27	-44.1	0
3.5	-1.043784	10.60069	6.898392	-42.1	-19.3	-52.3	0
3.505	-1.567638	10.63796	6.572701	-40.1	-9.8	-61.1	0
3.51	-2.27592	10.67524	6.027264	-37.8	-1.5	-70.2	0
3.515	-3.023442	10.67524	5.628978	-35	3	-79.4	0
3.52	-3.65913	10.52809	5.083542	-31.7	4.8	-89.6	0
3.525	-3.994632	10.49081	4.538106	-28.5	1.6	-96.3	0
3.53	-3.994632	10.38094	4.13982	-24.8	-4.2	-102	0
3.535	-3.621852	10.30639	3.994632	-20.3	-12.6	-107.1	0
3.54	-3.06072	10.41626	3.88476	-14.9	-21.8	-111.2	0
3.545	-2.352438	10.60069	4.067226	-8.9	-32.9	-115	0
3.55	-1.194858	10.78511	4.320324	-4.4	-40.4	-117.3	0
3.555	0.782838	10.34366	4.175136	-0.2	-42.2	-118.6	0
3.56	2.27592	9.937531	3.557106	6.3	-35.9	-120.2	0
3.565	2.576106	10.12196	3.339324	15.5	-21.4	-120.8	0
3.57	2.238642	10.41626	3.631662	25.3	-1.4	-120.1	0
3.575	1.567638	10.56341	3.994632	30.9	11.4	-117.1	0
3.58	1.34397	10.38094	4.029948	36.1	19.6	-111.5	0
3.585	1.940418	9.937531	4.175136	40.3	24.4	-102.9	0
3.59	2.31516	7.987302	4.86576	44.2	30.7	-92.7	0
3.595	-0.633726	8.244325	7.188768	49.1	37.5	-81.4	0
3.6	-1.865862	7.618446	7.371234	52.8	29.8	-69.5	0
3.605	-0.55917	5.411196	6.717888	52	5.6	-52	0
3.61	0.260946	4.269312	6.462828	54.9	-8.7	-40.1	0
3.615	0.335502	3.568878	7.29864	61.8	-15.7	-31.7	0
3.62	0.18639	3.900456	8.895708	67.6	-21.7	-23.7	0
3.625	0.447336	3.054834	9.696204	68.9	-24.9	-19.4	0
3.63	0.820116	2.022822	11.14808	68.4	-26.8	-16.7	0
3.635	0.820116	0.9201781	12.49205	65.6	-25.5	-14.3	0
3.64	0.894672	-0.8829001	13.32787	61.4	-24.5	-12.1	0
3.645	1.455804	-1.728522	13.40046	57	-24.5	-9.5	0
3.65	2.014974	-0.661194	10.82043	55.1	-22.6	-5.8	0
3.655	2.762496	-0.73575	6.027264	58.5	-19.5	-0.5	0
3.66	3.209832	-0.257022	4.430196	67.3	-21.2	6.1	0
3.665	2.650662	2.0601	6.645294	80.2	-22.5	12.4	0
3.67	1.791306	4.379184	9.478422	88.3	-22.3	17.3	0
3.675	1.865862	5.264046	9.949303	86.3	-21	19	0
3.68	1.977696	5.079618	9.295957	81.6	-16.1	16.8	0
3.685	4.181022	5.114934	10.20436	80.9	-9.5	14	0
3.69	10.56733	9.311652	14.1264	83.1	13.7	7.7	0
3.695	5.0031	17.22636	17.61287	82.3	55	-0.4	0
3.7	3.584574	12.07415	13.00021	54.4	53.7	2.1	0
3.705	-1.455804	6.109668	8.460144	32.9	47.8	2.3	0
3.71	-4.479246	3.900456	8.895708	32.4	43.5	-3	0
3.715	-3.547296	3.86514	10.13177	33.5	33.1	-1.4	0
3.72	-1.71675	4.89519	10.45746	32.6	26.1	0.4	0
3.725	1.455804	7.508574	11.14808	30.5	24.1	2.3	0
3.73	0.260946	8.428752	11.22068	24.2	25.7	2.1	0
3.735	-2.538828	8.17173	11.18536	14.2	18.9	-0.3	0
3.74	-3.172554	6.256818	10.09449	4.1	8	-0.2	0
3.745	-1.53036	4.15944	8.895708	-2.4	1.8	-1.7	0
3.75	0.782838	4.491018	9.333235	-2.5	-1.1	-2.1	0
3.755	1.006506	4.638168	9.223362	-2.8	-1.6	-0.6	0
3.76	0.298224	4.785318	9.00558	-2.5	0.1	-0.5	0
3.765	0.149112	4.638168	9.00558	-3.4	0.4	-1.2	0
3.77	0.298224	4.45374	8.968303	-4	0.5	-1.4	0
3.775	0.298224	4.563612	8.968303	-3.9	0.5	-1.5	0
3.78	0.260946	4.491018	9.115453	-4.4	0.4	-1.3	0
3.785	0.074556	4.491018	9.040896	-4	0.4	-1.2	0
3.79	0.149112	4.416462	9.040896	-3.9	0.4	-1.2	0
3.795	0.260946	4.341906	9.078175	-3.8	0.4	-1	0
3.8	0.37278	4.30659	9.115453	-3.6	0.4	-1.3	0
3.805	0.447336	4.416462	9.00558	-3.4	1.6	-1.1	0
3.81	0.410058	4.45374	9.078175	-3.7	1.8	-1.5	0
3.815	0.335502	4.416462	9.00558	-3.9	1.9	-1	0
3.82	0.335502	4.45374	9.040896	-4.2	1.8	-1.2	0
3.825	0.335502	4.563612	9.00558	-4.2	1.8	-1.2	0
3.83	0.335502	4.45374	9.078175	-3.3	1.8	-1.1	0
3.835	0.335502	4.526334	8.932986	-3.2	1.2	-0.4	0
3.84	0.37278	4.379184	9.00558	-2.9	0.3	-0.6	0
3.845	0.447336	4.416462	8.932986	-2.7	0.1	-1	0
3.85	0.447336	4.341906	9.040896	-2.5	0.6	-0.4	0
3.855	0.37278	4.416462	9.00558	-2.8	1.1	-0.5	0
3.86	0.335502	4.341906	8.968303	-2.5	0.8	-0.2	0
3.865	0.37278	4.341906	8.968303	-2.3	0.3	-0.4	0
3.87	0.447336	4.30659	8.968303	-2.4	1.2	-0.9	0
3.875	0.37278	4.341906	9.00558	-2.1	0.9	-0.4	0
3.88	0.37278	4.341906	8.968303	-1.6	0.7	-0.8	0
3.885	0.335502	4.379184	9.00558	-1.4	1.1	-1.1	0
3.89	0.298224	4.341906	9.040896	-1.7	1.4	-1	0
3.895	0.335502	4.416462	8.968303	-1.8	1.2	-1	0
3.9	0.223668	4.341906	9.00558	-1.6	1.6	-0.9	0
3.905	0.260946	4.341906	9.00558	-1.4	1.1	-1.4	0
3.91	0.37278	4.232034	8.968303	-1.1	0.6	-1.1	0
3.915	0.298224	4.45374	9.040896	-0.7	1.6	-0.7	0
3.92	0.335502	4.341906	8.932986	-0.3	1.1	-0.2	0
3.925	0.37278	4.379184	8.968303	-0.2	1.1	0	0
3.93	0.410058	4.341906	9.00558	-0.4	1	-0.4	0
3.935	0.37278	4.341906	9.00558	-0.4	0.9	-0.4	0
3.94	0.410058	4.379184	8.895708	-0.1	1.3	-0.3	0
3.945	0.484614	4.30659	8.932986	-0.8	1.8	-0.6	0
3.95	0.447336	4.30659	8.932986	-0.8	2	-1.1	0
3.955	0.447336	4.30659	8.932986	-1.1	2.2	-0.9	0
3.96	0.447336	4.379184	8.932986	-1.4	2.4	-1.4	0
3.965	0.447336	4.30659	8.932986	-1.6	2.8	-1.9	0
3.97	0.410058	4.416462	9.00558	-1.5	3.2	-2	0
3.975	0.410058	4.379184	8.968303	-2.3	3.7	-2.3	0
3.98	0.37278	4.341906	9.00558	-2.5	3.9	-2.6	0
3.985	0.410058	4.232034	9.040896	-3.1	4.6	-3.2	0
3.99	0.335502	4.30659	9.00558	-3.2	4.8	-3.2	0
3.995	0.37278	4.341906	9.00558	-3.5	4.8	-3.8	0
4	0.37278	4.30659	8.968303	-3.8	4.6	-3.7	0
4.005	0.410058	4.232034	9.040896	-4.2	5.3	-3.4	0
4.01	0.410058	4.232034	9.00558	-4.7	5.1	-3.8	0
4.015	0.335502	4.30659	8.932986	-4.5	5	-4.1	0
4.02	0.335502	4.232034	9.00558	-4.3	4.7	-4	0
4.025	0.335502	4.30659	8.968303	-4.5	4.6	-4.3	0
4.03	0.298224	4.30659	9.040896	-4.6	4.7	-4	0
4.035	0.335502	4.379184	8.860393	-4.2	4.4	-3.5	0
4.04	0.298224	4.232034	9.00558	-4.4	4.1	-3.4	0
4.045	0.260946	4.379184	8.968303	-4.6	4.6	-3.4	0
4.05	0.260946	4.269312	9.040896	-4.9	4.6	-3.7	0
4.055	0.260946	4.341906	8.932986	-4.2	4	-3.5	0
4.06	0.335502	4.232034	9.040896	-4.7	4.3	-3.1	0
4.065	0.335502	4.232034	9.00558	-4.2	4.6	-3.2	0
4.07	0.37278	4.194756	9.040896	-4.3	4.7	-3.5	0
4.075	0.298224	4.15944	8.968303	-4.1	5.2	-3.7	0
4.08	0.260946	4.232034	9.078175	-4.6	5.3	-3.5	0
4.085	0.260946	4.194756	9.040896	-4.7	5.3	-3.9	0
4.09	0.260946	4.269312	9.040896	-4.4	5.4	-3.7	0
4.095	0.223668	4.232034	9.040896	-5	5.4	-4	0
4.1	0.260946	4.15944	9.078175	-4.7	5.6	-4.4	0
4.105	0.223668	4.194756	9.00558	-4.8	5.1	-4.2	0
4.11	0.298224	4.232034	8.932986	-5.1	4.8	-3.9	0
4.115	0.260946	4.15944	9.040896	-4.9	5	-3.8	0
4.12	0.18639	4.194756	9.040896	-4.2	4.9	-3.7	0
4.125	0.18639	4.194756	9.040896	-3.7	5	-3.7	0
4.13	0.223668	4.194756	8.968303	-3.9	5	-3.4	0
4.135	0.18639	4.15944	9.040896	-3.9	4.4	-3.4	0
4.14	0.223668	4.122162	9.00558	-3.7	3.9	-3	0
4.145	0.18639	4.194756	8.968303	-3.4	4.4	-3.2	0
4.15	0.223668	4.194756	9.040896	-3.5	4.6	-2.4	0
4.155	0.149112	4.232034	9.040896	-3.2	4.2	-2.3	0
4.16	0.223668	4.122162	9.00558	-2.8	3.6	-2.9	0
4.165	0.111834	4.232034	8.968303	-2.8	3.9	-2.9	0
4.17	0.149112	4.122162	9.040896	-2.5	3.4	-2.8	0
4.175	0.18639	4.122162	9.078175	-3.2	3.6	-2.8	0
4.18	0.149112	4.084884	9.040896	-2.4	3.7	-3	0
4.185	0.111834	4.122162	9.115453	-1.7	3.7	-3	0
4.19	0.111834	4.15944	9.078175	-1.7	3.2	-2.5	0
4.195	0.149112	4.15944	9.040896	-1.6	3.1	-2.2	0
4.2	0.149112	4.122162	9.00558	-1.1	3.2	-2.3	0
4.205	0.149112	4.047606	9.040896	-0.9	2.6	-1.6	0
4.21	0.149112	4.122162	9.040896	-0.7	3.3	-1.7	0
4.215	0.074556	4.194756	9.040896	-0.7	3.3	-1.6	0
4.22	0.111834	4.084884	9.115453	-0.7	3.3	-1.9	0
4.225	0.111834	4.084884	9.115453	-0.3	2	-1.1	0
4.23	0.149112	4.15944	9.040896	0.2	1.6	-0.9	0
4.235	0.18639	4.15944	9.078175	0.1	1.5	-0.9	0
4.24	0.149112	4.15944	9.040896	-0.1	1.7	-0.9	0
4.245	0.037278	4.15944	9.078175	0.4	1.4	-1	0
4.25	0.074556	4.122162	9.078175	0.8	1.1	-1.3	0
4.255	0.074556	4.047606	9.188046	1.4	0.9	-0.9	0
4.26	0.18639	4.084884	9.188046	2.1	0.2	-0.2	0
4.265	0.111834	4.269312	9.040896	2.6	-0.3	-0.5	0
4.27	0.149112	4.30659	9.040896	3.6	-0.1	-0.7	0
4.275	0.111834	4.269312	9.040896	4.1	-0.7	-0.5	0
4.28	0.074556	4.232034	9.00558	4.4	-0.9	-0.5	0
4.285	0.111834	4.194756	9.115453	4.4	-1.4	-0.2	0
4.29	0.111834	4.15944	9.115453	4.9	-1.6	-0.2	0
4.295	0.149112	4.047606	9.188046	6.3	-1.8	0	0
4.3	0.18639	4.047606	9.188046	7.3	-1.6	0	0
4.305	0.223668	4.01229	9.188046	8.4	-1.6	-0.2	0
4.31	0.298224	4.01229	9.223362	9.8	-1.6	-0.6	0
4.315	0.223668	4.084884	9.188046	10.3	-1.6	-0.7	0
4.32	0.260946	4.047606	9.188046	11.2	-1.2	-1.1	0
4.325	0.410058	4.01229	9.150768	12.3	-1.1	-1.8	0
4.33	0.18639	3.937734	9.333235	14.1	-0.8	-0.7	0
4.335	0.223668	3.937734	9.405828	16.3	-0.7	0.1	0
4.34	0.149112	3.533562	9.441144	18.1	-0.6	-2	0
4.345	0.596448	3.349134	9.62361	22.1	-2.1	-5.5	0
4.35	1.34397	3.421728	9.513739	24.9	-3	-8.8	0
4.355	0.484614	3.386412	9.62361	29.3	0.3	-11.7	0
4.36	-0.37278	2.944962	9.841393	35.2	-0.1	-13.3	0
4.365	-0.298224	2.870406	10.09449	42.4	-4.4	-13.5	0
4.37	-0.447336	3.459006	9.949303	50	-6.8	-14	0
4.375	-0.521892	3.568878	9.804114	55.8	-9.5	-15.8	0
4.38	0	3.71799	9.876708	61	-12.8	-17.4	0
4.385	0.037278	3.753306	9.804114	67	-13.8	-19.8	0
4.39	-0.298224	4.01229	9.804114	73.3	-13.8	-21.8	0
4.395	0.335502	3.975012	9.876708	79.7	-15.1	-25.8	0
4.4	0.7455601	4.269312	9.841393	84.8	-15.7	-28.5	0
4.405	0.93195	4.416462	9.696204	89.3	-15.4	-33.1	0
4.41	0.633726	5.079618	9.658926	93.1	-16.1	-37.1	0
4.415	0.074556	5.152212	9.658926	95.6	-19.9	-41.5	0
4.42	0.074556	4.820634	9.478422	97.4	-26.8	-46.9	0
4.425	0.7082821	4.638168	9.441144	99.7	-34	-52.4	0
4.43	1.34397	4.638168	9.405828	101.2	-38.9	-58.4	0
4.435	1.604916	4.122162	9.36855	102.9	-42.7	-63.9	0
4.44	2.08953	4.60089	9.405828	103	-46.2	-69.3	0
4.445	2.87433	4.491018	9.223362	102	-51.6	-75.8	0
4.45	5.487714	4.785318	10.42214	99.8	-56	-80.1	0
4.455	8.811342	3.127428	12.30959	91.6	-49.3	-85	0
4.46	9.857088	2.244528	12.12908	79.7	-28.2	-89.3	0
4.465	8.587674	1.546056	12.78243	67.2	1.8	-91.7	0
4.47	6.16068	0.992772	12.45478	51.5	31.7	-91	0
4.475	3.621852	0.44145	12.09181	37.6	45.5	-87.5	0
4.48	1.455804	0.623916	11.94662	23.8	44.3	-82.1	0
4.485	-1.567638	4.047606	13.94393	9.4	28.4	-73.8	0
4.49	-1.381248	3.643434	14.59924	-12.9	-5.1	-64.1	0
4.495	0.596448	2.3544	13.21799	-37.5	-43.1	-54.5	0
4.5	3.24711	0.2943	11.0029	-58.2	-73.5	-45.7	0
4.505	5.524992	-1.214478	9.078175	-72.9	-89.4	-38.2	0
4.51	6.757128	-1.249794	8.27964	-75.8	-87	-33.2	0
4.515	6.831684	-0.366894	8.460144	-73.7	-73.2	-29	0
4.52	5.825178	0.955494	9.295957	-71.7	-54.2	-23.2	0
4.525	4.2183	2.169972	10.20436	-74	-41.7	-17.8	0
4.53	2.799774	2.685978	10.56733	-79.4	-36.4	-11.7	0
4.535	2.014974	2.760534	10.34955	-85.7	-37.7	-5.6	0
4.54	1.567638	2.613384	9.731521	-91.9	-42.3	-0.8	0
4.545	1.642194	2.685978	8.932986	-96.3	-47.6	3.5	0
4.55	1.679472	2.760534	8.460144	-98.2	-51.3	7	0
4.555	1.604916	3.054834	7.91667	-98.4	-53.1	10.9	0
4.56	1.269414	3.386412	7.589016	-97.2	-52.9	13.9	1
4.565	0.521892	3.568878	7.188768	-95.4	-52.5	15.6	1
4.57	-0.55917	3.643434	6.608016	-93.1	-51.8	17.5	1
4.575	-1.679472	3.533562	5.774166	-89.1	-52.2	17.8	1
4.58	-2.538828	3.274578	5.191452	-81.8	-54.6	15.4	1
4.585	-3.24711	3.386412	4.793166	-72.8	-57.5	9.5	1
4.59	-3.65913	4.084884	5.22873	-62.4	-61.1	1.8	1
4.595	-3.84552	5.373918	6.172452	-52.5	-65	-7.3	1
4.6	-3.882798	6.698268	7.263324	-46.4	-67.9	-18.3	1
4.605	-3.882798	7.286868	7.66161	-44.3	-71.1	-32.8	1
4.61	-3.994632	7.029846	7.263324	-45.1	-73	-45.7	1
4.615	-4.069188	6.184224	5.991948	-44.7	-75.3	-58.2	1
4.62	-3.957354	5.264046	4.50279	-41.8	-78	-71.5	1
4.625	-3.733686	4.74804	3.449196	-33.8	-80.9	-84.7	1
4.63	-3.547296	4.74804	2.90376	-20.2	-84.4	-99.9	1
4.635	-3.358944	4.89519	2.868444	-8.8	-87.2	-111	1
4.64	-3.209832	5.005062	2.90376	2.5	-90	-121.3	1
4.645	-3.135276	5.18949	3.048948	13.3	-93.1	-129.9	1
4.65	-3.135276	5.558346	3.484512	22.9	-97	-137.7	1
4.655	-2.948886	6.184224	4.102542	32.6	-103.6	-145.9	1
4.66	21.32105	3.092112	8.424829	38.2	-105.5	-150.5	1
4.665	-3.47274	19.25114	12.20168	66.4	31.1	-193	1
4.67	-12.6961	9.05463	7.626294	44.4	116.2	-245.4	1
4.675	-7.355538	9.276337	6.93567	33	106.4	-236	1
4.68	-6.94548	15.6803	14.16172	39.7	75.1	-227.3	1
4.685	-19.41595	32.3573	25.92979	16	38.2	-217.4	1
4.69	-13.66533	5.33664	8.352234	-52.9	-55.3	-196.9	1
4.695	-4.553802	6.441247	3.631662	-66.5	-90.5	-191.3	1
4.7	6.868962	8.391475	9.115453	-48.3	-98.9	-179	1
4.705	9.857088	11.66801	6.645294	-27.3	-43.9	-132.2	1
4.71	-1.865862	7.912746	7.5537	-27	-8.3	-85.4	1
4.715	-12.39592	7.361424	10.05917	-20.7	8.8	-41.7	1
4.72	-11.5758	3.975012	10.67524	-16	3.9	-9.5	1
4.725	-2.126808	2.79585	9.658926	-7.8	-15.1	9.4	1
4.73	2.613384	3.421728	9.478422	1.4	-24.8	24	1
4.735	1.71675	4.89519	8.895708	4.7	-21.6	28.9	1
4.74	0.7455601	5.152212	8.677926	4.3	-18.9	26.7	1
4.745	1.381248	4.710762	8.932986	2.6	-17.8	21	1
4.75	2.08953	4.084884	9.00558	1.6	-14.9	16.8	1
4.755	2.08953	4.30659	8.968303	0.1	-10.6	13.3	1
4.76	1.71675	4.45374	8.823114	-1.4	-5.8	9.3	1
4.765	1.006506	4.416462	8.750521	-3.4	-1.6	3.7	1
4.77	0.410058	4.491018	8.823114	-5.2	0.4	1.4	1
4.775	0.484614	4.491018	8.750521	-7.2	1.6	0	1
4.78	0.93195	4.526334	8.715204	-8.7	2.1	-1.1	1
4.785	1.006506	4.60089	8.677926	-10.2	3	-2.3	1
4.79	0.521892	4.60089	8.715204	-11.7	4.7	-3.7	1
4.795	-0.111834	4.710762	8.787798	-12.5	5.7	-4.3	1
4.8	-0.298224	4.638168	8.860393	-12.3	4.4	-4.2	1
4.805	0	4.638168	8.932986	-11.1	2.5	-2.9	1
4.81	0.484614	4.379184	9.078175	-10.2	1.5	-1.6	1
4.815	0.782838	4.379184	9.078175	-10	1	-0.9	1
4.82	0.7082821	4.269312	9.078175	-10.1	1.8	-1	1
4.825	0.484614	4.379184	9.040896	-8.6	2.5	-1.8	1
4.83	0.37278	4.45374	9.078175	-7.7	2.9	-2.1	1
4.835	0.335502	4.416462	9.040896	-7.4	3.5	-2.2	1
4.84	0.149112	4.45374	9.078175	-6.5	2.5	-2.1	1
4.845	0.074556	4.416462	9.078175	-5.8	2.6	-1.6	1
4.85	0.111834	4.379184	9.040896	-5.6	2.7	-1.4	1
4.855	0.260946	4.45374	8.932986	-5.1	2.8	-0.9	1
4.86	0.37278	4.416462	8.968303	-4.9	2.5	-1.1	1
4.865	0.298224	4.491018	8.932986	-5.6	3.3	-1.4	1
4.87	0.223668	4.491018	9.040896	-5.5	3.2	-1.9	1
4.875	0.149112	4.491018	9.00558	-5.3	3.7	-1.8	1
4.88	0.18639	4.45374	9.078175	-5.3	3.6	-1.8	1
4.885	0.223668	4.416462	9.078175	-5.5	3.2	-1.9	1
4.89	0.260946	4.526334	9.040896	-4.9	3.2	-2.3	1
4.895	0.298224	4.45374	9.078175	-5	3	-2.2	1
4.9	0.298224	4.45374	9.00558	-5.1	2.8	-2.3	1
4.905	0.260946	4.341906	9.078175	-4.9	2.5	-2.9	1
4.91	0.260946	4.416462	9.078175	-3.9	2.5	-3.2	1
4.915	0.18639	4.341906	9.00558	-3.8	3.2	-2.8	1
4.92	0.149112	4.379184	9.040896	-3.1	2.7	-2.9	1
4.925	0.223668	4.45374	9.00558	-2.7	2	-2.5	1
4.93	0.223668	4.416462	9.00558	-2.7	2.1	-2.2	1
4.935	0.260946	4.379184	9.040896	-2.7	1.8	-2.4	1
4.94	0.260946	4.45374	9.00558	-1.9	1.1	-1.8	1
4.945	0.298224	4.379184	8.968303	-1.6	1.1	-2.1	1
4.95	0.298224	4.379184	9.00558	-2.1	0.9	-2.1	1
4.955	0.223668	4.30659	9.00558	-2	0.5	-2.1	1
4.96	0.298224	4.30659	9.040896	-1.9	0.5	-2	1
4.965	0.298224	4.379184	8.932986	-1.6	0.4	-1.6	1
4.97	0.223668	4.232034	8.932986	-1.6	0.2	-1.7	1
4.975	0.18639	4.15944	9.040896	-1.4	0.4	-1.1	1
4.98	0.18639	4.15944	9.00558	-1	0	-1.2	1
4.985	0.149112	4.15944	8.932986	-0.8	-0.3	-1.5	1
4.99	0.18639	4.30659	8.932986	-1	0.3	-1	1
4.995	0.18639	4.232034	8.932986	-0.5	-0.7	-0.4	1
5	0.18639	4.269312	8.895708	-0.2	-0.1	-0.3	1
5.005	0.223668	4.232034	8.968303	-0.3	-0.4	-0.5	1
5.01	0.260946	4.232034	8.968303	-0.2	-0.8	-0.4	1
5.015	0.260946	4.30659	8.895708	-0.2	-0.4	-0.2	1
5.02	0.260946	4.194756	8.932986	0	-0.3	-0.7	1
5.025	0.298224	4.30659	8.932986	-0.3	-0.6	-0.4	1
5.03	0.260946	4.30659	8.932986	-0.3	-0.8	-0.2	1
5.035	0.298224	4.269312	9.040896	-0.5	-0.9	-0.6	1
5.04	0.37278	4.15944	8.968303	-0.5	-0.5	-0.4	1
5.045	0.335502	4.269312	9.00558	-0.4	-0.5	0	1
5.05	0.298224	4.232034	8.932986	-0.7	0	0.2	1
5.055	0.335502	4.232034	8.968303	-0.5	-0.4	-0.2	1
5.06	0.335502	4.269312	8.895708	-0.4	-0.4	0	1
5.065	0.298224	4.30659	8.968303	0	0	-0.2	1
5.07	0.260946	4.30659	8.968303	-0.2	-0.3	0.1	1
5.075	0.260946	4.269312	9.00558	0	-0.7	-0.2	1
5.08	0.260946	4.232034	8.968303	0.9	-0.8	0	1
5.085	0.223668	4.194756	9.115453	0.7	-0.2	0.3	1
5.09	0.223668	4.194756	9.115453	1.6	-0.4	0.3	1
5.095	0.335502	4.194756	9.115453	1.8	-0.4	0.7	1
5.1	0.410058	4.269312	9.078175	2.5	-0.6	0.2	1
5.105	0.410058	4.30659	9.040896	3.5	-0.1	0	1
5.11	0.447336	4.45374	8.895708	3.7	-0.2	-0.2	1
5.115	0.484614	4.45374	8.787798	3	0.4	-0.2	1
5.12	0.521892	4.416462	8.787798	2.5	0.7	-0.7	1
5.125	0.410058	4.379184	8.823114	2	0.2	-1	1
5.13	0.37278	4.379184	8.895708	1.1	0.6	-1.4	1
5.135	0.335502	4.30659	8.932986	1.4	0.6	-1.4	1
5.14	0.335502	4.269312	9.00558	1.8	0.7	-1.1	1
5.145	0.298224	4.30659	8.968303	2.1	0.4	-1.4	1
5.15	0.260946	4.416462	8.932986	2.5	1	-1.6	1
5.155	0.260946	4.30659	9.00558	2.3	1.8	-1.6	1
5.16	0.18639	4.30659	9.078175	2.5	1.1	-1.6	1
5.165	0.149112	4.379184	9.040896	3.5	1	-1.4	1
5.17	0.111834	4.30659	9.078175	4.2	0.4	-0.9	1
5.175	0.037278	4.341906	9.078175	4.4	0	-0.9	1
5.18	0	4.341906	9.115453	5.3	-0.1	-0.2	1
5.185	0.074556	4.341906	9.078175	6.3	-0.9	0.6	1
5.19	0	4.379184	9.078175	7.2	-1.4	1.3	1
5.195	0.074556	4.416462	9.115453	7.6	-1.3	1.8	1
5.2	0.111834	4.526334	9.115453	7.5	-1.6	2.4	1
5.205	0.074556	4.491018	9.00558	8.1	-2.5	2.7	1
5.21	0.111834	4.491018	9.078175	8.8	-3	2.9	1
5.215	0.18639	4.45374	9.115453	8.6	-3.7	3.1	1
5.22	0.260946	4.379184	9.150768	8.8	-3.5	3.5	1
5.225	0.074556	4.45374	9.040896	9.5	-3.2	3.9	1
5.23	0.447336	4.341906	8.968303	9.5	-3.7	3.2	1
5.235	0.55917	4.45374	9.078175	9	-3.4	3.3	1
5.24	0.447336	4.416462	9.078175	9.3	-2.3	3.3	1
5.245	0.410058	4.379184	9.040896	9.1	-2	2.8	1
5.25	0.521892	4.491018	9.040896	9.1	-1.6	2.4	1
5.255	0.410058	4.563612	9.00558	8.6	-0.7	1.3	1
5.26	0.521892	4.60089	9.188046	7.8	-0.1	0.9	1
5.265	0.37278	4.785318	9.223362	7.2	0.7	0.1	1
5.27	0.149112	4.967784	9.150768	5.3	1.6	-0.9	1
5.275	-0.335502	5.005062	9.26064	3.5	2.5	-2.9	1
5.28	-1.043784	5.668218	9.696204	1.8	0.9	-5.9	1
5.285	-1.269414	5.852646	9.949303	-0.9	-2.5	-8.6	1
5.29	-1.642194	4.89519	9.295957	-5.8	-6.9	-12.6	1
5.295	-3.24711	3.606156	9.078175	-8.3	-14.1	-18.2	1
5.3	-3.547296	4.967784	9.551017	-7.6	-25.2	-25.6	1
5.305	-3.696408	5.264046	9.223362	-9.9	-36.4	-40.2	1
5.31	-3.135276	5.18949	8.750521	-11.9	-43.9	-57.6	1
5.315	-2.576106	5.226768	7.989264	-12.6	-52.2	-75.1	1
5.32	-2.426994	5.558346	7.806798	-11.5	-60.2	-96.8	1
5.325	-1.754028	6.588396	7.734204	-10.5	-66	-112.7	1
5.33	-1.53036	6.919974	7.335918	-10.9	-71.1	-128.2	1
5.335	-1.828584	7.251552	7.226046	-9.8	-76.4	-142.3	1
5.34	-1.940418	8.31888	7.589016	-8.6	-83.9	-155.5	1
5.345	-0.820116	8.870202	7.698888	-10.1	-98.2	-171.2	1
5.35	0.521892	8.797608	7.443828	-12.5	-106.8	-183.7	1
5.355	1.604916	8.797608	6.898392	-14	-108.7	-195.7	1
5.36	2.27592	8.723052	6.572701	-13.5	-104.6	-207.4	1
5.365	2.725218	8.650458	6.354918	-12.2	-95.9	-218.1	1
5.37	2.650662	8.76033	6.31764	-8.1	-81.4	-229.8	1
5.375	2.201364	9.017352	6.608016	-4.4	-70.8	-238	1
5.38	1.53036	9.20178	6.717888	-2.5	-63.9	-243.3	1
5.385	1.194858	9.05463	6.68061	-1.1	-62.3	-246	1
5.39	1.34397	8.61318	6.535422	-0.2	-64	-246	1
5.395	1.71675	8.097175	6.172452	1.4	-70.7	-243.4	1
5.4	2.31516	7.58313	6.027264	3.5	-75.8	-240.3	1
5.405	3.06072	7.139719	6.099858	6.1	-79.8	-235.2	1
5.41	3.808242	6.882696	6.282324	8.8	-82.3	-228.8	1
5.415	4.40469	6.36669	6.390234	11.5	-81.9	-220.5	1
5.42	4.742154	5.740812	6.390234	13.8	-78.5	-209.7	1
5.425	4.81671	4.967784	6.064542	16.2	-75.8	-199.3	1
5.43	4.59108	4.047606	5.5917	18.8	-73.4	-187.9	1
5.435	4.2183	3.349134	5.264046	23	-73.6	-174.9	1
5.44	4.143744	2.760534	5.301324	27.7	-76.5	-159.6	1
5.445	4.330134	2.576106	5.519106	33.2	-85.2	-138.4	1
5.45	4.779432	2.281806	5.882076	36.7	-91.6	-121	1
5.455	5.040378	1.875672	6.20973	39.4	-96.2	-104.5	1
5.46	4.928544	1.875672	6.68061	41.5	-99.9	-87.9	1
5.465	4.667598	2.466234	7.626294	42.4	-102.2	-72.5	1
5.47	15.1231	1.693206	11.76611	40.8	-103.3	-55.3	1
5.475	9.109567	20.31847	31.84915	39.2	-45.2	-47.2	1
5.48	-5.152212	-2.281806	11.33055	-28.5	20.3	-62.7	1
5.485	-2.576106	-5.740812	6.970986	-51.5	6.2	-39.4	1
5.49	-3.920076	3.386412	17.79338	-29.8	-24.5	-28.4	1
5.495	-4.891266	-3.975012	10.09449	-47.2	-18.1	-37.3	1
5.5	-5.599548	-2.576106	12.59996	-51.3	-14	-44.2	1
5.505	-5.301324	-2.870406	13.69084	-51.9	-21.7	-51.5	1
5.51	-2.464272	-4.932468	13.03749	-56.3	-23.5	-55.2	1
5.515	2.27592	-4.194756	11.69352	-46.7	-20.9	-48.2	1
5.52	2.725218	1.396944	13.83602	-28.2	-3.5	-32.7	1
5.525	-2.126808	1.581372	10.05917	-26.1	6.5	-15.1	1
5.53	-3.696408	5.079618	10.13177	-10.8	5.7	-3.3	1
5.535	-1.232136	4.74804	9.405828	-4.4	0.5	-0.6	1
5.54	0.7455601	3.827862	9.040896	0.1	-3.3	2.7	1
5.545	0.521892	4.15944	9.040896	4.2	-4.4	5.3	1
5.55	0.037278	4.341906	8.787798	5.6	-4	6.4	1
5.555	0.335502	4.60089	8.677926	4.8	-3.6	6.2	1
5.56	0.7082821	4.60089	8.570016	3.6	-3.7	5.9	1
5.565	0.596448	4.60089	8.570016	1.4	-3.1	5.6	1
5.57	0.298224	4.638168	8.605332	-0.3	-2.3	4.8	1
5.575	0.260946	4.710762	8.605332	-2.3	-2.3	3.9	1
5.58	0.37278	4.710762	8.605332	-4.4	-2.8	3.1	1
5.585	0.521892	4.673484	8.605332	-5.5	-1.8	2.1	1
5.59	0.7082821	4.563612	8.642611	-7.4	-1.5	1	1
5.595	0.894672	4.379184	8.605332	-9	-0.9	0.4	1
5.6	1.081062	4.122162	8.787798	-10.7	-0.2	-1.2	1
5.605	0.782838	4.01229	8.860393	-11.6	1.7	-2.5	1
5.61	0.447336	4.01229	8.895708	-11.7	3.2	-3.3	1
5.615	0.298224	4.15944	8.968303	-10.8	3.7	-3.7	1
5.62	0.410058	4.084884	8.968303	-10.4	4.2	-3.5	1
5.625	0.335502	4.047606	9.00558	-10.1	4	-4.3	1
5.63	0.18639	4.047606	9.115453	-9.4	3.7	-4.1	1
5.635	0.18639	4.122162	9.188046	-8.4	3.5	-4.2	1
5.64	-0.074556	4.30659	9.26064	-6.9	3.5	-3.2	1
5.645	-0.298224	4.379184	9.150768	-6.3	3.2	-2.4	1
5.65	-0.18639	4.379184	9.115453	-5.6	2.1	-1.6	1
5.655	-0.037278	4.379184	9.150768	-5	1.2	-0.2	1
5.66	0.037278	4.379184	9.115453	-4.9	0.9	0.3	1
5.665	0.18639	4.341906	9.078175	-4.4	0.3	1.1	1
5.67	0.335502	4.269312	9.150768	-4.8	0	1.3	1
5.675	0.484614	4.30659	9.115453	-5	0.8	0.7	1
5.68	0.55917	4.379184	9.00558	-5.4	1.6	-0.2	1
5.685	0.521892	4.416462	8.968303	-5.6	2	-0.9	1
5.69	0.335502	4.341906	8.968303	-5.6	2.8	-1.6	1
5.695	0.223668	4.379184	8.932986	-6.2	3.3	-2.1	1
5.7	0.18639	4.379184	9.040896	-6.4	2.8	-2	1
5.705	0.223668	4.341906	9.040896	-5.5	2.9	-1.7	1
5.71	0.223668	4.341906	9.00558	-5.6	2.4	-1.6	1
5.715	0.223668	4.232034	9.00558	-5.4	1.9	-1.1	1
5.72	0.298224	4.269312	9.00558	-5.1	1.3	-1.5	1
5.725	0.260946	4.269312	9.078175	-4.9	2.1	-1.7	1
5.73	0.149112	4.269312	9.115453	-4.4	2.6	-1.8	1
5.735	0.074556	4.194756	9.078175	-4.1	2.5	-1.6	1
5.74	0.074556	4.232034	9.040896	-3.3	2.1	-1.4	1
5.745	0	4.269312	9.00558	-2.7	1.5	-1.6	1
5.75	0.037278	4.30659	9.00558	-2.4	1.3	-0.8	1
5.755	0.111834	4.232034	9.040896	-2	1.7	-0.7	1
5.76	0.111834	4.194756	9.040896	-1.8	1.2	-0.7	1
5.765	0.074556	4.122162	9.150768	-1.1	0.9	-0.7	1
5.77	0.111834	4.194756	9.078175	-1.1	0.7	-0.9	1
5.775	0.149112	4.194756	9.115453	-0.9	0.7	-0.5	1
5.78	0.223668	4.194756	9.040896	-1	0.9	-0.5	1
5.785	0.149112	4.194756	9.040896	-0.9	0.7	-0.5	1
5.79	0.149112	4.30659	9.00558	0	0.8	-0.5	1
5.795	0.18639	4.30659	9.00558	0	0.2	-0.4	1
5.8	0.223668	4.30659	9.00558	-0.2	0.7	0	1
5.805	0.18639	4.379184	9.00558	-0.4	0.4	-0.7	1
5.81	0.149112	4.379184	8.968303	-0.2	0.9	-0.7	1
5.815	0.18639	4.269312	8.968303	0.2	0.3	-0.4	1
5.82	0.260946	4.269312	9.00558	0.4	0.3	-0.2	1
5.825	0.260946	4.232034	9.078175	0.7	0.2	-0.9	1
5.83	0.149112	4.30659	8.968303	0.7	0	-0.9	1
5.835	0.18639	4.232034	9.040896	0.4	0	-0.1	1
5.84	0.18639	4.194756	9.040896	0.4	0	0.2	1
5.845	0.149112	4.15944	9.040896	0.3	0.3	-0.2	1
5.85	0.149112	4.30659	9.00558	0.4	0.1	-1.1	1
5.855	0.149112	4.30659	9.040896	0.8	0.2	-0.7	1
5.86	0.18639	4.269312	9.040896	0.7	0	-0.3	1
5.865	0.149112	4.15944	9.078175	0.7	0	-0.5	1
5.87	0.149112	4.194756	9.078175	0.2	0.3	-0.5	1
5.875	0.223668	4.232034	9.040896	0.7	-0.1	-0.7	1
5.88	0.223668	4.232034	9.00558	0.7	-0.2	-0.7	1
5.885	0.18639	4.15944	9.078175	0.6	-0.2	-0.5	1
5.89	0.18639	4.15944	9.115453	0.7	-0.6	-0.7	1
5.895	0.149112	4.232034	9.040896	0.9	-0.3	-0.4	1
5.9	0.18639	4.084884	9.150768	0.9	-0.4	-0.4	1
5.905	0.149112	4.15944	9.150768	1.6	-0.9	0	1
5.91	0.149112	4.269312	9.150768	2.5	-0.8	0.2	1
5.915	0.223668	4.269312	9.078175	2.2	-0.8	0	1
5.92	0.298224	4.341906	9.00558	2.5	-1.3	0	1
5.925	0.298224	4.379184	9.00558	3.4	-0.8	-0.3	1
5.93	0.260946	4.232034	9.00558	3.3	-0.9	-0.3	1
5.935	0.18639	4.30659	9.00558	2.7	-0.6	-0.1	1
5.94	0.18639	4.194756	9.078175	2.4	-0.7	0.1	1
5.945	0.149112	4.232034	9.00558	2.9	-0.8	-0.4	1
5.95	0.111834	4.30659	9.040896	3.5	-1	-0.2	1
5.955	0.111834	4.15944	9.040896	4	-0.8	0	1
5.96	0.111834	4.15944	9.040896	4.1	-1.6	0.1	1
5.965	0.18639	4.122162	9.115453	3.8	-1.6	0.9	1
5.97	0.18639	4.194756	9.078175	4.2	-1.6	0.9	1
5.975	0.149112	4.232034	9.040896	4.7	-2.5	0.9	1
5.98	0.149112	4.15944	9.078175	5.4	-2.4	0.9	1
5.985	0.111834	4.122162	9.078175	5.7	-2.4	1	1
5.99	0.111834	4.341906	9.078175	6.3	-2.7	1.4	1
5.995	0.149112	4.341906	9.115453	6.7	-2.7	1.3	1
6	0.149112	4.269312	9.188046	7.2	-2.3	2.2	1
6.005	0.18639	4.341906	9.078175	7.5	-2.5	2.1	1
6.01	0.298224	4.269312	9.078175	7.9	-2.5	2.3	1
6.015	0.260946	4.341906	9.078175	8.3	-2.2	3	1
6.02	0.18639	4.341906	9.115453	8.8	-2.1	2.8	1
6.025	0.260946	4.416462	9.078175	9.2	-1.2	3.1	1
6.03	0.335502	4.379184	9.00558	9.8	-1.4	3.3	1
6.035	0.410058	4.416462	9.040896	9.5	-1	3.4	1
6.04	0.447336	4.416462	9.040896	9.4	-0.7	3.3	1
6.045	0.447336	4.379184	8.968303	9.8	-1.1	3.1	1
6.05	0.447336	4.379184	9.00558	9.8	-0.4	2.8	1
6.055	0.447336	4.491018	8.932986	9.8	-0.2	2.1	1
6.06	0.447336	4.379184	9.040896	9.8	0.9	2	1
6.065	0.447336	4.491018	8.895708	9.3	1.4	1.1	1
6.07	0.37278	4.491018	8.932986	8.6	1.8	1	1
6.075	0.37278	4.563612	8.895708	8.5	2.4	0	1
6.08	0.37278	4.526334	8.968303	8.3	1.9	-0.7	1
6.085	0.410058	4.526334	9.040896	8.1	2.8	-1.4	1
6.09	0.260946	4.526334	9.040896	8.2	3.7	-2.3	1
6.095	0.298224	4.638168	9.078175	7.7	3.7	-2.7	1
6.1	0.18639	4.45374	9.115453	6.7	3.6	-3	1
6.105	-0.782838	4.30659	9.150768	6.7	2.2	-3.7	1
6.11	0.260946	4.60089	9.188046	7	-2.3	-5.6	1
6.115	0.223668	4.194756	8.895708	5.7	-2.4	-8.8	1
6.12	-1.11834	4.122162	9.040896	5.1	-3.5	-12	1
6.125	-2.986164	4.45374	8.932986	4.9	-6.4	-17.9	1
6.13	-2.31516	4.45374	9.223362	4.3	-13.5	-26.6	1
6.135	-1.269414	4.45374	8.968303	2.3	-22.4	-39.3	1
6.14	-0.521892	4.638168	8.642611	1.6	-26.9	-48.6	1
6.145	-0.37278	5.114934	8.677926	1.3	-30.3	-56.7	1
6.15	-1.043784	5.77809	8.605332	-0.1	-33.6	-65.5	1
6.155	-1.381248	6.478524	8.715204	-1.2	-38.1	-74.2	1
6.16	-1.493082	6.51384	8.460144	-3.9	-45.5	-85.6	1
6.165	-0.969228	6.810102	8.134453	-6	-52.7	-95.4	1
6.17	0.484614	6.992568	8.097175	-6.9	-59.9	-104.5	1
6.175	-0.298224	7.655725	7.516422	-7.8	-62.1	-112.7	1
6.18	0.410058	6.992568	6.500106	-8.6	-65.2	-121.6	1
6.185	0.7455601	7.693002	6.645294	-5.6	-69.1	-130.8	1
6.19	1.15758	8.17173	6.825799	-3.3	-71.4	-138.1	1
6.195	1.34397	8.503308	6.825799	-1.6	-71.5	-145.1	1
6.2	1.381248	8.503308	6.898392	0	-71.7	-151.4	1
6.205	1.604916	8.61318	6.825799	0.8	-71.2	-156.2	1
6.21	1.865862	8.650458	6.970986	2.8	-70.7	-161.9	1
6.215	2.164086	8.685775	7.116174	4	-68.4	-165.6	1
6.22	2.31516	8.391475	7.116174	5.7	-64.7	-169.4	1
6.225	2.201364	8.134453	7.116174	6.9	-60.6	-171.5	1
6.23	2.014974	7.765596	7.116174	8.4	-57.6	-173.1	1
6.235	1.865862	7.508574	7.226046	10.2	-55.6	-173.7	1
6.24	1.754028	7.139719	7.481106	11.9	-55.1	-173.1	1
6.245	1.567638	6.625674	7.443828	13.3	-55.6	-172.7	1
6.25	1.381248	6.07239	7.263324	13.9	-56.9	-171.7	1
6.255	1.34397	5.411196	7.188768	14.9	-59	-169.7	1
6.26	1.493082	4.74804	7.043581	16.8	-61.3	-167.4	1
6.265	1.604916	4.122162	7.188768	18.7	-63.9	-164.5	1
6.27	1.791306	3.790584	7.408512	20.3	-65.5	-161	1
6.275	1.90314	3.680712	7.734204	22	-66.4	-157	1
6.28	1.90314	3.421728	8.169768	22.2	-67.5	-153.5	1
6.285	1.940418	3.386412	8.424829	21.1	-68.5	-148.4	1
6.29	1.828584	2.980278	8.424829	18.9	-69.5	-143.3	1
6.295	1.754028	2.6487	8.207047	16	-70.8	-137.2	1
6.3	1.567638	2.3544	8.169768	14	-72.1	-130.9	1
6.305	1.11834	2.576106	8.169768	13	-73.8	-127.3	1
6.31	-3.135276	6.403968	12.09181	11.5	-76.3	-122.3	1
6.315	-0.6710041	4.857912	12.92762	-4.8	-103.1	-114.4	1
6.32	2.352438	1.91295	9.441144	-21.8	-120.9	-107.8	1
6.325	7.50465	2.022822	11.25796	-27.3	-115.2	-106.6	1
6.33	4.928544	2.097378	13.36318	-29.5	-83.3	-109.3	1
6.335	0.447336	-1.287072	7.989264	-39.3	-44.9	-111.5	1
6.34	-0.298224	0.73575	11.94662	-36.8	-40.4	-103.8	1
6.345	-0.335502	0.109872	12.20168	-38.9	-44.1	-96.3	1
6.35	-0.260946	-1.287072	10.78511	-44.3	-40.3	-92.7	1
6.355	-0.55917	-1.102644	11.72884	-45.3	-36.9	-90.4	1
6.36	-0.447336	-1.03005	11.72884	-46	-33.9	-87.5	1
6.365	0.410058	-0.257022	10.89499	-46.1	-30.6	-82.8	1
6.37	1.381248	-0.773028	10.71252	-39.1	-28.4	-69.6	1
6.375	1.567638	3.092112	10.49474	-24.3	-16.1	-53.4	1
6.38	-1.642194	2.281806	11.29327	-21.7	1.2	-36.5	1
6.385	-3.957354	2.723256	9.62361	-16.8	7.5	-16.4	1
6.39	-5.0031	4.341906	10.09449	-8	3.2	-3.6	1
6.395	-1.865862	4.01229	9.26064	-2.5	-3.9	2.9	1
6.4	0.7082821	4.01229	9.078175	1.2	-9.8	7.3	1
6.405	1.006506	4.047606	9.040896	4.2	-11.2	11.4	1
6.41	0.410058	4.232034	8.860393	4.6	-9.6	12.6	1
6.415	0.447336	4.526334	8.787798	4.6	-9.3	12.2	1
6.42	0.820116	4.563612	8.642611	3	-9.1	11.2	1
6.425	1.081062	4.491018	8.642611	1.4	-7.9	9.1	1
6.43	1.006506	4.526334	8.715204	-0.8	-6	7	1
6.435	0.857394	4.526334	8.787798	-2.8	-4.2	4.1	1
6.44	0.820116	4.45374	8.823114	-4.7	-1.8	1.9	1
6.445	0.633726	4.563612	8.787798	-6	-0.1	-0.4	1
6.45	0.6710041	4.416462	8.860393	-7.7	1.9	-2.3	1
6.455	0.596448	4.379184	8.787798	-9.8	3.9	-3.8	1
6.46	0.633726	4.30659	8.787798	-11.2	5	-5.1	1
6.465	0.55917	4.269312	8.860393	-11.7	5.8	-6	1
6.47	0.37278	4.194756	9.00558	-11.9	7.7	-7.1	1
6.475	0.111834	4.232034	9.115453	-11.9	7	-6.7	1
6.48	0.037278	4.269312	9.040896	-11.5	6.4	-6.2	1
6.485	0.149112	4.15944	9.115453	-10.9	6.3	-5.8	1
6.49	0.111834	4.15944	9.078175	-10.4	5.6	-4.7	1
6.495	0.074556	4.15944	9.150768	-9.5	5.6	-4.2	1
6.5	0	4.232034	9.115453	-8.2	5.2	-4.2	1
6.505	-0.074556	4.232034	9.078175	-7	4.6	-3.5	1
6.51	-0.18639	4.269312	9.078175	-6.6	3.9	-2.8	1
6.515	-0.037278	4.15944	9.078175	-5.8	4	-2.1	1
6.52	0.037278	4.232034	9.040896	-5.1	3.7	-1.9	1
6.525	-0.037278	4.15944	9.078175	-4.4	2.9	-1.5	1
6.53	0.074556	4.047606	9.00558	-3.7	2.1	-1.4	1
6.535	0.18639	4.047606	9.040896	-3	1.8	-0.9	1
6.54	0.223668	4.15944	9.078175	-2.4	2.1	-1.1	1
6.545	0.149112	4.194756	9.078175	-2.8	1.8	-1	1
6.55	0.111834	4.30659	9.040896	-2.8	1.9	-0.8	1
6.555	0.18639	4.269312	9.00558	-2.6	2.1	-0.7	1
6.56	0.260946	4.379184	9.00558	-2	1.6	-0.5	1
6.565	0.18639	4.30659	9.078175	-2.6	2.2	-0.3	1
6.57	0.223668	4.341906	9.00558	-3	2.1	0	1
6.575	0.149112	4.232034	9.115453	-3	1.8	-0.5	1
6.58	0.149112	4.341906	9.115453	-3.2	2.1	-0.5	1
6.585	0.074556	4.232034	9.188046	-3.9	2.6	-0.4	1
6.59	0	4.30659	9.223362	-3.9	2.8	-1.1	1
6.595	-0.074556	4.232034	9.115453	-3.9	2.5	-0.7	1
6.6	-0.111834	4.269312	9.115453	-2.8	1.8	-1	1
6.605	-0.074556	4.30659	9.115453	-1.9	1.7	-1	1
6.61	-0.074556	4.269312	9.115453	-1.6	1.1	-0.8	1
6.615	-0.074556	4.232034	9.040896	-1.2	0.3	-1.1	1
6.62	-0.037278	4.194756	9.150768	-0.7	0.7	-0.7	1
6.625	0.037278	4.232034	9.115453	-0.5	0.4	-0.7	1
6.63	0	4.232034	9.040896	-0.4	0	-1	1
6.635	0	4.194756	9.078175	-0.4	0	-0.6	1
6.64	-0.074556	4.194756	9.115453	-0.2	0.2	-0.8	1
6.645	0	4.122162	9.040896	0.3	0	-0.1	1
6.65	0	4.122162	9.078175	0.7	-0.6	0.2	1
6.655	0.074556	4.084884	9.115453	0.4	-0.4	0	1
6.66	0.074556	4.15944	9.115453	0.7	-0.6	0	1
6.665	0.149112	4.15944	9.078175	1	-0.6	0	1
6.67	0.111834	4.15944	9.078175	0.7	-0.8	0	1
6.675	0.149112	4.232034	9.040896	0.8	-0.9	-0.2	1
6.68	0.149112	4.194756	9.078175	0.8	-1	-0.3	1
6.685	0.111834	4.194756	9.078175	1.1	-0.4	-0.2	1
6.69	0.149112	4.232034	9.150768	0.9	-0.6	0	1
6.695	0.149112	4.122162	9.078175	0.7	-0.4	0	1
6.7	0.223668	4.194756	9.00558	1.1	-0.5	0	1
6.705	0.18639	4.15944	9.040896	0.4	-0.3	-0.1	1
6.71	0.18639	4.232034	9.115453	0.7	-0.1	-0.4	1
6.715	0.149112	4.15944	9.078175	0.4	-0.2	-0.2	1
6.72	0.074556	4.269312	9.040896	0.7	0	-0.7	1
6.725	0.111834	4.232034	8.968303	0.4	-0.1	-1.1	1
6.73	0.074556	4.15944	9.078175	0.6	0	-0.9	1
6.735	0.037278	4.194756	9.078175	0.6	0.2	-0.9	1
6.74	0.037278	4.15944	9.078175	0.5	-0.4	-0.9	1
6.745	0.037278	4.232034	9.040896	0.7	-0.5	-0.9	1
6.75	0.037278	4.194756	9.00558	1.1	-0.3	-0.8	1
6.755	0.111834	4.122162	9.078175	1.1	-0.1	-0.4	1
6.76	0.037278	4.194756	9.078175	1.1	-0.4	-0.3	1
6.765	0	4.194756	9.078175	1.2	-0.7	0	1
6.77	0.037278	4.194756	9.115453	1.1	-1.4	0	1
6.775	0.037278	4.194756	9.00558	1.6	-1.6	0.5	1
6.78	0.111834	4.15944	9.078175	2	-1.4	0.4	1
6.785	0.149112	4.15944	9.115453	2.1	-1.5	0.4	1
6.79	0.149112	4.194756	9.078175	2.5	-1.5	0.4	1
6.795	0.111834	4.194756	9.078175	2.5	-1.2	-0.1	1
6.8	0.149112	4.232034	9.040896	2.4	-1.1	0.4	1
6.805	0.111834	4.232034	8.932986	2.2	-1.4	0.3	1
6.81	0.111834	4.232034	9.040896	2.1	-1.4	0.5	1
6.815	0.111834	4.30659	9.00558	1.5	-1	0.3	1
6.82	0.18639	4.269312	9.078175	1.6	-0.7	-0.2	1
6.825	0.111834	4.194756	9.040896	1.6	-1	0.2	1
6.83	0.149112	4.232034	9.040896	1.8	-1.1	0.3	1
6.835	0.074556	4.232034	9.040896	2.3	-0.9	0.1	1
6.84	0.111834	4.194756	9.115453	2.6	-0.9	0.2	1
6.845	0.111834	4.194756	9.078175	3	-1.5	0.1	1
6.85	0.149112	4.15944	9.078175	3	-1.5	0.2	1
6.855	0.074556	4.232034	9.115453	3	-2	0.3	1
6.86	0.074556	4.122162	9.188046	4	-1.8	0.5	1
6.865	0.037278	4.269312	9.115453	4.7	-2.3	1.2	1
6.87	0.037278	4.232034	9.078175	5.3	-2.1	1.7	1
6.875	0.111834	4.232034	9.078175	6.3	-2.3	1.5	1
6.88	0.149112	4.30659	9.040896	6.5	-2.1	1.1	1
6.885	0.149112	4.269312	9.00558	7	-2.2	1.4	1
6.89	0.111834	4.341906	9.150768	7.7	-1.7	1.9	1
6.895	0.149112	4.30659	9.188046	7.9	-1.6	1.7	1
6.9	0.18639	4.30659	9.078175	8.4	-1.1	1.5	1
6.905	0.18639	4.379184	9.078175	8.9	-0.8	1.2	1
6.91	0.260946	4.30659	8.968303	9.1	-0.3	0.9	1
6.915	0.260946	4.30659	9.040896	9.3	0	0.9	1
6.92	0.260946	4.30659	9.00558	8.8	0	1.4	1
6.925	0.298224	4.341906	8.968303	9.3	0.4	1.3	1
6.93	0.335502	4.341906	8.968303	9.5	0.9	1.4	1
6.935	0.37278	4.30659	9.078175	10	1.1	1	1
6.94	0.335502	4.30659	9.040896	9.5	0.9	1.4	1
6.945	0.223668	4.45374	9.00558	9.4	1.8	0.9	1
6.95	0.18639	4.45374	8.968303	9.1	1.6	0.2	1
6.955	0.149112	4.526334	8.895708	8.6	1.7	0.3	1
6.96	0.111834	4.526334	8.932986	7.8	1.8	0	1
6.965	0.037278	4.60089	8.968303	7.4	1.1	0	1
6.97	0	4.491018	8.895708	6.5	1.1	-0.4	1
6.975	-0.037278	4.30659	8.932986	6.1	0.7	-1.1	1
6.98	-0.298224	4.30659	9.078175	6.1	-0.2	-1.2	1
6.985	-0.074556	4.30659	9.00558	5.3	-1.8	-3.2	1
6.99	-0.298224	4.194756	8.932986	4.4	-2.3	-5.1	1
6.995	-1.71675	4.416462	8.968303	4.1	-2.8	-8.4	1
7	-1.977696	4.673484	9.00558	3.7	-6.4	-13.3	1
7.005	-1.828584	4.74804	9.00558	3	-11.9	-19.9	1
7.01	-1.642194	4.74804	8.860393	2.6	-17.8	-29.9	1
7.015	-1.381248	4.932468	8.677926	1.9	-21.1	-38.7	1
7.02	-1.269414	5.152212	8.715204	1.7	-24.5	-47.3	1
7.025	-1.53036	5.63094	8.860393	0.9	-27.7	-56.9	1
7.03	-1.679472	6.331374	9.150768	-0.8	-31.6	-65.3	1
7.035	-1.604916	6.51384	9.00558	-4.4	-37.3	-72.8	1
7.04	-1.418526	6.36669	8.570016	-8.1	-42.2	-79.5	1
7.045	-1.043784	6.184224	7.989264	-9.9	-47.8	-86.9	1
7.05	-0.969228	6.109668	7.443828	-10.2	-51.3	-94.7	1
7.055	-0.633726	6.331374	7.263324	-8.6	-54.5	-102	1
7.06	-0.521892	6.810102	7.371234	-7	-57.6	-109.9	1
7.065	-0.7082821	7.104403	7.516422	-6.7	-59.2	-114.4	1
7.07	-0.149112	7.251552	7.734204	-6.8	-62.7	-120.6	1
7.075	0.111834	7.286868	7.516422	-7.4	-65.8	-126.5	1
7.08	0.37278	7.361424	7.481106	-7.9	-67.8	-131.1	1
7.085	0.55917	7.43598	7.516422	-7.9	-68.1	-136	1
7.09	0.820116	7.43598	7.5537	-8.1	-67.5	-139.1	1
7.095	1.15758	7.251552	7.443828	-7.9	-66	-141.9	1
7.1	1.418526	7.029846	7.408512	-7.4	-62.7	-145.2	1
7.105	1.418526	6.919974	7.263324	-6	-57.8	-148.4	1
7.11	1.232136	6.810102	7.153452	-4.2	-51.2	-150.9	1
7.115	1.081062	6.588396	7.153452	-2.1	-45.9	-153.5	1
7.12	0.894672	6.588396	7.371234	0.1	-42.8	-155.3	1
7.125	0.782838	6.551118	7.443828	1.8	-40.8	-156	1
7.13	0.7082821	6.551118	7.516422	2.9	-40.2	-156	1
7.135	0.7082821	6.36669	7.589016	4.2	-41.2	-155.1	1
7.14	0.820116	6.109668	7.481106	5.6	-42.7	-153.9	1
7.145	0.93195	5.92524	7.408512	6.5	-44.9	-151.9	1
7.15	1.15758	5.740812	7.481106	8.2	-46.4	-150	1
7.155	1.381248	5.668218	7.5537	9.5	-47.8	-147.7	1
7.16	1.418526	5.740812	7.806798	10.7	-48.6	-144.6	1
7.165	1.418526	5.77809	8.134453	10.9	-49.5	-142.9	1
7.17	1.418526	5.852646	8.38755	10.9	-50	-139.9	1
7.175	1.381248	5.63094	8.497422	9.7	-51.4	-137	1
7.18	1.306692	5.264046	8.314957	7.8	-53.2	-135	1
7.185	1.194858	4.932468	8.02458	7	-55.3	-132.3	1
7.19	1.043784	4.638168	7.698888	6.8	-56.9	-130.1	1
7.195	0.969228	4.30659	7.5537	8.1	-59.2	-127.5	1
7.2	0.93195	4.194756	7.481106	9.5	-60.6	-125.6	1
7.205	0.820116	4.15944	7.443828	11.5	-61.1	-123.5	1
7.21	0.7455601	4.122162	7.589016	13.5	-62	-121.7	1
7.215	0.7082821	4.232034	7.698888	15.2	-62.5	-121	1
7.22	-0.484614	4.785318	8.642611	16.6	-63.3	-119.2	1
7.225	-2.650662	6.992568	11.54833	12.3	-71.9	-116.6	1
7.23	-0.410058	5.005062	10.67524	0.8	-91.9	-111.4	1
7.235	1.977696	2.760534	8.314957	-6.5	-103.8	-108	1
7.24	2.352438	2.319084	8.27964	-7.9	-102.8	-107.3	1
7.245	3.209832	3.790584	11.58365	-7	-94.9	-106.2	1
7.25	5.862456	3.900456	13.11008	-10.4	-85.2	-105.1	1
7.255	4.853988	1.396944	10.34955	-17.4	-61.2	-103.7	1
7.26	2.389716	0.366894	9.333235	-21.1	-40.5	-101.1	1
7.265	1.269414	0.5886	10.27696	-20.5	-38.5	-94.5	1
7.27	2.052252	0.182466	10.89499	-20.5	-44.2	-85.1	1
7.275	3.135276	-0.476766	11.14808	-22.7	-44.4	-79.1	1
7.28	3.209832	-1.214478	11.65624	-24.9	-39.6	-74.9	1
7.285	2.538828	-2.022822	11.87402	-27	-32.8	-70.7	1
7.29	2.164086	-2.944962	12.41946	-29.8	-27.8	-65.3	1
7.295	2.201364	-4.15944	12.23699	-30.9	-23.5	-57.6	1
7.3	1.754028	-2.169972	10.96758	-21.7	-14	-45.2	1
7.305	0.18639	-0.14715	13.83602	-18.8	-3.6	-28	1
7.31	-3.882798	0.661194	9.768799	-18.5	7.9	-12.3	1
7.315	-5.711382	3.606156	9.295957	-9.7	3.9	-3.3	1
7.32	-2.68794	5.411196	9.658926	-3.2	-8.1	1.8	1
7.325	1.34397	4.526334	9.188046	-1.7	-11.6	4.9	1
7.33	2.014974	4.15944	9.150768	0.7	-11.7	8.5	1
7.335	0.521892	4.084884	8.968303	2.5	-9.6	10.5	1
7.34	0.037278	4.269312	8.895708	1.8	-8	10.2	1
7.345	0.410058	4.491018	8.750521	0.9	-8.2	9.1	1
7.35	0.633726	4.785318	8.715204	-0.4	-7.6	9	1
7.355	0.633726	4.673484	8.750521	-3	-7.2	8.4	1
7.36	0.820116	4.563612	8.860393	-5.4	-7.2	7	1
7.365	0.782838	4.379184	8.932986	-6.5	-5.8	4.6	1
7.37	0.596448	4.30659	8.860393	-8.2	-3.8	2.4	1
7.375	0.37278	4.341906	8.895708	-9	-2.9	1.3	1
7.38	0.37278	4.122162	9.00558	-10.2	-2.5	0.3	1
7.385	0.447336	4.047606	9.078175	-11.1	-1.5	0	1
7.39	0.55917	4.084884	9.078175	-10.9	-0.9	-0.7	1
7.395	0.484614	4.047606	9.188046	-10.5	-0.4	-1.5	1
7.4	0.37278	3.975012	9.115453	-9.8	0	-1.8	1
7.405	0.074556	4.047606	9.188046	-9.3	0.4	-2.1	1
7.41	-0.111834	4.084884	9.188046	-8	0.7	-2	1
7.415	-0.074556	4.122162	9.223362	-7.4	0	-1.8	1
7.42	0	4.047606	9.223362	-6.9	-0.9	-1.6	1
7.425	-0.037278	4.084884	9.26064	-6.4	-1.4	-0.9	1
7.43	-0.074556	4.122162	9.150768	-5.1	-1.6	-0.3	1
7.435	-0.037278	4.15944	9.115453	-5	-2.4	0.5	1
7.44	0.037278	4.122162	9.150768	-4.3	-3	1.1	1
7.445	0.037278	4.084884	9.078175	-4.1	-3.2	1.6	1
7.45	0.149112	4.01229	9.188046	-3.9	-3.1	2	1
7.455	0.223668	4.01229	9.150768	-4	-2.8	2.3	1
7.46	0.260946	4.01229	9.150768	-3.8	-2.5	2.3	1
7.465	0.298224	4.084884	9.078175	-3.9	-2.8	1.2	1
7.47	0.335502	4.084884	9.115453	-3.9	-2.1	1.6	1
7.475	0.298224	4.084884	9.115453	-4	-1.4	0.7	1
7.48	0.260946	4.047606	9.115453	-3.9	-1.2	0	1
7.485	0.260946	4.01229	9.078175	-3.8	-0.9	-0.3	1
7.49	0.223668	4.047606	9.150768	-3.8	-0.3	-0.3	1
7.495	0.260946	4.047606	9.078175	-3.5	0	-0.3	1
7.5	0.223668	3.975012	9.223362	-3.6	-0.3	-0.5	1
7.505	0.18639	4.01229	9.223362	-2.8	0.2	-0.7	1
7.51	0.18639	4.01229	9.150768	-2.7	0.4	-0.6	1
7.515	0.149112	4.047606	9.150768	-2.3	0	-0.4	1
7.52	0.223668	4.01229	9.223362	-1.6	0	-0.3	1
7.525	0.18639	4.01229	9.150768	-1.4	-0.1	-0.1	1
7.53	0.260946	4.01229	9.150768	-1.1	0.2	-0.4	1
7.535	0.223668	4.01229	9.115453	-0.7	-0.4	-0.4	1
7.54	0.223668	3.975012	9.188046	-0.9	0.2	-0.2	1
7.545	0.298224	4.01229	9.150768	-0.7	0.1	-0.5	1
7.55	0.298224	4.01229	9.115453	-0.2	0.2	-0.2	1
7.555	0.37278	3.975012	9.188046	0	0.6	0	1
7.56	0.335502	4.047606	9.040896	0.4	0.8	-0.3	1
7.565	0.335502	4.084884	9.040896	0.7	0.7	-0.1	1
7.57	0.335502	4.084884	9.150768	0.7	0.9	-0.6	1
7.575	0.335502	4.084884	9.115453	0.5	0.6	-0.4	1
7.58	0.260946	4.084884	9.078175	0.4	0.7	-0.5	1
7.585	0.18639	4.15944	9.040896	0.3	0.4	-0.9	1
7.59	0.223668	4.122162	9.078175	0.4	0.7	-1.1	1
7.595	0.18639	4.084884	9.00558	0.5	0.9	-0.9	1
7.6	0.18639	4.122162	9.150768	0.4	0.7	-1	1
7.605	0.149112	4.084884	9.150768	0.7	0.5	-1.1	1
7.61	0.074556	4.084884	9.115453	0.7	0.3	-0.8	1
7.615	0.074556	4.047606	9.115453	0.9	0.2	-0.5	1
7.62	0.149112	4.01229	9.188046	1	0	-0.1	1
7.625	0.18639	4.047606	9.078175	1.5	-0.1	0	1
7.63	0.149112	4.122162	9.040896	1.6	-0.3	-0.2	1
7.635	0.111834	4.122162	9.078175	1.2	-0.7	0	1
7.64	0.111834	4.122162	9.115453	1	-0.4	0	1
7.645	0.149112	4.084884	9.115453	1.1	-0.4	0.4	1
7.65	0.18639	4.047606	9.150768	0.9	-0.3	0.6	1
7.655	0.18639	4.01229	9.115453	1.2	-0.4	0.3	1
7.66	0.18639	4.01229	9.188046	1.6	-0.7	0.7	1
7.665	0.149112	4.01229	9.078175	1.8	-1.2	0.9	1
7.67	0.260946	4.047606	9.115453	2.3	-1.1	1.4	1
7.675	0.260946	4.084884	9.150768	2.5	-1.1	1.1	1
7.68	0.149112	4.047606	9.188046	2.8	-0.8	0.8	1
7.685	0.18639	4.084884	9.150768	3.5	-0.3	0.7	1
7.69	0.260946	4.047606	9.188046	3.5	-0.8	0.8	1
7.695	0.298224	4.084884	9.040896	3.7	-1	1.1	1
7.7	0.260946	4.047606	9.150768	4.1	-0.9	1	1
7.705	0.18639	4.122162	9.188046	4.5	-0.4	1.1	1
7.71	0.260946	4.122162	9.223362	4.5	-0.2	1.3	1
7.715	0.260946	4.194756	9.150768	4.8	-0.9	0.9	1
7.72	0.335502	4.15944	9.188046	5.4	-1.4	1.1	1
7.725	0.298224	4.30659	9.188046	5.8	-1.3	1.6	1
7.73	0.260946	4.30659	9.26064	5.5	-0.9	1.5	1
7.735	0.223668	4.341906	9.26064	5.4	-0.8	1.4	1
7.74	0.18639	4.30659	9.223362	5.2	-0.9	1.2	1
7.745	0.260946	4.194756	9.188046	4.9	-1.4	1.4	1
7.75	0.223668	4.269312	9.223362	4.8	-2	1.6	1
7.755	0.260946	4.232034	9.223362	4.9	-1.8	2.2	1
7.76	0.18639	4.269312	9.188046	4.5	-1.3	2.3	1
7.765	0.223668	4.232034	9.115453	3.9	-1.7	2.1	1
7.77	0.298224	4.122162	9.188046	3.6	-1.6	2.1	1
7.775	0.298224	4.15944	9.115453	3.8	-1.1	2.3	1
7.78	0.298224	4.084884	9.150768	3.7	-0.7	1.8	1
7.785	0.298224	4.122162	9.115453	3.9	-0.4	1.1	1
7.79	0.298224	4.122162	9.188046	3.9	-0.1	0.9	1
7.795	0.298224	4.15944	9.115453	4	-0.2	0.7	1
7.8	0.335502	4.122162	9.078175	3.5	0.4	0.6	1
7.805	0.298224	4.269312	9.078175	3.8	0.8	-0.1	1
7.81	0.410058	4.122162	9.078175	3.7	0.7	-0.8	1
7.815	0.298224	4.269312	9.040896	3.6	1.2	-1.1	1
7.82	0.223668	4.269312	9.078175	3.8	1.4	-2.5	1
7.825	0.037278	4.526334	9.078175	3.9	1.1	-3.5	1
7.83	0.074556	4.491018	9.188046	3.2	1.1	-4.6	1
7.835	0	4.563612	9.223362	2.2	0.4	-5.3	1
7.84	-0.037278	4.416462	8.968303	1.4	0.2	-5.6	1
7.845	-0.6710041	4.30659	8.787798	0.4	-0.4	-6.9	1
7.85	-1.306692	4.379184	8.932986	0.6	-2.2	-10.6	1
7.855	-2.389716	4.673484	8.968303	0.8	-3.5	-15.4	1
7.86	-3.358944	4.785318	8.860393	0.6	-8.5	-23.1	1
7.865	-3.4335	5.04234	8.860393	0.2	-15.4	-32.5	1
7.87	-3.172554	4.967784	8.677926	-1.4	-22.5	-43.5	1
7.875	-2.837052	5.005062	8.497422	-2.3	-28.7	-55.3	1
7.88	-2.464272	5.18949	8.352234	-1.8	-34.5	-66.4	1
7.885	-2.164086	5.373918	8.314957	-2	-41.5	-79.8	1
7.89	-1.90314	5.593662	8.27964	-2.2	-46.9	-89.9	1
7.895	-1.53036	5.852646	8.242362	-1.6	-52.3	-97.9	1
7.9	-1.043784	5.999796	8.169768	-1	-60	-107.1	1
7.905	-0.6710041	6.146946	7.989264	-1.3	-64.8	-113.6	1
7.91	-0.260946	6.146946	7.879392	-1.4	-68.1	-119.2	1
7.915	0	6.037074	7.589016	-1.1	-70.4	-124.3	1
7.92	0.484614	5.889924	7.589016	-0.1	-73	-129	1
7.925	1.043784	5.705496	7.29864	1.1	-73.7	-133.8	1
7.93	1.381248	5.411196	7.043581	3.4	-72.4	-138.4	1
7.935	1.493082	5.299362	6.898392	6.8	-66.9	-143.2	1
7.94	1.381248	5.373918	7.080858	9.7	-61.5	-147.2	1
7.945	1.194858	5.411196	7.408512	12.1	-57.4	-150	1
7.95	1.11834	5.446512	7.806798	13.3	-55	-151.9	1
7.955	1.269414	5.299362	8.134453	13.3	-54.1	-152.9	1
7.96	1.381248	5.079618	8.38755	11.9	-54.1	-152.6	1
7.965	1.642194	4.857912	8.532739	9.9	-53.4	-151.7	1
7.97	1.90314	4.60089	8.750521	8.1	-53.1	-150	1
7.975	1.977696	4.673484	9.040896	5.8	-51.7	-147.9	1
7.98	2.052252	4.673484	9.478422	3	-50.8	-144.4	1
7.985	1.940418	4.710762	9.731521	-1.8	-49.1	-139.7	1
7.99	1.754028	4.416462	9.62361	-6.2	-49.1	-136.1	1
7.995	1.71675	4.01229	9.441144	-10.3	-48.7	-131.3	1
8	1.455804	4.047606	9.62361	-13.7	-49.2	-127.3	1
8.005	1.567638	3.937734	9.62361	-16.2	-49.7	-122.6	1
8.01	1.642194	3.643434	9.513739	-19.1	-48.9	-117.3	1
8.015	1.567638	3.386412	9.295957	-20.8	-48.3	-113.9	1
8.02	1.34397	3.349134	9.223362	-21.5	-45.9	-111	1
8.025	1.11834	3.274578	9.295957	-21.5	-43.4	-108.6	1
8.03	1.194858	3.274578	9.441144	-21.8	-42.8	-105.6	1
8.035	1.381248	2.6487	9.551017	-22	-42.1	-103.3	1
8.04	1.90314	2.134656	7.626294	-18.8	-40.4	-98.3	1
8.045	1.90314	3.496284	9.223362	-10.7	-33.9	-89.3	1
8.05	2.27592	4.122162	10.67524	-8.7	-33.1	-80.4	1
8.055	2.08953	2.833128	9.696204	-9.5	-28.3	-69	1
8.06	1.71675	1.803078	9.26064	-9	-22.5	-56.4	1
8.065	1.53036	1.655928	10.16708	-6.3	-19.3	-44.8	1
8.07	1.567638	1.4715	10.67524	-5.2	-16.1	-33.3	1
8.075	1.194858	0.514044	10.60265	-6	-10.8	-21.5	1
8.08	0.298224	0.698472	10.34955	-6	-5.8	-9.2	1
8.085	-2.052252	2.466234	9.115453	-4	-4.1	1.2	1
8.09	-2.426994	3.680712	8.677926	-1.2	-6.8	5.3	1
8.095	-0.55917	4.74804	9.115453	0.2	-13	5.1	1
8.1	1.194858	4.379184	9.040896	0	-15.6	5.8	1
8.105	1.567638	3.975012	8.932986	0.2	-14.3	7.6	1
8.11	1.381248	4.15944	9.223362	0.7	-12	8	1
8.115	1.15758	4.122162	9.078175	-0.2	-8.4	6.6	1
8.12	1.006506	4.122162	8.968303	-0.7	-5.6	5.3	1
8.125	0.7082821	4.269312	8.968303	-2.2	-3.3	4	1
8.13	0.335502	4.379184	8.968303	-3.7	-2.2	2.7	1
8.135	0.335502	4.269312	8.895708	-4.8	-2.1	1.8	1
8.14	0.37278	4.379184	8.968303	-5.7	-1.6	0.9	1
8.145	0.447336	4.15944	8.968303	-6.6	-1.1	0.4	1
8.15	0.447336	4.269312	9.115453	-6.8	-0.1	0	1
8.155	0.55917	4.122162	8.968303	-7.1	-0.1	-0.7	1
8.16	0.596448	3.937734	9.115453	-7.5	-0.3	-1	1
8.165	0.410058	3.827862	9.188046	-7.1	0.4	-1.5	1
8.17	0.223668	3.827862	9.26064	-7.2	2.1	-2.2	1
8.175	0	3.827862	9.26064	-6.8	2.1	-2.1	1
8.18	-0.149112	3.937734	9.333235	-6.7	1.3	-1.8	1
8.185	-0.074556	4.084884	9.295957	-6.7	1.1	-1.3	1
8.19	-0.037278	4.084884	9.333235	-5.8	0.9	-1	1
8.195	0	4.01229	9.26064	-4.9	0	-0.4	1
8.2	0.074556	3.937734	9.223362	-4.3	-0.4	0.6	1
8.205	0.223668	3.900456	9.188046	-3.5	-0.8	0.8	1
8.21	0.223668	4.122162	9.150768	-3	-0.7	1.4	1
8.215	0.335502	4.194756	9.150768	-2.9	-0.9	1.8	1
8.22	0.335502	4.232034	9.078175	-3	-0.7	2.4	1
8.225	0.37278	4.122162	9.188046	-3.2	0	2.1	1
8.23	0.447336	4.122162	9.115453	-3.2	0	1.6	1
8.235	0.521892	4.084884	9.115453	-3.2	0	1.5	1
8.24	0.521892	4.122162	9.115453	-3.6	0.2	0.9	1
8.245	0.521892	4.084884	9.078175	-3.7	1.1	0	1
8.25	0.410058	4.047606	9.115453	-3.7	1.6	-0.2	1
8.255	0.335502	4.047606	9.150768	-3.3	1.5	0	1
8.26	0.37278	3.975012	9.150768	-3.6	1.9	0	1
8.265	0.298224	4.047606	9.188046	-3.5	2.4	-0.6	1
8.27	0.223668	4.122162	9.115453	-3.1	2.1	-0.6	1
8.275	0.18639	4.122162	9.150768	-2.8	1.4	-0.9	1
8.28	0.111834	4.084884	9.188046	-2.4	2.1	-0.2	1
8.285	0.223668	4.01229	9.188046	-2.2	1.8	-0.2	1
8.29	0.149112	4.047606	9.223362	-1.3	0.7	0	1
8.295	0.18639	3.975012	9.188046	-0.7	0.9	0.1	1
8.3	0.149112	4.047606	9.223362	-1.1	0.7	0.4	1
8.305	0.223668	4.047606	9.188046	-0.4	0.7	0	1
8.31	0.18639	4.15944	9.115453	-0.4	0.5	0.1	1
8.315	0.18639	4.01229	9.223362	0	0.7	0.1	1
8.32	0.18639	4.122162	9.188046	-0.4	0.4	0.2	1
8.325	0.260946	4.047606	9.150768	-0.4	0	0.8	1
8.33	0.298224	4.01229	9.188046	0	0.3	0.4	1
8.335	0.298224	4.047606	9.188046	0	0.7	0.2	1
8.34	0.298224	4.047606	9.150768	0	0.8	0.2	1
8.345	0.260946	4.122162	9.115453	0.2	0.6	0	1
8.35	0.298224	4.122162	9.115453	0.2	0.4	0.2	1
8.355	0.298224	4.084884	9.078175	0.4	1.1	0	1
8.36	0.260946	4.122162	9.115453	0.2	0.9	-0.6	1
8.365	0.260946	4.047606	9.115453	0.1	0.9	-0.9	1
8.37	0.298224	4.01229	9.26064	-0.2	0.7	-0.9	1
8.375	0.260946	4.047606	9.150768	-0.1	1	-0.3	1
8.38	0.298224	3.937734	9.223362	-0.3	1.4	-0.5	1
8.385	0.260946	4.084884	9.150768	0	0.7	-0.9	1
8.39	0.260946	4.047606	9.115453	0.3	0.9	-1.1	1
8.395	0.298224	3.975012	9.150768	0	0.8	-1.6	1
8.4	0.298224	4.01229	9.078175	0	0.9	-1.1	1
8.405	0.223668	4.01229	9.078175	0.1	0.9	-1.4	1
8.41	0.260946	3.937734	9.115453	0.1	0.9	-1.4	1
8.415	0.260946	3.900456	9.115453	0.2	0.9	-1.6	1
8.42	0.223668	3.937734	9.078175	0.6	0.8	-1.3	1
8.425	0.18639	3.975012	9.115453	1	0.1	-1.1	1
8.43	0.223668	3.790584	9.223362	1.2	-0.2	-1.2	1
8.435	0.260946	3.975012	9.188046	1.8	0.9	-0.9	1
8.44	0.18639	4.01229	9.223362	2.1	0.7	-1.1	1
8.445	0.260946	4.01229	9.078175	2.9	0.6	-1.1	1
8.45	0.260946	4.122162	9.115453	2.8	0.9	-1.1	1
8.455	0.260946	4.084884	9.040896	2.4	0.8	-1.1	1
8.46	0.223668	4.047606	9.115453	2.3	0.7	-0.8	1
8.465	0.223668	4.047606	9.078175	2.6	0.7	-1	1
8.47	0.223668	4.047606	9.115453	2.6	1.1	-1.1	1
8.475	0.260946	4.047606	9.115453	2.9	0.6	-1	1
8.48	0.260946	4.047606	9.150768	3.5	0.2	-0.9	1
8.485	0.18639	4.084884	9.150768	3	0.3	-0.9	1
8.49	0.223668	4.047606	9.115453	3.2	1	-0.9	1
8.495	0.223668	4.01229	9.150768	3.2	1.4	-1.1	1
8.5	0.18639	3.975012	9.150768	3.8	0.4	-1.2	1
8.505	0.149112	3.975012	9.188046	4.2	0.7	-0.9	1
8.51	0.149112	3.975012	9.188046	4.1	0.9	-0.4	1
8.515	0.111834	4.084884	9.223362	4.9	0.6	-0.3	1
8.52	0.111834	4.047606	9.26064	5.9	0	0	1
8.525	0.111834	4.15944	9.26064	6.3	0.2	0.2	1
8.53	0.074556	4.269312	9.333235	6.7	0.2	0.3	1
8.535	0.149112	4.269312	9.36855	7.2	0.2	0.6	1
8.54	0.111834	4.379184	9.36855	7.7	0	1	1
8.545	0.18639	4.341906	9.333235	7.8	0	1.2	1
8.55	0.223668	4.30659	9.36855	7.5	-0.2	1.6	1
8.555	0.260946	4.379184	9.36855	7.2	-0.2	1.6	1
8.56	0.37278	4.30659	9.333235	6.8	-0.5	1.2	1
8.565	0.37278	4.416462	9.295957	6	-0.4	0	1
8.57	0.410058	4.232034	9.295957	4.2	-0.2	-0.9	1
8.575	0.149112	4.194756	9.150768	3.6	0.1	-1.9	1
8.58	0	4.232034	9.223362	3	0.1	-2.9	1
8.585	-0.149112	4.379184	9.26064	2.1	0.3	-5.1	1
8.59	-0.782838	4.269312	8.932986	1	0.9	-7.1	1
8.595	-1.381248	4.526334	9.26064	0.7	-0.1	-10	1
8.6	-2.576106	5.33664	9.478422	0	-1.9	-15.1	1
8.605	-3.696408	5.999796	9.731521	-1.7	-4	-22.4	1
8.61	-4.069188	5.77809	9.36855	-4.7	-9.8	-31.5	1
8.615	-3.994632	5.226768	8.642611	-7.5	-17.2	-41.4	1
8.62	-3.396222	5.373918	8.38755	-8.8	-26.3	-52	1
8.625	-2.68794	5.705496	8.38755	-9.2	-36.1	-65.3	1
8.63	-1.828584	6.256818	8.497422	-9.5	-43.4	-75.8	1
8.635	-0.969228	6.51384	8.314957	-10.9	-48.9	-85.2	1
8.64	0	6.735546	8.097175	-12.1	-54.8	-95.4	1
8.645	0.857394	6.882696	7.951986	-13	-57.8	-102.5	1
8.65	1.194858	7.251552	7.91667	-13	-59.2	-108.4	1
8.655	1.269414	7.655725	7.844076	-13.3	-61.4	-113.5	1
8.66	1.381248	7.655725	7.66161	-13.8	-65.2	-116.5	1
8.665	1.71675	7.58313	7.335918	-14.3	-69.6	-119	1
8.67	2.014974	7.471296	7.080858	-14.1	-73.5	-121.5	1
8.675	2.201364	7.324146	6.825799	-12.6	-77.2	-123.4	1
8.68	2.464272	7.176996	6.645294	-9.8	-78.4	-125.1	1
8.685	3.284388	6.882696	6.608016	-7	-77.4	-127.1	1
8.69	3.84552	6.625674	6.354918	-1.9	-69.2	-130.2	1
8.695	3.65913	6.625674	6.535422	4.2	-56.3	-133.3	1
8.7	2.948886	6.551118	6.898392	9.1	-42.1	-135.9	1
8.705	1.977696	6.478524	7.153452	13.1	-32	-137.9	1
8.71	1.232136	6.21954	7.371234	15.4	-26.2	-138.1	1
8.715	0.857394	5.593662	7.443828	16.6	-24.7	-137.7	1
8.72	0.894672	4.857912	7.443828	17.3	-26.1	-136.8	1
8.725	1.232136	4.15944	7.371234	18	-28.9	-134.1	1
8.73	1.493082	3.568878	7.408512	18.5	-29.8	-132.7	1
8.735	1.791306	3.092112	7.698888	19.6	-30.5	-129.8	1
8.74	1.90314	2.870406	7.989264	20.2	-30.9	-127.6	1
8.745	1.828584	2.760534	8.314957	20	-30.1	-124.1	1
8.75	1.679472	2.723256	8.677926	18.9	-30.1	-120.1	1
8.755	1.418526	2.6487	8.895708	16.4	-31.6	-116	1
8.76	1.15758	2.428956	8.895708	13.5	-33.2	-112.4	1
8.765	0.93195	2.244528	8.750521	10.1	-36.6	-108.5	1
8.77	0.7455601	2.097378	8.677926	7.8	-40.7	-104.6	1
8.775	0.633726	2.244528	8.823114	6.7	-45	-100.7	1
8.78	0.633726	2.685978	9.00558	6.1	-48.7	-97.8	1
8.785	0.596448	3.092112	9.295957	4.3	-51.6	-95.2	1
8.79	0.6710041	3.496284	9.405828	2.7	-53.2	-94	1
8.795	0.6710041	3.606156	9.405828	0.7	-53.4	-93	1
8.8	0.6710041	3.86514	9.441144	-1.1	-52.7	-92.6	1
8.805	0.6710041	4.269312	9.513739	-2.3	-51.1	-92.8	1
8.81	-1.11834	6.07239	11.43846	-3.5	-49	-94	1
8.815	-0.633726	7.58313	14.16172	-11	-56.4	-93.9	1
8.82	2.948886	5.005062	12.12908	-23.5	-63.9	-93.5	1
8.825	2.725218	2.3544	8.242362	-30.3	-47.4	-98.7	1
8.83	-0.857394	1.803078	7.844076	-27.3	-34	-101.9	1
8.835	-1.269414	3.386412	9.478422	-18.7	-42.4	-98	1
8.84	1.232136	3.606156	9.551017	-13	-53.8	-93.2	1
8.845	1.977696	3.71799	10.82043	-12.6	-53.3	-89.3	1
8.85	2.164086	2.391678	9.62361	-12.3	-46	-85.6	1
8.855	1.455804	1.803078	9.078175	-7.9	-38.5	-80.9	1
8.86	1.306692	2.244528	10.56733	-4.6	-36.8	-74.6	1
8.865	1.567638	1.508778	10.71252	-4.2	-34.7	-67.7	1
8.87	1.381248	0.661194	10.27696	-5.1	-30.8	-60.6	1
8.875	1.11834	0.109872	10.63993	-4.4	-26.8	-53.3	1
8.88	0.857394	-0.44145	11.22068	-4.7	-22.6	-45.7	1
8.885	0.596448	-1.287072	11.43846	-6.5	-16.2	-33.3	1
8.89	0.149112	-2.097378	11.9839	-7.7	-10.7	-23.1	1
8.895	-0.521892	-2.281806	12.23699	-8.4	-5.8	-12.8	1
8.9	-1.865862	0.476766	10.78511	-8.6	-2.1	-2.8	1
8.905	-1.791306	3.459006	8.968303	-5.4	-1.7	1.4	1
8.91	0.260946	5.999796	9.478422	-2.8	-5.6	3.2	1
8.915	1.53036	5.079618	8.642611	-3.6	-5.5	4	1
8.92	1.15758	4.15944	8.787798	-3	-5.6	5.2	1
8.925	0.37278	4.084884	9.115453	-2.9	-4.9	5.9	1
8.93	0.521892	3.827862	8.932986	-3.7	-4.1	4.4	1
8.935	0.857394	4.194756	8.823114	-5.1	-3	3.5	1
8.94	0.894672	4.232034	8.932986	-5.7	-2.4	2.5	1
8.945	0.7455601	4.15944	8.968303	-7	-1.4	1.7	1
8.95	0.6710041	3.937734	9.115453	-7.6	-0.9	1.2	1
8.955	0.6710041	3.827862	9.078175	-8.1	0	0	1
8.96	0.596448	3.900456	9.188046	-8.6	2.6	-1.1	1
8.965	0.484614	3.900456	9.115453	-9.1	3.1	-1.7	1
8.97	0.410058	3.900456	9.223362	-9.5	3.5	-2.4	1
8.975	0.260946	3.975012	9.188046	-9.5	4.3	-2.6	1
8.98	0.037278	3.937734	9.26064	-9.7	4.2	-2.6	1
8.985	-0.111834	4.047606	9.223362	-9.4	4	-2.3	1
8.99	-0.074556	4.047606	9.188046	-9.1	2.8	-1.6	1
8.995	-0.037278	4.084884	9.223362	-8.5	2.3	-1.4	1
9	-0.149112	3.900456	9.26064	-7.9	1.8	-0.2	1
9.005	0	3.86514	9.295957	-7.5	1.2	0.7	1
9.01	0.149112	3.86514	9.295957	-6.9	0.4	1.6	1
9.015	0.260946	3.900456	9.223362	-5.9	-0.4	2.1	1
9.02	0.298224	3.86514	9.295957	-5.1	-0.9	2.4	1
9.025	0.298224	3.86514	9.26064	-5.1	-0.4	2.2	1
9.03	0.298224	3.975012	9.223362	-4.6	-0.6	2.3	1
9.035	0.410058	4.01229	9.150768	-4.8	-0.7	2.5	1
9.04	0.410058	4.01229	9.078175	-4.3	-0.7	1.8	1
9.045	0.447336	3.86514	9.188046	-4.2	-0.4	1.5	1
9.05	0.447336	3.827862	9.188046	-4.6	-0.7	1	1
9.055	0.410058	3.86514	9.150768	-4.1	0	0.6	1
9.06	0.447336	3.975012	9.188046	-3.8	0.6	0.1	1
9.065	0.447336	3.937734	9.188046	-4.4	0.9	0.1	1
9.07	0.447336	3.900456	9.223362	-3.9	1.5	0	1
9.075	0.37278	3.86514	9.150768	-3.2	1.8	-0.1	1
9.08	0.37278	3.937734	9.223362	-3.5	2.2	-0.4	1
9.085	0.37278	3.900456	9.150768	-3	2.1	-1	1
9.09	0.298224	3.975012	9.223362	-2.9	2.1	-1.1	1
9.095	0.260946	4.01229	9.150768	-2.3	2.1	-1.3	1
9.1	0.298224	3.937734	9.188046	-2	2.3	-1	1
9.105	0.18639	4.01229	9.150768	-1.8	2.1	-0.6	1
9.11	0.149112	4.01229	9.223362	-1.4	1.7	-0.7	1
9.115	0.149112	4.047606	9.150768	-1.3	2.1	-0.5	1
9.12	0.223668	3.937734	9.223362	-0.7	2	-0.7	1
9.125	0.18639	3.975012	9.188046	-0.5	1.5	-0.4	1
9.13	0.223668	3.937734	9.26064	-0.2	1.6	-0.4	1
9.135	0.223668	3.975012	9.223362	-0.2	1	-0.4	1
9.14	0.260946	3.900456	9.223362	0	0.8	-0.3	1
9.145	0.223668	3.975012	9.150768	0	1.2	0	1
9.15	0.223668	4.084884	9.078175	0	0.9	0	1
9.155	0.18639	3.975012	9.188046	0.3	1	-0.3	1
9.16	0.223668	3.900456	9.223362	1	0.8	-0.7	1
9.165	0.223668	3.937734	9.115453	0.4	0.7	0	1
9.17	0.260946	3.937734	9.150768	0.8	-0.1	0.3	1
9.175	0.260946	3.86514	9.188046	1.1	0.6	0.4	1
9.18	0.223668	3.937734	9.150768	0.7	2	0.6	1
9.185	0.223668	3.86514	9.188046	0.6	0.4	-0.1	1
9.19	0.223668	3.937734	9.188046	0.7	-0.3	-0.3	1
9.195	0.18639	3.900456	9.188046	1	-0.1	0.4	1
9.2	0.18639	3.900456	9.150768	1.2	0	0.7	1
9.205	0.260946	3.86514	9.223362	1.8	-0.3	0.2	1
9.21	0.18639	3.86514	9.26064	1.8	-0.4	0.2	1
9.215	0.111834	3.975012	9.188046	2.1	-0.2	0.7	1
9.22	0.18639	3.827862	9.188046	2.1	-0.9	0.2	1
9.225	0.223668	3.827862	9.223362	2	-0.9	0.3	1
9.23	0.149112	3.900456	9.223362	2.5	-0.9	0.7	1
9.235	0.223668	3.900456	9.188046	2.6	-0.7	1	1
9.24	0.18639	3.900456	9.26064	3.1	-1.1	0.6	1
9.245	0.223668	3.827862	9.26064	3.7	-1.3	0.8	1
9.25	0.223668	3.975012	9.26064	3.9	-1.6	1.1	1
9.255	0.260946	4.047606	9.223362	4.8	-2	1.3	1
9.26	0.298224	4.01229	9.26064	5.5	-2.1	1.8	1
9.265	0.335502	4.047606	9.295957	6	-1.8	0.9	1
9.27	0.335502	4.084884	9.188046	5.8	-1.4	0.8	1
9.275	0.410058	4.084884	9.223362	5.4	-0.6	0.4	1
9.28	0.335502	4.01229	9.223362	5.8	-0.7	0.2	1
9.285	0.335502	4.01229	9.150768	5.6	-0.7	0.1	1
9.29	0.335502	3.937734	9.188046	5.5	-0.8	-0.2	1
9.295	0.37278	3.975012	9.150768	5.6	-0.7	0	1
9.3	0.298224	3.937734	9.150768	5.7	-0.3	0.1	1
9.305	0.298224	3.900456	9.223362	5.6	-0.7	0.1	1
9.31	0.223668	3.937734	9.188046	5.6	-0.6	0.3	1
9.315	0.223668	4.01229	9.188046	5.8	-0.2	0.4	1
9.32	0.223668	3.975012	9.295957	6	-0.2	0.9	1
9.325	0.149112	4.047606	9.223362	6.3	-0.3	0.9	1
9.33	0.149112	4.047606	9.223362	7	-0.4	1.2	1
9.335	0.223668	4.084884	9.188046	7.4	-0.4	1.4	1
9.34	0.260946	4.084884	9.188046	7.9	-0.7	1.2	1
9.345	0.223668	4.122162	9.078175	7.9	-0.9	1.8	1
9.35	0.298224	4.15944	9.115453	8	-1	1.9	1
9.355	0.410058	4.047606	9.150768	7.4	-1.1	2.1	1
9.36	0.447336	4.084884	9.078175	8	-0.9	1.7	1
9.365	0.521892	4.047606	9.078175	7.5	-0.7	1	1
9.37	0.596448	4.01229	9.040896	7.2	-1.3	1.3	1
9.375	0.596448	3.975012	9.150768	7.2	-0.4	0.1	1
9.38	0.633726	4.01229	9.078175	6.5	0.3	-0.4	1
9.385	0.521892	4.047606	9.040896	6.5	0.8	-1.6	1
9.39	0.55917	4.084884	9.078175	7.1	0.9	-2.3	1
9.395	0.447336	4.01229	9.040896	6.5	1.4	-2.9	1
9.4	0.223668	3.975012	9.078175	6.8	2	-3.5	1
9.405	-0.633726	3.975012	9.150768	7	2.2	-4.7	1
9.41	-1.232136	3.71799	9.188046	7.1	0	-7	1
9.415	-2.50155	4.122162	9.078175	7.7	-5.2	-13	1
9.42	-2.911608	4.15944	9.26064	7.7	-10.8	-22.1	1
9.425	-2.613384	4.269312	9.150768	6.7	-17.2	-31.7	1
9.43	-2.50155	4.269312	8.787798	6.3	-22.9	-42.7	1
9.435	-1.977696	4.820634	8.932986	6	-28	-53.8	1
9.44	-1.828584	4.785318	8.787798	5.1	-32.7	-66.9	1
9.445	-1.604916	4.932468	8.787798	4.8	-36.7	-76.3	1
9.45	-1.418526	5.226768	8.787798	4.2	-40.6	-84.4	1
9.455	-1.15758	5.411196	8.677926	3.5	-44.1	-92.3	1
9.46	-0.7455601	5.63094	8.642611	3	-47.2	-98.9	1
9.465	-0.484614	5.92524	8.715204	2.1	-50.9	-106.4	1
9.47	-0.410058	5.962518	8.424829	1.2	-54.3	-111	1
9.475	0	6.037074	8.061858	0.4	-59.2	-114.1	1
9.48	0.521892	6.037074	8.02458	0.3	-62.9	-115.9	1
9.485	0.820116	6.294096	7.806798	1	-64.6	-118.3	1
9.49	1.11834	6.36669	7.734204	2.1	-65.8	-121.1	1
9.495	1.232136	6.51384	7.626294	2.7	-65.3	-123	1
9.5	1.34397	6.588396	7.66161	3.9	-65.1	-124.3	1
9.505	1.455804	6.845418	7.66161	4.9	-63.7	-125.7	1
9.51	1.455804	6.957253	7.806798	5.7	-61.1	-127.1	1
9.515	1.381248	7.029846	7.844076	6.3	-57.8	-129.2	1
9.52	1.232136	6.992568	7.879392	6.6	-54.1	-130.4	1
9.525	1.006506	6.698268	7.91667	6.3	-49.4	-132.9	1
9.53	0.7455601	6.478524	7.91667	6.5	-46.3	-134.6	1
9.535	0.596448	6.331374	7.879392	7.2	-43.6	-136.5	1
9.54	0.521892	6.146946	7.844076	8.1	-41.5	-139.2	1
9.545	0.298224	5.852646	8.02458	7.7	-41	-140.4	1
9.55	0.260946	5.521068	8.061858	7.4	-40.5	-142	1
9.555	0.18639	5.04234	8.134453	7.3	-41.3	-143.5	1
9.56	0.18639	4.60089	8.27964	6.5	-42.8	-144.4	1
9.565	0.149112	4.379184	8.38755	5.3	-45	-145.4	1
9.57	0.223668	4.084884	8.460144	4.6	-46.6	-145.3	1
9.575	0.260946	3.827862	8.677926	1.6	-50.1	-145.1	1
9.58	0.298224	3.790584	8.823114	-0.6	-53.1	-144.8	1
9.585	0.37278	3.606156	8.932986	-3.1	-55.9	-144	1
9.59	0.335502	3.496284	8.750521	-7.2	-59.7	-143.6	1
9.595	0.410058	3.092112	8.38755	-10.5	-61.6	-142.5	1
9.6	0.410058	2.870406	8.134453	-11.7	-63.8	-142	1
9.605	0.410058	2.870406	7.91667	-12.2	-65	-140.2	1
9.61	0.335502	2.907684	7.989264	-12.6	-65.8	-139.5	1
9.615	0.410058	3.127428	8.097175	-12.2	-67.3	-138.1	1
9.62	-0.260946	3.274578	8.570016	-11.9	-68.4	-136.6	1
9.625	-3.023442	5.740812	10.53005	-11.9	-79.1	-131.1	1
9.63	0.820116	4.526334	8.823114	-15.3	-100.1	-121.4	1
9.635	3.994632	3.533562	9.223362	-16.6	-106.7	-111.7	1
9.64	9.146845	3.164706	9.986581	-15.4	-98.9	-103.3	1
9.645	5.077656	5.889924	12.81971	-7.2	-59.1	-97.5	1
9.65	4.2183	2.944962	11.83871	-11.4	-33.9	-82.1	1
9.655	1.90314	0.44145	8.424829	-11.3	-23.8	-64.8	1
9.66	1.418526	0.8829001	9.696204	-4.4	-26.8	-50.2	1
9.665	2.799774	1.4715	11.72884	-1.4	-31	-37.3	1
9.67	2.948886	0.623916	11.40314	-2.2	-26.7	-28.7	1
9.675	1.977696	-0.623916	10.60265	-1.9	-16.6	-20.2	1
9.68	1.679472	-0.404172	11.25796	-1	-13.3	-13.2	1
9.685	1.642194	-0.072594	11.47574	-1.9	-10.1	-5.8	1
9.69	0.447336	1.950228	9.841393	-2	-5.1	0.9	1
9.695	-0.894672	4.047606	8.932986	0	-3	3.6	1
9.7	0.260946	5.852646	9.405828	0.7	-4.6	4	1
9.705	1.269414	4.857912	8.570016	-0.7	-3.9	4.2	1
9.71	1.043784	4.416462	8.642611	-1	-3.9	5.8	1
9.715	0.521892	4.30659	9.078175	-1.4	-3.9	6.6	1
9.72	0.521892	4.084884	8.895708	-3	-3.7	6	1
9.725	0.7455601	4.269312	8.823114	-4.1	-3.5	5.6	1
9.73	0.820116	4.45374	8.750521	-5.4	-3.5	5.2	1
9.735	0.7082821	4.341906	8.750521	-7.2	-2.9	5.6	1
9.74	0.633726	4.30659	8.968303	-8.2	-3.5	4.7	1
9.745	0.596448	4.194756	8.932986	-8.5	-3.6	4.1	1
9.75	0.633726	4.122162	8.895708	-8.8	-3.6	4	1
9.755	0.55917	3.975012	9.040896	-9.1	-3.2	3.2	1
9.76	0.484614	4.01229	9.078175	-8.8	-2.5	2.8	1
9.765	0.484614	4.01229	9.115453	-9.1	-2.1	2.8	1
9.77	0.521892	3.937734	9.223362	-9	-1.2	2.1	1
9.775	0.447336	3.900456	9.188046	-8.2	-0.4	1	1
9.78	0.298224	4.01229	9.150768	-7.9	-0.8	0.4	1
9.785	0.149112	4.01229	9.078175	-7.8	-0.4	1.1	1
9.79	0.037278	4.084884	9.078175	-7.9	-0.8	0.4	1
9.795	0	4.047606	9.188046	-7.2	-0.8	1.6	1
9.8	0.149112	3.975012	9.115453	-6.5	-2.7	2.6	1
9.805	0.37278	3.900456	9.26064	-6.1	-3	3.2	1
9.81	0.484614	3.937734	9.188046	-5.5	-2.5	3.5	1
9.815	0.596448	4.047606	9.150768	-4.7	-2.3	3.3	1
9.82	0.596448	4.122162	9.078175	-4.7	-1.6	3	1
9.825	0.596448	4.084884	9.188046	-4.8	-1.4	2.7	1
9.83	0.633726	4.122162	9.150768	-4.8	-1.5	2.1	1
9.835	0.633726	4.084884	9.188046	-4.9	-0.5	1.1	1
9.84	0.596448	4.194756	9.150768	-4.9	-0.4	0.3	1
9.845	0.596448	4.122162	9.040896	-5.1	0	0.3	1
9.85	0.55917	4.122162	9.115453	-5	0.3	0	1
9.855	0.55917	4.047606	9.223362	-4.9	0.6	0	1
9.86	0.55917	4.084884	9.078175	-5	1	-0.4	1
9.865	0.484614	4.047606	9.150768	-5.3	1	-0.7	1
9.87	0.447336	4.15944	9.115453	-4.9	1.1	-0.9	1
9.875	0.484614	4.122162	9.115453	-4.6	1.3	-1.2	1
9.88	0.521892	4.01229	9.188046	-3.9	1.2	-1	1
9.885	0.484614	4.01229	9.188046	-3.8	1.4	-1.1	1
9.89	0.484614	4.01229	9.150768	-3.7	1.4	-1.1	1
9.895	0.484614	3.975012	9.150768	-3.2	1.8	-1	1
9.9	0.410058	4.084884	9.115453	-2.8	1.8	-1.4	1
9.905	0.447336	3.900456	9.223362	-2.7	1.8	-1.4	1
9.91	0.410058	3.827862	9.115453	-2.5	1.5	-0.9	1
9.915	0.447336	3.827862	9.188046	-2.6	1.4	-0.7	1
9.92	0.447336	3.790584	9.223362	-1.8	1.6	-1.3	1
9.925	0.521892	3.86514	9.150768	-1.5	1.9	-1.1	1
9.93	0.484614	3.86514	9.150768	-1.1	1.8	-1.3	1
9.935	0.410058	3.900456	9.150768	-0.9	1.4	-1.8	1
9.94	0.484614	3.900456	9.188046	-0.9	1.7	-1.6	1
9.945	0.484614	3.975012	9.115453	-0.7	1.9	-1.4	1
9.95	0.447336	4.084884	9.115453	-0.7	1.6	-1.2	1
9.955	0.37278	4.047606	9.188046	-0.2	1.4	-1.3	1
9.96	0.447336	4.01229	9.188046	0	1.5	-1.6	1
9.965	0.447336	4.084884	9.150768	0.2	1.8	-0.8	1
9.97	0.447336	4.01229	9.188046	-0.3	1.2	-0.7	1
9.975	0.447336	4.047606	9.115453	-0.3	1.1	-0.9	1
9.98	0.410058	4.047606	9.150768	0	0.9	-1.4	1
9.985	0.410058	4.047606	9.078175	0.3	0.9	-1.3	1
9.99	0.37278	4.047606	9.078175	0.5	1.2	-1.1	1
[truncated: 7,053 more rows]
