# Supplementary material for: Real-Time Detection of Freezing Motions in Parkinson's Patients for Adaptive Gait Phase Synchronous Cueing
Source: Front Neurol. 2021 Dec 6;12:720516. doi: 10.3389/fneur.2021.720516 (PMC8685223; doi:10.3389/fneur.2021.720516)
Supplement: Supplementary file 2 [file Data_Sheet_2.zip › data/S15/S15_right_foot_trial_2.csv]

time	acc_x	acc_y	acc_z	gyr_x	gyr_y	gyr_z	FoG
0	-1.34397	5.740812	7.951986	0	0.7	-0.5	0
0.005	-1.34397	5.740812	7.989264	0.2	0.3	-0.4	0
0.01	-1.381248	5.740812	7.989264	0.2	0.3	-0.1	0
0.015	-1.381248	5.705496	7.91667	0.1	0.4	-0.1	0
0.02	-1.418526	5.705496	7.91667	0.1	0.4	-0.3	0
0.025	-1.418526	5.740812	7.989264	0	0.7	-0.4	0
0.03	-1.381248	5.77809	7.951986	0	0.2	-0.8	0
0.035	-1.418526	5.77809	7.91667	0.3	-0.2	0	0
0.04	-1.34397	5.740812	8.02458	0	0.1	0	0
0.045	-1.381248	5.815368	7.951986	-0.2	0	-0.3	0
0.05	-1.381248	5.77809	7.951986	0.3	0	-0.3	0
0.055	-1.381248	5.77809	7.91667	0.3	0	-0.7	0
0.06	-1.418526	5.77809	7.951986	0.1	0.1	-0.1	0
0.065	-1.381248	5.77809	7.951986	0	0	-0.5	0
0.07	-1.381248	5.740812	7.951986	0.2	0.3	-0.2	0
0.075	-1.381248	5.705496	8.02458	0.5	0.2	-0.5	0
0.08	-1.381248	5.740812	7.951986	0.1	0.2	-0.2	0
0.085	-1.381248	5.815368	7.951986	0.2	0.1	-0.2	0
0.09	-1.34397	5.740812	7.951986	0.2	0.2	-0.2	0
0.095	-1.306692	5.740812	7.951986	0.1	0.3	-0.5	0
0.1	-1.34397	5.705496	8.02458	0.2	-0.1	-0.5	0
0.105	-1.381248	5.77809	7.91667	0.2	0.2	-0.2	0
0.11	-1.34397	5.77809	7.951986	0.4	0.2	-0.5	0
0.115	-1.381248	5.740812	7.989264	0.5	0.7	-0.4	0
0.12	-1.381248	5.77809	8.02458	0	0.1	-0.2	0
0.125	-1.34397	5.740812	7.951986	-0.1	0	0.2	0
0.13	-1.34397	5.77809	7.951986	0	0.3	-0.2	0
0.135	-1.381248	5.740812	7.989264	0.1	0.3	-0.4	0
0.14	-1.381248	5.815368	7.989264	-0.2	0	-0.6	0
0.145	-1.381248	5.668218	7.951986	-0.2	0.4	-0.4	0
0.15	-1.381248	5.740812	7.951986	0.1	0.6	-0.4	0
0.155	-1.34397	5.740812	7.951986	0	0.5	-0.3	0
0.16	-1.34397	5.77809	7.91667	0	-0.4	-0.2	0
0.165	-1.381248	5.740812	7.989264	0.4	0.2	-0.2	0
0.17	-1.34397	5.705496	7.989264	0.4	0.4	-0.7	0
0.175	-1.418526	5.77809	7.91667	-0.2	-0.1	-0.5	0
0.18	-1.34397	5.740812	7.951986	0	0.1	-0.4	0
0.185	-1.381248	5.740812	7.91667	0.1	-0.1	-0.5	0
0.19	-1.381248	5.815368	7.989264	0.2	0.3	-0.2	0
0.195	-1.381248	5.77809	7.951986	0.1	-0.1	-0.2	0
0.2	-1.34397	5.77809	7.989264	0.4	0	-0.6	0
0.205	-1.381248	5.740812	7.989264	0	0.5	-0.6	0
0.21	-1.34397	5.77809	7.91667	0.2	0.4	-0.7	0
0.215	-1.381248	5.77809	7.951986	0.2	-0.2	-0.4	0
0.22	-1.381248	5.705496	7.989264	0.5	-0.1	-0.4	0
0.225	-1.34397	5.740812	7.951986	0.7	0.4	0	0
0.23	-1.418526	5.77809	7.951986	0.2	-0.1	-0.2	0
0.235	-1.381248	5.740812	7.91667	0.2	0.6	-0.5	0
0.24	-1.34397	5.815368	7.91667	0.2	0.6	-0.3	0
0.245	-1.34397	5.852646	7.951986	0.4	-0.2	-0.7	0
0.25	-1.381248	5.815368	7.951986	0.2	0	-0.7	0
0.255	-1.34397	5.852646	7.989264	0	0.7	-0.6	0
0.26	-1.34397	5.77809	7.951986	0	0.2	-0.6	0
0.265	-1.34397	5.77809	7.951986	-0.1	0.4	-0.4	0
0.27	-1.381248	5.77809	7.951986	-0.2	0.5	-0.5	0
0.275	-1.34397	5.77809	8.02458	-0.2	0.5	-0.4	0
0.28	-1.381248	5.740812	7.951986	-0.2	0.3	-0.7	0
0.285	-1.381248	5.815368	7.951986	0	0	-0.4	0
0.29	-1.418526	5.740812	7.951986	-0.1	0.2	-0.7	0
0.295	-1.381248	5.815368	7.951986	-0.2	0	-0.4	0
0.3	-1.381248	5.705496	7.989264	0	0	-0.2	0
0.305	-1.381248	5.740812	7.951986	0.1	0.4	-0.4	0
0.31	-1.418526	5.705496	7.989264	-0.3	0.8	-0.3	0
0.315	-1.34397	5.705496	7.989264	-0.2	0.3	-0.6	0
0.32	-1.34397	5.740812	7.951986	0	0.2	-0.7	0
0.325	-1.381248	5.77809	7.989264	0.2	0.1	-0.5	0
0.33	-1.418526	5.740812	7.91667	0	-0.1	-0.5	0
0.335	-1.381248	5.815368	7.951986	-0.1	0.4	-0.5	0
0.34	-1.381248	5.740812	7.91667	0.3	0.4	-0.6	0
0.345	-1.418526	5.740812	7.989264	0.1	0.4	-0.3	0
0.35	-1.381248	5.815368	7.951986	0	0.8	-0.7	0
0.355	-1.381248	5.77809	8.02458	-0.1	0.4	-0.3	0
0.36	-1.455804	5.77809	7.951986	0	0.4	-0.1	0
0.365	-1.381248	5.740812	7.989264	0	0.1	-0.3	0
0.37	-1.381248	5.668218	7.989264	0.1	0	-0.7	0
0.375	-1.34397	5.705496	7.951986	0	0.4	-0.5	0
0.38	-1.381248	5.77809	7.989264	-0.2	0.4	-0.4	0
0.385	-1.34397	5.740812	7.989264	0.4	0.1	-0.7	0
0.39	-1.34397	5.77809	7.989264	0.3	0.7	-0.6	0
0.395	-1.381248	5.740812	7.91667	0.3	0.8	-0.9	0
0.4	-1.381248	5.815368	8.02458	0.5	0.7	-0.7	0
0.405	-1.306692	5.705496	7.989264	0.4	0.5	-0.6	0
0.41	-1.381248	5.77809	7.951986	0	0.4	-0.7	0
0.415	-1.34397	5.705496	8.02458	0	0.2	-0.9	0
0.42	-1.34397	5.740812	8.061858	-0.3	-0.1	-0.5	0
0.425	-1.34397	5.740812	7.989264	0	0	-0.1	0
0.43	-1.381248	5.740812	7.989264	0.2	0.2	-0.3	0
0.435	-1.34397	5.705496	7.989264	0.2	0.7	-0.9	0
0.44	-1.381248	5.815368	7.989264	0	0.4	-0.5	0
0.445	-1.381248	5.815368	7.989264	0.4	0.4	-0.3	0
0.45	-1.34397	5.740812	8.02458	0.2	0.2	-0.3	0
0.455	-1.381248	5.815368	8.02458	-0.2	0.4	0	0
0.46	-1.381248	5.77809	8.02458	0.2	0	0	0
0.465	-1.34397	5.77809	7.989264	0.4	0.5	-0.8	0
0.47	-1.34397	5.740812	8.02458	0.3	0.7	-0.7	0
0.475	-1.418526	5.740812	7.91667	0.1	0.1	-0.3	0
0.48	-1.418526	5.705496	8.02458	-0.2	-0.7	-0.2	0
0.485	-1.418526	5.77809	7.951986	-0.4	0.5	-0.3	0
0.49	-1.381248	5.740812	7.951986	-0.1	0.8	-0.4	0
0.495	-1.306692	5.740812	7.989264	-0.3	0.4	-0.8	0
0.5	-1.34397	5.740812	7.951986	0	0.2	-0.6	0
0.505	-1.34397	5.740812	7.989264	0	0.4	-0.7	0
0.51	-1.381248	5.705496	8.02458	-0.1	0.4	-0.6	0
0.515	-1.34397	5.740812	7.989264	-0.4	1	-0.7	0
0.52	-1.381248	5.740812	7.951986	0.1	0	-0.8	0
0.525	-1.381248	5.77809	7.951986	0	0	-0.4	0
0.53	-1.381248	5.705496	7.951986	-0.3	0.4	-0.5	0
0.535	-1.418526	5.77809	7.951986	-0.2	0.4	-0.4	0
0.54	-1.34397	5.740812	7.951986	0.2	0.4	-0.2	0
0.545	-1.381248	5.740812	7.989264	-0.3	0.3	0	0
0.55	-1.418526	5.740812	7.951986	-0.2	0.4	-0.1	0
0.555	-1.34397	5.740812	7.989264	0.3	0.4	0	0
0.56	-1.34397	5.77809	8.061858	0.2	0.1	-0.2	0
0.565	-1.34397	5.815368	7.91667	0.1	0.2	-0.4	0
0.57	-1.34397	5.77809	8.02458	0	0.1	-0.3	0
0.575	-1.34397	5.740812	8.02458	0.1	-0.5	-0.1	0
0.58	-1.34397	5.740812	7.989264	-0.2	0.2	-0.4	0
0.585	-1.34397	5.815368	7.989264	-0.2	0.4	0	0
0.59	-1.381248	5.77809	7.989264	0.5	0.1	0	0
0.595	-1.306692	5.77809	7.91667	0.1	0.2	0	0
0.6	-1.34397	5.77809	8.02458	-0.1	0.7	-0.5	0
0.605	-1.34397	5.77809	7.989264	0	0.5	-0.3	0
0.61	-1.381248	5.77809	8.061858	0	0.3	-0.3	0
0.615	-1.381248	5.77809	7.989264	-0.2	0.3	-0.4	0
0.62	-1.34397	5.740812	8.02458	-0.3	0.2	-0.2	0
0.625	-1.381248	5.815368	7.951986	-0.4	0.7	-0.1	0
0.63	-1.34397	5.740812	7.951986	0	0.7	-0.6	0
0.635	-1.381248	5.668218	7.951986	-0.1	0.6	-0.9	0
0.64	-1.381248	5.740812	7.951986	-0.2	0.5	-1.1	0
0.645	-1.381248	5.77809	7.989264	0.4	0.5	-0.6	0
0.65	-1.381248	5.77809	7.951986	0.4	0.1	-0.8	0
0.655	-1.34397	5.740812	7.989264	0.1	0.2	0	0
0.66	-1.34397	5.77809	8.02458	0.1	0.4	-0.3	0
0.665	-1.34397	5.77809	7.91667	0.2	0.6	-0.5	0
0.67	-1.381248	5.740812	7.989264	0.3	0.4	-0.3	0
0.675	-1.381248	5.77809	7.879392	0.2	0.1	-0.5	0
0.68	-1.381248	5.77809	7.951986	0	-0.1	-0.4	0
0.685	-1.381248	5.77809	7.91667	-0.1	0.4	-0.5	0
0.69	-1.381248	5.77809	7.951986	0.3	0.4	-0.4	0
0.695	-1.34397	5.705496	7.989264	0.2	0.2	-0.8	0
0.7	-1.34397	5.740812	7.989264	0.1	0.8	-0.6	0
0.705	-1.381248	5.740812	8.134453	0.2	0.7	-0.7	0
0.71	-1.306692	5.705496	7.989264	0	0.6	-0.7	0
0.715	-1.418526	5.77809	7.951986	0	0.6	-0.7	0
0.72	-1.34397	5.815368	7.91667	0.1	0.9	-0.7	0
0.725	-1.34397	5.77809	7.951986	0	0.2	-0.7	0
0.73	-1.306692	5.740812	7.989264	0	0.1	-0.3	0
0.735	-1.381248	5.705496	7.989264	-0.1	0.3	-0.9	0
0.74	-1.34397	5.815368	7.91667	0.2	0.4	-0.2	0
0.745	-1.34397	5.77809	7.989264	-0.1	0.5	-0.4	0
0.75	-1.34397	5.77809	8.02458	-0.1	0	-0.7	0
0.755	-1.34397	5.740812	8.02458	-0.2	0.1	-0.7	0
0.76	-1.381248	5.815368	8.02458	0.2	0.2	-0.1	0
0.765	-1.381248	5.740812	8.02458	0.3	0.4	-0.7	0
0.77	-1.34397	5.815368	7.951986	0.1	0.2	-0.5	0
0.775	-1.34397	5.740812	7.989264	0.1	0.1	-0.2	0
0.78	-1.34397	5.705496	8.02458	0	0.2	-0.7	0
0.785	-1.418526	5.740812	7.989264	0	0.4	-0.4	0
0.79	-1.381248	5.705496	8.02458	-0.2	0.5	-0.2	0
0.795	-1.381248	5.77809	8.02458	-0.2	0.7	-0.3	0
0.8	-1.381248	5.77809	7.91667	0.3	0.9	-0.2	0
0.805	-1.381248	5.77809	7.951986	0	0.6	-0.4	0
0.81	-1.381248	5.77809	7.951986	0.1	0.8	-0.3	0
0.815	-1.381248	5.740812	8.02458	0	0.5	-0.4	0
0.82	-1.381248	5.740812	7.989264	0.3	0	-0.4	0
0.825	-1.34397	5.77809	7.91667	0.2	0	-0.2	0
0.83	-1.381248	5.77809	7.951986	0.2	0	-0.3	0
0.835	-1.34397	5.740812	7.951986	0.1	0.4	0	0
0.84	-1.34397	5.77809	7.951986	0.2	0.7	0.1	0
0.845	-1.381248	5.852646	8.061858	0.2	0.6	-0.8	0
0.85	-1.381248	5.740812	7.989264	0.3	0.7	-0.8	0
0.855	-1.34397	5.740812	7.989264	0.2	0.3	-0.7	0
0.86	-1.34397	5.77809	7.951986	0	0.4	-0.6	0
0.865	-1.381248	5.740812	7.951986	0.2	0.5	-0.4	0
0.87	-1.381248	5.740812	7.989264	0.2	0.7	-0.4	0
0.875	-1.34397	5.740812	7.91667	0.2	0.8	-1.1	0
0.88	-1.381248	5.77809	7.951986	0	0.3	-0.8	0
0.885	-1.34397	5.815368	7.951986	-0.2	0.4	-0.7	0
0.89	-1.381248	5.77809	7.989264	-0.3	0.4	-0.5	0
0.895	-1.34397	5.815368	7.951986	-0.2	0.3	-0.4	0
0.9	-1.34397	5.740812	8.02458	0	0	-0.5	0
0.905	-1.34397	5.77809	8.02458	-0.2	0.4	-0.9	0
0.91	-1.381248	5.740812	8.061858	0.3	0	-0.5	0
0.915	-1.381248	5.705496	8.02458	0	0.1	-0.2	0
0.92	-1.381248	5.852646	7.951986	0.3	0.4	0	0
0.925	-1.381248	5.77809	7.951986	0.2	0.1	-0.2	0
0.93	-1.381248	5.705496	7.989264	0.1	0.4	-0.3	0
0.935	-1.381248	5.740812	7.989264	0.2	0	-0.3	0
0.94	-1.34397	5.77809	7.91667	0.2	0.2	-0.4	0
0.945	-1.381248	5.705496	7.989264	0.1	0.2	0	0
0.95	-1.381248	5.77809	7.989264	0.1	0.3	0	0
0.955	-1.381248	5.740812	7.989264	0	0.2	0	0
0.96	-1.381248	5.740812	7.989264	0.2	0.2	-0.1	0
0.965	-1.418526	5.77809	8.02458	0	0.2	-0.3	0
0.97	-1.34397	5.668218	7.989264	0	0.2	-0.5	0
0.975	-1.34397	5.740812	7.989264	0	0	-0.2	0
0.98	-1.381248	5.740812	8.02458	0.2	0	-0.1	0
0.985	-1.381248	5.815368	7.951986	-0.3	0.2	-0.6	0
0.99	-1.381248	5.740812	7.951986	-0.2	0.4	-0.6	0
0.995	-1.34397	5.77809	8.02458	0	0.2	-0.4	0
1	-1.381248	5.740812	7.989264	0	0.3	-0.2	0
1.005	-1.34397	5.77809	7.989264	0.2	0.7	-0.7	0
1.01	-1.381248	5.740812	7.989264	0.1	0.3	-0.4	0
1.015	-1.34397	5.815368	7.989264	0.4	0.3	-0.1	0
1.02	-1.381248	5.77809	7.951986	0.4	0.2	-0.3	0
1.025	-1.34397	5.77809	7.989264	-0.2	0.8	0	0
1.03	-1.381248	5.705496	8.02458	-0.2	0.7	-0.3	0
1.035	-1.306692	5.77809	7.91667	0.1	0.7	-0.4	0
1.04	-1.34397	5.815368	7.989264	-0.4	0.6	-0.2	0
1.045	-1.34397	5.77809	8.02458	0.2	0.1	-0.4	0
1.05	-1.34397	5.77809	7.951986	0	0.5	-0.5	0
1.055	-1.34397	5.740812	7.951986	-0.2	0.4	-0.8	0
1.06	-1.418526	5.740812	7.989264	0	0	-0.2	0
1.065	-1.381248	5.77809	7.989264	0	0	-0.6	0
1.07	-1.381248	5.740812	7.951986	-0.2	0.3	-1.1	0
1.075	-1.34397	5.740812	7.951986	0	0	-0.6	0
1.08	-1.34397	5.705496	7.951986	0.6	-0.1	-0.5	0
1.085	-1.381248	5.740812	7.951986	0.3	0.6	0	0
1.09	-1.34397	5.77809	7.951986	0.2	0	0	0
1.095	-1.34397	5.740812	7.989264	-0.1	0.4	0	0
1.1	-1.381248	5.740812	8.02458	0.1	0.9	-0.2	0
1.105	-1.381248	5.77809	7.951986	0.2	0.4	-0.1	0
1.11	-1.34397	5.77809	8.02458	0	0	-0.2	0
1.115	-1.381248	5.740812	8.061858	-0.2	0.4	-0.8	0
1.12	-1.381248	5.77809	7.989264	0.1	0.3	-0.5	0
1.125	-1.381248	5.740812	7.951986	0.3	0.3	-0.9	0
1.13	-1.34397	5.740812	7.951986	0.4	0.5	-0.7	0
1.135	-1.34397	5.740812	7.951986	0	0.5	-0.3	0
1.14	-1.381248	5.705496	8.02458	0.2	0.2	-0.2	0
1.145	-1.306692	5.740812	7.989264	0.2	0.8	-0.2	0
1.15	-1.34397	5.77809	7.989264	0.4	0.2	-0.4	0
1.155	-1.34397	5.77809	7.951986	0.1	0.7	-0.4	0
1.16	-1.34397	5.740812	7.951986	0	0.2	-0.4	0
1.165	-1.381248	5.77809	8.061858	0	0.1	-0.4	0
1.17	-1.34397	5.740812	7.989264	0.1	0.3	-0.5	0
1.175	-1.381248	5.740812	7.951986	0	0.1	-0.6	0
1.18	-1.34397	5.705496	7.951986	0.2	0	-0.1	0
1.185	-1.381248	5.740812	7.951986	0	0.1	-0.4	0
1.19	-1.381248	5.740812	7.989264	0	0	-0.2	0
1.195	-1.34397	5.740812	7.951986	-0.2	0.1	-0.4	0
1.2	-1.34397	5.77809	7.989264	-0.1	0.2	-0.3	0
1.205	-1.381248	5.740812	7.91667	0.2	0.7	-0.1	0
1.21	-1.34397	5.705496	8.02458	0.3	0.3	-0.7	0
1.215	-1.381248	5.77809	7.989264	0.3	0.4	-0.7	0
1.22	-1.34397	5.740812	7.91667	0.3	0.4	-0.1	0
1.225	-1.34397	5.740812	7.951986	0	0.9	-0.1	0
1.23	-1.306692	5.705496	7.951986	0.3	0.8	-0.7	0
1.235	-1.381248	5.705496	7.989264	0	0.3	-1.1	0
1.24	-1.381248	5.77809	7.951986	0.1	0.3	-0.5	0
1.245	-1.381248	5.740812	7.989264	0.3	-0.2	-0.2	0
1.25	-1.381248	5.740812	8.02458	0	-0.1	-0.2	0
1.255	-1.381248	5.77809	7.91667	0.2	0.4	-0.2	0
1.26	-1.381248	5.740812	7.989264	0	0	0	0
1.265	-1.381248	5.740812	7.91667	0.2	0.3	-0.2	0
1.27	-1.381248	5.705496	7.951986	0.4	0.2	-0.8	0
1.275	-1.381248	5.77809	7.91667	0.4	0.2	0	0
1.28	-1.381248	5.77809	7.951986	0.3	0.2	-0.5	0
1.285	-1.34397	5.77809	7.989264	0.3	-0.2	-0.7	0
1.29	-1.34397	5.740812	7.989264	0	0.4	-0.2	0
1.295	-1.381248	5.77809	7.989264	0.3	1	-0.4	0
1.3	-1.381248	5.740812	7.989264	0.2	0.5	-0.2	0
1.305	-1.418526	5.740812	7.951986	0	-0.1	-0.4	0
1.31	-1.381248	5.705496	7.989264	-0.1	0.1	-0.4	0
1.315	-1.381248	5.815368	7.91667	0.1	0.2	-0.2	0
1.32	-1.381248	5.815368	7.951986	0	0.2	-0.5	0
1.325	-1.381248	5.815368	7.989264	0.2	0.1	-0.6	0
1.33	-1.381248	5.77809	7.989264	-0.1	0	-0.4	0
1.335	-1.418526	5.740812	8.02458	-0.3	0.5	-0.3	0
1.34	-1.34397	5.740812	7.951986	-0.6	0.7	-0.9	0
1.345	-1.306692	5.740812	7.951986	-0.2	0.6	-0.7	0
1.35	-1.34397	5.705496	7.91667	0.1	0.6	-0.6	0
1.355	-1.306692	5.77809	7.951986	0.2	0.4	-0.9	0
1.36	-1.381248	5.77809	7.91667	0	0.4	-0.4	0
1.365	-1.34397	5.77809	7.951986	0	0.2	-0.8	0
1.37	-1.34397	5.668218	8.02458	0	0.3	-0.3	0
1.375	-1.34397	5.740812	7.91667	0	0	-0.6	0
1.38	-1.381248	5.740812	7.91667	-0.4	-0.1	0	0
1.385	-1.418526	5.740812	7.989264	-0.2	0	0.1	0
1.39	-1.34397	5.77809	7.951986	-0.2	0.2	-0.4	0
1.395	-1.381248	5.77809	7.91667	-0.2	0.2	-0.4	0
1.4	-1.34397	5.77809	7.951986	-0.1	0.5	0	0
1.405	-1.34397	5.705496	8.02458	0.2	0	-0.4	0
1.41	-1.381248	5.705496	7.989264	0.3	0.2	-0.5	0
1.415	-1.34397	5.77809	7.91667	0.5	-0.4	-0.7	0
1.42	-1.418526	5.705496	7.951986	0.4	-0.2	-0.2	0
1.425	-1.381248	5.740812	7.951986	0.2	0.3	-0.4	0
1.43	-1.381248	5.668218	7.989264	0.3	0.4	-0.8	0
1.435	-1.381248	5.815368	7.989264	0.2	0.2	-0.5	0
1.44	-1.381248	5.77809	7.951986	0.2	0.4	-0.8	0
1.445	-1.34397	5.77809	7.91667	0.4	0	-0.2	0
1.45	-1.381248	5.77809	7.91667	0.6	0.3	-0.5	0
1.455	-1.34397	5.77809	7.989264	0.3	0.6	-0.4	0
1.46	-1.34397	5.77809	7.951986	0.2	0.2	-0.7	0
1.465	-1.34397	5.77809	7.989264	0.3	0	-0.6	0
1.47	-1.306692	5.740812	7.951986	0.2	0.1	-0.4	0
1.475	-1.34397	5.740812	7.951986	0.2	-0.1	-0.4	0
1.48	-1.34397	5.77809	7.989264	-0.2	-0.3	-0.2	0
1.485	-1.381248	5.852646	7.951986	-0.2	0.2	-0.4	0
1.49	-1.381248	5.740812	7.989264	0	0.4	-0.4	0
1.495	-1.381248	5.740812	8.02458	-0.2	0	-0.4	0
1.5	-1.381248	5.740812	7.989264	0.2	0.5	-0.5	0
1.505	-1.34397	5.740812	7.951986	0.4	0.7	-0.2	0
1.51	-1.381248	5.740812	7.91667	0.2	0	-0.4	0
1.515	-1.381248	5.77809	7.91667	0.2	0.2	-0.2	0
1.52	-1.34397	5.740812	7.989264	0	0.2	-0.7	0
1.525	-1.381248	5.815368	7.951986	0	0.2	-0.4	0
1.53	-1.34397	5.740812	7.951986	0	0.6	-0.1	0
1.535	-1.418526	5.815368	7.989264	0	0.4	-0.7	0
1.54	-1.381248	5.705496	7.951986	0	0.4	-0.5	0
1.545	-1.418526	5.705496	7.989264	0.2	0.5	-0.5	0
1.55	-1.34397	5.705496	7.989264	0.1	0.4	-0.3	0
1.555	-1.34397	5.77809	7.989264	-0.2	0.5	-0.5	0
1.56	-1.381248	5.77809	8.02458	0	0.2	-0.5	0
1.565	-1.381248	5.740812	7.989264	0.2	0	-0.4	0
1.57	-1.418526	5.740812	7.989264	0.2	0.2	-0.4	0
1.575	-1.418526	5.77809	7.989264	0	0.4	-0.4	0
1.58	-1.34397	5.815368	8.02458	0	0.1	-0.6	0
1.585	-1.34397	5.77809	7.951986	0.2	0.3	-0.2	0
1.59	-1.34397	5.740812	7.989264	0.1	0.6	-0.2	0
1.595	-1.34397	5.815368	7.989264	0.2	0.4	-0.3	0
1.6	-1.34397	5.77809	7.989264	-0.1	0.3	-0.6	0
1.605	-1.34397	5.740812	8.02458	-0.2	0.5	-0.8	0
1.61	-1.34397	5.815368	7.951986	0.1	0.4	-0.6	0
1.615	-1.381248	5.77809	8.02458	0.2	0.4	-0.7	0
1.62	-1.381248	5.705496	7.989264	0	0.5	-0.3	0
1.625	-1.381248	5.77809	7.989264	0.1	0.4	0	0
1.63	-1.418526	5.705496	7.989264	0.4	0.2	-0.4	0
1.635	-1.381248	5.815368	7.989264	0	0.2	-0.6	0
1.64	-1.455804	5.705496	7.951986	0.1	0.2	-0.4	0
1.645	-1.381248	5.815368	7.989264	0	0.7	-0.1	0
1.65	-1.34397	5.740812	7.989264	-0.1	1	-0.6	0
1.655	-1.34397	5.740812	7.951986	-0.2	1.1	-0.7	0
1.66	-1.381248	5.740812	7.951986	0.3	0.4	-0.2	0
1.665	-1.34397	5.77809	7.989264	0.4	0.4	-0.3	0
1.67	-1.34397	5.705496	8.02458	0	0.9	-0.8	0
1.675	-1.418526	5.815368	7.91667	0	0.7	-1.1	0
1.68	-1.418526	5.740812	7.91667	0.5	0	-0.9	0
1.685	-1.381248	5.740812	7.989264	0.3	0.1	-0.5	0
1.69	-1.381248	5.705496	7.989264	0	0.4	-0.6	0
1.695	-1.381248	5.740812	7.951986	-0.2	0.5	-0.6	0
1.7	-1.381248	5.668218	7.989264	0.2	0.6	-0.7	0
1.705	-1.381248	5.815368	7.951986	0.3	0.7	-1.1	0
1.71	-1.381248	5.740812	7.951986	-0.2	0.4	-1	0
1.715	-1.381248	5.77809	8.02458	-0.4	0.7	-1	0
1.72	-1.381248	5.740812	7.951986	0.1	0.7	-0.9	0
1.725	-1.418526	5.77809	7.91667	0.3	0.4	-0.4	0
1.73	-1.381248	5.740812	7.989264	0.4	0	-0.2	0
1.735	-1.34397	5.740812	7.989264	-0.5	0.2	-0.8	0
1.74	-1.34397	5.668218	7.951986	-0.4	0	-0.7	0
1.745	-1.381248	5.77809	7.951986	-0.2	0.5	-0.9	0
1.75	-1.381248	5.77809	7.951986	-0.2	0.7	-1	0
1.755	-1.34397	5.77809	7.91667	0	0.4	-0.8	0
1.76	-1.381248	5.77809	7.951986	0	0.4	-0.7	0
1.765	-1.34397	5.740812	7.989264	0	0	-0.2	0
1.77	-1.381248	5.705496	8.061858	-0.2	0.1	-0.7	0
1.775	-1.34397	5.77809	7.989264	-0.2	-0.1	-0.5	0
1.78	-1.381248	5.705496	8.02458	0.2	0	-0.4	0
1.785	-1.418526	5.815368	8.02458	0.2	0.7	-0.4	0
1.79	-1.34397	5.705496	7.989264	-0.2	0.8	-0.3	0
1.795	-1.381248	5.740812	7.91667	0	0.8	-0.1	0
1.8	-1.381248	5.740812	7.91667	0.2	1	-0.2	0
1.805	-1.381248	5.815368	7.989264	-0.1	0.7	-0.3	0
1.81	-1.34397	5.77809	8.02458	0	0.4	-0.9	0
1.815	-1.381248	5.740812	7.989264	0	0.4	-0.6	0
1.82	-1.381248	5.740812	7.989264	-0.1	0.2	-0.4	0
1.825	-1.34397	5.740812	7.989264	-0.2	0.1	-0.3	0
1.83	-1.381248	5.740812	7.951986	0	0.7	-0.7	0
1.835	-1.418526	5.740812	7.951986	0	0.4	-0.7	0
1.84	-1.381248	5.815368	7.951986	0.1	0.2	-0.4	0
1.845	-1.381248	5.852646	7.91667	0	0.5	-0.6	0
1.85	-1.418526	5.740812	7.989264	0.1	0.7	-0.5	0
1.855	-1.306692	5.740812	8.02458	-0.2	0.6	-0.2	0
1.86	-1.381248	5.705496	7.989264	0.4	0.2	-0.8	0
1.865	-1.34397	5.77809	7.989264	0.4	0	-0.8	0
1.87	-1.381248	5.77809	8.02458	0	0.1	-0.2	0
1.875	-1.381248	5.77809	7.879392	0	0.3	-0.2	0
1.88	-1.381248	5.740812	7.91667	0	0.4	-0.3	0
1.885	-1.381248	5.77809	7.989264	-0.3	0.9	0	0
1.89	-1.34397	5.77809	7.951986	-0.2	0.7	-0.4	0
1.895	-1.381248	5.705496	8.02458	0.1	0.2	-0.4	0
1.9	-1.34397	5.740812	7.951986	0	0.2	-0.9	0
1.905	-1.381248	5.815368	7.91667	-0.2	0.8	-0.7	0
1.91	-1.418526	5.77809	8.02458	-0.4	0.4	0	0
1.915	-1.418526	5.705496	8.02458	0	0.3	-0.2	0
1.92	-1.34397	5.77809	7.989264	0	0.3	-0.5	0
1.925	-1.381248	5.740812	7.91667	0.2	0	-0.2	0
1.93	-1.381248	5.740812	8.02458	-0.2	0.9	-0.2	0
1.935	-1.306692	5.705496	8.02458	-0.6	0.6	-0.3	0
1.94	-1.381248	5.705496	7.91667	-0.4	0.2	-0.7	0
1.945	-1.381248	5.77809	8.02458	-0.3	0.7	-0.7	0
1.95	-1.34397	5.740812	7.989264	0	0.9	-0.9	0
1.955	-1.381248	5.77809	7.989264	-0.2	0.6	-0.6	0
1.96	-1.381248	5.705496	8.02458	-0.1	0.7	-0.7	0
1.965	-1.34397	5.705496	7.989264	-0.2	1	-0.8	0
1.97	-1.34397	5.740812	7.951986	0.2	0.7	-0.5	0
1.975	-1.381248	5.77809	7.951986	0	0.6	-0.4	0
1.98	-1.381248	5.740812	8.02458	0.1	0.4	-0.5	0
1.985	-1.381248	5.705496	7.951986	0	0	-0.9	0
1.99	-1.381248	5.740812	7.91667	0	0	-0.6	0
1.995	-1.418526	5.705496	7.951986	-0.1	0.3	-0.7	0
2	-1.381248	5.740812	7.951986	0	0.7	-0.7	0
2.005	-1.418526	5.852646	7.951986	0.1	0.4	-0.3	0
2.01	-1.381248	5.705496	7.951986	0.5	0.4	-0.5	0
2.015	-1.34397	5.77809	7.879392	0.2	0	-0.5	0
2.02	-1.418526	5.740812	7.989264	0.4	0.2	-0.4	0
2.025	-1.455804	5.77809	7.989264	0.3	0.6	-0.7	0
2.03	-1.381248	5.740812	7.989264	0.2	0.7	-0.4	0
2.035	-1.381248	5.740812	7.951986	0.2	0.2	-0.2	0
2.04	-1.455804	5.815368	7.91667	0.3	0	-0.4	0
2.045	-1.381248	5.77809	7.951986	0	0.4	-0.6	0
2.05	-1.381248	5.705496	7.951986	0.2	0.4	-0.7	0
2.055	-1.418526	5.77809	7.989264	0.2	0.4	-0.4	0
2.06	-1.381248	5.705496	7.989264	-0.2	0.7	-0.2	0
2.065	-1.381248	5.77809	7.951986	-0.2	0.6	-0.4	0
2.07	-1.381248	5.740812	7.989264	0	0.4	-0.2	0
2.075	-1.381248	5.815368	7.91667	0.3	0.5	-0.3	0
2.08	-1.381248	5.77809	7.989264	0.4	1.1	-0.7	0
2.085	-1.381248	5.740812	7.91667	0.3	0.8	-0.5	0
2.09	-1.381248	5.77809	7.951986	-0.2	0.7	-0.7	0
2.095	-1.34397	5.77809	7.989264	-0.2	0.9	-1	0
2.1	-1.34397	5.705496	7.951986	-0.4	0.9	-0.7	0
2.105	-1.381248	5.77809	7.91667	-0.3	0.4	-0.3	0
2.11	-1.34397	5.740812	7.951986	-0.2	0.2	-0.1	0
2.115	-1.381248	5.740812	7.91667	0	0.6	-0.6	0
2.12	-1.381248	5.740812	7.989264	0.4	0.5	-0.4	0
2.125	-1.381248	5.77809	7.989264	0.2	0.7	-0.6	0
2.13	-1.34397	5.668218	8.061858	-0.2	1.6	-0.7	0
2.135	-1.381248	5.77809	7.951986	0	0.6	-0.8	0
2.14	-1.381248	5.740812	7.951986	0	0.5	-0.4	0
2.145	-1.418526	5.740812	7.951986	-0.3	0.6	-0.2	0
2.15	-1.381248	5.740812	7.989264	0	0.3	-0.4	0
2.155	-1.381248	5.77809	7.951986	0.1	0.1	-0.9	0
2.16	-1.381248	5.740812	7.91667	-0.1	0.5	-0.2	0
2.165	-1.381248	5.77809	7.91667	0.2	0.7	-0.7	0
2.17	-1.381248	5.740812	7.91667	0.1	0.7	-1	0
2.175	-1.381248	5.77809	7.951986	-0.2	0.6	-0.4	0
2.18	-1.418526	5.77809	7.989264	0.1	0.4	-0.2	0
2.185	-1.418526	5.740812	7.91667	0.2	0.5	-0.2	0
2.19	-1.381248	5.77809	7.951986	0.3	0.4	-0.8	0
2.195	-1.381248	5.77809	7.989264	0	0.1	-0.7	0
2.2	-1.381248	5.77809	8.061858	0	0.2	-0.7	0
2.205	-1.34397	5.705496	8.02458	-0.2	0.4	-0.1	0
2.21	-1.418526	5.740812	7.951986	0.3	0.2	-0.3	0
2.215	-1.381248	5.740812	8.02458	-0.2	0.2	-0.4	0
2.22	-1.381248	5.77809	7.989264	0.2	0.7	0	0
2.225	-1.381248	5.77809	8.02458	-0.1	0.1	0	0
2.23	-1.381248	5.77809	7.989264	0.1	0	-0.4	0
2.235	-1.381248	5.77809	7.989264	0	0	-1	0
2.24	-1.381248	5.77809	7.951986	-0.4	0	-0.9	0
2.245	-1.34397	5.815368	7.951986	0	0.4	-0.4	0
2.25	-1.418526	5.77809	7.989264	0	0.4	-0.3	0
2.255	-1.34397	5.740812	7.91667	0.1	1.1	0	0
2.26	-1.34397	5.740812	7.951986	0	0.6	-0.7	0
2.265	-1.381248	5.740812	8.02458	0.2	0.4	-0.6	0
2.27	-1.381248	5.705496	7.989264	0.4	0.2	-0.7	0
2.275	-1.418526	5.77809	7.879392	0.3	0.4	-0.2	0
2.28	-1.418526	5.77809	7.91667	0.3	-0.5	-0.2	0
2.285	-1.381248	5.740812	7.989264	-0.1	0.1	-0.5	0
2.29	-1.381248	5.705496	7.951986	0	0.3	-0.2	0
2.295	-1.381248	5.77809	7.91667	0.6	0.2	-0.7	0
2.3	-1.381248	5.740812	7.989264	0.2	0.4	-0.7	0
2.305	-1.418526	5.740812	7.91667	0.2	0.7	-0.6	0
2.31	-1.418526	5.740812	7.91667	0.2	0.8	-0.9	0
2.315	-1.418526	5.77809	7.951986	0	0.4	-0.4	0
2.32	-1.418526	5.740812	7.951986	0.1	0	-0.5	0
2.325	-1.381248	5.705496	7.951986	-0.2	0.1	-0.4	0
2.33	-1.455804	5.77809	7.951986	0	0.1	-0.9	0
2.335	-1.381248	5.705496	7.951986	0.3	0.4	-0.7	0
2.34	-1.34397	5.705496	7.951986	0	0.6	-0.4	0
2.345	-1.34397	5.740812	7.91667	0	0.6	-0.7	0
2.35	-1.418526	5.77809	7.951986	0.2	0.2	-0.5	0
2.355	-1.381248	5.77809	7.989264	0	0	-0.8	0
2.36	-1.34397	5.815368	7.91667	0	0	-0.5	0
2.365	-1.34397	5.77809	7.951986	0	0.3	-1	0
2.37	-1.381248	5.77809	7.951986	0.1	0.2	-0.4	0
2.375	-1.34397	5.740812	7.989264	0.3	0.5	-0.1	0
2.38	-1.418526	5.740812	7.989264	0.1	0.2	-0.3	0
2.385	-1.418526	5.740812	7.951986	0.2	0.4	-0.2	0
2.39	-1.381248	5.740812	7.989264	0	0.7	-0.4	0
2.395	-1.381248	5.740812	7.951986	0.1	0.1	-0.2	0
2.4	-1.34397	5.77809	7.989264	0.1	0.2	0	0
2.405	-1.34397	5.77809	7.989264	-0.1	0.6	-0.1	0
2.41	-1.381248	5.77809	7.91667	0.1	0.7	-0.1	0
2.415	-1.34397	5.77809	7.989264	0.6	0.1	0	0
2.42	-1.381248	5.740812	8.02458	0.2	0	-0.4	0
2.425	-1.418526	5.740812	7.91667	0	-0.3	-0.8	0
2.43	-1.418526	5.705496	7.951986	0	-0.2	-0.3	0
2.435	-1.381248	5.740812	7.951986	0.2	0.2	-0.2	0
2.44	-1.34397	5.740812	7.91667	0	0.4	-0.5	0
2.445	-1.34397	5.815368	7.91667	-0.2	0.1	-0.2	0
2.45	-1.381248	5.815368	7.951986	0	0.1	-0.1	0
2.455	-1.381248	5.815368	7.951986	0.2	0.4	-0.4	0
2.46	-1.381248	5.77809	7.91667	0.4	0	-0.4	0
2.465	-1.381248	5.77809	7.91667	0.4	0.9	-0.7	0
2.47	-1.381248	5.668218	8.02458	0.4	0.7	-0.2	0
2.475	-1.381248	5.77809	7.989264	0.4	0.7	-0.5	0
2.48	-1.381248	5.77809	7.951986	0.4	0.3	-0.2	0
2.485	-1.381248	5.815368	7.951986	0	0.4	-0.4	0
2.49	-1.381248	5.815368	7.91667	0	-0.2	-0.7	0
2.495	-1.418526	5.815368	7.989264	0	0.1	-0.4	0
2.5	-1.34397	5.852646	7.989264	-0.1	0.3	-0.6	0
2.505	-1.381248	5.815368	7.989264	-0.2	0.5	-0.8	0
2.51	-1.381248	5.77809	7.951986	-0.1	0.8	-0.7	0
2.515	-1.381248	5.815368	7.951986	-0.3	0.3	-0.7	0
2.52	-1.381248	5.77809	7.951986	0.2	0.9	-0.4	0
2.525	-1.418526	5.77809	7.951986	0.2	1.1	-0.4	0
2.53	-1.381248	5.740812	7.989264	0.2	0	-0.5	0
2.535	-1.381248	5.705496	7.951986	0.1	0.2	-0.4	0
2.54	-1.381248	5.740812	8.02458	0.4	0	-0.7	0
2.545	-1.34397	5.77809	7.951986	0.4	0.4	-0.9	0
2.55	-1.381248	5.740812	7.989264	0.3	0.6	-0.4	0
2.555	-1.381248	5.77809	8.02458	0	0.7	-0.3	0
2.56	-1.381248	5.815368	7.989264	-0.1	0.4	-0.7	0
2.565	-1.381248	5.740812	8.02458	-0.1	0	-0.2	0
2.57	-1.418526	5.740812	8.02458	-0.2	0	-0.2	0
2.575	-1.455804	5.77809	7.91667	0.2	0.3	-0.3	0
2.58	-1.418526	5.77809	7.989264	0.4	0	-0.3	0
2.585	-1.381248	5.77809	7.989264	0.4	-0.2	-0.4	0
2.59	-1.418526	5.740812	7.989264	0.5	0.5	-0.1	0
2.595	-1.381248	5.668218	7.989264	0	0.2	0.2	0
2.6	-1.34397	5.740812	7.951986	0	0	-0.2	0
2.605	-1.381248	5.77809	7.951986	0.1	0.2	-0.5	0
2.61	-1.34397	5.740812	7.951986	0.2	0.3	-0.4	0
2.615	-1.34397	5.77809	7.91667	0.4	0.6	-0.2	0
2.62	-1.381248	5.77809	7.91667	0.3	0.1	-0.2	0
2.625	-1.381248	5.77809	7.989264	0	0.2	-0.3	0
2.63	-1.418526	5.852646	7.989264	-0.2	0.1	-0.4	0
2.635	-1.381248	5.77809	7.989264	-0.1	0	-0.5	0
2.64	-1.418526	5.740812	7.951986	0	0.1	-0.4	0
2.645	-1.381248	5.77809	7.951986	0.2	0	-0.5	0
2.65	-1.381248	5.815368	7.951986	0	0.4	-0.2	0
2.655	-1.34397	5.740812	7.989264	0	0.7	-0.3	0
2.66	-1.418526	5.77809	7.951986	0.3	0.9	-0.4	0
2.665	-1.418526	5.815368	7.989264	0.2	0.5	-0.7	0
2.67	-1.381248	5.77809	7.951986	0.3	0.3	-0.6	0
2.675	-1.381248	5.77809	7.951986	0.2	0.2	-0.4	0
2.68	-1.34397	5.77809	7.951986	-0.1	0.5	-0.7	0
2.685	-1.418526	5.77809	7.951986	-0.2	0.5	-0.4	0
2.69	-1.34397	5.705496	8.02458	-0.2	0	-0.7	0
2.695	-1.381248	5.740812	7.951986	0	0.4	-0.3	0
2.7	-1.381248	5.740812	7.989264	0.2	0.6	-0.6	0
2.705	-1.34397	5.77809	7.989264	-0.1	0.1	-0.5	0
2.71	-1.34397	5.668218	7.989264	-0.2	0.6	-0.2	0
2.715	-1.418526	5.77809	8.02458	-0.2	0.2	-0.2	0
2.72	-1.34397	5.740812	8.061858	-0.2	1	0	0
2.725	-1.34397	5.740812	8.02458	0	1.1	-0.1	0
2.73	-1.381248	5.77809	8.02458	-0.3	0.9	-0.7	0
2.735	-1.381248	5.740812	7.951986	0.1	-0.1	-0.4	0
2.74	-1.381248	5.740812	7.989264	0.2	0	-0.5	0
2.745	-1.418526	5.77809	7.879392	0.4	0.5	-0.6	0
2.75	-1.381248	5.668218	7.951986	0.4	0	-0.9	0
2.755	-1.381248	5.740812	7.91667	0.4	0	-0.2	0
2.76	-1.381248	5.705496	7.951986	-0.2	0.2	-0.7	0
2.765	-1.34397	5.705496	8.02458	-0.4	0.3	-0.5	0
2.77	-1.34397	5.705496	7.989264	0	0.4	-0.6	0
2.775	-1.381248	5.77809	7.951986	-0.2	0.9	-0.8	0
2.78	-1.34397	5.740812	7.951986	0	0.6	-0.4	0
2.785	-1.381248	5.77809	7.951986	0	0.1	-0.9	0
2.79	-1.381248	5.740812	7.951986	-0.1	0.4	-0.7	0
2.795	-1.381248	5.740812	7.989264	-0.2	0.4	-0.4	0
2.8	-1.381248	5.815368	7.951986	0.1	0.3	-0.7	0
2.805	-1.418526	5.77809	7.91667	-0.1	0.5	-0.4	0
2.81	-1.34397	5.668218	8.02458	0	0.2	-0.2	0
2.815	-1.381248	5.815368	7.91667	0.3	0.1	-0.2	0
2.82	-1.418526	5.815368	8.02458	0	0.4	-0.3	0
2.825	-1.381248	5.77809	7.951986	0	0.2	-0.4	0
2.83	-1.381248	5.740812	7.951986	0	0.2	-0.2	0
2.835	-1.381248	5.77809	7.951986	0	0.7	0	0
2.84	-1.381248	5.77809	7.951986	0	0.9	-0.1	0
2.845	-1.381248	5.740812	7.91667	0.2	0.3	-0.4	0
2.85	-1.381248	5.740812	8.061858	0	0.6	0.1	0
2.855	-1.381248	5.740812	7.951986	-0.1	0.7	-0.3	0
2.86	-1.34397	5.77809	7.951986	-0.1	0.4	-0.7	0
2.865	-1.34397	5.740812	7.91667	-0.2	0.2	-0.4	0
2.87	-1.381248	5.668218	8.02458	-0.2	0.5	-0.4	0
2.875	-1.381248	5.77809	7.879392	-0.1	0.2	-0.3	0
2.88	-1.418526	5.77809	7.91667	0.1	0.3	-0.6	0
2.885	-1.418526	5.815368	7.91667	0.4	0.5	-0.5	0
2.89	-1.381248	5.740812	7.91667	0.3	0.2	-0.7	0
2.895	-1.418526	5.852646	7.951986	0.1	0	-0.4	0
2.9	-1.381248	5.705496	7.989264	0.4	0.3	-0.3	0
2.905	-1.381248	5.740812	7.951986	0.4	0.6	0	0
2.91	-1.418526	5.77809	7.989264	0	0.8	0	0
2.915	-1.381248	5.77809	7.951986	0	0.5	-0.4	0
2.92	-1.381248	5.77809	7.91667	-0.3	0.2	-0.7	0
2.925	-1.455804	5.740812	7.951986	-0.3	0	-0.5	0
2.93	-1.381248	5.815368	7.951986	0.1	0.7	-0.3	0
2.935	-1.34397	5.740812	7.951986	0.4	1.1	-0.3	0
2.94	-1.381248	5.705496	7.951986	0	0.4	-0.4	0
2.945	-1.418526	5.740812	7.989264	-0.1	0.4	-0.5	0
2.95	-1.418526	5.740812	8.097175	0	0	-0.4	0
2.955	-1.381248	5.740812	7.91667	0	0	-0.2	0
2.96	-1.381248	5.77809	7.91667	0	0.6	-0.6	0
2.965	-1.381248	5.77809	7.91667	-0.3	0.6	0	0
2.97	-1.418526	5.740812	7.989264	-0.2	0.6	-0.1	0
2.975	-1.381248	5.705496	7.91667	-0.2	0.1	-0.6	0
2.98	-1.381248	5.740812	7.951986	-0.1	0.7	-0.7	0
2.985	-1.418526	5.77809	7.91667	-0.2	0.4	-1	0
2.99	-1.381248	5.77809	7.91667	-0.2	0.2	-0.7	0
2.995	-1.34397	5.77809	7.951986	0	0.7	-0.4	0
3	-1.381248	5.740812	7.989264	0	0.6	-0.9	0
3.005	-1.381248	5.77809	7.91667	-0.2	0.3	-1	0
3.01	-1.381248	5.740812	7.989264	-0.2	0.6	-0.7	0
3.015	-1.381248	5.705496	7.989264	-0.2	0.2	-0.9	0
3.02	-1.34397	5.740812	7.989264	0	0.1	-0.2	0
3.025	-1.418526	5.705496	7.951986	0.3	0.2	-0.6	0
3.03	-1.381248	5.740812	8.02458	0	0.6	-0.6	0
3.035	-1.381248	5.740812	7.951986	0.2	0.9	-1.1	0
3.04	-1.381248	5.77809	8.061858	-0.2	0.5	-0.7	0
3.045	-1.455804	5.740812	7.989264	-0.3	0.4	-0.2	0
3.05	-1.455804	5.740812	7.989264	-0.2	0.4	-0.4	0
3.055	-1.381248	5.705496	7.951986	-0.4	0.7	-0.6	0
3.06	-1.34397	5.705496	7.951986	0	0.4	-0.4	0
3.065	-1.418526	5.815368	7.951986	0	0.6	-0.1	0
3.07	-1.418526	5.705496	7.951986	0.2	0.4	-0.8	0
3.075	-1.455804	5.740812	7.951986	-0.2	0.1	-0.3	0
3.08	-1.381248	5.77809	7.951986	-0.2	0.2	-0.4	0
3.085	-1.418526	5.815368	7.989264	-0.2	0.4	-1	0
3.09	-1.381248	5.77809	7.91667	-0.2	0.2	-0.7	0
3.095	-1.381248	5.77809	7.951986	0	0.5	-0.4	0
3.1	-1.381248	5.740812	7.951986	0.2	0.5	-0.4	0
3.105	-1.418526	5.77809	7.989264	0.2	0.1	0	0
3.11	-1.381248	5.740812	7.951986	0.3	0.1	0	0
3.115	-1.381248	5.63094	7.844076	0	0.7	-0.4	0
3.12	-1.381248	5.77809	8.169768	0.3	0.2	-0.8	0
3.125	-1.34397	5.92524	8.02458	0.7	0	-0.4	0
3.13	-1.418526	5.852646	7.879392	0.7	0.4	0	0
3.135	-1.418526	5.740812	7.844076	0.5	0.3	-0.4	0
3.14	-1.418526	5.815368	7.989264	0.2	0.7	-0.3	0
3.145	-1.34397	5.740812	7.951986	-0.2	0.6	-0.4	0
3.15	-1.269414	5.63094	7.989264	-0.3	0.7	-0.2	0
3.155	-1.34397	5.740812	8.061858	-0.1	0.5	-0.4	0
3.16	-1.381248	5.815368	7.951986	0	0.6	-0.3	0
3.165	-1.381248	5.77809	7.951986	0	0.7	-0.4	0
3.17	-1.34397	5.705496	7.951986	-0.2	0.5	-0.7	0
3.175	-1.418526	5.705496	7.989264	-0.1	0.6	-0.5	0
3.18	-1.455804	5.705496	7.989264	0.1	0.6	-0.3	0
3.185	-1.418526	5.77809	7.989264	0.1	0.7	-0.6	0
3.19	-1.418526	5.740812	7.989264	-0.2	0.7	-0.5	0
3.195	-1.418526	5.77809	7.91667	0.2	0	-0.3	0
3.2	-1.418526	5.740812	7.951986	0.4	0.4	-0.4	0
3.205	-1.306692	5.815368	8.02458	-0.2	0.6	-0.7	0
3.21	-1.34397	5.740812	7.951986	0.2	0.7	-0.5	0
3.215	-1.34397	5.705496	7.879392	0.2	0.2	-0.4	0
3.22	-1.381248	5.77809	7.989264	0.2	0.9	-0.6	0
3.225	-1.418526	5.815368	7.989264	0.7	0.7	-0.9	0
3.23	-1.306692	5.77809	8.02458	0.5	0.5	-1.4	0
3.235	-1.306692	5.705496	7.91667	0	0.1	-1	0
3.24	-1.418526	5.815368	7.951986	-0.1	0.6	-0.9	0
3.245	-1.455804	5.815368	8.02458	-0.1	0.5	-0.7	0
3.25	-1.381248	5.77809	7.951986	0.1	0.9	-1	0
3.255	-1.418526	5.815368	7.989264	0	1.1	-0.9	0
3.26	-1.418526	5.77809	8.02458	0.4	0.9	-0.8	0
3.265	-1.418526	5.705496	8.02458	0.4	0.9	-0.7	0
3.27	-1.381248	5.740812	7.989264	0.3	0.8	-0.7	0
3.275	-1.381248	5.740812	7.989264	0.4	0.8	-1.1	0
3.28	-1.34397	5.705496	7.91667	0	1.4	-1.1	0
3.285	-1.418526	5.77809	7.951986	0.5	1.1	-0.9	0
3.29	-1.418526	5.815368	7.951986	0.4	1.1	-0.9	0
3.295	-1.381248	5.815368	7.951986	0.2	1	-1.1	0
3.3	-1.418526	5.77809	7.951986	0	1	-1.1	0
3.305	-1.455804	5.77809	8.061858	-0.2	1.2	-1	0
3.31	-1.418526	5.740812	7.989264	-0.5	1.2	-1.1	0
3.315	-1.455804	5.77809	7.989264	-0.4	1.1	-0.9	0
3.32	-1.381248	5.740812	8.02458	-0.5	1.1	-0.7	0
3.325	-1.455804	5.740812	8.02458	-0.2	1.4	-0.7	0
3.33	-1.418526	5.77809	8.02458	0	0.9	-1.1	0
3.335	-1.455804	5.77809	7.879392	0.3	0.5	-1.1	0
3.34	-1.493082	5.77809	7.951986	0.5	0	-0.2	0
3.345	-1.34397	5.77809	8.02458	0.9	0.6	0	0
3.35	-1.381248	5.740812	7.989264	0.7	0.7	-0.7	0
3.355	-1.381248	5.815368	7.879392	0.5	1.3	-0.4	0
3.36	-1.34397	5.77809	7.989264	0.5	1.1	-0.8	0
3.365	-1.418526	5.740812	7.951986	0.5	0.9	-0.9	0
3.37	-1.455804	5.77809	7.989264	0.3	0.4	-1	0
3.375	-1.493082	5.668218	7.951986	0.4	0.7	-1.1	0
3.38	-1.269414	5.77809	8.02458	0.7	0.5	-1.4	0
3.385	-1.15758	5.740812	7.989264	0	0.7	-2.3	0
3.39	-1.232136	5.815368	7.989264	-0.3	1.1	-1.6	0
3.395	-1.455804	5.852646	8.02458	-0.2	1.8	-2	0
3.4	-1.567638	5.740812	7.951986	-0.4	2.1	-1.6	0
3.405	-1.493082	5.815368	7.91667	-1.1	1.7	-1.8	0
3.41	-1.34397	5.815368	7.91667	-1.5	1.8	-2.1	0
3.415	-1.381248	5.815368	7.91667	-1.5	1.2	-1.8	0
3.42	-1.418526	5.815368	7.989264	-1.6	1.5	-1.6	0
3.425	-1.493082	5.705496	7.989264	-1.8	1.6	-1.4	0
3.43	-1.455804	5.593662	7.989264	-1.6	1.6	-1.7	0
3.435	-1.455804	5.705496	8.02458	-1.4	1.7	-1.4	0
3.44	-1.418526	5.77809	7.951986	-0.7	1.9	-1.4	0
3.445	-1.381248	5.815368	8.061858	-0.7	1.8	-1.5	0
3.45	-1.34397	5.740812	7.989264	-0.5	2.3	-1.1	0
3.455	-1.34397	5.815368	7.989264	-0.7	2.1	-1.3	0
3.46	-1.34397	5.815368	7.989264	-1	2.2	-0.9	0
3.465	-1.418526	5.77809	7.989264	-0.7	2	-1.6	0
3.47	-1.418526	5.815368	7.951986	-0.7	1.9	-1.4	0
3.475	-1.381248	5.77809	7.951986	-0.6	2	-0.8	0
3.48	-1.455804	5.77809	7.989264	-0.4	2.2	-1.3	0
3.485	-1.53036	5.740812	7.989264	-0.7	1.9	-1.6	0
3.49	-1.567638	5.740812	7.91667	0	2.3	-1.8	0
3.495	-1.493082	5.77809	7.91667	-0.4	2.3	-1.3	0
3.5	-1.493082	5.740812	7.951986	-0.8	2.1	-1.6	0
3.505	-1.455804	5.705496	7.91667	-1.2	2.3	-1.1	0
3.51	-1.493082	5.668218	7.989264	-0.9	2.6	-1.1	0
3.515	-1.455804	5.740812	7.989264	-1.6	2.7	-1.1	0
3.52	-1.418526	5.705496	7.951986	-2	2.5	-1.4	0
3.525	-1.455804	5.77809	8.02458	-2	2.1	-1.4	0
3.53	-1.381248	5.740812	8.097175	-2.4	2.2	-1.2	0
3.535	-1.34397	5.740812	8.02458	-2.1	2.9	-1.4	0
3.54	-1.418526	5.815368	7.989264	-2.1	3.5	-1.5	0
3.545	-1.455804	5.852646	7.951986	-1.9	3	-1.4	0
3.55	-1.493082	5.889924	8.097175	-2.5	3.2	-1.4	0
3.555	-1.455804	5.852646	7.951986	-2.9	3.2	-1.4	0
3.56	-1.381248	5.852646	7.91667	-3	2.9	-1.1	0
3.565	-1.418526	5.852646	7.91667	-3.1	2.5	-1.1	0
3.57	-1.381248	5.889924	7.989264	-3.2	2.8	-0.6	0
3.575	-1.381248	5.92524	7.951986	-3	3.2	-0.4	0
3.58	-1.34397	5.92524	7.806798	-2.8	3.7	0.2	0
3.585	-1.418526	5.999796	7.771482	-2	4.7	0.4	0
3.59	-1.381248	6.184224	7.951986	-1.7	4.4	1.1	0
3.595	-1.381248	6.184224	7.844076	-1.6	4.3	2.1	0
3.6	-1.232136	6.146946	7.589016	-1.7	4.8	2.5	0
3.605	-1.269414	6.36669	7.516422	-1.7	4.4	2.7	0
3.61	-1.081062	6.51384	7.481106	-1	3.7	3.3	0
3.615	-1.043784	6.441247	7.481106	-0.9	3.7	3.8	0
3.62	-1.11834	6.551118	7.408512	-0.4	4.5	3.7	0
3.625	-1.11834	6.698268	7.443828	-0.6	5.3	4.2	0
3.63	-1.081062	6.662952	7.226046	-0.5	4.5	4	0
3.635	-1.081062	6.698268	7.153452	-0.4	5.2	3.9	0
3.64	-1.043784	6.662952	7.008264	0	6	4.3	0
3.645	-1.15758	6.735546	7.080858	0.7	4.9	4.9	0
3.65	-1.15758	6.698268	7.153452	1.1	4.6	5.6	0
3.655	-1.194858	6.662952	7.080858	2	4.2	5.3	0
3.66	-1.194858	6.551118	6.970986	3	4.2	4.9	0
3.665	-1.194858	6.551118	7.043581	4.4	3.5	5.2	0
3.67	-1.269414	6.588396	7.116174	5.8	3	5	0
3.675	-1.418526	6.588396	7.226046	6.7	3.1	5.1	0
3.68	-1.455804	6.588396	7.226046	7.9	2.5	4.6	0
3.685	-1.493082	6.51384	7.29864	8.7	1.2	4.8	0
3.69	-1.567638	6.588396	7.371234	9.5	1.5	4.8	0
3.695	-1.53036	6.51384	7.408512	10.2	1	3.9	0
3.7	-1.455804	6.441247	7.29864	11.1	0.4	3.5	0
3.705	-1.455804	6.441247	7.335918	11.8	-0.4	3.3	0
3.71	-1.455804	6.441247	7.226046	13	-1.2	3.6	0
3.715	-1.418526	6.478524	7.263324	13.8	-0.9	3.6	0
3.72	-1.381248	6.51384	7.263324	16.3	-0.7	3.9	0
3.725	-1.34397	6.551118	7.188768	17	-0.9	4.2	0
3.73	-1.34397	6.662952	7.335918	18.2	-0.7	4.6	0
3.735	-1.269414	6.662952	7.371234	19.1	-0.4	5.6	0
3.74	-1.306692	6.625674	7.29864	19.1	-0.6	5.8	0
3.745	-1.306692	6.588396	7.263324	19.5	-0.6	5.6	0
3.75	-1.306692	6.698268	7.335918	20.1	-0.7	5.9	0
3.755	-1.34397	6.735546	7.226046	20.8	0.2	6.2	0
3.76	-1.381248	6.772824	7.29864	21.4	1.6	6.5	0
3.765	-1.34397	6.772824	7.443828	21.3	1.5	7.1	0
3.77	-1.455804	6.735546	7.481106	20.7	1.5	7.9	0
3.775	-1.418526	6.735546	7.29864	20	1.2	7.9	0
3.78	-1.455804	6.698268	7.29864	19.7	1.3	8.3	0
3.785	-1.381248	6.735546	7.263324	19.6	2.5	8.8	0
3.79	-1.493082	6.588396	7.153452	19	3.5	9.2	0
3.795	-1.567638	6.51384	7.226046	19.6	3.2	9.5	0
3.8	-1.679472	6.588396	7.443828	19.1	3.2	9.3	0
3.805	-1.71675	6.625674	7.263324	18.4	2.9	9.9	0
3.81	-1.71675	6.403968	7.335918	17.9	2.6	9.5	0
3.815	-1.71675	6.51384	7.371234	17.9	2.8	9.1	0
3.82	-1.90314	6.551118	7.408512	17.8	2.3	8.8	0
3.825	-1.90314	6.441247	7.335918	17	2.2	8.6	0
3.83	-2.014974	6.294096	7.371234	17	0.9	8.5	0
3.835	-1.977696	6.21954	7.516422	16.9	-0.1	7.8	0
3.84	-1.940418	6.256818	7.5537	16.7	-0.9	6.7	0
3.845	-1.828584	6.184224	7.516422	16.3	-1.8	6	0
3.85	-1.828584	6.184224	7.589016	16.4	-2.1	4.6	0
3.855	-1.865862	6.21954	7.734204	16.3	-2.8	3.8	0
3.86	-1.71675	6.146946	7.589016	15.6	-3.7	2.9	0
3.865	-1.679472	6.146946	7.626294	15.6	-2.9	2.1	0
3.87	-1.604916	6.184224	7.734204	15.1	-3.5	1.4	0
3.875	-1.53036	6.146946	7.5537	14.2	-4.2	0.9	0
3.88	-1.418526	6.109668	7.734204	13.7	-3.4	0.6	0
3.885	-1.306692	6.256818	7.806798	13.8	-3	0.2	0
3.89	-1.34397	6.109668	7.806798	12.6	-3.1	-0.3	0
3.895	-1.232136	5.999796	7.806798	11.4	-3.7	-0.1	0
3.9	-1.194858	6.037074	7.879392	10.7	-3.2	0.1	0
3.905	-1.269414	6.07239	7.951986	10	-2.7	-0.2	0
3.91	-1.34397	5.852646	7.91667	9.3	-3	-0.5	0
3.915	-1.232136	5.92524	7.989264	8.7	-2.9	-0.4	0
3.92	-1.306692	5.889924	7.951986	7.9	-2	-0.5	0
3.925	-1.232136	5.705496	8.02458	7.2	-1.8	-0.6	0
3.93	-1.269414	5.63094	8.242362	6.6	-1.7	-0.8	0
3.935	-1.306692	5.48379	8.207047	5.9	-1.6	-1.4	0
3.94	-1.34397	5.446512	8.352234	5.1	-1.8	-1.8	0
3.945	-1.418526	5.264046	8.424829	4.6	-2.7	-1.9	0
3.95	-1.381248	5.18949	8.460144	3.9	-2.2	-2.4	0
3.955	-1.455804	5.079618	8.677926	3.6	-2.3	-3.8	0
3.96	-1.455804	5.005062	8.677926	2	-2.7	-4.4	0
3.965	-1.381248	5.005062	8.787798	0.7	-3.7	-5.1	0
3.97	-1.493082	4.857912	8.823114	0.4	-4.4	-5.9	0
3.975	-1.493082	4.785318	8.823114	-0.5	-4.2	-6.8	0
3.98	-1.493082	4.89519	9.00558	-1.6	-4.4	-8.6	0
3.985	-1.53036	4.710762	8.968303	-2.5	-5.1	-10	0
3.99	-1.493082	4.74804	8.932986	-3.7	-5.8	-11.6	0
3.995	-1.381248	4.673484	8.895708	-5.1	-6.9	-12.8	0
4	-1.493082	4.820634	8.895708	-6.3	-7.3	-13.9	0
4.005	-1.455804	4.820634	8.895708	-6.7	-7.9	-15.3	0
4.01	-1.455804	4.785318	8.787798	-7.8	-7.8	-16.5	0
4.015	-1.455804	4.74804	8.895708	-8.3	-8.4	-17.5	0
4.02	-1.418526	4.673484	9.00558	-9	-9.1	-17.3	0
4.025	-1.381248	4.710762	8.787798	-9.5	-8.3	-17.6	0
4.03	-1.381248	4.785318	8.932986	-9.7	-8.6	-17.9	0
4.035	-1.455804	4.820634	8.823114	-10.2	-9.1	-17.5	0
4.04	-1.381248	4.932468	8.787798	-10.7	-7.9	-17.3	0
4.045	-1.269414	5.226768	8.677926	-11.2	-6.5	-16.7	0
4.05	-0.93195	5.521068	8.207047	-11.6	-4.3	-15.8	0
4.055	-0.93195	5.668218	7.844076	-11.9	-2.3	-13.6	0
4.06	-1.11834	6.146946	7.91667	-11.2	-0.6	-10.7	0
4.065	-1.53036	6.441247	7.844076	-10.6	1.4	-6.7	0
4.07	-1.90314	6.331374	7.5537	-11.3	2.9	-4.3	0
4.075	-2.164086	6.256818	7.408512	-11.8	3.2	-2.3	0
4.08	-2.389716	6.403968	7.589016	-12	2.5	-0.4	0
4.085	-2.08953	6.403968	7.66161	-12.6	1.6	0.4	0
4.09	-1.679472	6.36669	7.66161	-13.3	1	1.4	0
4.095	-1.306692	6.256818	7.771482	-14	1.1	2.3	0
4.1	-1.081062	6.331374	7.879392	-15.4	1.4	2.1	0
4.105	-0.6710041	6.109668	7.481106	-17	2.3	2.6	0
4.11	-0.6710041	6.21954	7.335918	-16.3	3.9	4.2	0
4.115	-0.633726	6.256818	7.734204	-14.7	5.8	5.9	0
4.12	-0.857394	6.146946	7.589016	-15.5	8.5	6.5	0
4.125	-1.006506	6.184224	7.626294	-15.4	9.8	7.8	0
4.13	-1.232136	5.999796	7.698888	-15.3	10.8	8.1	0
4.135	-1.493082	6.037074	7.698888	-15.1	10.4	8.4	0
4.14	-1.567638	6.037074	7.698888	-15.5	10.1	8.8	0
4.145	-1.642194	6.037074	7.626294	-15.7	10.1	7.7	0
4.15	-1.604916	6.109668	7.734204	-15.8	8.9	7.5	0
4.155	-1.418526	6.256818	7.698888	-16.5	7.9	6.6	0
4.16	-1.269414	6.21954	7.626294	-17.6	7.4	5.6	0
4.165	-1.15758	6.184224	7.698888	-18.2	6.8	5.3	0
4.17	-1.11834	6.109668	7.806798	-19.6	6.5	4.6	0
4.175	-1.081062	5.999796	7.806798	-20.7	7.2	4.5	0
4.18	-1.11834	5.92524	7.698888	-21.3	8.3	3.9	0
4.185	-1.269414	5.962518	7.771482	-22	7.9	2.9	0
4.19	-1.381248	5.889924	7.806798	-22.6	8.7	3	0
4.195	-1.493082	5.852646	7.734204	-23.2	8.8	2.3	0
4.2	-1.567638	5.77809	7.879392	-24	7.6	1.4	0
4.205	-1.604916	5.740812	7.844076	-24.1	6.2	0.3	0
4.21	-1.567638	5.668218	7.989264	-24.5	5.1	-0.1	0
4.215	-1.642194	5.48379	7.989264	-24.9	4.6	-0.7	0
4.22	-1.754028	5.48379	7.91667	-24.7	4.1	-1.8	0
4.225	-1.71675	5.411196	7.951986	-24.2	2.8	-2.7	0
4.23	-1.679472	5.411196	8.097175	-23.8	2	-4.4	0
4.235	-1.604916	5.373918	8.134453	-22.6	0.4	-5.3	0
4.24	-1.381248	5.446512	8.02458	-21.8	-0.8	-6.5	0
4.245	-1.269414	5.264046	8.134453	-21.1	-1.6	-7.2	0
4.25	-1.269414	3.900456	8.169768	-18.3	-1	-7.4	0
4.255	-1.269414	5.411196	8.134453	-12.3	0	-6.1	0
4.26	-1.34397	5.446512	8.460144	-10	-0.3	-5.8	0
4.265	-1.791306	4.967784	8.02458	-10.4	-0.3	-5.9	0
4.27	-1.791306	5.815368	8.207047	-5.8	-1	-4	0
4.275	-1.977696	5.63094	7.989264	-4.1	-1.6	-3	0
4.28	-2.052252	5.705496	7.951986	-2.5	-1.5	-1.1	0
4.285	-2.014974	5.852646	7.91667	-1.4	-2	0	0
4.29	-1.977696	5.593662	7.879392	-1.1	-2.2	1.1	0
4.295	-1.940418	5.668218	7.844076	-0.9	-2.5	2.3	0
4.3	-1.679472	5.558346	7.989264	-1.1	-3.9	3.3	0
4.305	-1.828584	5.740812	7.989264	-2	-5.5	3.7	0
4.31	-1.493082	5.705496	7.989264	-3.2	-5	3.6	0
4.315	-1.381248	5.77809	7.989264	-4.7	-5.5	3.4	0
4.32	-1.15758	5.889924	8.207047	-5.2	-5.1	2.6	0
4.325	-0.969228	5.852646	7.989264	-6.5	-3.9	1.3	0
4.33	-1.043784	5.63094	8.169768	-6.6	-3.3	0.4	0
4.335	-1.006506	5.77809	8.27964	-6.7	-3.4	-1	0
4.34	-0.820116	5.77809	7.91667	-7.7	-2.9	-2.3	0
4.345	-1.15758	5.521068	8.27964	-8	-2.9	-3.1	0
4.35	-0.782838	5.705496	8.097175	-9.6	-2.7	-5.2	0
4.355	-1.269414	5.411196	8.097175	-10.8	-3.2	-5.9	0
4.36	-0.93195	5.740812	7.844076	-12.5	-3.7	-8.4	0
4.365	-1.11834	5.593662	8.169768	-12.6	-4.1	-8.5	0
4.37	-1.34397	5.558346	8.061858	-13.6	-4.4	-8.8	0
4.375	-1.34397	5.411196	8.207047	-13.2	-5	-9.1	0
4.38	-1.53036	5.373918	8.097175	-12.3	-4.4	-8.1	0
4.385	-1.71675	5.446512	8.169768	-10.9	-3.6	-7	0
4.39	-1.754028	5.18949	8.061858	-10.4	-4.1	-6.6	0
4.395	-1.865862	5.299362	8.097175	-8.6	-3.9	-5.5	0
4.4	-1.940418	5.299362	8.27964	-7	-4.4	-3.8	0
4.405	-1.977696	5.226768	8.02458	-4.6	-4.5	-2.3	0
4.41	-1.754028	5.815368	8.207047	-2.5	-5.1	-1.8	0
4.415	-1.604916	5.558346	8.097175	-1.9	-5.1	-1.1	0
4.42	-1.53036	5.446512	8.134453	-2	-4.8	-1	0
4.425	-1.381248	5.558346	8.169768	-1.5	-4.9	0	0
4.43	-1.306692	5.558346	8.134453	-1.4	-5.2	-0.2	0
4.435	-1.269414	5.593662	8.207047	-1.8	-4.7	-0.3	0
4.44	-1.194858	5.705496	8.169768	-2	-4.3	-0.9	0
4.445	-1.081062	5.705496	8.169768	-2.1	-3.6	-1.1	0
4.45	-1.232136	5.815368	8.134453	-2.8	-2.9	-1.8	0
4.455	-1.232136	5.740812	8.169768	-3.2	-2.5	-2.2	0
4.46	-1.34397	5.705496	8.134453	-3.7	-1.8	-3.2	0
4.465	-1.232136	5.63094	8.02458	-4.4	-1.4	-2.9	0
4.47	-1.493082	5.521068	8.207047	-4.3	-1.4	-3.3	0
4.475	-1.34397	5.593662	8.02458	-4.5	-1.7	-3	0
4.48	-1.493082	5.740812	8.27964	-4.1	-1	-4.1	0
4.485	-1.53036	5.77809	8.02458	-3.8	-0.9	-4.2	0
4.49	-1.642194	5.264046	8.061858	-2.4	-0.9	-2.5	0
4.495	-1.418526	5.77809	8.242362	-2.3	-0.4	-3.2	0
4.5	-1.269414	5.593662	8.097175	-3	-0.3	-3.3	0
4.505	-1.381248	5.521068	8.061858	-3.2	-0.2	-3.2	0
4.51	-1.306692	5.705496	7.951986	-3.2	0	-3.2	0
4.515	-1.679472	5.152212	8.314957	-2.5	0.4	-2.1	0
4.52	-1.194858	5.815368	8.169768	-3.2	0	-3.1	0
4.525	-1.418526	5.593662	8.134453	-3.7	0.8	-3.8	0
4.53	-1.567638	5.558346	8.207047	-3.3	0.4	-3.5	0
4.535	-1.604916	5.593662	8.169768	-3.5	0.3	-3.1	0
4.54	-1.604916	5.593662	8.169768	-3.2	-0.1	-2.8	0
4.545	-1.418526	5.521068	8.134453	-3.8	-0.1	-2.4	0
4.55	-1.381248	5.593662	8.207047	-4.2	-0.2	-3.2	0
4.555	-1.418526	5.558346	8.169768	-3.9	0.1	-2.8	0
4.56	-1.381248	5.558346	8.097175	-4.5	0.2	-2.9	0
4.565	-1.418526	5.521068	8.134453	-4.6	0.9	-3	0
4.57	-1.418526	5.558346	8.134453	-4.3	1.1	-3.2	0
4.575	-1.455804	5.48379	8.169768	-4.7	1	-3.2	0
4.58	-1.493082	5.521068	8.097175	-5.1	0.8	-3.1	0
4.585	-1.493082	5.48379	8.134453	-5.2	0.4	-3.8	0
4.59	-1.455804	5.593662	8.169768	-5.1	1.3	-3.4	0
4.595	-1.455804	5.558346	8.134453	-5.4	0.8	-3.2	0
4.6	-1.381248	5.48379	8.169768	-5.2	0.8	-3.1	0
4.605	-1.418526	5.593662	8.207047	-4.9	0.9	-2.8	0
4.61	-1.418526	5.521068	8.207047	-4.6	1.4	-2.8	0
4.615	-1.418526	5.521068	8.169768	-5.1	1.4	-3	0
4.62	-1.381248	5.33664	8.169768	-5.6	1	-3.2	0
4.625	-1.418526	5.411196	8.207047	-5.6	1.3	-2.8	0
4.63	-1.455804	5.373918	8.242362	-5.7	1.9	-2.9	0
4.635	-1.53036	5.411196	8.134453	-5.2	1.6	-3.2	0
4.64	-1.604916	5.521068	8.207047	-4.9	1.7	-2.8	0
4.645	-1.642194	5.558346	8.169768	-5.4	1.7	-2.3	0
4.65	-1.53036	5.446512	8.207047	-5.4	1.5	-3.2	0
4.655	-1.493082	5.411196	8.242362	-5.8	1.5	-2.5	0
4.66	-1.455804	5.48379	8.169768	-6	0.8	-2.9	0
4.665	-1.418526	5.411196	8.207047	-5.6	1.4	-2.5	0
4.67	-1.418526	5.446512	8.242362	-5.2	1.4	-2.5	0
4.675	-1.455804	5.33664	8.242362	-5.3	1.3	-1.9	0
4.68	-1.418526	5.411196	8.207047	-5.2	1.3	-2.1	0
4.685	-1.381248	5.373918	8.169768	-5.3	0.6	-2.3	0
4.69	-1.381248	5.33664	8.169768	-5.4	0.3	-2.2	0
4.695	-1.34397	5.33664	8.169768	-5.3	0.6	-1.6	0
4.7	-1.455804	5.33664	8.134453	-5.1	0.2	-1.1	0
4.705	-1.493082	5.299362	8.169768	-5.5	0.6	-1.4	0
4.71	-1.567638	5.373918	8.207047	-5.1	0.1	-1.4	0
4.715	-1.53036	5.264046	8.134453	-4.7	-0.2	-1.1	0
4.72	-1.455804	5.152212	8.134453	-4.4	0	-0.9	0
4.725	-1.455804	5.152212	8.27964	-4.2	0.5	-0.2	0
4.73	-1.418526	5.299362	8.314957	-3.2	0.6	-0.2	0
4.735	-1.493082	5.411196	8.424829	-2.9	0.3	-0.2	0
4.74	-1.567638	5.593662	8.497422	-3	-0.2	-0.2	0
4.745	-1.679472	5.77809	8.352234	-3.7	-0.9	0.2	0
4.75	-1.604916	5.63094	8.314957	-4.2	-0.8	0.2	0
4.755	-1.642194	5.593662	8.207047	-5.2	-1.2	0.4	0
4.76	-1.567638	5.593662	8.27964	-6	-2.2	0.4	0
4.765	-1.604916	5.63094	8.424829	-6.3	-2.6	0.4	0
4.77	-1.567638	5.558346	8.27964	-6.8	-2.7	-0.1	0
4.775	-1.679472	5.33664	8.207047	-7	-2.3	-0.2	0
4.78	-1.455804	5.226768	8.314957	-7.5	-3.3	-0.4	0
4.785	-1.34397	5.152212	8.27964	-7.4	-2.8	0	0
4.79	-1.418526	5.226768	8.169768	-6.7	-3.3	-0.1	0
4.795	-1.381248	5.152212	8.242362	-6.9	-3.4	-0.7	0
4.8	-1.418526	5.18949	8.097175	-6.7	-2.8	-1.1	0
4.805	-1.34397	5.299362	8.169768	-5.9	-2.2	-0.4	0
4.81	-1.381248	5.373918	8.242362	-5.1	-2.2	0.4	0
4.815	-1.455804	5.299362	8.352234	-5.2	-3.2	-0.2	0
4.82	-1.306692	5.18949	8.27964	-5.1	-3.1	-0.2	0
4.825	-1.306692	5.33664	8.169768	-4.6	-1.4	0	0
4.83	-1.34397	5.446512	8.169768	-4.4	-1.3	0	0
4.835	-1.493082	5.18949	8.242362	-4.6	-1.4	-0.2	0
4.84	-1.306692	5.114934	8.27964	-4.9	-0.6	-0.7	0
4.845	-1.269414	5.226768	8.134453	-4.5	0	-0.1	0
4.85	-1.194858	5.18949	8.27964	-4.4	0.3	-0.3	0
4.855	-1.194858	5.114934	8.134453	-4.2	1.3	-0.2	0
4.86	-1.081062	4.89519	8.169768	-4.5	1.9	-0.8	0
4.865	-1.006506	4.820634	8.169768	-3.7	2.5	-1.2	0
4.87	-1.006506	4.857912	8.27964	-3	3.9	-1.5	0
4.875	-1.11834	5.005062	8.242362	-2.3	4.6	-1.6	0
4.88	-1.306692	5.114934	8.27964	-1.6	5.1	-1.8	0
4.885	-1.418526	5.04234	8.169768	-1.4	5.5	-2.1	0
4.89	-1.418526	5.005062	8.134453	-0.9	6	-2.5	0
4.895	-1.418526	4.967784	8.02458	-0.7	6.9	-2.2	0
4.9	-1.418526	5.005062	8.134453	-0.3	7.7	-2.5	0
4.905	-1.493082	5.005062	8.097175	0	7.7	-2.3	0
4.91	-1.493082	4.89519	8.02458	4.7	7.5	-2.5	0
4.915	-1.455804	4.89519	7.989264	1.1	8.7	-2.3	0
4.92	-1.381248	4.820634	8.02458	1.7	9.7	-3	0
4.925	-1.306692	4.932468	8.352234	2.7	10.6	-3.2	0
4.93	-1.493082	5.411196	8.968303	3.7	9.9	-2.9	0
4.935	-1.642194	5.92524	8.823114	4.1	7.3	-2.3	0
4.94	-1.791306	5.77809	8.27964	2.7	4.6	-1.2	0
4.945	-1.90314	5.63094	8.207047	1.8	3.8	-1.4	0
4.95	-1.791306	5.558346	8.27964	1.6	2.1	-1.1	0
4.955	-1.679472	5.558346	8.352234	0.7	1.6	-0.2	0
4.96	-1.604916	5.521068	8.352234	0.3	0.2	-0.1	0
4.965	-1.642194	5.411196	8.27964	-0.3	-1.5	0.3	0
4.97	-1.642194	5.299362	8.242362	-0.4	-1.4	0	0
4.975	-1.642194	5.299362	8.460144	-0.5	-1.6	0	0
4.98	-1.53036	5.264046	8.38755	0	-2.3	0.5	0
4.985	-1.567638	5.299362	8.352234	0.1	-2.5	0.4	0
4.99	-1.604916	5.299362	8.242362	0	-3.5	0.8	0
4.995	-1.604916	5.226768	8.207047	-0.2	-3.6	0.9	0
5	-1.567638	5.114934	8.242362	-0.2	-3.5	1.3	0
5.005	-1.53036	5.005062	8.134453	-0.4	-3.1	1.2	0
5.01	-1.493082	5.005062	8.314957	0.2	-2.6	1.4	0
5.015	-1.567638	5.152212	8.38755	1	-2.3	1.2	0
5.02	-1.493082	5.226768	8.314957	1.2	-2.2	1.5	0
5.025	-1.679472	5.18949	8.242362	1.8	-2.5	1.3	0
5.03	-1.791306	5.114934	8.134453	1.7	-3	1.4	0
5.035	-1.791306	5.18949	8.134453	2.5	-3.2	2.6	0
5.04	-1.679472	5.114934	8.061858	2.5	-3.2	3	0
5.045	-1.567638	5.005062	8.134453	2.7	-3	3.2	0
5.05	-1.53036	4.932468	8.02458	3.7	-3.1	4.2	0
5.055	-1.418526	4.89519	8.02458	4.7	-3.2	4.1	0
5.06	-1.418526	4.89519	8.097175	5.4	-1.4	4	0
5.065	-1.418526	4.89519	8.061858	6.4	-0.3	4	0
5.07	-1.34397	5.04234	8.242362	7.6	-0.4	4.5	0
5.075	-1.306692	5.18949	8.242362	7.8	-0.2	3.9	0
5.08	-1.232136	5.299362	8.314957	7.7	0	4.1	0
5.085	-1.232136	5.48379	8.352234	7.5	0.4	3.2	0
5.09	-1.15758	5.521068	8.314957	6.7	0.6	2.1	0
5.095	-1.194858	5.521068	8.207047	6.1	1.1	1.5	0
5.1	-1.306692	5.33664	8.27964	5.3	1.3	1.1	0
5.105	-1.455804	5.446512	8.27964	5.3	1.3	1.3	0
5.11	-1.53036	5.446512	8.242362	5	1.3	1.6	0
5.115	-1.604916	5.558346	8.242362	4.4	1	1.4	0
5.12	-1.493082	5.48379	8.207047	3.7	1.1	1.2	0
5.125	-1.381248	5.411196	8.097175	3.1	0.8	1.1	0
5.13	-1.306692	5.264046	8.207047	2.6	0	1.8	0
5.135	-1.269414	5.226768	8.134453	2.5	0.7	0.9	0
5.14	-1.269414	5.152212	8.207047	2.7	1.1	1.1	0
5.145	-1.269414	5.264046	8.38755	3.3	0.6	1.6	0
5.15	-1.232136	5.373918	8.424829	3.7	1.7	0.4	0
5.155	-1.194858	5.373918	8.38755	2.7	2.3	0.1	0
5.16	-1.15758	5.373918	8.169768	2.5	1.6	0.4	0
5.165	-1.232136	5.299362	8.169768	1.9	1.4	0.4	0
5.17	-1.269414	5.299362	8.169768	2.1	1.3	0.1	0
5.175	-1.306692	5.33664	8.242362	2.3	0.9	0.3	0
5.18	-1.381248	5.299362	8.169768	2.1	1.2	0.2	0
5.185	-1.306692	5.299362	8.242362	2.2	1.2	0.5	0
5.19	-1.232136	5.226768	8.169768	1.8	0.9	0	0
5.195	-1.269414	5.264046	8.134453	1.8	1.6	-0.4	0
5.2	-1.34397	5.33664	8.207047	2.4	1.6	0.3	0
5.205	-1.493082	5.558346	8.27964	2.8	1.4	0.4	0
5.21	-1.493082	5.373918	8.134453	2.3	0.9	0.4	0
5.215	-1.381248	5.373918	7.989264	2.2	0.9	1.3	0
5.22	-1.34397	5.373918	8.242362	2.8	-0.1	1.9	0
5.225	-1.306692	5.446512	8.242362	3.5	-0.9	2.1	0
5.23	-1.232136	5.411196	8.169768	3.5	-1.8	2.9	0
5.235	-1.34397	5.48379	8.352234	3.5	-2.6	2.8	0
5.24	-1.381248	5.446512	8.38755	3	-3.5	2.5	0
5.245	-1.418526	5.558346	8.207047	2.8	-3.9	2.1	0
5.25	-1.455804	5.77809	8.27964	2.3	-4.2	2.6	0
5.255	-1.493082	5.852646	8.242362	1.3	-3.8	3	0
5.26	-1.455804	5.705496	8.134453	-0.1	-5	2.5	0
5.265	-1.642194	5.558346	8.097175	-1.6	-4.9	2.3	0
5.27	-1.604916	5.48379	8.061858	-1.8	-5	1.8	0
5.275	-1.567638	5.264046	8.134453	-2.1	-5.2	2.7	0
5.28	-1.493082	5.411196	8.207047	-2.1	-6.3	3.1	1
5.285	-1.306692	5.373918	8.242362	-2.3	-7.2	3.2	1
5.29	-1.232136	5.264046	8.352234	-2.2	-6.5	3	1
5.295	-1.381248	5.114934	8.314957	-1.7	-7.3	3.2	1
5.3	-1.381248	5.226768	8.27964	-1.6	-7.4	3.9	1
5.305	-1.418526	5.373918	8.169768	-0.9	-6.7	3.4	1
5.31	-1.493082	5.411196	8.207047	-0.7	-6.8	3.5	1
5.315	-1.679472	5.373918	8.242362	-0.7	-6.8	3.2	1
5.32	-1.71675	5.521068	8.207047	-0.3	-6.2	3.4	1
5.325	-1.679472	5.373918	8.242362	-0.5	-5.9	3.8	1
5.33	-1.53036	5.446512	8.242362	-0.3	-6.1	3.4	1
5.335	-1.53036	5.373918	8.242362	-0.3	-4.8	3.7	1
5.34	-1.418526	5.521068	8.27964	-0.1	-4.8	3	1
5.345	-1.679472	5.373918	8.314957	0	-4.4	3.4	1
5.35	-1.194858	5.48379	8.27964	0.1	-3	3.2	1
5.355	-1.194858	5.558346	8.352234	0	-2.3	2.8	1
5.36	-1.306692	5.226768	8.352234	-0.4	-2	2.8	1
5.365	-1.194858	5.18949	8.38755	0.7	-1.4	3.2	1
5.37	-0.969228	5.668218	8.38755	1.1	-1.1	1.8	1
5.375	-1.194858	5.079618	8.424829	1.2	-0.1	2.5	1
5.38	-1.081062	5.411196	8.424829	1	0.5	1.2	1
5.385	-1.269414	5.33664	8.352234	1.2	1.2	0.6	1
5.39	-1.15758	5.264046	8.27964	2	1.2	0.9	1
5.395	-1.232136	5.705496	8.424829	2.5	1.5	-0.2	1
5.4	-1.269414	5.446512	8.314957	1.6	2	0	1
5.405	-1.34397	5.521068	8.27964	1.4	2.4	-0.5	1
5.41	-1.418526	5.299362	8.314957	1.4	2	-0.8	1
5.415	-1.642194	5.33664	8.242362	2.5	1.5	-0.7	1
5.42	-1.306692	5.114934	8.38755	4.6	2.4	0.7	1
5.425	-1.232136	5.411196	8.38755	4.8	1.2	0	1
5.43	-1.194858	5.558346	8.242362	3.9	0.4	0.1	1
5.435	-1.34397	4.967784	8.314957	5.2	1.4	0.9	1
5.44	-1.11834	5.740812	8.424829	5	1.6	0.6	1
5.445	-1.194858	5.593662	8.134453	3	0.5	-0.2	1
5.45	-1.418526	5.373918	8.097175	5	1.6	0.6	1
5.455	-1.269414	5.558346	8.314957	3.7	1.1	0.3	1
5.46	-1.194858	5.48379	8.314957	3.7	-0.4	0.1	1
5.465	-1.269414	5.411196	8.242362	3	0.1	-0.2	1
5.47	-1.194858	5.411196	8.314957	3.8	0.8	-0.5	1
5.475	-1.11834	5.411196	8.352234	3.2	1.4	-0.7	1
5.48	-1.081062	5.48379	8.352234	3.4	1.4	-0.1	1
5.485	-1.15758	5.558346	8.207047	3.5	0.7	-0.8	1
5.49	-1.006506	5.668218	8.169768	3.6	1.6	-0.9	1
5.495	-1.006506	5.593662	8.169768	2.8	1.8	-1.4	1
5.5	-1.006506	5.558346	8.207047	2.1	1.8	-1.9	1
5.505	-0.969228	5.411196	8.314957	1.4	2.2	-2.9	1
5.51	-1.081062	5.33664	8.38755	1.3	2.8	-3.6	1
5.515	-1.306692	5.411196	8.242362	2.1	2.9	-3.9	1
5.52	-1.455804	5.446512	8.169768	2.8	2.8	-3.9	1
5.525	-1.940418	5.48379	8.169768	3.7	3	-3.1	1
5.53	-1.642194	5.299362	8.02458	4.9	3.1	-1.1	1
5.535	-1.642194	5.668218	8.352234	5.3	2.3	-1.8	1
5.54	-1.754028	5.152212	8.097175	4.5	1.5	-2.5	1
5.545	-1.865862	5.264046	8.242362	6	1.4	-1.4	1
5.55	-1.679472	5.152212	8.134453	7.6	1.1	-0.5	1
5.555	-1.567638	5.18949	8.169768	8.4	0.7	0.1	1
5.56	-1.455804	5.299362	8.27964	9.5	-0.1	1.4	1
5.565	-1.269414	5.226768	8.314957	10.2	-0.4	1.4	1
5.57	-1.11834	5.411196	8.27964	10.5	-0.7	1.4	1
5.575	-1.15758	5.558346	8.207047	10.7	-0.8	1.9	1
5.58	-1.194858	5.63094	8.061858	10.5	-1.1	2	1
5.585	-1.194858	5.593662	8.134453	9.9	-0.7	1.6	1
5.59	-1.232136	5.63094	8.097175	8.8	-1.1	1.1	1
5.595	-1.232136	5.593662	8.097175	8.9	-1	1.2	1
5.6	-1.269414	5.705496	8.134453	8.4	-0.7	1	1
5.605	-1.269414	5.63094	8.134453	8.3	-0.4	0.4	1
5.61	-1.232136	5.705496	8.207047	8.4	-0.3	0.4	1
5.615	-1.194858	5.558346	8.169768	7.9	-0.2	0.1	1
5.62	-1.11834	5.668218	8.242362	8.3	0.7	0	1
5.625	-1.081062	5.558346	8.27964	8.4	1.2	-0.9	1
5.63	-1.15758	5.705496	8.27964	8.6	2.2	-0.9	1
5.635	-1.11834	5.63094	8.314957	8.7	3.4	-2.3	1
5.64	-1.194858	5.593662	8.169768	8.4	4.3	-3.5	1
5.645	-1.306692	5.63094	8.242362	8.4	5.1	-3.4	1
5.65	-1.306692	5.668218	8.169768	8.1	6	-3.9	1
5.655	-1.34397	5.593662	8.097175	7.9	6.2	-4	1
5.66	-1.306692	5.593662	8.134453	7.6	5.8	-3.9	1
5.665	-1.269414	5.593662	8.134453	8.1	5.6	-3.8	1
5.67	-1.306692	5.48379	8.134453	7.4	6	-3.5	1
5.675	-1.269414	5.446512	8.097175	7	5.2	-3.7	1
5.68	-1.232136	5.48379	8.061858	7.1	4.9	-3.4	1
5.685	-1.232136	5.593662	8.097175	6.7	4.9	-3.4	1
5.69	-1.306692	5.63094	7.951986	6.6	4.4	-3.5	1
5.695	-1.493082	5.63094	7.879392	5.8	3.5	-2.6	1
5.7	-1.53036	5.63094	7.844076	5.1	2.1	-2.6	1
5.705	-1.604916	5.668218	7.806798	4.2	1.6	-2.1	1
5.71	-1.642194	5.740812	7.771482	3	1.3	-1.1	1
5.715	-1.679472	5.705496	7.806798	2.5	0.9	-0.4	1
5.72	-1.679472	5.668218	7.771482	1.8	0.1	-0.3	1
5.725	-1.642194	5.668218	7.771482	0.7	-0.4	0	1
5.73	-1.604916	5.593662	7.844076	-0.1	-1	0.3	1
5.735	-1.493082	5.521068	7.91667	-0.8	-1.4	1	1
5.74	-1.418526	5.558346	7.951986	-1.3	-1.4	1.6	1
5.745	-1.381248	5.63094	7.91667	-1.7	-1.1	1.2	1
5.75	-1.455804	5.593662	7.879392	-2.1	-2.3	2.2	1
5.755	-1.418526	5.446512	7.91667	-2.1	-1.8	2.3	1
5.76	-1.493082	5.63094	7.91667	-1.6	-2.1	3	1
5.765	-1.493082	5.705496	7.91667	-2.5	-2.7	3.2	1
5.77	-1.493082	5.668218	7.951986	-3.2	-3.5	3.1	1
5.775	-1.455804	5.668218	7.989264	-3.3	-4.1	4.1	1
5.78	-1.455804	5.668218	7.91667	-4	-3.5	3.5	1
5.785	-1.455804	5.705496	7.844076	-5.5	-4.1	3.6	1
5.79	-1.418526	5.521068	7.91667	-5.6	-4.1	4.4	1
5.795	-1.455804	5.63094	7.951986	-6.7	-4.6	4.2	1
5.8	-1.381248	5.705496	7.951986	-7.4	-4.6	4.2	1
5.805	-1.34397	5.48379	7.806798	-8.5	-4.3	5.2	1
5.81	-1.34397	5.48379	8.061858	-9.5	-4.9	5.5	1
5.815	-1.34397	5.705496	7.951986	-9.7	-4.7	5.1	1
5.82	-1.15758	5.593662	8.097175	-10.2	-5.3	5.7	1
5.825	-1.081062	5.48379	8.242362	-10.6	-6.2	5.6	1
5.83	-0.93195	5.593662	8.242362	-10	-6	5.8	1
5.835	-1.043784	5.521068	8.242362	-9.5	-5.6	6	1
5.84	-1.081062	5.668218	8.27964	-9.2	-5.8	5.5	1
5.845	-1.15758	5.668218	8.207047	-8.4	-4.7	5.1	1
5.85	-1.15758	5.63094	8.27964	-8	-3.8	4.8	1
5.855	-1.006506	5.63094	8.352234	-7.9	-3.7	4.5	1
5.86	-0.969228	5.558346	8.424829	-7.2	-2.6	4.8	1
5.865	-1.081062	5.521068	8.460144	-7	-1.7	3.5	1
5.87	-0.969228	5.48379	8.38755	-6.1	-1.4	3.4	1
5.875	-0.820116	5.446512	8.424829	-4.8	-1.2	2.3	1
5.88	-0.7455601	5.521068	8.352234	-3.9	-0.5	1.5	1
5.885	-0.782838	5.33664	8.497422	-2.3	0.4	0.6	1
5.89	-0.894672	5.33664	8.352234	-1.8	0.9	-0.5	1
5.895	-1.081062	5.373918	8.38755	-0.7	1.3	-1.1	1
5.9	-1.15758	5.264046	8.314957	0.5	1.3	-1.1	1
5.905	-1.194858	5.411196	8.314957	1.6	0.7	-1.1	1
5.91	-1.232136	5.521068	8.242362	2.3	0.5	-0.9	1
5.915	-1.418526	5.521068	8.134453	2.8	-0.1	-1.1	1
5.92	-1.493082	5.446512	8.134453	3.6	0	-0.9	1
5.925	-1.493082	5.521068	8.314957	5.1	0	-0.7	1
5.93	-1.53036	5.411196	8.207047	5.8	-0.9	-0.7	1
5.935	-1.493082	5.48379	8.169768	6.7	-1.2	0	1
5.94	-1.567638	5.48379	8.134453	8.4	-1.6	0.6	1
5.945	-1.455804	5.48379	8.169768	10.4	-1.1	1.5	1
5.95	-1.418526	5.558346	8.169768	11.7	-1.7	1.6	1
5.955	-1.232136	5.521068	8.207047	12.3	-2.2	2.3	1
5.96	-1.194858	5.48379	8.207047	13.2	-2.5	2.1	1
5.965	-1.381248	5.48379	8.207047	14.2	-2.2	2.3	1
5.97	-1.11834	5.411196	8.38755	15.8	-3.4	2.6	1
5.975	-0.7455601	5.373918	8.532739	18.2	-3.7	3.5	1
5.98	-0.633726	5.373918	8.570016	21.5	-3.4	3.7	1
5.985	-0.484614	5.558346	8.715204	24.7	-3.7	3.7	1
5.99	-0.521892	5.593662	8.314957	26.5	-2.9	4	1
5.995	-0.93195	5.705496	8.02458	26.9	-2.1	4	1
6	-0.857394	5.815368	8.097175	28	-1.1	3.7	1
6.005	-0.894672	5.226768	8.207047	27.4	-1.6	2.3	1
6.01	-1.791306	3.937734	7.951986	28	-1	1.5	1
6.015	-1.081062	4.820634	8.061858	35.9	-0.7	2.8	1
6.02	-0.596448	6.331374	8.460144	42.7	-0.3	3.2	1
6.025	-0.820116	6.331374	7.951986	40.1	0	1.4	1
6.03	-1.006506	6.331374	7.698888	37.1	-0.3	-0.7	1
6.035	-0.969228	6.294096	7.66161	34	-1.2	-2.6	1
6.04	-1.34397	6.662952	7.408512	30.5	-0.7	-2.8	1
6.045	-1.567638	6.845418	7.371234	26.4	-0.9	-3.8	1
6.05	-1.642194	6.919974	7.29864	20.7	-1.8	-3.9	1
6.055	-1.791306	6.735546	7.188768	13.5	-1.6	-4.2	1
6.06	-1.828584	6.662952	7.226046	8.8	-2	-3.7	1
6.065	-1.828584	6.662952	7.335918	4.7	-1.6	-2.5	1
6.07	-1.679472	6.588396	7.371234	-0.2	-1.1	-1.5	1
6.075	-1.493082	6.36669	7.516422	-2.8	-0.6	-1.1	1
6.08	-1.493082	6.294096	7.589016	-6.3	-0.2	-0.8	1
6.085	-1.34397	6.109668	7.66161	-8.4	-0.4	-0.4	1
6.09	-1.232136	5.999796	7.771482	-8.8	-0.2	-0.5	1
6.095	-1.11834	5.852646	7.91667	-9.1	0	-0.5	1
6.1	-1.081062	5.77809	8.02458	-9.2	-0.5	0	1
6.105	-0.969228	5.668218	8.061858	-8.1	-0.8	-0.4	1
6.11	-0.93195	5.558346	8.061858	-6.3	-1.5	-0.6	1
6.115	-0.894672	5.521068	8.134453	-5.3	-1.4	-0.2	1
6.12	-0.93195	5.446512	8.169768	-3.3	-1	0	1
6.125	-0.894672	5.558346	8.169768	-1	-0.9	0.4	1
6.13	-0.857394	5.593662	8.097175	1.8	-0.4	0.6	1
6.135	-0.894672	5.558346	8.097175	3.9	-0.3	0	1
6.14	-0.969228	5.48379	8.134453	6.2	-0.4	0	1
6.145	-0.969228	5.558346	8.134453	8.9	-0.9	0	1
6.15	-1.006506	5.446512	8.169768	11.9	-1.6	0.3	1
6.155	-1.006506	5.446512	8.097175	16.3	-2.1	-0.2	1
6.16	-0.969228	5.373918	8.134453	19.9	-2.6	0	1
6.165	-1.043784	5.33664	8.27964	24	-2.3	-0.3	1
6.17	-0.93195	5.299362	8.207047	29.1	-1.4	-1	1
6.175	-0.7455601	5.446512	8.532739	34.8	-0.1	-2.1	1
6.18	-0.857394	5.521068	8.532739	40.8	3	-3.4	1
6.185	-1.081062	5.558346	8.460144	44.9	5.1	-4.6	1
6.19	-1.455804	5.815368	8.570016	49.2	6	-5.8	1
6.195	-1.754028	5.668218	8.242362	52.6	6.3	-6.4	1
6.2	-1.940418	5.558346	7.91667	55.3	4.4	-6.4	1
6.205	-2.052252	5.63094	8.02458	58.5	2.8	-6.3	1
6.21	-1.865862	5.705496	7.951986	60.5	0	-5.8	1
6.215	-1.71675	5.740812	7.806798	61.1	-4.3	-5.8	1
6.22	-1.71675	5.889924	7.66161	61.4	-7.1	-5.6	1
6.225	-1.71675	6.331374	7.481106	59.9	-10.7	-5.5	1
6.23	-1.567638	6.625674	7.153452	56.4	-13.7	-5.3	1
6.235	-1.34397	6.919974	6.717888	52	-15.8	-5.1	1
6.24	-1.381248	7.324146	6.390234	47.1	-16.6	-4.9	1
6.245	-1.381248	7.58313	6.245046	40	-16.3	-5.1	1
6.25	-1.006506	7.802875	6.099858	31.4	-15.7	-5.1	1
6.255	-0.596448	7.87743	6.099858	24.2	-13.7	-4.6	1
6.26	-0.37278	8.097175	6.137136	17	-11.2	-2.8	1
6.265	-0.521892	7.912746	6.282324	7.8	-7	0	1
6.27	-0.969228	7.58313	6.535422	0.8	-3.4	2	1
6.275	-1.53036	7.139719	6.790483	-5.1	-1.4	2.6	1
6.28	-1.381248	7.029846	6.970986	-10.2	-1	2.9	1
6.285	-0.633726	6.919974	7.116174	-15.1	-0.9	1.7	1
6.29	-0.37278	6.845418	7.29864	-19.8	-0.2	1.1	1
6.295	-0.447336	6.810102	7.408512	-22.8	0.2	0.5	1
6.3	-0.447336	6.588396	7.481106	-25.6	0.3	-0.7	1
6.305	-0.335502	6.551118	7.626294	-27.5	0	-2.3	1
6.31	-0.298224	6.441247	7.626294	-28.9	0	-3.5	1
6.315	-0.447336	6.294096	7.698888	-30	0.4	-5.3	1
6.32	-0.6710041	6.256818	7.698888	-30.1	0.5	-6.5	1
6.325	-0.93195	6.109668	7.806798	-29.8	0.1	-7.2	1
6.33	-0.93195	6.037074	7.806798	-28.4	0.1	-7.7	1
6.335	-1.081062	5.92524	7.806798	-26.4	0	-7.2	1
6.34	-1.232136	5.77809	7.771482	-23.5	-0.3	-6.7	1
6.345	-1.418526	5.740812	7.806798	-20.8	-1.1	-5.6	1
6.35	-1.493082	5.740812	7.806798	-17.2	-1.6	-4.4	1
6.355	-1.604916	5.668218	7.879392	-13.6	-2.7	-3	1
6.36	-1.604916	5.705496	7.91667	-9.5	-3.2	-1.3	1
6.365	-1.567638	5.740812	7.91667	-3.7	-3.9	0.4	1
6.37	-1.53036	5.740812	7.91667	0.4	-3.6	1.8	1
6.375	-1.493082	5.705496	7.989264	4.5	-3.4	3	1
6.38	-1.34397	5.740812	8.02458	8.8	-4.2	3.8	1
6.385	-1.306692	5.77809	7.989264	12.7	-3.8	4.7	1
6.39	-1.269414	5.889924	7.879392	17.7	-3.3	4.9	1
6.395	-1.232136	5.889924	7.879392	21	-3.2	5.7	1
6.4	-1.194858	5.889924	7.844076	24.1	-3.1	6.2	1
6.405	-1.11834	6.037074	7.806798	27.6	-4.2	6.2	1
6.41	-1.081062	5.962518	7.951986	31.2	-4.3	6.3	1
6.415	-0.93195	5.92524	7.806798	34.9	-3.7	6.3	1
6.42	-0.969228	6.07239	7.91667	38.9	-2.8	5.8	1
6.425	-0.969228	6.146946	7.989264	44	-2.9	5.5	1
6.43	-0.93195	6.294096	8.02458	47.6	-2.7	5.2	1
6.435	-0.894672	6.294096	8.169768	50.6	-1.6	4.1	1
6.44	-0.894672	6.403968	8.169768	53.9	-0.9	3.2	1
6.445	-0.782838	6.36669	8.424829	57.1	-1.5	2.2	1
6.45	-0.894672	6.478524	8.605332	60.2	-2.2	0.9	1
6.455	-0.820116	6.146946	8.532739	63.3	-2.8	-1.4	1
6.46	-1.306692	6.403968	8.38755	68.9	-2.2	-2.5	1
6.465	-1.11834	6.882696	7.951986	73.2	-1.3	-5.6	1
6.47	-2.052252	6.551118	8.169768	75	-8.2	-12.8	1
6.475	-2.052252	6.588396	8.097175	77.7	-9.8	-20	1
6.48	-2.014974	6.625674	7.951986	80.2	-11.4	-27.6	1
6.485	-1.381248	6.294096	8.242362	80.3	-15.1	-34.7	1
6.49	-1.679472	6.07239	8.642611	80.8	-20.9	-38.7	1
6.495	-1.567638	6.256818	8.02458	78.6	-26.8	-40.6	1
6.5	-1.006506	6.441247	7.879392	77.4	-34.2	-45	1
6.505	-1.418526	6.21954	7.806798	73.6	-41.8	-45.2	1
6.51	-0.894672	6.588396	7.516422	68.6	-46.5	-45	1
6.515	-0.782838	6.403968	7.698888	62.8	-51.6	-45.5	1
6.52	0.037278	5.92524	7.879392	53.6	-54.7	-45.1	1
6.525	1.642194	5.373918	8.097175	40.7	-55.1	-44.7	1
6.53	3.097998	4.932468	8.677926	28.9	-51.1	-43.2	1
6.535	3.733686	4.638168	8.532739	17.2	-43.1	-37.7	1
6.54	3.621852	4.379184	8.750521	6.4	-33.1	-29.6	1
6.545	3.396222	4.526334	9.00558	-3.7	-21.7	-21	1
6.55	2.837052	4.710762	8.860393	-17.5	-7.9	-12.8	1
6.555	1.940418	5.079618	8.605332	-29.1	1.4	-8.6	1
6.56	0.969228	5.668218	8.38755	-39.2	9.8	-7.4	1
6.565	-0.18639	6.36669	7.91667	-50	17.2	-7.7	1
6.57	-1.306692	6.992568	7.5537	-59.3	23.1	-9.5	1
6.575	-1.977696	7.43598	7.153452	-68.7	28.7	-13.7	1
6.58	-2.31516	7.765596	6.645294	-76.3	30.6	-17.7	1
6.585	-2.538828	8.02458	6.137136	-82.3	30.6	-20.9	1
6.59	-2.762496	8.134453	5.84676	-87.2	30.8	-23.8	1
6.595	-2.68794	8.209008	5.519106	-91.1	30.1	-27.5	1
6.6	-2.68794	7.987302	4.938354	-96.2	28.5	-30.6	1
6.605	-3.135276	8.059896	4.13982	-99	26	-31.5	1
6.61	-3.65913	8.538625	3.557106	-99.5	21.6	-30.1	1
6.615	-4.255578	9.164502	2.468196	-98.7	16.1	-28.6	1
6.62	-4.516524	10.30639	1.524474	-94	9.2	-27.3	1
6.625	-5.040378	11.59542	1.19682	-85.8	0.4	-25.9	1
6.63	-4.106466	12.8099	0.47088	-77	-8.2	-24.7	1
6.635	-2.576106	13.54565	0.616068	-65.9	-18.4	-26.3	1
6.64	-0.037278	12.2213	2.54079	-58.5	-24	-27.1	1
6.645	1.71675	9.49608	5.736888	-57.8	-25.2	-27.4	1
6.65	0.149112	6.882696	7.951986	-60.3	-22.4	-24.2	1
6.655	-3.209832	4.563612	8.38755	-65.2	-14.9	-10.9	1
6.66	-5.040378	3.606156	8.677926	-65.1	-12.1	-4.8	1
6.665	-4.40469	4.341906	8.207047	-60.2	-15.1	-0.8	1
6.67	-2.762496	5.411196	7.589016	-54.2	-19.4	5.1	1
6.675	-2.238642	6.51384	7.626294	-49.7	-25.7	9.7	1
6.68	-2.576106	6.845418	7.951986	-48.5	-27.8	13	1
6.685	-2.352438	6.478524	8.27964	-49.2	-26.6	13.3	1
6.69	-1.53036	5.852646	8.605332	-50.5	-24.2	13.1	1
6.695	-0.857394	5.593662	8.823114	-50.1	-18.1	14.6	1
6.7	-0.447336	5.852646	8.460144	-49.8	-10.8	14.9	1
6.705	-0.633726	5.962518	8.134453	-50.9	-7.6	14.4	1
6.71	-0.6710041	6.109668	8.097175	-51.6	-4.4	12.7	1
6.715	-0.410058	6.256818	7.989264	-52	-2.2	11.2	1
6.72	-1.043784	5.852646	8.424829	-53.6	-0.6	9.3	1
6.725	-3.733686	-1.139922	8.532739	-55.5	-1.8	6.6	1
6.73	0.335502	4.638168	6.390234	-38.9	-3.6	6.5	1
6.735	0.298224	10.30639	11.40314	-1.4	8.7	15.6	1
6.74	-0.18639	2.833128	7.516422	-29.2	0	7.7	1
6.745	-0.55917	6.735546	8.860393	-25.4	1.4	4.7	1
6.75	-0.633726	5.48379	9.295957	-18.6	2.8	3.5	1
6.755	-0.894672	4.967784	8.097175	-25.1	1.7	1.4	1
6.76	-1.34397	5.558346	8.677926	-15.8	3.7	0.9	1
6.765	-1.679472	5.48379	8.134453	-14.7	3.9	0.9	1
6.77	-1.604916	5.48379	8.242362	-11.3	3.9	1.1	1
6.775	-1.34397	5.521068	8.38755	-8.1	3.2	1.8	1
6.78	-1.006506	5.521068	8.460144	-6	3.4	1.2	1
6.785	-0.857394	5.48379	8.460144	-4.1	4.3	0.2	1
6.79	-0.93195	5.558346	8.38755	-3.2	4.1	-0.6	1
6.795	-1.081062	5.521068	8.169768	-2.8	3.5	-1.4	1
6.8	-1.081062	5.740812	8.27964	-1.4	2.9	-1.7	1
6.805	-1.11834	5.411196	8.169768	-2.5	3.3	-2.1	1
6.81	-1.418526	5.593662	8.169768	-1.4	3.7	-2.8	1
6.815	-1.381248	5.593662	8.061858	-0.7	3	-2.3	1
6.82	-1.493082	5.593662	8.134453	-0.4	1.8	-2.5	1
6.825	-1.418526	5.48379	8.134453	0.4	1.7	-1.8	1
6.83	-1.418526	5.446512	8.242362	1.7	0.9	-1.1	1
6.835	-1.34397	5.48379	8.134453	2.8	0.3	-0.4	1
6.84	-1.34397	5.521068	8.207047	4.9	0	-0.2	1
6.845	-1.34397	5.521068	8.169768	6.7	-0.1	0	1
6.85	-1.34397	5.593662	8.169768	8.1	-0.4	0.5	1
6.855	-1.269414	5.705496	8.207047	8.6	-0.6	0.4	1
6.86	-1.269414	5.668218	8.134453	9.8	-1.3	0.2	1
6.865	-1.194858	5.63094	8.169768	11	-0.5	0.2	1
6.87	-1.081062	5.558346	8.314957	12.8	-0.1	-0.2	1
6.875	-0.969228	5.446512	8.605332	15.1	-0.2	-0.8	1
6.88	-0.6710041	5.411196	8.750521	18.5	-0.4	-1.1	1
6.885	-0.820116	5.48379	8.677926	22.8	0.3	-0.8	1
6.89	-0.6710041	5.33664	8.715204	26.4	1.6	-0.9	1
6.895	-1.11834	4.45374	8.570016	30.9	2.5	-1.6	1
6.9	-2.238642	2.391678	8.27964	37.2	3.5	-1.9	1
6.905	-1.006506	3.643434	8.207047	55.7	3.5	-0.3	1
6.91	-0.484614	5.593662	9.405828	72.3	3.5	2.6	1
6.915	-0.93195	5.18949	8.570016	73.6	5.1	2.5	1
6.92	-1.232136	5.18949	8.061858	77.4	5.4	2.8	1
6.925	-1.15758	5.558346	7.989264	81.2	5	3.1	1
6.93	-1.194858	5.815368	7.771482	82.6	4.6	4.2	1
6.935	-1.455804	6.441247	7.481106	82.2	4.4	5.1	1
6.94	-1.53036	6.845418	7.188768	79.3	2.1	5.6	1
6.945	-1.418526	6.992568	6.970986	75.4	1.3	5.8	1
6.95	-1.604916	7.214274	6.717888	70	1.8	5.1	1
6.955	-1.71675	7.324146	6.68061	63	1.2	4.6	1
6.96	-1.828584	7.214274	6.717888	57.4	0.4	4.8	1
6.965	-1.865862	7.286868	6.572701	50.7	-1.1	5.3	1
6.97	-1.828584	7.324146	6.68061	42.7	-2.5	5.4	1
6.975	-1.791306	7.214274	6.717888	36.8	-3.8	5.8	1
6.98	-1.71675	7.029846	6.790483	31	-4.7	6.3	1
6.985	-1.567638	6.992568	6.93567	26.5	-5	6.6	1
6.99	-1.418526	6.882696	7.371234	23.5	-5.9	6.3	1
6.995	-1.11834	6.588396	7.771482	21.6	-4.6	5.4	1
7	-0.820116	6.735546	7.771482	20	-2.3	3.2	1
7.005	-0.55917	6.662952	8.02458	19.8	-0.1	0.4	1
7.01	-0.37278	6.662952	8.38755	18.5	0.9	-2.4	1
7.015	0	6.810102	8.605332	18	3.4	-6.3	1
7.02	0.074556	6.810102	8.895708	18.1	6.3	-10.4	1
7.025	0.037278	6.845418	8.605332	17.9	7.7	-14.5	1
7.03	-0.260946	6.810102	8.642611	18.9	8.8	-18.8	1
7.035	-0.596448	6.51384	8.314957	21.7	8.4	-22.1	1
7.04	-1.11834	6.294096	7.806798	26.4	3.1	-25.3	1
7.045	-2.238642	6.441247	7.226046	32.6	-1.6	-28.9	1
7.05	-3.284388	6.331374	7.408512	33.6	-6.4	-34.9	1
7.055	-2.986164	6.403968	7.91667	37.5	-19.3	-44.9	1
7.06	-2.725218	6.294096	7.879392	40.1	-28.5	-52.7	1
7.065	-1.34397	6.037074	7.734204	41.1	-37.4	-59.7	1
7.07	-0.410058	6.037074	8.061858	42.9	-46.1	-65.7	1
7.075	-0.074556	5.962518	8.460144	42.7	-51.5	-67.7	1
7.08	0.55917	5.668218	8.169768	38.6	-54.5	-67.4	1
7.085	0.782838	5.226768	8.097175	34.5	-54.8	-64.6	1
7.09	2.08953	5.593662	9.00558	29.9	-55.5	-58.8	1
7.095	3.621852	5.299362	9.188046	21	-54.8	-51.8	1
7.1	4.441968	4.89519	9.115453	10.9	-51.9	-42.3	1
7.105	4.516524	4.673484	9.040896	2.6	-48.4	-32.2	1
7.11	4.181022	4.60089	8.968303	-4.2	-40.3	-21.7	1
7.115	3.135276	4.416462	8.497422	-13	-27.8	-11.5	1
7.12	1.418526	4.416462	7.879392	-18.9	-16.2	-6.4	1
7.125	-0.894672	4.673484	7.806798	-21.7	-5.1	-3.7	1
7.13	-3.135276	5.18949	7.29864	-25	4.8	-5.3	1
7.135	-5.18949	5.705496	7.153452	-27	8	-10	1
7.14	-6.608016	6.294096	6.790483	-28.7	6.5	-17.6	1
7.145	-7.057314	6.772824	6.354918	-30.1	1.5	-26	1
7.15	-6.757128	7.43598	5.919354	-31.1	-6.4	-33.8	1
7.155	-6.197958	8.059896	6.245046	-31	-14.4	-41.5	1
7.16	-4.928544	8.575902	6.500106	-31.3	-23	-49	1
7.165	-3.209832	8.650458	6.20973	-32.7	-32	-56.2	1
7.17	-1.604916	8.46603	6.027264	-33.8	-36.4	-59.7	1
7.175	-0.298224	8.31888	6.354918	-34.1	-35.9	-60	1
7.18	0.7455601	8.356158	6.68061	-34.8	-33.6	-58.4	1
7.185	1.194858	7.950024	6.68061	-37.2	-28	-54.5	1
7.19	1.455804	7.73028	6.790483	-38.9	-20.7	-48.3	1
7.195	1.53036	7.693002	7.226046	-40	-12.9	-41.7	1
7.2	1.455804	7.508574	7.153452	-42.2	-6.3	-34.3	1
7.205	1.306692	7.286868	7.371234	-44	0.2	-27.5	1
7.21	1.15758	6.957253	7.443828	-46.4	5.8	-21.2	1
7.215	1.006506	6.662952	7.516422	-49.7	11	-13.1	1
7.22	0.7082821	6.36669	7.443828	-52.4	15.4	-6.7	1
7.225	0.335502	6.07239	7.408512	-55	19.8	-1.1	1
7.23	-0.111834	5.77809	7.043581	-57.6	23.8	3.9	1
7.235	-0.820116	5.264046	6.282324	-59.9	26.3	7.8	1
7.24	-1.90314	5.264046	6.20973	-61.4	27.8	13.3	1
7.245	-3.547296	5.77809	6.500106	-60.4	28.9	17.5	1
7.25	-5.413158	6.294096	6.20973	-59.1	29.4	18.5	1
7.255	-6.682572	6.662952	5.664294	-56.9	26	18.4	1
7.26	-7.50465	7.067124	5.191452	-53.2	21.4	14.7	1
7.265	-8.140338	7.361424	4.86576	-47	13.5	10	1
7.27	-8.177616	7.73028	4.828482	-41.7	6.6	5.4	1
7.275	-7.206426	7.508574	5.774166	-36.3	0.2	1.4	1
7.28	-3.47274	6.109668	7.226046	-34.3	-5	0.6	1
7.285	-0.111834	6.037074	7.626294	-34	-8.3	6.3	1
7.29	-1.11834	5.18949	8.242362	-29.3	-8.6	11.4	1
7.295	-2.762496	4.232034	8.097175	-27.6	-7.9	12.6	1
7.3	-3.358944	4.122162	8.207047	-23.8	-8.8	15	1
7.305	-2.799774	4.122162	7.844076	-20.1	-11.4	18.6	1
7.31	-1.679472	5.48379	7.989264	-14.1	-14	23.1	1
7.315	-1.006506	5.889924	8.207047	-9.3	-14.9	22.7	1
7.32	-0.484614	6.037074	7.879392	-9.1	-14.9	20.7	1
7.325	-0.633726	6.256818	8.061858	-7.8	-13.9	18.9	1
7.33	-0.969228	6.109668	8.242362	-8.1	-13	15.7	1
7.335	-1.11834	5.558346	8.242362	-9.3	-11.1	14.4	1
7.34	-1.306692	5.962518	8.207047	-9	-9.9	14	1
7.345	-1.15758	5.999796	8.424829	-9.3	-11.4	11.4	1
7.35	-1.865862	4.710762	8.424829	-9.4	-11	8.8	1
7.355	-1.493082	5.005062	8.097175	-7.5	-11.8	8	1
7.36	-1.34397	6.403968	8.497422	-2.5	-10.2	10.4	1
7.365	-1.604916	6.21954	8.352234	-3.9	-9.2	10.5	1
7.37	-1.604916	5.593662	7.951986	-8.8	-10.3	7.8	1
7.375	-1.679472	5.889924	8.061858	-8.6	-8.4	9.1	1
7.38	-1.493082	6.07239	8.061858	-8.7	-7.4	9.4	1
7.385	-1.15758	5.999796	8.207047	-11.1	-6.1	8.4	1
7.39	-0.969228	5.852646	8.097175	-13.4	-4.3	8.1	1
7.395	-0.857394	5.999796	8.097175	-14.8	-2.8	7.4	1
7.4	-0.820116	6.109668	8.097175	-16.6	-1.1	6.4	1
7.405	-0.7082821	5.740812	8.27964	-18.5	-0.2	5.2	1
7.41	-0.93195	5.63094	8.207047	-20.3	0	4.6	1
7.415	-1.269414	5.668218	8.02458	-20.7	0.7	4.3	1
7.42	-1.194858	5.77809	8.242362	-20.1	0.9	3.5	1
7.425	-1.11834	5.593662	8.38755	-19.7	1.3	2.9	1
7.43	-1.11834	5.299362	8.38755	-18.5	0.7	2.8	1
7.435	-1.269414	5.152212	8.424829	-16.3	0.8	3.2	1
7.44	-1.269414	5.079618	8.424829	-13.7	1.1	3.5	1
7.445	-1.232136	5.264046	8.424829	-10.8	0.5	4	1
7.45	-1.194858	5.299362	8.605332	-7.8	0.9	3.7	1
7.455	-1.194858	5.299362	8.460144	-6.3	1.4	3.7	1
7.46	-1.081062	5.264046	8.460144	-4.3	1.5	3.6	1
7.465	-1.006506	5.299362	8.532739	-2.7	1.4	2.1	1
7.47	-0.894672	5.411196	8.460144	-1.4	1.5	1.8	1
7.475	-1.006506	5.33664	8.497422	0	1.8	1.2	1
7.48	-0.894672	5.521068	8.27964	0.4	2.2	0.2	1
7.485	-1.081062	5.446512	8.352234	0.6	2.3	-1	1
7.49	-1.232136	5.33664	8.097175	0	1.6	-2.5	1
7.495	-1.34397	5.63094	8.242362	2	1.7	-2	1
7.5	-1.567638	5.48379	8.207047	1.8	1.4	-1.9	1
7.505	-1.754028	5.446512	8.207047	1.8	0.6	-1.9	1
7.51	-1.754028	5.521068	8.242362	3.2	-0.2	-1	1
7.515	-1.828584	5.373918	8.242362	4.4	-0.7	-0.8	1
7.52	-1.865862	5.373918	8.134453	6.3	-1.4	0.2	1
7.525	-1.90314	5.373918	8.169768	8.7	-1.7	1.2	1
7.53	-1.71675	5.33664	8.169768	11.1	-2.1	2.4	1
7.535	-1.604916	5.299362	8.242362	14.2	-2.3	3.3	1
7.54	-1.381248	5.18949	8.38755	16.8	-3.4	4.4	1
7.545	-0.969228	5.18949	8.642611	20	-4.1	5.1	1
7.55	-0.633726	5.079618	8.787798	24.7	-5.6	5.6	1
7.555	-0.149112	5.114934	8.787798	29	-6.2	5.7	1
7.56	0.298224	5.373918	8.823114	31.9	-4.9	5.8	1
7.565	0.447336	5.77809	8.715204	31.4	-3.8	6	1
7.57	-0.223668	5.999796	8.532739	29.1	-0.9	6.5	1
7.575	-0.410058	5.92524	8.02458	24.8	2.4	5.7	1
7.58	-0.894672	5.593662	7.91667	22.1	5	5.1	1
7.585	-1.53036	5.226768	7.516422	20.4	7.6	3.2	1
7.59	-1.642194	6.184224	7.153452	21.1	8	2.3	1
7.595	-1.381248	7.802875	7.226046	19.9	7.2	0.1	1
7.6	-1.493082	7.802875	6.970986	12.1	5.9	-2.9	1
7.605	-1.642194	7.176996	6.863076	1.3	5	-6.2	1
7.61	-1.567638	6.992568	7.116174	-9.2	4.1	-9	1
7.615	-1.567638	6.625674	7.29864	-16.5	4.9	-8.6	1
7.62	-1.679472	6.919974	7.481106	-22.3	5.6	-7.7	1
7.625	-2.238642	5.226768	7.806798	-29.4	5.6	-10.3	1
7.63	-2.389716	3.386412	7.371234	-31.4	4.9	-9.1	1
7.635	-1.977696	6.919974	8.750521	-20.4	5.6	-4.4	1
7.64	-1.34397	4.638168	8.460144	-21.9	5.6	-3.9	1
7.645	-1.34397	4.60089	8.169768	-19.2	4.4	-3.1	1
7.65	-1.455804	5.521068	9.150768	-8.8	4.2	-1.1	1
7.655	-1.269414	4.341906	8.460144	-7.8	2.2	-1.3	1
7.66	-1.306692	5.005062	8.715204	1	2.2	0.2	1
7.665	-1.34397	4.932468	8.570016	6.7	0.4	0.8	1
7.67	-1.34397	5.18949	8.38755	10.8	-0.4	1.4	1
7.675	-1.15758	5.373918	8.424829	15.1	-1.3	2	1
7.68	-1.194858	5.411196	8.352234	18.4	-2.3	1.9	1
7.685	-1.15758	5.411196	8.242362	21.4	-2.7	2	1
7.69	-1.269414	5.264046	8.314957	24.4	-2.9	1.5	1
7.695	-1.006506	4.416462	8.27964	28.7	-4.2	0.2	1
7.7	-0.969228	4.194756	7.951986	33.4	-3.6	1.1	1
7.705	-1.418526	5.411196	8.207047	42.1	-2.7	2.9	1
7.71	-1.381248	5.962518	8.242362	46.1	-2.9	3.4	1
7.715	-1.11834	5.705496	8.061858	44.5	-5.1	2.3	1
7.72	-1.15758	5.593662	7.91667	43.8	-5.6	2.3	1
7.725	-1.418526	5.668218	7.806798	43.2	-4.8	2.3	1
7.73	-1.865862	6.146946	7.481106	42.6	-4.9	3.4	1
7.735	-1.865862	6.478524	7.29864	40.7	-5.1	4.4	1
7.74	-1.865862	6.588396	7.188768	37.6	-5.3	4.8	1
7.745	-1.828584	6.625674	7.226046	33.2	-6.7	5.6	1
7.75	-1.791306	6.551118	7.29864	29.6	-7.2	6.4	1
7.755	-1.71675	6.478524	7.335918	26.6	-7.5	7.5	1
7.76	-1.604916	6.51384	7.29864	23.8	-7.2	8.5	1
7.765	-1.455804	6.51384	7.443828	21.6	-7.2	8.6	1
7.77	-1.232136	6.551118	7.734204	19.4	-6.2	8.4	1
7.775	-1.006506	6.294096	7.844076	17.5	-4.2	8.1	1
7.78	-0.782838	6.109668	7.879392	16.5	-3.1	7.4	1
7.785	-0.7082821	5.889924	8.061858	17.2	-1.4	5.8	1
7.79	-0.596448	5.889924	8.207047	19.1	1.1	3.9	1
7.795	-0.410058	5.999796	8.460144	20.8	3.7	0.7	1
7.8	-0.484614	6.184224	8.532739	21	5.5	-1.5	1
7.805	-0.55917	6.21954	8.677926	21.4	5.9	-5.2	1
7.81	-0.484614	6.294096	8.715204	21.8	7.2	-8.9	1
7.815	-0.521892	6.256818	8.787798	21.9	7	-10.6	1
7.82	-0.521892	6.21954	8.715204	21.6	6.5	-12.2	1
7.825	-0.521892	6.146946	8.715204	21.9	6.3	-12.9	1
7.83	-0.782838	5.962518	8.27964	22.8	4.4	-13	1
7.835	-1.34397	5.852646	8.097175	26.1	1.8	-13.8	1
7.84	-1.940418	6.331374	7.335918	31	-1.2	-14.1	1
7.845	-2.27592	6.109668	6.93567	31.8	-1.5	-14.9	1
7.85	-2.352438	6.331374	7.589016	32.4	-4.1	-16.1	1
7.855	-2.201364	6.441247	7.481106	33.6	-6.4	-18.6	1
7.86	-1.418526	6.588396	7.481106	34.5	-9.8	-21.9	1
7.865	-1.53036	6.36669	7.879392	35.4	-13.5	-26.3	1
7.87	-0.894672	6.256818	7.66161	37	-13.7	-30.8	1
7.875	-0.6710041	6.146946	7.806798	39.8	-15.1	-32.6	1
7.88	-0.633726	5.92524	7.91667	41.5	-16.2	-33.8	1
7.885	-0.782838	5.411196	7.91667	43.5	-16.3	-34.3	1
7.89	-0.7455601	5.33664	8.207047	46.3	-17.7	-32.9	1
7.895	-0.857394	5.446512	8.314957	48.4	-18.6	-31.2	1
7.9	-0.596448	5.299362	7.951986	48	-19.9	-29.1	1
7.905	0.447336	5.373918	8.570016	45.2	-22.2	-24.8	1
7.91	2.052252	5.226768	9.223362	40.8	-23.9	-20.8	1
7.915	3.957354	5.114934	9.441144	33.7	-22.2	-14.4	1
7.92	5.413158	4.89519	9.295957	24.7	-15.9	-2.8	1
7.925	5.7879	4.638168	9.62361	18.9	-8.7	7.4	1
7.93	5.599548	4.673484	9.551017	12.6	0.7	18.4	1
7.935	4.516524	4.74804	9.478422	7	11.2	28.5	1
7.94	3.284388	4.74804	9.405828	1.4	20.1	37.7	1
7.945	2.014974	4.820634	9.333235	-4.6	27.4	43.6	1
7.95	0.55917	4.89519	9.00558	-10.8	33.1	47.1	1
7.955	-1.043784	4.710762	8.968303	-17.7	36.4	46.6	1
7.96	-1.977696	5.446512	8.314957	-22.9	38.9	43.5	1
7.965	-2.911608	5.114934	8.207047	-25.9	38.2	39.4	1
7.97	-3.547296	5.521068	7.951986	-29.3	35.1	33.9	1
7.975	-3.957354	5.63094	7.626294	-32	33.3	27.5	1
7.98	-4.143744	5.815368	7.516422	-35	29.8	18.4	1
7.985	-4.181022	6.184224	7.080858	-37.4	27.4	11	1
7.99	-3.920076	6.294096	6.898392	-38.4	21.5	4.4	1
7.995	-3.920076	6.478524	6.863076	-38.9	16.3	-1.1	1
8	-3.770964	6.735546	6.608016	-40	12.5	-6.6	1
8.005	-3.510018	6.882696	6.535422	-41	8	-13.3	1
8.01	-3.358944	7.067124	6.31764	-41.1	4.4	-17.2	1
8.015	-3.135276	7.176996	6.20973	-40.8	1.9	-21.4	1
8.02	-3.023442	7.324146	5.84676	-41.5	0	-24.3	1
8.025	-2.87433	7.471296	5.48379	-41.5	-2.6	-26.8	1
8.03	-3.023442	7.840152	5.519106	-40.1	-6.4	-28.8	1
8.035	-2.986164	8.097175	5.118858	-40	-9.3	-30.4	1
8.04	-3.172554	8.244325	4.828482	-39.2	-13.7	-31.3	1
8.045	-3.358944	8.428752	4.538106	-38.2	-17.9	-32.3	1
8.05	-3.510018	8.90748	4.50279	-36.1	-22.7	-33.3	1
8.055	-3.584574	9.49608	4.24773	-33.5	-27.2	-33.1	1
8.06	-3.65913	9.864937	3.77685	-32.2	-30.3	-34.3	1
8.065	-3.209832	10.08468	3.704256	-32.3	-34.5	-36.2	1
8.07	-2.650662	10.15924	3.88476	-31.6	-36.5	-37.7	1
8.075	-1.90314	10.15924	4.901076	-30.8	-36.5	-36.1	1
8.08	-0.633726	9.239058	6.027264	-32.8	-34.1	-33.1	1
8.085	0.149112	8.428752	6.572701	-36.8	-27.5	-27.9	1
8.09	-0.037278	7.840152	7.371234	-40.3	-20.4	-19.6	1
8.095	-1.53036	6.919974	8.02458	-46.4	-12.6	-12.9	1
8.1	-3.65913	5.92524	7.734204	-52.7	-6.7	-7.5	1
8.105	-4.704876	5.852646	7.589016	-56.9	-4.7	-1.8	1
8.11	-3.584574	6.36669	7.5537	-59.7	-6.7	1.1	1
8.115	-1.53036	6.772824	7.66161	-64.4	-7.7	4.6	1
8.12	-2.426994	4.526334	8.860393	-69.5	-7.4	6.5	1
8.125	-2.948886	-6.109668	4.97367	-71.4	-6	4.9	1
8.13	-0.7455601	12.40376	8.242362	-29.7	-2.9	19.3	1
8.135	-0.447336	8.134453	12.56465	-21.9	4.2	19.8	1
8.14	2.911608	3.311856	6.027264	-62.9	-8.6	6	1
8.145	0.484614	5.558346	10.9303	-31.6	2.2	7.7	1
8.15	-0.820116	4.416462	9.00558	-36.9	-1.4	4.2	1
8.155	-1.306692	3.900456	9.696204	-30.5	0.7	2.1	1
8.16	-1.493082	4.122162	8.570016	-24.2	0.3	1.9	1
8.165	-1.567638	5.114934	8.352234	-13.6	1.4	4.4	1
8.17	-1.381248	5.558346	8.605332	-7.7	-0.2	5.4	1
8.175	-2.164086	5.264046	8.314957	-4.7	0	6.4	1
8.18	-2.31516	5.226768	8.097175	-2.2	-0.3	7.4	1
8.185	-1.604916	5.63094	8.27964	1	-1.1	8.9	1
8.19	-0.782838	5.815368	8.424829	3.1	-0.9	9.2	1
8.195	-0.633726	5.77809	8.352234	2.6	-0.2	8.1	1
8.2	-0.55917	5.77809	8.314957	1.4	0.7	6.7	1
8.205	-0.596448	5.77809	8.134453	0.3	0.9	4.7	1
8.21	-0.7082821	5.92524	8.134453	-1	0.8	2.4	1
8.215	-0.894672	5.852646	8.352234	-2.2	1.3	0.5	1
8.22	-0.93195	5.889924	8.27964	-4.3	0.7	-1.6	1
8.225	-1.232136	5.63094	8.352234	-5.3	1.5	-2.7	1
8.23	-1.269414	5.705496	8.314957	-6.7	2.2	-4	1
8.235	-1.381248	5.63094	8.27964	-6.3	2.8	-3.8	1
8.24	-1.567638	5.521068	8.207047	-6.7	3.2	-4.6	1
8.245	-1.567638	5.668218	8.097175	-6	4.1	-4.6	1
8.25	-1.679472	5.373918	8.27964	-5.9	3.9	-3.6	1
8.255	-1.642194	5.226768	8.242362	-4.9	3	-3.6	1
8.26	-1.679472	5.264046	8.27964	-2.3	3.2	-3	1
8.265	-1.679472	5.264046	8.207047	-0.8	2.3	-2.6	1
8.27	-1.493082	5.299362	8.169768	0.7	1.6	-1	1
8.275	-1.418526	5.373918	8.207047	2.9	0.8	-0.2	1
8.28	-1.418526	5.411196	8.207047	4.8	0.2	-0.1	1
8.285	-1.34397	5.521068	8.169768	5.6	0	0.2	1
8.29	-1.232136	5.48379	8.134453	6.2	0	0.4	1
8.295	-1.232136	5.411196	8.134453	6.7	-0.3	1	1
8.3	-1.11834	5.446512	8.27964	7.9	0	0.6	1
8.305	-1.081062	5.33664	8.424829	8.4	0	0.7	1
8.31	-0.969228	5.226768	8.532739	10	0.9	0.5	1
8.315	-0.93195	5.299362	8.532739	11.9	-0.4	0.2	1
8.32	-0.857394	5.521068	8.38755	15.1	0	0	1
8.325	-1.269414	5.705496	8.134453	16.9	0.7	-0.4	1
8.33	-1.11834	5.815368	7.951986	16.8	0.7	0.1	1
8.335	-1.232136	5.852646	7.989264	16.6	0.7	-0.2	1
8.34	-1.232136	5.740812	7.951986	15.4	0.7	-0.8	1
8.345	-0.894672	5.521068	8.314957	15.4	-0.2	-1.1	1
8.35	-0.93195	5.33664	8.27964	16.1	-0.2	-1.1	1
8.355	-1.043784	5.521068	8.642611	19.5	-0.5	-0.2	1
8.36	-0.782838	5.521068	8.642611	20.7	-0.2	-0.8	1
8.365	-0.857394	5.521068	8.715204	22.8	-0.7	-0.7	1
8.37	-1.043784	5.48379	8.570016	25.2	-0.8	-2.1	1
8.375	-1.754028	4.60089	8.532739	28.8	-0.9	-3.9	1
8.38	-2.27592	2.79585	8.38755	34.7	-1.3	-5.1	1
8.385	-1.53036	2.576106	7.91667	49.2	-1.8	-3.7	1
8.39	-1.53036	4.932468	8.642611	67.6	-0.7	-0.1	1
8.395	-1.53036	5.962518	9.040896	75.3	-1.4	1.6	1
8.4	-1.381248	5.558346	8.570016	76.6	-2.3	2.1	1
8.405	-1.11834	5.04234	8.27964	79.5	-2.5	1.8	1
8.41	-1.15758	4.820634	8.314957	84.9	-3.5	3.2	1
8.415	-1.418526	5.18949	8.169768	90.5	-2	5.4	1
8.42	-1.306692	5.63094	8.242362	94	-2.2	6.1	1
8.425	-1.11834	6.037074	7.879392	94.4	-3.2	6.7	1
8.43	-1.081062	6.551118	7.66161	93.8	-3.9	7.2	1
8.435	-1.194858	6.735546	7.408512	90	-4.6	6.8	1
8.44	-1.679472	6.957253	6.790483	85.6	-3.9	6	1
8.445	-1.828584	7.398702	6.535422	80.7	-3.7	6	1
8.45	-2.08953	7.508574	5.95467	71.7	-4.6	5.7	1
8.455	-2.201364	7.655725	5.774166	63.2	-6	5	1
8.46	-1.940418	7.840152	5.774166	55	-7.4	4.9	1
8.465	-1.493082	8.097175	5.809482	46.6	-7.3	4.6	1
8.47	-0.93195	8.134453	5.701572	37.1	-5.8	4.5	1
8.475	-0.7082821	8.097175	5.809482	28.2	-4.1	4.8	1
8.48	-1.081062	7.987302	6.027264	19.7	-2.2	5.4	1
8.485	-1.493082	7.693002	6.31764	9.9	-0.4	5.2	1
8.49	-1.53036	7.324146	6.68061	3.1	0	4.1	1
8.495	-1.11834	7.104403	6.790483	-2.2	-0.4	3.2	1
8.5	-0.782838	7.067124	6.898392	-6.5	-0.2	2.1	1
8.505	-0.6710041	6.957253	7.263324	-9.9	-0.1	0.9	1
8.51	-0.596448	6.919974	7.806798	-12.6	0.3	-0.9	1
8.515	-0.335502	6.810102	7.879392	-14.4	0.7	-2.8	1
8.52	-0.074556	6.588396	8.061858	-14.9	1	-4.8	1
8.525	-0.074556	6.36669	8.242362	-15.1	1.1	-6.8	1
8.53	-0.484614	6.184224	8.27964	-13.7	2.4	-8.4	1
8.535	-0.894672	6.037074	8.097175	-10.9	1.9	-8.8	1
8.54	-1.194858	6.109668	8.02458	-8	1	-9.4	1
8.545	-1.194858	6.07239	8.02458	-4.6	0.5	-9.6	1
8.55	-1.15758	5.962518	7.951986	-1.1	0.2	-9.8	1
8.555	-1.455804	5.852646	7.91667	3.7	-0.2	-9.5	1
8.56	-1.754028	5.889924	7.771482	9.9	-0.7	-8.8	1
8.565	-1.754028	5.962518	7.844076	15.4	-1.4	-8.4	1
8.57	-1.828584	5.962518	7.589016	20.7	-1.8	-6.9	1
8.575	-1.604916	6.109668	7.516422	25.6	-2.7	-5	1
8.58	-1.418526	6.109668	7.626294	28.4	-3.1	-3.2	1
8.585	-1.34397	6.109668	7.516422	31	-2.5	-1.8	1
8.59	-1.455804	6.146946	7.5537	33	-2.3	0.6	1
8.595	-1.604916	6.184224	7.188768	34.3	-3.1	3.1	1
8.6	-1.828584	6.478524	6.753204	34.7	-3.2	4.6	1
8.605	-1.865862	6.772824	6.20973	33.4	-3.8	5.5	1
8.61	-1.71675	6.919974	6.20973	31.9	-4.6	7	1
8.615	-1.34397	7.139719	6.31764	29.4	-4.9	9	1
8.62	-1.194858	7.104403	6.500106	26.4	-4.5	10	1
8.625	-1.11834	6.919974	6.500106	23.8	-3.7	10.4	1
8.63	-1.081062	7.176996	6.68061	21.9	-2.3	10.8	1
8.635	-0.969228	7.214274	6.790483	19.8	-2	9.3	1
8.64	-0.93195	7.139719	6.753204	17.1	-1.8	8.6	1
8.645	-0.857394	7.067124	6.863076	14.8	-1.5	7.8	1
8.65	-0.820116	7.104403	6.93567	12.9	-0.7	7	1
8.655	-0.820116	6.957253	6.970986	11.4	-0.9	5.9	1
8.66	-0.857394	7.104403	7.116174	10.5	-1.4	4.9	1
8.665	-0.7455601	7.139719	7.263324	9.5	-0.1	3.7	1
8.67	-0.7082821	7.067124	7.443828	8.2	0.7	1.8	1
8.675	-0.782838	7.139719	7.626294	7.4	-0.4	0.3	1
8.68	-0.782838	6.992568	7.589016	6.5	-0.9	-0.7	1
8.685	-0.93195	6.919974	7.408512	6.1	-2	-1.2	1
8.69	-1.043784	6.992568	7.263324	6.3	-2.7	-2	1
8.695	-0.969228	6.882696	7.226046	7	-2.9	-3	1
8.7	-1.043784	6.810102	7.263324	7.7	-3.2	-3.5	1
8.705	-1.081062	6.772824	7.335918	9.5	-3.3	-3.7	1
8.71	-1.194858	6.698268	7.226046	10.5	-3.7	-4.1	1
8.715	-1.194858	6.478524	7.29864	11.8	-3.9	-4.5	1
8.72	-1.232136	6.772824	7.29864	15.4	-3.4	-4.3	1
8.725	-1.11834	6.51384	7.263324	16.4	-3.5	-3.8	1
8.73	-1.081062	6.588396	7.226046	18.2	-3.5	-3.1	1
8.735	-1.081062	6.698268	7.080858	19.4	-3.1	-2.3	1
8.74	-1.15758	6.735546	6.970986	20.1	-3.5	-1.6	1
8.745	-1.34397	6.845418	6.608016	19.6	-2.6	-0.4	1
8.75	-1.381248	7.176996	6.462828	18.8	-1.8	1	1
8.755	-1.269414	7.176996	6.31764	16.5	-1.8	1.6	1
8.76	-1.11834	7.324146	6.427512	14.8	-1.7	2.5	1
8.765	-1.194858	7.43598	6.500106	13.4	-2.4	3.2	1
8.77	-1.15758	7.214274	6.608016	10.6	-2.2	4.2	1
8.775	-1.081062	7.361424	6.645294	8.7	-1.3	4.3	1
8.78	-0.93195	7.361424	6.572701	6.3	-0.3	4.6	1
8.785	-0.894672	7.286868	6.645294	4.2	-0.1	4.2	1
8.79	-0.857394	7.324146	6.68061	2.3	-0.1	3.7	1
8.795	-0.820116	7.214274	6.790483	0.4	0.2	2.5	1
8.8	-0.782838	7.214274	6.790483	-0.9	1.1	1.4	1
8.805	-0.857394	7.176996	6.863076	-2.5	1.6	0.7	1
8.81	-0.857394	7.214274	6.790483	-3.7	2.5	0	1
8.815	-0.857394	7.139719	6.863076	-4.4	3	-0.6	1
8.82	-0.93195	7.104403	6.93567	-5.3	3.9	-1.6	1
8.825	-1.006506	6.957253	7.008264	-5.7	4.6	-2.5	1
8.83	-0.969228	6.919974	7.116174	-5.3	5.6	-2.3	1
8.835	-0.894672	6.882696	7.188768	-4.4	4.9	-3	1
8.84	-0.93195	6.772824	7.263324	-3.4	4.1	-3.7	1
8.845	-1.043784	6.735546	7.29864	-1.6	3.5	-3.7	1
8.85	-1.081062	6.698268	7.226046	0.9	3	-3.7	1
8.855	-1.15758	6.698268	7.226046	4.2	2.1	-2.9	1
8.86	-1.306692	6.698268	7.153452	6.7	1.6	-2.3	1
8.865	-1.306692	6.625674	7.188768	9.7	0.8	-0.6	1
8.87	-1.418526	6.662952	7.153452	12.5	0	0.4	1
8.875	-1.34397	6.662952	7.080858	15.5	-0.5	1	1
8.88	-1.306692	6.625674	7.153452	19.3	-1.4	2.8	1
8.885	-1.269414	6.882696	7.080858	22.1	-1.2	3.6	1
8.89	-1.269414	6.588396	7.043581	25.2	-1.3	4.8	1
8.895	-1.232136	6.698268	7.043581	27.8	-2.2	5.5	1
8.9	-1.306692	6.810102	7.153452	31	-2.1	6.4	1
8.905	-0.894672	7.029846	6.825799	34.5	-2.8	7.9	1
8.91	-1.306692	6.845418	7.335918	37.6	-4.4	8.6	1
8.915	-1.043784	7.067124	7.153452	40.3	-4.6	9.3	1
8.92	-1.006506	7.067124	7.29864	43.6	-3.4	8.4	1
8.925	-1.15758	6.810102	7.371234	45.6	-2.1	7.7	1
8.93	-0.6710041	7.43598	6.93567	48.8	0	6	1
8.935	-1.232136	6.957253	7.408512	52.3	-0.4	5.6	1
8.94	-0.6710041	7.214274	6.863076	53	0.2	3.9	1
8.945	-0.894672	7.214274	7.5537	57.5	1.6	2.4	1
8.95	-0.7082821	7.029846	7.408512	58.5	2.1	0.8	1
8.955	-0.484614	7.73028	7.29864	61.8	4.1	-0.8	1
8.96	-0.969228	6.992568	7.626294	64.2	3.5	-1.8	1
8.965	-0.820116	7.286868	7.29864	65.6	3.9	-3.5	1
8.97	-0.93195	7.324146	7.516422	68.8	3.7	-5.2	1
8.975	-1.194858	7.361424	7.5537	70.6	2.2	-6.6	1
8.98	-1.11834	7.545852	7.371234	74.6	0.9	-9.7	1
8.985	-0.93195	7.765596	7.188768	74.8	-0.6	-11.6	1
8.99	-0.820116	7.58313	7.153452	73.2	-0.7	-13.3	1
8.995	-0.7082821	7.693002	7.153452	70.4	-1.1	-13	1
9	-0.596448	7.87743	6.753204	68	0.7	-14.2	1
9.005	-1.194858	7.471296	6.68061	64.8	2.5	-13.5	1
9.01	-1.34397	7.43598	6.753204	60.9	3.9	-12.4	1
9.015	-1.043784	7.139719	7.153452	53.8	1.1	-10.7	1
9.02	-0.37278	6.957253	7.989264	46.8	-1.4	-8.6	1
9.025	0.7455601	6.331374	7.989264	35.8	-3.9	-8.8	1
9.03	1.493082	5.521068	8.242362	25.8	-3.5	-6.7	1
9.035	2.014974	4.967784	8.497422	15.5	-2.5	-2.5	1
9.04	2.426994	4.74804	8.570016	3	-0.3	0.7	1
9.045	2.389716	4.491018	8.715204	-7	2	4.5	1
9.05	2.31516	4.341906	9.00558	-17.2	5.3	8.2	1
9.055	2.238642	4.269312	8.968303	-27.4	9.4	11.3	1
9.06	1.71675	4.45374	9.115453	-38.2	13.7	13.5	1
9.065	1.567638	4.269312	8.677926	-52.2	18.8	14.1	1
9.07	0.782838	3.975012	7.263324	-63.8	22.6	14.3	1
9.075	-0.820116	4.932468	6.535422	-72.3	21.9	15	1
9.08	-3.023442	6.992568	6.863076	-78.4	16.7	15.6	1
9.085	-4.553802	8.797608	6.535422	-85	11.4	13.6	1
9.09	-5.413158	10.12196	4.793166	-94	6.1	6.8	1
9.095	-5.750622	10.74784	1.960038	-98.7	2.1	0.2	1
9.1	-5.711382	12.36845	-0.290376	-97.4	-3.9	-5.1	1
9.105	-5.040378	15.01911	-2.17782	-91.4	-7.1	-9.1	1
9.11	-3.957354	16.67504	-3.957354	-82.3	-9.8	-11.3	1
9.115	-2.948886	17.44807	-5.446512	-67.6	-12.9	-10.8	1
9.12	-1.11834	17.88952	-5.156136	-53.7	-15.4	-9.5	1
9.125	-0.111834	11.11669	1.487196	-46.7	-15.7	-7.7	1
9.13	-0.969228	7.58313	7.153452	-52.2	-13.8	-5.8	1
9.135	-3.510018	6.441247	9.658926	-54.6	-10.9	0.5	1
9.14	-3.696408	5.299362	8.895708	-57.4	-6.6	2.5	1
9.145	-1.567638	5.411196	7.771482	-54.5	-10.6	3.5	1
9.15	-0.298224	6.882696	6.790483	-50.6	-13.4	7.4	1
9.155	-0.223668	8.46603	6.68061	-47.2	-10.5	9.8	1
9.16	-1.194858	8.134453	6.970986	-47.3	-6.7	7.2	1
9.165	-1.53036	6.845418	7.626294	-48.7	-6.5	4	1
9.17	-0.633726	6.21954	8.134453	-47.2	-7.5	1.4	1
9.175	0.298224	6.21954	8.134453	-43.6	-6.5	-0.6	1
9.18	-0.074556	6.625674	7.481106	-41	-2.4	-0.4	1
9.185	-0.857394	7.029846	7.116174	-38.5	-0.9	-1.3	1
9.19	-0.93195	6.957253	7.116174	-36.1	-1.2	-2.8	1
9.195	-0.6710041	6.845418	7.263324	-34.3	-2.6	-4.3	1
9.2	-0.484614	6.662952	7.443828	-33.1	-2.3	-4.8	1
9.205	-0.7082821	6.551118	7.335918	-31.6	-1.7	-6	1
9.21	-1.043784	6.51384	7.188768	-29.6	-1.2	-6.5	1
9.215	-1.34397	6.551118	7.263324	-27.5	-0.2	-4.9	1
9.22	-1.418526	6.845418	7.335918	-24.8	-0.9	-4.8	1
9.225	-1.455804	6.551118	7.188768	-22.4	-1.7	-4.8	1
9.23	-1.34397	6.36669	7.29864	-19.6	-1.8	-4.4	1
9.235	-1.269414	6.184224	7.335918	-16	-0.8	-2.3	1
9.24	-1.232136	6.551118	7.408512	-12.4	-1	-0.4	1
9.245	-1.081062	6.331374	7.371234	-8.6	-1.3	-0.9	1
9.25	-0.93195	6.331374	7.516422	-4.1	-1.4	-0.7	1
9.255	-0.969228	6.184224	7.589016	-0.2	-1.4	-0.4	1
9.26	-0.93195	6.184224	7.516422	3.6	-1.3	0.7	1
9.265	-0.969228	6.184224	7.589016	7.7	-1.6	1.2	1
9.27	-1.006506	6.256818	7.371234	12.1	-2.2	1.8	1
9.275	-1.006506	6.294096	7.481106	17.1	-2.9	2.8	1
9.28	-1.043784	6.294096	7.371234	20.8	-3.7	3	1
9.285	-1.043784	6.331374	7.371234	24.9	-3.7	3.9	1
9.29	-1.081062	6.403968	7.29864	28.7	-4.2	4.6	1
9.295	-1.081062	6.478524	7.29864	32.9	-4.1	5.3	1
9.3	-1.043784	6.51384	7.188768	37.3	-4.4	6.4	1
9.305	-1.11834	6.51384	7.188768	40.8	-5.1	7.5	1
9.31	-1.11834	6.662952	7.080858	43.6	-5.3	8.6	1
9.315	-1.11834	6.735546	7.116174	46.1	-5.8	9.9	1
9.32	-1.081062	6.845418	7.008264	48.1	-6.4	11	1
9.325	-1.081062	6.882696	6.970986	49.7	-7.1	11.9	1
9.33	-1.043784	6.992568	6.970986	51.7	-7.6	12.8	1
9.335	-0.894672	7.214274	7.116174	53.6	-6	12.8	1
9.34	-0.782838	7.251552	7.008264	54.1	-6	12.4	1
9.345	-0.7082821	7.286868	6.898392	53.9	-4.7	11.9	1
9.35	-0.7455601	7.286868	6.825799	53.9	-2.7	11	1
9.355	-0.7455601	7.361424	6.863076	54.1	-2.5	10.3	1
9.36	-0.633726	7.398702	6.863076	53.7	-1.4	9.4	1
9.365	-0.596448	7.361424	6.790483	52.6	-0.5	8.7	1
9.37	-0.55917	7.398702	6.753204	51.7	0.7	8.3	1
9.375	-0.484614	7.43598	6.68061	50.1	1.1	6.6	1
9.38	-0.596448	7.655725	6.500106	47.7	1.4	5.8	1
9.385	-0.6710041	7.765596	6.20973	44.1	2.3	4.8	1
9.39	-0.7455601	7.987302	6.027264	40.2	2	4.4	1
9.395	-0.857394	8.097175	5.809482	35.2	1.8	4	1
9.4	-1.006506	8.244325	5.5917	30.1	1.2	3.4	1
9.405	-1.11834	8.46603	5.446512	23.7	0.4	3.4	1
9.41	-1.11834	8.538625	5.409234	15.4	0.2	3.1	1
9.415	-1.081062	8.503308	5.373918	8.4	-0.2	2.5	1
9.42	-1.006506	8.503308	5.33664	2	-0.4	1.8	1
9.425	-0.894672	8.356158	5.556384	-4.2	-0.9	1.4	1
9.43	-0.7082821	8.356158	5.774166	-10.8	-1.4	0.7	1
9.435	-0.6710041	8.244325	5.919354	-18.5	-1.7	-0.8	1
9.44	-0.633726	8.17173	6.027264	-24.3	-2.1	-1.8	1
9.445	-0.596448	8.097175	6.172452	-29.1	-1.4	-3.7	1
9.45	-0.55917	8.02458	6.31764	-33.4	-0.8	-5.6	1
9.455	-0.447336	7.802875	6.500106	-37	-1.1	-7.5	1
9.46	-0.521892	7.618446	6.572701	-40.3	-0.6	-9	1
9.465	-0.596448	7.361424	6.68061	-42	0.3	-10.1	1
9.47	-0.7455601	7.176996	6.825799	-42.2	0	-10.5	1
9.475	-0.7455601	6.919974	7.008264	-41	-0.1	-10.2	1
9.48	-0.782838	6.810102	7.153452	-37.5	-0.4	-9.8	1
9.485	-0.7455601	6.51384	7.263324	-33.5	-0.7	-9.1	1
9.49	-0.7082821	6.36669	7.481106	-28.2	-1	-8.3	1
9.495	-0.6710041	6.256818	7.5537	-20.4	-0.9	-7.2	1
9.5	-0.820116	6.109668	7.5537	-13.2	-1	-6.1	1
9.505	-0.820116	6.109668	7.589016	-4.8	-1.3	-4.9	1
9.51	-0.969228	6.109668	7.516422	5	-2.3	-3.5	1
9.515	-1.043784	6.146946	7.371234	13.3	-2.5	-2.1	1
9.52	-1.043784	6.146946	7.443828	22.4	-2.9	-1.1	1
9.525	-1.194858	6.184224	7.443828	30.7	-3.2	0.8	1
9.53	-1.306692	6.36669	7.408512	38.8	-3	2.5	1
9.535	-1.418526	6.441247	7.335918	46.9	-3	4.6	1
9.54	-1.455804	6.551118	7.29864	54.9	-2.3	6.4	1
9.545	-1.381248	6.735546	7.29864	63.7	-0.4	8.9	1
9.55	-1.269414	6.698268	7.443828	70.4	2.1	10.4	1
9.555	-1.006506	6.735546	7.481106	77.3	4.4	10.5	1
9.56	-0.596448	7.104403	7.589016	82.4	7.3	10.3	1
9.565	-0.223668	7.912746	7.771482	89	10	10.1	1
9.57	-0.447336	7.029846	8.097175	94.8	12.7	9.7	1
9.575	-0.18639	8.134453	7.516422	98.6	16.5	6	1
9.58	-0.7082821	7.802875	7.116174	99.6	16.3	3.7	1
9.585	-1.006506	7.765596	6.970986	99	15.1	1.4	1
9.59	-1.043784	7.840152	6.753204	96.7	11.8	-1.7	1
9.595	-0.7082821	7.950024	5.882076	92.6	6.1	-4.5	1
9.6	-0.93195	8.097175	5.701572	91.2	3.2	-4.4	1
9.605	-0.857394	8.134453	4.97367	83.5	-0.2	-4	1
9.61	-1.194858	7.58313	5.264046	74.4	-1.4	-3.2	1
9.615	-0.857394	7.214274	5.446512	61.2	-5.3	-2.5	1
9.62	-0.894672	6.36669	5.84676	43.3	-9.4	0	1
9.625	-0.820116	6.698268	5.809482	27.2	-10.7	1.6	1
9.63	-0.410058	7.398702	4.938354	10.5	-9.7	2.7	1
9.635	-0.894672	9.091908	3.994632	-7.4	-7.8	4.2	1
9.64	-0.820116	10.45354	2.323008	-22.6	-4.5	4.4	1
9.645	-0.7455601	11.96231	0.290376	-38.5	1.3	5.9	1
9.65	-1.11834	13.3985	-1.632384	-48.4	6.5	7.5	1
9.655	-2.238642	13.54565	-1.924722	-54.6	9.5	10	1
9.66	-3.84552	10.23183	1.234098	-59.6	8.7	10.9	1
9.665	-3.621852	8.61318	4.50279	-69	-0.7	10.9	1
9.67	-1.194858	8.870202	6.462828	-77.2	-9.1	7.5	1
9.675	1.791306	8.209008	6.500106	-85.3	-6.5	3.9	1
9.68	1.567638	8.134453	6.462828	-91.8	-2.2	4.7	1
9.685	0.521892	7.802875	6.354918	-95.6	2.3	3.2	1
9.69	0.037278	7.87743	6.608016	-95.6	3.5	-0.2	1
9.695	0.596448	7.58313	7.080858	-94.9	3.5	-4.7	1
9.7	1.418526	7.139719	7.5537	-94.3	2.2	-8.6	1
9.705	1.381248	6.845418	7.771482	-92.6	1.8	-13	1
9.71	0.55917	6.109668	7.734204	-90	1.8	-16.3	1
9.715	-0.447336	6.698268	7.371234	-87	2.7	-18.2	1
9.72	-0.820116	6.735546	7.481106	-80	1.4	-18.4	1
9.725	-0.7455601	6.146946	7.516422	-74.3	-0.1	-18.2	1
9.73	-0.969228	6.331374	7.66161	-67.1	-0.2	-16.6	1
9.735	-1.232136	6.51384	7.626294	-59.7	-0.2	-15	1
9.74	-1.567638	6.184224	7.589016	-52.1	0	-12.8	1
9.745	-1.642194	6.331374	7.481106	-43.8	0.4	-10.3	1
9.75	-1.567638	6.36669	7.516422	-35.1	1.1	-8.4	1
9.755	-1.642194	6.256818	7.408512	-24.4	1.8	-5.8	1
9.76	-1.679472	6.331374	7.408512	-15.8	2.3	-3.8	1
9.765	-1.642194	6.294096	7.371234	-8.1	2.3	-2.4	1
9.77	-1.567638	6.36669	7.335918	-0.4	1.7	-0.9	1
9.775	-1.381248	6.441247	7.371234	6.7	1	0.9	1
9.78	-1.15758	6.403968	7.29864	14.7	0.1	3	1
9.785	-1.006506	6.51384	7.29864	20.7	-0.4	4.6	1
9.79	-1.006506	6.551118	7.263324	26	-0.7	5.5	1
9.795	-0.857394	6.625674	7.153452	31.6	-1.3	5.7	1
9.8	-0.857394	6.810102	7.043581	36.7	-2.3	6.7	1
9.805	-0.857394	6.957253	6.970986	41.5	-2	7.3	1
9.81	-0.857394	7.029846	6.863076	44.3	-1.3	7.3	1
9.815	-0.894672	7.139719	6.825799	46.9	-2.1	7.4	1
9.82	-0.857394	7.286868	6.68061	49.1	-2.9	7.9	1
9.825	-0.782838	7.251552	6.572701	49.6	-3	7.9	1
9.83	-0.782838	7.361424	6.500106	50.4	-3	7.4	1
9.835	-0.7455601	7.471296	6.500106	50.5	-3.8	7.4	1
9.84	-0.7455601	7.471296	6.462828	50.4	-3.7	7	1
9.845	-0.857394	7.545852	6.354918	50.5	-3.2	6.1	1
9.85	-0.969228	7.618446	6.245046	49.9	-3.2	6	1
9.855	-1.006506	7.693002	6.282324	49	-3.4	6.3	1
9.86	-1.043784	7.655725	6.172452	48.3	-3.9	6.5	1
9.865	-1.043784	7.802875	6.064542	47.6	-4	7.4	1
9.87	-1.11834	7.765596	6.027264	47.5	-4.1	7.9	1
9.875	-1.11834	7.87743	5.95467	46.1	-4	8.4	1
9.88	-1.081062	7.87743	5.991948	45	-4.9	9.2	1
9.885	-0.969228	8.02458	5.919354	44.2	-5.5	9.9	1
9.89	-0.969228	8.02458	5.95467	43.5	-6.3	11	1
9.895	-0.820116	7.840152	5.882076	42.8	-7.3	11.7	1
9.9	-0.857394	7.87743	6.137136	42.4	-7.4	12.1	1
9.905	-0.521892	8.02458	5.991948	41.7	-7	11.9	1
9.91	-0.7455601	7.618446	6.20973	42	-7.5	11.9	1
9.915	-0.335502	8.097175	5.882076	41.7	-8	11.3	1
9.92	-0.37278	7.802875	6.282324	43.1	-8.1	11.2	1
9.925	-0.55917	7.324146	6.354918	42.8	-10.3	10.6	1
9.93	-0.298224	7.655725	6.390234	47.3	-7	11.3	1
9.935	-0.223668	7.765596	6.500106	50.4	-6	10.8	1
9.94	-0.223668	7.618446	6.535422	53.5	-4.4	10.7	1
9.945	-0.260946	7.508574	6.68061	58.3	-2.2	9.7	1
9.95	-0.37278	7.693002	6.717888	62.9	-1.6	10.1	1
9.955	-0.223668	7.545852	6.790483	68	1.4	9.7	1
9.96	-0.260946	7.87743	6.93567	72.9	4.6	8	1
9.965	-0.111834	7.840152	6.970986	79.4	10	5.5	1
9.97	-0.149112	8.059896	7.080858	83.7	12.9	4.1	1
9.975	0.037278	8.059896	6.863076	87	18.5	1.4	1
9.98	-0.18639	8.391475	6.753204	90	22.1	-1.2	1
9.985	-0.447336	8.575902	6.427512	91.4	24.5	-3.8	1
9.99	-0.484614	8.650458	6.31764	94.2	26	-7.8	1
[truncated: 12,663 more rows]
