# Supplementary material for: Real-Time Detection of Freezing Motions in Parkinson's Patients for Adaptive Gait Phase Synchronous Cueing
Source: Front Neurol. 2021 Dec 6;12:720516. doi: 10.3389/fneur.2021.720516 (PMC8685223; doi:10.3389/fneur.2021.720516)
Supplement: Supplementary file 2 [file Data_Sheet_2.zip › data/S15/S15_right_foot_trial_1.csv]

time	acc_x	acc_y	acc_z	gyr_x	gyr_y	gyr_z	FoG
0	-1.604916	5.446512	8.169768	0.3	0.2	-0.3	0
0.005	-1.53036	5.446512	8.134453	0	0.6	-0.4	0
0.01	-1.604916	5.48379	8.061858	-0.1	0.5	-0.4	0
0.015	-1.642194	5.411196	8.169768	0.1	0.3	-0.4	0
0.02	-1.642194	5.446512	8.169768	0	0.5	-0.7	0
0.025	-1.567638	5.411196	8.134453	-0.2	0.1	-0.4	0
0.03	-1.604916	5.446512	8.169768	0	0.4	-0.5	0
0.035	-1.604916	5.446512	8.134453	-0.2	0.8	-0.4	0
0.04	-1.604916	5.48379	8.097175	0	0.2	-0.7	0
0.045	-1.604916	5.446512	8.134453	0.2	0.4	-0.4	0
0.05	-1.642194	5.48379	8.061858	0	0.9	-0.6	0
0.055	-1.604916	5.48379	8.134453	0.1	0.7	-0.6	0
0.06	-1.679472	5.446512	8.134453	-0.1	0.6	-0.8	0
0.065	-1.604916	5.48379	8.097175	-0.2	0.4	-0.3	0
0.07	-1.604916	5.411196	8.097175	-0.2	0.4	0	0
0.075	-1.604916	5.446512	8.134453	0	0.2	-0.4	0
0.08	-1.642194	5.446512	8.169768	-0.2	0	-0.7	0
0.085	-1.567638	5.411196	8.169768	-0.2	0	-0.6	0
0.09	-1.604916	5.446512	8.097175	0	0.2	0	0
0.095	-1.604916	5.411196	8.169768	0	0.8	0	0
0.1	-1.604916	5.48379	8.134453	0.4	0.2	-0.7	0
0.105	-1.642194	5.446512	8.169768	-0.2	0	-0.5	0
0.11	-1.604916	5.48379	8.169768	-0.5	0	-0.5	0
0.115	-1.604916	5.446512	8.134453	-0.3	0.1	0	0
0.12	-1.567638	5.48379	8.061858	0	0.2	-0.1	0
0.125	-1.604916	5.446512	8.134453	0	0.5	-0.4	0
0.13	-1.604916	5.48379	8.134453	-0.1	0.4	-0.1	0
0.135	-1.604916	5.411196	8.061858	0	0	-0.2	0
0.14	-1.642194	5.446512	8.134453	0.3	0.2	-0.2	0
0.145	-1.604916	5.446512	8.097175	0	0	-0.4	0
0.15	-1.604916	5.411196	8.061858	0	0.2	-0.4	0
0.155	-1.642194	5.48379	8.097175	0.2	0.2	-0.6	0
0.16	-1.642194	5.48379	8.134453	0.4	0.1	-0.8	0
0.165	-1.642194	5.521068	8.169768	0.1	0.7	-0.8	0
0.17	-1.604916	5.446512	8.169768	0.4	0	-0.7	0
0.175	-1.642194	5.48379	8.169768	0.3	-0.2	-0.5	0
0.18	-1.604916	5.446512	8.169768	0.4	0.1	-0.4	0
0.185	-1.642194	5.48379	8.169768	0	0.6	-0.4	0
0.19	-1.604916	5.446512	8.061858	0.2	0.7	-0.2	0
0.195	-1.604916	5.521068	8.097175	0.6	0.4	-0.6	0
0.2	-1.604916	5.521068	8.097175	0.1	0.4	-0.4	0
0.205	-1.604916	5.446512	8.097175	0	0.4	-0.6	0
0.21	-1.642194	5.521068	8.134453	0.4	0.6	-0.7	0
0.215	-1.604916	5.48379	8.061858	0	0.5	-0.7	0
0.22	-1.604916	5.411196	8.134453	0.2	0.6	-0.9	0
0.225	-1.642194	5.411196	8.207047	0.3	0.2	-0.4	0
0.23	-1.567638	5.446512	8.097175	0.2	0.4	-0.7	0
0.235	-1.567638	5.521068	8.097175	0	0.4	-0.7	0
0.24	-1.679472	5.521068	8.134453	0.1	1	-1	0
0.245	-1.604916	5.48379	8.097175	0.2	0	-0.4	0
0.25	-1.642194	5.411196	8.134453	0	0.2	-0.2	0
0.255	-1.604916	5.446512	8.097175	-0.1	0.2	-0.2	0
0.26	-1.604916	5.411196	8.097175	-0.1	1.4	-0.3	0
0.265	-1.567638	5.446512	8.169768	0.2	0.6	-0.9	0
0.27	-1.567638	5.446512	8.134453	0.1	0	-0.9	0
0.275	-1.567638	5.48379	8.207047	0	0.2	-0.7	0
0.28	-1.604916	5.411196	8.134453	0	0.2	-0.4	0
0.285	-1.567638	5.411196	8.134453	0.3	0	-0.2	0
0.29	-1.567638	5.48379	8.169768	0.2	0	-0.3	0
0.295	-1.567638	5.446512	8.134453	0	0.2	-0.2	0
0.3	-1.604916	5.446512	8.169768	0.5	0	-0.2	0
0.305	-1.604916	5.446512	8.134453	0	0.2	-0.4	0
0.31	-1.642194	5.446512	8.207047	0	0.6	-0.7	0
0.315	-1.604916	5.373918	8.097175	0.2	0	-0.8	0
0.32	-1.604916	5.48379	8.169768	0	0.4	-0.4	0
0.325	-1.604916	5.446512	8.169768	0.1	0.4	-0.1	0
0.33	-1.604916	5.48379	8.134453	0.5	0.1	-0.7	0
0.335	-1.604916	5.411196	8.207047	0.2	0	-0.3	0
0.34	-1.604916	5.446512	8.207047	0.4	0.2	-0.4	0
0.345	-1.604916	5.446512	8.169768	0.2	0	-0.4	0
0.35	-1.642194	5.446512	8.169768	0	0.4	-0.6	0
0.355	-1.604916	5.446512	8.134453	0.6	1	-0.9	0
0.36	-1.567638	5.521068	8.134453	0.2	0.5	-0.5	0
0.365	-1.604916	5.446512	8.169768	-0.2	0	-0.7	0
0.37	-1.604916	5.446512	8.169768	0.3	0.6	0	0
0.375	-1.567638	5.521068	8.169768	0.3	0.2	-0.3	0
0.38	-1.604916	5.411196	8.207047	0	0.7	-0.2	0
0.385	-1.604916	5.411196	8.169768	0	0.6	-0.4	0
0.39	-1.604916	5.446512	8.134453	-0.2	0.6	-0.6	0
0.395	-1.679472	5.411196	8.242362	0	0	-0.4	0
0.4	-1.604916	5.558346	8.169768	-0.4	0	-0.5	0
0.405	-1.604916	5.48379	8.097175	-0.2	0.4	-0.3	0
0.41	-1.604916	5.48379	8.134453	0	1.1	-0.4	0
0.415	-1.604916	5.446512	8.134453	0	0.4	0	0
0.42	-1.642194	5.48379	8.134453	0.1	0.6	-0.7	0
0.425	-1.604916	5.411196	8.242362	0	0.2	-0.5	0
0.43	-1.604916	5.48379	8.097175	0.1	0.7	-0.6	0
0.435	-1.567638	5.48379	8.134453	-0.2	0.3	-0.4	0
0.44	-1.604916	5.446512	8.134453	0	0	-0.3	0
0.445	-1.567638	5.48379	8.097175	0.2	0	-0.5	0
0.45	-1.642194	5.521068	8.134453	0.3	0.5	-0.7	0
0.455	-1.604916	5.411196	8.134453	0.2	0.7	-0.7	0
0.46	-1.604916	5.446512	8.097175	0.2	0.2	-1.1	0
0.465	-1.567638	5.411196	8.169768	0.2	0.4	-0.5	0
0.47	-1.642194	5.446512	8.061858	0.1	0.6	-0.2	0
0.475	-1.567638	5.48379	8.097175	-0.2	0.1	-0.2	0
0.48	-1.567638	5.446512	8.169768	0	0.4	-0.5	0
0.485	-1.604916	5.48379	8.207047	0.2	0.2	-0.5	0
0.49	-1.604916	5.411196	8.169768	0.1	0.6	-0.5	0
0.495	-1.604916	5.48379	8.134453	-0.1	0.7	-0.5	0
0.5	-1.604916	5.446512	8.169768	-0.2	0.2	-0.4	0
0.505	-1.604916	5.446512	8.134453	0.1	0.2	-0.4	0
0.51	-1.604916	5.446512	8.134453	0	0.2	-0.3	0
0.515	-1.567638	5.48379	8.097175	-0.2	0	-0.2	0
0.52	-1.604916	5.446512	8.134453	0.1	-0.1	-0.2	0
0.525	-1.604916	5.411196	8.207047	0.3	0	0	0
0.53	-1.642194	5.48379	8.097175	0.4	0	0	0
0.535	-1.567638	5.48379	8.134453	0	0	-0.4	0
0.54	-1.604916	5.411196	8.169768	0	0.4	-0.5	0
0.545	-1.567638	5.48379	8.207047	0.4	0.3	-0.4	0
0.55	-1.567638	5.521068	8.169768	0.1	0.3	-0.4	0
0.555	-1.567638	5.48379	8.169768	0.1	0	-0.6	0
0.56	-1.604916	5.48379	8.097175	-0.2	-0.2	-0.4	0
0.565	-1.604916	5.446512	8.169768	0	-0.1	-0.4	0
0.57	-1.567638	5.446512	8.097175	0	0.8	-0.7	0
0.575	-1.604916	5.521068	8.134453	-0.2	0.5	-0.6	0
0.58	-1.604916	5.373918	8.169768	0	0.3	-0.3	0
0.585	-1.642194	5.411196	8.169768	0.3	0.2	-0.3	0
0.59	-1.567638	5.48379	8.134453	0.2	0.4	-0.1	0
0.595	-1.604916	5.446512	8.097175	0	0.6	0	0
0.6	-1.642194	5.521068	8.097175	0.1	0	-0.4	0
0.605	-1.642194	5.446512	8.169768	0	0	-0.7	0
0.61	-1.567638	5.446512	8.169768	0.2	0.1	-0.7	0
0.615	-1.604916	5.446512	8.061858	0	0.2	-0.6	0
0.62	-1.604916	5.446512	8.097175	0.2	0.9	-0.4	0
0.625	-1.567638	5.48379	8.169768	0	1.1	0	0
0.63	-1.567638	5.48379	8.134453	-0.1	0.5	0.4	0
0.635	-1.604916	5.446512	8.207047	0.4	0	-0.6	0
0.64	-1.604916	5.521068	8.097175	0.2	0.2	-0.4	0
0.645	-1.604916	5.411196	8.169768	0	0.2	-0.2	0
0.65	-1.604916	5.48379	8.097175	-0.3	0.3	-0.3	0
0.655	-1.642194	5.446512	8.097175	0	0.2	-0.3	0
0.66	-1.642194	5.446512	8.169768	0.2	0.3	-0.4	0
0.665	-1.642194	5.411196	8.169768	0.1	0.6	-0.2	0
0.67	-1.567638	5.411196	8.097175	0	0.2	-0.5	0
0.675	-1.604916	5.446512	8.02458	0.1	0.4	-0.4	0
0.68	-1.642194	5.48379	8.134453	-0.2	0.2	-0.4	0
0.685	-1.604916	5.411196	8.207047	0.2	0.3	-0.4	0
0.69	-1.604916	5.411196	8.134453	-0.1	0.7	-0.2	0
0.695	-1.604916	5.48379	8.134453	0.1	0.5	-0.3	0
0.7	-1.642194	5.446512	8.134453	0.2	0.2	-0.2	0
0.705	-1.567638	5.48379	8.134453	-0.2	0.4	-0.4	0
0.71	-1.604916	5.521068	8.169768	0	-0.3	-0.6	0
0.715	-1.604916	5.446512	8.169768	-0.3	0.4	-0.7	0
0.72	-1.642194	5.48379	8.097175	-0.3	0.1	-0.4	0
0.725	-1.604916	5.446512	8.097175	0	0	-0.2	0
0.73	-1.604916	5.48379	8.207047	-0.4	0.2	-0.4	0
0.735	-1.604916	5.446512	8.134453	-0.4	0.9	-0.9	0
0.74	-1.642194	5.48379	8.134453	-0.6	1.1	-0.9	0
0.745	-1.604916	5.446512	8.134453	0	0.2	-0.3	0
0.75	-1.604916	5.48379	8.097175	0.4	0.2	-0.4	0
0.755	-1.604916	5.446512	8.061858	0.3	0	-0.8	0
0.76	-1.567638	5.446512	8.134453	-0.4	0.5	-0.9	0
0.765	-1.567638	5.446512	8.169768	0	0.4	-0.3	0
0.77	-1.604916	5.48379	8.097175	0.6	0.2	-0.4	0
0.775	-1.604916	5.411196	8.097175	0.7	0.3	-0.5	0
0.78	-1.604916	5.48379	8.134453	0	0.2	-0.4	0
0.785	-1.604916	5.48379	8.134453	0	-0.2	-0.5	0
0.79	-1.642194	5.48379	8.134453	0.6	-0.1	-0.6	0
0.795	-1.567638	5.48379	8.061858	0.2	0	-0.5	0
0.8	-1.567638	5.558346	8.207047	0	0.1	-0.3	0
0.805	-1.567638	5.446512	8.134453	-0.3	0.1	-0.2	0
0.81	-1.642194	5.446512	8.169768	-0.2	0.2	-0.1	0
0.815	-1.604916	5.446512	8.134453	0	0.6	-0.6	0
0.82	-1.642194	5.48379	8.097175	0	0.5	-0.5	0
0.825	-1.604916	5.446512	8.169768	0	0.6	-0.7	0
0.83	-1.604916	5.411196	8.097175	-0.4	0.2	-0.4	0
0.835	-1.567638	5.446512	8.134453	-0.2	0.2	-0.4	0
0.84	-1.642194	5.48379	8.134453	0.1	0.2	-0.5	0
0.845	-1.604916	5.48379	8.134453	0.3	0.4	-0.2	0
0.85	-1.604916	5.48379	8.097175	0	0.6	-0.4	0
0.855	-1.604916	5.446512	8.169768	0.3	0.6	-0.6	0
0.86	-1.604916	5.48379	8.134453	0.4	0.5	-0.9	0
0.865	-1.604916	5.48379	8.134453	0.2	0	-1	0
0.87	-1.604916	5.446512	8.097175	0.2	0.2	-0.3	0
0.875	-1.604916	5.48379	8.097175	0.1	0.4	-0.5	0
0.88	-1.567638	5.446512	8.061858	-0.2	0.4	-0.6	0
0.885	-1.604916	5.48379	8.02458	0	0.9	-0.5	0
0.89	-1.604916	5.446512	8.134453	0.2	0.4	0	0
0.895	-1.642194	5.446512	8.061858	0.3	0.7	-0.2	0
0.9	-1.604916	5.48379	8.134453	0.3	0.8	-0.5	0
0.905	-1.604916	5.446512	8.134453	0	0.7	-0.9	0
0.91	-1.642194	5.48379	8.097175	-0.3	0.5	-0.9	0
0.915	-1.642194	5.48379	8.061858	-0.2	0.4	-0.6	0
0.92	-1.604916	5.446512	8.134453	0.1	0	-0.3	0
0.925	-1.567638	5.373918	8.134453	0	0.4	-0.7	0
0.93	-1.604916	5.48379	8.134453	0	0.5	-0.7	0
0.935	-1.604916	5.411196	8.134453	0.2	0.3	-0.7	0
0.94	-1.642194	5.411196	8.169768	0.1	1.1	-0.2	0
0.945	-1.604916	5.446512	8.134453	0	0.7	-0.4	0
0.95	-1.642194	5.411196	8.169768	-0.2	0.4	-0.4	0
0.955	-1.567638	5.48379	8.134453	-0.2	0.6	-0.3	0
0.96	-1.604916	5.411196	8.134453	-0.2	0.4	-0.2	0
0.965	-1.604916	5.373918	8.169768	0.2	0.3	-0.4	0
0.97	-1.567638	5.521068	8.097175	0.4	0.4	-0.6	0
0.975	-1.604916	5.521068	8.134453	0.2	0.4	-0.4	0
0.98	-1.567638	5.48379	8.061858	0.6	0.2	-0.3	0
0.985	-1.604916	5.446512	8.134453	0.6	0.1	-0.4	0
0.99	-1.604916	5.48379	8.134453	0.2	0.6	-0.2	0
0.995	-1.604916	5.446512	8.061858	0.4	0.7	-0.9	0
1	-1.604916	5.48379	8.169768	0.3	0.1	-0.6	0
1.005	-1.604916	5.446512	8.169768	0	0.4	-0.2	0
1.01	-1.642194	5.411196	8.134453	0	0.3	-0.2	0
1.015	-1.642194	5.446512	8.097175	0	0	-0.6	0
1.02	-1.567638	5.446512	8.061858	0.2	-0.2	-0.7	0
1.025	-1.642194	5.411196	8.061858	0.2	0	-0.2	0
1.03	-1.604916	5.446512	8.134453	0.2	0.2	-0.7	0
1.035	-1.604916	5.521068	8.061858	0	-0.1	-0.2	0
1.04	-1.604916	5.48379	8.097175	-0.1	0.2	-0.3	0
1.045	-1.604916	5.446512	8.169768	0	0.4	-0.2	0
1.05	-1.604916	5.411196	8.134453	0	0.4	-0.6	0
1.055	-1.642194	5.446512	8.097175	0.1	0.4	-0.5	0
1.06	-1.642194	5.446512	8.134453	0.2	0.6	-0.4	0
1.065	-1.604916	5.446512	8.134453	0.2	0.1	-0.6	0
1.07	-1.567638	5.446512	8.097175	0.2	0.2	-0.5	0
1.075	-1.604916	5.446512	8.097175	0	0	-0.3	0
1.08	-1.604916	5.446512	8.134453	0	0.1	-0.6	0
1.085	-1.567638	5.446512	8.169768	0	0.3	-0.8	0
1.09	-1.567638	5.411196	8.169768	-0.2	0.7	-0.8	0
1.095	-1.567638	5.446512	8.134453	-0.2	0.8	-0.3	0
1.1	-1.604916	5.446512	8.134453	-0.2	0.5	-0.4	0
1.105	-1.567638	5.446512	8.207047	0	0.2	-0.4	0
1.11	-1.604916	5.521068	8.134453	0	0	0	0
1.115	-1.642194	5.48379	8.097175	0	0.2	-0.7	0
1.12	-1.604916	5.521068	8.134453	0.2	0.5	-0.4	0
1.125	-1.642194	5.446512	8.169768	0	0.2	-0.6	0
1.13	-1.53036	5.411196	8.097175	0.1	0.4	-0.8	0
1.135	-1.604916	5.48379	8.207047	0	0.5	-1.1	0
1.14	-1.567638	5.446512	8.061858	-0.2	0.4	-0.9	0
1.145	-1.604916	5.446512	8.134453	0	0	-0.5	0
1.15	-1.567638	5.48379	8.097175	0.1	0.1	-0.8	0
1.155	-1.604916	5.48379	8.169768	0.4	0.5	-0.4	0
1.16	-1.642194	5.48379	8.134453	0.2	0.1	-0.4	0
1.165	-1.567638	5.48379	8.02458	0.2	0.1	-0.7	0
1.17	-1.642194	5.446512	8.134453	0.7	-0.4	-0.3	0
1.175	-1.642194	5.446512	8.169768	0.3	0	-0.2	0
1.18	-1.567638	5.48379	8.097175	0.5	0.4	0	0
1.185	-1.642194	5.48379	8.134453	-0.1	0.5	-0.3	0
1.19	-1.567638	5.48379	8.169768	0.2	0.4	-0.2	0
1.195	-1.604916	5.411196	8.169768	0.2	0.7	-0.1	0
1.2	-1.604916	5.411196	8.134453	0.2	0.4	-0.3	0
1.205	-1.642194	5.411196	8.134453	0	0	-0.3	0
1.21	-1.604916	5.446512	8.207047	0.4	0.4	-0.4	0
1.215	-1.604916	5.446512	8.169768	0.3	0.7	-0.8	0
1.22	-1.604916	5.48379	8.134453	-0.2	0.3	-0.9	0
1.225	-1.604916	5.446512	8.097175	0	0.6	-0.6	0
1.23	-1.567638	5.411196	8.169768	-0.6	0.9	-0.4	0
1.235	-1.567638	5.446512	8.169768	-0.2	0.4	-0.5	0
1.24	-1.642194	5.521068	8.097175	0.1	0.3	-0.7	0
1.245	-1.604916	5.48379	8.169768	0.1	0.2	-0.4	0
1.25	-1.642194	5.521068	8.134453	0	0.9	-0.2	0
1.255	-1.642194	5.48379	8.169768	0.2	0.4	-0.5	0
1.26	-1.604916	5.48379	8.134453	0.2	0.4	-0.8	0
1.265	-1.567638	5.48379	8.134453	0.5	0.7	-0.3	0
1.27	-1.567638	5.446512	8.134453	0.1	0.7	-0.4	0
1.275	-1.604916	5.48379	8.097175	0	0.7	-0.1	0
1.28	-1.567638	5.446512	8.097175	0	0.8	-0.2	0
1.285	-1.604916	5.446512	8.134453	-0.1	0.4	-0.2	0
1.29	-1.604916	5.521068	8.134453	-0.2	0.6	-0.5	0
1.295	-1.604916	5.48379	8.134453	-0.7	0.1	-0.4	0
1.3	-1.567638	5.48379	8.134453	0.1	0.2	-0.3	0
1.305	-1.604916	5.48379	8.169768	0.2	0.9	-0.4	0
1.31	-1.642194	5.446512	8.134453	0.4	0.8	0	0
1.315	-1.604916	5.446512	8.134453	0.3	0.8	-0.3	0
1.32	-1.604916	5.48379	8.134453	0	0.6	-0.2	0
1.325	-1.642194	5.446512	8.169768	0	0.7	-0.2	0
1.33	-1.567638	5.446512	8.207047	-0.1	0.6	-0.7	0
1.335	-1.642194	5.446512	8.134453	0.2	0.4	-0.7	0
1.34	-1.604916	5.411196	8.169768	-0.6	0.7	-0.6	0
1.345	-1.642194	5.446512	8.169768	-0.2	0.4	-0.6	0
1.35	-1.642194	5.48379	8.134453	-0.3	0.5	-0.7	0
1.355	-1.604916	5.446512	8.169768	-0.1	1.1	-0.5	0
1.36	-1.567638	5.446512	8.097175	-0.1	0.4	0	0
1.365	-1.604916	5.411196	8.169768	-0.3	0	-0.6	0
1.37	-1.604916	5.48379	8.207047	-0.2	0.4	-0.4	0
1.375	-1.642194	5.48379	8.169768	-0.1	0.4	-0.7	0
1.38	-1.567638	5.521068	8.134453	-0.3	0.6	-0.6	0
1.385	-1.567638	5.373918	8.134453	0.3	0.7	-0.6	0
1.39	-1.567638	5.48379	8.169768	0.4	0.7	-0.7	0
1.395	-1.642194	5.48379	8.134453	0	0.3	-0.7	0
1.4	-1.604916	5.521068	8.169768	-0.2	0.2	-0.7	0
1.405	-1.642194	5.521068	8.134453	0	0	-0.3	0
1.41	-1.604916	5.521068	8.097175	0.2	0.2	-0.7	0
1.415	-1.604916	5.411196	8.134453	0.1	0.4	-0.6	0
1.42	-1.604916	5.411196	8.169768	0.2	0.4	-0.4	0
1.425	-1.642194	5.48379	8.169768	0	0	-0.5	0
1.43	-1.567638	5.446512	8.097175	-0.4	0.2	-0.5	0
1.435	-1.604916	5.48379	8.134453	0	0.2	-0.5	0
1.44	-1.642194	5.48379	8.169768	0.4	0.7	-0.5	0
1.445	-1.604916	5.521068	8.061858	0.1	0.4	-0.6	0
1.45	-1.642194	5.48379	8.169768	0.3	0.2	-0.6	0
1.455	-1.604916	5.411196	8.134453	0.1	0.1	-0.4	0
1.46	-1.567638	5.411196	8.097175	0.4	0.4	-0.7	0
1.465	-1.604916	5.446512	8.097175	0	1	-0.4	0
1.47	-1.604916	5.446512	8.097175	-0.4	1.2	-0.5	0
1.475	-1.642194	5.373918	8.097175	-0.2	0.4	-0.4	0
1.48	-1.642194	5.521068	8.02458	0	0.6	-0.5	0
1.485	-1.642194	5.48379	8.097175	0	0.7	-1	0
1.49	-1.642194	5.48379	8.097175	0.1	0.7	-0.5	0
1.495	-1.567638	5.411196	8.169768	-0.1	0.9	-0.5	0
1.5	-1.679472	5.411196	8.134453	-0.2	1.6	-0.9	0
1.505	-1.567638	5.446512	8.169768	-0.2	0.8	-0.7	0
1.51	-1.642194	5.446512	8.134453	0	0.7	-0.7	0
1.515	-1.642194	5.446512	8.097175	0.2	0.4	-0.9	0
1.52	-1.642194	5.48379	8.097175	0	0.4	-0.7	0
1.525	-1.567638	5.446512	8.134453	0.1	0.7	-0.2	0
1.53	-1.642194	5.446512	8.061858	0	0.7	-0.3	0
1.535	-1.567638	5.446512	8.134453	0	0.6	-0.4	0
1.54	-1.604916	5.446512	8.134453	0	0.7	-0.4	0
1.545	-1.604916	5.48379	8.169768	-0.1	0.8	-0.7	0
1.55	-1.642194	5.446512	8.169768	0	0.9	-0.7	0
1.555	-1.642194	5.446512	8.169768	0.2	0.7	-0.7	0
1.56	-1.642194	5.446512	8.134453	0.1	0.8	0	0
1.565	-1.642194	5.446512	8.097175	0.2	0.8	0	0
1.57	-1.642194	5.48379	8.097175	-0.1	0.6	-0.2	0
1.575	-1.567638	5.411196	8.169768	0	0.7	-0.4	0
1.58	-1.604916	5.48379	8.169768	0.2	0.4	-0.4	0
1.585	-1.604916	5.48379	8.097175	0	0.5	-0.4	0
1.59	-1.642194	5.48379	8.097175	-0.3	0.4	-0.4	0
1.595	-1.604916	5.521068	8.097175	0.3	0.6	-0.5	0
1.6	-1.642194	5.48379	8.169768	0.3	0.4	-0.4	0
1.605	-1.567638	5.48379	8.134453	0.2	0.7	-0.6	0
1.61	-1.679472	5.521068	8.134453	0.2	0.7	-0.2	0
1.615	-1.679472	5.48379	8.097175	0	0.6	-0.3	0
1.62	-1.567638	5.48379	8.134453	0.1	1.2	-0.3	0
1.625	-1.567638	5.48379	8.134453	0	0.7	-0.2	0
1.63	-1.604916	5.446512	8.134453	-0.3	0.9	-0.5	0
1.635	-1.604916	5.48379	8.169768	0	0.6	-0.4	0
1.64	-1.567638	5.446512	8.134453	-0.2	0.2	0	0
1.645	-1.604916	5.373918	8.134453	0.4	0.6	-0.2	0
1.65	-1.567638	5.521068	8.097175	0.4	0.7	-0.9	0
1.655	-1.642194	5.521068	8.097175	0	0.9	-0.6	0
1.66	-1.642194	5.446512	8.097175	0	0.9	-0.7	0
1.665	-1.604916	5.48379	8.097175	-0.1	0.7	-0.9	0
1.67	-1.679472	5.521068	8.134453	0.3	0.7	-0.9	0
1.675	-1.679472	5.593662	8.061858	0	0.8	-0.8	0
1.68	-1.642194	5.48379	8.134453	0	0.9	-0.7	0
1.685	-1.679472	5.521068	8.061858	-0.2	0.7	-0.6	0
1.69	-1.567638	5.48379	8.134453	0.3	0.5	-0.2	0
1.695	-1.604916	5.521068	8.169768	0	0.2	-0.6	0
1.7	-1.642194	5.446512	8.134453	0.2	0.9	-1.1	0
1.705	-1.604916	5.48379	8.134453	0.2	0.9	-0.8	0
1.71	-1.604916	5.48379	8.169768	-0.1	0.5	-0.6	0
1.715	-1.604916	5.446512	8.061858	-0.2	0.6	-0.5	0
1.72	-1.679472	5.48379	8.207047	-0.5	0.3	-0.6	0
1.725	-1.642194	5.48379	8.169768	-0.3	0.2	-0.9	0
1.73	-1.642194	5.558346	8.097175	-0.4	0.4	-0.6	0
1.735	-1.642194	5.411196	8.097175	-0.3	0.7	-1	0
1.74	-1.567638	5.446512	8.134453	0.2	0.8	-0.7	0
1.745	-1.679472	5.48379	8.169768	0	0.7	-0.1	0
1.75	-1.604916	5.48379	8.169768	-0.4	0.7	-0.3	0
1.755	-1.567638	5.48379	8.134453	-0.4	0.7	-0.2	0
1.76	-1.679472	5.558346	8.169768	-0.2	0.9	-0.4	0
1.765	-1.754028	5.48379	8.097175	-0.4	0.8	-0.2	0
1.77	-1.604916	5.446512	8.097175	-0.7	0.2	-0.9	0
1.775	-1.493082	5.411196	8.134453	-0.4	0.3	-0.4	0
1.78	-1.642194	5.48379	8.134453	-0.5	0.5	-0.4	0
1.785	-1.791306	5.593662	8.097175	-0.3	0.3	-0.4	0
1.79	-1.754028	5.593662	8.097175	-0.9	0.8	0	0
1.795	-1.71675	5.446512	8.207047	-1	0.4	-0.6	0
1.8	-1.604916	5.446512	8.097175	-1.3	0.2	-0.8	0
1.805	-1.567638	5.373918	8.134453	-1.6	0.9	-0.9	0
1.81	-1.493082	5.411196	8.134453	-1.8	0.5	-0.7	0
1.815	-1.53036	5.446512	8.097175	-1.2	0	-0.4	0
1.82	-1.679472	5.373918	8.134453	-1.1	0.4	-0.7	0
1.825	-1.71675	5.373918	8.02458	-1.1	0.3	-0.7	0
1.83	-1.754028	5.411196	8.134453	-1.3	0.1	-0.8	0
1.835	-1.679472	5.521068	8.242362	-0.8	-0.2	-0.7	0
1.84	-1.642194	5.558346	8.097175	-0.7	0.2	-0.4	0
1.845	-1.71675	5.558346	8.134453	-0.7	0.4	-0.4	0
1.85	-1.679472	5.411196	8.02458	-1.6	0.2	-0.4	0
1.855	-1.71675	5.33664	8.207047	-1.4	0.5	-1.1	0
1.86	-1.567638	5.558346	8.242362	-0.9	0.2	-0.2	0
1.865	-1.679472	5.558346	8.207047	-0.9	-0.1	-0.4	0
1.87	-1.71675	5.521068	8.169768	-1.4	-0.4	-0.5	0
1.875	-1.828584	5.446512	7.989264	-1.9	-0.8	-0.5	0
1.88	-1.828584	5.411196	8.061858	-1.7	-0.6	-0.9	0
1.885	-1.828584	5.411196	8.169768	-1.5	-1.2	-1.3	0
1.89	-1.791306	5.558346	8.207047	-1.5	-1.4	-1.8	0
1.895	-1.754028	5.521068	8.207047	-1.6	-1.4	-2.1	0
1.9	-1.828584	5.48379	8.134453	-1.7	-1.4	-2.2	0
1.905	-1.865862	5.521068	8.061858	-1.7	-2.3	-2.1	0
1.91	-1.977696	5.33664	8.02458	-1.8	-3.1	-2.5	0
1.915	-1.865862	5.593662	8.134453	-1.2	-3.3	-4.1	0
1.92	-1.90314	5.668218	7.951986	-0.9	-3.9	-4.5	0
1.925	-1.791306	5.593662	8.02458	-1.3	-4.7	-5.6	0
1.93	-1.71675	5.593662	7.951986	-1.1	-4.2	-6.9	0
1.935	-1.604916	5.558346	7.989264	-0.9	-4.5	-7.7	0
1.94	-1.604916	5.593662	7.989264	-0.9	-4.5	-8.5	0
1.945	-1.493082	5.63094	8.097175	-0.7	-3.8	-9	0
1.95	-1.567638	5.77809	7.844076	-1.3	-4.2	-9.8	0
1.955	-1.567638	5.668218	7.879392	-1.4	-5.7	-9.7	0
1.96	-1.642194	5.705496	7.91667	-1.4	-5.6	-9.1	0
1.965	-1.642194	5.740812	7.844076	-0.8	-5.2	-9.5	0
1.97	-1.567638	5.889924	7.844076	-0.7	-5.3	-9.8	0
1.975	-1.604916	5.815368	7.771482	-0.7	-5.8	-10.2	0
1.98	-1.53036	5.889924	7.844076	-0.3	-6.3	-9.9	0
1.985	-1.455804	5.962518	7.844076	-0.2	-6	-10.2	0
1.99	-1.455804	5.999796	7.806798	-0.3	-6	-10.6	0
1.995	-1.306692	6.07239	7.806798	-0.2	-5.7	-10.7	0
2	-1.34397	6.07239	7.698888	-0.9	-5.8	-11.7	0
2.005	-1.381248	6.037074	7.698888	-0.9	-4.7	-10.9	0
2.01	-1.232136	6.109668	7.698888	0	-4.9	-9.9	0
2.015	-1.15758	6.146946	7.626294	0.2	-4.7	-9.5	0
2.02	-1.194858	6.294096	7.5537	1	-3.6	-8.8	0
2.025	-1.15758	6.21954	7.734204	0.7	-3	-8.1	0
2.03	-1.043784	6.403968	7.5537	0	-3.3	-8.7	0
2.035	-1.194858	6.109668	7.443828	0.2	-2.6	-8.1	0
2.04	-1.15758	6.21954	7.516422	1.7	-2.3	-6.7	0
2.045	-1.081062	6.294096	7.516422	2.1	-2.5	-5.9	0
2.05	-1.11834	6.256818	7.516422	1.8	-2	-5	0
2.055	-1.081062	6.256818	7.5537	1.9	-1.1	-4.2	0
2.06	-1.15758	6.331374	7.481106	2.6	-0.6	-3.5	0
2.065	-1.15758	6.256818	7.516422	2.6	-0.5	-2.7	0
2.07	-1.15758	6.294096	7.626294	2.6	-1	-1.7	0
2.075	-1.232136	6.331374	7.698888	2.8	0	-1.1	0
2.08	-1.269414	6.184224	7.698888	3.3	1.1	-1.2	0
2.085	-1.306692	6.21954	7.698888	3.2	1	-0.2	0
2.09	-1.34397	6.21954	7.698888	3	1.6	0.5	0
2.095	-1.34397	6.109668	7.66161	3.4	1.4	0.9	0
2.1	-1.306692	6.146946	7.626294	3.3	1.8	1.1	0
2.105	-1.381248	5.999796	7.66161	3.5	2.6	1.6	0
2.11	-1.418526	6.109668	7.734204	3.7	2.8	2.1	0
2.115	-1.381248	6.109668	7.771482	3.4	2.9	2.8	0
2.12	-1.418526	6.146946	7.844076	3.5	3.3	3.5	0
2.125	-1.493082	6.146946	7.698888	3.5	4.2	3.7	0
2.13	-1.455804	5.999796	7.771482	3.2	3.7	3.5	0
2.135	-1.418526	6.07239	7.771482	3.2	3.5	4.1	0
2.14	-1.455804	5.999796	7.734204	3.5	3.9	4.4	0
2.145	-1.455804	5.92524	7.844076	3.9	4.1	4.9	0
2.15	-1.604916	5.92524	7.806798	4.1	4.3	5.1	0
2.155	-1.642194	5.815368	7.951986	3.4	4.5	5.8	0
2.16	-1.679472	5.77809	7.989264	3.4	4.8	6.1	0
2.165	-1.754028	5.740812	7.951986	3.2	4.6	5.8	0
2.17	-1.791306	5.740812	7.951986	3.2	4.3	5.6	0
2.175	-1.791306	5.668218	8.061858	3.3	4.2	5.6	0
2.18	-1.791306	5.558346	8.02458	3.3	3.6	5.7	0
2.185	-1.865862	5.593662	7.951986	3.8	3.8	5	0
2.19	-1.865862	5.63094	7.91667	4.1	4.2	4.6	0
2.195	-1.865862	5.63094	8.02458	3.9	3.9	4.4	0
2.2	-1.791306	5.593662	8.061858	4.2	2.8	4.4	0
2.205	-1.791306	5.48379	8.097175	4.2	3.1	3.9	0
2.21	-1.754028	5.446512	8.061858	4.4	3.1	3.6	0
2.215	-1.754028	5.48379	8.02458	4.1	3.2	3.7	0
2.22	-1.754028	5.411196	7.989264	4.1	3.6	4	0
2.225	-1.71675	5.373918	8.02458	4.4	3.5	3.4	0
2.23	-1.754028	5.33664	8.134453	4.6	3.9	3.9	0
2.235	-1.679472	5.373918	8.134453	4.9	3.9	3.6	0
2.24	-1.71675	5.411196	8.134453	5.3	4.3	4.3	0
2.245	-1.679472	5.33664	8.207047	5.1	3.9	4.5	0
2.25	-1.71675	5.373918	8.352234	5.5	4.4	4.6	0
2.255	-1.71675	5.299362	8.38755	5	4.7	4.8	0
2.26	-1.71675	5.33664	8.352234	4.6	4.4	4.7	0
2.265	-1.754028	5.152212	8.352234	4.1	4.4	4.8	0
2.27	-1.71675	5.18949	8.27964	3.8	5.1	5	0
2.275	-1.791306	5.114934	8.352234	3.4	5.3	5.5	0
2.28	-1.754028	5.079618	8.38755	3.1	5.3	5.6	0
2.285	-1.754028	5.079618	8.38755	2.6	5.6	5.5	0
2.29	-1.754028	5.114934	8.38755	2.6	6.3	5.7	0
2.295	-1.791306	5.04234	8.352234	2	5.8	5.5	0
2.3	-1.791306	5.079618	8.497422	1.6	6.1	5.4	0
2.305	-1.754028	5.005062	8.460144	1	5.5	5.5	0
2.31	-1.71675	5.005062	8.532739	0.3	5.7	5.8	0
2.315	-1.754028	5.005062	8.532739	-0.2	5.8	5.6	0
2.32	-1.754028	4.967784	8.497422	-0.8	5.7	5.1	0
2.325	-1.791306	4.89519	8.570016	-1.1	5.6	5.5	0
2.33	-1.791306	4.74804	8.570016	-0.9	5.3	5.8	0
2.335	-1.791306	4.785318	8.605332	-1.2	5.4	5.8	0
2.34	-1.828584	4.710762	8.605332	-1.8	5.3	5.8	0
2.345	-1.865862	4.638168	8.715204	-2.1	4.9	5.3	0
2.35	-1.865862	4.60089	8.715204	-1.8	4.5	5.3	0
2.355	-1.791306	4.526334	8.677926	-1.8	4.5	5.3	0
2.36	-1.865862	4.60089	8.605332	-1.5	4.7	5.4	0
2.365	-1.865862	4.526334	8.605332	-1.1	4.3	5.1	0
2.37	-1.865862	4.563612	8.570016	-0.3	4.4	4.7	0
2.375	-1.865862	4.60089	8.570016	0.4	4.1	4.6	0
2.38	-1.90314	4.526334	8.570016	0.7	3.9	4.1	0
2.385	-1.90314	4.563612	8.642611	1.7	3.2	3.8	0
2.39	-1.828584	4.491018	8.677926	3.1	3	3.9	0
2.395	-1.828584	4.563612	8.605332	3.5	2.8	3.7	0
2.4	-1.828584	4.526334	8.570016	3.7	2.2	3.3	0
2.405	-1.791306	4.60089	8.605332	4.5	2.1	2.8	0
2.41	-1.754028	4.638168	8.642611	5.2	2.1	3	0
2.415	-1.71675	4.638168	8.677926	5.4	2.4	2.1	0
2.42	-1.71675	4.710762	8.715204	5.7	2.3	1.4	0
2.425	-1.642194	4.820634	8.715204	6.2	2.1	1.1	0
2.43	-1.604916	4.857912	8.642611	6.5	2.3	1.2	0
2.435	-1.679472	4.932468	8.570016	6	2	1.2	0
2.44	-1.604916	5.005062	8.532739	5.7	2.4	1.1	0
2.445	-1.567638	5.005062	8.352234	4.9	2.8	1.3	0
2.45	-1.567638	5.114934	8.424829	4.2	2.8	1.4	0
2.455	-1.642194	5.114934	8.38755	3.9	3	1.5	0
2.46	-1.604916	5.264046	8.424829	2.5	3.7	0.9	0
2.465	-1.604916	5.299362	8.314957	1.6	3.9	1.1	0
2.47	-1.53036	5.33664	8.27964	0.4	3.6	1.3	0
2.475	-1.53036	5.299362	8.242362	-0.7	3.9	1.4	0
2.48	-1.567638	5.411196	8.207047	-1.5	4.2	1	0
2.485	-1.604916	5.373918	8.242362	-2.8	4.3	0.7	0
2.49	-1.642194	5.446512	8.207047	-3.8	4.2	0.5	0
2.495	-1.754028	5.48379	8.097175	-4.7	4.4	0.4	0
2.5	-1.828584	5.48379	8.02458	-5.1	4.2	0.3	0
2.505	-1.90314	5.558346	7.989264	-5.4	3.8	0	0
2.51	-1.828584	5.740812	8.134453	-5.6	3.3	-0.7	0
2.515	-1.71675	5.740812	8.097175	-6.4	2.8	-1.5	0
2.52	-1.642194	5.705496	8.02458	-7.3	2.4	-1.8	0
2.525	-1.642194	5.740812	8.02458	-7.6	2	-2.5	0
2.53	-1.567638	5.77809	8.061858	-7.9	2.1	-3.2	0
2.535	-1.567638	5.63094	8.134453	-8.3	2.1	-3.4	0
2.54	-1.679472	5.63094	8.061858	-8.5	2.4	-3.2	0
2.545	-1.754028	5.558346	8.061858	-8.6	2.3	-3.7	0
2.55	-1.865862	5.48379	8.02458	-8.7	2.3	-3.6	0
2.555	-1.940418	5.446512	8.134453	-8.7	1.7	-3.5	0
2.56	-1.977696	5.079618	8.169768	-8.4	1.5	-3.2	0
2.565	-1.791306	4.967784	8.097175	-6.4	0.9	-2	0
2.57	-1.791306	5.005062	8.169768	-4.5	1.7	-1.6	0
2.575	-1.865862	5.04234	8.242362	-2.5	1.4	-1.3	0
2.58	-1.940418	5.114934	8.169768	-1	0.7	-0.5	0
2.585	-1.865862	5.226768	8.169768	-0.1	0.4	-0.2	0
2.59	-1.71675	5.373918	8.134453	1.3	0.2	-0.1	0
2.595	-1.604916	5.521068	8.097175	2.8	0	0.7	0
2.6	-1.642194	5.48379	8.02458	3.8	-0.1	1.6	0
2.605	-1.71675	5.558346	8.061858	3.6	0	1.1	0
2.61	-1.679472	5.558346	8.02458	2.9	0	1.3	0
2.615	-1.642194	5.446512	8.097175	3.5	0.6	2	0
2.62	-1.604916	5.446512	7.989264	3.2	0.9	3	0
2.625	-1.567638	5.411196	7.989264	3.6	0.9	3.7	0
2.63	-1.604916	5.593662	8.02458	3.6	1.1	3.9	0
2.635	-1.567638	5.668218	8.061858	3.1	1.9	4.2	0
2.64	-1.567638	5.705496	8.097175	3.5	2.6	4.4	0
2.645	-1.567638	5.705496	8.02458	3.5	3.5	5.3	0
2.65	-1.53036	5.740812	7.951986	3	3.8	5.7	0
2.655	-1.567638	5.77809	7.989264	2.4	3.8	5.8	0
2.66	-1.567638	5.77809	8.02458	1.8	4	6.4	0
2.665	-1.567638	5.815368	7.951986	1.2	4.9	6.9	0
2.67	-1.53036	5.815368	7.951986	0.6	5.8	7	0
2.675	-1.53036	5.92524	7.91667	0	4.9	7.3	0
2.68	-1.53036	5.889924	7.91667	-0.6	5.3	7.8	0
2.685	-1.53036	5.889924	7.91667	-1.1	5.4	7.7	0
2.69	-1.53036	5.852646	7.989264	-2.2	6.4	7.2	0
2.695	-1.567638	5.815368	7.91667	-3.7	7.2	7.7	0
2.7	-1.567638	5.77809	7.951986	-4.1	7	8	0
2.705	-1.567638	5.705496	7.989264	-4.6	7	8	0
2.71	-1.604916	5.77809	7.989264	-4.8	7.4	8.1	0
2.715	-1.642194	5.740812	7.91667	-5.1	7.4	8.4	0
2.72	-1.642194	5.77809	7.989264	-6	7.4	8.3	0
2.725	-1.71675	5.63094	8.134453	-6.3	7.4	8	0
2.73	-1.791306	5.593662	7.989264	-6.2	7.4	8.5	0
2.735	-1.754028	5.521068	8.061858	-6.3	7.2	8.6	0
2.74	-1.828584	5.558346	7.989264	-6.1	7.4	7.9	0
2.745	-1.828584	5.558346	8.02458	-6.1	7.4	7.4	0
2.75	-1.90314	5.48379	8.02458	-6.1	6.8	7.7	0
2.755	-2.014974	5.446512	8.02458	-5.4	5.6	6.8	0
2.76	-1.940418	5.33664	8.02458	-4.2	4.3	6.5	0
2.765	-1.865862	5.446512	7.989264	-3.2	3.6	5.3	0
2.77	-1.754028	5.521068	8.02458	-2.5	2.4	4.2	0
2.775	-1.642194	5.446512	8.02458	-1.6	2.3	3	0
2.78	-1.567638	5.521068	8.061858	-0.9	2.4	2.8	0
2.785	-1.493082	5.593662	7.91667	-0.9	2.3	2.2	0
2.79	-1.53036	5.63094	7.91667	-0.4	2.7	2.1	0
2.795	-1.567638	5.77809	7.91667	0	2.9	2.1	0
2.8	-1.642194	5.92524	7.879392	0.4	2.5	2.3	0
2.805	-1.642194	5.962518	7.806798	0.1	2.5	2.2	0
2.81	-1.642194	6.037074	7.771482	0.3	2.8	2	0
2.815	-1.53036	6.109668	7.66161	0.1	2.3	2	0
2.82	-1.493082	6.331374	7.5537	0.2	1	1.8	0
2.825	-1.493082	6.441247	7.443828	-0.1	2.1	2.6	0
2.83	-1.493082	6.51384	7.443828	0.7	2.3	2.5	0
2.835	-1.455804	6.478524	7.371234	0.4	2.8	2.8	0
2.84	-1.455804	6.625674	7.29864	0.3	2.6	4.4	0
2.845	-1.493082	6.735546	7.188768	0.9	3.1	4.6	0
2.85	-1.493082	6.698268	7.080858	0.7	3.1	5.2	0
2.855	-1.493082	6.698268	7.153452	1.3	3	5.5	0
2.86	-1.493082	6.625674	7.116174	2.4	2.6	5.8	0
2.865	-1.493082	6.698268	7.080858	3.3	2.5	6.2	0
2.87	-1.53036	6.662952	7.188768	3.9	3.2	6.4	0
2.875	-1.53036	6.735546	7.188768	5.1	3.6	6.5	0
2.88	-1.604916	6.625674	7.263324	6.4	2.1	6.5	0
2.885	-1.53036	6.625674	7.226046	6.5	2.3	6.5	0
2.89	-1.567638	6.478524	7.29864	7.2	2.3	6.8	0
2.895	-1.604916	6.478524	7.371234	7.7	2	6.3	0
2.9	-1.53036	6.478524	7.371234	8.1	1.6	5.8	0
2.905	-1.567638	6.403968	7.335918	9	1.5	5.3	0
2.91	-1.567638	6.403968	7.408512	9.4	1.5	5	0
2.915	-1.53036	6.331374	7.443828	9.8	1.6	4.8	0
2.92	-1.567638	6.36669	7.5537	10.1	1.8	4.5	0
2.925	-1.604916	6.294096	7.589016	10.6	1.6	3.9	0
2.93	-1.679472	6.294096	7.626294	10.9	1.4	3.3	0
2.935	-1.604916	6.146946	7.698888	10.7	0.7	3.4	0
2.94	-1.604916	6.21954	7.66161	10.1	0.7	3.1	0
2.945	-1.604916	6.109668	7.698888	10.2	0.4	2.9	0
2.95	-1.604916	6.037074	7.698888	10.5	0	2.7	0
2.955	-1.604916	6.109668	7.698888	10.3	0	2.3	0
2.96	-1.642194	6.109668	7.734204	9.6	0	2	0
2.965	-1.567638	6.037074	7.734204	9.5	-0.6	1.1	0
2.97	-1.567638	6.184224	7.66161	9.7	-0.9	1.1	0
2.975	-1.642194	5.999796	7.771482	9.8	-1.4	0.7	0
2.98	-1.642194	5.999796	7.806798	9.6	-1.8	1.1	0
2.985	-1.567638	5.92524	7.91667	9.4	-1.8	0.9	0
2.99	-1.604916	5.852646	7.879392	9	-1.9	0.5	0
2.995	-1.53036	5.815368	7.951986	8.6	-1.4	0.9	0
3	-1.567638	5.852646	7.951986	8	-1.7	0.4	0
3.005	-1.567638	5.705496	7.91667	7.9	-1.4	-0.2	0
3.01	-1.642194	5.668218	8.134453	7.2	-1.4	-0.9	0
3.015	-1.642194	5.63094	8.061858	6.7	-1.1	-0.3	0
3.02	-1.604916	5.558346	8.169768	6	-0.4	-0.7	0
3.025	-1.604916	5.521068	8.314957	5.4	-0.2	-0.7	0
3.03	-1.642194	5.521068	8.27964	4.4	0	-0.2	0
3.035	-1.679472	5.48379	8.27964	3.6	0.2	-0.9	0
3.04	-1.754028	5.411196	8.314957	2.1	0.3	0.1	0
3.045	-1.71675	5.446512	8.314957	0.9	0.4	0	0
3.05	-1.754028	5.373918	8.314957	-0.1	1	0.1	0
3.055	-1.679472	5.373918	8.38755	-0.7	0.9	0.2	0
3.06	-1.828584	5.373918	8.352234	-1.8	0.9	0.3	0
3.065	-1.828584	5.373918	8.424829	-3.2	1.3	0.2	0
3.07	-1.828584	5.373918	8.27964	-4.4	1.4	0.7	0
3.075	-1.791306	5.373918	8.242362	-5.3	1.7	0.6	0
3.08	-1.791306	5.373918	8.242362	-6	2.3	0.9	0
3.085	-1.828584	5.33664	8.27964	-7.2	2.8	0.8	0
3.09	-1.940418	5.33664	8.352234	-8.5	2.8	0.7	0
3.095	-1.90314	5.226768	8.38755	-9.5	2.8	0.7	0
3.1	-1.940418	5.299362	8.352234	-10.5	3.6	1	0
3.105	-1.977696	5.226768	8.314957	-11.5	3.2	0.5	0
3.11	-2.014974	5.299362	8.352234	-12.1	3.8	0.2	0
3.115	-1.977696	5.114934	8.314957	-13	3.5	-0.3	0
3.12	-1.977696	5.005062	8.38755	-14	2.8	-1.1	0
3.125	-1.90314	4.89519	8.424829	-14.4	2.1	-2.1	0
3.13	-1.90314	4.857912	8.497422	-14.7	1.6	-2.8	0
3.135	-1.865862	4.74804	8.570016	-15.4	1.8	-3.1	0
3.14	-1.791306	4.638168	8.570016	-15.8	1.7	-3.5	0
3.145	-1.71675	4.638168	8.642611	-16.3	1.6	-4.1	0
3.15	-1.71675	4.60089	8.750521	-16.9	1.6	-4.4	0
3.155	-1.642194	4.526334	8.787798	-17.2	1.6	-4.6	0
3.16	-1.567638	4.491018	8.787798	-17.3	1.8	-5.1	0
3.165	-1.642194	4.526334	8.750521	-17.4	2.5	-5	0
3.17	-1.679472	4.491018	8.860393	-17.8	3	-5.9	0
3.175	-1.71675	4.45374	8.860393	-18.6	2.8	-6	0
3.18	-2.426994	3.753306	8.895708	-18.6	2.3	-6.3	0
3.185	-2.164086	3.680712	8.497422	-16.7	1	-6.5	0
3.19	-2.014974	3.71799	8.207047	-12.6	0	-6.9	0
3.195	-1.828584	3.86514	8.677926	-9.2	0.7	-7.7	0
3.2	-1.791306	4.60089	9.36855	-5.6	0.4	-8.4	0
3.205	-1.679472	4.491018	9.040896	-4.2	0	-8.6	0
3.21	-1.642194	4.232034	8.787798	-3.5	0.1	-8.6	0
3.215	-1.604916	4.379184	8.642611	-2.3	0.6	-8.6	0
3.22	-1.642194	4.526334	8.532739	-0.9	0.7	-8	0
3.225	-1.71675	4.60089	8.532739	0.7	0.2	-7.3	0
3.23	-1.754028	4.857912	8.460144	1.3	0.2	-6.8	0
3.235	-1.791306	5.005062	8.460144	1.3	0	-6.3	0
3.24	-1.754028	5.079618	8.352234	1.1	0	-4.9	0
3.245	-1.679472	5.152212	8.38755	0.4	1	-4.1	0
3.25	-1.679472	5.226768	8.242362	-0.5	1.6	-3.5	0
3.255	-1.791306	5.411196	8.061858	-0.8	1.8	-2.4	0
3.26	-1.865862	5.411196	8.097175	-1.1	1.3	-1.9	0
3.265	-1.90314	5.593662	7.989264	-1.6	0.9	-1.8	0
3.27	-1.791306	5.705496	8.097175	-2.4	0.8	-1.7	0
3.275	-1.642194	5.815368	8.061858	-2.8	0.7	-2.1	0
3.28	-1.604916	5.852646	8.02458	-4.3	1	-2.1	0
3.285	-1.567638	5.77809	8.134453	-5.6	1.1	-2.4	0
3.29	-1.642194	5.705496	8.061858	-6.7	1.2	-2.8	0
3.295	-1.567638	5.668218	7.989264	-7.5	1.2	-3.2	0
3.3	-1.604916	5.558346	8.061858	-8.3	2	-3.3	0
3.305	-1.754028	5.521068	8.02458	-8.8	2.1	-3.2	0
3.31	-1.940418	5.446512	8.134453	-8.8	1.7	-3.3	0
3.315	-1.865862	5.33664	8.169768	-8.9	1.1	-3.7	0
3.32	-1.754028	5.411196	8.207047	-8.8	1.1	-3.6	0
3.325	-1.679472	5.264046	8.242362	-8.8	0.6	-4	0
3.33	-1.642194	5.226768	8.207047	-8.1	1.5	-3.9	0
3.335	-1.754028	5.18949	8.207047	-7.4	1	-3.7	0
3.34	-1.865862	5.226768	8.207047	-6.8	0.8	-3.7	0
3.345	-1.90314	5.18949	8.169768	-6.5	0.7	-3.8	0
3.35	-1.90314	5.114934	8.134453	-6.3	0.9	-3.9	0
3.355	-1.828584	5.152212	8.169768	-5.3	0.6	-3.2	0
3.36	-1.754028	5.18949	8.207047	-5.2	-0.6	-2.9	0
3.365	-1.754028	5.114934	8.169768	-4.6	-1.2	-3.2	0
3.37	-1.679472	5.18949	8.207047	-3.7	-1.4	-3.5	0
3.375	-1.71675	5.33664	8.134453	-3.8	-1.1	-3.2	0
3.38	-1.754028	5.33664	8.134453	-4	-1.3	-3.2	0
3.385	-1.754028	5.264046	8.27964	-4.4	-1.7	-3.9	0
3.39	-1.754028	5.299362	8.097175	-5	-2.4	-4.1	0
3.395	-1.679472	5.114934	8.169768	-5.7	-3.2	-3.9	0
3.4	-1.53036	5.299362	8.207047	-6.4	-3.9	-4.9	0
3.405	-1.604916	5.299362	8.352234	-5.6	-4	-4.9	0
3.41	-1.455804	5.299362	8.169768	-5.8	-4.7	-4.6	0
3.415	-1.493082	5.558346	8.242362	-6	-4.7	-5.4	0
3.42	-1.418526	5.264046	8.134453	-6.7	-4.9	-5.1	0
3.425	-1.567638	5.48379	8.169768	-6.5	-4.5	-6.3	0
3.43	-1.642194	5.299362	8.207047	-6	-4.9	-4.9	0
3.435	-1.865862	5.299362	8.134453	-6.8	-3.5	-5.8	0
3.44	-1.754028	5.264046	8.207047	-7	-4.1	-5.4	0
3.445	-1.754028	5.079618	8.314957	-6.6	-4	-5.6	0
3.45	-1.679472	5.005062	8.314957	-5.9	-3.6	-5.3	0
3.455	-1.828584	5.04234	8.314957	-5.1	-3.5	-5.2	0
3.46	-1.828584	4.932468	8.314957	-3.9	-4.4	-4.6	0
3.465	-1.828584	4.967784	8.242362	-3	-3.6	-4.2	0
3.47	-1.865862	5.005062	8.27964	-2.7	-3.8	-3.8	0
3.475	-1.90314	5.152212	8.207047	-2.2	-4.2	-3	0
3.48	-1.865862	5.446512	8.242362	-1.5	-4.2	-2.5	0
3.485	-1.754028	5.48379	8.169768	-1.8	-4.3	-2.3	0
3.49	-1.791306	5.33664	8.242362	-2.4	-4.3	-2.8	0
3.495	-1.754028	5.521068	8.207047	-2.1	-4.2	-2.3	0
3.5	-1.53036	5.521068	8.207047	-1.9	-3.8	-2.1	0
3.505	-1.604916	5.521068	8.352234	-3	-3.6	-2.5	0
3.51	-1.642194	5.18949	8.169768	-4.3	-2.8	-3.7	0
3.515	-1.604916	5.33664	8.207047	-3.5	-2.8	-3.4	0
3.52	-1.679472	5.33664	8.27964	-3.1	-1.7	-3.3	0
3.525	-1.567638	5.264046	8.314957	-2.6	-1.1	-3.9	0
3.53	-1.604916	5.264046	8.314957	-2.6	-0.2	-4.1	0
3.535	-1.53036	5.521068	8.314957	-2	0.2	-3.7	0
3.54	-1.71675	5.33664	8.242362	-2.9	0.7	-4.9	0
3.545	-1.791306	5.226768	8.097175	-3.5	0.4	-4.8	0
3.55	-1.90314	5.152212	8.242362	-2.4	2	-4.6	0
3.555	-1.828584	5.299362	8.134453	-3	2.5	-4.3	0
3.56	-1.791306	5.373918	8.352234	-2.3	2.5	-4.5	0
3.565	-1.71675	5.264046	8.27964	-3.1	1.9	-4.2	0
3.57	-1.71675	5.373918	8.27964	-3.2	2.4	-4.8	0
3.575	-1.865862	5.264046	8.242362	-3.6	2.5	-5	0
3.58	-1.828584	5.226768	8.134453	-3.7	1.9	-4.6	0
3.585	-1.940418	5.152212	8.27964	-3.1	2.4	-4.5	0
3.59	-1.71675	5.299362	8.27964	-2.2	2.6	-3.7	0
3.595	-1.71675	5.299362	8.242362	-2.8	2.3	-3.5	0
3.6	-1.865862	5.226768	8.314957	-2.5	2.8	-3.2	0
3.605	-1.754028	5.226768	8.134453	-2.8	2.9	-3.5	0
3.61	-1.828584	5.299362	8.242362	-3.3	2.3	-4.5	0
3.615	-2.08953	5.373918	8.061858	-3.4	2.7	-4.3	0
3.62	-1.977696	4.820634	8.207047	-1.3	3.7	-1.6	0
3.625	-1.791306	5.446512	8.352234	-1.6	2.7	-2.5	0
3.63	-1.865862	5.226768	8.242362	-3.3	1.6	-3.3	0
3.635	-2.014974	5.226768	8.169768	-3	1.8	-2.8	0
3.64	-2.126808	5.226768	8.242362	-2.4	2.5	-2.3	0
3.645	-1.977696	5.18949	8.27964	-2	2.2	-2	0
3.65	-1.940418	5.18949	8.169768	-1.4	1.8	-1.8	0
3.655	-1.90314	5.114934	8.314957	-0.9	1.3	-2	0
3.66	-2.052252	5.18949	8.242362	-1.1	1.1	-1.6	0
3.665	-1.977696	5.152212	8.242362	-0.9	1.4	-1.1	0
3.67	-1.865862	5.18949	8.207047	-0.8	1.4	-1.1	0
3.675	-1.977696	5.152212	8.242362	-0.7	1.3	-0.7	0
3.68	-1.977696	5.079618	8.207047	-0.4	1	-0.9	0
3.685	-1.865862	5.152212	8.314957	0.1	1.1	-0.5	0
3.69	-1.90314	5.152212	8.314957	0.4	1.2	-0.4	0
3.695	-1.90314	5.152212	8.242362	0.2	0.9	-0.1	0
3.7	-1.940418	5.226768	8.27964	0.4	1.3	0	0
3.705	-1.940418	5.18949	8.242362	0.2	1	0.2	0
3.71	-1.940418	5.18949	8.242362	0.2	0.5	0.7	0
3.715	-1.828584	5.114934	8.27964	0.6	0.4	0.5	0
3.72	-1.865862	5.226768	8.27964	0.7	0.6	0.9	0
3.725	-1.90314	5.079618	8.27964	1.2	0.7	1.2	0
3.73	-1.940418	5.152212	8.314957	0.7	0.6	1.1	0
3.735	-1.865862	5.152212	8.314957	0.6	0	1.2	0
3.74	-1.865862	5.18949	8.242362	0.7	0.2	0.9	0
3.745	-1.865862	5.152212	8.27964	0.6	0.4	1	0
3.75	-1.791306	5.114934	8.207047	0.3	-0.7	1.2	0
3.755	-1.754028	5.18949	8.27964	0.4	-1.1	1.8	0
3.76	-1.642194	5.18949	8.352234	0.4	-1.1	1.8	0
3.765	-1.754028	5.152212	8.242362	0.8	-0.5	1.3	0
3.77	-1.865862	5.226768	8.242362	0.8	-0.5	0.9	0
3.775	-1.828584	5.18949	8.27964	0.5	-0.2	0.9	0
3.78	-1.828584	5.18949	8.27964	0.1	-0.5	1.1	0
3.785	-1.90314	5.264046	8.207047	0.1	-0.5	0.9	0
3.79	-1.90314	5.264046	8.207047	0.7	-0.3	0.9	0
3.795	-1.865862	5.226768	8.27964	0.6	-0.8	1.2	0
3.8	-1.791306	5.226768	8.27964	0.4	-0.7	0.9	0
3.805	-1.865862	5.226768	8.169768	0	-0.3	1.4	0
3.81	-1.977696	5.264046	8.242362	0.2	-0.7	2.1	0
3.815	-1.865862	5.152212	8.27964	0.6	-1.5	2.3	0
3.82	-1.828584	5.264046	8.242362	0.7	-1.1	2.5	0
3.825	-1.828584	5.226768	8.242362	0.4	-1	2.3	0
3.83	-1.754028	5.18949	8.242362	0.7	-0.5	2.1	0
3.835	-1.679472	5.18949	8.169768	0.9	-1.3	2.1	0
3.84	-1.754028	5.152212	8.134453	0.8	-0.9	2.2	0
3.845	-1.71675	5.114934	8.242362	0.7	-1.1	2.3	0
3.85	-1.642194	5.152212	8.27964	0.4	-0.9	2.2	0
3.855	-1.679472	5.18949	8.242362	0.7	-0.9	2	0
3.86	-1.754028	5.114934	8.242362	0.7	-0.1	2.1	0
3.865	-1.71675	5.079618	8.207047	0	-0.4	2	0
3.87	-1.642194	5.152212	8.242362	0.2	-0.2	1.8	0
3.875	-1.865862	5.152212	8.134453	0.6	-0.2	2.1	0
3.88	-1.90314	5.079618	8.169768	0.9	0.4	2.1	0
3.885	-1.679472	4.967784	8.207047	1.5	-0.9	2.5	0
3.89	-1.642194	5.152212	8.207047	2.2	-1.4	2.5	0
3.895	-1.53036	5.18949	8.207047	2.1	-1.4	2.3	0
3.9	-1.53036	5.226768	8.242362	1.7	-1.1	2.3	0
3.905	-1.493082	5.264046	8.27964	1.7	-1.3	1.8	0
3.91	-1.604916	5.299362	8.27964	0.9	-1.4	1.3	0
3.915	-1.791306	5.299362	8.097175	0.6	-1.5	1.4	0
3.92	-1.828584	5.226768	8.061858	0.2	-1.6	1.3	0
3.925	-1.791306	5.299362	8.27964	0.1	-2.9	1.9	0
3.93	-1.754028	5.264046	8.27964	0.2	-3	1.9	0
3.935	-1.865862	5.226768	8.207047	-0.4	-3.4	1.5	0
3.94	-1.791306	5.264046	8.352234	-0.2	-3.7	1.8	0
3.945	-1.679472	5.299362	8.169768	-0.4	-3.2	1.9	0
3.95	-1.679472	5.299362	8.27964	-0.2	-3.7	2.5	0
3.955	-1.71675	5.114934	8.207047	-0.2	-4	2.4	0
3.96	-1.791306	5.152212	8.169768	-0.4	-5	2.4	0
3.965	-1.865862	5.114934	8.097175	-0.6	-5.3	2.6	0
3.97	-1.865862	5.152212	8.061858	-0.7	-6	3.2	0
3.975	-1.865862	5.005062	8.061858	-0.9	-7.4	3.6	0
3.98	-1.754028	5.005062	8.02458	-1.2	-8.8	3.9	0
3.985	-1.71675	4.785318	8.207047	-1.4	-10.4	4.8	0
3.99	-1.71675	4.89519	8.314957	-0.9	-11.5	5.6	0
3.995	-2.164086	4.563612	8.352234	-0.5	-12.7	6.9	0
4	-1.418526	5.079618	8.314957	0.3	-10.2	7.4	0
4.005	-1.269414	5.411196	8.424829	1.8	-10.2	6.5	0
4.01	-1.828584	4.820634	8.460144	1.7	-12.6	7.3	0
4.015	-1.34397	5.299362	8.097175	1.4	-10.8	7.2	0
4.02	-1.418526	5.593662	8.352234	3.1	-10.7	7.6	0
4.025	-1.71675	5.264046	8.460144	1.8	-10.8	7	0
4.03	-1.455804	5.373918	8.242362	1.1	-8.2	6.6	0
4.035	-1.34397	5.63094	8.134453	2.1	-7.9	6	0
4.04	-1.567638	5.264046	8.27964	1.8	-8.4	5.6	0
4.045	-1.381248	5.264046	8.27964	1.7	-7.8	5.5	0
4.05	-1.604916	5.079618	8.424829	2.8	-7.2	5.6	0
4.055	-1.15758	5.558346	8.314957	1.9	-5.7	5.1	0
4.06	-1.15758	5.33664	8.38755	1.1	-6.3	3.5	0
4.065	-1.232136	4.967784	8.352234	1.1	-6.1	3.6	0
4.07	-1.232136	5.264046	8.497422	2.3	-4.9	5	0
4.075	-1.194858	5.226768	8.532739	2.7	-4.9	3.2	0
4.08	-1.15758	5.558346	8.424829	1.8	-4.6	2.5	0
4.085	-1.53036	5.114934	8.38755	2.6	-3.4	2	0
4.09	-1.493082	5.446512	8.38755	3.1	-3	2.3	0
4.095	-1.604916	5.299362	8.424829	3.3	-2.2	1.6	0
4.1	-1.232136	5.521068	8.207047	1.8	-2.1	0.4	0
4.105	-1.455804	5.411196	8.242362	1.9	-1.5	1	0
4.11	-1.381248	5.446512	8.314957	1	-1.5	0.4	0
4.115	-1.53036	5.558346	8.169768	0.6	-0.9	0	0
4.12	-1.642194	5.152212	8.314957	1	-0.7	0.6	1
4.125	-1.493082	5.33664	8.424829	0.4	-1	-0.1	1
4.13	-1.604916	5.299362	8.314957	0	-0.8	-0.4	1
4.135	-1.754028	5.373918	8.061858	0.6	-1.1	-0.4	1
4.14	-1.90314	5.005062	8.38755	2.6	-0.3	1.7	1
4.145	-1.567638	5.48379	8.38755	3.2	-0.6	1.5	1
4.15	-1.604916	5.299362	8.242362	1.8	-1.3	0.6	1
4.155	-1.604916	5.299362	8.242362	2.3	-1.4	0.8	1
4.16	-1.53036	5.411196	8.242362	2.9	-1	0.7	1
4.165	-1.53036	5.373918	8.314957	2.9	-1.2	1.1	1
4.17	-1.567638	5.299362	8.314957	3.2	-0.9	0.9	1
4.175	-1.493082	5.264046	8.352234	3.5	-0.9	1	1
4.18	-1.493082	5.18949	8.314957	3.9	-0.1	0.4	1
4.185	-1.604916	5.226768	8.352234	5.1	-0.9	1	1
4.19	-1.642194	5.411196	8.27964	5.8	-1.3	1.3	1
4.195	-1.642194	5.373918	8.207047	6.5	-1.1	1.8	1
4.2	-1.455804	5.373918	8.242362	6.6	-1.4	1.4	1
4.205	-1.381248	5.264046	8.27964	6.3	-1.1	1.5	1
4.21	-1.269414	5.373918	8.27964	6.2	-0.2	1.4	1
4.215	-1.15758	5.48379	8.242362	5.7	-0.7	0.8	1
4.22	-1.15758	5.446512	8.27964	4.8	-0.7	0.7	1
4.225	-1.15758	5.411196	8.27964	4.1	-0.6	0.2	1
4.23	-1.269414	5.446512	8.207047	3	-0.9	-0.2	1
4.235	-1.34397	5.446512	8.207047	2.3	0.2	-0.6	1
4.24	-1.53036	5.521068	8.134453	1.4	0.1	-0.9	1
4.245	-1.71675	5.446512	8.097175	1.1	0.3	-0.7	1
4.25	-1.754028	5.373918	8.169768	0.7	0	-1	1
4.255	-1.642194	5.299362	8.242362	0.9	-0.2	-0.4	1
4.26	-1.642194	5.299362	8.242362	1.1	0	-0.3	1
4.265	-1.604916	5.152212	8.314957	1.8	-0.3	0.2	1
4.27	-1.71675	5.264046	8.169768	3	-0.4	0.5	1
4.275	-1.754028	5.299362	8.169768	3.9	-0.6	0.8	1
4.28	-1.71675	5.18949	8.207047	5.3	-1.2	1.1	1
4.285	-1.754028	5.152212	8.27964	6.6	-1.5	2.4	1
4.29	-1.754028	5.18949	8.207047	8.2	-1.4	3	1
4.295	-1.71675	5.18949	8.242362	10.3	-1.8	3.6	1
4.3	-1.604916	5.18949	8.27964	12.1	-2.5	3.9	1
4.305	-1.455804	5.18949	8.352234	13.7	-2.9	4.5	1
4.31	-1.269414	5.226768	8.314957	15.1	-3.5	4.7	1
4.315	-1.381248	5.299362	8.242362	15.6	-3.8	5	1
4.32	-1.269414	5.33664	8.38755	16.4	-3.2	4.6	1
4.325	-0.93195	5.411196	8.242362	16.1	-3.4	4.8	1
4.33	-0.93195	5.521068	8.314957	16.3	-3.2	5	1
4.335	-1.006506	5.48379	8.207047	14.6	-3	3.9	1
4.34	-1.043784	5.705496	8.169768	13	-2.8	3	1
4.345	-1.043784	5.740812	8.02458	10.6	-2.7	2	1
4.35	-1.081062	5.77809	8.02458	8.5	-2.2	1.4	1
4.355	-1.15758	5.740812	8.02458	6	-1.8	0.7	1
4.36	-1.269414	5.852646	7.951986	3.5	-1.4	-0.4	1
4.365	-1.269414	5.889924	7.91667	1.6	-0.9	-1.4	1
4.37	-1.455804	5.852646	7.989264	-0.8	0.2	-1.8	1
4.375	-1.53036	5.705496	8.061858	-2.3	0.5	-1.6	1
4.38	-1.493082	5.705496	8.061858	-2.9	0.9	-1.4	1
4.385	-1.455804	5.48379	8.169768	-3.7	1.2	-2.1	1
4.39	-1.381248	5.48379	8.207047	-4.2	1.6	-1.8	1
4.395	-1.34397	5.446512	8.242362	-3.8	1.5	-1.9	1
4.4	-1.34397	5.373918	8.27964	-3.2	2	-1.6	1
4.405	-1.381248	5.264046	8.314957	-2.5	2.1	-1.7	1
4.41	-1.34397	5.299362	8.352234	-1.6	1.6	-1.6	1
4.415	-1.418526	5.226768	8.27964	-0.2	0.9	-1.4	1
4.42	-1.381248	5.299362	8.169768	0.9	1.2	-1	1
4.425	-1.34397	5.18949	8.352234	3.5	1.8	0.8	1
4.43	-1.306692	5.521068	8.424829	3.2	0.4	0.2	1
4.435	-1.381248	5.226768	8.169768	2.5	-0.1	-0.9	1
4.44	-1.455804	5.521068	8.207047	4.1	-0.1	-0.7	1
4.445	-1.455804	5.446512	8.169768	4.2	-0.6	-0.4	1
4.45	-1.418526	5.48379	8.169768	5	-0.7	0.2	1
4.455	-1.493082	5.558346	8.169768	5.8	-0.2	0.4	1
4.46	-1.493082	5.593662	8.242362	5.8	-0.6	0.7	1
4.465	-1.455804	5.593662	8.097175	5.7	-0.5	0.4	1
4.47	-1.455804	5.558346	8.169768	5.3	0	0.4	1
4.475	-1.381248	5.48379	8.134453	5.8	-0.2	0	1
4.48	-1.418526	5.558346	8.097175	6.1	-1.3	0.3	1
4.485	-1.418526	5.558346	8.207047	5.5	-0.4	0.1	1
4.49	-1.381248	5.521068	8.061858	5.7	-0.2	0	1
4.495	-1.34397	5.521068	8.134453	5.6	-0.2	0.2	1
4.5	-1.34397	5.558346	8.097175	5.6	0	0.2	1
4.505	-1.306692	5.446512	8.169768	5.3	-0.2	0	1
4.51	-1.269414	5.521068	8.097175	5.3	0.3	-0.2	1
4.515	-1.381248	5.521068	8.061858	6	0.1	-0.6	1
4.52	-1.418526	5.558346	8.27964	6.7	0	-0.5	1
4.525	-1.418526	5.48379	8.134453	6.3	0.4	-0.9	1
4.53	-1.418526	5.521068	8.207047	6.5	0.2	-1.1	1
4.535	-1.306692	5.446512	8.207047	7.1	-0.4	-1.1	1
4.54	-1.34397	5.446512	8.134453	6.9	-0.9	-1.3	1
4.545	-1.418526	5.48379	8.169768	7.9	-0.6	-1	1
4.55	-1.493082	5.373918	8.097175	8.8	-0.1	-0.6	1
4.555	-1.493082	5.63094	8.097175	10.1	-0.4	-0.4	1
4.56	-1.418526	5.593662	8.061858	10.9	-0.3	-0.7	1
4.565	-1.493082	5.558346	8.134453	11	-1	-0.4	1
4.57	-1.53036	5.593662	8.061858	11.3	-0.7	-0.2	1
4.575	-1.418526	5.521068	8.097175	11.3	-1.1	-0.2	1
4.58	-1.381248	5.593662	8.134453	11.9	-1.1	0	1
4.585	-1.381248	5.63094	8.097175	11.4	-1.4	-0.4	1
4.59	-1.34397	5.668218	8.061858	11.6	-1.2	-0.7	1
4.595	-1.34397	5.705496	8.097175	11.8	-1.6	-0.7	1
4.6	-1.34397	5.705496	8.02458	11.9	-1.4	-1.3	1
4.605	-1.34397	5.705496	8.097175	11.3	-2.1	-1.1	1
4.61	-1.381248	5.740812	8.02458	10.3	-2.2	-1.9	1
4.615	-1.381248	5.740812	8.097175	9.8	-1.8	-2.1	1
4.62	-1.418526	5.740812	7.951986	9	-2.1	-2.4	1
4.625	-1.493082	5.815368	7.91667	8.1	-2.3	-3.2	1
4.63	-1.418526	5.92524	7.879392	9	-2.1	-2.4	1
4.635	-1.381248	5.92524	7.844076	6.4	-3.6	-3.8	1
4.64	-1.306692	5.962518	7.91667	4	-2.5	-4.8	1
4.645	-1.34397	5.889924	7.951986	2.4	-2.7	-5.6	1
4.65	-1.34397	5.92524	7.951986	1.1	-2.6	-5.8	1
4.655	-1.34397	5.962518	7.879392	-0.8	-2.3	-5.9	1
4.66	-1.418526	5.999796	7.91667	-2.5	-2.3	-6.3	1
4.665	-1.34397	5.962518	7.91667	-3.6	-1.7	-6.7	1
4.67	-1.493082	5.92524	7.844076	-5.5	-1.3	-7	1
4.675	-1.455804	5.92524	7.91667	-7	-1.7	-7.7	1
4.68	-1.34397	5.999796	7.989264	-8.9	-2.1	-8.2	1
4.685	-1.418526	5.92524	7.91667	-10.8	-2.4	-9.3	1
4.69	-1.493082	5.815368	7.951986	-12.6	-2.3	-10.1	1
4.695	-1.455804	5.815368	8.02458	-13.4	-2.3	-11.6	1
4.7	-1.604916	5.668218	7.951986	-14.7	-2	-12.1	1
4.705	-1.455804	5.593662	8.061858	-15.3	-3.3	-13.3	1
4.71	-1.34397	5.521068	8.097175	-16	-4.2	-14	1
4.715	-1.381248	5.373918	8.242362	-16.1	-4.3	-14.3	1
4.72	-1.269414	4.785318	8.134453	-15.6	-4.5	-14.4	1
4.725	-0.7455601	5.33664	8.314957	-13.1	-3.7	-12.3	1
4.73	-0.93195	5.668218	8.314957	-10.4	-1	-9.1	1
4.735	-1.455804	5.152212	8.134453	-9.4	-0.7	-6.8	1
4.74	-1.865862	5.152212	8.207047	-7	-0.4	-4.2	1
4.745	-1.642194	5.299362	8.314957	-5.1	-0.5	-2.3	1
4.75	-1.567638	5.33664	8.207047	-2.9	-0.2	-0.7	1
4.755	-1.642194	5.373918	8.169768	-1.2	-0.7	0.4	1
4.76	-1.493082	5.446512	8.169768	0.6	-0.4	1.5	1
4.765	-1.269414	5.411196	8.207047	2.3	-0.7	1.6	1
4.77	-1.269414	5.48379	8.207047	2.9	-1.1	1.8	1
4.775	-1.269414	5.446512	8.27964	3.2	-0.8	1.6	1
4.78	-1.34397	5.558346	8.097175	3.4	-0.4	2.1	1
4.785	-1.34397	5.521068	8.134453	4	-0.9	1.4	1
4.79	-1.418526	5.521068	8.097175	4.6	-0.9	1.1	1
4.795	-1.269414	5.63094	8.207047	5.2	-1.1	1.1	1
4.8	-1.34397	5.48379	8.061858	4.7	-1	0.6	1
4.805	-1.34397	5.48379	8.097175	4.6	-1.4	0.7	1
4.81	-1.418526	5.446512	8.169768	5	-1.4	0.8	1
4.815	-1.567638	5.48379	8.097175	5.3	-1.5	-0.2	1
4.82	-1.34397	5.48379	8.097175	5.4	-1.4	-0.6	1
4.825	-1.34397	5.48379	8.097175	5.7	-1.1	-1.2	1
4.83	-1.418526	5.593662	8.097175	5.8	-2.1	-1.8	1
4.835	-1.418526	5.48379	8.134453	6.3	-2.2	-2.3	1
4.84	-1.418526	5.446512	8.242362	7.4	-2.5	-3.5	1
4.845	-1.34397	5.33664	8.169768	7.4	-3.2	-4.4	1
4.85	-1.418526	5.373918	8.27964	8.8	-3.9	-4.7	1
4.855	-1.381248	5.411196	8.169768	10.6	-4.7	-5	1
4.86	-1.455804	5.373918	8.207047	11.9	-5.1	-5.7	1
4.865	-1.493082	5.226768	8.242362	15.2	-5.6	-6.2	1
4.87	-1.306692	5.264046	8.27964	18.2	-6	-7.4	1
4.875	-1.418526	5.33664	8.207047	21.1	-5.5	-7.4	1
4.88	-1.493082	5.411196	8.352234	24.5	-4.9	-7.9	1
4.885	-1.15758	5.18949	8.097175	27.3	-4.8	-9.1	1
4.89	-1.34397	5.521068	8.424829	32.1	-4.8	-9.5	1
4.895	-1.306692	5.226768	8.27964	33.6	-4.4	-9.7	1
4.9	-1.34397	5.373918	8.207047	35.2	-4.4	-11.1	1
4.905	-1.306692	5.48379	8.207047	36.7	-5.2	-12.1	1
4.91	-1.34397	5.558346	8.097175	37	-5.9	-12.7	1
4.915	-1.455804	5.668218	7.951986	36.7	-6.9	-13	1
4.92	-1.381248	5.77809	7.879392	36.4	-8.2	-14	1
4.925	-1.604916	5.852646	7.771482	34.4	-8.9	-14.7	1
4.93	-1.71675	5.962518	7.516422	32.4	-10.8	-15.8	1
4.935	-1.71675	6.146946	7.66161	31.9	-12.8	-16.9	1
4.94	-1.53036	6.184224	7.626294	29.6	-14.5	-16.7	1
4.945	-1.306692	6.21954	7.481106	27	-14.9	-16.9	1
4.95	-1.306692	6.36669	7.443828	24.7	-14.6	-16.6	1
4.955	-1.567638	6.441247	7.335918	22.2	-14.7	-15.6	1
4.96	-1.53036	6.478524	7.335918	19.3	-14.4	-14.4	1
4.965	-1.455804	6.478524	7.408512	16.9	-13.9	-12.4	1
4.97	-1.418526	6.441247	7.408512	14.5	-13.3	-11.4	1
4.975	-1.381248	6.256818	7.5537	12.3	-12	-9.3	1
4.98	-1.381248	6.403968	7.589016	10.6	-10.9	-7.9	1
4.985	-1.269414	6.36669	7.589016	9.6	-9.3	-6.3	1
4.99	-1.194858	6.331374	7.66161	8.6	-7.8	-4.9	1
4.995	-1.232136	6.294096	7.66161	7.7	-6.4	-3.6	1
5	-1.232136	6.256818	7.734204	7	-4.4	-1.7	1
5.005	-1.269414	6.07239	7.806798	6.6	-2.8	-1.1	1
5.01	-1.34397	6.037074	7.879392	6.8	-2.4	0.4	1
5.015	-1.418526	5.92524	7.951986	7.7	-1.1	0.7	1
5.02	-1.381248	5.889924	7.989264	8.7	-0.7	1.6	1
5.025	-1.455804	5.999796	7.844076	9.2	-0.5	1.9	1
5.03	-1.34397	5.92524	7.91667	10.3	-1	1.4	1
5.035	-1.269414	5.889924	7.879392	10.8	-0.9	1.6	1
5.04	-1.269414	5.92524	7.844076	11.9	-1	2.5	1
5.045	-1.269414	5.999796	7.844076	12.6	-1.2	2.5	1
5.05	-1.232136	5.999796	7.771482	12.5	-1.6	2	1
5.055	-1.306692	6.146946	7.626294	13	-1.4	1.9	1
5.06	-1.381248	6.294096	7.589016	12.3	-2.2	2.1	1
5.065	-1.381248	6.256818	7.589016	11.5	-1.6	1.9	1
5.07	-1.34397	6.184224	7.66161	10.3	-1.8	2.1	1
5.075	-1.381248	6.294096	7.589016	9.5	-2	2.1	1
5.08	-1.34397	6.184224	7.443828	8.2	-2	2	1
5.085	-1.34397	6.256818	7.481106	7.6	-1.9	2.1	1
5.09	-1.306692	6.36669	7.516422	6.7	-2.3	1.6	1
5.095	-1.34397	6.331374	7.589016	5.8	-2.6	1.5	1
5.1	-1.15758	6.256818	7.66161	4.3	-2.5	0.7	1
5.105	-1.11834	6.331374	7.626294	3.3	-2.5	0	1
5.11	-1.15758	6.36669	7.66161	2.4	-2.1	-0.3	1
5.115	-1.15758	6.21954	7.698888	1.9	-1.8	-1.3	1
5.12	-1.15758	6.21954	7.734204	2	-2	-1.6	1
5.125	-1.15758	6.184224	7.771482	1.5	-1.5	-2.2	1
5.13	-1.232136	6.184224	7.734204	1.1	-1.6	-2.5	1
5.135	-1.15758	5.999796	7.734204	1	-1.9	-3.3	1
5.14	-1.11834	6.037074	7.771482	1.7	-1.9	-3.7	1
5.145	-1.11834	6.037074	7.734204	2.5	-1.7	-3.8	1
5.15	-1.15758	6.07239	7.734204	2.9	-1.8	-4.2	1
5.155	-1.232136	5.999796	7.734204	4	-1.4	-4.4	1
5.16	-1.306692	5.999796	7.698888	5	-1.4	-4.8	1
5.165	-1.381248	6.037074	7.589016	6.1	-2.3	-4.5	1
5.17	-1.418526	6.037074	7.626294	6.2	-3.5	-4.7	1
5.175	-1.381248	5.999796	7.589016	6.8	-4.4	-4.5	1
5.18	-1.381248	5.999796	7.66161	6.9	-4.9	-3.8	1
5.185	-1.269414	6.037074	7.734204	7.2	-5.8	-3.5	1
5.19	-1.306692	6.109668	7.626294	7.2	-6.3	-3	1
5.195	-1.381248	6.109668	7.5537	8.2	-5.1	-3	1
5.2	-1.455804	6.146946	7.626294	9.5	-4.8	-1.1	1
5.205	-1.381248	6.109668	7.626294	10.7	-4.9	-0.2	1
5.21	-1.418526	6.07239	7.66161	11.1	-4.8	0.8	1
5.215	-1.381248	6.07239	7.698888	11.9	-4.9	1.8	1
5.22	-1.455804	6.109668	7.66161	13.1	-3.8	3	1
5.225	-1.493082	6.146946	7.589016	14.4	-3.5	3.9	1
5.23	-1.53036	6.109668	7.626294	15.4	-3.5	4.4	1
5.235	-1.381248	6.109668	7.589016	17	-4.2	5.4	1
5.24	-1.34397	6.21954	7.589016	18.1	-4.9	6	1
5.245	-1.232136	6.109668	7.734204	19.2	-4.6	6.5	1
5.25	-1.11834	6.21954	7.698888	20.3	-4.9	6.7	1
5.255	-1.194858	6.21954	7.698888	21	-4.3	6	1
5.26	-1.269414	6.256818	7.698888	22.7	-3.3	5.9	1
5.265	-1.194858	6.256818	7.626294	23.5	-3	6.3	1
5.27	-1.306692	6.256818	7.5537	24.4	-3.2	6.1	1
5.275	-1.269414	6.256818	7.481106	25.1	-3.5	6.2	1
5.28	-1.15758	6.294096	7.626294	26.3	-4.4	5.9	1
5.285	-1.081062	6.331374	7.626294	26.9	-4.1	5.8	1
5.29	-1.232136	6.294096	7.5537	26.7	-4	5.9	1
5.295	-1.269414	6.403968	7.5537	26.6	-4.8	6.1	1
5.3	-1.194858	6.551118	7.481106	26.3	-4.9	6.5	1
5.305	-1.269414	6.478524	7.443828	25.7	-4.4	5.3	1
5.31	-1.232136	6.662952	7.371234	24.4	-5.3	5.6	1
5.315	-1.15758	6.625674	7.29864	23.5	-5.6	5.6	1
5.32	-1.081062	6.810102	7.263324	22.1	-5.3	5.8	1
5.325	-1.081062	6.810102	7.116174	19.8	-5.1	5.6	1
5.33	-1.081062	6.882696	7.188768	18	-5.5	5.3	1
5.335	-1.043784	6.845418	7.226046	16.4	-5.1	4.6	1
5.34	-1.006506	6.957253	7.116174	14	-5	4.2	1
5.345	-0.894672	6.957253	7.263324	10.9	-4.8	3.9	1
5.35	-0.969228	6.957253	7.153452	9.1	-4.5	3.6	1
5.355	-0.857394	6.992568	7.263324	6.7	-3.9	2.6	1
5.36	-0.820116	6.992568	7.263324	4.7	-3	2	1
5.365	-0.782838	7.029846	7.188768	2.4	-1.8	0.9	1
5.37	-0.820116	6.957253	7.188768	-0.3	-0.7	-0.2	1
5.375	-0.782838	6.882696	7.188768	-2.4	0.2	-1	1
5.38	-0.857394	6.810102	7.226046	-4.2	0	-1.5	1
5.385	-0.894672	6.772824	7.263324	-5.9	0.5	-2.4	1
5.39	-0.894672	6.662952	7.29864	-7.7	1.3	-2.8	1
5.395	-0.894672	6.662952	7.29864	-8.2	0.8	-3.9	1
5.4	-0.894672	6.51384	7.29864	-8.4	0.7	-4.4	1
5.405	-1.043784	6.441247	7.371234	-8.3	-0.1	-4.3	1
5.41	-1.11834	6.36669	7.408512	-7.9	-1.2	-4.3	1
5.415	-1.232136	6.146946	7.589016	-6.8	-1.5	-4	1
5.42	-1.306692	6.07239	7.589016	-4.3	-1.9	-2.9	1
5.425	-1.306692	5.962518	7.698888	-1.8	-2.2	-2.3	1
5.43	-1.232136	6.07239	7.698888	1.4	-2.4	-1.3	1
5.435	-1.34397	5.999796	7.589016	4.8	-3.4	-0.6	1
5.44	-1.34397	6.037074	7.66161	8.3	-3.9	0.8	1
5.445	-1.381248	5.962518	7.589016	12.1	-5.1	1.1	1
5.45	-1.455804	5.962518	7.626294	15.8	-6.2	2.7	1
5.455	-1.418526	5.999796	7.66161	21.7	-6.5	4.8	1
5.46	-1.455804	6.037074	7.516422	26.2	-7.1	5.4	1
5.465	-1.306692	6.184224	7.5537	31	-8.4	7	1
5.47	-1.455804	6.146946	7.516422	34.7	-12.1	5.8	1
5.475	-1.381248	6.037074	7.443828	40.3	-10.7	9.5	1
5.48	-1.194858	6.478524	7.626294	45.2	-11	11.2	1
5.485	-1.493082	6.146946	7.734204	47.8	-12	10.2	1
5.49	-1.232136	6.256818	7.516422	51.8	-11.1	11.8	1
5.495	-1.11834	6.403968	7.626294	56.4	-10.3	11.4	1
5.5	-0.857394	6.51384	7.516422	60.4	-10.2	11.8	1
5.505	-0.596448	6.588396	7.5537	66.4	-9.3	12.3	1
5.51	-0.7455601	6.551118	7.844076	70.9	-8.8	13.6	1
5.515	-0.7082821	6.551118	7.734204	74.2	-6.8	14	1
5.52	-0.410058	6.845418	7.879392	77.6	-4.7	13.3	1
5.525	-0.633726	6.625674	7.951986	80.3	-2.8	13.1	1
5.53	-0.7082821	6.845418	7.989264	83.8	-0.8	12.2	1
5.535	-0.37278	6.992568	7.91667	84.6	2.3	8.4	1
5.54	-1.11834	7.029846	8.169768	85.9	4.9	7	1
5.545	-0.7082821	7.214274	7.91667	84.4	6.7	2.7	1
5.55	-1.232136	7.286868	7.806798	83.6	6.4	-1.1	1
5.555	-1.604916	7.398702	8.061858	83.3	3.9	-6.4	1
5.56	-1.455804	7.655725	7.5537	80.8	2.6	-10.9	1
5.565	-1.828584	7.361424	7.66161	78.1	-2.9	-15.2	1
5.57	-1.642194	7.398702	7.443828	73.7	-9.8	-19.1	1
5.575	-1.53036	6.957253	7.226046	72.8	-16.8	-23	1
5.58	-1.679472	7.58313	6.282324	73.2	-22.5	-25.8	1
5.585	-1.71675	7.693002	6.608016	66.5	-25.9	-26.7	1
5.59	-1.15758	7.286868	7.335918	59.7	-31.8	-28.4	1
5.595	0.037278	6.957253	7.116174	51	-35.9	-29.8	1
5.6	0.447336	6.882696	7.91667	44.3	-37.2	-30.6	1
5.605	0.857394	6.478524	8.352234	33.4	-33.8	-32.6	1
5.61	2.08953	6.184224	8.497422	23.9	-27.9	-34.3	1
5.615	1.977696	5.92524	9.115453	13.7	-19.1	-32.8	1
5.62	2.68794	5.411196	9.078175	2.2	-10.1	-31.5	1
5.625	3.023442	5.18949	9.295957	-8.5	-1.2	-28.9	1
5.63	3.24711	4.967784	9.295957	-23.5	10.3	-25.1	1
5.635	3.47274	4.74804	9.333235	-34.4	18.2	-21.6	1
5.64	3.47274	4.638168	9.405828	-45	26.1	-17.4	1
5.645	3.358944	4.416462	9.513739	-54.8	32.1	-11.7	1
5.65	3.209832	4.194756	9.36855	-66.2	37.2	-6.9	1
5.655	2.948886	4.122162	9.078175	-78.8	42.2	-1.3	1
5.66	2.464272	3.86514	9.00558	-87.7	44.1	2.5	1
5.665	1.791306	3.937734	8.895708	-95.9	45.1	5.7	1
5.67	1.269414	4.122162	8.823114	-104.7	45.2	8.8	1
5.675	0.410058	4.710762	9.078175	-112.5	41.6	11.9	1
5.68	-0.410058	5.999796	9.696204	-123	34.5	14.9	1
5.685	-0.93195	6.588396	9.441144	-132.5	28.2	15.4	1
5.69	-1.53036	6.551118	9.115453	-141.9	27	12.2	1
5.695	-1.71675	6.735546	8.715204	-152.2	28	6.5	1
5.7	-1.791306	7.655725	7.879392	-159.9	34.9	-2.1	1
5.705	-2.538828	6.992568	6.462828	-165.1	49.7	-12.5	1
5.71	-3.584574	6.992568	4.538106	-167.4	49	-17.7	1
5.715	-4.441968	8.723052	3.339324	-161.7	32.1	-17.7	1
5.72	-5.825178	10.23183	3.086226	-151.4	21.6	-19.3	1
5.725	-6.682572	10.78511	2.287692	-143.3	11.4	-23.5	1
5.73	-7.31826	11.85244	1.55979	-135.5	2.1	-29.4	1
5.735	-6.831684	12.58819	1.124226	-125	-9.1	-38	1
5.74	-6.71985	12.62547	0.6886621	-110.5	-26.6	-48.1	1
5.745	-6.309792	12.44104	0.798534	-96.3	-37.8	-56.1	1
5.75	-5.413158	13.50837	0.217782	-82.6	-44.7	-63	1
5.755	-4.292856	13.83995	0.508158	-66.9	-49	-68.6	1
5.76	-2.31516	13.73008	1.051632	-55.5	-54.5	-71.4	1
5.765	0.260946	12.95705	3.121542	-43.9	-53	-70.1	1
5.77	2.014974	10.52809	5.373918	-41.4	-47	-64.9	1
5.775	0.93195	8.02458	7.516422	-41.5	-41	-55.7	1
5.78	-2.126808	5.740812	8.642611	-42.4	-32.6	-47.5	1
5.785	-4.553802	3.937734	8.715204	-43.6	-26.1	-41.1	1
5.79	-4.965822	3.643434	8.677926	-40.7	-22.9	-32.8	1
5.795	-3.4335	4.341906	8.605332	-36.8	-21.9	-25.1	1
5.8	-1.940418	5.18949	8.27964	-34.5	-20	-17	1
5.805	-0.857394	6.478524	7.91667	-33.1	-15.6	-10.2	1
5.81	-1.977696	6.478524	7.951986	-31.7	-10.3	-2.3	1
5.815	-4.367412	4.932468	7.771482	-32.4	-7.9	2.8	1
5.82	-4.63032	2.20725	7.771482	-29.7	-9.7	5.2	1
5.825	-2.08953	4.232034	8.532739	-14.4	-13.3	10.9	1
5.83	-0.447336	6.625674	9.441144	-3.3	-9.5	16	1
5.835	0.111834	5.114934	8.787798	-6.5	-7.9	12.8	1
5.84	-0.260946	4.857912	8.207047	-4.8	-5.8	9.9	1
5.845	-0.484614	6.07239	8.932986	2.1	-4.5	9.6	1
5.85	-0.111834	5.521068	8.642611	1.1	-4.9	7	1
5.855	-0.260946	5.373918	8.532739	1.3	-4.4	4.6	1
5.86	-0.596448	5.48379	8.497422	2.9	-3.2	3.2	1
5.865	-0.894672	5.411196	8.242362	3.3	-3	1.6	1
5.87	-1.269414	5.558346	8.097175	3.9	-2.5	0.8	1
5.875	-1.418526	5.593662	8.061858	4.1	-2.8	0.1	1
5.88	-1.493082	5.558346	8.134453	4.1	-2.8	0.6	1
5.885	-1.493082	5.63094	8.061858	4.3	-3.2	0.7	1
5.89	-1.381248	5.668218	7.951986	3.9	-2.5	1	1
5.895	-1.34397	5.705496	7.951986	3.6	-2.3	1.1	1
5.9	-1.306692	5.852646	7.989264	2.8	-2.5	1.4	1
5.905	-1.15758	5.815368	8.02458	2	-1.5	1.1	1
5.91	-1.081062	5.852646	8.061858	0.8	-1.3	0.5	1
5.915	-1.194858	5.77809	7.989264	-0.6	-1.1	-0.2	1
5.92	-1.006506	5.889924	8.02458	-0.8	0	0.6	1
5.925	-0.969228	5.705496	8.061858	-4.1	-0.4	-1.6	1
5.93	-1.194858	5.521068	8.097175	-6.3	-0.9	-2.3	1
5.935	-1.34397	5.33664	8.02458	-5.8	-0.3	-2.5	1
5.94	-1.194858	5.521068	8.169768	-3.4	0.2	-0.7	1
5.945	-1.15758	5.740812	8.314957	-3.5	-0.5	-0.9	1
5.95	-1.604916	5.33664	8.097175	-4.8	-0.2	-2.3	1
5.955	-1.493082	5.558346	7.951986	-2.3	0.4	-0.2	1
5.96	-1.418526	5.705496	8.169768	-1.8	0.2	-0.9	1
5.965	-1.567638	5.521068	8.061858	-2.7	0	-1.1	1
5.97	-1.567638	5.558346	8.169768	-2	0	-1	1
5.975	-1.455804	5.558346	8.169768	-1.2	0.6	0.2	1
5.98	-1.381248	5.558346	8.134453	-1.1	0.9	0.4	1
5.985	-1.381248	5.593662	8.097175	0	1.1	0.4	1
5.99	-1.269414	5.521068	8.061858	0.4	0.9	0.3	1
5.995	-1.194858	5.593662	8.169768	0.2	0.6	0.2	1
6	-1.15758	5.63094	8.097175	0.1	0.2	0.2	1
6.005	-1.232136	5.558346	8.207047	0	0.1	0.4	1
6.01	-1.269414	5.593662	8.134453	-0.3	0.4	-0.2	1
6.015	-1.306692	5.558346	8.169768	0	0.5	-0.2	1
6.02	-1.306692	5.593662	8.169768	0.7	0	-0.7	1
6.025	-1.34397	5.521068	8.169768	1.6	0	-0.7	1
6.03	-1.455804	5.521068	8.134453	2	-0.4	-0.3	1
6.035	-1.381248	5.521068	8.207047	3	-0.5	-0.2	1
6.04	-1.306692	5.593662	8.169768	3.7	-0.2	-0.4	1
6.045	-1.34397	5.63094	8.207047	3.7	0	-0.7	1
6.05	-1.381248	5.593662	8.169768	3.3	0	-1.1	1
6.055	-1.418526	5.63094	8.097175	3.2	-0.4	-0.9	1
6.06	-1.418526	5.668218	8.134453	3.7	-0.1	-0.7	1
6.065	-1.34397	5.668218	8.134453	3.5	0	-1.1	1
6.07	-1.306692	5.705496	7.989264	2.8	-0.7	-0.7	1
6.075	-1.418526	5.668218	8.02458	1.9	-0.5	-0.6	1
6.08	-1.455804	5.705496	7.951986	1.3	-0.1	-0.5	1
6.085	-1.418526	5.740812	7.989264	0.5	0.4	-0.2	1
6.09	-1.418526	5.705496	7.951986	-0.1	0.2	-0.5	1
6.095	-1.381248	5.705496	8.02458	-1.2	-0.2	-0.3	1
6.1	-1.34397	5.668218	7.951986	-2.1	0	-0.6	1
6.105	-1.306692	5.63094	8.061858	-2.9	0.2	-0.2	1
6.11	-1.306692	5.558346	8.061858	-3.1	0.1	-0.2	1
6.115	-1.269414	5.521068	8.061858	-3.8	0.3	-0.2	1
6.12	-1.232136	5.48379	8.097175	-4.4	0.8	-0.4	1
6.125	-1.232136	5.411196	8.207047	-4.2	0.7	-0.2	1
6.13	-1.232136	5.521068	8.207047	-3.7	0.5	-0.9	1
6.135	-1.269414	5.373918	8.207047	-3.2	0.4	-0.9	1
6.14	-1.306692	5.446512	8.207047	-2.8	0.5	-0.6	1
6.145	-1.306692	5.705496	8.207047	-1.7	0.3	0.1	1
6.15	-1.34397	5.33664	8.02458	-1.9	-0.7	0.9	1
6.155	-1.381248	5.63094	8.207047	-1.1	0	0	1
6.16	-1.418526	5.593662	8.097175	-1.1	-0.1	-0.2	1
6.165	-1.306692	5.521068	8.169768	-0.9	-0.1	-0.2	1
6.17	-1.34397	5.705496	8.134453	-0.7	0	0.3	1
6.175	-1.34397	5.63094	8.097175	-0.7	0.2	0.6	1
6.18	-1.269414	5.593662	8.097175	-1.3	0.3	0.6	1
6.185	-1.232136	5.63094	8.134453	-1.1	0.2	0	1
6.19	-1.269414	5.668218	8.134453	-1.2	0.4	0.5	1
6.195	-1.306692	5.668218	8.134453	-1	0.7	0.1	1
6.2	-1.269414	5.411196	8.02458	-0.7	1.4	0.9	1
6.205	-1.232136	5.77809	8.207047	-1.4	0.7	0	1
6.21	-1.306692	5.63094	8.097175	-2.3	0.7	-0.6	1
6.215	-1.34397	5.521068	8.061858	-2.3	1.4	-0.9	1
6.22	-1.34397	5.668218	8.097175	-3	0.9	-1.4	1
6.225	-1.269414	5.63094	8.134453	-3.4	1.1	-1.3	1
6.23	-1.493082	5.705496	8.242362	-3.7	1.8	-0.8	1
6.235	-1.194858	5.521068	7.91667	-4.1	1	-0.5	1
6.24	-1.381248	5.668218	8.207047	-4.2	1.5	-1.4	1
6.245	-1.418526	5.63094	7.989264	-5.2	1.7	-1.4	1
6.25	-1.34397	5.558346	8.169768	-5.5	1.3	-1.5	1
6.255	-1.455804	5.48379	8.134453	-5.6	1.6	-1.4	1
6.26	-1.493082	5.521068	8.207047	-5.1	1.1	-1.1	1
6.265	-1.418526	5.446512	8.169768	-4.2	0.7	-0.4	1
6.27	-1.493082	5.48379	8.207047	-3.5	0.6	-0.2	1
6.275	-1.381248	5.411196	8.169768	-2.7	0.6	0.4	1
6.28	-1.381248	5.48379	8.169768	-1.4	0.7	0.8	1
6.285	-1.34397	5.411196	8.207047	-1	-0.1	0.6	1
6.29	-1.34397	5.48379	8.207047	0.4	-0.7	1.1	1
6.295	-1.381248	5.48379	8.242362	0.5	-0.2	1.4	1
6.3	-1.34397	5.521068	8.169768	0.7	-0.4	1.8	1
6.305	-1.269414	5.558346	8.169768	1.1	-0.1	1.4	1
6.31	-1.306692	5.521068	8.207047	1.4	-0.4	1.2	1
6.315	-1.34397	5.668218	8.169768	0.9	-0.1	1.1	1
6.32	-1.306692	5.63094	8.169768	0.9	-0.1	0.7	1
6.325	-1.306692	5.521068	8.061858	0.4	0.2	0.8	1
6.33	-1.34397	5.63094	8.169768	0.7	0.5	0.9	1
6.335	-1.269414	5.593662	8.097175	-0.2	0.2	0.7	1
6.34	-1.269414	5.558346	8.169768	-0.8	0.2	0.4	1
6.345	-1.306692	5.63094	8.134453	-0.7	0.7	-0.2	1
6.35	-1.306692	5.593662	8.097175	-1.5	0.7	-0.2	1
6.355	-1.269414	5.521068	8.207047	-1.8	1	-0.2	1
6.36	-1.34397	5.593662	8.169768	-2.1	1.1	0	1
6.365	-1.306692	5.63094	8.097175	-2.8	0.7	-0.6	1
6.37	-1.269414	5.593662	8.097175	-3.4	1.4	-0.3	1
6.375	-1.269414	5.593662	8.169768	-3.5	1.5	-0.9	1
6.38	-1.306692	5.558346	8.134453	-4.3	1.5	-0.8	1
6.385	-1.381248	5.63094	8.134453	-4.6	2.2	-0.4	1
6.39	-1.269414	5.521068	8.169768	-5.3	2.2	-1.1	1
6.395	-1.269414	5.558346	8.134453	-5.4	2.3	-1.1	1
6.4	-1.269414	5.558346	8.134453	-5.3	2.3	-1.1	1
6.405	-1.232136	5.521068	8.169768	-6	2.3	-1.4	1
6.41	-1.269414	5.48379	8.169768	-6.3	2.2	-1.3	1
6.415	-1.306692	5.446512	8.169768	-6.3	2.3	-1.3	1
6.42	-1.381248	5.411196	8.207047	-6	2.1	-1.2	1
6.425	-1.34397	5.299362	8.242362	-5.6	2.6	-1.1	1
6.43	-1.34397	5.33664	8.242362	-5.1	2.1	-0.7	1
6.435	-1.381248	5.33664	8.314957	-4.7	1.9	-0.8	1
6.44	-1.381248	5.264046	8.207047	-4.9	1.9	-1.1	1
6.445	-1.34397	5.33664	8.207047	-3.7	1.5	-0.3	1
6.45	-1.34397	5.373918	8.169768	-2.3	0.9	0	1
6.455	-1.381248	5.373918	8.242362	-2.4	0.8	0	1
6.46	-1.455804	5.48379	8.207047	-2.1	0.7	-0.2	1
6.465	-1.418526	5.411196	8.134453	-1.6	0.5	0.2	1
6.47	-1.269414	5.446512	8.134453	-1.6	0.5	0.5	1
6.475	-1.269414	5.521068	8.097175	-1.6	0.9	0.2	1
6.48	-1.306692	5.558346	8.169768	-1.8	0.9	0.2	1
6.485	-1.34397	5.558346	8.097175	-2.2	1.2	0	1
6.49	-1.381248	5.521068	8.134453	-2.9	0.9	0	1
6.495	-1.34397	5.411196	8.207047	-3.3	1	-0.6	1
6.5	-1.34397	5.446512	8.242362	-3.7	0.8	-0.4	1
6.505	-1.381248	5.446512	8.169768	-3.2	0.9	-0.3	1
6.51	-1.381248	5.373918	8.134453	-3.6	0.7	-0.3	1
6.515	-1.381248	5.411196	8.169768	-3.9	1.1	0.2	1
6.52	-1.34397	5.33664	8.207047	-3.5	0.7	-0.2	1
6.525	-1.381248	5.373918	8.207047	-3.2	0.4	0.3	1
6.53	-1.418526	5.446512	8.169768	-3.1	0.3	0.7	1
6.535	-1.418526	5.411196	8.134453	-3	0.4	0.9	1
6.54	-1.418526	5.411196	8.207047	-2.8	0.1	1.1	1
6.545	-1.455804	5.373918	8.169768	-2.6	-0.2	0.6	1
6.55	-1.455804	5.33664	8.169768	-2.4	-0.3	1.1	1
6.555	-1.418526	5.299362	8.169768	-2.4	-0.6	1.4	1
6.56	-1.232136	5.48379	8.02458	-1.8	-0.4	1.8	1
6.565	-1.34397	5.005062	8.38755	-1.5	-0.6	2.3	1
6.57	-1.194858	5.373918	8.424829	-0.4	-1.2	2.1	1
6.575	-1.306692	5.226768	8.242362	0.1	-0.6	1.6	1
6.58	-1.34397	5.299362	8.314957	0.6	-0.9	1.8	1
6.585	-1.194858	5.48379	8.061858	0.9	-0.3	2.3	1
6.59	-1.381248	5.04234	8.424829	1.3	0	2.6	1
6.595	-1.194858	5.411196	8.352234	2.3	-1.2	3	1
6.6	-1.232136	5.373918	8.314957	2.3	-0.8	2.5	1
6.605	-1.232136	5.446512	8.242362	2.1	-0.8	1.9	1
6.61	-1.15758	5.48379	8.207047	2.6	-0.9	1.8	1
6.615	-1.15758	5.373918	8.169768	2.7	-1.4	1.7	1
6.62	-1.194858	5.593662	8.27964	3	-0.5	0.6	1
6.625	-1.194858	5.446512	8.207047	2.4	-0.9	0.7	1
6.63	-1.232136	5.521068	8.207047	2.3	-0.9	-0.1	1
6.635	-1.081062	5.77809	7.989264	1.8	-0.8	-0.2	1
6.64	-1.567638	5.226768	8.424829	1.8	-0.9	0	1
6.645	-1.455804	5.593662	8.242362	1	-1.4	-0.4	1
6.65	-1.53036	5.521068	8.207047	1.7	-0.9	-0.5	1
6.655	-1.53036	5.521068	8.169768	1.3	-0.9	-0.6	1
6.66	-1.53036	5.521068	8.097175	1.2	-0.5	-0.7	1
6.665	-1.53036	5.48379	8.097175	1.1	-0.3	-0.1	1
6.67	-1.493082	5.446512	8.134453	1	-0.5	0.2	1
6.675	-1.455804	5.593662	8.097175	1.3	-0.3	0.3	1
6.68	-1.418526	5.48379	8.169768	1.9	-0.3	0.6	1
6.685	-1.34397	5.446512	8.242362	1.6	-0.5	0	1
6.69	-1.269414	5.446512	8.169768	1.1	-0.2	0.2	1
6.695	-1.232136	5.446512	8.207047	1.2	-0.3	0.7	1
6.7	-1.232136	5.558346	8.134453	1.3	-0.7	0.7	1
6.705	-1.232136	5.521068	8.169768	0.8	-0.7	0.8	1
6.71	-1.232136	5.521068	8.169768	0.6	0	0.7	1
6.715	-1.194858	5.446512	8.207047	0	-0.1	0.5	1
6.72	-1.15758	5.521068	8.242362	0	0	0.5	1
6.725	-1.11834	5.521068	8.27964	-0.2	0.4	0	1
6.73	-1.15758	5.521068	8.242362	-0.7	1	-0.4	1
6.735	-1.11834	5.48379	8.242362	-0.4	1.1	-0.5	1
6.74	-1.194858	5.446512	8.242362	-0.5	1.9	-0.9	1
6.745	-1.269414	5.48379	8.169768	-0.8	1.5	-1.1	1
6.75	-1.194858	5.48379	8.169768	-0.7	1.5	-0.7	1
6.755	-1.306692	5.593662	8.169768	-0.7	1.5	-0.2	1
6.76	-1.269414	5.48379	8.169768	-0.8	2.1	-0.8	1
6.765	-1.269414	5.446512	8.242362	-1.1	2.6	-1.1	1
6.77	-1.269414	5.48379	8.207047	-1.6	2.3	-1	1
6.775	-1.269414	5.48379	8.169768	-1.9	2.3	-0.7	1
6.78	-1.232136	5.48379	8.207047	-2	2.5	-0.6	1
6.785	-1.306692	5.411196	8.169768	-2.4	2.6	-1.1	1
6.79	-1.34397	5.446512	8.169768	-2.2	2.6	-1	1
6.795	-1.34397	5.411196	8.169768	-2.1	2.8	-1.1	1
6.8	-1.381248	5.48379	8.207047	-1.6	2.4	-1	1
6.805	-1.306692	5.33664	8.27964	-1.8	2.7	-0.8	1
6.81	-1.269414	5.446512	8.207047	-1.8	2.3	-0.9	1
6.815	-1.381248	5.373918	8.207047	-1.5	2.2	-0.6	1
6.82	-1.418526	5.48379	8.207047	-1.4	2	-0.1	1
6.825	-1.418526	5.446512	8.207047	-1.8	1.6	-0.2	1
6.83	-1.381248	5.446512	8.207047	-1.8	1.6	0	1
6.835	-1.34397	5.446512	8.207047	-1.6	1.8	-0.2	1
6.84	-1.381248	5.48379	8.242362	-1.8	1.8	-0.1	1
6.845	-1.418526	5.48379	8.242362	-2	1.6	-0.2	1
6.85	-1.418526	5.48379	8.242362	-2	1.6	-0.2	1
6.855	-1.418526	5.411196	8.242362	-2.1	1.5	-0.3	1
6.86	-1.34397	5.373918	8.27964	-1.7	1.1	-0.7	1
6.865	-1.381248	5.411196	8.242362	-1.8	1.1	-0.5	1
6.87	-1.34397	5.33664	8.27964	-1.6	0.6	-0.4	1
6.875	-1.381248	5.33664	8.242362	-1.9	0.8	-0.6	1
6.88	-1.455804	5.373918	8.27964	-2	0.7	-0.7	1
6.885	-1.418526	5.33664	8.207047	-1.8	0.5	-1	1
6.89	-1.493082	5.373918	8.207047	-1.4	0.9	-1.1	1
6.895	-1.455804	5.373918	8.242362	-1.4	0.4	-1	1
6.9	-1.418526	5.373918	8.207047	-1.3	0.1	-0.9	1
6.905	-1.269414	5.33664	8.242362	-1.2	-0.2	-0.4	1
6.91	-1.269414	5.446512	8.207047	-0.7	0.1	0	1
6.915	-1.455804	5.411196	8.352234	-0.1	0.2	-0.5	1
6.92	-1.232136	5.264046	8.134453	0	-0.2	0.4	1
6.925	-1.269414	5.446512	8.314957	0.1	0	0.2	1
6.93	-1.306692	5.299362	8.207047	-0.2	0.3	-0.4	1
6.935	-1.194858	5.33664	8.314957	0	0.6	0	1
6.94	-1.15758	5.558346	8.207047	0.1	0.5	-0.4	1
6.945	-1.232136	5.226768	8.314957	0.4	-0.1	-0.3	1
6.95	-1.232136	5.446512	8.314957	0.9	0.4	-0.7	1
6.955	-1.306692	5.299362	8.207047	0.6	-0.1	-0.6	1
6.96	-1.269414	5.521068	8.242362	0.6	0.3	-0.7	1
6.965	-1.269414	5.079618	8.207047	0.3	0.2	0	1
6.97	-1.34397	5.299362	8.424829	0.9	0	-0.2	1
6.975	-1.418526	5.18949	8.314957	2.4	-0.2	-0.7	1
6.98	-1.493082	5.299362	8.352234	3.6	-0.2	-0.6	1
6.985	-1.455804	5.411196	8.27964	5.4	-0.8	0	1
6.99	-1.493082	5.411196	8.27964	6.4	-0.9	0.5	1
6.995	-1.34397	5.558346	8.134453	6.5	-1.2	0.7	1
7	-1.493082	5.558346	8.061858	8	-1.1	0.6	1
7.005	-1.455804	5.521068	8.169768	7.1	-1.1	0.9	1
7.01	-1.34397	5.446512	8.169768	7	-0.8	0.9	1
7.015	-1.34397	5.411196	8.242362	7	-1.1	0.7	1
7.02	-1.306692	5.411196	8.207047	6.8	-0.7	0.7	1
7.025	-1.34397	5.33664	8.207047	7.2	-1.3	0.8	1
7.03	-1.418526	5.373918	8.27964	8.8	-1.9	1.1	1
7.035	-1.493082	5.33664	8.207047	10.6	-2.5	1.4	1
7.04	-1.493082	5.33664	8.242362	12	-2.7	2.1	1
7.045	-1.567638	5.299362	8.314957	13.7	-3.6	2.2	1
7.05	-1.53036	5.299362	8.27964	15.4	-3.9	2.8	1
7.055	-1.493082	5.299362	8.242362	17.9	-4.2	3.4	1
7.06	-1.455804	5.373918	8.27964	20.5	-5	3.9	1
7.065	-1.381248	5.373918	8.242362	22.1	-5.8	4.8	1
7.07	-1.232136	5.48379	8.314957	24.5	-6.5	4.8	1
7.075	-1.15758	5.446512	8.352234	27.3	-6.6	5.3	1
7.08	-0.93195	5.446512	8.352234	29.4	-7.3	5.4	1
7.085	-1.043784	5.299362	8.38755	32.2	-7.6	6.4	1
7.09	-1.642194	4.60089	8.497422	34.4	-7.9	7.7	1
7.095	-2.201364	2.79585	8.314957	40.7	-8.3	7.6	1
7.1	-1.15758	3.349134	8.314957	54.3	-9.6	8.1	1
7.105	-0.410058	5.446512	8.860393	68.2	-9.3	10.8	1
7.11	-0.894672	5.815368	8.460144	71	-9.1	11.4	1
7.115	-1.081062	5.77809	7.879392	70.7	-9.9	10.5	1
7.12	-0.782838	5.999796	7.951986	70.6	-10.6	10.3	1
7.125	-0.894672	6.21954	7.626294	69.2	-9.8	9.7	1
7.13	-1.081062	6.51384	7.408512	66.2	-8.7	8.9	1
7.135	-1.194858	6.957253	7.29864	63	-8.1	9.1	1
7.14	-1.15758	7.104403	7.29864	58.8	-8.2	8.7	1
7.145	-1.15758	6.957253	7.188768	51.3	-7.2	7.1	1
7.15	-1.15758	7.067124	7.080858	45.9	-5.9	6.5	1
7.155	-1.15758	7.251552	7.116174	39.8	-4.9	5.7	1
7.16	-1.043784	7.214274	7.008264	32.2	-4.6	6	1
7.165	-0.894672	7.176996	7.226046	26.7	-3.7	5	1
7.17	-0.93195	7.029846	7.226046	20.9	-2.8	3.5	1
7.175	-0.857394	6.957253	7.29864	14.7	-2.6	1.6	1
7.18	-0.782838	6.810102	7.443828	9.9	-1.5	0.9	1
7.185	-0.782838	6.772824	7.371234	5.4	-1	-0.4	1
7.19	-0.7455601	6.625674	7.516422	1.8	-0.9	-2.1	1
7.195	-0.820116	6.551118	7.589016	-2.1	0	-3	1
7.2	-0.857394	6.441247	7.66161	-4	0.5	-3.6	1
7.205	-0.820116	6.256818	7.626294	-5.3	0.4	-4.2	1
7.21	-0.820116	6.184224	7.698888	-5.8	0	-4.4	1
7.215	-1.006506	5.92524	7.806798	-5.8	-0.6	-4.2	1
7.22	-1.194858	5.852646	7.844076	-3.4	-0.2	-3.3	1
7.225	-1.232136	5.668218	7.879392	-1	-0.7	-3.2	1
7.23	-1.194858	5.521068	7.951986	1.9	-1.6	-2.5	1
7.235	-1.306692	5.63094	7.951986	6.4	-1.7	-1.4	1
7.24	-1.381248	5.558346	7.91667	10.7	-2.4	-0.2	1
7.245	-1.381248	5.668218	7.91667	17.2	-2.6	1.7	1
7.25	-1.34397	5.593662	7.879392	22.1	-3.5	2.6	1
7.255	-1.232136	5.521068	7.879392	28	-4.5	4.5	1
7.26	-1.34397	5.740812	7.879392	33.1	-5.3	6.2	1
7.265	-1.194858	5.77809	7.844076	36.6	-5.7	7.7	1
7.27	-1.194858	5.92524	7.806798	40	-6	8.8	1
7.275	-1.194858	6.07239	7.626294	41.9	-6.3	9.8	1
7.28	-1.269414	6.403968	7.408512	43.1	-6.6	10.5	1
7.285	-1.15758	6.662952	7.5537	44.1	-7.3	10.5	1
7.29	-1.269414	6.551118	7.263324	43.1	-8.1	10.1	1
7.295	-1.11834	6.772824	7.226046	42.6	-7	11	1
7.3	-1.11834	6.810102	7.29864	42	-7.4	11	1
7.305	-1.11834	6.810102	7.080858	39.6	-6.6	10.7	1
7.31	-1.043784	6.992568	7.226046	38.2	-6	10.6	1
7.315	-0.93195	6.957253	7.226046	34.9	-6.1	10	1
7.32	-0.782838	7.104403	7.188768	31.1	-5.6	8.8	1
7.325	-0.782838	6.992568	7.188768	28.8	-4.7	8.8	1
7.33	-0.55917	7.067124	7.226046	27	-4.2	8.1	1
7.335	-0.55917	6.992568	7.263324	24.4	-4.1	7	1
7.34	-0.521892	7.176996	7.188768	21.4	-4.2	5.5	1
7.345	-0.6710041	6.810102	7.226046	18.6	-4.4	2.7	1
7.35	-0.596448	6.992568	7.226046	17	-2.4	3.5	1
7.355	-0.596448	6.845418	7.116174	16.1	-1.8	2.4	1
7.36	-0.782838	6.919974	7.116174	14.6	-2.3	2	1
7.365	-0.782838	6.845418	7.188768	13.5	-2.7	1.8	1
7.37	-0.820116	6.810102	7.29864	12.4	-2.5	1.5	1
7.375	-0.857394	6.698268	7.263324	12.3	-2.5	1.6	1
7.38	-0.894672	6.625674	7.263324	13	-2.4	1.4	1
7.385	-0.93195	6.588396	7.371234	14	-3	1.8	1
7.39	-1.006506	6.662952	7.226046	15.6	-2.8	2.1	1
7.395	-0.93195	6.845418	7.29864	16.6	-4.5	2.3	1
7.4	-1.11834	6.256818	7.335918	17.5	-5.1	1.7	1
7.405	-0.93195	6.478524	7.408512	22.7	-3.7	4.7	1
7.41	-0.820116	6.51384	7.516422	25.6	-3.2	5.2	1
7.415	-1.006506	6.588396	7.371234	26.8	-5.6	3.7	1
7.42	-0.93195	6.146946	7.408512	31.9	-5.2	6	1
7.425	-0.894672	6.551118	7.516422	35.2	-6	5.3	1
7.43	-0.7082821	6.331374	7.443828	38.7	-6	5.8	1
7.435	-0.93195	6.294096	7.589016	42.6	-6	6.7	1
7.44	-0.596448	6.551118	7.335918	47.2	-6.7	7.2	1
7.445	-0.521892	6.625674	7.408512	52.7	-7.4	8.9	1
7.45	-1.043784	6.07239	7.734204	57.5	-7.9	9.8	1
7.455	-0.260946	6.957253	7.080858	63	-6.5	10.6	1
7.46	-0.596448	6.51384	7.626294	68.6	-7.6	12.8	1
7.465	-0.521892	6.662952	7.516422	72.3	-7.5	13.3	1
7.47	-0.596448	6.441247	7.516422	76.4	-6.1	13.6	1
7.475	-0.447336	6.698268	7.443828	80.1	-5.3	12.8	1
7.48	-0.55917	6.992568	7.516422	85.7	-2.5	12.9	1
7.485	-0.484614	6.992568	7.5537	87.9	-1.2	13	1
7.49	-0.55917	6.698268	7.734204	91.6	1.4	13.3	1
7.495	-0.55917	7.067124	7.66161	94.2	6.8	11.6	1
7.5	-0.521892	7.176996	7.771482	96.3	11.1	9.9	1
7.505	-0.410058	7.324146	7.844076	97.3	15.4	7.9	1
7.51	-0.521892	7.618446	8.097175	98	21.2	5.6	1
7.515	-0.6710041	7.73028	7.806798	95.5	25.6	2.8	1
7.52	-1.006506	8.02458	7.335918	93.8	26.2	0.8	1
7.525	-1.455804	8.02458	7.153452	92.1	22.8	-1.8	1
7.53	-1.642194	8.17173	6.898392	88.6	15.6	-6.8	1
7.535	-1.977696	8.209008	7.116174	86.5	5.1	-10.7	1
7.54	-2.238642	7.950024	7.335918	86	-6.7	-15.9	1
7.545	-2.538828	8.685775	6.898392	82.4	-13.3	-21	1
7.55	-2.426994	8.17173	6.753204	69.3	-22.3	-25.2	1
7.555	-1.34397	7.693002	7.806798	57.4	-33.3	-27.8	1
7.56	-0.149112	7.067124	8.968303	46.2	-41.3	-31.6	1
7.565	1.493082	6.294096	9.841393	27.7	-42.5	-35.4	1
7.57	2.50155	5.373918	10.31227	11.9	-38.6	-36.4	1
7.575	3.396222	4.416462	10.42214	-4.2	-29.8	-35.1	1
7.58	4.069188	3.349134	10.38487	-21	-18.6	-33.1	1
7.585	4.40469	2.723256	10.45746	-37.7	-5.8	-29.4	1
7.59	4.59108	2.319084	10.34955	-55.8	9.1	-26.6	1
7.595	4.181022	2.0601	10.42214	-69.9	19.7	-23.3	1
7.6	3.547296	1.987506	10.49474	-83	28.4	-19.9	1
7.605	2.837052	1.803078	10.20436	-97	34.5	-17.5	1
7.61	2.052252	2.0601	10.0219	-109.2	36.1	-14.1	1
7.615	1.306692	2.281806	10.0219	-123.6	32.2	-9.5	1
7.62	0.6710041	2.576106	9.551017	-135.1	27.4	-7	1
7.625	-0.18639	3.201984	8.932986	-146	20	-4.9	1
7.63	-1.269414	5.668218	9.223362	-155.6	9.1	-3.5	1
7.635	-2.799774	8.90748	9.949303	-164.8	-1.9	-3.9	1
7.64	-4.106466	9.717787	9.150768	-176.6	-8.5	-11.1	1
7.645	-4.479246	9.902214	6.462828	-187.9	-6	-23.8	1
7.65	-4.63032	10.45354	2.685978	-192.2	9.5	-38.5	1
7.655	-5.18949	11.04214	0.906444	-184.1	8.8	-47.5	1
7.66	-5.264046	13.25135	-0.616068	-170.9	-4.8	-52.9	1
7.665	-5.450436	15.16626	-1.669662	-156.8	-9.3	-56.8	1
7.67	-5.450436	16.89478	-2.685978	-141.4	-16.1	-60.8	1
7.675	-5.487714	17.70509	-2.941038	-118.8	-28.2	-64.7	1
7.68	-5.301324	17.85224	-3.121542	-101.3	-40.3	-67.8	1
7.685	-4.143744	17.26364	-2.758572	-82.9	-51.3	-72.9	1
7.69	-2.08953	16.45333	-1.81485	-60.9	-60	-77.4	1
7.695	0.6710041	13.43578	1.414602	-47.1	-60.4	-77	1
7.7	2.50155	9.423487	4.683294	-42.4	-54.9	-70.9	1
7.705	1.15758	7.655725	8.02458	-39.9	-46.1	-59.6	1
7.71	-2.27592	5.299362	9.26064	-42	-31.6	-46.4	1
7.715	-3.733686	4.341906	8.823114	-45.8	-21.9	-37.8	1
7.72	-3.84552	4.379184	8.314957	-45.2	-18.2	-33.2	1
7.725	-2.68794	5.264046	7.879392	-41.1	-18.1	-27.6	1
7.73	-1.455804	6.478524	7.481106	-38.4	-17.2	-22.6	1
7.735	-0.93195	6.882696	7.408512	-37.5	-14.2	-16.7	1
7.74	-1.081062	6.735546	7.5537	-38	-9.5	-10.7	1
7.745	-2.201364	5.815368	7.698888	-38.4	-4.4	-5.1	1
7.75	-2.87433	5.411196	7.771482	-37.6	-3.2	-0.4	1
7.755	-2.201364	5.48379	7.989264	-33.6	-4.6	1.1	1
7.76	-1.006506	5.63094	8.097175	-31	-5.9	2.8	1
7.765	-0.596448	5.63094	8.061858	-28.4	-4.9	4.9	1
7.77	-0.7455601	5.999796	8.134453	-26.5	-3	5.9	1
7.775	-0.93195	5.77809	8.134453	-26	-2.3	3.2	1
7.78	-0.820116	5.668218	8.097175	-25	-2.1	1.5	1
7.785	-0.894672	5.373918	8.242362	-21.7	-0.8	1.6	1
7.79	-0.782838	5.77809	8.352234	-20.5	0	0.9	1
7.795	-0.782838	5.558346	8.097175	-19.8	0.1	-0.6	1
7.8	-1.043784	5.889924	8.134453	-17.5	0.8	-1.5	1
7.805	-1.194858	5.852646	8.134453	-16.6	-0.4	-1.6	1
7.81	-1.306692	5.815368	8.061858	-17	-1.2	-2.8	1
7.815	-1.381248	5.740812	7.951986	-16.2	-0.7	-2.8	1
7.82	-1.754028	5.373918	8.061858	-15.1	0.7	-1.8	1
7.825	-1.11834	6.21954	7.951986	-14.4	1.8	-0.5	1
7.83	-1.15758	6.109668	8.061858	-15.1	1.1	-1.4	1
7.835	-1.232136	5.815368	7.844076	-17.6	0	-1.8	1
7.84	-1.34397	5.92524	7.698888	-18.2	0.6	-2	1
7.845	-1.15758	5.411196	8.02458	-18.6	1.7	-0.7	1
7.85	-0.7455601	6.551118	7.989264	-20.1	2	-1.3	1
7.855	-0.894672	6.146946	7.844076	-22.9	0	-2.5	1
7.86	-1.34397	5.114934	8.242362	-23.9	1.4	-2.1	1
7.865	-0.820116	6.037074	7.806798	-24.2	3.6	-2.5	1
7.87	-0.93195	6.294096	8.061858	-24.4	2.5	-3.1	1
7.875	-1.791306	5.114934	8.134453	-26.7	1.4	-3.7	1
7.88	-1.642194	3.496284	7.443828	-25.6	0.3	-3.6	1
7.885	-1.828584	5.152212	8.314957	-15.1	1.4	0.5	1
7.89	-0.894672	6.625674	8.787798	-8.6	2.8	3	1
7.895	-1.232136	4.45374	7.951986	-13.3	0.8	1.1	1
7.9	-1.53036	5.815368	8.38755	-8.4	2	1.7	1
7.905	-1.15758	5.521068	8.532739	-6.3	1.1	2.4	1
7.91	-1.15758	5.114934	8.097175	-6.5	0	2.3	1
7.915	-1.194858	5.740812	8.38755	-1.8	1.1	2.3	1
7.92	-1.11834	5.33664	8.242362	-2.8	0.2	2.1	1
7.925	-1.081062	5.521068	8.242362	-1.3	0.1	2	1
7.93	-1.194858	5.446512	8.207047	-0.4	0.5	2.1	1
7.935	-1.232136	5.593662	8.169768	0	0.2	2.1	1
7.94	-1.15758	5.48379	8.207047	0.7	0.5	1.8	1
7.945	-1.194858	5.63094	8.207047	1.1	-0.2	1.6	1
7.95	-1.081062	5.668218	8.207047	0.7	-0.4	1.6	1
7.955	-1.11834	5.593662	8.097175	0	-0.1	1.4	1
7.96	-1.194858	5.740812	8.097175	-0.1	-0.3	1.7	1
7.965	-1.194858	5.705496	7.989264	-0.7	-0.5	0.9	1
7.97	-1.11834	5.77809	8.061858	-1.6	0.2	0.8	1
7.975	-1.15758	5.740812	7.989264	-2.2	0.5	0.2	1
7.98	-1.006506	5.852646	8.02458	-2.4	0.6	-0.5	1
7.985	-1.306692	5.446512	8.134453	-3.2	0.9	0	1
7.99	-1.194858	5.740812	8.169768	-5.2	0.8	-0.3	1
7.995	-1.269414	5.668218	8.02458	-4.2	1.5	-0.6	1
8	-1.269414	5.705496	8.134453	-5.2	1.1	-1.1	1
8.005	-1.306692	5.558346	8.134453	-5.2	1.5	-0.8	1
8.01	-1.306692	5.77809	8.097175	-4.9	1.8	-0.9	1
8.015	-1.34397	5.264046	8.134453	-4.7	1.3	0.5	1
8.02	-1.269414	5.593662	8.27964	-4.8	1.7	0	1
8.025	-1.306692	5.373918	8.207047	-3.6	1.9	0.1	1
8.03	-1.269414	5.48379	8.169768	-2.9	1.5	0	1
8.035	-1.232136	5.558346	8.097175	-2.9	1	0	1
8.04	-1.269414	5.48379	8.207047	-2.4	0.9	0.6	1
8.045	-1.194858	5.593662	8.169768	-2.5	1.4	0.7	1
8.05	-1.232136	5.668218	8.097175	-2.4	1.9	0.6	1
8.055	-1.232136	5.705496	8.097175	-2.5	1.4	0.8	1
8.06	-1.232136	5.705496	8.134453	-3.1	1.3	0.4	1
8.065	-1.15758	5.593662	8.097175	-3.9	1.5	0.3	1
8.07	-1.194858	5.63094	8.134453	-4.2	1.7	0.1	1
8.075	-1.15758	5.593662	8.134453	-4.4	1.5	0.1	1
8.08	-1.194858	5.593662	8.207047	-4.3	1.8	0.3	1
8.085	-1.269414	5.63094	8.134453	-4.6	2.1	0.1	1
8.09	-1.11834	5.446512	8.061858	-4.7	2.1	0.3	1
8.095	-1.194858	5.593662	8.27964	-4.4	2	0	1
8.1	-1.269414	5.521068	8.134453	-4.8	1.8	-0.2	1
8.105	-1.269414	5.558346	8.169768	-4.2	1.5	-0.1	1
8.11	-1.269414	5.521068	8.169768	-4.7	1.2	0.2	1
8.115	-1.269414	5.446512	8.207047	-4.9	1.3	0	1
8.12	-1.306692	5.521068	8.207047	-4.2	1.7	0	1
8.125	-1.306692	5.48379	8.134453	-4.6	1.8	0.4	0
8.13	-1.269414	5.558346	8.097175	-4.2	1.1	0.9	0
8.135	-1.232136	5.446512	8.134453	-4.9	1.1	0.9	0
8.14	-1.194858	5.446512	8.097175	-4.9	1.3	0.9	0
8.145	-1.34397	5.558346	8.169768	-4.3	0.8	0.9	0
8.15	-1.34397	5.373918	8.134453	-4.1	-0.1	1.8	0
8.155	-1.306692	5.558346	8.207047	-3.4	0	1.5	0
8.16	-1.306692	5.446512	8.061858	-3.2	0.6	1.4	0
8.165	-1.306692	5.446512	8.169768	-2.5	0.5	2.4	0
8.17	-1.306692	5.373918	8.27964	-2.1	0	2.1	0
8.175	-1.269414	5.411196	8.169768	-1.8	0.2	2.5	0
8.18	-1.269414	5.446512	8.097175	-1.4	0.4	2.8	0
8.185	-1.269414	5.446512	8.27964	-0.9	0.4	2.6	0
8.19	-1.269414	5.48379	8.207047	-1.1	0.2	2.6	0
8.195	-1.15758	5.48379	8.097175	-0.9	0.2	2.5	0
8.2	-1.194858	5.446512	8.207047	-0.4	0.2	2.6	0
8.205	-1.043784	5.558346	8.207047	-0.3	0	2.1	0
8.21	-1.081062	5.558346	8.169768	-0.7	0	2.1	0
8.215	-1.081062	5.558346	8.169768	-1	-0.1	1.6	0
8.22	-1.11834	5.63094	8.207047	-1.2	0	0.9	0
8.225	-1.11834	5.593662	8.097175	-1.8	0.1	0.2	0
8.23	-1.194858	5.558346	8.134453	-2.7	0.6	0.4	0
8.235	-1.232136	5.521068	8.134453	-3	0.4	0.3	0
8.24	-1.232136	5.521068	8.134453	-3	0.2	0.2	0
8.245	-1.194858	5.411196	8.207047	-3.3	0.8	0	0
8.25	-1.269414	5.411196	8.242362	-3.7	0.9	-0.1	0
8.255	-1.269414	5.446512	8.207047	-3	1.1	0.2	0
8.26	-1.194858	5.446512	8.242362	-2.8	0.5	0.4	0
8.265	-1.194858	5.33664	8.352234	-2.8	0.9	0.4	0
8.27	-1.15758	5.411196	8.242362	-2.3	1.1	0.2	0
8.275	-1.194858	5.411196	8.27964	-2.1	0.8	-0.4	0
8.28	-1.11834	5.521068	8.27964	-2.6	1.3	-0.2	0
8.285	-1.11834	5.48379	8.27964	-2.8	1.1	-0.1	0
8.29	-1.081062	5.521068	8.314957	-2.7	1	-0.4	0
8.295	-1.11834	5.48379	8.27964	-2.5	1.1	-0.2	0
8.3	-1.15758	5.558346	8.242362	-2.2	1.2	-0.7	0
8.305	-1.15758	5.521068	8.27964	-2.6	1.8	-1.1	0
8.31	-1.232136	5.446512	8.242362	-2.9	2.3	-1.1	0
8.315	-1.269414	5.48379	8.314957	-3.4	1.8	-0.9	0
8.32	-1.15758	5.446512	8.207047	-3.5	1.8	-1.2	0
8.325	-1.11834	5.411196	8.242362	-3.5	1.2	-1.4	0
8.33	-1.232136	5.264046	8.27964	-3.2	1.7	-1.9	0
8.335	-1.15758	5.33664	8.169768	-2.4	1.4	-1.6	0
8.34	-1.232136	5.264046	8.314957	-2.3	1.1	-0.5	0
8.345	-1.269414	5.411196	8.27964	-2.1	1.1	-0.7	0
8.35	-1.269414	5.299362	8.242362	-1.7	1.4	-1.5	0
8.355	-1.232136	5.411196	8.207047	-2	1.4	-1.6	0
8.36	-1.194858	5.446512	8.169768	-1.8	0.9	-2.2	0
8.365	-1.194858	5.446512	8.352234	-1.8	1	-0.9	0
8.37	-1.194858	5.299362	8.169768	-2.6	0.7	-0.5	0
8.375	-1.232136	5.521068	8.242362	-1.7	1.4	-1	0
8.38	-1.269414	5.411196	8.242362	-1.8	1.1	-0.9	0
8.385	-1.232136	5.558346	8.242362	-1.6	0.7	-1	0
8.39	-1.306692	5.521068	8.352234	-1.3	0.9	-0.7	0
8.395	-1.232136	5.299362	8.061858	-2	1.2	-0.9	0
8.4	-1.269414	5.593662	8.207047	-1.4	2.1	-1.1	0
8.405	-1.269414	5.446512	8.27964	-1.3	1.8	-1.4	0
8.41	-1.194858	5.446512	8.27964	-0.9	0.8	-1	0
8.415	-1.269414	5.373918	8.242362	-0.9	0.8	-1.1	0
8.42	-1.232136	5.446512	8.207047	-0.6	0.4	-1.6	0
8.425	-1.15758	5.63094	8.169768	-0.4	0.7	-1.3	0
8.43	-1.269414	5.226768	8.352234	-0.7	0.4	-0.9	0
8.435	-1.194858	5.411196	8.27964	-1.6	0.7	-1.4	0
8.44	-1.232136	5.411196	8.27964	-1.1	1.4	-1.8	0
8.445	-1.15758	5.446512	8.314957	-1.1	0.7	-1.6	0
8.45	-1.194858	5.411196	8.242362	-0.7	1	-1.4	0
8.455	-1.194858	5.373918	8.27964	-1.1	1.1	-1.8	0
8.46	-1.11834	5.63094	8.097175	-1.1	1.4	-2.3	0
8.465	-1.269414	5.299362	8.424829	-1.1	1.2	-1.5	0
8.47	-1.194858	5.299362	8.169768	-2.7	0.7	-2	0
8.475	-1.269414	5.411196	8.314957	-0.9	1.2	-2	0
8.48	-1.269414	5.446512	8.207047	-1.4	1.3	-2.3	0
8.485	-1.232136	5.446512	8.314957	-0.9	1.2	-1.6	0
8.49	-1.081062	5.33664	8.061858	-0.3	0.4	-0.7	0
8.495	-1.194858	5.446512	8.352234	-0.2	0.2	-1.7	0
8.5	-1.34397	5.373918	8.134453	-1.8	0.6	-2.2	0
8.505	-1.34397	5.373918	8.242362	-1.3	1.5	-1.5	0
8.51	-1.15758	5.446512	8.169768	-0.7	0.8	0	0
8.515	-1.232136	5.521068	8.207047	-1.4	0.7	-1.3	0
8.52	-1.381248	5.446512	8.207047	-2.2	1.2	-1.8	0
8.525	-1.306692	5.411196	8.27964	-1.8	1.1	-2.1	0
8.53	-1.493082	5.33664	8.134453	-2.5	1.5	-2.5	0
8.535	-1.081062	5.373918	8.207047	-0.9	1.1	-0.9	0
8.54	-1.269414	5.48379	8.352234	-1.5	0.9	-1.9	0
8.545	-1.418526	5.226768	8.169768	-2.5	1.1	-2.3	0
8.55	-1.306692	5.373918	8.207047	-2.1	1.1	-2.1	0
8.555	-1.34397	5.114934	8.169768	-0.9	1.4	-0.8	0
8.56	-1.11834	5.411196	8.424829	-0.1	1	-0.5	0
8.565	-1.269414	5.264046	8.242362	-1.4	0.6	-1.2	0
8.57	-1.493082	5.411196	8.27964	-1.4	0.6	-1.7	0
8.575	-1.081062	5.33664	8.061858	0	0	-0.4	0
8.58	-1.232136	5.521068	8.314957	0	-0.2	-1	0
8.585	-1.455804	5.373918	8.27964	-0.7	0.2	-1.4	0
8.59	-1.11834	5.299362	8.061858	0.3	0.3	-0.4	0
8.595	-1.269414	5.558346	8.314957	0.3	0	-1.1	0
8.6	-1.269414	5.373918	8.207047	-0.3	-0.2	-1.1	0
8.605	-1.269414	5.299362	8.242362	-0.2	-0.1	-1	0
8.61	-1.232136	5.373918	8.27964	0.2	-0.2	-1.1	0
8.615	-1.232136	5.373918	8.314957	0.4	-0.1	-0.9	0
8.62	-1.34397	5.33664	8.27964	0.1	-0.6	-0.5	0
8.625	-1.269414	5.33664	8.27964	1.1	-1	0.1	0
8.63	-1.232136	5.446512	8.314957	1.8	-0.9	0	0
8.635	-1.306692	5.411196	8.242362	1.6	-0.4	-0.6	0
8.64	-1.306692	5.33664	8.242362	2	-0.6	0	0
8.645	-1.34397	5.411196	8.27964	3.2	-0.6	-0.3	0
8.65	-1.232136	5.411196	8.27964	3.2	-1	-0.4	0
8.655	-1.269414	5.446512	8.242362	2.9	-1.4	-0.5	0
8.66	-1.34397	5.411196	8.314957	3.7	-0.7	-0.6	0
8.665	-1.194858	5.33664	8.207047	4.4	-1.1	0.4	0
8.67	-1.269414	5.373918	8.352234	4.6	-1.4	0	0
8.675	-1.269414	5.33664	8.207047	4.7	-1.2	-0.2	0
8.68	-1.232136	5.521068	8.134453	5.3	-1.6	-0.2	0
8.685	-1.306692	5.114934	8.242362	6.7	-1.9	1.1	0
8.69	-1.232136	5.558346	8.352234	7.7	-1.6	1.8	0
8.695	-1.306692	5.411196	8.207047	7.2	-1.1	0.4	0
8.7	-1.269414	5.411196	8.242362	7	-1.3	0	0
8.705	-1.232136	5.446512	8.242362	7.7	-1.8	0	0
8.71	-1.306692	5.264046	8.27964	9.7	-1.6	1.6	0
8.715	-1.232136	5.63094	8.314957	11.3	-2.2	2.2	0
8.72	-1.306692	5.411196	8.207047	10.9	-2.7	1.2	0
8.725	-1.232136	5.411196	8.134453	10.9	-2.7	0.9	0
8.73	-1.34397	5.152212	8.207047	13.5	-3.1	2.3	0
8.735	-1.269414	5.521068	8.314957	14.9	-2.5	2.8	0
8.74	-1.194858	5.411196	8.314957	15.8	-2.9	1.8	0
8.745	-1.306692	5.264046	8.424829	16.3	-3.9	2.1	0
8.75	-0.820116	5.18949	8.27964	20	-6	3.7	0
8.755	-1.006506	5.521068	8.677926	22.8	-6.3	2.8	0
8.76	-1.081062	5.04234	8.715204	25.4	-7.8	2.4	0
8.765	-0.820116	4.74804	8.497422	30.5	-9.3	3.2	0
8.77	-0.969228	4.563612	8.968303	37.1	-9.8	3.3	0
8.775	-2.352438	2.097378	8.895708	43.7	-10.5	2.8	0
8.78	-1.828584	1.875672	8.02458	59	-11.6	3.2	0
8.785	-1.006506	4.416462	9.295957	91.5	-11.6	7.9	0
8.79	-1.081062	4.710762	8.895708	104	-12.5	9.9	0
8.795	-1.306692	4.084884	8.460144	113.6	-15.4	10.2	0
8.8	-1.754028	4.084884	8.207047	129.6	-17.5	12	0
8.805	-1.604916	4.45374	8.097175	144.1	-19.8	14.9	0
8.81	-1.455804	4.710762	8.169768	156.4	-22.8	17.3	0
8.815	-1.006506	4.932468	8.38755	168.3	-26.1	19.2	0
8.82	-0.857394	4.820634	8.823114	178.5	-28.2	20.2	0
8.825	-0.7082821	5.114934	8.968303	185.5	-29.3	21.9	0
8.83	-0.7082821	5.558346	8.895708	190.4	-29.7	26.6	0
8.835	-0.7082821	5.521068	9.223362	196.7	-29.5	29.2	0
8.84	0	5.705496	8.605332	200.7	-27.3	29	0
8.845	0.111834	6.331374	8.715204	216.2	-23.1	31.7	0
8.85	0.037278	6.21954	9.804114	235.4	-17	35.7	0
8.855	0.298224	6.331374	9.513739	244.2	-7.1	35.7	0
8.86	0.223668	6.772824	9.150768	255.8	2.1	34.8	0
8.865	0.18639	6.992568	9.333235	265.3	5.5	32.4	0
8.87	0.037278	7.214274	10.20436	275.8	9.1	28.8	0
8.875	-0.298224	7.214274	9.405828	282.6	13.3	24	0
8.88	0.074556	8.209008	10.53005	290.2	10.2	16.3	0
8.885	-0.55917	8.61318	12.56465	287	-3.1	6.6	0
8.89	-0.782838	9.017352	11.9113	274.9	-10.6	-5.9	0
8.895	-1.754028	10.67524	10.09449	257	-10.6	-19.1	0
8.9	-2.426994	9.902214	12.05649	228.8	-19.1	-28.2	0
8.905	-0.857394	9.05463	16.88693	203	-57.9	-34.2	0
8.91	1.71675	7.508574	18.81166	155.4	-88.9	-45.7	0
8.915	5.114934	4.673484	19.10203	110	-99.7	-58.8	0
8.92	9.146845	1.361628	17.79338	67.7	-93.9	-67.3	0
8.925	11.5758	-1.03005	16.26891	32.9	-78.8	-59.2	0
8.93	12.6961	-2.833128	15.61556	2	-63.7	-41.7	0
8.935	13.29255	-3.533562	15.79606	-31.7	-40.6	-17.6	0
8.94	12.80794	-4.60089	15.94125	-58.9	-20.3	-0.1	0
8.945	11.94858	-5.558346	15.39778	-88	2.5	11.9	0
8.95	10.30442	-6.441247	14.23431	-117.2	22.8	23.1	0
8.955	8.103061	-7.029846	13.11008	-142.5	34.9	32.8	0
8.96	5.56227	-6.735546	11.87402	-170.1	40.7	42.8	1
8.965	3.097998	-5.005062	11.9113	-187.8	37.8	47.8	1
8.97	1.15758	-2.391678	11.07549	-205.1	29.8	50.4	1
8.975	-0.633726	0.072594	10.38487	-220	20.1	45.7	1
8.98	-1.381248	3.201984	9.295957	-236.8	13	28.7	1
8.985	-2.31516	14.24608	9.333235	-252	7.7	10.1	1
8.99	-14.74835	27.71914	19.39241	-258.3	3.2	-4.6	1
8.995	-21.76839	28.12331	16.23163	-320.4	22.6	-41.5	1
9	-14.86019	13.3259	-12.63724	-381.1	34.1	-92.8	1
9.005	-11.31289	12.62547	-16.08644	-336.3	9.1	-126.2	1
9.01	-14.78563	28.30774	-12.92762	-238.7	-27.7	-140.9	1
9.015	-15.49588	35.85359	-18.5566	-182.5	-24.2	-143.1	1
9.02	-12.95705	31.28998	-20.08303	-131.7	-56.7	-136.5	1
9.025	-9.072289	31.87858	-17.21263	-69.5	-95.2	-138.9	1
9.03	-7.87743	30.92112	-15.2879	-10.1	-111.1	-144.3	1
9.035	-6.235236	23.88931	-13.98121	33.8	-123.4	-147.8	1
9.04	-2.948886	18.51539	-6.099858	80.2	-137.4	-141.2	1
9.045	1.15758	12.77262	1.234098	110.1	-134.6	-127.6	1
9.05	1.493082	10.26911	7.153452	118.6	-124.7	-113.9	1
9.055	-0.7082821	7.471296	8.823114	114.9	-109.3	-101.6	1
9.06	-1.567638	5.852646	9.295957	114.9	-97.6	-90.3	1
9.065	-0.969228	4.122162	10.13177	115.9	-98	-82.3	1
9.07	0.260946	4.084884	10.23968	113.4	-96.1	-73.2	1
9.075	1.567638	4.416462	9.768799	107.1	-89.8	-66.5	1
9.08	1.15758	4.710762	9.441144	98	-79.1	-58	1
9.085	1.642194	4.15944	9.441144	84.9	-66.3	-47.3	1
9.09	3.284388	3.606156	9.586332	67.1	-54.8	-34	1
9.095	3.547296	3.606156	9.26064	41.3	-43.7	-14.9	1
9.1	1.567638	4.122162	8.532739	20.5	-31.7	0.7	1
9.105	-1.493082	6.36669	7.335918	1.6	-15.4	12.1	1
9.11	-4.928544	8.61318	4.97367	-16.1	2.2	17.5	1
9.115	-7.467372	10.89499	1.777572	-30.4	17.4	15.9	1
9.12	-8.475841	14.06166	-1.669662	-40.7	27.5	13.4	1
9.125	-7.691041	16.60048	-4.755888	-42	30.6	11.2	1
9.13	-7.206426	17.99939	-6.064542	-38	29.8	12.7	1
9.135	-8.140338	14.06166	-2.505474	-34	24.7	16.1	1
9.14	-6.421626	8.097175	3.086226	-38	10	19.3	1
9.145	-4.367412	7.987302	7.589016	-38.7	-3.9	21.2	1
9.15	-0.857394	6.478524	6.970986	-44.7	-7.4	17.9	1
9.155	3.209832	7.43598	7.263324	-51.5	-3.5	16.6	1
9.16	4.965822	7.802875	7.263324	-58.1	5.5	17.6	1
9.165	3.358944	7.802875	7.008264	-63.2	17.7	20.8	1
9.17	1.269414	7.251552	7.371234	-64.8	27.9	22.8	1
9.175	0.18639	6.146946	8.424829	-61.6	29.2	20.6	1
9.18	-0.335502	5.079618	9.188046	-54.9	25.9	16.9	1
9.185	-0.484614	4.526334	9.551017	-43.7	20.9	12.7	1
9.19	0.18639	4.785318	10.05917	-29.8	13.3	7.7	1
9.195	0.782838	4.710762	10.27696	-15.1	7	2	1
9.2	0.7082821	4.60089	9.804114	-0.2	1.8	-3	1
9.205	0	4.74804	9.223362	19.1	-2.3	-5.4	1
9.21	-0.857394	5.264046	8.823114	35.3	-5	-5.6	1
9.215	-1.604916	5.226768	8.750521	51.8	-6.7	-5.1	1
9.22	-1.679472	5.226768	8.787798	67.9	-8.9	-3.7	1
9.225	-0.820116	5.962518	8.895708	87.9	-12.1	-1	1
9.23	-0.969228	5.889924	8.605332	100.1	-15.8	2.3	1
9.235	-1.34397	6.109668	7.879392	109.6	-16.3	6.4	1
9.24	-1.791306	7.398702	6.863076	115.9	-14.9	10.2	1
9.245	-2.014974	8.17173	5.809482	116.2	-15.9	12.4	1
9.25	-2.31516	8.870202	4.793166	111.3	-15.4	13.5	1
9.255	-2.352438	9.386209	3.739572	97.2	-14.3	15.5	1
9.26	-2.126808	9.755064	3.086226	84.1	-12.5	17.7	1
9.265	-1.567638	10.34366	2.941038	66.7	-10.5	17.1	1
9.27	-1.865862	9.864937	3.013632	48.2	-8.1	17.3	1
9.275	-0.782838	10.15924	3.013632	27.7	-6	16.7	1
9.28	-0.782838	9.974809	3.812166	5.1	-4.1	15.3	1
9.285	-0.074556	9.49608	3.88476	-12.5	-1.5	10.9	1
9.29	0.447336	9.129187	4.647978	-28	0.6	9.7	1
9.295	0.782838	9.129187	5.156136	-42.1	2.2	4.2	1
9.3	1.043784	8.356158	5.84676	-52.7	2.5	0	1
9.305	1.493082	8.097175	6.282324	-63	4.9	-3.9	1
9.31	1.15758	7.618446	6.572701	-68.4	8.2	-7.9	1
9.315	0.55917	7.286868	6.825799	-72	7.2	-11.1	1
9.32	0.074556	6.992568	7.043581	-73.7	6.1	-13.5	1
9.325	-0.37278	6.810102	7.188768	-71.8	6.3	-14.8	1
9.33	-0.857394	6.51384	7.188768	-67.6	5.8	-14.3	1
9.335	-1.418526	6.36669	7.008264	-61.6	4.4	-13.3	1
9.34	-1.679472	6.331374	7.408512	-54.1	2.2	-11.1	1
9.345	-1.865862	6.037074	7.371234	-47.1	3	-7	1
9.35	-2.014974	5.999796	7.626294	-37.5	1.6	-3	1
9.355	-1.865862	5.889924	7.698888	-25.4	0.4	2.3	1
9.36	-1.455804	5.77809	7.66161	-15.6	-0.2	5.1	1
9.365	-1.11834	5.77809	7.698888	-4.6	-2.7	8.1	1
9.37	-0.6710041	5.740812	7.879392	6.1	-4.6	9.9	1
9.375	-0.298224	5.705496	8.02458	16.8	-7.2	10	1
9.38	-0.37278	5.558346	7.844076	30.5	-9.5	10.6	1
9.385	-0.484614	5.521068	7.806798	42.3	-12.1	11.1	1
9.39	-0.18639	5.999796	8.242362	54.8	-15.8	12.3	1
9.395	-0.410058	5.889924	7.734204	67	-15.9	13.6	1
9.4	-0.7455601	6.037074	7.91667	78.8	-17.1	15.1	1
9.405	-0.6710041	6.184224	7.91667	91.4	-18	16.8	1
9.41	-0.447336	6.625674	7.91667	102.4	-18.3	18.7	1
9.415	-0.335502	7.545852	7.66161	116.7	-18.2	23.7	1
9.42	-0.857394	6.957253	7.335918	125.7	-17.7	29.6	1
9.425	-1.15758	8.134453	6.462828	129.7	-13.6	32.9	1
9.43	-1.455804	8.538625	5.519106	131.1	-10.9	36.8	1
9.435	-1.754028	9.276337	4.793166	127.6	-9	39.9	1
9.44	-1.754028	9.386209	4.24773	118.3	-6.9	41	1
9.445	-1.604916	9.755064	3.994632	105.9	-5.6	39.4	1
9.45	-0.969228	9.864937	3.557106	90.3	-4.6	36.2	1
9.455	-0.18639	10.12196	3.484512	72.6	-1.8	32	1
9.46	0.111834	9.902214	3.449196	53.2	0.4	27.8	1
9.465	0.7082821	10.01209	3.52179	29.1	3.2	23.1	1
9.47	0.410058	9.570637	4.24773	12	4.4	20.3	1
9.475	1.381248	9.533359	4.24773	-5.6	7.5	13.6	1
9.48	1.11834	9.239058	4.86576	-19.8	5.6	10.9	1
9.485	0.782838	8.982037	5.083542	-33.9	7.7	4.4	1
9.49	1.306692	8.90748	5.264046	-46.3	9.9	-4.8	1
9.495	0.894672	8.503308	5.701572	-52.7	9.1	-7.7	1
9.5	0.93195	8.209008	5.919354	-59	6.9	-12.8	1
9.505	0.857394	8.02458	6.172452	-61.9	5.8	-18.6	1
9.51	0.335502	7.693002	6.31764	-64	5.1	-21.2	1
9.515	-0.111834	7.398702	6.462828	-65.4	5.1	-24.3	1
9.52	-0.521892	7.43598	6.645294	-63.4	4.2	-25.8	1
9.525	-0.7455601	7.251552	6.790483	-57.8	3.7	-23.9	1
9.53	-0.894672	7.067124	6.790483	-51.2	3.2	-21.2	1
9.535	-1.043784	6.810102	7.043581	-43.1	2.5	-17.5	1
9.54	-1.194858	6.662952	7.226046	-31.9	1.3	-12.5	1
9.545	-1.006506	6.403968	7.408512	-21	1	-8.2	1
9.55	-1.006506	6.21954	7.408512	-9.1	0.7	-4.6	1
9.555	-1.006506	6.184224	7.481106	3	-1.1	-1.6	1
9.56	-0.969228	6.256818	7.335918	15.7	-2.7	1.1	1
9.565	-0.857394	6.184224	7.29864	28.4	-4.6	3.9	1
9.57	-0.820116	6.184224	7.516422	41.9	-7	6.7	1
9.575	-0.633726	6.146946	7.771482	59.8	-8.3	9.5	1
9.58	-0.596448	6.21954	7.989264	75.1	-9	11.2	1
9.585	-0.447336	6.256818	8.27964	90.7	-7.2	12.5	1
9.59	-0.484614	6.772824	8.424829	107.1	-5.6	14.1	1
9.595	-0.521892	6.551118	8.532739	125.1	-4	17.1	1
9.6	-0.37278	6.882696	8.497422	147	-2.1	19.9	1
9.605	-0.335502	6.845418	8.787798	167.3	-0.3	21.7	1
9.61	-0.074556	7.43598	8.750521	187.2	1.4	21.8	1
9.615	-0.149112	7.545852	8.605332	207	0.1	23.1	1
9.62	-0.037278	7.545852	7.951986	225.8	-0.4	21.2	1
9.625	0.223668	8.134453	7.951986	247.8	-4.2	19.1	1
9.63	0.521892	8.538625	7.443828	258.3	-3.6	18.8	1
9.635	1.15758	9.05463	8.207047	250.6	0.1	17.2	1
9.64	1.604916	9.34893	6.20973	232.1	9.5	13	1
9.645	1.043784	9.755064	5.736888	211.5	15.8	12.3	1
9.65	-0.298224	9.49608	3.484512	183.1	21.3	12.5	1
9.655	-2.238642	7.912746	3.449196	158	24	14.9	1
9.66	-3.24711	6.109668	6.282324	126.2	18.1	14.8	1
9.665	-2.762496	5.264046	7.335918	85.8	11.5	16.1	1
9.67	-1.493082	4.122162	6.825799	44.3	8.2	17.8	1
9.675	-0.260946	4.89519	5.519106	-3.5	11.9	20	1
9.68	0.223668	8.281602	4.6107	-36.7	20.9	22.4	1
9.685	0.969228	10.67524	1.19682	-71.9	36.8	20	1
9.69	2.08953	12.62547	-6.282324	-105.4	57.4	18.7	1
9.695	2.426994	18.40552	-13.54565	-121.5	74.3	21.7	1
9.7	0.484614	23.04369	-19.75538	-125.7	89.6	30.7	1
9.705	-5.487714	19.9143	-18.70178	-119.9	91	35.1	1
9.71	-9.857088	10.08468	-5.991948	-120.3	64.3	31.9	1
9.715	-6.868962	9.458802	4.430196	-119.4	14.9	33.1	1
9.72	1.455804	10.41626	7.188768	-122	-12.1	24	1
9.725	12.35864	8.428752	5.736888	-132.1	-5.1	3.9	1
9.73	8.026543	8.685775	7.188768	-139.5	9.8	3.1	1
9.735	2.576106	7.43598	7.5537	-144.9	31.5	-6.6	1
9.74	-0.37278	6.772824	7.371234	-144	33.8	-21.4	1
9.745	1.754028	6.403968	8.895708	-133.4	14.2	-32.9	1
9.75	3.47274	6.256818	9.658926	-120.6	0.1	-39.4	1
9.755	1.642194	5.999796	8.750521	-106.2	1.4	-45	1
9.76	-1.232136	6.51384	8.134453	-87.9	4.8	-49	1
9.765	-2.576106	6.037074	8.27964	-65.7	1.3	-45.2	1
9.77	-2.201364	5.740812	8.532739	-40.1	-4.8	-37.1	1
9.775	-2.052252	5.668218	8.570016	-12.6	-7.7	-28.6	1
9.78	-2.389716	5.33664	8.352234	14.5	-8.1	-20.6	1
9.785	-2.27592	5.373918	8.207047	47.3	-7.1	-8.6	1
9.79	-1.977696	5.852646	8.061858	72.9	-6.6	1.6	1
9.795	-1.791306	6.441247	7.371234	95.9	-5.6	11.3	1
9.8	-1.53036	7.618446	6.717888	115.8	-4.9	20.7	1
9.805	-1.381248	7.950024	5.95467	132	-5	29.7	1
9.81	-0.969228	8.723052	5.33664	144.6	-4.9	37.2	1
9.815	-0.782838	9.129187	4.392918	147.9	-4.2	40.8	1
9.82	-0.7455601	9.680509	3.52179	145.6	-3.4	43.1	1
9.825	-0.484614	9.827659	2.578068	137.9	-1.7	45	1
9.83	-0.037278	11.00486	1.597068	125.3	-0.2	47.1	1
9.835	-0.037278	10.30639	1.669662	107	3	45.9	1
9.84	0.223668	10.67524	1.19682	88.4	6.5	42.9	1
9.845	0.55917	10.45354	1.124226	70.7	8.4	40.3	1
9.85	0.820116	10.30639	1.45188	51.5	11.2	37	1
9.855	1.194858	10.41626	1.704978	31.8	13.1	31.9	1
9.86	1.269414	10.08468	2.17782	9.3	15.1	24.8	1
9.865	1.418526	10.12196	2.650662	-6.6	16	18.6	1
9.87	1.306692	9.755064	3.15882	-20.4	16.1	13	1
9.875	1.15758	9.607914	3.631662	-32	15.6	6.7	1
9.88	0.894672	9.386209	3.849444	-41.3	13.7	1.4	1
9.885	0.857394	9.20178	4.285008	-48.7	11.7	-3.8	1
9.89	0.820116	9.091908	4.647978	-53.4	8.8	-8.3	1
9.895	0.55917	8.834887	4.793166	-57.1	7.1	-12.7	1
9.9	0.18639	8.76033	4.938354	-58.4	6.3	-15.4	1
9.905	-0.18639	8.46603	5.191452	-57.4	4.9	-16.6	1
9.91	-0.335502	8.503308	5.22873	-54.6	2.8	-17.7	1
9.915	-0.410058	8.281602	5.409234	-50.6	1.1	-16.8	1
9.92	-0.55917	8.391475	5.373918	-45.8	0.4	-15.5	1
9.925	-0.55917	8.134453	5.5917	-39.6	0.4	-13.1	1
9.93	-0.410058	7.987302	5.809482	-31.9	0	-10.2	1
9.935	-0.37278	7.765596	5.919354	-23.1	-0.9	-8.8	1
9.94	-0.410058	7.693002	5.991948	-13.5	-1.2	-7.2	1
9.945	-0.447336	7.471296	6.245046	-0.7	-1.8	-5.1	1
9.95	-0.484614	7.251552	6.572701	12	-3.2	-3.9	1
9.955	-0.484614	7.176996	6.572701	26.1	-4.6	-2.6	1
9.96	-0.447336	7.067124	6.790483	41.5	-5.8	-1.1	1
9.965	-0.447336	7.067124	7.080858	58.5	-5.4	1.2	1
9.97	-0.484614	7.508574	7.153452	81	-4.2	3.2	1
9.975	-0.37278	8.097175	7.263324	101.2	-3.3	5.1	1
9.98	-0.37278	8.059896	7.443828	123.2	-1.9	7.8	1
9.985	-0.298224	8.685775	7.698888	145	0.2	10	1
9.99	-0.18639	8.428752	7.844076	167.5	4.5	13.7	1
[truncated: 13,968 more rows]
