# Supplementary material for: Real-Time Detection of Freezing Motions in Parkinson's Patients for Adaptive Gait Phase Synchronous Cueing
Source: Front Neurol. 2021 Dec 6;12:720516. doi: 10.3389/fneur.2021.720516 (PMC8685223; doi:10.3389/fneur.2021.720516)
Supplement: Supplementary file 2 [file Data_Sheet_2.zip › data/S15/S15_left_foot_trial_2.csv]

time	acc_x	acc_y	acc_z	gyr_x	gyr_y	gyr_z	FoG
0	-1.163466	6.892506	7.263324	1.1	0.3	-0.4	0
0.005	-1.163466	6.819912	7.300602	1.4	0.4	0	0
0.01	-1.126188	6.892506	7.263324	0.9	0.3	-0.2	0
0.015	-1.200744	6.855228	7.228008	1.1	0	-0.2	0
0.02	-1.200744	6.892506	7.228008	0.8	-0.2	0	0
0.025	-1.163466	6.892506	7.263324	0.4	-0.1	0	0
0.03	-1.163466	6.929784	7.263324	0.4	0.3	0	0
0.035	-1.200744	6.855228	7.228008	0.2	0.3	0	0
0.04	-1.163466	6.855228	7.263324	-0.3	0	0	0
0.045	-1.200744	6.892506	7.300602	-0.4	-0.2	-0.1	0
0.05	-1.126188	6.819912	7.263324	-0.9	-0.2	-0.2	0
0.055	-1.200744	6.892506	7.263324	-0.7	-0.4	0	0
0.06	-1.163466	6.892506	7.263324	-0.7	-0.6	-0.2	0
0.065	-1.163466	6.819912	7.300602	-0.4	-0.7	0	0
0.07	-1.163466	6.782634	7.335918	-0.6	-0.9	0.1	0
0.075	-1.163466	6.892506	7.263324	-0.7	-0.8	0	0
0.08	-1.163466	6.819912	7.335918	-0.4	-0.7	0.1	0
0.085	-1.163466	6.819912	7.228008	-0.2	-0.5	-0.2	0
0.09	-1.126188	6.782634	7.263324	0	-0.3	0	0
0.095	-1.126188	6.892506	7.263324	-0.1	-0.1	0	0
0.1	-1.126188	6.855228	7.263324	0	-0.1	0	0
0.105	-1.200744	6.782634	7.263324	0	0	0.1	0
0.11	-1.163466	6.855228	7.228008	0	0	-0.1	0
0.115	-1.163466	6.855228	7.263324	0.1	0	-0.2	0
0.12	-1.163466	6.782634	7.335918	0.5	0	-0.5	0
0.125	-1.163466	6.855228	7.335918	0.8	0	0	0
0.13	-1.126188	6.855228	7.300602	0.7	0	0	0
0.135	-1.200744	6.855228	7.335918	0.5	0	0	0
0.14	-1.08891	6.819912	7.228008	1.1	-0.1	-0.2	0
0.145	-1.163466	6.855228	7.335918	1.4	0.2	-0.3	0
0.15	-1.163466	6.819912	7.263324	1.4	0.2	-0.2	0
0.155	-1.163466	6.855228	7.300602	1.8	0	-0.5	0
0.16	-1.163466	6.819912	7.300602	1.9	-0.1	-0.3	0
0.165	-1.163466	6.929784	7.19073	2	0	-0.2	0
0.17	-1.126188	6.892506	7.263324	1.6	0	-0.2	0
0.175	-1.126188	6.892506	7.300602	1.5	0	0	0
0.18	-1.163466	6.855228	7.335918	1.5	0.4	0	0
0.185	-1.200744	6.929784	7.228008	1.4	0.2	-0.3	0
0.19	-1.200744	6.855228	7.300602	1.4	0	-0.1	0
0.195	-1.200744	6.819912	7.228008	1.3	0.2	-0.2	0
0.2	-1.200744	6.929784	7.228008	1.1	0.2	-0.1	0
0.205	-1.163466	6.892506	7.228008	1	-0.1	-0.2	0
0.21	-1.163466	6.929784	7.19073	0.8	-0.2	-0.2	0
0.215	-1.163466	6.892506	7.263324	0.3	0	0	0
0.22	-1.238022	6.929784	7.228008	0.2	0	-0.2	0
0.225	-1.238022	6.892506	7.19073	-0.2	-0.2	0	0
0.23	-1.200744	6.929784	7.155414	-0.6	0	-0.1	0
0.235	-1.200744	6.855228	7.19073	-0.5	-0.2	0.2	0
0.24	-1.200744	6.855228	7.263324	-1	-0.7	0.1	0
0.245	-1.200744	6.855228	7.263324	-0.7	-0.7	0.3	0
0.25	-1.163466	6.855228	7.263324	-0.8	-0.7	0.5	0
0.255	-1.126188	6.819912	7.263324	-1	-0.7	0.8	0
0.26	-1.126188	6.892506	7.263324	-1.1	-0.9	0.5	0
0.265	-1.126188	6.892506	7.300602	-0.9	-0.2	-0.3	0
0.27	-1.163466	6.855228	7.300602	-0.9	-0.2	0.2	0
0.275	-1.163466	6.892506	7.300602	-0.9	-0.4	0.4	0
0.28	-1.163466	6.855228	7.263324	-0.6	-0.5	0.7	0
0.285	-1.163466	6.819912	7.263324	-0.5	-0.7	0.4	0
0.29	-1.126188	6.819912	7.300602	-0.2	-0.4	0.1	0
0.295	-1.163466	6.855228	7.300602	0	-0.4	-0.1	0
0.3	-1.200744	6.855228	7.300602	-0.3	-0.5	0.1	0
0.305	-1.163466	6.855228	7.228008	-0.3	-0.7	0.5	0
0.31	-1.126188	6.892506	7.263324	-0.2	-0.3	0	0
0.315	-1.126188	6.819912	7.228008	-0.6	-0.2	-0.2	0
0.32	-1.126188	6.819912	7.300602	0.4	-0.4	0	0
0.325	-1.163466	6.819912	7.335918	0.6	-0.2	-0.2	0
0.33	-1.126188	6.892506	7.263324	0.5	0	0.1	0
0.335	-1.163466	6.782634	7.335918	0.7	0	0	0
0.34	-1.200744	6.892506	7.263324	0.6	0.3	-0.1	0
0.345	-1.126188	6.782634	7.335918	1.1	0.2	-0.2	0
0.35	-1.163466	6.855228	7.263324	1.6	0	-0.5	0
0.355	-1.163466	6.819912	7.263324	1.2	0.3	-0.2	0
0.36	-1.200744	6.892506	7.300602	1.4	0.1	-0.2	0
0.365	-1.163466	6.819912	7.263324	1.6	0.2	0.1	0
0.37	-1.163466	6.855228	7.19073	1.5	0.4	0	0
0.375	-1.126188	6.855228	7.228008	1	0.2	-0.1	0
0.38	-1.200744	6.892506	7.228008	1	0.2	0	0
0.385	-1.200744	6.855228	7.263324	0.9	0.3	0	0
0.39	-1.163466	6.967062	7.228008	0.6	0.5	0	0
0.395	-1.163466	6.892506	7.263324	0.8	0.3	-0.1	0
0.4	-1.163466	6.892506	7.228008	1.1	-0.1	-0.2	0
0.405	-1.163466	6.855228	7.263324	0.9	0.1	0	0
0.41	-1.163466	6.855228	7.263324	0.4	0.2	0	0
0.415	-1.200744	6.929784	7.228008	0	0.1	0.1	0
0.42	-1.163466	6.929784	7.228008	0.1	0	0	0
0.425	-1.163466	6.892506	7.263324	0	0	0.2	0
0.43	-1.200744	6.967062	7.228008	0	-0.7	0.1	0
0.435	-1.126188	6.819912	7.263324	-0.2	-0.6	0	0
0.44	-1.163466	6.892506	7.300602	-0.5	-0.4	0.3	0
0.445	-1.163466	6.892506	7.335918	-0.7	-0.4	0.1	0
0.45	-1.200744	6.929784	7.300602	-0.8	-0.3	0.1	0
0.455	-1.200744	6.819912	7.300602	-0.4	-0.2	-0.2	0
0.46	-1.126188	6.855228	7.300602	-0.2	-0.2	0.3	0
0.465	-1.163466	6.855228	7.300602	-0.5	-0.1	0	0
0.47	-1.163466	6.855228	7.300602	-0.4	0	0	0
0.475	-1.163466	6.892506	7.300602	-0.7	-0.2	0.2	0
0.48	-1.200744	6.892506	7.263324	-0.2	-0.3	0.2	0
0.485	-1.163466	6.892506	7.19073	0	-0.1	0.2	0
0.49	-1.200744	6.855228	7.263324	0	0.2	0	0
0.495	-1.163466	6.819912	7.300602	-0.2	0	-0.1	0
0.5	-1.126188	6.819912	7.263324	-0.2	0.1	0	0
0.505	-1.163466	6.782634	7.228008	0	-0.1	-0.3	0
0.51	-1.200744	6.855228	7.335918	0.4	-0.4	0	0
0.515	-1.126188	6.782634	7.300602	0.4	0	0	0
0.52	-1.163466	6.855228	7.300602	0.2	0.1	-0.1	0
0.525	-1.200744	6.819912	7.335918	0.4	0.2	-0.3	0
0.53	-1.163466	6.782634	7.373196	0.7	0.1	-0.2	0
0.535	-1.200744	6.819912	7.263324	1	0.1	0.2	0
0.54	-1.126188	6.782634	7.300602	0.8	0.4	-0.3	0
0.545	-1.163466	6.782634	7.335918	0.9	0.3	-0.2	0
0.55	-1.163466	6.892506	7.300602	0.8	0.4	-0.2	0
0.555	-1.200744	6.855228	7.300602	0.8	0.1	-0.4	0
0.56	-1.126188	6.855228	7.300602	1.1	-0.2	0	0
0.565	-1.126188	6.892506	7.228008	0.9	0	-0.5	0
0.57	-1.126188	6.855228	7.300602	0.2	0	0	0
0.575	-1.163466	6.855228	7.300602	0.4	0	0.1	0
0.58	-1.163466	6.892506	7.263324	0.4	0.1	-0.1	0
0.585	-1.163466	6.855228	7.263324	0	-0.2	0.2	0
0.59	-1.163466	6.892506	7.228008	-0.3	0	-0.1	0
0.595	-1.200744	6.855228	7.263324	-0.1	0	0	0
0.6	-1.126188	6.855228	7.263324	0	0	-0.2	0
0.605	-1.163466	6.855228	7.335918	-0.1	-0.1	0	0
0.61	-1.163466	6.892506	7.228008	-0.9	-0.2	-0.2	0
0.615	-1.238022	6.819912	7.263324	-0.8	-0.2	0.2	0
0.62	-1.200744	6.819912	7.300602	-0.5	-0.4	0.3	0
0.625	-1.163466	6.855228	7.300602	-1	-0.7	0.4	0
0.63	-1.163466	6.819912	7.263324	-1.1	-0.8	0.7	0
0.635	-1.200744	6.855228	7.228008	-0.6	-0.4	0	0
0.64	-1.200744	6.855228	7.263324	-0.4	0	0.2	0
0.645	-1.163466	6.782634	7.300602	-0.8	-0.4	0.2	0
0.65	-1.163466	6.819912	7.263324	-0.4	-0.4	0	0
0.655	-1.163466	6.855228	7.263324	-0.7	-0.1	0.4	0
0.66	-1.126188	6.782634	7.263324	-0.9	-0.2	0	0
0.665	-1.163466	6.819912	7.300602	-0.3	-0.4	0	0
0.67	-1.200744	6.855228	7.19073	-0.2	-0.4	-0.1	0
0.675	-1.126188	6.782634	7.300602	0	-0.1	0	0
0.68	-1.200744	6.819912	7.263324	0.3	0	0.3	0
0.685	-1.163466	6.819912	7.300602	0.5	-0.1	0	0
0.69	-1.163466	6.819912	7.300602	0.8	0.2	0.2	0
0.695	-1.163466	6.819912	7.263324	0.8	0	-0.2	0
0.7	-1.163466	6.819912	7.300602	0.7	0.2	-0.4	0
0.705	-1.163466	6.855228	7.300602	0.7	0.1	-0.7	0
0.71	-1.163466	6.855228	7.300602	0.9	0	-0.3	0
0.715	-1.126188	6.855228	7.300602	1.1	0.2	0	0
0.72	-1.163466	6.892506	7.263324	1.4	0.4	0.2	0
0.725	-1.200744	6.782634	7.263324	1.1	0	-0.2	0
0.73	-1.200744	6.929784	7.263324	1.5	0.2	0	0
0.735	-1.200744	6.855228	7.300602	1.4	0.2	-0.1	0
0.74	-1.163466	6.855228	7.300602	1.2	0.1	-0.2	0
0.745	-1.163466	6.892506	7.300602	1	0.2	0	0
0.75	-1.200744	6.929784	7.263324	0.9	0	-0.1	0
0.755	-1.200744	6.855228	7.228008	0.3	0	0	0
0.76	-1.200744	6.892506	7.263324	0.3	-0.1	-0.3	0
0.765	-1.200744	6.929784	7.228008	0.5	-0.1	-0.2	0
0.77	-1.163466	6.892506	7.228008	0.4	0.1	0.2	0
0.775	-1.238022	6.892506	7.263324	0.2	-0.2	0.2	0
0.78	-1.163466	6.855228	7.263324	-0.1	0	-0.1	0
0.785	-1.200744	6.855228	7.228008	-0.5	-0.4	0	0
0.79	-1.163466	6.855228	7.228008	-0.7	-0.5	0.3	0
0.795	-1.163466	6.892506	7.228008	-0.9	-0.5	0.2	0
0.8	-1.163466	6.855228	7.263324	-0.7	-1.1	0	0
0.805	-1.163466	6.892506	7.19073	-0.2	-0.7	0.3	0
0.81	-1.163466	6.819912	7.300602	-0.5	-0.4	0.5	0
0.815	-1.163466	6.819912	7.228008	-0.7	-0.6	-0.3	0
0.82	-1.163466	6.782634	7.335918	-0.7	-0.7	0	0
0.825	-1.163466	6.782634	7.263324	-1	-0.5	0	0
0.83	-1.126188	6.819912	7.300602	-0.5	-0.7	-0.2	0
0.835	-1.163466	6.782634	7.263324	-0.9	-0.4	-0.1	0
0.84	-1.126188	6.782634	7.300602	-0.8	-0.2	0	0
0.845	-1.163466	6.855228	7.335918	-0.3	0	0	0
0.85	-1.163466	6.819912	7.263324	0	-0.3	-0.2	0
0.855	-1.200744	6.892506	7.335918	-0.1	-0.1	0	0
0.86	-1.163466	6.782634	7.300602	0.2	0	0.4	0
0.865	-1.200744	6.819912	7.335918	0.4	-0.1	0.7	0
0.87	-1.126188	6.819912	7.300602	0.1	0	0.2	0
0.875	-1.08891	6.819912	7.300602	0.3	0.2	-0.7	0
0.88	-1.126188	6.782634	7.300602	0.8	0.3	0	0
0.885	-1.163466	6.819912	7.300602	1.2	0.2	0.2	0
0.89	-1.163466	6.819912	7.300602	1.4	-0.2	-0.4	0
0.895	-1.200744	6.892506	7.228008	1.4	0.2	-0.1	0
0.9	-1.200744	6.855228	7.300602	1.4	0.1	-0.2	0
0.905	-1.163466	6.855228	7.263324	1.4	0.1	-0.2	0
0.91	-1.163466	6.892506	7.300602	1.4	0.2	-0.6	0
0.915	-1.200744	6.855228	7.300602	1.6	0	-0.3	0
0.92	-1.163466	6.855228	7.228008	1.1	0	-0.4	0
0.925	-1.126188	6.929784	7.263324	0.9	0.4	-0.3	0
0.93	-1.126188	6.819912	7.335918	0.9	0.2	-0.1	0
0.935	-1.200744	6.929784	7.228008	1.1	-0.2	-0.3	0
0.94	-1.200744	6.929784	7.300602	1.2	0	-0.2	0
0.945	-1.200744	6.855228	7.300602	0.2	0.2	0.1	0
0.95	-1.200744	6.967062	7.263324	0.3	0.3	-0.2	0
0.955	-1.163466	6.855228	7.335918	0.2	0	-0.2	0
0.96	-1.200744	6.855228	7.300602	0	-0.7	0	0
0.965	-1.200744	6.855228	7.263324	-0.2	-0.2	0.1	0
0.97	-1.200744	6.855228	7.19073	-0.4	-0.4	-0.2	0
0.975	-1.126188	6.855228	7.263324	-0.7	-0.6	0	0
0.98	-1.163466	6.855228	7.300602	-0.9	-0.4	0.1	0
0.985	-1.163466	6.782634	7.300602	-0.7	-0.4	0	0
0.99	-1.163466	6.855228	7.335918	-0.8	-0.4	0.2	0
0.995	-1.126188	6.819912	7.335918	-0.9	-0.4	0	0
1	-1.163466	6.819912	7.335918	-0.7	-0.7	0.4	0
1.005	-1.163466	6.855228	7.300602	-1	-0.7	0.2	0
1.01	-1.163466	6.855228	7.263324	-0.9	-0.3	-0.1	0
1.015	-1.126188	6.819912	7.373196	-0.6	-0.4	-0.1	0
1.02	-1.08891	6.855228	7.373196	-0.6	-0.2	-0.4	0
1.025	-1.163466	6.782634	7.373196	-0.2	-0.4	0.1	0
1.03	-1.163466	6.819912	7.300602	-0.1	0	0.3	0
1.035	-1.200744	6.819912	7.300602	0	-0.4	0.2	0
1.04	-1.126188	6.819912	7.300602	0	-0.3	0	0
1.045	-1.163466	6.782634	7.263324	0.1	-0.2	-0.2	0
1.05	-1.126188	6.782634	7.300602	0.7	-0.2	-0.2	0
1.055	-1.163466	6.782634	7.335918	0.9	-0.1	-0.2	0
1.06	-1.163466	6.855228	7.263324	0.7	0	-0.2	0
1.065	-1.163466	6.819912	7.228008	0.9	0.2	-0.2	0
1.07	-1.163466	6.819912	7.263324	1.1	0	-0.1	0
1.075	-1.163466	6.819912	7.263324	1.4	0	-0.4	0
1.08	-1.126188	6.892506	7.300602	1.8	0	-1	0
1.085	-1.126188	6.855228	7.335918	1.8	0.3	-0.4	0
1.09	-1.126188	6.855228	7.263324	1.9	0.4	-0.1	0
1.095	-1.200744	6.819912	7.263324	1.5	0.5	0	0
1.1	-1.200744	6.892506	7.263324	1.3	0.4	-0.2	0
1.105	-1.200744	6.892506	7.263324	1.4	0.3	-0.2	0
1.11	-1.163466	6.892506	7.228008	1.3	0	0.1	0
1.115	-1.163466	6.855228	7.300602	1.1	0.2	-0.2	0
1.12	-1.238022	6.892506	7.263324	1.1	-0.4	-0.2	0
1.125	-1.200744	6.892506	7.263324	0.8	0	-0.1	0
1.13	-1.200744	6.929784	7.263324	0.4	0	-0.1	0
1.135	-1.200744	6.929784	7.263324	0.4	0	0.2	0
1.14	-1.163466	6.929784	7.19073	0.2	-0.3	0.4	0
1.145	-1.163466	6.855228	7.300602	0	-0.6	0.2	0
1.15	-1.200744	6.967062	7.263324	-0.8	-0.4	0.4	0
1.155	-1.163466	6.892506	7.263324	-1.3	-0.7	0.2	0
1.16	-1.163466	6.892506	7.263324	-1.4	-0.2	0.3	0
1.165	-1.163466	6.855228	7.263324	-1.3	-0.1	0	0
1.17	-1.163466	6.892506	7.228008	-1.2	-0.7	0.4	0
1.175	-1.126188	6.819912	7.335918	-1.2	-0.9	0	0
1.18	-1.126188	6.855228	7.300602	-1.4	-1.1	0.2	0
1.185	-1.163466	6.855228	7.335918	-1	-0.5	0	0
1.19	-1.200744	6.819912	7.300602	-0.9	-0.3	0	0
1.195	-1.163466	6.819912	7.335918	-0.8	0	-0.1	0
1.2	-1.163466	6.819912	7.335918	-0.7	-0.2	0	0
1.205	-1.163466	6.819912	7.335918	-0.7	-0.4	0.2	0
1.21	-1.200744	6.892506	7.300602	-0.3	-0.3	0	0
1.215	-1.200744	6.819912	7.335918	-0.2	0	0.2	0
1.22	-1.163466	6.819912	7.300602	0	0	0.3	0
1.225	-1.08891	6.819912	7.335918	0.2	0	-0.2	0
1.23	-1.126188	6.855228	7.335918	0.3	0.1	-0.3	0
1.235	-1.163466	6.782634	7.335918	0.5	0.2	-0.3	0
1.24	-1.126188	6.782634	7.373196	0.5	0.2	-0.1	0
1.245	-1.163466	6.855228	7.300602	1	0.2	-0.2	0
1.25	-1.163466	6.819912	7.335918	0.9	0.3	-0.3	0
1.255	-1.200744	6.782634	7.300602	0.9	0.4	0.1	0
1.26	-1.163466	6.745356	7.263324	1.1	0.2	-0.4	0
1.265	-1.200744	6.892506	7.300602	1.3	0.2	-0.6	0
1.27	-1.200744	6.855228	7.300602	1.3	0.2	-0.5	0
1.275	-1.163466	6.745356	7.263324	0.9	0.2	-0.3	0
1.28	-1.163466	6.819912	7.263324	1.1	0.1	-0.6	0
1.285	-1.200744	6.819912	7.300602	1.1	0.3	-0.4	0
1.29	-1.163466	6.855228	7.263324	1.3	0.3	-0.1	0
1.295	-1.08891	6.855228	7.263324	1.3	0.2	-0.2	0
1.3	-1.163466	6.855228	7.335918	1.6	0.5	-0.2	0
1.305	-1.163466	6.892506	7.300602	0.9	0.3	0	0
1.31	-1.163466	6.929784	7.228008	1.3	0	0	0
1.315	-1.126188	6.892506	7.300602	0.8	0.1	0.1	0
1.32	-1.163466	6.855228	7.300602	0.3	0	0.3	0
1.325	-1.163466	6.892506	7.263324	0.2	-0.2	0.4	0
1.33	-1.163466	6.892506	7.300602	0	0.1	0.1	0
1.335	-1.126188	6.892506	7.263324	0.1	0	0	0
1.34	-1.200744	6.855228	7.228008	-0.6	-0.4	0	0
1.345	-1.200744	6.929784	7.228008	-0.2	-0.1	0.1	0
1.35	-1.163466	6.892506	7.228008	-0.4	-0.4	0.4	0
1.355	-1.163466	6.819912	7.263324	-0.4	-0.2	0	0
1.36	-1.163466	6.819912	7.300602	-0.5	-0.4	0	0
1.365	-1.126188	6.782634	7.335918	-0.7	-0.5	0.3	0
1.37	-1.163466	6.819912	7.335918	-0.9	-0.9	0.5	0
1.375	-1.163466	6.782634	7.335918	-0.8	-1	0.1	0
1.38	-1.126188	6.819912	7.335918	-0.8	-0.2	-0.3	0
1.385	-1.200744	6.855228	7.335918	-0.8	-0.2	0.2	0
1.39	-1.163466	6.782634	7.408512	-0.7	-0.5	0	0
1.395	-1.163466	6.819912	7.300602	0	-0.9	0.2	0
1.4	-1.200744	6.819912	7.300602	0	-0.7	0.2	0
1.405	-1.200744	6.782634	7.335918	-0.4	-0.2	-0.2	0
1.41	-1.163466	6.782634	7.263324	0	0.1	0	0
1.415	-1.163466	6.819912	7.300602	0.1	0	0	0
1.42	-1.163466	6.892506	7.335918	0.4	0	-0.1	0
1.425	-1.200744	6.892506	7.300602	0.9	0	0	0
1.43	-1.163466	6.855228	7.300602	0.7	0.3	0	0
1.435	-1.163466	6.855228	7.263324	0.3	0.5	0.3	0
1.44	-1.163466	6.855228	7.335918	0.7	0.2	0	0
1.445	-1.163466	6.819912	7.263324	0.9	0.2	0	0
1.45	-1.126188	6.855228	7.300602	0.9	0.3	-0.2	0
1.455	-1.163466	6.892506	7.300602	0.7	0.1	-0.2	0
1.46	-1.126188	6.892506	7.335918	0.8	0	0	0
1.465	-1.163466	6.892506	7.335918	0.9	-0.2	0	0
1.47	-1.163466	6.929784	7.300602	1.1	-0.2	0	0
1.475	-1.163466	6.855228	7.263324	0.7	0	-0.4	0
1.48	-1.163466	6.892506	7.300602	0.8	0.2	-0.2	0
1.485	-1.126188	6.855228	7.300602	0.7	0	-0.1	0
1.49	-1.08891	6.855228	7.228008	0.4	-0.2	0	0
1.495	-1.08891	6.855228	7.335918	0.2	-0.1	0	0
1.5	-1.200744	6.855228	7.263324	0.1	0	-0.1	0
1.505	-1.200744	6.892506	7.263324	0.1	-0.2	0.2	0
1.51	-1.126188	6.892506	7.300602	0.1	-0.2	0.1	0
1.515	-1.163466	6.819912	7.263324	0	-0.5	0.3	0
1.52	-1.163466	6.892506	7.263324	-0.2	-0.7	0	0
1.525	-1.200744	6.892506	7.228008	0	-0.5	0	0
1.53	-1.200744	6.929784	7.228008	-0.5	0	0	0
1.535	-1.163466	6.855228	7.300602	-0.4	0	0	0
1.54	-1.163466	6.855228	7.300602	-0.6	0.2	0	0
1.545	-1.163466	6.892506	7.228008	-0.5	-0.1	0	0
1.55	-1.200744	6.819912	7.335918	-0.4	-0.4	0.2	0
1.555	-1.200744	6.892506	7.300602	-0.7	-0.5	0.2	0
1.56	-1.163466	6.819912	7.373196	-1.1	-0.5	0	0
1.565	-1.163466	6.855228	7.263324	-0.7	-0.4	0.2	0
1.57	-1.163466	6.782634	7.335918	-0.7	0	0.2	0
1.575	-1.200744	6.855228	7.263324	-0.8	-0.3	0.1	0
1.58	-1.163466	6.745356	7.408512	-0.4	-0.5	-0.1	0
1.585	-1.200744	6.819912	7.263324	-0.2	-0.4	0	0
1.59	-1.163466	6.855228	7.335918	-0.3	0	0.4	0
1.595	-1.163466	6.855228	7.300602	-0.3	-0.1	0.6	0
1.6	-1.163466	6.782634	7.263324	-0.1	-0.3	0.3	0
1.605	-1.126188	6.855228	7.263324	0	-0.2	0	0
1.61	-1.163466	6.819912	7.335918	-0.2	-0.1	0	0
1.615	-1.08891	6.819912	7.335918	0.2	-0.6	0.4	0
1.62	-1.126188	6.819912	7.300602	-0.1	-0.3	0	0
1.625	-1.126188	6.819912	7.263324	0	0	0	0
1.63	-1.163466	6.892506	7.300602	0	0	0	0
1.635	-1.126188	6.819912	7.300602	0.2	-0.1	-0.1	0
1.64	-1.163466	6.819912	7.335918	0.3	-0.2	-0.4	0
1.645	-1.163466	6.782634	7.263324	0.3	-0.4	0.1	0
1.65	-1.126188	6.855228	7.300602	0.1	-0.2	0.4	0
1.655	-1.163466	6.855228	7.263324	0.1	-0.2	0.2	0
1.66	-1.126188	6.819912	7.335918	0.2	-0.4	0	0
1.665	-1.126188	6.745356	7.300602	0.3	0	-0.2	0
1.67	-1.163466	6.819912	7.300602	-0.4	-0.1	0.2	0
1.675	-1.200744	6.892506	7.228008	-0.4	0	0.5	0
1.68	-1.163466	6.892506	7.44579	-0.4	-0.2	0.3	0
1.685	-1.238022	6.819912	7.228008	-0.9	-0.3	0.5	0
1.69	-1.163466	6.855228	7.373196	-0.7	0	0.2	0
1.695	-1.163466	6.855228	7.263324	-0.6	-0.3	0.7	0
1.7	-1.126188	6.892506	7.408512	-0.2	0	0.2	0
1.705	-1.163466	6.855228	7.263324	-0.7	-0.2	0.4	0
1.71	-1.163466	6.892506	7.300602	-0.8	-0.4	0.6	0
1.715	-1.200744	6.782634	7.263324	-0.7	0	0.3	0
1.72	-1.08891	6.855228	7.300602	-0.3	0	0.2	0
1.725	-1.08891	6.782634	7.300602	-0.4	-0.2	0.2	0
1.73	-1.126188	6.819912	7.300602	-0.4	0	0	0
1.735	-1.126188	6.782634	7.228008	-0.4	0	0.7	0
1.74	-1.163466	6.819912	7.373196	-0.5	0	0.4	0
1.745	-1.08891	6.819912	7.300602	-0.4	0	0	0
1.75	-1.200744	6.929784	7.335918	-0.4	0.2	-0.4	0
1.755	-1.126188	6.782634	7.373196	0.1	-0.2	0.4	0
1.76	-1.126188	6.855228	7.408512	0	-0.1	-0.1	0
1.765	-1.163466	6.855228	7.263324	-0.2	0.2	-0.2	0
1.77	-1.08891	6.819912	7.300602	0	0	-0.3	0
1.775	-1.126188	6.855228	7.300602	-0.2	0	-0.2	0
1.78	-1.163466	6.819912	7.300602	-0.2	0	0	0
1.785	-1.163466	6.819912	7.300602	0	-0.2	-0.3	0
1.79	-1.126188	6.855228	7.300602	0	-0.2	0	0
1.795	-1.126188	6.819912	7.300602	0	0.1	-0.1	0
1.8	-1.163466	6.819912	7.300602	0	-0.1	-0.2	0
1.805	-1.163466	6.782634	7.300602	-0.2	0	-0.2	0
1.81	-1.163466	6.855228	7.300602	0	0	-0.4	0
1.815	-1.126188	6.819912	7.335918	0	-0.4	0	0
1.82	-1.126188	6.782634	7.300602	-0.1	-0.4	-0.4	0
1.825	-1.163466	6.855228	7.300602	-0.2	0	0	0
1.83	-1.163466	6.892506	7.263324	-0.3	0.2	-0.2	0
1.835	-1.200744	6.819912	7.300602	-0.3	0	-0.1	0
1.84	-1.126188	6.855228	7.263324	-0.4	0.3	0	0
1.845	-1.126188	6.855228	7.263324	-0.7	0.4	0	0
1.85	-1.126188	6.929784	7.263324	-0.6	0.1	0	0
1.855	-1.126188	6.782634	7.335918	-0.7	0	-0.3	0
1.86	-1.126188	6.819912	7.300602	-0.6	0	-0.2	0
1.865	-1.126188	6.782634	7.373196	-0.9	0.4	-0.4	0
1.87	-1.126188	6.819912	7.263324	-0.9	0.4	-0.8	0
1.875	-1.238022	6.819912	7.263324	-1.1	0.3	-0.6	0
1.88	-1.163466	6.782634	7.335918	-1	0.2	-0.9	0
1.885	-1.163466	6.708078	7.335918	-0.7	0.3	-0.2	0
1.89	-1.08891	6.819912	7.335918	-0.7	0	-0.2	0
1.895	-1.163466	6.855228	7.263324	-0.4	0.4	-0.2	0
1.9	-1.200744	6.819912	7.300602	-0.5	0.4	-0.1	0
1.905	-1.200744	6.782634	7.263324	-0.3	0	-0.2	0
1.91	-1.163466	6.855228	7.263324	0	0	-0.2	0
1.915	-1.163466	6.819912	7.335918	0	0.1	-0.7	0
1.92	-1.163466	6.855228	7.263324	0	0	-0.4	0
1.925	-1.126188	6.782634	7.408512	-0.1	0	-0.2	0
1.93	-1.126188	6.855228	7.335918	0.6	0	-0.2	0
1.935	-1.126188	6.819912	7.373196	0.6	0	0	0
1.94	-1.126188	6.819912	7.335918	0	0.4	-0.4	0
1.945	-1.163466	6.782634	7.373196	0.7	0.4	-0.4	0
1.95	-1.163466	6.782634	7.335918	0.8	0	0	0
1.955	-1.08891	6.819912	7.300602	0.2	0.2	0	0
1.96	-1.126188	6.819912	7.300602	0.1	0.3	0	0
1.965	-1.163466	6.855228	7.263324	0.4	0.4	-0.1	0
1.97	-1.163466	6.855228	7.373196	0.5	0.2	-0.4	0
1.975	-1.163466	6.819912	7.263324	0.2	0.3	0	0
1.98	-1.163466	6.855228	7.263324	0.1	0.1	-0.1	0
1.985	-1.163466	6.819912	7.300602	0.2	0.1	-0.3	0
1.99	-1.163466	6.855228	7.335918	0.1	-0.2	-0.8	0
1.995	-1.163466	6.819912	7.335918	0	0	0	0
2	-1.163466	6.819912	7.300602	-0.1	-0.5	0	0
2.005	-1.126188	6.782634	7.335918	0	-0.1	-0.2	0
2.01	-1.163466	6.782634	7.373196	0	-0.2	-0.2	0
2.015	-1.163466	6.782634	7.300602	0	0.3	-0.4	0
2.02	-1.126188	6.819912	7.263324	0	0.4	-0.2	0
2.025	-1.163466	6.855228	7.300602	-0.2	0.4	0	0
2.03	-1.200744	6.819912	7.300602	-0.6	0.4	0	0
2.035	-1.163466	6.819912	7.300602	-0.3	-0.1	0	0
2.04	-1.200744	6.782634	7.263324	-0.9	0.1	-0.1	0
2.045	-1.163466	6.819912	7.373196	-0.9	0.2	-0.4	0
2.05	-1.200744	6.855228	7.300602	-0.9	0	-0.5	0
2.055	-1.238022	6.819912	7.19073	-1.1	0.2	-0.6	0
2.06	-1.200744	6.855228	7.300602	-1.5	0	0	0
2.065	-1.126188	6.855228	7.300602	-1.1	0	0	0
2.07	-1.163466	6.782634	7.263324	-1.4	0	0	0
2.075	-1.163466	6.819912	7.373196	-1.1	0	-0.1	0
2.08	-1.08891	6.708078	7.373196	-0.7	-0.1	-0.2	0
2.085	-1.126188	6.782634	7.335918	-0.7	-0.3	0	0
2.09	-1.163466	6.782634	7.335918	-0.9	0	-0.1	0
2.095	-1.126188	6.782634	7.335918	-0.8	0	-0.3	0
2.1	-1.126188	6.782634	7.263324	-0.4	0	0	0
2.105	-1.163466	6.745356	7.300602	-0.4	0	-0.1	0
2.11	-1.200744	6.819912	7.300602	-0.1	0.1	-0.2	0
2.115	-1.163466	6.745356	7.408512	0.1	0.1	0.1	0
2.12	-1.126188	6.782634	7.373196	0.2	-0.4	-0.1	0
2.125	-1.163466	6.745356	7.335918	0.4	0	0	0
2.13	-1.126188	6.745356	7.335918	0.6	0.2	0	0
2.135	-1.163466	6.745356	7.263324	0.4	0	-0.2	0
2.14	-1.163466	6.782634	7.300602	0.7	0	-0.3	0
2.145	-1.126188	6.819912	7.300602	0.7	-0.1	-0.4	0
2.15	-1.163466	6.819912	7.300602	0.7	0	0	0
2.155	-1.200744	6.782634	7.300602	0.6	-0.1	0.1	0
2.16	-1.163466	6.855228	7.300602	0.4	-0.1	0.2	0
2.165	-1.163466	6.782634	7.335918	0.4	0.2	-0.2	0
2.17	-1.238022	6.855228	7.300602	0.3	0.2	-0.7	0
2.175	-1.126188	6.782634	7.335918	0.6	0	-0.2	0
2.18	-1.200744	6.782634	7.300602	0.8	0	-0.1	0
2.185	-1.126188	6.745356	7.300602	0.4	-0.1	0	0
2.19	-1.200744	6.819912	7.263324	0.5	0	0	0
2.195	-1.126188	6.819912	7.335918	0.6	0	0.2	0
2.2	-1.126188	6.782634	7.373196	1	0	0.2	0
2.205	-1.163466	6.708078	7.335918	0.9	-0.2	-0.2	0
2.21	-1.200744	6.782634	7.300602	0.7	-0.4	-0.4	0
2.215	-1.200744	6.819912	7.335918	0.7	0	-0.4	0
2.22	-1.126188	6.782634	7.300602	0.9	0	0.1	0
2.225	-1.163466	6.819912	7.263324	1.1	0	0.2	0
2.23	-1.163466	6.819912	7.300602	1.4	0	0	0
2.235	-1.163466	6.782634	7.228008	1.4	0	0.3	0
2.24	-1.163466	6.782634	7.300602	1.3	-0.2	0	0
2.245	-1.200744	6.855228	7.300602	1.5	-0.2	0	0
2.25	-1.200744	6.855228	7.263324	1	-0.1	0.2	0
2.255	-1.200744	6.819912	7.335918	1.4	-0.4	0	0
2.26	-1.126188	6.819912	7.300602	1.1	-0.3	0	0
2.265	-1.200744	6.855228	7.300602	1.1	-0.2	0.2	0
2.27	-1.163466	6.855228	7.373196	0.9	-0.1	0	0
2.275	-1.126188	6.819912	7.335918	0.9	-0.1	0	0
2.28	-1.163466	6.819912	7.335918	1.2	-0.2	0	0
2.285	-1.200744	6.855228	7.228008	1.2	-0.2	0.1	0
2.29	-1.200744	6.782634	7.228008	0.9	0	0	0
2.295	-1.200744	6.855228	7.300602	1	0	0	0
2.3	-1.200744	6.855228	7.263324	0.9	0	0	0
2.305	-1.163466	6.855228	7.300602	1.4	0	0.2	0
2.31	-1.126188	6.855228	7.228008	0.3	-0.2	-0.3	0
2.315	-1.200744	6.855228	7.228008	0.7	-0.4	-0.1	0
2.32	-1.126188	6.745356	7.300602	0.7	0	0.2	0
2.325	-1.163466	6.855228	7.300602	0.7	-0.4	0.2	0
2.33	-1.126188	6.782634	7.300602	0.7	-0.4	0.6	0
2.335	-1.163466	6.819912	7.228008	0.2	-0.7	0.3	0
2.34	-1.200744	6.819912	7.263324	0.4	-0.7	0.2	0
2.345	-1.200744	6.855228	7.263324	0.8	-0.3	0.2	0
2.35	-1.163466	6.782634	7.335918	0.7	-0.2	-0.2	0
2.355	-1.163466	6.892506	7.228008	0.7	-0.1	0	0
2.36	-1.200744	6.819912	7.300602	0.5	-0.6	-0.1	0
2.365	-1.200744	6.855228	7.300602	0	-0.4	0.2	0
2.37	-1.163466	6.855228	7.335918	0.1	-0.3	0	0
2.375	-1.126188	6.892506	7.373196	0.1	-0.5	0	0
2.38	-1.126188	6.819912	7.373196	0.2	0	0.2	0
2.385	-1.163466	6.819912	7.300602	0	-0.1	-0.1	0
2.39	-1.200744	6.892506	7.300602	0.1	-0.1	0	0
2.395	-1.238022	6.929784	7.263324	0.3	-0.5	0	0
2.4	-1.163466	6.892506	7.335918	0.4	-0.7	0.1	0
2.405	-1.163466	6.855228	7.335918	0.3	-0.5	0	0
2.41	-1.163466	6.782634	7.300602	-0.1	-0.7	0	0
2.415	-1.200744	6.819912	7.335918	0.1	0	0	0
2.42	-1.163466	6.782634	7.373196	0	-0.2	0	0
2.425	-1.163466	6.819912	7.300602	0	-0.3	0.2	0
2.43	-1.163466	6.819912	7.300602	-0.2	-0.4	0.4	0
2.435	-1.163466	6.892506	7.335918	0.1	-0.1	0	0
2.44	-1.163466	6.855228	7.335918	0.2	0	0	0
2.445	-1.163466	6.782634	7.335918	0	0	0	0
2.45	-1.163466	6.819912	7.300602	0.6	0	-0.4	0
2.455	-1.126188	6.745356	7.373196	0.8	-0.3	-0.1	0
2.46	-1.08891	6.782634	7.335918	0.3	-0.4	0.4	0
2.465	-1.163466	6.782634	7.335918	0.5	-0.5	0	0
2.47	-1.163466	6.819912	7.300602	1.1	-0.2	0	0
2.475	-1.200744	6.855228	7.263324	1.3	-0.4	0.4	0
2.48	-1.126188	6.819912	7.335918	1.6	0	0	0
2.485	-1.126188	6.745356	7.300602	1.4	-0.1	-0.3	0
2.49	-1.126188	6.819912	7.263324	2	-0.3	0.1	0
2.495	-1.163466	6.819912	7.300602	1.9	0	-0.1	0
2.5	-1.200744	6.855228	7.300602	2	0	-0.6	0
2.505	-1.163466	6.855228	7.300602	1.9	0	-0.5	0
2.51	-1.163466	6.855228	7.263324	1.6	0	-0.4	0
2.515	-1.200744	6.892506	7.263324	1.7	-0.1	0	0
2.52	-1.238022	6.855228	7.335918	1.6	0.2	0	0
2.525	-1.163466	6.892506	7.263324	1.6	0.2	0.4	0
2.53	-1.126188	6.929784	7.300602	1.3	0	0.5	0
2.535	-1.126188	6.855228	7.263324	1.1	-0.1	0.3	0
2.54	-1.163466	6.855228	7.263324	0.8	-0.2	0	0
2.545	-1.200744	6.892506	7.263324	0.8	-0.1	0	0
2.55	-1.163466	6.892506	7.263324	0.2	0	0	0
2.555	-1.200744	6.892506	7.335918	0.4	-0.2	0	0
2.56	-1.126188	6.892506	7.335918	0.2	-0.3	0.3	0
2.565	-1.200744	6.819912	7.335918	0.3	-0.4	0.6	0
2.57	-1.126188	6.855228	7.335918	0	-0.2	0.6	0
2.575	-1.163466	6.782634	7.300602	0.1	-0.2	0	0
2.58	-1.163466	6.855228	7.300602	0	0	0.8	0
2.585	-1.163466	6.745356	7.300602	0.1	-0.4	0.7	0
2.59	-1.163466	6.855228	7.335918	0.2	-0.5	0.8	0
2.595	-1.200744	6.855228	7.335918	0.2	0	0.6	0
2.6	-1.200744	6.855228	7.263324	0.6	0	-0.5	0
2.605	-1.126188	6.819912	7.335918	0.5	-0.2	0	0
2.61	-1.163466	6.855228	7.300602	0	-0.4	0	0
2.615	-1.163466	6.782634	7.300602	0.4	0	0	0
2.62	-1.08891	6.819912	7.335918	0.9	-0.3	0.1	0
2.625	-1.126188	6.819912	7.300602	0.2	-0.2	0.2	0
2.63	-1.163466	6.855228	7.263324	0.1	0	0	0
2.635	-1.163466	6.745356	7.335918	0.2	0	-0.5	0
2.64	-1.126188	6.855228	7.300602	0.6	0	-0.1	0
2.645	-1.163466	6.819912	7.228008	1.4	0.2	0	0
2.65	-1.163466	6.855228	7.300602	1.1	0.2	0	0
2.655	-1.163466	6.855228	7.335918	1.4	0	0	0
2.66	-1.126188	6.855228	7.335918	0.9	0	-0.3	0
2.665	-1.163466	6.819912	7.335918	1.2	-0.2	-0.2	0
2.67	-1.200744	6.892506	7.300602	1.3	-0.3	-0.2	0
2.675	-1.126188	6.782634	7.300602	1	0	0.1	0
2.68	-1.126188	6.892506	7.263324	1	0.2	-0.2	0
2.685	-1.126188	6.819912	7.300602	0.9	0.1	0	0
2.69	-1.163466	6.892506	7.263324	0.9	0	0.2	0
2.695	-1.126188	6.892506	7.335918	0.7	0.2	0	0
2.7	-1.163466	6.892506	7.263324	0.5	0	0.2	0
2.705	-1.163466	6.855228	7.335918	0.4	-0.2	0.2	0
2.71	-1.200744	6.929784	7.19073	0.1	0	0.1	0
2.715	-1.163466	6.892506	7.263324	0	-0.1	0.2	0
2.72	-1.163466	6.855228	7.263324	0	-0.2	0	0
2.725	-1.126188	6.892506	7.263324	-0.4	0.1	0.2	0
2.73	-1.126188	6.855228	7.300602	-0.7	-0.2	0	0
2.735	-1.126188	6.855228	7.263324	-0.9	-0.4	0.2	0
2.74	-1.163466	6.892506	7.300602	-0.9	-0.6	0	0
2.745	-1.08891	6.855228	7.263324	-0.9	-0.8	-0.1	0
2.75	-1.200744	6.819912	7.228008	-0.3	-0.7	-0.1	0
2.755	-1.163466	6.782634	7.335918	-0.6	0	-0.1	0
2.76	-1.163466	6.819912	7.373196	-0.6	-0.2	0.1	0
2.765	-1.163466	6.819912	7.335918	-0.7	-0.4	0.1	0
2.77	-1.126188	6.819912	7.335918	-0.9	-0.2	0	0
2.775	-1.163466	6.745356	7.335918	-0.6	-0.4	0.4	0
2.78	-1.126188	6.782634	7.300602	-0.4	-0.4	0.4	0
2.785	-1.126188	6.745356	7.408512	-0.1	-0.4	0.4	0
2.79	-1.200744	6.855228	7.300602	0.2	-0.3	0.4	0
2.795	-1.163466	6.745356	7.300602	0.5	0.1	0	0
2.8	-1.126188	6.782634	7.335918	0.3	0	0.2	0
2.805	-1.08891	6.745356	7.300602	0.8	0	0.2	0
2.81	-1.126188	6.819912	7.335918	1.1	0	0.1	0
2.815	-1.163466	6.819912	7.300602	1.1	0.1	-0.2	0
2.82	-1.163466	6.819912	7.300602	0.9	0.2	-0.4	0
2.825	-1.200744	6.819912	7.300602	1	0.3	-0.1	0
2.83	-1.163466	6.855228	7.335918	0.9	0.3	-0.2	0
2.835	-1.08891	6.819912	7.300602	1.3	0.1	0	0
2.84	-1.126188	6.819912	7.300602	1.6	0.1	-0.2	0
2.845	-1.163466	6.892506	7.335918	1.1	-0.2	0	0
2.85	-1.163466	6.855228	7.300602	1.1	0	-0.2	0
2.855	-1.200744	6.855228	7.263324	0.4	-0.2	-0.3	0
2.86	-1.200744	6.819912	7.300602	0.5	-0.2	-0.2	0
2.865	-1.200744	6.855228	7.263324	0.8	-0.2	0	0
2.87	-1.200744	6.855228	7.263324	0.7	0	0.2	0
2.875	-1.200744	6.819912	7.263324	0.2	0	0	0
2.88	-1.163466	6.855228	7.263324	0.6	0	0	0
2.885	-1.163466	6.819912	7.300602	0.4	0	0	0
2.89	-1.163466	6.855228	7.335918	0.5	0.2	-0.1	0
2.895	-1.163466	6.855228	7.263324	0.5	-0.4	0	0
2.9	-1.163466	6.855228	7.263324	0.2	-0.1	0.2	0
2.905	-1.126188	6.892506	7.263324	0.5	0	0.5	0
2.91	-1.126188	6.929784	7.263324	0.3	0.2	0.6	0
2.915	-1.163466	6.819912	7.228008	0	0	0	0
2.92	-1.126188	6.855228	7.263324	0.1	0	-0.2	0
2.925	-1.126188	6.855228	7.335918	0.2	0	-0.2	0
2.93	-1.163466	6.892506	7.263324	0.2	-0.1	0.3	0
2.935	-1.200744	6.819912	7.263324	0.2	0	0	0
2.94	-1.163466	6.819912	7.263324	0	-0.2	-0.2	0
2.945	-1.200744	6.855228	7.263324	0	-0.2	0	0
2.95	-1.200744	6.855228	7.19073	0	0.1	0	0
2.955	-1.163466	6.819912	7.300602	-0.2	0	0.2	0
2.96	-1.200744	6.855228	7.300602	-0.2	0	-0.2	0
2.965	-1.08891	6.782634	7.300602	0	-0.1	0.2	0
2.97	-1.126188	6.855228	7.300602	0	0	0.6	0
2.975	-1.163466	6.819912	7.335918	0	0	0	0
2.98	-1.126188	6.855228	7.263324	0.4	0	-0.2	0
2.985	-1.126188	6.819912	7.373196	0	0	-0.1	0
2.99	-1.163466	6.892506	7.263324	0	0.1	-0.2	0
2.995	-1.126188	6.855228	7.263324	0.6	0.1	-0.3	0
3	-1.163466	6.782634	7.228008	0.7	0	0	0
3.005	-1.126188	6.855228	7.263324	0.7	0.1	0	0
3.01	-1.126188	6.855228	7.300602	0.4	-0.1	-0.2	0
3.015	-1.200744	6.855228	7.263324	0	0	0	0
3.02	-1.200744	6.855228	7.335918	0.1	0	-0.1	0
3.025	-1.163466	6.819912	7.335918	-0.1	0	0	0
3.03	-1.163466	6.855228	7.335918	0	0.2	0	0
3.035	-1.163466	6.819912	7.335918	0	-0.4	0	0
3.04	-1.126188	6.855228	7.263324	-0.2	-0.4	0.1	0
3.045	-1.163466	6.855228	7.300602	0	0	0	0
3.05	-1.163466	6.855228	7.373196	0	-0.3	0.1	0
3.055	-1.126188	6.855228	7.373196	-0.2	-0.3	0.2	0
3.06	-1.163466	6.929784	7.335918	-0.2	-0.2	0.5	0
3.065	-1.2753	6.819912	7.228008	-0.7	-0.4	0.2	0
3.07	-1.2753	6.855228	7.335918	-0.5	-0.2	0.1	0
3.075	-1.126188	6.892506	7.228008	-0.8	0	0.3	0
3.08	-1.126188	6.819912	7.335918	-0.8	-0.2	0	0
3.085	-1.163466	6.819912	7.263324	-0.7	-0.2	0	0
3.09	-1.163466	6.782634	7.263324	-1	0	0.2	0
3.095	-1.163466	6.855228	7.300602	-0.3	0.2	0.1	0
3.1	-1.08891	6.819912	7.373196	-0.2	-0.1	0.3	0
3.105	-1.126188	6.782634	7.373196	-0.3	-0.2	0.1	0
3.11	-1.163466	6.782634	7.300602	-0.1	0	0	0
3.115	-1.163466	6.819912	7.335918	0.5	0	-0.2	0
3.12	-1.163466	6.819912	7.300602	0.7	0	0.1	0
3.125	-1.163466	6.819912	7.300602	0.8	0	-0.2	0
3.13	-1.163466	6.819912	7.263324	0.8	-0.2	0	0
3.135	-1.126188	6.855228	7.263324	0.8	0.2	-0.4	0
3.14	-1.08891	6.782634	7.300602	0.4	0	-0.4	0
3.145	-1.163466	6.855228	7.300602	0.4	0	0	0
3.15	-1.200744	6.819912	7.335918	0.5	0	-0.2	0
3.155	-1.200744	6.929784	7.335918	0.5	0	0	0
3.16	-1.200744	6.855228	7.335918	0.1	0.1	-0.2	0
3.165	-1.126188	6.892506	7.373196	0.2	0.5	0	0
3.17	-1.163466	6.819912	7.373196	1	0.3	0	0
3.175	-1.163466	6.892506	7.335918	1.6	0.2	0	0
3.18	-1.126188	6.782634	7.335918	1.4	0.5	0.1	0
3.185	-1.126188	6.819912	7.44579	1.8	0.4	0	0
3.19	-1.163466	6.782634	7.335918	2.1	0.4	0	0
3.195	-1.126188	6.855228	7.263324	1.9	0.5	0	0
3.2	-1.163466	6.855228	7.263324	2.1	0.6	-0.2	0
3.205	-1.163466	6.782634	7.263324	2.2	0.2	-0.3	0
3.21	-1.238022	6.892506	7.263324	2.3	0.5	-0.4	0
3.215	-1.163466	6.782634	7.228008	2.6	0.4	0	0
3.22	-1.238022	6.855228	7.263324	2.5	0.2	0	0
3.225	-1.238022	6.819912	7.263324	2.3	0.4	0	0
3.23	-1.163466	6.892506	7.263324	2.1	0.4	0.2	0
3.235	-1.163466	6.819912	7.300602	2.5	0.1	-0.1	0
3.24	-1.238022	6.855228	7.228008	2.8	0.4	0	0
3.245	-1.163466	6.892506	7.263324	2.4	0.5	0.1	0
3.25	-1.126188	6.855228	7.19073	2.2	0.7	0.4	0
3.255	-1.126188	6.819912	7.19073	2.1	0.4	0	0
3.26	-1.163466	6.855228	7.300602	2.3	0.2	0	0
3.265	-1.200744	6.855228	7.335918	2.3	0.4	0.4	0
3.27	-1.126188	6.892506	7.263324	2.5	0.4	0.2	0
3.275	-1.200744	6.708078	7.300602	2.1	0.5	0.5	0
3.28	-1.200744	6.782634	7.263324	2.2	0.4	0.3	0
3.285	-1.238022	6.782634	7.228008	2.1	0.5	0.3	0
3.29	-1.163466	6.892506	7.335918	2.8	0.4	0.3	0
3.295	-1.126188	6.855228	7.300602	2.8	0.6	0.4	0
3.3	-1.200744	6.967062	7.373196	3.5	0.4	0.7	0
3.305	-1.349856	6.855228	7.263324	3.3	0.5	0.9	0
3.31	-1.2753	6.855228	7.263324	3.7	0.6	1.1	0
3.315	-1.200744	6.819912	7.335918	3.9	1	1.1	0
3.32	-1.126188	6.819912	7.408512	5	0.9	1.9	0
3.325	-1.200744	6.745356	7.408512	5.3	1.4	1.4	0
3.33	-1.238022	6.855228	7.518384	6.8	1.6	1.1	0
3.335	-1.238022	6.708078	7.373196	7.6	1.6	1.5	0
3.34	-1.163466	6.745356	7.44579	8.7	2.3	1.2	0
3.345	-1.163466	6.819912	7.335918	11.1	2.8	1.5	0
3.35	-1.2753	6.892506	7.44579	12.8	3	2	0
3.355	-1.163466	6.745356	7.118136	13.7	3	1.4	0
3.36	-1.163466	6.892506	7.518384	15.4	3.2	1.5	0
3.365	-1.163466	6.819912	7.44579	15.5	3.2	1.6	0
3.37	-1.163466	6.967062	7.118136	15.7	3.2	1.8	0
3.375	-1.238022	7.039656	7.228008	15.4	3.5	1.7	0
3.38	-1.163466	7.00434	7.118136	15.2	3.1	2.1	0
3.385	-1.200744	7.039656	7.045542	15	2.9	2.1	0
3.39	-1.200744	7.076934	7.045542	14.2	3	2.3	0
3.395	-1.126188	7.00434	7.010226	13.5	2.7	2.2	0
3.4	-1.126188	7.186806	6.972948	12	2.1	2.6	0
3.405	-1.200744	7.114213	6.972948	10.7	1.7	2.5	0
3.41	-1.08891	7.15149	6.900354	9.2	1.9	2.8	0
3.415	-1.163466	7.186806	6.93567	7.7	1.6	1.8	0
3.42	-1.200744	7.335918	6.900354	6.5	1.8	1.8	0
3.425	-1.200744	7.261362	7.08282	6.3	1.4	2.1	0
3.43	-1.200744	7.371234	7.010226	4.6	1.5	2.1	0
3.435	-1.2753	7.371234	6.82776	3	1.5	2.2	0
3.44	-1.238022	7.408512	7.08282	3.6	1.8	1.3	0
3.445	-1.200744	7.44579	6.790483	2.3	2.7	0.7	0
3.45	-1.163466	7.520346	6.82776	0.7	2.9	0.3	0
3.455	-0.9378361	7.483068	6.609978	0.5	4.2	0.6	0
3.46	-0.9005581	7.704774	6.682572	-0.9	4.9	0.5	0
3.465	-1.04967	7.961796	6.46479	-2.8	7.1	-0.9	0
3.47	-1.801116	7.999074	6.029226	-4.3	8.8	-3	0
3.475	-2.289654	7.851924	5.628978	-4.7	8.6	-5.2	0
3.48	-2.58984	7.999074	5.73885	-4.5	7.2	-7.4	0
3.485	-2.740914	8.108947	5.666256	-4.2	4.5	-9.6	0
3.49	-2.852748	8.146224	5.446512	-4.6	0	-12.1	0
3.495	-2.778192	8.108947	5.411196	-4.3	-3.4	-14.6	0
3.5	-2.740914	8.036352	5.48379	-4.2	-6.8	-17.3	0
3.505	-2.627118	8.071669	5.48379	-4.5	-10	-18.9	0
3.51	-2.478006	8.036352	5.446512	-4.2	-13.2	-21	0
3.515	-2.478006	7.88724	5.48379	-3.6	-16.1	-22.2	0
3.52	-2.252376	7.924518	5.666256	-2.8	-18.2	-23.9	0
3.525	-2.13858	7.74009	5.774166	-1.7	-20.7	-24.3	0
3.53	-1.95219	7.704774	5.919354	-1.1	-22.7	-23.5	0
3.535	-1.72656	7.667496	5.956632	0	-24	-23.2	0
3.54	-1.538208	7.59294	6.10182	0.6	-25.1	-22.7	0
3.545	-1.349856	7.704774	6.174414	1.3	-25.3	-21.8	0
3.55	-1.163466	7.667496	6.392196	2.5	-24.5	-20.5	0
3.555	-1.012392	7.630219	6.537385	2.9	-23.3	-19.6	0
3.56	-0.749484	7.630219	6.645294	3.2	-21.4	-18.4	0
3.565	-0.749484	7.667496	6.717888	3.5	-18.8	-17.4	0
3.57	-0.7867621	7.555662	6.682572	4.4	-16.1	-16.6	0
3.575	-0.7867621	7.483068	6.717888	4.6	-12.4	-14.9	0
3.58	-0.8260021	7.44579	6.82776	5.9	-10	-13.3	0
3.585	-0.9005581	7.408512	6.755166	6.4	-7.7	-11.4	0
3.59	-1.012392	7.335918	6.790483	6.9	-5.3	-9.3	0
3.595	-1.04967	7.371234	6.755166	8.1	-4	-7.7	0
3.6	-1.08891	7.630219	6.790483	8.8	-2.3	-5.1	0
3.605	-1.126188	7.555662	6.82776	9.3	-1.1	-4.8	0
3.61	-1.126188	7.59294	6.790483	10.2	0	-4.2	0
3.615	-1.238022	7.555662	6.572701	10.4	1.5	-3.9	0
3.62	-1.349856	7.74009	6.572701	10.9	3.7	-3.7	0
3.625	-1.463652	7.814646	6.645294	11.6	5.3	-3.5	0
3.63	-1.538208	7.88724	6.572701	10.9	6.6	-3.7	0
3.635	-1.652004	7.88724	6.354918	10.9	7.5	-4.4	0
3.64	-1.763838	7.667496	6.46479	10.9	9.2	-4.6	0
3.645	-1.838394	7.520346	6.174414	11.4	9	-5.4	0
3.65	-2.026746	7.667496	6.20973	12.3	7.5	-5.8	0
3.655	-2.101302	7.630219	6.10182	12.8	7.1	-6.4	0
3.66	-2.064024	7.59294	6.10182	13.9	5.7	-6.3	0
3.665	-2.101302	7.555662	6.064542	14.4	4.2	-6.7	0
3.67	-2.026746	7.555662	5.991948	15.5	2.6	-6.9	0
3.675	-2.026746	7.408512	6.029226	16.7	1.6	-7.4	0
3.68	-1.989468	7.555662	6.20973	17.8	0.8	-7.3	0
3.685	-1.875672	7.520346	6.20973	18.4	-0.6	-6.7	0
3.69	-1.801116	7.520346	6.20973	18.5	-1.9	-7.4	0
3.695	-1.763838	7.483068	6.354918	19.2	-3	-7.1	0
3.7	-1.612764	7.520346	6.392196	19.9	-4.4	-6.9	0
3.705	-1.538208	7.44579	6.354918	20.1	-5.1	-7.7	0
3.71	-1.463652	7.371234	6.354918	20.5	-5.8	-7.2	0
3.715	-1.426374	7.483068	6.427512	21.1	-5.9	-7.3	0
3.72	-1.312578	7.371234	6.46479	22.2	-5.7	-6.4	0
3.725	-1.238022	7.29864	6.645294	22.6	-6.8	-6.5	0
3.73	-1.126188	7.408512	6.717888	23.3	-7.2	-6.6	0
3.735	-1.08891	7.335918	6.500106	22.8	-7.7	-6	0
3.74	-0.9378361	7.15149	6.755166	23.1	-7.2	-4.9	0
3.745	-0.9378361	7.29864	6.863076	23.1	-7.4	-4.1	0
3.75	-0.8260021	7.335918	6.755166	22.6	-7.3	-3.4	0
3.755	-0.7867621	7.15149	6.863076	22.1	-7	-1.8	0
3.76	-0.7867621	7.29864	6.93567	22.1	-7.1	-0.7	0
3.765	-0.563094	7.114213	6.972948	22.2	-6.8	1	0
3.77	-0.486576	7.408512	7.228008	21.2	-5.8	1.6	0
3.775	-0.374742	7.29864	7.19073	19.9	-4.4	2.1	0
3.78	-0.300186	7.335918	7.155414	18.6	-2.9	2.9	0
3.785	-0.300186	7.261362	7.118136	16.5	-1.1	2.3	0
3.79	-0.41202	7.186806	7.045542	14.8	0.4	2.8	0
3.795	-0.600372	7.114213	7.045542	14	2.6	3.9	0
3.8	-0.600372	6.855228	7.19073	13	3.5	4.8	0
3.805	-0.8260021	6.892506	7.118136	11.5	2.1	5.7	0
3.81	-0.8260021	6.745356	6.972948	10.2	1.5	6.9	0
3.815	-0.9378361	6.708078	7.045542	10.6	0.9	8.1	0
3.82	-0.9005581	6.486372	6.93567	9.9	-0.3	9.2	0
3.825	-0.975114	6.782634	7.19073	10.3	-1.6	10	0
3.83	-0.8260021	6.598207	7.335918	9.3	-3.7	11.1	0
3.835	-0.7867621	6.635484	7.518384	8.3	-5.5	11.7	0
3.84	-0.7867621	6.708078	7.698888	7	-6.7	12.3	0
3.845	-0.600372	6.6708	7.663572	5.1	-7.6	12.2	0
3.85	-0.449298	6.855228	7.881354	3.5	-8	12.6	0
3.855	-0.149112	6.855228	8.061858	2	-6.6	12.5	0
3.86	-0.149112	6.782634	8.17173	-0.5	-5.5	11.4	0
3.865	-0.149112	6.6708	8.099136	-3.6	-3.3	9.3	0
3.87	-0.337464	6.486372	8.061858	-6.7	-1.5	7.5	0
3.875	-0.486576	6.303906	8.026543	-8.8	0.2	6.9	0
3.88	-0.563094	6.303906	8.099136	-10.2	1.1	7	0
3.885	-0.674928	6.451056	8.244325	-11.4	0.9	7	0
3.89	-0.749484	6.3765	8.244325	-13.7	0.1	7.1	0
3.895	-0.8260021	6.192072	8.134453	-15.6	-0.3	7.2	0
3.9	-0.8632801	6.119478	8.099136	-17.1	-1.4	7.1	0
3.905	-0.8260021	6.303906	8.026543	-18.1	-1.9	6.3	0
3.91	-0.9005581	6.303906	8.27964	-18.2	-2.8	6.3	0
3.915	-0.9005581	6.22935	8.207047	-20.5	-3.2	5.1	0
3.92	-0.975114	6.0822	8.352234	-22.3	-3.5	3.6	0
3.925	-0.9005581	6.119478	8.244325	-23.3	-4.2	3.2	0
3.93	-0.8632801	6.0822	8.352234	-24.4	-5	2.3	0
3.935	-1.08891	6.0822	8.27964	-26.3	-5.5	1.3	0
3.94	-0.9005581	6.192072	8.5347	-28.2	-6.3	0.6	0
3.945	-0.9005581	6.119478	8.352234	-29.9	-6	-0.5	0
3.95	-0.975114	6.119478	8.462107	-31.3	-5.8	-1.6	0
3.955	-1.08891	6.044922	8.316918	-32.8	-5.4	-3.3	0
3.96	-1.163466	6.154794	8.27964	-34	-5.5	-3.5	0
3.965	-1.126188	6.339222	7.91667	-34.8	-5.4	-4.9	0
3.97	-1.04967	6.782634	7.518384	-34.3	-4.9	-5.3	0
3.975	-1.08891	6.708078	7.118136	-33.6	-4	-6.3	0
3.98	-1.238022	7.114213	7.155414	-32.4	-3.9	-5.8	0
3.985	-1.389096	7.408512	7.08282	-31.1	-4.6	-4.6	0
3.99	-1.389096	7.335918	6.900354	-31.5	-4.9	-4.6	0
3.995	-1.463652	7.224084	6.900354	-31.4	-5.4	-4.8	0
4	-1.426374	7.29864	7.08282	-30.8	-5.9	-5.4	0
4.005	-1.312578	7.114213	7.155414	-30.7	-6.3	-4.6	0
4.01	-1.312578	6.967062	7.19073	-30.7	-7	-4.9	0
4.015	-1.312578	6.819912	7.263324	-30.8	-7.5	-4.2	0
4.02	-1.238022	6.745356	7.335918	-29.8	-8.1	-3.7	0
4.025	-1.200744	6.6708	7.44579	-28.5	-8.2	-3.4	0
4.03	-1.126188	6.6708	7.44579	-28	-7.9	-2.8	0
4.035	-1.08891	6.598207	7.373196	-27	-7.9	-2.6	0
4.04	-1.163466	6.560928	7.44579	-25.6	-8.1	-1.8	0
4.045	-1.08891	6.598207	7.44579	-24.5	-7.6	-1.8	0
4.05	-1.04967	6.6708	7.44579	-23.8	-6.7	-1.9	0
4.055	-1.08891	6.708078	7.373196	-23.5	-6.4	-0.8	0
4.06	-1.163466	6.635484	7.408512	-22.8	-6.1	-0.5	0
4.065	-1.200744	6.6708	7.373196	-21.8	-6	-0.6	0
4.07	-1.238022	6.708078	7.408512	-21.4	-6	0	0
4.075	-1.163466	6.635484	7.44579	-20.2	-6.3	-0.2	0
4.08	-1.200744	6.708078	7.481106	-19.6	-6	0.8	0
4.085	-1.163466	6.708078	7.44579	-19.9	-6.2	1.3	0
4.09	-1.126188	6.708078	7.481106	-19.2	-5.6	1.3	0
4.095	-1.04967	6.6708	7.408512	-18.3	-5.3	1.4	0
4.1	-1.08891	6.635484	7.518384	-17.9	-5.5	1.6	0
4.105	-0.975114	6.6708	7.481106	-17.8	-5.6	1.7	0
4.11	-1.04967	6.745356	7.481106	-17.5	-5.1	1.5	0
4.115	-1.012392	6.745356	7.481106	-16.8	-4.7	1.6	0
4.12	-1.04967	6.708078	7.335918	-17	-4.5	0.9	0
4.125	-1.08891	6.635484	7.263324	-17.1	-4.6	0.5	0
4.13	-1.126188	6.708078	7.408512	-17	-5.1	-0.5	0
4.135	-1.126188	6.635484	7.518384	-17	-5.9	-0.8	0
4.14	-1.04967	6.6708	7.481106	-17.5	-6.2	-1.2	0
4.145	-1.08891	6.598207	7.481106	-17.9	-6.5	-1.2	0
4.15	-0.9005581	6.451056	7.518384	-18.5	-6.9	-1.6	0
4.155	-0.63765	5.970366	7.736166	-18.7	-6.3	-1.6	0
4.16	-0.8260021	5.823216	7.844076	-18.2	-4.4	-0.7	0
4.165	-0.712206	6.007644	7.736166	-16.8	-4.4	0.7	0
4.17	-0.749484	6.3765	7.844076	-15.6	-3.9	1.1	0
4.175	-1.012392	6.303906	7.91667	-15.8	-3.3	1.1	0
4.18	-1.163466	6.339222	7.736166	-14.9	-2.5	1.1	0
4.185	-1.163466	6.339222	7.518384	-13	-2.8	1.4	0
4.19	-1.04967	6.451056	7.5537	-12.1	-3.1	2	0
4.195	-1.08891	6.560928	7.626294	-11.8	-3	1.7	0
4.2	-0.9378361	6.6708	7.736166	-11.2	-2.6	1.6	0
4.205	-0.9378361	6.635484	7.698888	-10.5	-2.3	1.2	0
4.21	-0.9378361	6.52365	7.5537	-10.2	-2.3	1	0
4.215	-1.012392	6.413778	7.626294	-10.5	-2.1	0.2	0
4.22	-1.012392	6.486372	7.698888	-9.7	-1.8	0.7	0
4.225	-0.975114	6.486372	7.736166	-8.9	-2	0.7	0
4.23	-1.04967	6.52365	7.626294	-9.3	-1.8	0.6	0
4.235	-1.04967	6.451056	7.663572	-9.8	-1.9	0.8	0
4.24	-1.04967	6.451056	7.590978	-10.2	-1.9	0.3	0
4.245	-1.126188	6.413778	7.590978	-11.3	-2.1	0.9	0
4.25	-1.163466	6.451056	7.663572	-12.1	-2.7	1.6	0
4.255	-1.126188	6.52365	7.5537	-13.3	-3.2	1.3	0
4.26	-1.200744	6.560928	7.518384	-13.8	-3.8	1.8	0
4.265	-1.312578	6.52365	7.5537	-14.9	-3.9	2.3	0
4.27	-1.2753	6.745356	7.481106	-15.6	-4.6	2.5	0
4.275	-1.349856	6.560928	7.5537	-16.7	-4.9	2.6	0
4.28	-1.349856	6.560928	7.626294	-17.8	-4.8	3.5	0
4.285	-1.2753	6.339222	7.626294	-18.1	-5.2	3	0
4.29	-1.163466	6.22935	7.663572	-18.4	-5.6	3.3	0
4.295	-1.04967	6.119478	7.881354	-18.3	-5.8	3.7	0
4.3	-0.9005581	6.154794	8.026543	-17.8	-5.3	3.8	0
4.305	-0.9005581	6.0822	7.989264	-17.4	-4.9	4.4	0
4.31	-0.674928	5.970366	7.953948	-16.1	-4.4	3.7	0
4.315	-0.63765	5.823216	8.026543	-14.3	-2.9	3.2	0
4.32	-0.523854	5.750622	8.17173	-13.2	-2.5	2.9	0
4.325	-0.523854	5.785938	8.134453	-10.9	-1.4	2.7	0
4.33	-0.486576	5.897772	8.061858	-9	-0.6	2.1	0
4.335	-0.486576	6.007644	7.91667	-8.1	0.2	1.4	0
4.34	-0.674928	6.154794	7.736166	-8.1	1.3	1	0
4.345	-0.9378361	6.303906	7.663572	-8.1	1.4	-0.1	0
4.35	-1.238022	6.598207	7.771482	-7.2	1.9	-1	0
4.355	-1.238022	6.154794	7.5537	-7.1	2.5	-0.8	0
4.36	-1.538208	6.3765	7.626294	-9	1.7	0.3	0
4.365	-1.612764	6.451056	7.698888	-9.5	0.5	0.5	0
4.37	-1.538208	6.413778	7.771482	-9.8	0.2	0.9	0
4.375	-1.426374	6.266628	7.80876	-9.4	0	1	0
4.38	-1.126188	6.044922	8.134453	-9.1	0.5	0.2	0
4.385	-1.08891	6.044922	8.026543	-8.3	0.9	0	0
4.39	-0.8260021	6.192072	8.061858	-7	1.6	0	0
4.395	-0.563094	6.303906	7.91667	-5.1	1.4	-0.4	0
4.4	-0.7867621	6.339222	7.989264	-5.1	2	0	0
4.405	-0.563094	6.3765	7.953948	-4.4	2.3	0.3	0
4.41	-0.486576	6.339222	7.698888	-4	2.3	-0.4	0
4.415	-0.712206	6.52365	7.736166	-3.7	2.3	-0.6	0
4.42	-0.8632801	6.52365	8.026543	-3.1	1.3	-0.2	0
4.425	-0.7867621	6.635484	7.590978	-4.2	0.7	-0.1	0
4.43	-0.9378361	6.3765	7.698888	-3.5	0.4	-0.3	0
4.435	-1.04967	6.192072	7.844076	-3.7	0.7	-0.4	0
4.44	-0.9378361	6.413778	7.881354	-3	-0.3	-0.2	0
4.445	-1.012392	6.6708	7.771482	-3.9	-0.2	0	0
4.45	-0.8632801	6.339222	8.099136	-3.5	0.2	-0.7	0
4.455	-1.08891	5.823216	7.881354	-5.3	1.1	0	0
4.46	-1.126188	6.044922	7.626294	-4.5	-1	0.7	0
4.465	-0.9378361	7.00434	8.17173	-2.1	0	1.2	0
4.47	-0.8632801	5.93505	8.462107	-2.7	0.7	-0.2	0
4.475	-1.08891	6.119478	7.045542	-5.5	0.2	1.8	0
4.48	-0.975114	6.52365	8.061858	-2.1	-0.7	0.2	0
4.485	-0.749484	6.929784	7.881354	-2.7	0	1.1	0
4.49	-0.749484	5.860494	8.134453	-3.9	0.7	0.2	0
4.495	-0.8260021	6.044922	7.481106	-4.3	-0.7	0.6	0
4.5	-0.9378361	6.635484	8.17173	-1.5	-0.2	0.9	0
4.505	-0.8260021	6.303906	7.881354	-3	-0.8	1.7	0
4.51	-0.9378361	6.192072	7.91667	-4.4	-0.4	2.1	0
4.515	-0.975114	6.560928	7.844076	-3.8	-0.4	1.5	0
4.52	-1.163466	6.044922	8.134453	-4.2	0.5	0.7	0
4.525	-1.163466	6.3765	7.44579	-3.8	-2.2	2.4	0
4.53	-0.9005581	6.52365	8.099136	-2.3	-1.4	1.8	0
4.535	-0.8260021	6.119478	7.736166	-4.2	-1.6	2.1	0
4.54	-0.975114	6.22935	8.026543	-4.6	-1.2	1.4	0
4.545	-1.126188	6.339222	7.881354	-4.4	-1.2	1.2	0
4.55	-1.012392	6.3765	7.953948	-4.4	-0.9	0.8	0
4.555	-0.9005581	6.303906	7.881354	-4.7	-0.7	0.4	0
4.56	-0.9005581	6.192072	7.881354	-5.3	-0.7	0.2	0
4.565	-0.9378361	6.3765	7.989264	-4.5	-1	0.7	0
4.57	-0.975114	6.192072	7.953948	-4.4	-0.9	0.7	0
4.575	-1.012392	6.22935	7.91667	-4.3	-0.7	0.2	0
4.58	-0.9005581	6.22935	8.026543	-3.7	-0.9	0.1	0
4.585	-0.8632801	6.154794	7.844076	-3.9	-0.4	0	0
4.59	-0.63765	6.154794	7.953948	-3.6	-0.4	-0.4	0
4.595	-0.7867621	6.044922	7.91667	-3.4	0	-0.9	0
4.6	-0.8260021	6.007644	7.91667	-3.2	0	-1.3	0
4.605	-0.8632801	6.154794	8.026543	-2.1	-0.4	-1.2	0
4.61	-0.8260021	6.007644	7.989264	-2.3	-0.3	-1.6	0
4.615	-0.7867621	6.044922	7.881354	-1.9	0	-1.1	0
4.62	-0.712206	6.044922	7.989264	-1.4	0.1	-1.4	0
4.625	-0.749484	5.970366	7.989264	-1.3	0.1	-1.4	0
4.63	-0.749484	6.007644	7.989264	-0.9	0	-0.9	0
4.635	-0.9005581	6.154794	7.989264	-0.7	0.2	-1.6	0
4.64	-0.9378361	6.192072	7.953948	-0.7	0.4	-1.7	0
4.645	-0.9378361	6.266628	7.953948	-0.3	0.7	-2	0
4.65	-0.9005581	6.303906	8.026543	0	0.7	-2.1	0
4.655	-0.9378361	6.339222	7.953948	0.2	1.3	-2.5	0
4.66	-1.012392	6.303906	7.989264	0.2	1.4	-3.1	0
4.665	-1.126188	6.119478	7.91667	-0.1	1.8	-3.2	0
4.67	-1.04967	6.192072	7.844076	-0.3	1.4	-3.5	0
4.675	-0.975114	6.339222	8.026543	0.2	1.4	-3.8	0
4.68	-0.9005581	6.154794	7.91667	0	1.5	-3.7	0
4.685	-0.7867621	6.119478	8.061858	-0.4	1.6	-3.7	0
4.69	-0.9378361	6.007644	7.989264	-0.4	1.9	-3.9	0
4.695	-0.975114	5.970366	7.881354	0	1.8	-3.5	0
4.7	-0.9378361	6.119478	7.91667	0.6	1.2	-3	0
4.705	-1.08891	6.192072	8.026543	0.9	1.4	-3.8	0
4.71	-1.126188	6.22935	7.80876	-0.2	1.4	-3.6	0
4.715	-1.04967	6.303906	7.881354	-0.3	1.4	-3.6	0
4.72	-1.04967	6.339222	8.061858	-0.3	1.4	-3.9	0
4.725	-1.163466	6.303906	7.953948	-0.9	1.5	-3.7	0
4.73	-1.2753	6.3765	7.881354	-1.2	1.5	-3.6	0
4.735	-1.349856	6.339222	7.953948	-1.5	2	-3.7	0
4.74	-1.349856	6.413778	7.881354	-1.6	2	-3.8	0
4.745	-1.2753	6.451056	8.026543	-0.9	2.1	-4.4	0
4.75	-1.04967	6.560928	8.061858	-1.4	3	-5	0
4.755	-1.04967	6.3765	7.953948	-2.1	3.6	-5.4	0
4.76	-1.012392	6.192072	8.099136	-2	5.3	-6.2	0
4.765	-0.9378361	6.119478	7.736166	-2	3.9	-6.5	0
4.77	-1.08891	6.192072	8.061858	-2.7	4.6	-7.2	0
4.775	-1.04967	6.413778	8.099136	-2.2	4.2	-6.8	0
4.78	-1.126188	6.007644	7.736166	-3	4.4	-7.5	0
4.785	-1.08891	6.007644	7.989264	-2.7	3.5	-7.2	0
4.79	-1.04967	5.823216	7.953948	-3.7	2.3	-8.6	0
4.795	-1.012392	6.119478	7.881354	-3	3	-7.4	0
4.8	-0.9005581	6.3765	8.17173	-1.8	2.1	-8.5	0
4.805	-0.9005581	6.119478	7.698888	-3.7	3.2	-7.7	0
4.81	-0.9378361	6.303906	8.134453	-2.6	3.2	-7.8	0
4.815	-1.012392	6.339222	7.844076	-4.2	3.1	-7.7	0
4.82	-1.012392	6.560928	8.099136	-3.2	3.9	-7.2	0
4.825	-1.126188	6.3765	7.736166	-4.4	4.1	-7.4	0
4.83	-0.9378361	6.303906	7.91667	-4.5	4.6	-7	0
4.835	-1.04967	6.119478	8.17173	-5.6	4.9	-7	0
4.84	-0.8632801	6.22935	7.881354	-5.9	5.8	-6.3	0
4.845	-0.9378361	5.860494	8.244325	-5.5	4.5	-6.5	0
4.85	-0.8260021	5.93505	7.953948	-6.5	5.6	-6.5	0
4.855	-0.674928	5.823216	8.061858	-6	5.2	-6.7	0
4.86	-0.7867621	5.676066	8.134453	-6.1	5.9	-7.1	0
4.865	-0.749484	5.785938	7.953948	-5.9	5.8	-6	0
4.87	-0.8260021	5.676066	8.099136	-4.6	5.6	-6.1	0
4.875	-0.9378361	5.566194	7.953948	-5.1	5.9	-5.3	0
4.88	-1.126188	5.860494	8.061858	-4.6	6	-4.5	0
4.885	-1.2753	5.823216	8.026543	-3.7	5.8	-4.4	0
4.89	-1.312578	5.603472	7.80876	-3.9	4.9	-4.5	0
4.895	-1.312578	5.01291	7.736166	-3.4	4.1	-2.5	0
4.9	-1.2753	5.713344	7.698888	-2	4.9	1	0
4.905	-1.163466	5.122782	7.844076	-0.5	1.7	-1.3	0
4.91	-1.08891	4.681332	7.481106	-0.9	-0.7	-0.5	0
4.915	-1.238022	4.903038	8.134453	2.1	-2.1	1.1	0
4.92	-1.50093	5.750622	8.352234	4.3	-1.4	3.7	0
4.925	-1.200744	6.855228	8.644572	5.8	-0.4	2.7	0
4.93	-0.975114	6.598207	7.989264	3	-0.4	1.1	0
4.935	-0.9378361	6.339222	8.026543	1.4	0.2	0.4	0
4.94	-1.012392	6.154794	7.989264	1.1	0.6	-0.1	0
4.945	-1.012392	5.970366	7.91667	0.8	1.4	-1.4	0
4.95	-1.04967	6.007644	8.061858	0.9	2	-2	0
4.955	-1.200744	6.044922	8.134453	0.9	2.5	-1.7	0
4.96	-1.238022	6.0822	8.099136	1.4	2.4	-2.5	0
4.965	-1.163466	5.785938	7.989264	0.5	2.7	-2.6	0
4.97	-1.163466	5.638788	7.953948	0.5	2.8	-2.3	0
4.975	-1.126188	5.713344	7.91667	1.3	2.5	-2.1	0
4.98	-1.238022	5.970366	8.134453	2.1	2.9	-2.1	0
4.985	-1.349856	6.22935	8.026543	2.3	3.2	-2.2	0
4.99	-1.349856	6.303906	8.061858	2	2.7	-2.1	0
4.995	-1.238022	6.303906	8.061858	1.5	3.2	-2.7	0
5	-1.08891	6.413778	8.061858	1.5	3.9	-2.8	0
5.005	-0.975114	6.3765	8.099136	0.2	4.6	-4.4	0
5.01	-0.975114	6.303906	8.061858	-0.8	5.1	-5.1	0
5.015	-1.08891	6.22935	8.061858	-0.8	5.9	-5.1	0
5.02	-1.163466	6.007644	7.953948	-1.4	6.8	-5.6	0
5.025	-1.238022	5.638788	7.91667	-1.8	6.4	-5.6	0
5.03	-1.389096	5.566194	7.80876	-1.3	6.3	-5.5	0
5.035	-1.426374	5.638788	8.026543	0.1	6.1	-5.7	0
5.04	-1.2753	5.823216	7.91667	0.8	5.3	-4.9	0
5.045	-1.163466	5.676066	7.91667	1.3	5.3	-4.6	0
5.05	-1.200744	5.603472	7.989264	1.6	5.4	-4.1	0
5.055	-1.200744	5.638788	8.026543	2.8	5	-3.9	0
5.06	-1.2753	5.897772	8.061858	3.9	5	-3.5	0
5.065	-1.463652	5.970366	8.026543	4.4	4.4	-3.7	0
5.07	-1.50093	6.266628	8.099136	4.7	3.9	-3.5	0
5.075	-1.389096	6.598207	8.061858	4.9	4.4	-4	0
5.08	-1.312578	6.6708	8.061858	4.3	5.3	-4.6	0
5.085	-1.349856	6.303906	7.953948	2.3	5.5	-4.6	0
5.09	-1.463652	6.007644	7.844076	1.2	5.6	-4.5	0
5.095	-1.50093	6.007644	7.91667	1.3	6	-4.2	0
5.1	-1.538208	6.0822	8.026543	1.5	5.9	-4.2	0
5.105	-1.463652	6.266628	7.989264	2	5.5	-3.7	0
5.11	-1.463652	6.0822	7.91667	1.3	5.6	-3.4	0
5.115	-1.575486	5.785938	7.844076	0.2	4.9	-3	0
5.12	-1.575486	5.713344	7.881354	0.7	4.2	-2.7	0
5.125	-1.575486	5.785938	7.844076	1.3	3.7	-2.3	0
5.13	-1.50093	5.823216	7.844076	1.9	2.9	-1.7	0
5.135	-1.50093	5.676066	7.80876	1.8	2.1	-1.3	0
5.14	-1.389096	5.528916	7.844076	2.3	0.9	-0.7	0
5.145	-1.389096	5.528916	7.844076	3.1	0.2	0.2	0
5.15	-1.50093	5.566194	7.80876	3.7	-0.9	0.7	0
5.155	-1.463652	5.638788	7.771482	4.8	-2.3	1.7	0
5.16	-1.538208	5.566194	7.663572	3.7	-0.9	0.7	0
5.165	-1.612764	5.528916	7.881354	5.6	-4.3	3.6	0
5.17	-1.575486	5.897772	7.989264	6.7	-5.7	4.3	0
5.175	-1.538208	6.119478	7.91667	7.3	-6.1	4.4	0
5.18	-1.312578	6.303906	7.881354	7.4	-6.9	4.4	0
5.185	-1.389096	5.603472	7.736166	6	-7	5.2	0
5.19	-1.538208	5.419044	7.771482	5.6	-8.4	6	0
5.195	-1.612764	5.16006	7.80876	5.9	-10.6	6.4	0
5.2	-1.689282	5.197338	7.80876	6.6	-13.5	8.1	0
5.205	-1.652004	5.197338	7.698888	7.6	-16.5	10.3	0
5.21	-1.50093	5.122782	7.698888	8.6	-19.3	11.6	0
5.215	-1.389096	5.085504	7.663572	9.1	-22.6	14	0
5.22	-1.426374	4.903038	7.698888	10.5	-26.6	15.8	0
5.225	-1.349856	5.085504	7.881354	13	-30.5	18.4	0
5.23	-1.349856	5.897772	8.134453	16	-32.9	19.6	0
5.235	-1.126188	6.967062	8.499384	18.8	-32.2	18.9	0
5.24	-1.08891	7.555662	7.91667	19.2	-29.4	17.5	0
5.245	-1.426374	7.371234	7.5537	17.7	-26.1	16	0
5.25	-1.689282	6.892506	7.408512	17	-23.3	13.5	0
5.255	-1.575486	6.413778	7.481106	19.5	-21.9	11.4	0
5.26	-1.200744	6.339222	7.91667	22.4	-20.8	10.5	0
5.265	-1.08891	6.413778	7.80876	24.2	-18.3	10.1	0
5.27	-1.126188	6.635484	7.881354	28	-16	8.1	0
5.275	-1.126188	6.560928	8.026543	30.3	-14.4	7.5	0
5.28	-1.312578	6.413778	7.953948	30.3	-12.1	7	1
5.285	-1.538208	6.119478	8.134453	32.6	-9.9	6	1
5.29	-1.575486	6.451056	8.026543	33.4	-7.9	6	1
5.295	-1.72656	6.486372	8.499384	35.3	-4.8	6	1
5.3	-1.689282	6.929784	8.607294	35	-2.6	6.5	1
5.305	-1.612764	7.630219	8.42679	33.1	0	6.4	1
5.31	-1.389096	7.520346	8.061858	28.6	3.7	5.8	1
5.315	-1.312578	6.892506	7.881354	24.9	6.7	4.8	1
5.32	-1.200744	6.782634	8.026543	25.5	8.8	3.3	1
5.325	-1.426374	7.076934	8.17173	27.4	12.3	3	1
5.33	-1.72656	7.186806	8.27964	27.8	15.4	3.3	1
5.335	-2.326932	6.782634	8.27964	27.6	17.8	4.9	1
5.34	-2.664396	6.266628	8.17173	27.2	18.8	7	1
5.345	-2.552562	6.413778	7.91667	32.4	19	9.3	1
5.35	-2.101302	7.039656	8.244325	38.9	19.1	11.5	1
5.355	-1.04967	5.823216	8.679889	39.9	22.1	14.2	1
5.36	-1.2753	3.980898	7.771482	38.5	28.3	15.7	1
5.365	-0.8632801	4.569498	8.061858	51.6	31.7	13.3	1
5.37	0.111834	6.6708	8.825076	69.5	30.3	15.7	1
5.375	0.260946	6.339222	8.862354	65.3	36.2	18.1	1
5.38	-1.95219	4.422348	8.499384	55.5	44.8	19.7	1
5.385	-5.21892	3.096036	8.644572	49.7	51.1	16.7	1
5.39	-8.26002	3.096036	9.115453	46.6	51.8	13.1	1
5.395	-10.5124	3.02148	9.26064	38	44.3	9.2	1
5.4	-11.75238	2.468196	9.080136	26.5	32.4	-0.8	1
5.405	-11.56403	2.43288	9.333235	13.3	13	-16.4	1
5.41	-10.58695	2.542752	9.551017	1.9	-3.6	-28.8	1
5.415	-9.123301	2.542752	9.843354	-10.9	-19.3	-40.4	1
5.42	-7.133832	2.837052	9.297918	-23.3	-34.8	-47.8	1
5.425	-4.092732	3.612042	9.806076	-31.9	-48	-50.3	1
5.43	-1.312578	4.202604	9.806076	-47.3	-60.9	-48.9	1
5.435	0.41202	5.122782	9.478422	-61.6	-62.5	-48.4	1
5.44	2.552562	5.491638	9.878671	-75.3	-62.4	-45	1
5.445	4.092732	6.154794	9.333235	-91.5	-62	-36.9	1
5.45	6.156756	6.413778	7.844076	-104.3	-58.7	-27.7	1
5.455	7.020036	4.018176	3.922038	-102	-49	-21	1
5.46	3.641472	10.13765	-2.17782	-78.3	-37.9	-12.6	1
5.465	9.086022	24.62506	-2.650662	-25.4	-63	-11.3	1
5.47	11.97801	31.26055	-5.12082	3	-66.4	-0.1	1
5.475	15.88239	21.30732	-2.79585	-22.4	-43.2	-5.6	1
5.48	12.57838	12.53326	6.354918	-28.1	-19.9	7.3	1
5.485	1.612764	6.22935	8.244325	-40.9	2.5	-7.8	1
5.49	-2.964582	0.478728	10.64189	-32.9	10.2	-23.1	1
5.495	-1.2753	-0.625878	9.443107	-19.2	-10.7	-17.7	1
5.5	0.600372	4.791204	9.768799	-0.7	-14	-10.7	1
5.505	-0.074556	9.215514	9.26064	12.2	-8.6	-8.4	1
5.51	-2.438766	8.36793	7.44579	3.9	-2	-9.1	1
5.515	-4.579308	6.708078	6.755166	-4.6	3.6	-7.7	1
5.52	-3.604194	7.00434	7.481106	1.9	3.7	-8.7	1
5.525	-1.50093	6.22935	8.099136	0.9	2.3	-7.3	1
5.53	0.223668	5.269932	8.099136	-4.4	1.2	-5.6	1
5.535	0.674928	6.192072	8.026543	-2.8	1.3	-4.6	1
5.54	-0.074556	6.892506	7.590978	-2.6	2.2	-5.4	1
5.545	-1.200744	7.186806	7.19073	-4	2.3	-6.7	1
5.55	-1.989468	6.929784	7.19073	-5.8	3	-7	1
5.555	-1.95219	6.303906	7.373196	-6.8	2.3	-6.7	1
5.56	-1.463652	5.970366	7.736166	-7.6	0.7	-5.6	1
5.565	-1.04967	5.897772	7.989264	-7.9	-0.4	-4.4	1
5.57	-0.749484	6.044922	7.91667	-7	-0.5	-4.2	1
5.575	-0.749484	6.154794	7.91667	-6.3	-0.6	-3.7	1
5.58	-0.7867621	6.154794	7.80876	-6.7	0	-3.9	1
5.585	-0.749484	6.007644	7.80876	-6.2	-0.7	-3.7	1
5.59	-0.8260021	5.970366	7.844076	-5.3	-1.6	-3.4	1
5.595	-0.8260021	5.93505	7.771482	-3.8	-2.1	-3.4	1
5.6	-0.9378361	5.860494	7.626294	-2.8	-2.8	-3.2	1
5.605	-1.163466	5.638788	7.736166	-1.5	-3.5	-2.8	1
5.61	-1.238022	5.528916	7.771482	-0.2	-4.9	-2.2	1
5.615	-1.389096	5.603472	7.698888	1.9	-6	-1.4	1
5.62	-1.2753	5.638788	7.698888	3.9	-8	0	1
5.625	-1.163466	5.823216	7.5537	7	-10.2	0.9	1
5.63	-1.04967	5.785938	7.590978	9.1	-11.7	1.8	1
5.635	-1.08891	5.860494	7.663572	10.7	-13.2	3.1	1
5.64	-1.163466	5.785938	7.698888	12.1	-14	3.9	1
5.645	-1.312578	6.119478	7.663572	15.1	-14.8	4.1	1
5.65	-1.200744	6.598207	7.736166	17.5	-15.3	4.4	1
5.655	-1.426374	6.782634	7.989264	18.4	-14	3.3	1
5.66	-1.2753	7.00434	8.134453	17.5	-12	2.8	1
5.665	-1.163466	7.114213	7.881354	16.6	-9.3	1.1	1
5.67	-0.9378361	6.782634	7.771482	14.5	-7.3	1	1
5.675	-1.012392	6.486372	7.844076	12.4	-6.8	0.4	1
5.68	-1.200744	6.598207	7.80876	12.1	-6.3	-0.2	1
5.685	-1.349856	6.560928	7.844076	11.7	-6.3	0	1
5.69	-1.389096	6.486372	7.881354	10.9	-5.3	0.2	1
5.695	-1.349856	6.6708	7.881354	10.8	-4.4	0.3	1
5.7	-1.200744	6.560928	7.80876	9.5	-3.5	0.9	1
5.705	-1.04967	6.560928	7.698888	8	-3.7	0.7	1
5.71	-0.975114	6.3765	7.881354	8.5	-3.6	0	1
5.715	-1.08891	6.52365	7.626294	7.4	-3.2	0.8	1
5.72	-1.012392	6.3765	7.736166	8.4	-3.2	0.5	1
5.725	-0.975114	6.413778	7.771482	8.8	-2.7	0.1	1
5.73	-0.9005581	6.266628	7.736166	8.9	-2.7	0.5	1
5.735	-0.975114	6.266628	7.771482	10.2	-2.1	0.1	1
5.74	-1.04967	6.339222	7.771482	11.1	-1.9	0	1
5.745	-1.163466	6.192072	7.590978	11.4	-2.5	0.3	1
5.75	-1.238022	6.0822	7.663572	13	-1.5	-0.1	1
5.755	-1.349856	6.3765	7.663572	14.7	-0.4	0.7	1
5.76	-1.238022	6.303906	7.698888	16.1	0.2	0.5	1
5.765	-1.200744	6.22935	7.736166	16.6	0.5	0.8	1
5.77	-1.238022	6.413778	7.844076	18.2	0.5	1.1	1
5.775	-1.2753	6.413778	7.736166	18.6	1.6	1.8	1
5.78	-1.238022	6.339222	7.953948	19.1	2.3	2.1	1
5.785	-1.238022	6.451056	7.844076	20	2.9	2.2	1
5.79	-1.126188	6.486372	7.953948	20.4	3.7	2	1
5.795	-1.163466	6.52365	8.026543	20	4.9	2.9	1
5.8	-1.08891	6.855228	7.953948	21.2	6	3.4	1
5.805	-0.9378361	6.967062	8.061858	22.1	7.7	3.2	1
5.81	-0.9005581	6.782634	7.989264	21.4	9.8	2.5	1
5.815	-1.08891	6.967062	7.91667	23.7	13	2.5	1
5.82	-1.389096	7.261362	8.061858	27	15.6	2.4	1
5.825	-1.875672	7.59294	8.316918	28.3	19.3	3	1
5.83	-2.36421	7.186806	8.825076	28	21.9	4.5	1
5.835	-2.964582	6.413778	8.717166	28.3	25.5	7.1	1
5.84	-2.964582	6.3765	9.15273	36.6	26.3	9.4	1
5.845	-1.838394	4.71861	10.09645	45.5	29.6	13.5	1
5.85	-2.252376	3.50217	8.5347	51.8	41.1	18.2	1
5.855	-2.17782	4.312476	8.897671	75.1	47.6	15.9	1
5.86	-1.126188	6.339222	9.405828	102	44.5	18.7	1
5.865	-0.223668	7.114213	9.188046	110.7	45.3	22.6	1
5.87	-0.8632801	5.970366	9.188046	105.9	50.9	22.6	1
5.875	-1.200744	4.569498	9.007543	104.5	49.1	25.9	1
5.88	-0.037278	4.202604	8.389512	105.7	42.9	31.2	1
5.885	-0.223668	3.50217	8.717166	102.1	48.4	36.4	1
5.89	-2.852748	3.133314	9.115453	89.6	59.5	37.8	1
5.895	-6.794406	2.248452	10.53202	72.4	69.4	34	1
5.9	-9.57456	1.548018	11.33251	43.9	69.2	28.4	1
5.905	-11.3384	0.219744	11.33251	12	55.5	20	1
5.91	-11.82694	-0.551322	11.29523	-16.8	37.1	9.3	1
5.915	-10.8891	0.219744	11.44042	-45	10.6	-7.2	1
5.92	-8.860393	1.65789	11.62289	-66.5	-10.2	-19.1	1
5.925	-6.71985	2.689902	11.15005	-91.2	-27.3	-27	1
5.93	-4.655826	4.018176	10.93226	-115.7	-40.6	-31.6	1
5.935	-2.438766	5.197338	10.13373	-140.7	-53.2	-31.6	1
5.94	-0.9005581	6.6708	9.188046	-173.6	-65.7	-27.8	1
5.945	0.41202	7.999074	8.607294	-196.7	-76.3	-22.8	1
5.95	1.838394	8.36793	6.427512	-219.8	-88.2	-17.4	1
5.955	4.730382	9.472536	2.905722	-231.5	-92.6	-16.5	1
5.96	7.245667	4.681332	-5.373918	-207.3	-81.6	-18.7	1
5.965	4.730382	19.50032	-20.88353	-119.4	-58.3	-29.4	1
5.97	18.47223	53.15843	-22.08231	14.7	-114.8	-52.5	1
5.975	31.16441	47.03895	4.322286	92.3	-105.1	2.1	1
5.98	15.01911	16.10998	7.010226	-156.5	-23.5	17.1	1
5.985	-3.90438	-12.01725	14.38342	-170.5	69.7	-20.5	1
5.99	-3.490398	-16.69858	11.98586	-76.3	-8.5	-30.3	1
5.995	0.149112	-3.280464	13.25723	-11.2	-26.8	-20.6	1
6	1.08891	9.362664	11.04017	60.4	-10.3	-16.1	1
6.005	-2.852748	9.656964	7.228008	45.6	3	-12.8	1
6.01	-5.968404	6.0822	4.86576	21.7	10.9	-7	1
6.015	-4.392918	6.303906	5.919354	35	8.5	-7.7	1
6.02	-1.763838	7.261362	9.115453	46.6	3.7	-6.7	1
6.025	-0.037278	6.560928	8.571979	31.3	3	-2.7	1
6.03	0.074556	7.15149	6.427512	24.9	1.2	-1.9	1
6.035	-0.563094	8.552359	6.609978	28	1.1	-5.2	1
6.04	-1.426374	8.477802	7.626294	24.9	1.6	-7.9	1
6.045	-2.401488	6.855228	7.91667	13.7	1.8	-7.4	1
6.05	-3.152934	6.708078	7.989264	8.1	0.9	-5.5	1
6.055	-3.078378	7.224084	8.17173	8.9	0.6	-3.9	1
6.06	-2.13858	6.855228	7.953948	4.7	0.2	-3.2	1
6.065	-1.163466	6.598207	7.736166	1.2	0.4	-2	1
6.07	-0.8260021	6.745356	7.844076	1.5	1	-1.1	1
6.075	-1.200744	6.598207	7.698888	0.2	1.7	-1.2	1
6.08	-1.538208	6.451056	7.626294	-1	1.6	-1.1	1
6.085	-1.50093	6.451056	7.698888	-0.7	1	-0.7	1
6.09	-1.426374	6.486372	7.736166	-1.1	0.8	0	1
6.095	-1.349856	6.3765	7.698888	-1.6	0.4	0.6	1
6.1	-1.312578	6.339222	7.736166	-1.8	0.2	1	1
6.105	-1.163466	6.303906	7.771482	-2.3	0	1.2	1
6.11	-1.04967	6.3765	7.736166	-1.9	-0.5	2.2	1
6.115	-0.9378361	6.413778	7.736166	-1.3	-0.7	2.5	1
6.12	-0.9005581	6.339222	7.698888	-1.7	-0.8	1.8	1
6.125	-0.8632801	6.3765	7.5537	-1.5	-1.2	1.8	1
6.13	-0.7867621	6.266628	7.626294	-0.9	-1.4	2.3	1
6.135	-0.8260021	6.22935	7.698888	-0.8	-1.4	2	1
6.14	-0.9005581	6.154794	7.698888	-0.5	-1.6	2.3	1
6.145	-0.8260021	6.0822	7.736166	-0.1	-2	2.3	1
6.15	-0.7867621	6.0822	7.698888	0.7	-2.6	2.9	1
6.155	-0.7867621	5.970366	7.663572	2	-3.4	2.3	1
6.16	-0.674928	5.860494	7.663572	3.2	-4.2	3.2	1
6.165	-0.63765	6.119478	7.481106	4	-5.3	3.7	1
6.17	-0.712206	6.154794	7.626294	7.6	-5.8	3.4	1
6.175	-0.63765	6.303906	7.44579	8.1	-6.3	3.5	1
6.18	-0.712206	6.560928	7.626294	9.3	-6.1	3.4	1
6.185	-0.63765	6.745356	7.626294	9	-6.1	3.2	1
6.19	-0.749484	6.6708	7.590978	8.6	-6.3	1.9	1
6.195	-0.749484	6.598207	7.518384	7.5	-5.8	1.4	1
6.2	-0.8632801	6.560928	7.698888	7.9	-5.3	0.7	1
6.205	-0.749484	6.635484	7.736166	8.3	-4.6	-0.2	1
6.21	-0.8632801	6.560928	7.771482	8	-4.4	-0.7	1
6.215	-0.9005581	6.745356	7.626294	6.6	-3.8	0	1
6.22	-0.975114	6.855228	7.953948	7	-3.7	-0.5	1
6.225	-1.04967	7.076934	7.91667	5.7	-2.9	-0.7	1
6.23	-1.163466	7.039656	7.80876	3.6	-1.7	-0.4	1
6.235	-1.08891	6.6708	7.736166	0.6	-0.7	-0.7	1
6.24	-1.012392	6.598207	7.80876	0.1	0	-0.8	1
6.245	-0.975114	6.708078	7.771482	0.4	0.3	-0.8	1
6.25	-0.975114	6.708078	7.736166	0	0.2	-0.7	1
6.255	-0.8632801	6.782634	7.663572	-0.4	0.7	-0.8	1
6.26	-0.9005581	6.745356	7.736166	-1.5	1.4	-1.2	1
6.265	-0.9005581	6.451056	7.736166	-2.1	1.6	-1.8	1
6.27	-0.8632801	6.303906	7.626294	-1.9	1.8	-1.1	1
6.275	-0.8632801	6.339222	7.736166	-1	2.3	-1.5	1
6.28	-0.9005581	6.266628	7.80876	-0.4	2.7	-1.8	1
6.285	-1.012392	6.303906	7.698888	0.1	2.9	-1.3	1
6.29	-0.975114	6.3765	7.698888	1.4	3	-1.9	1
6.295	-0.975114	6.413778	7.626294	1.6	2.8	-1.7	1
6.3	-1.012392	6.451056	7.626294	1.6	2.3	-1.1	1
6.305	-1.08891	6.266628	7.590978	1.9	2.1	-0.5	1
6.31	-1.126188	6.266628	7.518384	2	1.6	-0.7	1
6.315	-1.08891	6.339222	7.590978	2.1	1.4	0	1
6.32	-1.126188	6.451056	7.590978	2.3	0.9	0.2	1
6.325	-1.200744	6.451056	7.518384	2.4	0.4	0.5	1
6.33	-1.163466	6.451056	7.590978	2.5	0.2	1.4	1
6.335	-1.08891	6.413778	7.626294	2.2	-0.3	1.8	1
6.34	-1.08891	6.3765	7.626294	1.5	-1	2.4	1
6.345	-1.012392	6.486372	7.518384	1.8	-1.4	2.5	1
6.35	-1.012392	6.451056	7.663572	2.5	-1.6	3	1
6.355	-1.04967	6.708078	7.590978	2	-1.8	2.8	1
6.36	-0.9378361	6.3765	7.698888	1.4	-1.6	1.6	1
6.365	-0.9378361	6.560928	7.626294	1.1	-2.7	2.3	1
6.37	-0.9005581	6.635484	7.698888	2.5	-2.2	2.3	1
6.375	-0.9005581	6.560928	7.590978	2.1	-2.5	2.3	1
6.38	-0.8260021	6.52365	7.481106	1.8	-2.5	2.5	1
6.385	-0.674928	6.635484	7.590978	1.8	-2.9	2.1	1
6.39	-0.674928	6.6708	7.518384	1.8	-2.8	2.4	1
6.395	-0.712206	6.6708	7.590978	1.4	-3	1.5	1
6.4	-0.8260021	6.52365	7.590978	0.5	-2.9	1.4	1
6.405	-0.7867621	6.708078	7.44579	0.7	-2.5	1.3	1
6.41	-0.600372	6.708078	7.590978	0.5	-2.8	1.2	1
6.415	-0.674928	6.708078	7.44579	-1.1	-3.1	0.9	1
6.42	-0.63765	6.598207	7.5537	-1	-3	0.3	1
6.425	-0.674928	6.598207	7.481106	-1.7	-3	0.2	1
6.43	-0.749484	6.560928	7.518384	-2.3	-3.7	0.2	1
6.435	-0.712206	6.782634	7.626294	-2.3	-3.3	0	1
6.44	-0.674928	6.413778	7.771482	-1.8	-4	-1.8	1
6.445	-0.63765	6.413778	7.481106	-2.9	-3.5	-1.2	1
6.45	-0.563094	6.6708	7.663572	-1.2	-3.2	-0.9	1
6.455	-0.449298	6.52365	7.736166	-1.5	-2.6	-1.7	1
6.46	-0.41202	6.3765	7.736166	-1.4	-2.3	-2.3	1
6.465	-0.374742	6.486372	7.80876	-0.7	-1.9	-2	1
6.47	-0.449298	6.486372	7.736166	0	-1.5	-3.1	1
6.475	-0.486576	6.52365	7.736166	1.4	-0.9	-3.7	1
6.48	-0.600372	6.3765	7.771482	1.9	-0.3	-4.9	1
6.485	-0.8632801	6.413778	7.80876	2.8	0.2	-5.1	1
6.49	-0.975114	6.52365	7.736166	3.5	0	-5.2	1
6.495	-1.04967	6.52365	7.698888	4.2	0.2	-5.7	1
6.5	-1.08891	6.52365	7.771482	4.3	0.3	-5.3	1
6.505	-1.2753	6.635484	7.5537	4.1	0.2	-4.8	1
6.51	-1.2753	6.598207	7.698888	4.2	0.5	-4.2	1
6.515	-1.312578	6.560928	7.663572	3.9	0.4	-3.4	1
6.52	-1.349856	6.708078	7.771482	3.3	0.2	-3.1	1
6.525	-1.2753	6.598207	7.698888	2.2	-0.4	-2.5	1
6.53	-1.200744	6.52365	7.626294	1.6	-0.2	-1.7	1
6.535	-1.04967	6.451056	7.698888	1.1	-0.1	-0.7	1
6.54	-0.9378361	6.560928	7.663572	0.2	-0.6	-1.2	1
6.545	-1.012392	6.486372	7.626294	0.9	-0.5	-0.2	1
6.55	-0.9378361	6.486372	7.590978	0.9	-0.7	-0.3	1
6.555	-0.8260021	6.486372	7.736166	1	-0.4	-0.4	1
6.56	-0.8632801	6.3765	7.5537	1.4	-0.2	0	1
6.565	-0.9005581	6.486372	7.698888	1.8	-0.3	-0.7	1
6.57	-0.9378361	6.52365	7.736166	1.9	-0.2	-0.6	1
6.575	-0.9378361	6.413778	7.626294	1.5	-0.4	-0.9	1
6.58	-0.9005581	6.560928	7.80876	2.1	-0.3	-0.2	1
6.585	-0.9378361	6.451056	7.590978	2.5	-0.2	-0.2	1
6.59	-0.975114	6.52365	7.663572	3.2	-0.1	-0.1	1
6.595	-0.975114	6.451056	7.663572	3.1	-0.1	0	1
6.6	-1.04967	6.451056	7.626294	2.8	0.2	-0.4	1
6.605	-1.012392	6.451056	7.663572	3.7	0.2	-0.7	1
6.61	-1.012392	6.3765	7.698888	4	0.2	-0.5	1
6.615	-0.9378361	6.3765	7.736166	4.7	0.6	-0.4	1
6.62	-1.012392	6.486372	7.736166	5.1	1	-0.2	1
6.625	-0.975114	6.3765	7.590978	5.4	1	-0.4	1
6.63	-0.9005581	6.413778	7.698888	6.3	1.3	-0.3	1
6.635	-0.975114	6.451056	7.771482	6.6	1.8	-0.4	1
6.64	-1.04967	6.413778	7.698888	7	2.1	-0.3	1
6.645	-1.04967	6.486372	7.736166	7.9	2.1	-0.9	1
6.65	-0.9378361	6.451056	7.771482	8.6	2.8	-0.7	1
6.655	-0.9378361	6.451056	7.736166	9.6	3.2	-0.7	1
6.66	-1.126188	6.52365	7.736166	9.9	4.1	-0.7	1
6.665	-1.08891	6.451056	7.736166	11.2	4.4	-0.6	1
6.67	-1.04967	6.560928	7.736166	12.4	4.8	-0.2	1
6.675	-1.08891	6.3765	7.736166	13	5.8	0.4	1
6.68	-1.126188	6.560928	7.91667	15.5	6.9	0.4	1
6.685	-1.08891	6.6708	7.91667	16.5	8.2	0.7	1
6.69	-1.012392	6.598207	7.844076	17.6	9.5	1.6	1
6.695	-1.04967	6.6708	7.844076	19.6	11.4	1.8	1
6.7	-1.200744	6.708078	7.91667	21.8	13.5	2.5	1
6.705	-1.463652	6.929784	8.099136	24.9	15.6	2.8	1
6.71	-1.50093	7.335918	8.244325	27.7	16.8	2.9	1
6.715	-1.95219	6.855228	8.752482	28.4	18.6	4.7	1
6.72	-2.552562	5.897772	8.897671	30.1	20.6	7.2	1
6.725	-1.95219	5.603472	9.370512	41.8	17.9	8.8	1
6.73	-0.63765	4.606776	10.35151	54.3	20.1	14.2	1
6.735	-2.252376	3.79647	9.007543	65.2	32.6	18.2	1
6.74	-2.852748	5.197338	9.551017	95.3	37.3	16.1	1
6.745	-2.17782	6.598207	9.915949	113	35.4	19.8	1
6.75	-1.801116	6.3765	9.843354	117.7	37.5	21.8	1
6.755	-1.914912	5.234616	9.588294	119.6	38	22.4	1
6.76	-1.575486	4.71861	9.007543	127.8	33.6	23.5	1
6.765	-1.163466	4.86576	8.389512	139.4	31	24.2	1
6.77	-1.08891	5.419044	8.244325	148.8	30.3	25.9	1
6.775	-1.312578	4.938354	8.27964	149.7	27.6	28.1	1
6.78	-2.778192	2.72718	9.443107	139.3	23.9	26.8	1
6.785	-5.819292	0.478728	10.42411	117.7	24.1	17.5	1
6.79	-8.185464	-0.072594	12.45674	97.6	27.1	2.3	1
6.795	-9.311652	-0.478728	14.02045	70	18.4	-12.8	1
6.8	-9.912024	-1.36359	13.91058	19.4	0.7	-34.1	1
6.805	-9.311652	-1.289034	13.72811	-16.6	-15.3	-50.5	1
6.81	-7.734204	0.478728	13.91058	-45.9	-31.8	-62.5	1
6.815	-5.44455	1.620612	12.27623	-80	-48.6	-68.3	1
6.82	-2.701674	3.353058	10.53202	-111.7	-60.9	-69	1
6.825	-0.149112	5.93505	9.26064	-143.3	-66.9	-64.5	1
6.83	1.914912	8.256096	7.736166	-168.7	-67.4	-57.6	1
6.835	3.527676	10.32208	6.10182	-191.3	-65.3	-46.7	1
6.84	4.13001	12.08984	5.373918	-212.1	-62.4	-32.6	1
6.845	3.378564	13.7497	2.978316	-235.5	-63.7	-16.2	1
6.85	2.778192	14.11855	1.379286	-248.2	-67	2.1	1
6.855	4.579308	15.04069	-1.08891	-243.6	-64.8	10.2	1
6.86	8.222742	12.38611	-6.572701	-218.5	-51.7	17.2	1
6.865	1.426374	15.66657	-19.24918	-139.7	-17.6	13.1	1
6.87	8.522928	49.84069	-26.22409	4.8	-62	-3.9	1
6.875	7.62237	42.50477	8.499384	118.3	-81.4	2.3	1
6.88	7.771482	13.08654	9.26064	-106.5	-27	0.2	1
6.885	3.90438	-15.59201	17.90521	-159.2	57	-31.9	1
6.89	5.705496	-14.81899	11.91326	-73.2	-18.7	-25	1
6.895	0.8632801	0.14715	13.00217	3.8	-16.2	-16.1	1
6.9	-4.392918	10.13765	9.5157	57.7	-0.6	-20.4	1
6.905	-6.49422	10.13765	5.446512	51.5	5.8	-16.1	1
6.91	-6.345109	5.785938	6.064542	19.8	17.4	-14.4	1
6.915	-3.115656	5.713344	7.408512	30.2	14.2	-10	1
6.92	-0.18639	6.6708	8.27964	36.7	6.9	-6.6	1
6.925	0.674928	6.892506	7.010226	26.8	6	-5.1	1
6.93	-0.18639	7.74009	6.319602	24.9	3.2	-5.3	1
6.935	-1.612764	8.22078	7.08282	22.9	2.5	-6.8	1
6.94	-2.478006	7.667496	7.698888	16.4	2.3	-7.4	1
6.945	-2.701674	6.782634	7.590978	7.2	2	-6.9	1
6.95	-2.478006	6.745356	7.736166	4.3	1.1	-4.9	1
6.955	-2.252376	6.819912	7.80876	2.8	0.4	-4.2	1
6.96	-1.689282	6.6708	7.953948	0.7	0.4	-2.9	1
6.965	-1.238022	6.451056	7.80876	0	0	-2.6	1
6.97	-1.238022	6.413778	7.80876	-0.8	0.2	-2.3	1
6.975	-1.50093	6.486372	7.626294	-0.4	0.4	-1.1	1
6.98	-1.652004	6.3765	7.663572	-0.8	0	-0.8	1
6.985	-1.575486	6.266628	7.663572	-1.6	-1.1	-0.1	1
6.99	-1.389096	6.413778	7.771482	-1.9	-1.6	0.7	1
6.995	-1.163466	6.3765	7.736166	-2.2	-2	1.1	1
7	-1.04967	6.266628	7.771482	-3.3	-2.7	1.7	1
7.005	-0.9005581	6.22935	7.736166	-2.2	-2.6	1.5	1
7.01	-0.8632801	6.303906	7.736166	-1.4	-2.5	1.4	1
7.015	-0.9005581	6.339222	7.736166	-0.4	-2.1	1.1	1
7.02	-1.04967	6.22935	7.590978	0	-2	0.9	1
7.025	-1.08891	6.119478	7.5537	0.9	-2.6	0.7	1
7.03	-1.08891	6.044922	7.590978	1.6	-2.9	0.8	1
7.035	-0.975114	6.007644	7.518384	3.1	-2.7	0.9	1
7.04	-0.8632801	6.0822	7.5537	5.6	-3.5	0.9	1
7.045	-0.9005581	6.044922	7.5537	6.4	-4	1.7	1
7.05	-0.8260021	6.0822	7.481106	8.6	-4.7	1.6	1
7.055	-0.712206	6.007644	7.518384	11.4	-5.1	0.7	1
7.06	-0.712206	6.303906	7.590978	12.6	-5.4	1.1	1
7.065	-0.674928	6.3765	7.626294	14.6	-5.1	0.3	1
7.07	-0.9005581	6.451056	7.736166	15.6	-4.8	-0.2	1
7.075	-0.9378361	6.708078	7.881354	15.4	-4.9	-0.8	1
7.08	-1.08891	7.00434	7.989264	15.1	-4.7	-1.2	1
7.085	-1.08891	7.335918	8.099136	13.2	-3.7	-1.6	1
7.09	-1.08891	7.224084	7.736166	9.3	-2.5	-1.5	1
7.095	-1.126188	6.745356	7.663572	5.5	-1.8	-1.4	1
7.1	-1.08891	6.598207	7.698888	3.5	-1.4	-1.4	1
7.105	-1.126188	6.598207	7.663572	3.9	-1.6	-1.1	1
7.11	-1.163466	6.6708	7.698888	3.7	-1.4	-0.7	1
7.115	-1.04967	6.598207	7.663572	3.2	-1.3	-0.3	1
7.12	-0.975114	6.560928	7.663572	2.9	-1	-0.2	1
7.125	-1.012392	6.708078	7.698888	2.5	-0.7	-0.7	1
7.13	-1.012392	6.635484	7.626294	2.2	-0.7	-0.7	1
7.135	-1.012392	6.52365	7.5537	1.4	-0.1	-0.4	1
7.14	-0.975114	6.486372	7.590978	1.6	-0.3	-0.9	1
7.145	-1.04967	6.339222	7.663572	0.8	-0.3	-0.7	1
7.15	-0.975114	6.451056	7.5537	1.4	-0.4	-1	1
7.155	-1.04967	6.560928	7.663572	1.8	-0.6	-1.1	1
7.16	-1.08891	6.451056	7.481106	1.6	-0.6	-0.7	1
7.165	-1.200744	6.486372	7.5537	1.8	-0.7	-0.4	1
7.17	-1.200744	6.339222	7.626294	1.9	-0.5	-0.4	1
7.175	-1.200744	6.3765	7.5537	1.9	-0.8	-0.7	1
7.18	-1.238022	6.413778	7.663572	2.1	-1	-0.2	1
7.185	-1.163466	6.413778	7.481106	2.3	-1	-0.1	1
7.19	-1.2753	6.413778	7.590978	2.8	-0.9	-0.1	1
7.195	-1.238022	6.451056	7.5537	2.3	-1.1	0.4	1
7.2	-1.238022	6.486372	7.626294	2.4	-1.6	0.9	1
7.205	-1.238022	6.6708	7.698888	2.3	-1.6	1.3	1
7.21	-1.08891	6.598207	7.590978	2.3	-1.4	1.1	1
7.215	-1.012392	6.708078	7.663572	2.1	-1.6	1.3	1
7.22	-1.012392	6.708078	7.698888	1.4	-1.6	1.4	1
7.225	-0.9378361	6.855228	7.663572	0.9	-1.5	0.9	1
7.23	-0.8632801	6.892506	7.663572	0.7	-1	1.2	1
7.235	-0.8260021	6.6708	7.698888	-0.5	-0.2	0.5	1
7.24	-0.8260021	6.560928	7.663572	-1	0.1	0.3	1
7.245	-0.8260021	6.486372	7.80876	-0.6	0.6	0	1
7.25	-0.8632801	6.451056	7.698888	-0.4	0.7	-0.3	1
7.255	-0.9378361	6.451056	7.663572	0.2	1.1	-0.4	1
7.26	-1.012392	6.451056	7.5537	0.9	1.4	-0.5	1
7.265	-0.9378361	6.451056	7.626294	0.9	1.2	-0.4	1
7.27	-0.9005581	6.486372	7.626294	1.3	0.9	-0.9	1
7.275	-0.975114	6.413778	7.663572	1.8	1	-0.7	1
7.28	-0.975114	6.486372	7.626294	2.3	1.1	-0.8	1
7.285	-1.012392	6.451056	7.590978	3.1	1.5	-0.8	1
7.29	-1.04967	6.52365	7.518384	3.2	1.4	-0.9	1
7.295	-1.04967	6.560928	7.518384	3.3	1.3	-0.9	1
7.3	-0.975114	6.486372	7.626294	3.8	1.3	-0.2	1
7.305	-1.04967	6.52365	7.590978	4.2	0.9	-0.5	1
7.31	-1.200744	6.486372	7.5537	4.4	1.5	0	1
7.315	-1.012392	6.52365	7.698888	5.3	1.6	0	1
7.32	-1.012392	6.598207	7.663572	5.7	1.2	0	1
7.325	-1.163466	6.52365	7.626294	5.8	0.9	0.5	1
7.33	-1.163466	6.560928	7.698888	6.1	0.9	0.2	1
7.335	-1.126188	6.486372	7.626294	6.5	1.1	0.2	1
7.34	-1.08891	6.598207	7.663572	6.7	1	0.8	1
7.345	-1.04967	6.52365	7.590978	7.7	1.1	0.9	1
7.35	-1.126188	6.560928	7.663572	8	1.3	0.6	1
7.355	-0.975114	6.451056	7.626294	9.1	1.6	0.9	1
7.36	-1.012392	6.413778	7.663572	10.3	1.9	1.3	1
7.365	-1.04967	6.413778	7.698888	11.9	2.5	0.7	1
7.37	-0.9378361	6.413778	7.881354	14.3	3.9	1.1	1
7.375	-0.9378361	6.3765	7.953948	16.2	5.5	1.1	1
7.38	-1.012392	6.413778	7.953948	18.4	7.3	1.1	1
7.385	-0.975114	6.3765	8.061858	21.6	9	1.4	1
7.39	-1.012392	6.598207	7.953948	24.5	10.9	1.9	1
7.395	-1.238022	6.745356	8.061858	28.4	13	2	1
7.4	-1.163466	7.076934	8.389512	30.4	13.4	1.8	1
7.405	-1.349856	6.929784	8.389512	31.8	16.7	3.2	1
7.41	-2.627118	5.823216	9.007543	33.8	19.6	4	1
7.415	-1.652004	3.869064	10.02386	42.4	18.1	4.8	1
7.42	-1.2753	2.948886	9.333235	62.9	24.5	10.9	1
7.425	-2.81547	5.122782	9.007543	96	35.1	13	1
7.43	-3.115656	7.814646	10.20632	119.9	32.9	15.5	1
7.435	-2.58984	7.88724	9.370512	118.6	30.9	20.8	1
7.44	-2.326932	6.598207	8.752482	114.9	31.8	23.1	1
7.445	-2.58984	5.234616	9.188046	118.7	30.4	23.2	1
7.45	-2.289654	4.312476	9.5157	126.3	27.2	24.1	1
7.455	-1.95219	4.459626	9.15273	134.6	24.5	25.6	1
7.46	-1.95219	4.534182	9.951264	137.6	23.3	23.1	1
7.465	-3.078378	1.473462	11.55029	121.5	20.4	17.5	1
7.47	-5.893848	-1.879596	10.7498	91.5	17.7	7.7	1
7.475	-7.883317	-2.173896	13.47502	72.8	17.5	-7.8	1
7.48	-8.146224	-1.36359	15.28987	36.9	5.1	-22.6	1
7.485	-7.696926	-2.136618	14.8543	-11.2	-11.6	-36.1	1
7.49	-6.645294	-2.136618	14.27355	-55.3	-26	-46.3	1
7.495	-5.030568	-0.219744	13.98317	-90.5	-38.4	-52.2	1
7.5	-2.740914	2.395602	12.34883	-125.7	-50.9	-54.1	1
7.505	-0.111834	4.86576	10.20632	-167.6	-62.7	-49.4	1
7.51	1.612764	8.293374	7.698888	-199.2	-71	-41.4	1
7.515	2.36421	11.42669	7.300602	-225.6	-79.1	-27.5	1
7.52	2.215098	13.38084	3.123504	-263	-94.1	-13.4	1
7.525	2.701674	13.15913	-0.580752	-278	-96.6	-8.5	1
7.53	7.62237	14.15583	-4.86576	-257.3	-85.8	-6.7	1
7.535	2.478006	10.80081	-13.9459	-176.8	-50.4	-3.2	1
7.54	5.293476	46.48567	-35.48669	11.3	-48.6	-15.2	1
7.545	4.13001	53.23299	-0.616068	175.4	-89	-6.7	1
7.55	6.194034	25.73163	5.048226	-81	-41.6	11.7	1
7.555	1.72656	-10.24753	15.69011	-259.5	59.3	-9	1
7.56	5.705496	-20.86391	11.98586	-127.4	17.5	-26.1	1
7.565	4.3164	-5.491638	13.54761	-36	-35.4	-8.8	1
7.57	0.8260021	6.967062	14.52861	19.3	-8.3	-9.1	1
7.575	-2.478006	8.22078	8.099136	25.3	0.7	-10.4	1
7.58	-4.430196	4.018176	6.972948	3.6	10.5	-11.4	1
7.585	-3.716028	5.30721	6.682572	17.5	11	-9.3	1
7.59	-1.426374	7.630219	7.518384	38.9	5.1	-7.2	1
7.595	-0.41202	6.782634	6.93567	29.1	6	-6	1
7.6	-0.300186	6.782634	6.427512	24.1	6.3	-5.2	1
7.605	-0.63765	7.59294	7.08282	29.4	5.9	-7	1
7.61	-1.538208	7.408512	7.626294	26.3	6.9	-8.7	1
7.615	-2.36421	7.483068	7.698888	20.7	7.2	-9.1	1
7.62	-2.740914	7.999074	7.844076	17.5	7	-9	1
7.625	-2.664396	7.483068	7.771482	9.5	8.1	-7.7	1
7.63	-2.252376	6.745356	7.5537	2.7	8.7	-6.4	1
7.635	-1.875672	6.560928	7.736166	0.4	7.8	-5.6	1
7.64	-1.652004	6.413778	7.626294	0	6.7	-5.1	1
7.645	-1.349856	6.52365	7.663572	-1.3	6.1	-4.2	1
7.65	-1.238022	6.560928	7.663572	-2.2	5.7	-3.2	1
7.655	-1.200744	6.560928	7.736166	-1.8	5.3	-3.5	1
7.66	-1.538208	6.3765	7.408512	-3.9	4.6	-3.5	1
7.665	-1.914912	6.339222	7.590978	-4.6	3.8	-2.5	1
7.67	-1.652004	6.413778	7.736166	-4.4	2.8	-1.9	1
7.675	-1.312578	6.266628	7.663572	-4.6	1.2	-1.1	1
7.68	-1.126188	6.3765	7.698888	-4.3	0.4	-0.1	1
7.685	-1.04967	6.303906	7.698888	-4.5	0	0.3	1
7.69	-1.04967	6.303906	7.590978	-4.2	-0.7	0.8	1
7.695	-1.04967	6.266628	7.663572	-3.9	-1.1	0.8	1
7.7	-0.9378361	6.3765	7.736166	-3.2	-0.7	1.3	1
7.705	-0.9005581	6.22935	7.844076	-3.8	-1.5	0.6	1
7.71	-0.9005581	6.266628	7.844076	-3	-1.8	0.8	1
7.715	-0.8632801	6.22935	7.771482	-1.6	-1.3	0.4	1
7.72	-0.8632801	6.192072	7.663572	-0.5	-0.6	0.4	1
7.725	-0.9005581	6.303906	7.771482	0.8	0	0.2	1
7.73	-0.9005581	6.192072	7.80876	0.9	-0.3	-0.1	1
7.735	-0.9005581	6.413778	7.771482	1.6	-0.4	-0.6	1
7.74	-0.975114	6.598207	7.80876	2.1	0	-1	1
7.745	-1.012392	6.486372	7.771482	2.1	0.8	-0.9	1
7.75	-1.04967	6.52365	7.698888	1.3	1.6	-1.1	1
7.755	-1.04967	6.635484	7.80876	1.1	1.6	-1.1	1
7.76	-0.975114	6.486372	7.736166	-0.3	0.6	-1.7	1
7.765	-0.975114	6.413778	7.626294	-1.2	1	-2.1	1
7.77	-0.975114	6.560928	7.590978	-1.4	1.6	-1.9	1
7.775	-0.8632801	6.560928	7.626294	-2.4	0.7	-2	1
7.78	-0.9005581	6.486372	7.663572	-4.1	0	-2.1	1
7.785	-0.975114	6.3765	7.736166	-4.5	-0.7	-2.5	1
7.79	-1.08891	6.413778	7.590978	-4	-0.4	-2.1	1
7.795	-1.126188	6.6708	7.736166	-3.6	-0.6	-1.9	1
7.8	-1.04967	6.266628	7.44579	-6	-1.8	-2.5	1
7.805	-0.9378361	5.897772	7.663572	-6.1	-2	-2.3	1
7.81	-1.200744	5.93505	7.953948	-4.4	-1.4	-1.2	1
7.815	-1.04967	5.93505	8.099136	-3.7	-1.3	-1.4	1
7.82	-1.08891	5.897772	7.881354	-3.6	-1.7	-1.1	1
7.825	-1.163466	6.044922	7.736166	-1.8	-1.6	-0.9	1
7.83	-1.200744	6.154794	7.626294	-0.7	-1.5	-0.9	1
7.835	-1.04967	6.154794	7.736166	0.7	-1.4	-0.7	1
7.84	-0.975114	6.044922	7.844076	1.1	-1.4	-0.4	1
7.845	-1.08891	6.0822	7.844076	2.3	-1.4	-1.1	1
7.85	-1.2753	6.266628	7.698888	4.4	-1.2	-0.9	1
7.855	-1.312578	6.52365	7.736166	5.1	-1	-1.1	1
7.86	-1.312578	6.598207	7.80876	4.9	-0.8	-0.9	1
7.865	-1.163466	6.598207	7.736166	4.6	-1.3	-1	1
7.87	-1.200744	6.451056	7.663572	3.2	-1.4	-1	1
7.875	-1.238022	6.413778	7.736166	2.4	-1	-0.9	1
7.88	-1.200744	6.339222	7.771482	1.4	-1.3	-1.1	1
7.885	-1.163466	6.339222	7.844076	1	-1.2	-0.6	1
7.89	-1.08891	6.3765	7.771482	1.6	-1.4	-0.7	1
7.895	-1.04967	6.413778	7.844076	1.8	-1.3	-0.9	1
7.9	-1.126188	6.413778	7.771482	1.5	-0.9	-0.9	1
7.905	-1.126188	6.413778	7.80876	0.6	-0.7	-1.4	1
7.91	-1.126188	6.303906	7.844076	0.5	-0.5	-1.4	1
7.915	-1.08891	6.339222	7.80876	0.7	-0.6	-1.2	1
7.92	-1.04967	6.339222	7.771482	0.9	-0.7	-1.3	1
7.925	-1.012392	6.303906	7.80876	1.6	-0.8	-0.7	1
7.93	-1.012392	6.3765	7.771482	1.8	-0.9	-0.8	1
7.935	-1.08891	6.339222	7.736166	1.8	-0.9	-0.8	1
7.94	-1.163466	6.266628	7.736166	2.3	-0.9	-0.8	1
7.945	-1.163466	6.266628	7.698888	2.3	-1.1	-0.8	1
7.95	-1.08891	6.192072	7.698888	3	-1.1	-0.4	1
7.955	-1.126188	6.192072	7.663572	3.5	-1.2	-0.2	1
7.96	-1.08891	6.007644	7.844076	4.1	-1.2	0.1	1
7.965	-1.163466	6.044922	7.736166	5.6	-1.6	0	1
7.97	-1.200744	6.119478	7.771482	6.2	-1.4	0	1
7.975	-1.2753	6.451056	7.771482	7	-1.3	-0.4	1
7.98	-1.349856	6.598207	7.626294	7.5	-1.7	0	1
7.985	-1.2753	6.6708	7.663572	7	-2	0.5	1
7.99	-1.238022	6.6708	7.881354	5.5	-1.9	0.9	1
7.995	-1.312578	6.745356	7.80876	4.2	-1.8	1.2	1
8	-1.2753	6.6708	7.80876	2.9	-1.5	0.7	1
8.005	-1.163466	6.6708	7.698888	1.4	-1.2	0.2	1
8.01	-1.08891	6.486372	7.771482	0.4	-1.1	0.2	1
8.015	-1.08891	6.451056	7.698888	0.4	-1.1	0.1	1
8.02	-1.08891	6.413778	7.698888	0.5	-1.1	0.7	1
8.025	-1.163466	6.339222	7.698888	0.2	-0.7	0.6	1
8.03	-1.04967	6.339222	7.663572	0.9	-0.7	1.1	1
8.035	-1.012392	6.339222	7.698888	0.8	-1.3	0.8	1
8.04	-0.975114	6.303906	7.844076	0.2	-0.9	0.6	1
8.045	-1.04967	6.339222	7.698888	1.1	-1	0.9	1
8.05	-1.04967	6.3765	7.771482	1.9	-1	0.5	1
8.055	-0.975114	6.266628	7.771482	1.7	-0.9	0.5	1
8.06	-1.012392	6.266628	7.771482	2.9	-0.7	0.5	1
8.065	-1.04967	6.22935	7.736166	3.4	-0.2	0.2	1
8.07	-1.04967	6.266628	7.663572	4.2	-0.5	0.1	1
8.075	-1.163466	6.192072	7.736166	4.6	-0.4	0.2	1
8.08	-1.200744	6.119478	7.698888	4.9	-0.5	0.3	1
8.085	-1.126188	6.119478	7.698888	6.5	0	-0.4	1
8.09	-1.04967	6.0822	7.80876	8.5	0.2	-0.3	1
8.095	-1.08891	5.93505	7.771482	10.2	0.2	-0.7	1
8.1	-1.126188	5.970366	7.80876	12.2	0.7	-1.1	1
8.105	-1.08891	6.044922	7.953948	14.8	1.1	-1	1
8.11	-1.012392	5.970366	7.881354	16.7	1.4	-0.4	1
8.115	-1.08891	5.823216	7.989264	18.9	2	-0.4	1
8.12	-1.238022	5.93505	7.989264	22	2.4	-0.4	1
8.125	-1.463652	5.860494	8.099136	25.3	3.1	0.4	1
8.13	-1.463652	5.897772	8.134453	28.5	4.6	1.8	1
8.135	-1.538208	6.119478	8.462107	32.3	4.9	2.1	1
8.14	-1.463652	6.560928	8.5347	35.9	6.1	3.4	1
8.145	-1.463652	6.745356	8.717166	40.6	8.1	5.6	1
8.15	-1.72656	6.598207	8.607294	42.4	9.1	8.7	1
8.155	-2.215098	7.039656	8.462107	46.6	10.6	10.8	1
8.16	-2.438766	8.108947	8.679889	53.1	13	12.1	1
8.165	-2.927304	8.440524	8.934948	52.5	12.3	11.9	1
8.17	-3.078378	4.606776	10.64189	47.1	11.2	12.3	1
8.175	-1.463652	-0.109872	9.042858	52.9	13.8	11.4	1
8.18	-2.17782	1.473462	8.207047	96.7	28.1	15.1	1
8.185	-2.778192	6.413778	9.806076	145.6	37	17	1
8.19	-2.58984	8.477802	10.56929	158.9	39.6	19.9	1
8.195	-2.552562	7.335918	9.843354	145.1	37.2	22.4	1
8.2	-2.515284	4.938354	9.843354	138.9	31.9	23.8	1
8.205	-2.36421	1.989468	10.71448	139.3	31.3	23.1	1
8.21	-4.392918	-0.035316	11.51302	137.9	36.3	21.9	1
8.215	-7.62237	-0.625878	13.6928	135.9	44.6	16	1
8.22	-10.5124	-1.879596	15.6548	120.2	46.5	3	1
8.225	-12.76477	-3.574764	16.23555	90.4	37.7	-9.8	1
8.23	-14.60513	-4.71861	16.34346	58.7	24.9	-26.2	1
8.235	-14.3795	-5.344488	16.67111	29.5	7	-42.4	1
8.24	-12.76477	-5.234616	16.38074	0.2	-12.9	-56.4	1
8.245	-10.17493	-3.906342	16.45333	-29	-31.6	-65.7	1
8.25	-7.020036	-2.211174	16.63384	-55	-49.1	-71.8	1
8.255	-3.45312	-0.773028	16.16296	-93	-63.9	-70.2	1
8.26	-0.037278	1.141884	15.43702	-122.4	-67.9	-64.2	1
8.265	2.401488	3.390336	14.6738	-148.8	-64.1	-54.3	1
8.27	3.415842	4.791204	13.21996	-177.4	-60.1	-38.7	1
8.275	4.693104	6.52365	11.29523	-207.4	-56.4	-19.6	1
8.28	4.204566	7.039656	9.551017	-235.9	-49.7	6.7	1
8.285	4.76766	8.36793	6.863076	-250.1	-40.8	23.7	1
8.29	4.579308	9.656964	4.793166	-244.6	-26.9	37.6	1
8.295	1.763838	-0.2943	-0.508158	-212.5	-1.8	44.3	1
8.3	2.664396	29.63797	-26.58706	-136.9	16	33.1	1
8.305	1.2753	56.10732	-18.123	30.2	-33.3	46.3	1
8.31	10.96366	56.40162	-29.85575	51.1	-52.3	53.6	1
8.315	14.45602	41.98876	-14.31083	-25.2	-32.7	16	1
8.32	14.23039	21.30732	-5.991948	-67.7	18.2	11.9	1
8.325	19.48659	8.036352	8.27964	-20.4	-5	-11.4	1
8.33	10.24949	-1.289034	10.85967	-54.4	-1.6	-18.8	1
8.335	3.341286	-3.02148	10.85967	-54.5	1.5	-27	1
8.34	-1.2753	2.136618	10.60461	-38.9	-7	-18.5	1
8.345	-5.556384	5.785938	9.188046	-22.4	-12.1	-11.5	1
8.35	-9.086022	7.59294	7.518384	-10.7	-6.9	-10.1	1
8.355	-7.883317	6.708078	8.061858	-1.1	-1	-10.8	1
8.36	-4.167288	5.713344	8.17173	3.9	0.9	-9.8	1
8.365	-0.749484	5.750622	7.91667	7.8	1.5	-6.5	1
8.37	0.749484	6.782634	7.881354	7.6	0.6	-3.3	1
8.375	0.41202	7.261362	7.518384	4.6	1	-3.7	1
8.38	-0.7867621	7.114213	7.010226	1.6	1.7	-6.1	1
8.385	-1.652004	7.15149	7.263324	0.3	2	-9.4	1
8.39	-1.914912	7.114213	7.663572	-0.7	2.8	-10.7	1
8.395	-1.95219	6.708078	7.91667	-3	2.8	-10.5	1
8.4	-1.989468	6.119478	8.17173	-5	3.5	-8.7	1
8.405	-2.026746	5.860494	8.207047	-4.2	2.9	-7	1
8.41	-1.838394	5.93505	8.134453	-2.3	2.8	-5.8	1
8.415	-1.538208	6.119478	7.91667	-0.9	2.8	-4.5	1
8.42	-1.349856	6.303906	7.771482	-0.2	2	-3.4	1
8.425	-1.349856	6.52365	7.663572	0.2	1.8	-3.1	1
8.43	-1.50093	6.52365	7.626294	-0.5	1.8	-2.8	1
8.435	-1.689282	6.339222	7.626294	-1.1	1.1	-1.8	1
8.44	-1.838394	6.22935	7.771482	-1.1	0.7	-0.9	1
8.445	-1.652004	6.119478	7.771482	-1	0	0	1
8.45	-1.312578	6.044922	7.91667	0.2	-0.8	1.1	1
8.455	-1.08891	6.007644	7.91667	1.3	-1.4	1.4	1
8.46	-1.012392	6.119478	7.881354	1.9	-1.5	1.7	1
8.465	-1.163466	6.154794	7.80876	2.9	-1	2.1	1
8.47	-1.312578	6.154794	7.663572	4.1	-1.1	1.8	1
8.475	-1.2753	6.0822	7.626294	4.6	-1.5	2.3	1
8.48	-1.238022	6.044922	7.771482	5.3	-1.9	2.1	1
8.485	-1.163466	6.119478	7.80876	6.2	-1.7	2.3	1
8.49	-1.163466	6.22935	7.771482	6.9	-2	2.5	1
8.495	-1.163466	6.192072	7.698888	6.6	-2.3	3.2	1
8.5	-1.126188	6.266628	7.698888	6.6	-2.7	3.4	1
8.505	-1.163466	6.451056	7.626294	6.3	-3.2	3.5	1
8.51	-1.126188	6.560928	7.698888	6	-3.9	3.6	1
8.515	-1.126188	6.52365	7.663572	5.1	-3.9	3.7	1
8.52	-1.126188	6.451056	7.626294	3.9	-4.4	4.3	1
8.525	-1.163466	6.266628	7.736166	3.7	-5	4.2	1
8.53	-1.04967	6.22935	7.736166	3.5	-5.3	4.1	1
8.535	-1.012392	6.22935	7.80876	4.1	-5.2	4.4	1
8.54	-1.04967	6.266628	7.698888	4.8	-5	3.9	1
8.545	-1.012392	6.154794	7.698888	6.8	-5.3	3.9	1
8.55	-1.08891	6.192072	7.481106	6.5	-5.3	3.8	1
8.555	-0.975114	6.0822	7.663572	6.7	-5.9	3.9	1
8.56	-1.08891	6.044922	7.698888	7.7	-6.4	4.4	1
8.565	-0.975114	6.044922	7.771482	8.6	-6.7	4.5	1
8.57	-1.04967	6.192072	7.626294	9.3	-7.1	4.6	1
8.575	-1.126188	6.119478	7.771482	11.4	-7.7	4.9	1
8.58	-1.012392	6.266628	7.663572	11.5	-8.4	5.6	1
8.585	-0.9378361	6.22935	7.91667	12.2	-8.7	5.6	1
8.59	-1.04967	6.3765	7.663572	12.3	-8.4	5.3	1
8.595	-1.126188	6.52365	7.989264	13.6	-8.1	4.4	1
8.6	-1.312578	7.076934	7.989264	13	-7.2	4.3	1
8.605	-1.238022	7.408512	8.207047	11.9	-5.9	4.4	1
8.61	-1.126188	7.15149	7.80876	7.9	-4.7	3.4	1
8.615	-0.9005581	6.855228	7.663572	4.8	-3.2	2.6	1
8.62	-0.8260021	6.855228	7.881354	3.6	-1.8	1.5	1
8.625	-0.975114	6.708078	7.736166	3	-1.4	1.4	1
8.63	-1.08891	6.635484	7.771482	2.5	-0.6	0.8	1
8.635	-1.012392	6.52365	7.844076	2.1	-0.3	0.7	1
8.64	-0.9005581	6.413778	7.771482	2	0.2	0.7	1
8.645	-0.9005581	6.52365	7.80876	1.8	0.4	0.4	1
8.65	-0.975114	6.451056	7.771482	1.8	0.4	0.2	1
8.655	-0.975114	6.560928	7.663572	1.7	0.4	0.3	1
8.66	-0.9378361	6.451056	7.698888	1.7	0.2	0.3	1
8.665	-1.012392	6.451056	7.626294	0.8	0.2	0	1
8.67	-1.012392	6.52365	7.5537	0.5	0.1	0	1
8.675	-1.04967	6.598207	7.626294	0.1	0.4	0.4	1
8.68	-1.012392	6.486372	7.590978	-0.1	0.4	0	1
8.685	-0.9378361	6.486372	7.5537	0.2	0	0	1
8.69	-0.9378361	6.3765	7.626294	0	0	0.5	1
8.695	-1.012392	6.486372	7.698888	0.4	0	0.2	1
8.7	-1.04967	6.451056	7.663572	0.4	-0.2	0.2	1
8.705	-0.975114	6.486372	7.5537	0.2	-0.5	0.1	1
8.71	-0.975114	6.486372	7.663572	0	-0.5	0.1	1
8.715	-0.975114	6.451056	7.663572	0	-0.9	0.4	1
8.72	-1.012392	6.3765	7.698888	-0.2	-0.8	0.1	1
8.725	-1.04967	6.3765	7.698888	0.2	-1.1	0.5	1
8.73	-1.04967	6.486372	7.844076	0.4	-1.3	0.8	1
8.735	-1.08891	6.266628	7.44579	-0.5	-1.7	0.7	1
8.74	-1.08891	6.52365	7.771482	1.1	-1.6	1.6	1
8.745	-0.975114	6.745356	7.663572	0.7	-1.8	1.6	1
8.75	-0.975114	6.303906	7.80876	0.9	-1.8	0.7	1
8.755	-1.04967	6.451056	7.5537	0.3	-1.4	1.3	1
8.76	-0.9378361	6.635484	7.844076	1.4	-1.4	1.7	1
8.765	-0.8632801	6.52365	7.590978	0.6	-1.1	1.3	1
8.77	-0.9378361	6.486372	7.736166	0.7	-1.1	1.7	1
8.775	-0.9378361	6.486372	7.771482	1	-0.9	1.2	1
8.78	-0.9378361	6.486372	7.771482	0.7	-0.8	1	1
8.785	-0.9378361	6.560928	7.771482	1	-0.4	1.1	1
8.79	-0.9378361	6.560928	7.590978	1.1	0	0.6	1
8.795	-0.975114	6.52365	7.626294	0.8	0	0.2	1
8.8	-0.975114	6.598207	7.663572	0.7	0	0	1
8.805	-0.9378361	6.486372	7.663572	0.7	0	0	1
8.81	-0.9378361	6.560928	7.663572	0.5	0.2	0	1
8.815	-0.975114	6.52365	7.626294	0.2	0	-0.2	1
8.82	-1.012392	6.560928	7.663572	0.1	0.2	-0.2	1
8.825	-0.9378361	6.486372	7.698888	0	0	-0.6	1
8.83	-1.012392	6.486372	7.626294	0.2	0	-0.9	1
8.835	-1.04967	6.3765	7.663572	0	-0.1	-0.4	1
8.84	-0.975114	6.413778	7.626294	0.4	0.1	-0.4	1
8.845	-0.9378361	6.451056	7.663572	0.2	0	0	1
8.85	-1.012392	6.451056	7.626294	0.2	-0.1	-0.9	1
8.855	-1.012392	6.3765	7.698888	0.3	-0.2	-0.7	1
8.86	-0.975114	6.3765	7.771482	0.5	0	-0.3	1
8.865	-1.012392	6.339222	7.698888	0.9	-0.1	0.2	1
8.87	-0.975114	6.413778	7.771482	0.7	0	0.2	1
8.875	-0.975114	6.451056	7.626294	0.8	0	0	1
8.88	-1.012392	6.486372	7.698888	1.1	0	0	1
8.885	-1.012392	6.52365	7.626294	0.8	-0.3	0.2	1
8.89	-1.012392	6.598207	7.736166	1.1	-0.2	0.4	1
8.895	-0.9378361	6.598207	7.736166	1.1	0	0.3	1
8.9	-0.975114	6.598207	7.626294	0.3	0.2	0.2	1
8.905	-0.9378361	6.560928	7.626294	0	0.4	-0.2	1
8.91	-0.9378361	6.486372	7.663572	-0.3	0.3	-0.3	1
8.915	-0.975114	6.486372	7.590978	-0.2	0	0	1
8.92	-0.975114	6.486372	7.698888	-0.4	0	-0.4	1
8.925	-0.975114	6.486372	7.5537	-0.9	0.2	-0.1	1
8.93	-0.9005581	6.52365	7.626294	-0.7	0.3	0	1
8.935	-0.9005581	6.486372	7.626294	-0.9	0.2	-0.3	1
8.94	-0.9378361	6.486372	7.626294	-0.9	0.1	-0.7	1
8.945	-0.9005581	6.413778	7.590978	-1.3	0.1	-0.9	1
8.95	-1.012392	6.486372	7.5537	-1.4	0	-1.1	1
8.955	-0.9378361	6.413778	7.626294	-1.4	0	-1.1	1
8.96	-0.9378361	6.451056	7.698888	-1.5	0	-1.3	1
8.965	-0.9378361	6.3765	7.626294	-1.2	-0.2	-1.5	1
8.97	-0.9378361	6.413778	7.590978	-0.7	-0.2	-1.4	1
8.975	-0.9378361	6.413778	7.736166	-0.7	-0.5	-1.1	1
8.98	-1.012392	6.413778	7.698888	-0.5	-0.6	-1.5	1
8.985	-1.012392	6.3765	7.663572	0	-0.7	-2.1	1
8.99	-0.975114	6.486372	7.698888	0.4	-0.5	-1.4	1
8.995	-1.04967	6.413778	7.771482	0.6	-0.8	-1.1	1
9	-1.04967	6.560928	7.590978	0.1	-0.8	-0.5	1
9.005	-1.04967	6.560928	7.80876	0.5	-0.3	-0.5	1
9.01	-1.08891	6.413778	7.626294	-0.3	-0.1	-0.4	1
9.015	-1.012392	6.451056	7.698888	0.5	-0.3	-0.4	1
9.02	-0.975114	6.451056	7.736166	0.7	-0.1	-0.4	1
9.025	-1.012392	6.3765	7.626294	0.9	-0.4	0	1
9.03	-1.04967	6.451056	7.736166	1.7	-0.7	-0.2	1
9.035	-1.04967	6.413778	7.698888	1.6	-0.8	0	1
9.04	-1.012392	6.451056	7.698888	1.6	-0.8	0	1
9.045	-1.04967	6.339222	7.844076	1.9	-1.3	0	1
9.05	-1.126188	6.413778	7.663572	1.9	-0.7	0.5	1
9.055	-1.126188	6.451056	7.736166	3.2	-0.7	0.5	1
9.06	-0.975114	6.560928	7.698888	3.2	-0.7	0.3	1
9.065	-1.200744	6.0822	7.626294	0.9	-0.8	0.2	1
9.07	-1.08891	6.52365	7.771482	2.7	-1	0.7	1
9.075	-1.126188	6.52365	7.736166	3.1	-0.9	0.7	1
9.08	-1.126188	6.303906	7.590978	1.6	-1.3	0.8	1
9.085	-1.126188	6.486372	7.698888	3	-1.3	2	1
9.09	-1.163466	6.451056	7.626294	2.6	-0.7	1.6	1
9.095	-1.08891	6.3765	7.663572	2.7	-1.4	1.2	1
9.1	-1.08891	6.52365	7.736166	3.5	-1.2	1.6	1
9.105	-1.04967	6.52365	7.698888	4	-1.4	1.6	1
9.11	-1.08891	6.486372	7.663572	3.2	-0.9	2.1	1
9.115	-1.04967	6.52365	7.663572	3.9	-1.1	1.9	1
9.12	-1.012392	6.3765	7.80876	4.3	-0.9	2	1
9.125	-1.012392	6.451056	7.736166	4.8	-0.7	2.2	1
9.13	-1.04967	6.52365	7.698888	5.3	-0.4	2	1
9.135	-1.08891	6.192072	7.881354	5.5	-0.2	1.6	1
9.14	-1.200744	6.451056	7.736166	5.5	0	2	1
9.145	-1.200744	6.451056	7.663572	6	-0.2	2.9	1
9.15	-1.238022	6.598207	7.590978	5.6	-0.3	2.3	1
9.155	-1.200744	6.451056	7.698888	5.8	-0.9	2.8	1
9.16	-1.163466	6.560928	7.5537	4.8	-0.7	3.4	1
9.165	-0.9005581	6.6708	7.5537	4.9	-1.4	3.7	1
9.17	-0.674928	6.708078	7.373196	2.8	-1.6	3.9	1
9.175	-0.523854	6.819912	7.44579	2.8	-1.4	3.1	1
9.18	-0.523854	6.598207	7.518384	3.2	-1.5	2.1	1
9.185	-0.563094	6.560928	7.518384	1.9	-1.4	2	1
9.19	-0.712206	6.635484	7.626294	2.2	-1.3	2.3	1
9.195	-0.674928	6.560928	7.5537	2.1	-1.2	1.6	1
9.2	-0.674928	6.560928	7.663572	1.8	-0.9	1.6	1
9.205	-0.749484	6.560928	7.626294	2.1	-0.3	1.3	1
9.21	-0.712206	6.598207	7.626294	2.2	-0.3	0.9	1
9.215	-0.8260021	6.635484	7.5537	2.3	-0.4	0.5	1
9.22	-0.8632801	6.635484	7.590978	2.1	-0.1	0.3	1
9.225	-0.7867621	6.6708	7.590978	1.8	-0.6	0	1
9.23	-0.8632801	6.635484	7.590978	1.5	-0.2	0	1
9.235	-0.9378361	6.598207	7.5537	1.2	-0.1	-0.5	1
9.24	-0.9378361	6.560928	7.590978	1.3	-0.1	-0.7	1
9.245	-0.9378361	6.6708	7.518384	1.1	0	-0.4	1
9.25	-0.975114	6.560928	7.626294	0.7	0	-0.2	1
9.255	-0.9378361	6.52365	7.590978	0.5	0.4	-0.7	1
9.26	-1.012392	6.560928	7.698888	-0.2	0.2	-0.5	1
9.265	-0.9378361	6.486372	7.626294	-0.4	0	-0.8	1
9.27	-0.975114	6.560928	7.626294	-0.4	-0.2	-0.5	1
9.275	-0.9378361	6.598207	7.5537	-0.4	-0.4	0	1
9.28	-0.9005581	6.560928	7.5537	-0.4	-0.7	0	1
9.285	-0.9378361	6.560928	7.626294	-0.7	-0.7	-0.1	1
9.29	-0.975114	6.598207	7.44579	-1.4	-0.6	-0.2	1
9.295	-1.012392	6.560928	7.80876	-1.3	-0.7	-0.7	1
9.3	-0.9005581	6.52365	7.590978	-0.9	-0.5	-0.3	1
9.305	-0.975114	6.52365	7.590978	-1	-0.8	-0.4	1
9.31	-0.9005581	6.560928	7.626294	-0.7	-0.9	0	1
9.315	-0.9005581	6.560928	7.518384	-0.9	-1.1	-0.4	1
9.32	-0.975114	6.598207	7.80876	-0.8	-1	-0.6	1
9.325	-0.975114	6.560928	7.590978	-0.9	-0.9	-0.6	1
9.33	-0.8632801	6.451056	7.626294	-0.9	-1	-0.4	1
9.335	-0.9005581	6.560928	7.698888	-0.7	-1	-0.1	1
9.34	-0.8632801	6.560928	7.518384	-0.7	-0.9	-0.2	1
9.345	-0.9378361	6.52365	7.881354	-0.7	-0.9	-0.4	1
9.35	-0.9005581	6.486372	7.590978	-0.2	-0.7	0	1
9.355	-0.9378361	6.413778	7.590978	-0.1	-0.4	-0.4	1
9.36	-0.8632801	6.486372	7.698888	0.4	-0.3	-0.2	1
9.365	-0.8632801	6.486372	7.626294	0	-0.6	-0.2	1
9.37	-0.975114	6.486372	7.736166	0	-0.5	-0.3	1
9.375	-0.975114	6.486372	7.663572	0.1	-0.5	-0.5	1
9.38	-1.012392	6.451056	7.698888	0.2	-0.2	-0.5	1
9.385	-1.012392	6.486372	7.663572	0.9	-0.7	0	1
9.39	-1.126188	6.486372	7.663572	1.1	-0.4	-0.2	1
9.395	-1.08891	6.486372	7.736166	1.6	-0.6	0	1
9.4	-1.04967	6.486372	7.663572	2	-0.3	-0.1	1
9.405	-1.04967	6.486372	7.771482	2.1	-0.2	0	1
9.41	-1.012392	6.560928	7.626294	1.8	0	0.1	1
9.415	-1.08891	6.708078	7.663572	1.9	0	0.2	1
9.42	-1.012392	6.6708	7.698888	1.6	0.4	0.4	1
9.425	-1.012392	6.6708	7.663572	1.1	0.8	0.2	1
9.43	-0.975114	6.635484	7.590978	0.9	0.7	0	1
9.435	-0.9378361	6.708078	7.5537	0.4	1.1	0	1
9.44	-0.9005581	6.598207	7.5537	-0.4	0.9	-0.1	1
9.445	-0.9005581	6.560928	7.5537	-0.3	1.1	0	1
9.45	-0.9378361	6.52365	7.5537	0.1	1.1	-0.2	1
9.455	-0.9005581	6.52365	7.626294	-0.5	1.1	0	1
9.46	-0.8632801	6.451056	7.626294	-0.7	1	-0.5	1
9.465	-0.9005581	6.52365	7.5537	-0.7	0.7	-0.4	1
9.47	-0.9005581	6.560928	7.590978	-0.8	0.7	-0.4	1
9.475	-0.9005581	6.52365	7.626294	-0.7	0.4	-0.5	1
9.48	-0.9378361	6.486372	7.590978	-0.8	0	-0.2	1
9.485	-1.012392	6.598207	7.5537	-0.4	0.1	0	1
9.49	-1.04967	6.560928	7.5537	-0.6	-0.2	0.2	1
9.495	-1.04967	6.560928	7.626294	-0.7	-0.4	-0.2	1
9.5	-1.012392	6.560928	7.590978	-0.3	-0.6	0	1
9.505	-1.012392	6.560928	7.5537	-0.7	-0.7	0	1
9.51	-0.975114	6.52365	7.663572	-1	-1.1	0	1
9.515	-0.9378361	6.598207	7.5537	-1.2	-1.1	-0.1	1
9.52	-0.8632801	6.451056	7.590978	-1.4	-1.2	0.2	1
9.525	-0.9005581	6.52365	7.663572	-1.3	-1.1	0	1
9.53	-0.9005581	6.560928	7.663572	-1.1	-1.3	-0.1	1
9.535	-0.9005581	6.560928	7.663572	-1.4	-1.3	0.1	1
9.54	-0.9005581	6.486372	7.663572	-1.6	-1.3	0.3	1
9.545	-0.9005581	6.451056	7.626294	-1.3	-1.4	0	1
9.55	-0.8632801	6.560928	7.663572	-0.9	-1.3	-0.2	1
9.555	-0.8632801	6.451056	7.590978	-1.4	-1.5	0	1
9.56	-0.8260021	6.486372	7.44579	-1.2	-1.6	0.1	1
9.565	-0.8632801	6.486372	7.698888	-1.5	-1.7	0	1
9.57	-0.7867621	6.413778	7.5537	-0.6	-1.8	-0.2	1
9.575	-0.7867621	6.3765	7.80876	-0.5	-1.9	-0.2	1
9.58	-0.674928	6.339222	7.626294	0	-1.8	-0.1	1
9.585	-0.674928	6.3765	7.626294	0.7	-2.5	-0.4	1
9.59	-0.600372	6.52365	7.698888	2.5	-2.3	-2.3	1
9.595	-0.749484	6.0822	7.518384	1.4	-2.2	-2	1
9.6	-0.9005581	6.560928	7.698888	3.5	-0.6	-1.1	1
9.605	-0.8260021	6.486372	7.91667	4.5	-0.6	-1.4	1
9.61	-0.9378361	6.303906	7.518384	3.3	-0.4	-1.2	1
9.615	-1.04967	6.486372	7.663572	5.4	-0.1	-1.8	1
9.62	-1.04967	6.6708	7.663572	6.3	0	-2.1	1
9.625	-1.126188	6.303906	7.771482	6.2	-0.2	-2.3	1
9.63	-1.126188	6.486372	7.626294	6	0.8	-1.5	1
9.635	-1.126188	6.6708	7.663572	7.3	1.2	-1.1	1
9.64	-1.2753	6.560928	7.590978	7.2	1.1	-1.6	1
9.645	-1.349856	6.486372	7.736166	7.5	1.1	-1	1
9.65	-1.463652	6.745356	7.736166	8.5	1.5	-0.7	1
9.655	-1.426374	6.22935	7.91667	8.8	1.1	-0.3	1
9.66	-1.463652	6.413778	7.736166	8	2.3	0.7	1
9.665	-1.463652	6.782634	7.736166	9.2	2.4	1.1	1
9.67	-1.2753	6.451056	7.698888	9	2.1	1.2	1
9.675	-1.238022	6.52365	7.408512	8.9	2.3	1.8	1
9.68	-1.163466	6.708078	7.736166	8.9	2.1	2.4	1
9.685	-0.9378361	6.708078	7.663572	9.3	2.7	2.3	1
9.69	-0.8260021	6.451056	7.663572	10.5	2.3	1.8	1
9.695	-0.749484	6.52365	7.626294	10.3	3.5	2.4	1
9.7	-0.674928	6.635484	7.736166	12.3	4.4	2	1
9.705	-0.8260021	6.560928	7.663572	13.3	5.3	2	1
9.71	-1.012392	6.560928	7.771482	14	5.7	1.6	1
9.715	-1.126188	6.598207	7.80876	13.7	6	1	1
9.72	-1.163466	6.560928	7.844076	13.7	6.3	1	1
9.725	-1.349856	6.598207	7.626294	12.6	5.3	1.7	1
9.73	-1.126188	6.967062	7.408512	13	4	3	1
9.735	-1.08891	7.076934	6.82776	9.9	1.9	2.8	1
9.74	-0.7867621	7.224084	6.93567	8.1	0.1	1.9	1
9.745	-0.674928	6.892506	6.755166	4.1	0	2.4	1
9.75	-0.712206	7.076934	6.755166	1.6	-0.2	3.1	1
9.755	-0.674928	7.186806	6.972948	1	-1.6	2.1	1
9.76	-0.7867621	6.967062	7.045542	-2.5	-2.8	1.8	1
9.765	-0.7867621	6.929784	7.263324	-4.3	-3.4	2.3	1
9.77	-0.749484	6.892506	7.408512	-5.4	-4.4	0.7	1
9.775	-0.7867621	6.6708	7.300602	-6.5	-4.9	0.5	1
9.78	-0.8632801	6.819912	7.518384	-6.5	-4.9	1.4	1
9.785	-0.600372	6.6708	7.5537	-6.8	-5.4	0	1
9.79	-0.674928	6.635484	7.518384	-7	-4.6	0.2	1
9.795	-0.600372	6.635484	7.663572	-6.8	-3.7	0	1
9.8	-0.523854	6.635484	7.663572	-6.5	-3.7	-0.6	1
9.805	-0.563094	6.560928	7.698888	-5.5	-2.8	-0.6	1
9.81	-0.563094	6.52365	7.698888	-4.2	-2.2	-0.9	1
9.815	-0.674928	6.52365	7.663572	-3.5	-1.8	-1.3	1
9.82	-0.712206	6.52365	7.736166	-2.5	-1.4	-1.7	1
9.825	-0.749484	6.560928	7.626294	-2.3	-1.3	-1.4	1
9.83	-0.749484	6.598207	7.481106	-1.5	-0.7	-2.1	1
9.835	-0.749484	6.560928	7.590978	-1.2	-0.4	-2.3	1
9.84	-0.9005581	6.560928	7.518384	-0.9	0	-2.1	1
9.845	-0.9378361	6.560928	7.663572	-0.2	0	-2.6	1
9.85	-1.04967	6.6708	7.590978	0.4	0	-2.7	1
9.855	-1.04967	6.598207	7.518384	0.6	0	-2.1	1
9.86	-1.08891	6.6708	7.5537	0.6	0.4	-2.3	1
9.865	-1.126188	6.6708	7.5537	0	0.3	-2.6	1
9.87	-1.2753	6.6708	7.626294	-0.3	0.2	-2.5	1
9.875	-1.312578	6.745356	7.626294	-0.4	0.4	-1.5	1
9.88	-1.2753	6.708078	7.518384	-1.7	0	-0.7	1
9.885	-1.200744	6.745356	7.408512	-2.5	-0.5	-0.5	1
9.89	-1.08891	6.782634	7.408512	-2.9	-1.1	-0.2	1
9.895	-1.08891	6.745356	7.481106	-4	-1.6	-0.1	1
9.9	-1.04967	6.745356	7.408512	-4.5	-1.8	0.4	1
9.905	-0.975114	6.782634	7.44579	-5.5	-2.2	0.1	1
9.91	-0.9005581	6.745356	7.408512	-6.5	-2.8	0.3	1
9.915	-0.8632801	6.745356	7.481106	-7.2	-3.2	0	1
9.92	-0.8632801	6.598207	7.408512	-8	-3.5	-0.3	1
9.925	-0.9378361	6.635484	7.5537	-8.4	-3.4	-0.4	1
9.93	-0.9378361	6.560928	7.481106	-8.5	-3.9	-0.4	1
9.935	-0.9005581	6.486372	7.590978	-8.4	-3.9	-0.2	1
9.94	-0.9378361	6.451056	7.698888	-8	-3.2	-0.5	1
9.945	-0.9005581	6.413778	7.626294	-7.2	-3.2	-0.6	1
9.95	-0.9378361	6.413778	7.80876	-6.2	-2.6	-1.2	1
9.955	-0.9005581	6.413778	7.698888	-5.3	-2.3	-1.1	1
9.96	-0.7867621	6.52365	7.626294	-4.4	-1.6	-0.5	1
9.965	-0.7867621	6.598207	7.698888	-3.6	-1.8	-1.3	1
9.97	-0.8260021	6.52365	7.44579	-3.7	-2.1	-1.3	1
9.975	-0.7867621	6.52365	7.590978	-3	-1.6	-1.6	1
9.98	-0.8260021	6.52365	7.626294	-2.1	-1.3	-1.6	1
9.985	-0.8632801	6.413778	7.590978	-1.7	-1.3	-1.8	1
9.99	-0.9005581	6.598207	7.590978	-2.1	-1.1	-2.3	1
[truncated: 12,663 more rows]
