# Supplementary material for: Real-Time Detection of Freezing Motions in Parkinson's Patients for Adaptive Gait Phase Synchronous Cueing
Source: Front Neurol. 2021 Dec 6;12:720516. doi: 10.3389/fneur.2021.720516 (PMC8685223; doi:10.3389/fneur.2021.720516)
Supplement: Supplementary file 2 [file Data_Sheet_2.zip › data/S15/S15_left_foot_trial_1.csv]

time	acc_x	acc_y	acc_z	gyr_x	gyr_y	gyr_z	FoG
0	-1.2753	6.708078	7.44579	-0.7	-0.2	0.1	0
0.005	-1.2753	6.6708	7.373196	-0.5	-0.4	-0.1	0
0.01	-1.2753	6.6708	7.408512	-0.8	-0.3	-0.1	0
0.015	-1.2753	6.6708	7.373196	-0.7	0	-0.1	0
0.02	-1.312578	6.708078	7.408512	-0.5	0	-0.3	0
0.025	-1.238022	6.6708	7.408512	-0.3	-0.3	0.1	0
0.03	-1.238022	6.635484	7.408512	-0.3	-0.2	0	0
0.035	-1.200744	6.6708	7.44579	-0.5	-0.2	0	0
0.04	-1.2753	6.708078	7.44579	-0.4	-0.3	-0.2	0
0.045	-1.312578	6.6708	7.408512	-0.2	-0.1	-0.2	0
0.05	-1.238022	6.635484	7.44579	0.3	-0.2	0	0
0.055	-1.238022	6.598207	7.44579	0.1	-0.1	0	0
0.06	-1.238022	6.6708	7.44579	0.1	0	0.2	0
0.065	-1.238022	6.6708	7.481106	0.7	-0.3	0	0
0.07	-1.238022	6.708078	7.373196	0.6	0	-0.2	0
0.075	-1.312578	6.708078	7.373196	1.1	0.1	-0.4	0
0.08	-1.238022	6.708078	7.408512	0.9	0	-0.1	0
0.085	-1.238022	6.6708	7.408512	1	0.2	-0.2	0
0.09	-1.238022	6.708078	7.373196	1.6	0	-0.3	0
0.095	-1.2753	6.6708	7.408512	1.4	0.3	0	0
0.1	-1.238022	6.708078	7.408512	1.6	0.4	-0.2	0
0.105	-1.312578	6.745356	7.373196	1.4	0	0.1	0
0.11	-1.2753	6.745356	7.335918	1.2	-0.4	0.4	0
0.115	-1.2753	6.745356	7.481106	1.6	0	0	0
0.12	-1.238022	6.745356	7.408512	1.3	0.1	-0.1	0
0.125	-1.2753	6.745356	7.300602	1.1	0	0	0
0.13	-1.2753	6.745356	7.373196	0.6	-0.5	0	0
0.135	-1.238022	6.782634	7.373196	0.3	-0.2	0	0
0.14	-1.312578	6.745356	7.408512	0.2	-0.4	0.4	0
0.145	-1.349856	6.782634	7.373196	0.1	-0.2	0	0
0.15	-1.312578	6.708078	7.373196	-0.2	-0.1	-0.2	0
0.155	-1.238022	6.745356	7.373196	-0.3	-0.6	0.2	0
0.16	-1.2753	6.745356	7.335918	0	-0.2	0	0
0.165	-1.2753	6.782634	7.44579	-0.8	-0.2	0	0
0.17	-1.2753	6.745356	7.408512	-1.2	-0.4	0.4	0
0.175	-1.312578	6.782634	7.373196	-1.1	-0.2	0.4	0
0.18	-1.238022	6.708078	7.408512	-1	-0.5	0	0
0.185	-1.2753	6.6708	7.373196	-1.2	-0.8	0	0
0.19	-1.200744	6.635484	7.481106	-1	-0.4	0.3	0
0.195	-1.2753	6.708078	7.335918	-0.7	-0.3	0	0
0.2	-1.2753	6.635484	7.408512	-0.2	-0.2	-0.7	0
0.205	-1.2753	6.708078	7.408512	-0.6	-0.3	0	0
0.21	-1.238022	6.635484	7.481106	-0.6	-0.2	0.2	0
0.215	-1.312578	6.708078	7.408512	-0.3	-0.2	0.2	0
0.22	-1.2753	6.745356	7.373196	-0.2	0	0	0
0.225	-1.2753	6.745356	7.44579	-0.2	0	0	0
0.23	-1.200744	6.6708	7.44579	-0.1	-0.2	0	0
0.235	-1.200744	6.6708	7.408512	-0.1	0	0.2	0
0.24	-1.238022	6.635484	7.373196	0.1	0	0.3	0
0.245	-1.2753	6.6708	7.408512	0.4	-0.3	-0.1	0
0.25	-1.200744	6.635484	7.481106	0.5	0.2	-0.3	0
0.255	-1.238022	6.6708	7.44579	0.8	0.2	0	0
0.26	-1.2753	6.6708	7.44579	1	0	-0.1	0
0.265	-1.2753	6.635484	7.373196	1.1	0.2	-0.2	0
0.27	-1.2753	6.6708	7.44579	1.6	0.1	-0.2	0
0.275	-1.238022	6.708078	7.408512	1.1	0.1	-0.1	0
0.28	-1.2753	6.708078	7.408512	1.2	0	0	0
0.285	-1.238022	6.6708	7.408512	1.8	0	0	0
0.29	-1.2753	6.708078	7.335918	1.7	0.3	0	0
0.295	-1.2753	6.708078	7.408512	1.8	0.4	-0.2	0
0.3	-1.2753	6.708078	7.373196	1.5	0.4	-0.2	0
0.305	-1.2753	6.782634	7.300602	1	0.4	-0.2	0
0.31	-1.312578	6.745356	7.335918	0.9	0.1	0	0
0.315	-1.2753	6.782634	7.408512	0.3	0	-0.1	0
0.32	-1.2753	6.782634	7.300602	0.3	0.1	0	0
0.325	-1.2753	6.708078	7.335918	0.3	0	0	0
0.33	-1.238022	6.708078	7.373196	0.6	0.1	0	0
0.335	-1.2753	6.745356	7.373196	0	-0.2	0	0
0.34	-1.238022	6.745356	7.408512	-0.5	-0.1	0	0
0.345	-1.312578	6.708078	7.408512	-0.4	0	0.2	0
0.35	-1.238022	6.745356	7.44579	-0.6	-0.2	0	0
0.355	-1.2753	6.708078	7.408512	-0.7	-0.1	0	0
0.36	-1.2753	6.782634	7.408512	-0.6	-0.3	0.3	0
0.365	-1.200744	6.708078	7.373196	-0.6	-0.4	0.1	0
0.37	-1.2753	6.708078	7.44579	-0.9	-0.4	0.2	0
0.375	-1.200744	6.6708	7.408512	-0.7	-0.7	-0.4	0
0.38	-1.2753	6.6708	7.373196	-0.6	-0.7	-0.6	0
0.385	-1.2753	6.708078	7.44579	-0.7	-0.4	-0.2	0
0.39	-1.2753	6.6708	7.408512	-0.5	-0.6	-0.3	0
0.395	-1.2753	6.708078	7.408512	-1	-0.6	0	0
0.4	-1.200744	6.635484	7.408512	-0.9	-0.4	0	0
0.405	-1.200744	6.708078	7.44579	-0.7	-0.4	0	0
0.41	-1.2753	6.708078	7.408512	-0.7	-0.7	0.2	0
0.415	-1.2753	6.635484	7.373196	-0.2	-0.2	0	0
0.42	-1.2753	6.6708	7.408512	-0.1	-0.1	0	0
0.425	-1.2753	6.635484	7.44579	-0.1	0	0	0
0.43	-1.238022	6.6708	7.373196	0	-0.1	0	0
0.435	-1.312578	6.6708	7.373196	0.3	0.2	-0.4	0
0.44	-1.312578	6.6708	7.335918	0.1	0	-0.4	0
0.445	-1.2753	6.598207	7.408512	0.1	-0.2	0	0
0.45	-1.2753	6.6708	7.408512	0.2	0	-0.1	0
0.455	-1.2753	6.708078	7.44579	0.6	0.2	0	0
0.46	-1.312578	6.635484	7.373196	0.8	0	0	0
0.465	-1.2753	6.708078	7.373196	0.9	0.2	0.1	0
0.47	-1.2753	6.6708	7.408512	1.1	0.2	0	0
0.475	-1.2753	6.708078	7.44579	1.1	0.3	-0.2	0
0.48	-1.2753	6.745356	7.44579	1.2	0	0	0
0.485	-1.200744	6.6708	7.44579	1.6	0.4	-0.1	0
0.49	-1.2753	6.745356	7.335918	1.4	0.5	-0.3	0
0.495	-1.2753	6.708078	7.408512	1.1	0.3	0	0
0.5	-1.312578	6.745356	7.373196	1.1	0.2	0.2	0
0.505	-1.238022	6.708078	7.408512	0.7	0	0.3	0
0.51	-1.2753	6.819912	7.335918	0.7	0	0.2	0
0.515	-1.312578	6.782634	7.373196	0.7	0.2	0	0
0.52	-1.238022	6.745356	7.373196	0.2	0.3	0.2	0
0.525	-1.2753	6.6708	7.408512	0	-0.1	0.2	0
0.53	-1.238022	6.782634	7.408512	-0.1	0.1	0.1	0
0.535	-1.2753	6.708078	7.44579	-0.3	-0.3	-0.2	0
0.54	-1.312578	6.745356	7.335918	-0.3	-0.7	0	0
0.545	-1.2753	6.635484	7.408512	-0.7	-0.4	0	0
0.55	-1.2753	6.745356	7.373196	-0.2	-0.2	0	0
0.555	-1.238022	6.6708	7.373196	-0.4	-0.2	0	0
0.56	-1.2753	6.708078	7.335918	-0.4	0	0.1	0
0.565	-1.238022	6.708078	7.373196	-0.4	0	-0.1	0
0.57	-1.2753	6.745356	7.44579	-0.2	-0.1	0	0
0.575	-1.2753	6.708078	7.408512	0.1	-0.3	0.2	0
0.58	-1.2753	6.782634	7.408512	-0.2	0	-0.2	0
0.585	-1.312578	6.745356	7.408512	-0.2	-0.1	0	0
0.59	-1.312578	6.708078	7.335918	-0.2	-0.1	0	0
0.595	-1.2753	6.6708	7.373196	-0.3	0	-0.4	0
0.6	-1.238022	6.635484	7.408512	-0.3	0	0	0
0.605	-1.2753	6.635484	7.373196	0	0	-0.1	0
0.61	-1.238022	6.598207	7.408512	0.4	-0.2	-0.3	0
0.615	-1.238022	6.598207	7.408512	0.4	-0.2	-0.4	0
0.62	-1.2753	6.635484	7.373196	0.1	0.1	-0.1	0
0.625	-1.312578	6.635484	7.408512	0.3	0	-0.1	0
0.63	-1.312578	6.6708	7.408512	1	-0.2	-0.3	0
0.635	-1.312578	6.6708	7.481106	1.1	0.2	0	0
0.64	-1.238022	6.635484	7.408512	0.9	0.2	-0.6	0
0.645	-1.2753	6.6708	7.44579	0.9	-0.2	-0.1	0
0.65	-1.2753	6.635484	7.44579	1.4	0	0.1	0
0.655	-1.2753	6.708078	7.373196	1.6	0.1	0	0
0.66	-1.349856	6.708078	7.373196	1.1	0.2	0	0
0.665	-1.2753	6.6708	7.408512	1.1	0.2	0	0
0.67	-1.2753	6.745356	7.373196	0.9	0.2	0.1	0
0.675	-1.312578	6.708078	7.408512	0.9	0.4	-0.2	0
0.68	-1.312578	6.745356	7.408512	1.1	0.3	0	0
0.685	-1.2753	6.6708	7.373196	0.9	0	0	0
0.69	-1.2753	6.708078	7.373196	0.9	-0.2	-0.2	0
0.695	-1.2753	6.745356	7.335918	0.9	0	0	0
0.7	-1.312578	6.708078	7.373196	0.2	0	0	0
0.705	-1.2753	6.708078	7.408512	0	-0.1	0	0
0.71	-1.2753	6.745356	7.408512	0	-0.1	0	0
0.715	-1.2753	6.745356	7.408512	-0.4	-0.2	0	0
0.72	-1.238022	6.6708	7.44579	-0.6	-0.1	0.2	0
0.725	-1.2753	6.6708	7.408512	-0.7	-0.1	0	0
0.73	-1.238022	6.635484	7.408512	-0.8	0	0.1	0
0.735	-1.2753	6.745356	7.373196	-0.7	-0.7	0.2	0
0.74	-1.2753	6.745356	7.335918	-0.6	-0.9	0	0
0.745	-1.2753	6.6708	7.373196	-1	-0.4	0	0
0.75	-1.312578	6.745356	7.373196	-0.9	-0.4	0	0
0.755	-1.238022	6.708078	7.408512	-0.4	-0.5	0.1	0
0.76	-1.312578	6.708078	7.44579	-0.4	-0.4	-0.1	0
0.765	-1.238022	6.6708	7.408512	-0.4	-0.2	-0.2	0
0.77	-1.312578	6.6708	7.373196	-0.7	-0.4	-0.1	0
0.775	-1.238022	6.635484	7.373196	-0.4	-0.3	0	0
0.78	-1.2753	6.635484	7.373196	-0.1	0	0	0
0.785	-1.2753	6.708078	7.373196	0	-0.2	-0.2	0
0.79	-1.2753	6.6708	7.373196	0.2	0	0	0
0.795	-1.200744	6.635484	7.481106	0.1	0.1	-0.2	0
0.8	-1.2753	6.6708	7.44579	0.3	0.2	0	0
0.805	-1.2753	6.708078	7.44579	0.7	0	0.1	0
0.81	-1.238022	6.635484	7.481106	1.1	0.1	-0.2	0
0.815	-1.238022	6.708078	7.44579	1.2	0.3	0	0
0.82	-1.238022	6.708078	7.408512	1.4	0.2	-0.1	0
0.825	-1.238022	6.708078	7.408512	1.4	0.3	0	0
0.83	-1.238022	6.6708	7.373196	1.8	0.4	-0.4	0
0.835	-1.2753	6.708078	7.373196	1.6	0.2	-0.4	0
0.84	-1.2753	6.6708	7.335918	1.6	0.4	0	0
0.845	-1.2753	6.708078	7.373196	1.6	0.3	0.1	0
0.85	-1.2753	6.782634	7.408512	1.8	0.2	0.1	0
0.855	-1.312578	6.745356	7.335918	1.1	0.2	-0.3	0
0.86	-1.312578	6.819912	7.335918	0.9	0.5	-0.2	0
0.865	-1.2753	6.745356	7.408512	0.7	0.2	0	0
0.87	-1.2753	6.745356	7.408512	0.7	0	0	0
0.875	-1.312578	6.708078	7.373196	0.2	-0.2	0	0
0.88	-1.312578	6.745356	7.335918	-0.2	-0.6	-0.4	0
0.885	-1.312578	6.782634	7.300602	-0.2	0	0.1	0
0.89	-1.238022	6.708078	7.373196	-0.5	0.2	-0.1	0
0.895	-1.312578	6.745356	7.373196	-0.7	-0.1	-0.7	0
0.9	-1.2753	6.708078	7.335918	-0.4	-0.4	0	0
0.905	-1.2753	6.6708	7.300602	-0.5	-0.5	0.1	0
0.91	-1.2753	6.745356	7.408512	-0.8	-0.3	0.2	0
0.915	-1.2753	6.6708	7.44579	-0.7	-0.7	-0.2	0
0.92	-1.2753	6.6708	7.44579	-0.8	-0.7	0	0
0.925	-1.2753	6.708078	7.335918	-1.1	-0.4	0.2	0
0.93	-1.2753	6.635484	7.44579	-1	-0.5	0	0
0.935	-1.2753	6.708078	7.373196	-0.9	-0.2	0.2	0
0.94	-1.2753	6.745356	7.408512	-0.7	-0.4	0.5	0
0.945	-1.2753	6.708078	7.408512	-1	-0.9	0.4	0
0.95	-1.238022	6.6708	7.408512	-0.7	-0.5	-0.4	0
0.955	-1.2753	6.708078	7.335918	-0.4	-0.4	-0.2	0
0.96	-1.2753	6.708078	7.44579	-0.2	-0.4	0	0
0.965	-1.238022	6.745356	7.44579	-0.3	-0.3	0.2	0
0.97	-1.200744	6.6708	7.481106	0	0	0	0
0.975	-1.2753	6.745356	7.373196	0	-0.1	-0.3	0
0.98	-1.200744	6.708078	7.408512	-0.1	-0.4	0	0
0.985	-1.2753	6.6708	7.408512	-0.1	-0.1	0	0
0.99	-1.2753	6.6708	7.408512	-0.1	0	-0.6	0
0.995	-1.238022	6.6708	7.408512	0.2	0.3	0	0
1	-1.238022	6.635484	7.518384	0.6	0.1	0.1	0
1.005	-1.238022	6.635484	7.408512	0.6	0	-0.1	0
1.01	-1.312578	6.745356	7.373196	1.1	0.4	0	0
1.015	-1.238022	6.635484	7.408512	1.3	0.2	0	0
1.02	-1.200744	6.708078	7.335918	1.1	0.2	0.2	0
1.025	-1.238022	6.708078	7.263324	0.9	0.1	-0.1	0
1.03	-1.238022	6.6708	7.408512	1.1	0	-0.5	0
1.035	-1.238022	6.745356	7.408512	1.1	0	0	0
1.04	-1.2753	6.708078	7.373196	1.1	0	0.4	0
1.045	-1.349856	6.708078	7.263324	0.9	0.2	0.4	0
1.05	-1.349856	6.782634	7.300602	1	0.3	0.2	0
1.055	-1.312578	6.745356	7.300602	0.7	0.1	-0.2	0
1.06	-1.312578	6.745356	7.373196	0.4	-0.1	-0.4	0
1.065	-1.2753	6.745356	7.373196	0.4	-0.2	0	0
1.07	-1.238022	6.745356	7.408512	0.2	-0.1	0	0
1.075	-1.2753	6.745356	7.373196	-0.2	0	0	0
1.08	-1.2753	6.745356	7.373196	0	0.3	0	0
1.085	-1.2753	6.6708	7.373196	-0.1	0.1	0	0
1.09	-1.2753	6.708078	7.335918	-0.2	-0.2	-0.2	0
1.095	-1.238022	6.6708	7.408512	-0.6	0	-0.1	0
1.1	-1.2753	6.745356	7.373196	-0.4	-0.4	-0.3	0
1.105	-1.312578	6.745356	7.481106	-0.4	-0.7	0	0
1.11	-1.312578	6.708078	7.44579	-0.2	-0.4	-0.1	0
1.115	-1.2753	6.708078	7.481106	-0.2	-0.1	0.3	0
1.12	-1.238022	6.745356	7.44579	-0.3	0	0.2	0
1.125	-1.312578	6.635484	7.44579	-0.4	-0.4	-0.1	0
1.13	-1.238022	6.6708	7.408512	-0.1	-0.4	0	0
1.135	-1.238022	6.708078	7.373196	-0.4	-0.7	0.2	0
1.14	-1.238022	6.6708	7.408512	0.2	-0.7	0	0
1.145	-1.2753	6.708078	7.373196	-0.2	-0.1	0	0
1.15	-1.2753	6.6708	7.408512	-0.5	0	0.1	0
1.155	-1.312578	6.708078	7.373196	-0.3	-0.2	0.3	0
1.16	-1.238022	6.708078	7.44579	-0.2	0	0.7	0
1.165	-1.312578	6.6708	7.408512	0	-0.1	0.1	0
1.17	-1.2753	6.6708	7.44579	0	0	-0.1	0
1.175	-1.2753	6.708078	7.44579	0.1	-0.2	0	0
1.18	-1.2753	6.6708	7.408512	0.1	0.2	-0.7	0
1.185	-1.2753	6.708078	7.44579	0	0	0.1	0
1.19	-1.349856	6.598207	7.335918	-0.1	-0.4	0.7	0
1.195	-1.349856	6.708078	7.44579	0.3	-0.3	0.4	0
1.2	-1.2753	6.6708	7.335918	0.1	0	0.4	0
1.205	-1.238022	6.745356	7.408512	0.1	-0.2	0.2	0
1.21	-1.238022	6.745356	7.408512	0.1	-0.3	0.4	0
1.215	-1.238022	6.745356	7.373196	0.4	-0.1	0.2	0
1.22	-1.312578	6.708078	7.481106	0.2	0.2	0.4	0
1.225	-1.2753	6.745356	7.373196	0.3	0	0.3	0
1.23	-1.312578	6.782634	7.408512	-0.2	0	-0.1	0
1.235	-1.312578	6.782634	7.373196	-0.2	0	0	0
1.24	-1.312578	6.745356	7.408512	-0.4	0.2	-0.1	0
1.245	-1.238022	6.635484	7.44579	-0.2	-0.2	0.3	0
1.25	-1.2753	6.745356	7.408512	-0.6	-0.4	0	0
1.255	-1.2753	6.635484	7.44579	-0.3	-0.2	0.1	0
1.26	-1.2753	6.708078	7.373196	-0.1	0	0.2	0
1.265	-1.312578	6.635484	7.408512	-0.5	-0.2	0.4	0
1.27	-1.2753	6.708078	7.44579	-0.5	-0.2	0.6	0
1.275	-1.238022	6.708078	7.373196	-0.8	0	0.5	0
1.28	-1.238022	6.708078	7.373196	-0.7	-0.1	0.5	0
1.285	-1.200744	6.708078	7.44579	-0.7	-0.4	0.4	0
1.29	-1.2753	6.708078	7.373196	-0.4	-0.7	0.5	0
1.295	-1.238022	6.6708	7.408512	-0.4	-0.6	0.7	0
1.3	-1.2753	6.708078	7.44579	-0.7	0	0.6	0
1.305	-1.312578	6.6708	7.44579	-0.9	-0.1	0.1	0
1.31	-1.2753	6.6708	7.481106	-0.3	-0.4	-0.3	0
1.315	-1.2753	6.635484	7.44579	0	-0.2	0	0
1.32	-1.2753	6.6708	7.373196	0	-0.2	0.3	0
1.325	-1.238022	6.635484	7.44579	0	-0.4	0.1	0
1.33	-1.238022	6.6708	7.44579	0.7	0	0	0
1.335	-1.200744	6.6708	7.408512	0.4	0.2	-0.2	0
1.34	-1.238022	6.635484	7.373196	0.6	0.4	-0.3	0
1.345	-1.238022	6.6708	7.481106	0.5	0.2	-0.3	0
1.35	-1.200744	6.635484	7.44579	0.4	0	0	0
1.355	-1.238022	6.635484	7.408512	0.3	0.3	0.1	0
1.36	-1.200744	6.6708	7.44579	0.7	0.4	0	0
1.365	-1.2753	6.635484	7.481106	0.7	0.2	0	0
1.37	-1.2753	6.6708	7.481106	0.3	0.1	-0.4	0
1.375	-1.2753	6.708078	7.408512	0.4	0.1	-0.2	0
1.38	-1.2753	6.6708	7.408512	0	0.3	-0.1	0
1.385	-1.312578	6.6708	7.44579	-0.3	0.4	0	0
1.39	-1.2753	6.708078	7.373196	-0.3	0.1	-0.1	0
1.395	-1.238022	6.6708	7.408512	-0.2	0.2	-0.2	0
1.4	-1.238022	6.708078	7.408512	-0.4	0.2	-0.1	0
1.405	-1.163466	6.745356	7.408512	-0.2	0.2	-0.3	0
1.41	-1.238022	6.745356	7.44579	0	0.4	-0.1	0
1.415	-1.2753	6.708078	7.44579	-0.5	0.4	-0.1	0
1.42	-1.2753	6.745356	7.481106	-0.7	0.4	-0.2	0
1.425	-1.2753	6.745356	7.481106	-0.7	0.5	-0.2	0
1.43	-1.2753	6.745356	7.44579	-0.7	0.6	-0.3	0
1.435	-1.2753	6.635484	7.408512	-1.1	0.6	-0.6	0
1.44	-1.2753	6.635484	7.44579	-1.3	0.6	-0.6	0
1.445	-1.2753	6.635484	7.481106	-1	0.4	-0.7	0
1.45	-1.2753	6.6708	7.481106	-0.6	0.7	-0.5	0
1.455	-1.238022	6.6708	7.373196	-0.9	0.8	-0.7	0
1.46	-1.2753	6.708078	7.373196	-0.5	0.4	-0.7	0
1.465	-1.238022	6.6708	7.44579	-0.7	0.6	-0.9	0
1.47	-1.238022	6.6708	7.408512	-0.8	0.5	-0.6	0
1.475	-1.163466	6.6708	7.481106	-0.2	0.7	-0.9	0
1.48	-1.238022	6.598207	7.408512	-0.5	0.6	-1.4	0
1.485	-1.426374	6.635484	7.300602	-1	0.5	-0.7	0
1.49	-1.200744	6.782634	7.408512	-0.5	0	-1.1	0
1.495	-1.163466	6.635484	7.408512	-0.2	0.2	-0.7	0
1.5	-1.389096	6.560928	7.335918	-0.8	0.7	-0.7	0
1.505	-1.312578	6.6708	7.44579	0	0.4	-0.9	0
1.51	-1.200744	6.635484	7.44579	-0.4	0.3	-0.6	0
1.515	-1.2753	6.598207	7.481106	-0.6	0.2	-1	0
1.52	-1.426374	6.598207	7.335918	-0.7	0.2	-0.4	0
1.525	-1.312578	6.635484	7.408512	-0.4	0.2	-0.4	0
1.53	-1.163466	6.635484	7.408512	-0.3	-0.1	-0.2	0
1.535	-1.163466	6.782634	7.481106	-0.2	0.1	-0.1	0
1.54	-1.349856	6.598207	7.373196	-0.6	0.1	0.2	0
1.545	-1.389096	6.635484	7.335918	-0.4	-0.2	0.2	0
1.55	-1.2753	6.745356	7.373196	0	-0.4	0	0
1.555	-1.163466	6.6708	7.481106	-0.1	-0.5	0.4	0
1.56	-1.200744	6.745356	7.408512	-0.4	-0.2	0	0
1.565	-1.426374	6.560928	7.335918	-1.1	-0.2	0	0
1.57	-1.389096	6.708078	7.373196	-0.7	-0.1	0	0
1.575	-1.238022	6.635484	7.408512	-0.9	-0.5	0.2	0
1.58	-1.200744	6.6708	7.481106	-1	-0.4	0	0
1.585	-1.238022	6.6708	7.44579	-1.1	-0.5	-0.2	0
1.59	-1.349856	6.635484	7.335918	-0.9	-0.7	0	0
1.595	-1.349856	6.635484	7.44579	-0.9	-0.7	0.1	0
1.6	-1.200744	6.708078	7.518384	-1	-0.6	-0.3	0
1.605	-1.126188	6.635484	7.5537	-0.7	-0.5	0.1	0
1.61	-1.349856	6.598207	7.44579	-0.7	-0.5	0.5	0
1.615	-1.312578	6.635484	7.481106	-0.7	-0.4	0.2	0
1.62	-1.312578	6.635484	7.518384	-0.4	-0.7	0.5	0
1.625	-1.200744	6.598207	7.481106	-0.2	-0.7	0.4	0
1.63	-1.312578	6.635484	7.5537	0	-0.5	0.3	0
1.635	-1.312578	6.635484	7.481106	0.1	0.1	0.2	0
1.64	-1.312578	6.598207	7.44579	0.7	0.1	0	0
1.645	-1.238022	6.635484	7.44579	0.9	-0.2	0	0
1.65	-1.312578	6.708078	7.44579	1	0	0.1	0
1.655	-1.312578	6.6708	7.373196	0.8	-0.1	0.5	0
1.66	-1.312578	6.708078	7.408512	0.4	-0.2	0.7	0
1.665	-1.349856	6.745356	7.373196	0.4	-0.4	0.9	0
1.67	-1.2753	6.6708	7.44579	0.4	-0.3	0.3	0
1.675	-1.2753	6.708078	7.408512	0.5	-0.1	0.2	0
1.68	-1.2753	6.6708	7.408512	0.9	0	0.3	0
1.685	-1.238022	6.708078	7.373196	0.2	-0.2	0.1	0
1.69	-1.200744	6.6708	7.44579	0.5	-0.2	0.5	0
1.695	-1.2753	6.745356	7.408512	0	-0.5	0.3	0
1.7	-1.238022	6.708078	7.373196	-0.3	-0.6	0.7	0
1.705	-1.349856	6.6708	7.373196	-0.5	-0.6	0.4	0
1.71	-1.312578	6.6708	7.408512	-0.9	-0.9	0.9	0
1.715	-1.312578	6.708078	7.481106	-0.5	-1.1	0.6	0
1.72	-1.238022	6.6708	7.44579	-0.4	-0.6	0.9	0
1.725	-1.238022	6.6708	7.408512	-0.8	-0.7	0.9	0
1.73	-1.238022	6.598207	7.518384	-0.5	-0.8	0.7	0
1.735	-1.238022	6.635484	7.481106	-0.4	-0.9	0.7	0
1.74	-1.200744	6.635484	7.408512	0	-0.9	0.4	0
1.745	-1.2753	6.635484	7.590978	0	-0.7	0.9	0
1.75	-1.2753	6.635484	7.626294	0.2	-0.4	0.9	0
1.755	-1.2753	6.635484	7.44579	0.9	-0.6	0.5	0
1.76	-1.238022	6.560928	7.481106	1.3	-0.3	0.9	0
1.765	-1.238022	6.782634	7.590978	1.8	-0.4	1	0
1.77	-1.163466	6.560928	7.44579	1.7	-0.1	1.4	0
1.775	-1.2753	6.635484	7.44579	2.5	0	1.1	0
1.78	-1.312578	6.6708	7.481106	2.5	0	0.8	0
1.785	-1.2753	6.745356	7.481106	2.6	0	1.4	0
1.79	-1.2753	6.745356	7.408512	2.8	0.6	1.1	0
1.795	-1.312578	6.6708	7.518384	2.9	0.6	1.5	0
1.8	-1.2753	6.745356	7.335918	2.8	0.4	1.4	0
1.805	-1.312578	6.745356	7.408512	3.1	0.4	1.7	0
1.81	-1.312578	6.782634	7.408512	2.9	0.2	2	0
1.815	-1.238022	6.782634	7.408512	2.5	0.4	1.9	0
1.82	-1.238022	6.819912	7.373196	1.8	0.4	2.2	0
1.825	-1.238022	6.745356	7.408512	2.1	0.2	1.8	0
1.83	-1.238022	6.708078	7.373196	1.8	0	1.6	0
1.835	-1.2753	6.782634	7.335918	0.9	0	1.6	0
1.84	-1.312578	6.782634	7.408512	0.2	0	2	0
1.845	-1.312578	6.745356	7.335918	0	0.2	2.1	0
1.85	-1.238022	6.708078	7.373196	-0.4	0	1.3	0
1.855	-1.200744	6.745356	7.373196	-0.5	-0.4	1.3	0
1.86	-1.163466	6.745356	7.373196	-0.9	-0.3	1.6	0
1.865	-1.163466	6.782634	7.373196	-1.2	-0.3	1.5	0
1.87	-1.238022	6.745356	7.408512	-1.1	-0.2	1.2	0
1.875	-1.238022	6.782634	7.408512	-1.8	-0.2	0.9	0
1.88	-1.200744	6.708078	7.335918	-2.6	0	1.1	0
1.885	-1.200744	6.819912	7.44579	-2.4	-0.1	1	0
1.89	-1.126188	6.745356	7.44579	-2.3	-0.7	0.6	0
1.895	-1.126188	6.745356	7.300602	-2.5	-0.4	1.1	0
1.9	-1.200744	6.745356	7.408512	-2.8	-0.2	1.5	0
1.905	-1.200744	6.782634	7.408512	-3.2	-0.1	1.6	0
1.91	-1.08891	6.745356	7.481106	-3.2	0	1.1	0
1.915	-1.012392	6.708078	7.373196	-3	0.7	1.6	0
1.92	-1.012392	6.708078	7.373196	-2.3	1.2	1.7	0
1.925	-1.012392	6.855228	7.373196	-2.4	1.8	2.5	0
1.93	-1.04967	6.819912	7.481106	-3.3	2.7	3.2	0
1.935	-1.08891	6.855228	7.335918	-3.2	3.1	4.4	0
1.94	-1.08891	6.967062	7.228008	-2.4	3.9	5	0
1.945	-1.08891	7.00434	6.93567	-2.8	5.3	5.4	0
1.95	-1.04967	7.039656	6.972948	-2.8	4.9	6.7	0
1.955	-1.04967	7.114213	6.972948	-2.1	6.1	7.9	0
1.96	-1.200744	7.29864	6.863076	-2.3	6.7	8.8	0
1.965	-1.08891	7.186806	6.790483	-3.1	6.8	9.3	0
1.97	-1.126188	7.371234	6.82776	-2.3	7	10	0
1.975	-1.163466	7.29864	6.717888	-2.5	7.2	10.7	0
1.98	-1.163466	7.335918	6.645294	-2.8	7.5	11	0
1.985	-1.126188	7.408512	6.682572	-3.2	7.7	11.6	0
1.99	-1.08891	7.483068	6.682572	-2.8	7.7	12.3	0
1.995	-1.163466	7.483068	6.609978	-2.8	7.7	12.3	0
2	-1.238022	7.520346	6.645294	-3.5	8.3	12.7	0
2.005	-1.238022	7.44579	6.682572	-3.2	7.9	12.4	0
2.01	-1.200744	7.483068	6.717888	-3.2	7.8	12.3	0
2.015	-1.312578	7.483068	6.717888	-3.4	7.4	12.4	0
2.02	-1.2753	7.335918	6.645294	-3	7.1	12.1	0
2.025	-1.2753	7.261362	6.755166	-2.8	6.7	11.9	0
2.03	-1.349856	7.261362	6.717888	-2.8	6.8	11.6	0
2.035	-1.2753	7.261362	6.93567	-2.1	6.4	10.9	0
2.04	-1.312578	7.261362	6.82776	-1.6	6.5	10	0
2.045	-1.312578	7.114213	6.863076	-1.3	6.3	9.3	0
2.05	-1.312578	7.186806	6.900354	-0.2	6.1	9	0
2.055	-1.312578	7.15149	6.972948	-0.1	6	8.8	0
2.06	-1.349856	7.114213	6.972948	-0.5	5.8	8.2	0
2.065	-1.2753	6.929784	7.010226	0.1	5.3	7.7	0
2.07	-1.349856	6.929784	7.045542	0.2	5.3	7.2	0
2.075	-1.2753	6.892506	7.19073	0.9	5.1	7	0
2.08	-1.349856	6.967062	7.19073	1.7	4.5	6.6	0
2.085	-1.312578	6.929784	7.228008	2	3.3	6	0
2.09	-1.312578	6.892506	7.300602	2.2	3.1	5.1	0
2.095	-1.312578	6.855228	7.300602	2.4	3.1	4.8	0
2.1	-1.2753	6.782634	7.19073	2.4	2.6	4.6	0
2.105	-1.349856	6.819912	7.19073	3	2.1	4.5	0
2.11	-1.2753	6.855228	7.373196	3	1.7	4.2	0
2.115	-1.2753	6.819912	7.228008	3	1.7	3.4	0
2.12	-1.2753	6.967062	7.228008	3.5	1.1	3.7	0
2.125	-1.163466	6.855228	7.228008	3.8	0.7	3.5	0
2.13	-1.163466	6.967062	7.228008	3.3	0.8	3.6	0
2.135	-1.200744	6.892506	7.263324	2.9	1.1	2.9	0
2.14	-1.238022	6.782634	7.19073	2.8	1.2	2.3	0
2.145	-1.200744	6.892506	7.228008	2.3	0.7	2.9	0
2.15	-1.163466	6.855228	7.19073	2	0.4	2.6	0
2.155	-1.163466	6.892506	7.228008	1.7	0.4	2.3	0
2.16	-1.08891	6.819912	7.300602	1.8	0.3	2.3	0
2.165	-1.163466	6.782634	7.373196	1.4	0.1	2.3	0
2.17	-1.08891	6.708078	7.44579	1	0	2.3	0
2.175	-1.200744	6.635484	7.335918	0.4	0	2.5	0
2.18	-1.126188	6.708078	7.481106	0	0	3.4	0
2.185	-0.975114	6.6708	7.590978	-0.3	-0.2	3.7	0
2.19	-0.9005581	6.598207	7.481106	-0.6	0	3.6	0
2.195	-0.9378361	6.598207	7.663572	-1.1	0.2	3.9	0
2.2	-1.012392	6.598207	7.5537	-1	0.9	4.2	0
2.205	-1.012392	6.451056	7.626294	-1.6	1.8	4.7	0
2.21	-1.012392	6.52365	7.771482	-1.6	2.1	4.4	0
2.215	-1.04967	6.52365	7.698888	-1.7	2.3	5.3	0
2.22	-1.04967	6.451056	7.736166	-2	2.6	5.9	0
2.225	-1.08891	6.339222	7.736166	-2.1	2.8	6.3	0
2.23	-1.04967	6.339222	7.80876	-2.3	3.7	6.3	0
2.235	-1.08891	6.3765	7.771482	-2.3	3.5	6.7	0
2.24	-1.200744	6.339222	7.736166	-2.9	3.9	7	0
2.245	-1.163466	6.3765	7.736166	-3.5	4.2	6.5	0
2.25	-1.163466	6.303906	7.80876	-3.7	3.7	6.8	0
2.255	-1.200744	6.154794	7.80876	-3.5	3.7	7	0
2.26	-1.238022	6.192072	7.881354	-3.6	4.1	6.7	0
2.265	-1.238022	6.22935	7.953948	-3.2	4	7.2	0
2.27	-1.200744	6.044922	7.91667	-3.3	4.1	7	0
2.275	-1.2753	6.0822	7.953948	-3	4.4	6.7	0
2.28	-1.2753	6.044922	8.099136	-3.1	4.3	6.2	0
2.285	-1.349856	6.0822	8.061858	-2.8	4.5	6.5	0
2.29	-1.2753	6.007644	8.026543	-2.8	4.6	5.8	0
2.295	-1.312578	5.897772	8.026543	-2.8	4	5.5	0
2.3	-1.238022	5.860494	8.244325	-2.8	3.5	5.6	0
2.305	-1.238022	5.970366	8.27964	-3	3.3	5.3	0
2.31	-1.312578	5.785938	8.134453	-3.1	3.2	5.2	0
2.315	-1.349856	5.713344	8.244325	-3.2	2.1	4.2	0
2.32	-1.389096	5.750622	8.134453	-3.6	2.3	3.5	0
2.325	-1.2753	5.860494	8.389512	-3.6	2.3	3.2	0
2.33	-1.349856	5.638788	8.316918	-4	1.5	3	0
2.335	-1.312578	5.785938	8.389512	-3.9	0.7	2.7	0
2.34	-1.349856	5.603472	8.42679	-4	0.4	1.8	0
2.345	-1.2753	5.676066	8.352234	-4.2	-0.1	1	0
2.35	-1.349856	5.750622	8.42679	-3.4	-0.4	0.7	0
2.355	-1.312578	5.713344	8.389512	-4.2	-0.5	0.5	0
2.36	-1.312578	5.785938	8.42679	-4.2	-0.7	-0.4	0
2.365	-1.349856	5.897772	8.244325	-3.7	-1.9	-1.3	0
2.37	-1.163466	6.0822	7.881354	-3.5	-2.3	-1.3	0
2.375	-0.9378361	6.3765	7.736166	-2.5	-1.5	-1.1	0
2.38	-0.7867621	6.266628	7.44579	-2.2	-0.9	-0.9	0
2.385	-0.9378361	6.782634	7.481106	-0.8	-0.4	-0.6	0
2.39	-1.163466	6.929784	7.481106	-1.1	0	-0.6	0
2.395	-1.349856	6.967062	7.300602	-1.8	0.1	-0.5	0
2.4	-1.463652	6.892506	7.300602	-1.8	-0.2	-0.4	0
2.405	-1.389096	6.855228	7.228008	-2.4	-0.9	-0.9	0
2.41	-1.2753	6.855228	7.373196	-2.8	-1.3	-0.7	0
2.415	-1.163466	6.782634	7.481106	-3.4	-1.5	-0.5	0
2.42	-1.163466	6.708078	7.481106	-4.3	-1.6	-0.4	0
2.425	-1.126188	6.6708	7.518384	-4.9	-1.3	0	0
2.43	-1.238022	6.560928	7.518384	-5.3	-1	0.6	0
2.435	-1.2753	6.560928	7.518384	-4.8	-1.1	0.6	0
2.44	-1.200744	6.486372	7.5537	-4.6	-1.3	0	0
2.445	-1.163466	6.598207	7.518384	-4.1	-1.5	0.2	0
2.45	-1.08891	6.598207	7.626294	-4.2	-1.5	0	0
2.455	-1.04967	6.6708	7.590978	-4.4	-1.1	0.3	0
2.46	-1.012392	6.635484	7.5537	-4.8	-0.5	0	0
2.465	-1.012392	6.635484	7.518384	-4.9	-0.9	-0.2	0
2.47	-1.08891	6.635484	7.5537	-4.8	-0.9	-0.5	0
2.475	-1.126188	6.635484	7.44579	-5.1	-0.8	-0.4	0
2.48	-1.163466	6.598207	7.5537	-5.1	-0.8	-0.3	0
2.485	-1.200744	6.6708	7.481106	-5.3	-1.2	-0.8	0
2.49	-1.126188	6.598207	7.44579	-6	-1.6	-0.9	0
2.495	-1.126188	6.6708	7.481106	-6.4	-1.5	-0.4	0
2.5	-1.126188	6.598207	7.481106	-6.7	-1.5	0	0
2.505	-1.08891	6.560928	7.518384	-6.9	-1.4	-0.5	0
2.51	-1.08891	6.52365	7.518384	-7.7	-1.6	-0.7	0
2.515	-1.126188	6.52365	7.5537	-8.1	-1.4	-0.2	0
2.52	-1.08891	6.486372	7.590978	-8.1	-1.4	-0.1	0
2.525	-1.163466	6.635484	7.5537	-7.9	-1.4	0	0
2.53	-1.163466	6.560928	7.626294	-8	-1.4	-0.2	0
2.535	-1.163466	6.52365	7.626294	-8	-1.6	-0.4	0
2.54	-1.126188	6.52365	7.626294	-7.7	-2.1	-0.7	0
2.545	-1.126188	6.52365	7.626294	-7.7	-1.7	-0.6	0
2.55	-1.126188	6.598207	7.736166	-7.8	-1.5	-0.9	0
2.555	-1.08891	6.560928	7.663572	-7.4	-1.6	-0.4	0
2.56	-1.126188	6.52365	7.698888	-7.2	-1.6	-1	0
2.565	-1.126188	6.486372	7.698888	-6.7	-1.6	-0.7	0
2.57	-1.126188	6.560928	7.736166	-6.3	-1.8	-0.7	0
2.575	-1.163466	6.52365	7.663572	-6.5	-1.5	-0.6	0
2.58	-1.126188	6.52365	7.663572	-5.9	-1.4	-0.2	0
2.585	-1.163466	6.413778	7.736166	-5.7	-1.3	-0.4	0
2.59	-1.126188	6.451056	7.771482	-5.2	-0.9	-0.2	0
2.595	-1.126188	6.339222	7.663572	-5.1	-0.9	0.2	0
2.6	-1.126188	6.303906	7.736166	-4.6	-0.7	0.4	0
2.605	-1.163466	6.192072	7.698888	-3.8	-0.7	0.4	0
2.61	-1.163466	6.22935	7.736166	-3	-0.5	0.8	0
2.615	-1.163466	6.266628	7.698888	-2.2	-0.6	0.4	0
2.62	-1.126188	6.3765	7.663572	-1.6	-0.5	0	0
2.625	-1.08891	6.3765	7.736166	-1.1	-0.4	-0.2	0
2.63	-1.08891	6.451056	7.698888	-0.3	0	0.1	0
2.635	-1.08891	6.451056	7.590978	0	0	0	0
2.64	-1.126188	6.52365	7.736166	0.2	0	-0.2	0
2.645	-1.163466	6.635484	7.698888	1	-0.3	-0.4	0
2.65	-1.200744	6.560928	7.698888	0.8	0	-0.4	0
2.655	-1.08891	6.560928	7.80876	1	0	-0.1	0
2.66	-1.04967	6.560928	7.698888	0.4	0.1	-0.1	0
2.665	-1.08891	6.52365	7.590978	0.7	0.2	-0.2	0
2.67	-1.08891	6.52365	7.626294	0.7	0.4	-0.3	0
2.675	-1.126188	6.598207	7.626294	0.6	0.7	-0.7	0
2.68	-1.126188	6.598207	7.663572	0.3	0.7	-0.4	0
2.685	-1.200744	6.560928	7.626294	0	0.9	-0.7	0
2.69	-1.163466	6.560928	7.590978	0	0.7	-1	0
2.695	-1.126188	6.598207	7.5537	0	0.5	-1.1	0
2.7	-1.126188	6.598207	7.590978	-0.9	0.7	-1.1	0
2.705	-1.08891	6.52365	7.590978	-0.9	0.4	-1.2	0
2.71	-1.163466	6.52365	7.626294	-1.3	0.4	-1.3	0
2.715	-1.126188	6.52365	7.626294	-1.7	0.3	-1.7	0
2.72	-1.163466	6.52365	7.590978	-1.6	0.5	-1.6	0
2.725	-1.163466	6.486372	7.626294	-2.1	0.2	-1.8	0
2.73	-1.163466	6.598207	7.626294	-2.2	0.2	-2	0
2.735	-1.163466	6.486372	7.698888	-1.7	0.2	-2.2	0
2.74	-1.200744	6.52365	7.626294	-1.4	0	-2	0
2.745	-1.200744	6.52365	7.626294	-1.4	-0.1	-2.1	0
2.75	-1.163466	6.52365	7.481106	-1.2	-0.1	-1.8	0
2.755	-1.200744	6.598207	7.44579	-0.6	0	-1.8	0
2.76	-1.163466	6.6708	7.373196	-0.4	0	-2.1	0
2.765	-1.163466	6.6708	7.373196	-0.4	-0.6	-1.4	0
2.77	-1.238022	6.745356	7.408512	0	-0.7	-1.8	0
2.775	-1.238022	6.745356	7.44579	0.4	-0.3	-1.8	0
2.78	-1.163466	6.892506	7.373196	0	-0.1	-1.8	0
2.785	-1.126188	6.855228	7.408512	-0.2	-0.2	-1.9	0
2.79	-1.08891	6.892506	7.373196	-0.7	-0.4	-1.8	0
2.795	-1.012392	6.929784	7.408512	-1.2	-0.7	-2	0
2.8	-1.012392	6.855228	7.335918	-2.1	-0.2	-2.5	0
2.805	-1.04967	6.855228	7.300602	-2.8	0.4	-2.5	0
2.81	-1.08891	6.819912	7.263324	-2.8	0.2	-2.5	0
2.815	-1.08891	6.745356	7.335918	-3	0	-2.2	0
2.82	-1.163466	6.782634	7.373196	-2.8	0.3	-2.3	0
2.825	-1.08891	6.6708	7.408512	-2.8	0.4	-2.1	0
2.83	-1.126188	6.819912	7.373196	-3.1	0.7	-2	0
2.835	-1.163466	6.745356	7.335918	-2.9	0.8	-1.8	0
2.84	-1.238022	6.745356	7.481106	-2.5	0.8	-1.7	0
2.845	-1.238022	6.782634	7.44579	-2.5	0.8	-1.8	0
2.85	-1.238022	6.929784	7.335918	-1.9	0.7	-1.4	0
2.855	-1.2753	6.967062	7.228008	-1.2	0.7	-2.1	0
2.86	-1.2753	6.967062	7.155414	-0.9	0.9	-2.3	0
2.865	-1.312578	6.967062	7.045542	-0.7	0.7	-3	0
2.87	-1.349856	7.00434	7.010226	0	0.9	-3.4	0
2.875	-1.389096	6.967062	6.900354	0.4	0.7	-3.7	0
2.88	-1.312578	6.967062	6.863076	0.8	0.1	-4.2	0
2.885	-1.426374	6.967062	6.82776	1.5	-0.8	-3.7	0
2.89	-1.426374	7.00434	6.82776	1.9	-1.5	-4.6	0
2.895	-1.426374	7.039656	6.863076	2.7	-2.3	-4.7	0
2.9	-1.426374	7.00434	6.900354	2.9	-3.1	-4.6	0
2.905	-1.389096	6.967062	6.900354	3	-3.9	-4.9	0
2.91	-1.389096	7.076934	7.010226	3.9	-4.9	-5.1	0
2.915	-1.349856	7.224084	7.08282	4.3	-5.8	-5.5	0
2.92	-1.312578	7.29864	7.155414	4.3	-6.1	-5.6	0
2.925	-1.163466	7.371234	7.228008	3.3	-6.7	-6.2	0
2.93	-1.126188	7.408512	7.19073	2.5	-6.3	-6.7	0
2.935	-1.04967	7.335918	7.19073	1.8	-6	-7.7	0
2.94	-1.08891	7.335918	7.045542	1	-5.6	-8.6	0
2.945	-1.04967	7.15149	7.118136	0.6	-4.8	-8.6	0
2.95	-1.08891	7.15149	6.93567	0	-4.4	-9.1	0
2.955	-1.163466	7.114213	6.93567	0	-4.4	-8.8	0
2.96	-1.200744	7.039656	6.93567	0.2	-4.7	-8.9	0
2.965	-1.08891	6.892506	6.863076	0.4	-5	-8.7	0
2.97	-1.126188	6.967062	6.93567	0.9	-5.3	-7.4	0
2.975	-1.126188	6.892506	6.93567	0.6	-5.8	-7.3	0
2.98	-1.04967	6.929784	7.118136	1.4	-6.5	-7	0
2.985	-1.04967	6.745356	7.118136	1.7	-6.5	-6.3	0
2.99	-1.04967	6.745356	7.263324	1.3	-6.8	-5.7	0
2.995	-1.04967	6.598207	7.335918	1.5	-7.2	-5.3	0
3	-1.012392	6.52365	7.481106	1.8	-7.3	-4.8	0
3.005	-0.975114	6.451056	7.481106	1.9	-6.4	-3.7	0
3.01	-1.012392	6.413778	7.626294	1.7	-5.5	-3.2	0
3.015	-0.975114	6.266628	7.736166	1.7	-5	-2.2	0
3.02	-1.04967	6.266628	7.80876	1.6	-4.4	-0.9	0
3.025	-1.04967	6.339222	7.953948	2	-4	-0.2	0
3.03	-1.012392	6.339222	7.989264	1.7	-3.6	0.2	0
3.035	-1.04967	6.339222	8.134453	1.6	-2.8	0.8	0
3.04	-1.126188	6.3765	8.061858	0.9	-1.8	1	0
3.045	-1.08891	6.303906	8.134453	0.5	-1.6	0.9	0
3.05	-1.08891	6.22935	8.026543	-0.3	-1.1	0.5	0
3.055	-1.163466	6.192072	7.953948	-0.9	-0.7	0.5	0
3.06	-1.163466	6.266628	7.953948	-0.7	-0.3	0.7	0
3.065	-1.163466	6.22935	7.881354	-0.8	-0.9	0.1	0
3.07	-1.200744	6.303906	7.844076	-1.1	-1.1	-0.8	0
3.075	-1.2753	6.22935	7.844076	-1.6	-1.1	-0.9	0
3.08	-1.312578	6.154794	7.881354	-2.1	-1.7	-1.4	0
3.085	-1.238022	6.119478	7.91667	-2.1	-2.8	-1.9	0
3.09	-1.238022	6.044922	7.881354	-2.1	-3.2	-2	0
3.095	-1.2753	6.007644	8.134453	-2.5	-3.6	-2.4	0
3.1	-1.2753	6.044922	8.061858	-3.1	-4.4	-2.7	0
3.105	-1.163466	5.93505	8.026543	-3.6	-4.6	-3.6	0
3.11	-1.163466	5.823216	8.244325	-4.4	-5.1	-4.1	0
3.115	-1.163466	5.860494	8.244325	-4	-5.6	-3.7	0
3.12	-1.200744	5.860494	8.316918	-4.3	-6	-3.3	0
3.125	-1.04967	5.566194	8.244325	-4.9	-6	-3.4	0
3.13	-1.04967	5.603472	8.42679	-4.6	-6	-4	0
3.135	-1.04967	5.528916	8.352234	-4.8	-6	-3.6	0
3.14	-1.126188	5.45436	8.462107	-4.6	-5.8	-3.3	0
3.145	-1.126188	5.45436	8.571979	-4.8	-6.2	-3	0
3.15	-1.163466	5.45436	8.679889	-4.5	-5.9	-2.8	0
3.155	-1.04967	5.566194	8.752482	-4.7	-6	-3.3	0
3.16	-1.08891	5.30721	8.644572	-5	-5.3	-2.8	0
3.165	-1.08891	5.269932	8.607294	-5.2	-5	-2.7	0
3.17	-1.163466	5.45436	8.825076	-5.3	-4.9	-2.3	0
3.175	-1.163466	5.528916	8.644572	-5.2	-4.7	-2.8	0
3.18	-1.163466	5.491638	8.717166	-6.1	-4.2	-2.9	0
3.185	-1.126188	5.676066	8.717166	-6.1	-4.2	-3.6	0
3.19	-1.126188	5.491638	8.5347	-7	-3.5	-4.2	0
3.195	-1.08891	5.269932	8.499384	-7.8	-3	-4.2	0
3.2	-1.126188	5.269932	8.607294	-8.3	-3.5	-4.1	0
3.205	-1.04967	5.381766	8.607294	-7.4	-2.9	-4.2	0
3.21	-0.975114	5.419044	8.5347	-8.5	-3.7	-3.4	0
3.215	-0.9378361	5.30721	8.389512	-8.4	-3	-3.2	0
3.22	-0.749484	5.269932	8.389512	-8.4	-3.4	-2.5	0
3.225	-0.563094	5.603472	8.134453	-7.8	-2.7	-1	0
3.23	-0.41202	5.823216	8.061858	-6.7	-1.6	0.3	0
3.235	-0.8260021	5.823216	7.663572	-6.5	-1.1	1.3	0
3.24	-1.426374	6.007644	7.626294	-5.7	-0.9	2.1	0
3.245	-1.652004	6.303906	7.736166	-4.1	-1.3	2.3	0
3.25	-1.612764	6.486372	7.663572	-3.7	-1.9	2.3	0
3.255	-1.463652	6.560928	7.736166	-3.2	-2.9	2.5	0
3.26	-1.238022	6.560928	7.80876	-3.6	-3.1	2.3	0
3.265	-1.08891	6.52365	7.80876	-4.2	-3.5	1.6	0
3.27	-1.08891	6.413778	7.844076	-4.5	-3.1	2.2	0
3.275	-1.04967	6.486372	7.91667	-5.1	-2.8	2.1	0
3.28	-1.126188	6.3765	7.80876	-6	-2.8	2.5	0
3.285	-1.08891	6.3765	7.771482	-6.5	-2.8	1.9	0
3.29	-1.04967	6.303906	7.736166	-7.1	-2.7	1.5	0
3.295	-1.126188	6.339222	7.663572	-7.4	-2.8	1.9	0
3.3	-1.08891	6.3765	7.736166	-7.7	-3	1.8	0
3.305	-1.04967	6.413778	7.771482	-7.7	-3.1	1.6	0
3.31	-1.08891	6.413778	7.80876	-8.2	-2.8	2	0
3.315	-1.126188	6.3765	7.771482	-9.5	-2.8	2.2	0
3.32	-1.163466	6.22935	7.844076	-10.4	-3.5	2.2	0
3.325	-1.126188	6.192072	7.844076	-10.2	-3.2	2.1	0
3.33	-1.163466	6.119478	7.91667	-9.5	-3.2	2.3	0
3.335	-1.200744	6.044922	7.953948	-9.5	-3.2	2.3	0
3.34	-1.126188	5.93505	7.989264	-9.2	-2.8	2.1	0
3.345	-1.08891	5.93505	7.989264	-8.5	-1.9	2.1	0
3.35	-1.163466	6.007644	8.061858	-7.5	-0.7	2.5	0
3.355	-1.08891	6.007644	7.989264	-6.7	-0.4	2.6	0
3.36	-0.975114	6.007644	8.026543	-6	0.1	2.7	0
3.365	-0.9378361	5.970366	7.953948	-5.1	0.5	2.9	0
3.37	-0.749484	5.93505	7.989264	-4.8	0.7	2.3	0
3.375	-0.674928	5.676066	7.91667	-4.1	1	1.6	0
3.38	-0.712206	5.750622	8.061858	-2.7	1.5	1	0
3.385	-0.749484	5.823216	8.207047	-1.8	2.3	0.7	0
3.39	-0.9005581	5.785938	8.061858	-1.1	3.2	1.1	0
3.395	-1.200744	5.897772	8.026543	-1.3	4.3	1.1	0
3.4	-1.426374	6.0822	7.989264	-0.9	4.2	1.8	0
3.405	-1.689282	6.22935	7.626294	-1.8	4.6	2.4	0
3.41	-1.95219	6.119478	7.626294	-3.3	4.4	3	0
3.415	-2.064024	6.303906	7.518384	-5.1	3.3	3.4	0
3.42	-1.989468	6.266628	7.518384	-7.4	1.6	4.3	0
3.425	-1.72656	5.93505	7.5537	-10.1	0	6	0
3.43	-1.612764	5.750622	7.771482	-11.7	-0.7	7.2	0
3.435	-1.08891	5.713344	8.061858	-11.9	-1.6	7.4	0
3.44	-0.600372	5.713344	8.27964	-12.3	-1.6	6.5	0
3.445	-0.18639	5.93505	8.134453	-12.6	-1.1	6.4	0
3.45	0	6.22935	8.17173	-11.2	0	5.3	0
3.455	0	5.785938	8.42679	-8.9	3.5	2.3	0
3.46	-0.223668	6.22935	7.80876	-5.5	3.7	2.6	0
3.465	-0.223668	5.93505	7.881354	-4.8	4.2	0.5	0
3.47	-0.712206	6.52365	7.736166	-5.1	4.6	0.4	0
3.475	-0.975114	6.708078	7.80876	-3.4	3.4	-0.3	0
3.48	-1.50093	6.52365	7.771482	-3.5	3.5	0.2	0
3.485	-1.538208	6.119478	7.953948	-2.7	2.7	-0.2	0
3.49	-1.426374	6.486372	7.80876	-1.8	1.1	0	0
3.495	-1.163466	6.119478	8.134453	-1.1	2	-0.2	0
3.5	-1.126188	6.3765	7.736166	-2.1	1.1	0.9	0
3.505	-1.012392	6.192072	7.989264	-2.1	1.1	-1.4	0
3.51	-1.163466	6.303906	7.91667	-1.8	1.2	-0.8	0
3.515	-0.9005581	6.560928	7.881354	-1.3	1	-1	0
3.52	-1.012392	6.192072	7.953948	-2.6	2.4	-0.2	0
3.525	-0.7867621	6.192072	7.698888	-2.5	0.5	0.4	0
3.53	-0.9005581	6.119478	8.134453	-0.9	0.9	-0.6	0
3.535	-0.9378361	6.22935	7.989264	-1	0.2	-0.2	0
3.54	-0.975114	6.0822	8.026543	-0.2	0.4	-1.2	0
3.545	-1.126188	6.044922	8.026543	-0.7	0.7	-0.3	0
3.55	-1.238022	6.192072	7.844076	0	0	-0.9	0
3.555	-1.08891	6.119478	8.061858	0.7	-0.1	-0.9	0
3.56	-1.200744	6.413778	7.953948	-0.4	-0.2	0.3	0
3.565	-1.163466	6.007644	7.989264	-0.9	-0.2	0	0
3.57	-1.126188	6.044922	7.91667	-1.2	-1	-0.4	0
3.575	-1.04967	6.154794	8.026543	-0.1	-0.9	-0.2	0
3.58	-1.126188	6.3765	8.061858	-1.4	-1.1	1.1	0
3.585	-1.08891	6.154794	7.989264	-1.5	-1.1	0.2	0
3.59	-0.975114	6.22935	7.953948	-1.4	-0.7	-0.2	0
3.595	-0.975114	6.303906	7.91667	-1.2	-1.4	0.9	0
3.6	-0.8632801	6.339222	8.026543	-1.4	-0.8	0	0
3.605	-0.9378361	6.119478	8.026543	-1.8	-0.6	-1	0
3.61	-1.04967	6.303906	8.099136	-2.2	-0.8	0.5	0
3.615	-1.012392	6.154794	7.953948	-2.1	0	1	0
3.62	-1.012392	6.0822	7.953948	-2.5	0	0.9	0
3.625	-1.08891	6.0822	7.989264	-2	-0.7	0.8	0
3.63	-0.9378361	6.119478	8.061858	-1.9	-0.6	0.8	0
3.635	-0.975114	6.119478	8.026543	-2.2	0	0.2	0
3.64	-0.975114	6.119478	8.061858	-2.1	0	0	0
3.645	-0.8632801	6.044922	7.953948	-2.2	0	-0.2	0
3.65	-0.9378361	6.044922	8.099136	-2.2	0.4	0	0
3.655	-0.975114	6.0822	7.989264	-1.7	0.4	-0.4	0
3.66	-0.9005581	6.044922	8.061858	-1.6	0.6	-1.1	0
3.665	-1.012392	6.044922	7.989264	-1.4	0.7	-1.1	0
3.67	-0.9378361	5.970366	8.026543	-1.1	0.7	-1.4	0
3.675	-1.012392	5.93505	8.061858	-0.4	0.7	-1.4	0
3.68	-0.975114	5.970366	7.953948	0	1	-0.9	0
3.685	-1.04967	6.0822	8.026543	-0.1	0.6	-1.2	0
3.69	-1.04967	6.044922	8.061858	-0.2	0.2	-0.9	0
3.695	-1.126188	6.044922	7.953948	-0.6	0.2	-1.3	0
3.7	-1.126188	6.119478	7.989264	0	0.2	-1.1	0
3.705	-1.312578	6.22935	7.989264	-0.1	0	-1	0
3.71	-1.163466	6.266628	7.91667	-0.5	0	-0.5	0
3.715	-0.975114	6.192072	7.989264	-0.7	0.3	-1.2	0
3.72	-0.9005581	6.044922	7.989264	-1.1	0.2	-2.1	0
3.725	-0.975114	6.0822	8.026543	-1.3	0.4	-1.8	0
3.73	-0.975114	6.007644	8.099136	-1.3	0.8	-2.3	0
3.735	-1.08891	6.007644	8.061858	-0.9	0.9	-2	0
3.74	-1.08891	6.007644	7.989264	-0.7	0.6	-2.3	0
3.745	-1.200744	6.044922	8.099136	-0.4	0.4	-2.1	0
3.75	-1.163466	6.007644	7.881354	-0.5	0	-1.8	0
3.755	-1.126188	5.970366	8.026543	-0.7	-0.4	-1.5	0
3.76	-1.163466	5.970366	7.953948	-0.7	-0.7	-1.4	0
3.765	-1.349856	6.007644	7.989264	-0.8	-0.9	-0.9	0
3.77	-1.312578	6.119478	7.953948	-1	-1.2	-0.4	0
3.775	-1.04967	6.119478	7.989264	-1.4	-1.2	-0.3	0
3.78	-0.9378361	6.044922	8.099136	-1.1	-1.4	-0.6	0
3.785	-0.9378361	6.0822	8.026543	-1.3	-1.1	-0.1	0
3.79	-1.012392	6.154794	8.026543	-1.1	-0.7	-0.8	0
3.795	-0.9005581	6.154794	8.026543	-1.1	0	-1.6	0
3.8	-0.9005581	6.119478	8.061858	-0.8	0.2	-2	0
3.805	-0.7867621	6.044922	7.989264	-0.4	0.3	-2.1	0
3.81	-0.8632801	6.119478	7.989264	0	0.9	-2.1	0
3.815	-0.9378361	6.0822	8.061858	0	1.1	-2.5	0
3.82	-0.9378361	5.970366	7.953948	-0.5	1.5	-3.2	0
3.825	-0.8632801	5.93505	8.134453	0.3	1.8	-3.5	0
3.83	-0.8260021	5.897772	8.099136	1.3	2	-3.4	0
3.835	-0.975114	5.860494	8.026543	1.6	2.5	-3.5	0
3.84	-0.8632801	5.93505	8.099136	2.1	2.8	-3.8	0
3.845	-1.012392	5.823216	8.099136	1.9	2.1	-3.5	0
3.85	-1.012392	5.676066	7.881354	2	2.4	-3.9	0
3.855	-0.975114	5.750622	8.134453	4.2	2.5	-4.1	0
3.86	-1.012392	5.528916	7.91667	4.6	1.4	-4.4	0
3.865	-0.9005581	5.566194	7.989264	5.4	0.9	-3.5	0
3.87	-1.163466	5.713344	7.989264	5.8	0.5	-3	0
3.875	-1.238022	5.713344	7.80876	6.6	-1.1	-2.3	0
3.88	-1.163466	5.713344	7.736166	8	-3.5	-0.9	0
3.885	-1.126188	5.45436	7.698888	7.9	-6.2	0	0
3.89	-0.9005581	5.528916	7.771482	8.4	-8.9	0.7	0
3.895	-0.975114	5.93505	7.881354	9.8	-11	1.1	0
3.9	-1.126188	5.93505	7.844076	10.9	-11.9	0.9	0
3.905	-1.238022	5.93505	7.80876	12.3	-11.9	1.1	0
3.91	-1.163466	6.044922	7.953948	13.7	-11.1	1.1	0
3.915	-1.238022	6.0822	7.91667	15.1	-9.5	0	0
3.92	-1.238022	6.119478	7.80876	14.6	-8.8	-0.1	0
3.925	-1.238022	6.192072	7.844076	16.7	-8.4	-0.4	0
3.93	-1.312578	6.339222	7.91667	18	-7.5	-1.1	0
3.935	-1.238022	6.192072	7.91667	18.4	-6.3	-0.9	0
3.94	-1.312578	6.22935	8.026543	18.4	-5.6	-0.5	0
3.945	-1.238022	6.22935	8.026543	19.4	-5.2	-1.7	0
3.95	-1.238022	6.339222	8.026543	20.3	-4.9	-1.2	0
3.955	-1.2753	6.22935	7.881354	19.5	-4	-0.9	0
3.96	-1.200744	6.0822	8.026543	19.7	-2.6	-1.2	0
3.965	-1.163466	6.339222	8.026543	20.6	-2.4	-1.4	0
3.97	-1.126188	6.154794	8.207047	21.6	-1.6	-1.8	0
3.975	-1.2753	6.192072	7.989264	20.5	-0.9	-0.8	0
3.98	-1.238022	6.266628	7.91667	20.4	0	-0.4	0
3.985	-1.238022	6.339222	8.026543	21.9	1.1	-0.1	0
3.99	-1.2753	6.339222	8.026543	22.1	2.5	0.2	0
3.995	-1.2753	6.303906	8.026543	23	3.6	0	0
4	-1.238022	6.3765	8.134453	23.9	5	0	0
4.005	-1.312578	6.339222	8.134453	24.9	6.2	-0.1	0
4.01	-1.312578	6.303906	8.244325	25.7	7.5	0	0
4.015	-1.2753	6.52365	8.352234	27.2	8.7	-0.2	0
4.02	-1.200744	6.745356	8.462107	28.6	9.7	-0.1	0
4.025	-1.238022	6.967062	8.17173	29.1	11.5	1.1	0
4.03	-1.652004	6.635484	7.989264	29.8	13.5	2.8	0
4.035	-2.36421	6.22935	8.134453	32.7	15.1	5.1	0
4.04	-2.401488	6.745356	8.099136	38.7	16.5	6.5	0
4.045	-1.914912	6.929784	9.042858	45.4	19.8	9.8	0
4.05	-1.875672	5.30721	8.825076	48.3	26.8	13.2	0
4.055	-2.438766	4.496904	8.5347	57.4	32.3	12	0
4.06	-2.026746	5.785938	9.007543	72.1	33.6	13	0
4.065	-1.463652	7.076934	9.443107	82.9	35.7	17.5	0
4.07	-1.538208	6.708078	9.333235	84.7	41.5	19.6	0
4.075	-1.463652	5.30721	8.970264	82.9	45.8	21.5	0
4.08	-0.749484	4.09077	9.26064	83.6	48.8	24.8	0
4.085	-0.337464	3.64932	9.768799	86.1	54.1	29.7	0
4.09	-1.575486	3.317742	10.4967	83.2	60.6	32.7	0
4.095	-3.90438	2.321046	11.18732	69.3	67.1	31	0
4.1	-6.456942	1.473462	11.22264	50.4	70.2	25	0
4.105	-8.03439	0.625878	10.96758	32.3	68.3	16.7	0
4.11	-8.334577	0.109872	10.96758	9	55.6	9.2	0
4.115	-7.883317	0.257022	11.33251	-7	43.1	2.3	0
4.12	-6.608016	1.141884	11.58561	-21.2	31	-6.4	1
4.125	-5.368032	1.916874	11.4777	-37.3	20	-14.7	1
4.13	-4.35564	2.283768	11.04017	-54.9	9.1	-20.6	1
4.135	-3.641472	2.72718	10.56929	-70.6	-3	-21.6	1
4.14	-2.58984	2.911608	9.007543	-84.4	-17.5	-17	1
4.145	-1.575486	3.94362	8.752482	-94.4	-34.7	-4.5	1
4.15	0.63765	6.560928	9.5157	-101.3	-47	7.4	1
4.155	2.401488	9.068364	10.16905	-114.1	-49.7	14.5	1
4.16	3.304008	8.587674	8.026543	-137.4	-47.3	16.1	1
4.165	2.852748	8.256096	6.064542	-156.3	-42.2	17.4	1
4.17	5.744736	8.883936	2.613384	-160.6	-35.9	20.7	1
4.175	2.252376	4.496904	-2.578068	-121.5	-20.1	25.1	1
4.18	4.655826	21.27004	-13.6928	-74.9	-34.9	18.5	1
4.185	4.279122	38.33944	-6.537385	-20.5	-49.2	18.8	1
4.19	13.14148	37.30547	-9.733482	-6.5	-62.9	25.6	1
4.195	5.519106	18.28388	2.685978	-55.4	-26.1	3.7	1
4.2	1.238022	4.903038	5.411196	-53	2.8	-9.5	1
4.205	0.18639	-2.801736	13.11205	-13.2	2.6	-23.3	1
4.21	0.111834	-6.3765	13.18464	-20.5	-16.5	-14.7	1
4.215	2.101302	0	12.67648	-3.7	-28.4	-7.7	1
4.22	1.426374	7.186806	11.55029	32.8	-8.6	-7.7	1
4.225	-2.215098	6.745356	9.443107	29.8	2.6	-6.5	1
4.23	-6.645294	6.0822	6.392196	19.1	7.2	-0.4	1
4.235	-6.982759	9.437221	4.793166	31.2	4.6	0	1
4.24	-4.3164	10.43195	6.900354	37.5	6.3	-1.5	1
4.245	-1.200744	7.039656	7.91667	22.1	5.6	-0.5	1
4.25	0.600372	5.676066	7.844076	11.6	2.7	1.1	1
4.255	0.486576	6.52365	8.207047	10.7	2.3	1.1	1
4.26	-0.8260021	6.967062	7.5537	7.5	2.7	0.3	1
4.265	-1.763838	6.967062	7.08282	4.3	2.9	-0.5	1
4.27	-1.95219	7.15149	7.335918	2.1	2	-0.9	1
4.275	-1.463652	6.782634	7.663572	-0.2	0.5	-1.3	1
4.28	-1.238022	6.3765	7.771482	-2.1	0	-1.1	1
4.285	-1.2753	6.413778	7.91667	-3.2	-0.3	0	1
4.29	-1.426374	6.3765	7.771482	-4.3	-0.7	0.7	1
4.295	-1.349856	6.413778	7.626294	-4.7	-1.3	0.9	1
4.3	-1.08891	6.413778	7.698888	-4.9	-1.5	1.2	1
4.305	-0.8260021	6.451056	7.736166	-5.2	-1.8	0.8	1
4.31	-0.8632801	6.451056	7.771482	-5.6	-2.1	0.8	1
4.315	-0.9005581	6.119478	7.881354	-6.4	-2.3	0	1
4.32	-0.9378361	6.0822	7.698888	-6.9	-3	0.3	1
4.325	-0.8260021	6.339222	7.91667	-4.9	-2.5	0	1
4.33	-0.749484	6.119478	7.844076	-5.1	-2.5	-1.3	1
4.335	-0.712206	6.044922	7.626294	-3.5	-2.8	-0.2	1
4.34	-0.749484	6.154794	7.881354	-1.4	-2.1	-0.8	1
4.345	-0.712206	6.119478	7.844076	-1.2	-2.3	-1.4	1
4.35	-0.9378361	5.785938	7.80876	-0.5	-1.8	-2.1	1
4.355	-1.04967	6.0822	7.771482	2.6	-1.4	-2.1	1
4.36	-1.04967	6.413778	7.989264	5.2	-0.8	-1.4	1
4.365	-1.200744	5.93505	7.953948	4.9	-1.1	-2.1	1
4.37	-1.163466	6.0822	7.844076	5.5	-1.4	-0.8	1
4.375	-1.126188	6.52365	7.881354	7.4	-1.6	-0.7	1
4.38	-1.126188	6.0822	7.989264	6.6	-1.9	-1.6	1
4.385	-1.312578	6.119478	7.590978	5.1	-1.6	-0.3	1
4.39	-1.238022	6.6708	7.989264	7.6	-1.8	-0.1	1
4.395	-1.2753	6.339222	7.91667	5.6	-2	-0.2	1
4.4	-1.08891	6.560928	7.736166	4.6	-2.9	-0.2	1
4.405	-1.2753	6.451056	7.698888	3.8	-2.9	-0.2	1
4.41	-1.2753	6.52365	7.663572	2.8	-2.3	0	1
4.415	-1.238022	6.708078	7.698888	2.1	-3.1	-0.4	1
4.42	-1.200744	6.52365	7.953948	1.9	-3.7	-0.6	1
4.425	-1.08891	6.413778	7.626294	0.2	-4	-0.5	1
4.43	-1.012392	6.598207	7.844076	0.2	-3.4	0.3	1
4.435	-0.9378361	6.413778	7.844076	0	-3.3	0	1
4.44	-0.9005581	6.451056	7.844076	-1.2	-3.2	0	1
4.445	-0.9005581	6.486372	7.953948	-0.7	-1.9	-0.1	1
4.45	-0.9378361	6.451056	7.91667	-1.4	-2.5	0	1
4.455	-1.012392	6.486372	7.91667	-1.5	-2.2	-0.3	1
4.46	-1.012392	6.451056	7.844076	-1.8	-2	-0.2	1
4.465	-0.975114	6.486372	7.881354	-1.8	-1.7	-0.2	1
4.47	-0.9378361	6.3765	7.844076	-2	-1.6	-0.3	1
4.475	-1.012392	6.303906	7.771482	-2.1	-1.2	-0.5	1
4.48	-1.08891	6.303906	7.881354	-2.3	-1.3	-0.9	1
4.485	-1.163466	6.22935	7.80876	-2.5	-1.1	-1.3	1
4.49	-1.04967	6.192072	7.844076	-2.3	-1.2	-0.4	1
4.495	-1.126188	6.192072	7.80876	-1.9	-1.2	-0.6	1
4.5	-1.08891	6.266628	7.663572	-2	-1.4	-0.6	1
4.505	-1.126188	6.0822	7.844076	-1.6	-1.4	-0.5	1
4.51	-0.975114	6.007644	7.844076	-1.1	-1.3	-0.3	1
4.515	-0.9005581	6.192072	7.953948	-0.4	-1.2	-0.5	1
4.52	-0.9005581	6.339222	7.91667	0.2	-0.6	-0.9	1
4.525	-0.9378361	6.192072	7.771482	0.2	0	-0.9	1
4.53	-0.975114	6.303906	7.771482	1	-0.4	-1.1	1
4.535	-0.9378361	6.192072	7.844076	1.2	0	-1	1
4.54	-1.012392	6.266628	7.844076	1.5	0.2	-1.1	1
4.545	-1.012392	6.3765	7.736166	1.8	0.4	-1.4	1
4.55	-1.08891	6.413778	7.771482	2.3	0.4	-1.4	1
4.555	-1.163466	6.451056	7.771482	2	0.4	-1.2	1
4.56	-1.200744	6.52365	7.844076	2	0.3	-1	1
4.565	-1.126188	6.486372	7.844076	1.1	1.1	-0.8	1
4.57	-1.04967	6.486372	7.771482	0.2	1.4	-1.3	1
4.575	-1.04967	6.3765	7.80876	-0.1	1.3	-1.5	1
4.58	-1.08891	6.339222	7.771482	-0.6	1.4	-1.5	1
4.585	-1.163466	6.3765	7.771482	-0.9	1.5	-1.7	1
4.59	-1.126188	6.339222	7.844076	-0.9	1.4	-1.4	1
4.595	-1.163466	6.266628	7.771482	-1.5	1.2	-1.4	1
4.6	-1.163466	6.339222	7.80876	-1.6	1.1	-0.9	1
4.605	-1.126188	6.339222	7.771482	-2.1	1	-0.7	1
4.61	-1.08891	6.339222	7.80876	-2.3	0.7	-0.7	1
4.615	-1.04967	6.3765	7.80876	-2.1	0.7	-0.9	1
4.62	-1.012392	6.339222	7.80876	-1.8	0.8	-1.1	1
4.625	-0.975114	6.22935	7.80876	-2.3	0.7	-1.1	1
4.63	-1.04967	6.303906	7.91667	-2.3	0.9	-1.3	1
4.635	-1.012392	6.303906	7.881354	-1.9	0.7	-1.4	1
4.64	-1.012392	6.303906	7.844076	-1.6	0.8	-1.4	1
4.645	-1.012392	6.3765	7.844076	-1.5	0.9	-1.4	1
4.65	-0.975114	6.339222	7.881354	-1.6	1.4	-1.6	1
4.655	-1.08891	6.451056	7.80876	-1.2	1.5	-1.7	1
4.66	-1.04967	6.3765	7.771482	-1.5	1.8	-2.3	1
4.665	-1.126188	6.3765	7.80876	-1.5	2.4	-2.5	1
4.67	-1.08891	6.3765	7.844076	-1.6	2.2	-2.2	1
4.675	-1.200744	6.3765	7.80876	-2.4	2	-3.2	1
4.68	-1.238022	6.339222	7.736166	-2.5	2.5	-2.6	1
4.685	-1.238022	6.339222	7.771482	-2.8	2.2	-2.3	1
4.69	-1.2753	6.339222	7.771482	-2.6	1.6	-2.1	1
4.695	-1.200744	6.3765	7.736166	-2.8	1.6	-1.9	1
4.7	-1.126188	6.339222	7.80876	-3.5	1.4	-2.1	1
4.705	-1.08891	6.266628	7.736166	-3.7	1.4	-1.8	1
4.71	-1.04967	6.154794	7.771482	-3.6	1.2	-2.1	1
4.715	-1.04967	6.0822	7.80876	-3.7	1.1	-2	1
4.72	-1.012392	6.044922	7.881354	-3	0.8	-1.7	1
4.725	-1.04967	6.119478	7.91667	-2.5	0.9	-1.8	1
4.73	-1.04967	6.0822	8.026543	-1.6	1.1	-2.1	1
4.735	-1.012392	6.192072	7.91667	-1.1	1.5	-2.5	1
4.74	-1.04967	6.22935	7.91667	-0.4	1.9	-2.2	1
4.745	-1.126188	6.22935	7.881354	0	2.6	-2.3	1
4.75	-1.163466	6.22935	7.881354	-0.1	3.3	-2.4	1
4.755	-1.200744	6.303906	7.844076	0	3.5	-2.4	1
4.76	-1.2753	6.339222	7.91667	0	3.5	-2.5	1
4.765	-1.349856	6.339222	7.844076	-0.9	3	-2.3	1
4.77	-1.389096	6.266628	7.771482	-1.8	2.8	-2	1
4.775	-1.349856	6.192072	7.771482	-1.7	1.9	-1.6	1
4.78	-1.349856	6.22935	7.771482	-1.6	1.4	-0.9	1
4.785	-1.349856	6.339222	7.771482	-1.6	1.1	-0.3	1
4.79	-1.238022	6.3765	7.771482	-2.3	1	0	1
4.795	-1.163466	6.413778	7.771482	-2.4	1	0	1
4.8	-1.126188	6.451056	7.771482	-3.2	0.7	0.1	1
4.805	-1.126188	6.3765	7.771482	-3.5	0.9	-0.6	1
4.81	-1.08891	6.3765	7.80876	-3.5	1.1	-0.5	1
4.815	-1.04967	6.3765	7.844076	-4	1.4	-0.9	1
4.82	-1.08891	6.339222	7.91667	-3.9	1.3	-1.3	1
4.825	-1.126188	6.451056	7.91667	-3.9	1.6	-1.1	1
4.83	-1.126188	6.266628	7.771482	-4.6	1.8	-2.3	1
4.835	-1.163466	6.154794	7.771482	-5.1	1.4	-2.3	1
4.84	-1.126188	5.970366	7.844076	-5.1	1.5	-2.1	1
4.845	-1.163466	5.823216	7.736166	-5	0.7	-2.3	1
4.85	-1.126188	5.785938	7.91667	-3.9	0.3	-1.1	1
4.855	-1.04967	5.897772	7.844076	-3.2	0.2	-1	1
4.86	-1.08891	5.785938	7.736166	-3.2	0	-0.4	1
4.865	-1.163466	5.823216	7.844076	-1.8	-0.2	-0.1	1
4.87	-1.08891	5.970366	7.881354	-1	-1	0.5	1
4.875	-1.012392	6.007644	7.881354	-0.4	-1.5	0.7	1
4.88	-1.012392	6.192072	7.881354	0.4	-1.4	0.9	1
4.885	-1.04967	6.266628	7.91667	0.9	-1.7	1.4	1
4.89	-1.08891	6.22935	7.881354	1	-1.9	1.3	1
4.895	-1.126188	6.413778	7.881354	0.9	-2	1.1	1
4.9	-1.04967	6.3765	7.989264	0.7	-1.3	0.7	1
4.905	-1.04967	6.486372	7.881354	0.7	-0.6	0.1	1
4.91	-1.126188	6.266628	7.881354	0.4	-0.1	-0.2	1
4.915	-1.163466	6.339222	7.91667	0.4	0.3	-0.8	1
4.92	-1.163466	6.22935	7.844076	0.4	0.2	-1.3	1
4.925	-1.2753	6.22935	7.881354	0.6	0.3	-1.1	1
4.93	-1.200744	6.154794	7.881354	0.5	0.3	-1.1	1
4.935	-1.238022	6.22935	7.881354	0.7	0.2	-1.2	1
4.94	-1.163466	6.0822	7.953948	0.9	0	-1	1
4.945	-1.238022	6.154794	7.844076	0.9	-0.1	-0.3	1
4.95	-1.200744	6.22935	7.953948	1.1	0	-0.5	1
4.955	-1.200744	6.22935	7.91667	1.2	0	-0.4	1
4.96	-1.200744	6.266628	7.91667	1.2	0	-0.4	1
4.965	-1.200744	6.22935	7.91667	1	0.4	-0.7	1
4.97	-1.2753	6.154794	7.844076	0.6	0.1	0	1
4.975	-1.2753	6.119478	7.91667	0.2	0.2	0	1
4.98	-1.2753	6.192072	7.771482	0	0.2	0.7	1
4.985	-1.200744	6.22935	7.844076	-0.1	-0.7	0.8	1
4.99	-1.126188	6.192072	7.844076	0	-1	0.7	1
4.995	-1.126188	6.0822	7.881354	-0.4	-0.8	1.1	1
5	-1.200744	6.119478	7.844076	-0.2	-1.4	0.8	1
5.005	-1.2753	6.119478	7.771482	0.2	-1.6	1.6	1
5.01	-1.200744	6.154794	7.844076	0.2	-1.5	1.1	1
5.015	-1.04967	6.0822	7.844076	0	-1.8	1.4	1
5.02	-1.163466	6.044922	7.844076	0.4	-2.1	1.6	1
5.025	-1.126188	6.044922	7.881354	0.7	-2.2	1.5	1
5.03	-1.04967	6.119478	7.953948	0.8	-1.7	1.7	1
5.035	-1.04967	6.266628	7.953948	1.2	-2.2	1.4	1
5.04	-1.04967	6.192072	7.844076	2	-1.7	1.3	1
5.045	-1.08891	6.119478	7.881354	1.4	-1.6	1.1	1
5.05	-1.126188	6.266628	7.881354	1.8	-1.6	1.2	1
5.055	-1.238022	6.192072	7.91667	2.3	-1.5	1.2	1
5.06	-1.200744	6.22935	7.80876	2.3	-1.4	0.9	1
5.065	-1.126188	6.192072	7.91667	2.1	-1.5	1.1	1
5.07	-1.200744	6.154794	7.881354	2.3	-1.6	1	1
5.075	-1.163466	6.119478	7.80876	2.5	-1.8	0.9	1
5.08	-1.200744	6.154794	7.91667	3	-1.6	1.4	1
5.085	-1.200744	6.266628	7.989264	3.1	-1.6	1.9	1
5.09	-1.163466	6.303906	7.91667	3.4	-1.6	2.1	1
5.095	-1.126188	6.413778	7.80876	3.2	-1.6	1.6	1
5.1	-1.08891	6.413778	7.881354	3	-1.2	1.1	1
5.105	-1.04967	6.303906	7.844076	2.1	-0.9	0.8	1
5.11	-1.163466	6.22935	7.80876	1.6	-0.5	1.1	1
5.115	-1.163466	6.266628	7.80876	1.3	-0.4	0.8	1
5.12	-1.08891	6.192072	7.881354	0.9	-0.9	0.2	1
5.125	-1.08891	6.192072	7.844076	1.1	-1.1	1.1	1
5.13	-1.08891	6.192072	7.844076	1.2	-1.1	1	1
5.135	-1.08891	6.266628	7.80876	1.1	-1.1	0.7	1
5.14	-1.08891	6.192072	7.844076	1.1	-1.4	0.8	1
5.145	-1.126188	6.154794	7.844076	1	-1.4	0.7	1
5.15	-1.126188	6.119478	7.844076	0.9	-1.2	0.9	1
5.155	-1.126188	6.154794	7.91667	0.9	-1.2	0.9	1
5.16	-1.126188	6.119478	7.881354	1.4	-1.4	1	1
5.165	-1.126188	6.192072	7.881354	1.7	-1.4	0.9	1
5.17	-1.08891	6.303906	7.881354	1.9	-1.6	1.1	1
5.175	-1.126188	6.22935	7.881354	1.8	-1.7	1.4	1
5.18	-1.163466	6.22935	7.844076	1.8	-1.7	1.4	1
5.185	-1.126188	6.192072	7.844076	2.3	-1.8	1.1	1
5.19	-1.126188	6.303906	7.91667	2.1	-1.7	1.1	1
5.195	-1.163466	6.303906	7.844076	1.7	-1.4	1.6	1
5.2	-1.163466	6.303906	7.844076	1.6	-1.3	1.5	1
5.205	-1.163466	6.3765	7.881354	1.4	-1	1.4	1
5.21	-1.08891	6.3765	7.881354	1.2	-0.4	1.4	1
5.215	-1.04967	6.451056	7.844076	0.7	-0.7	1.2	1
5.22	-1.04967	6.3765	7.881354	0.6	-0.4	1.1	1
5.225	-1.012392	6.303906	7.80876	0	0	0.7	1
5.23	-1.04967	6.266628	7.881354	-0.4	0	0.4	1
5.235	-1.08891	6.266628	7.881354	-0.5	0	0.3	1
5.24	-1.04967	6.266628	7.881354	-0.7	0.2	0	1
5.245	-1.04967	6.266628	7.80876	-0.9	0	0	1
5.25	-1.012392	6.192072	7.844076	-1	0.3	0	1
5.255	-0.9378361	6.192072	7.80876	-0.7	0.2	-0.1	1
5.26	-1.04967	6.192072	7.771482	-0.4	0.1	0.2	1
5.265	-1.012392	6.192072	7.844076	0	0.2	0	1
5.27	-1.012392	6.266628	7.80876	0.1	0	0.1	1
5.275	-1.04967	6.0822	7.881354	0	0	-0.2	1
5.28	-1.04967	6.119478	7.844076	0.4	0.1	0	1
5.285	-1.012392	6.154794	7.881354	0.7	0	-0.2	1
5.29	-1.04967	6.154794	7.844076	0.7	-0.2	0	1
5.295	-1.08891	6.154794	7.844076	1.6	-0.3	0.2	1
5.3	-1.04967	6.154794	7.881354	1.8	-0.7	0	1
5.305	-1.126188	6.154794	7.91667	2.2	-0.7	1.1	1
5.31	-1.163466	6.22935	7.844076	2.3	-0.9	0.9	1
5.315	-1.163466	6.192072	7.80876	2.3	-1.1	1.1	1
5.32	-1.200744	6.303906	7.844076	2.4	-0.9	0.9	1
5.325	-1.126188	6.266628	7.844076	2.2	-1.2	0.7	1
5.33	-1.200744	6.339222	7.844076	1.6	-1.1	1.1	1
5.335	-1.163466	6.266628	7.881354	1.6	-1.3	1.1	1
5.34	-1.163466	6.303906	7.844076	1.4	-1.1	1.5	1
5.345	-1.08891	6.339222	7.844076	1.1	-1	1.3	1
5.35	-1.012392	6.303906	7.881354	1.1	-1	1.4	1
5.355	-1.04967	6.303906	7.80876	1	-1	1.6	1
5.36	-0.9378361	6.3765	7.953948	1.2	-1.2	1.1	1
5.365	-1.012392	6.192072	7.736166	0.3	-1	1	1
5.37	-1.04967	6.339222	7.844076	0.9	-0.8	1.2	1
5.375	-0.975114	6.266628	7.91667	1.3	-1	1.3	1
5.38	-0.975114	6.192072	7.91667	0.7	-0.7	1	1
5.385	-1.012392	6.266628	7.881354	1.4	-0.9	1.2	1
5.39	-1.08891	6.22935	7.844076	0.9	-0.7	1	1
5.395	-1.08891	6.339222	7.91667	1.1	-1.3	0.4	1
5.4	-1.08891	6.044922	7.663572	0.3	-1.4	0.4	1
5.405	-1.04967	6.339222	7.881354	1.7	-0.9	0.6	1
5.41	-1.04967	6.192072	7.80876	1.1	-0.8	0.9	1
5.415	-0.975114	6.339222	7.953948	0.7	-1.4	0.5	1
5.42	-1.04967	6.192072	7.80876	0.4	-1.4	0	1
5.425	-1.04967	6.303906	7.771482	0.7	-1.2	0.9	1
5.43	-1.08891	6.339222	7.844076	1.4	-1.1	0.4	1
5.435	-1.08891	6.266628	7.736166	0.4	-0.9	0.8	1
5.44	-1.08891	6.339222	7.881354	0.8	-0.9	0.7	1
5.445	-1.126188	6.266628	7.844076	0.7	-1.1	0.4	1
5.45	-1.08891	6.303906	7.844076	0.4	-0.9	0.4	1
5.455	-1.126188	6.303906	7.91667	0.3	-0.9	0.2	1
5.46	-1.08891	6.22935	7.881354	0.3	-0.9	0.5	1
5.465	-1.04967	6.22935	7.881354	0.3	-0.7	0.4	1
5.47	-1.04967	6.22935	7.844076	0.4	-0.8	0.9	1
5.475	-1.012392	6.413778	7.953948	0.4	-1.3	0.9	1
5.48	-1.126188	6.154794	7.663572	-0.6	-1.7	0.6	1
5.485	-1.126188	6.413778	7.844076	0.2	-1.4	1.2	1
5.49	-1.08891	6.451056	7.91667	0.5	-0.8	0.6	1
5.495	-0.975114	6.3765	7.80876	-0.4	-1.1	0.5	1
5.5	-1.012392	6.413778	7.881354	-0.2	-0.7	0.8	1
5.505	-0.9378361	6.339222	7.771482	-1	-0.5	0.6	1
5.51	-0.8632801	6.339222	7.844076	-1.6	-0.2	0	1
5.515	-0.9005581	6.266628	7.736166	-1.8	-0.6	-0.3	1
5.52	-0.9005581	6.22935	7.844076	-1.6	-0.9	-0.3	1
5.525	-0.9378361	6.22935	7.80876	-2	-0.3	-0.2	1
5.53	-0.9378361	6.154794	7.80876	-2	-0.3	-0.2	1
5.535	-0.975114	6.119478	7.881354	-1.6	-0.7	-0.4	1
5.54	-0.975114	6.044922	7.844076	-1.5	-0.8	-0.8	1
5.545	-1.012392	6.154794	7.881354	-1.1	-0.8	-0.6	1
5.55	-0.9378361	6.0822	7.844076	-1	-0.6	-0.2	1
5.555	-0.975114	6.266628	7.881354	-0.4	-0.5	-0.7	1
5.56	-1.012392	6.192072	7.736166	0.1	-0.2	-0.7	1
5.565	-1.012392	6.22935	7.80876	0.2	0	-0.4	1
5.57	-0.9378361	6.22935	7.91667	0.3	-0.2	-0.5	1
5.575	-1.012392	6.22935	7.80876	0.5	0	-1.1	1
5.58	-0.975114	6.154794	7.881354	0.6	-0.2	-0.7	1
5.585	-1.012392	6.192072	7.80876	1.1	-0.7	-1	1
5.59	-1.012392	6.22935	7.91667	1.6	-0.7	-0.8	1
5.595	-1.04967	6.154794	7.80876	1.4	-1.1	-0.6	1
5.6	-1.04967	6.154794	7.771482	1.2	-0.8	-0.4	1
5.605	-1.163466	6.339222	7.881354	1.8	-1.2	-0.4	1
5.61	-1.126188	6.413778	7.91667	1.5	-1.3	-0.7	1
5.615	-1.126188	6.007644	7.698888	0.2	-1.6	-0.3	1
5.62	-1.08891	6.3765	7.881354	2.1	-1.2	-0.2	1
5.625	-1.126188	6.451056	7.91667	1.8	-1.6	0.4	1
5.63	-1.200744	6.007644	7.736166	0.5	-1.6	0	1
5.635	-1.126188	6.413778	7.844076	1.6	-1.2	0.1	1
5.64	-1.08891	6.413778	7.881354	0.9	-1	0.1	1
5.645	-1.126188	6.192072	7.881354	-0.2	-1.3	-0.4	1
5.65	-1.04967	6.22935	7.91667	0.4	-1.3	0	1
5.655	-0.975114	6.303906	7.844076	0.4	-1.4	0.4	1
5.66	-1.012392	6.266628	7.771482	-0.1	-1	0.4	1
5.665	-1.012392	6.303906	7.91667	0.2	-1	0.9	1
5.67	-1.012392	6.192072	7.881354	0	-0.4	0	1
5.675	-1.012392	6.339222	7.80876	0.5	-0.6	0	1
5.68	-0.975114	6.0822	7.844076	0.8	-0.8	-0.6	1
5.685	-1.08891	6.044922	7.80876	-0.4	-0.9	0.1	1
5.69	-0.975114	6.22935	7.91667	1.7	-0.9	0.3	1
5.695	-0.975114	6.3765	7.844076	1	-0.7	0	1
5.7	-1.04967	6.119478	7.844076	1.4	-0.9	0	1
5.705	-1.04967	6.119478	7.663572	1.1	-1.1	-0.1	1
5.71	-1.04967	6.3765	7.953948	2.5	-1	0.2	1
5.715	-0.9005581	6.154794	7.80876	1.4	-1.3	-0.1	1
5.72	-1.04967	5.970366	7.771482	1.5	-1.3	-0.1	1
5.725	-1.04967	6.451056	7.953948	3.7	-0.8	0.7	1
5.73	-1.012392	6.119478	7.91667	3.4	-1.1	-0.3	1
5.735	-1.012392	6.119478	7.698888	2.2	-1.4	0	1
5.74	-1.04967	6.3765	7.91667	3.9	-0.8	0	1
5.745	-1.012392	6.0822	7.771482	2.9	-1.1	0.3	1
5.75	-1.126188	6.3765	7.80876	3.5	-1.1	0.6	1
5.755	-1.126188	6.413778	7.91667	3.8	-1.1	-0.2	1
5.76	-1.126188	6.119478	7.80876	3.4	-1.6	0.2	1
5.765	-1.126188	6.339222	7.881354	4.6	-1.4	0.8	1
5.77	-1.08891	6.339222	7.881354	3.9	-1.4	0.7	1
5.775	-1.126188	6.119478	7.771482	3.5	-1.4	0.9	1
5.78	-1.200744	6.303906	7.881354	4	-1	1.5	1
5.785	-1.126188	6.303906	7.881354	4.5	-0.8	1.6	1
5.79	-0.975114	6.3765	7.881354	4.6	-0.7	0.8	1
5.795	-1.08891	6.22935	7.844076	4.1	-0.9	0.4	1
5.8	-1.2753	6.451056	7.953948	4.6	-0.4	1.5	1
5.805	-1.08891	6.413778	7.881354	4.2	0	1.9	1
5.81	-0.975114	6.413778	7.91667	3.8	0	2.1	1
5.815	-0.975114	6.3765	7.844076	3.7	0.4	2.1	1
5.82	-1.012392	6.192072	7.844076	2.7	0.6	1.6	1
5.825	-1.012392	6.266628	7.91667	2.9	0.4	1.5	1
5.83	-1.08891	6.192072	7.844076	2.2	0.6	1.8	1
5.835	-1.126188	6.22935	7.844076	2.1	0.5	2.3	1
5.84	-1.238022	6.413778	7.698888	2.2	0.4	2.2	1
5.845	-1.08891	6.635484	7.844076	2.1	0	1.8	1
5.85	-1.163466	6.044922	7.335918	-0.1	-0.9	1.1	1
5.855	-0.975114	6.486372	7.698888	1.1	-0.9	3	1
5.86	-0.9005581	6.855228	7.698888	0.4	-1.5	2.3	1
5.865	-0.63765	6.007644	7.736166	-1.4	-1.6	0	1
5.87	-0.674928	6.339222	7.590978	-1.9	-1.8	1.9	1
5.875	-0.674928	6.560928	7.736166	-0.7	-1.7	1.8	1
5.88	-0.63765	6.339222	7.771482	-1.4	-1.6	1.5	1
5.885	-0.712206	6.339222	7.736166	-0.9	-1.6	0.9	1
5.89	-0.674928	6.339222	7.881354	-0.2	-1.4	0.6	1
5.895	-0.749484	6.192072	7.736166	-0.2	-1.2	0.2	1
5.9	-0.7867621	6.22935	7.91667	0.2	-0.9	0	1
5.905	-0.8632801	6.266628	7.771482	0.8	-0.7	-0.2	1
5.91	-0.7867621	6.266628	7.881354	1.2	-0.5	-0.7	1
5.915	-0.9378361	6.339222	7.844076	1.6	-0.2	-0.4	1
5.92	-0.975114	6.22935	7.771482	1.6	-0.1	-0.7	1
5.925	-1.012392	6.22935	7.881354	2	-0.3	-1.1	1
5.93	-1.012392	6.266628	7.844076	2.4	-0.2	-1.1	1
5.935	-1.012392	6.22935	7.80876	2	-0.4	-0.4	1
5.94	-1.012392	6.22935	7.844076	2.4	-0.7	-0.6	1
5.945	-0.9378361	6.119478	7.881354	2.6	-0.7	-0.4	1
5.95	-0.9378361	6.119478	7.953948	3	-0.4	0	1
5.955	-1.012392	6.22935	7.844076	3.7	-0.4	-0.1	1
5.96	-0.975114	6.451056	7.844076	4.2	-0.7	-0.6	1
5.965	-1.04967	6.119478	7.844076	5.2	-1.4	-1.6	1
5.97	-1.163466	6.0822	7.590978	4.4	-0.7	-0.3	1
5.975	-1.200744	6.560928	7.953948	6.7	0.2	0.7	1
5.98	-1.04967	6.486372	7.80876	5.7	0.4	1	1
5.985	-1.126188	6.560928	7.771482	5.6	0.8	0.9	1
5.99	-1.012392	6.52365	7.771482	5.4	1.1	0.8	1
5.995	-0.9378361	6.451056	7.698888	4.6	0.9	0.2	1
6	-0.9378361	6.413778	7.771482	4.7	1	0	1
6.005	-0.975114	6.339222	7.80876	4.4	1.2	0	1
6.01	-1.04967	6.303906	7.736166	4.3	1.1	0.2	1
6.015	-1.126188	6.266628	7.771482	4.1	0.9	0.4	1
6.02	-1.126188	6.3765	7.663572	3.1	0.7	1	1
6.025	-1.04967	6.3765	7.663572	3	0.4	0.7	1
6.03	-1.04967	6.339222	7.771482	2.1	0.2	0.5	1
6.035	-0.975114	6.413778	7.626294	1.5	-0.2	1.1	1
6.04	-0.9378361	6.598207	7.518384	1.4	-0.2	1	1
6.045	-0.9378361	6.560928	7.5537	0.6	-0.6	0.7	1
6.05	-0.975114	6.782634	7.44579	0.2	-0.9	0.2	1
6.055	-0.8632801	6.266628	7.771482	0	-1.8	-1.6	1
6.06	-0.9378361	6.413778	7.590978	-0.6	-1	0.1	1
6.065	-0.7867621	6.451056	7.844076	0	-0.9	0.1	1
6.07	-0.7867621	6.339222	7.80876	-0.9	-1.6	0	1
6.075	-0.7867621	6.303906	7.844076	-0.4	-1.1	-0.2	1
6.08	-0.8632801	6.303906	7.736166	0.2	-1	-0.7	1
6.085	-0.8260021	6.266628	7.80876	0.1	-0.8	-0.6	1
6.09	-0.8260021	6.266628	7.771482	0.2	-0.6	-0.6	1
6.095	-0.8632801	6.303906	7.80876	1	-0.4	-0.2	1
6.1	-0.9005581	6.266628	7.771482	1.7	-0.2	-0.9	1
6.105	-0.9005581	6.192072	7.698888	2.5	-0.8	-1.1	1
6.11	-0.9005581	6.266628	7.80876	3.6	-0.5	-1	1
6.115	-0.9005581	6.192072	7.881354	3.9	-0.1	-1.1	1
6.12	-0.9378361	6.22935	7.771482	4.6	0.2	-0.9	1
6.125	-0.9005581	6.192072	7.80876	5.3	0.2	-1.2	1
6.13	-1.012392	6.266628	7.844076	5.8	0.6	-1.1	1
6.135	-1.012392	6.266628	7.844076	6.5	1.1	-1.1	1
6.14	-1.126188	6.303906	7.80876	7.2	1.4	-1.1	1
6.145	-1.163466	6.339222	7.80876	8.1	2.3	-1.2	1
6.15	-1.238022	6.486372	7.953948	8.8	2.8	-0.9	1
6.155	-1.312578	6.6708	7.989264	9	3.2	-0.3	1
6.16	-1.312578	6.560928	7.80876	8	3	0	1
6.165	-1.238022	6.486372	7.698888	7.4	3.5	0.3	1
6.17	-1.200744	6.598207	7.80876	7.5	3.6	0	1
6.175	-1.238022	6.486372	7.663572	6.6	3.8	0.3	1
6.18	-1.08891	6.560928	7.736166	6.3	3.5	0.6	1
6.185	-1.200744	6.598207	7.736166	6.1	4	1	1
6.19	-1.163466	6.486372	7.590978	5.3	4	0.7	1
6.195	-1.012392	6.52365	7.698888	5.1	3.9	1.1	1
6.2	-0.9378361	6.451056	7.771482	4.2	3.6	1.1	1
6.205	-1.012392	6.3765	7.626294	3.7	3.4	1.1	1
6.21	-0.9378361	6.413778	7.663572	3.3	3	1.1	1
6.215	-0.8632801	6.486372	7.590978	2.6	2.2	1.7	1
6.22	-0.749484	6.52365	7.5537	2.6	1.6	1.3	1
6.225	-0.7867621	6.635484	7.481106	1.7	1.1	0.8	1
6.23	-0.9378361	6.52365	7.44579	0	0.5	0.9	1
6.235	-1.08891	6.6708	7.300602	-0.6	0.1	1	1
6.24	-1.04967	6.708078	7.408512	-1.4	-1	1.1	1
6.245	-1.08891	6.598207	7.408512	-3	-1.7	1.1	1
6.25	-1.012392	6.560928	7.481106	-3.5	-2.5	1.6	1
6.255	-0.975114	6.52365	7.626294	-4.2	-2.5	1.1	1
6.26	-0.8632801	6.52365	7.481106	-4.3	-2.3	0.1	1
6.265	-0.9005581	6.303906	7.881354	-3.7	-2.3	-1.4	1
6.27	-0.8632801	6.339222	7.736166	-4	-2.5	0	1
6.275	-0.7867621	6.413778	7.736166	-4.1	-2.5	0	1
6.28	-0.9005581	6.413778	7.91667	-2.5	-2.3	0	1
6.285	-0.9378361	6.339222	7.80876	-2.5	-2.1	-0.4	1
6.29	-0.9378361	6.339222	7.844076	-1.8	-1.6	-0.4	1
6.295	-0.9378361	6.303906	7.698888	-2.1	-1.6	-0.4	1
6.3	-1.012392	6.339222	7.844076	-1.8	-1.4	-0.3	1
6.305	-1.012392	6.413778	7.771482	-0.7	-1	-0.3	1
6.31	-1.012392	6.339222	7.80876	-0.7	-0.5	-0.3	1
6.315	-1.04967	6.486372	7.663572	-0.4	-0.8	-0.3	1
6.32	-1.04967	6.3765	7.698888	-0.5	-0.9	-0.4	1
6.325	-1.012392	6.451056	7.590978	-0.6	-0.9	-0.2	1
6.33	-1.012392	6.413778	7.698888	-0.9	-1.4	-0.2	1
6.335	-1.012392	6.451056	7.698888	-1.1	-1.1	-0.5	1
6.34	-1.012392	6.451056	7.663572	-1.1	-1.3	-0.6	1
6.345	-1.012392	6.451056	7.5537	-1.5	-1.8	-0.3	1
6.35	-1.04967	6.486372	7.736166	-1.7	-1.8	-0.4	1
6.355	-1.08891	6.486372	7.626294	-2.2	-1.7	-0.7	1
6.36	-1.04967	6.52365	7.698888	-2.5	-1.8	-0.2	1
6.365	-1.08891	6.598207	7.736166	-3	-2.2	-0.2	1
6.37	-1.04967	6.486372	7.698888	-3	-2.1	0	1
6.375	-1.012392	6.52365	7.771482	-3.4	-1.8	0	1
6.38	-0.975114	6.451056	7.663572	-3.9	-1.6	0	1
6.385	-0.975114	6.486372	7.771482	-4.4	-1.6	-0.2	1
6.39	-0.9005581	6.3765	7.736166	-4.7	-2	-0.3	1
6.395	-0.9378361	6.3765	7.698888	-4.7	-1.7	-0.2	1
6.4	-0.9378361	6.303906	7.771482	-4.6	-1.8	-0.5	1
6.405	-0.9378361	6.413778	7.736166	-4.6	-1.5	-0.7	1
6.41	-0.9378361	6.266628	7.663572	-4.4	-1.6	-0.7	1
6.415	-0.8632801	6.266628	7.698888	-3.9	-1.6	-0.7	1
6.42	-0.9005581	6.22935	7.881354	-3.7	-1.5	-0.5	1
6.425	-0.9378361	6.266628	7.844076	-3.3	-1.6	-1.3	1
6.43	-0.9005581	6.192072	7.736166	-2.5	-1.1	-0.9	1
6.435	-0.9378361	6.339222	7.881354	-1.9	-1.1	-1	1
6.44	-0.9005581	6.22935	7.771482	-1.1	-1.1	-0.5	1
6.445	-0.9005581	6.266628	7.771482	-0.4	-0.7	-1	1
6.45	-0.9378361	6.22935	7.771482	0.4	-0.8	-0.4	1
6.455	-0.9378361	6.266628	7.91667	0.5	-0.8	-0.1	1
6.46	-1.012392	6.22935	7.80876	1.3	-0.7	-0.8	1
6.465	-1.04967	6.192072	7.771482	1.4	-0.4	0	1
6.47	-1.012392	6.266628	7.80876	1.7	-0.3	0	1
6.475	-1.012392	6.303906	7.80876	2.1	-0.1	-0.6	1
6.48	-0.975114	6.303906	7.844076	2.8	-0.1	-0.2	1
6.485	-0.975114	6.266628	7.844076	3.5	-0.2	-0.7	1
6.49	-1.04967	6.154794	7.771482	3.4	-0.2	-0.8	1
6.495	-1.163466	6.22935	7.736166	3.9	0	-0.5	1
6.5	-1.08891	6.192072	7.91667	4.5	0.2	-0.1	1
6.505	-1.012392	6.22935	7.881354	5.8	0.8	-0.1	1
6.51	-1.126188	6.192072	7.881354	6.3	1	0	1
6.515	-1.200744	6.22935	7.881354	6.9	1.7	0.3	1
6.52	-1.2753	6.266628	7.80876	7.7	2	1	1
6.525	-1.238022	6.451056	7.844076	7.9	2	1.4	1
6.53	-1.238022	6.119478	7.881354	9.1	2.4	0.2	1
6.535	-1.200744	6.303906	7.881354	9.2	2.5	0.5	1
6.54	-1.312578	6.560928	7.91667	10.1	4.4	1.4	1
6.545	-0.8632801	6.192072	7.590978	10.3	4.9	-0.2	1
6.55	-1.04967	6.3765	7.698888	12.6	4.8	0.8	1
6.555	-1.312578	6.635484	7.989264	13.9	6.7	1.4	1
6.56	-0.9005581	6.413778	7.844076	14.3	7.2	0.2	1
6.565	-1.2753	6.52365	8.061858	16.1	8.2	1	1
6.57	-1.575486	6.303906	8.099136	16.1	9.8	0.9	1
6.575	-1.426374	6.119478	8.134453	18.8	9.2	1.4	1
6.58	-1.04967	6.413778	8.099136	22.6	9.3	1.5	1
6.585	-1.72656	6.708078	8.316918	25	14.2	4.6	1
6.59	-1.50093	5.785938	8.644572	26.1	16.3	5.9	1
6.595	-1.200744	4.165326	8.499384	27.5	19.8	7	1
6.6	-1.08891	4.534182	8.789761	40.3	22.5	8.5	1
6.605	-1.238022	6.044922	9.080136	55.2	23.2	10.2	1
6.61	-1.349856	6.413778	8.499384	54.5	23.7	13.3	1
6.615	-0.9378361	6.413778	7.698888	52.4	22.9	14.3	1
6.62	-0.41202	6.560928	7.300602	51.8	21.8	14.7	1
6.625	0	6.892506	6.93567	50.7	19.3	14.9	1
6.63	0.223668	7.15149	6.500106	47.3	16.5	14.9	1
6.635	0.149112	7.777369	5.991948	42.6	15.1	13.9	1
6.64	-0.037278	8.256096	5.701572	36.5	14	11.6	1
6.645	-0.41202	8.51508	5.266008	27.7	12.6	9.6	1
6.65	-0.63765	8.477802	5.010948	16	9.3	5.7	1
6.655	-0.749484	8.552359	4.938354	8.1	6	1.6	1
6.66	-0.749484	8.36793	5.266008	0.6	1.8	-1.6	1
6.665	-0.486576	7.999074	5.774166	-7.2	-1.2	-4.8	1
6.67	-0.563094	7.88724	6.500106	-14.1	-3	-6.8	1
6.675	-1.126188	7.704774	6.645294	-23.3	-4	-7.4	1
6.68	-1.72656	7.408512	6.717888	-30.5	-5.7	-6.5	1
6.685	-1.801116	7.335918	6.93567	-35.9	-8.8	-5.8	1
6.69	-1.426374	7.00434	7.045542	-40.9	-12	-5.4	1
6.695	-1.389096	6.892506	7.228008	-44.2	-14	-4.2	1
6.7	-1.612764	6.782634	7.373196	-45.8	-15.4	-3.3	1
6.705	-1.538208	6.635484	7.5537	-47.7	-17.2	-2.4	1
6.71	-1.463652	6.303906	7.408512	-48.3	-17.9	-2.2	1
6.715	-1.238022	6.339222	7.590978	-46.3	-16.9	-1.9	1
6.72	-1.312578	6.154794	7.881354	-42.4	-14.7	-3.3	1
6.725	-1.389096	5.897772	8.244325	-38	-13.3	-5.1	1
6.73	-1.349856	5.566194	8.607294	-32.5	-12.3	-4.4	1
6.735	-0.8632801	4.09077	9.225325	-25.4	-9	-3.5	1
6.74	-1.200744	4.09077	8.244325	-15.4	-4.9	-2.9	1
6.745	-1.312578	7.00434	9.5157	5.7	-4.1	-3.9	1
6.75	-1.50093	6.598207	8.970264	8.5	-1.4	-1.2	1
6.755	-1.163466	4.606776	7.80876	1.6	1.1	0.2	1
6.76	-0.41202	6.044922	8.789761	16.6	5.6	1.3	1
6.765	-0.9378361	5.897772	9.080136	23.7	10.6	2.6	1
6.77	-1.200744	4.644054	8.17173	26.3	13.9	2.7	1
6.775	-0.8260021	5.823216	8.352234	40.8	15.8	3.4	1
6.78	-0.63765	6.782634	8.644572	52.2	19.5	4.2	1
6.785	-0.9005581	6.598207	8.389512	56.5	25.2	3.7	1
6.79	-1.200744	6.451056	8.352234	60.9	28.6	4.2	1
6.795	-1.349856	6.486372	8.316918	67.6	30.5	4.6	1
6.8	-1.575486	6.635484	8.462107	74.7	32.2	5.6	1
6.805	-1.914912	6.855228	8.27964	79	31.8	6.5	1
6.81	-2.401488	6.819912	8.134453	83	31.5	7.7	1
6.815	-2.627118	6.486372	8.17173	86.5	31.6	9.1	1
6.82	-2.17782	6.3765	7.881354	89.5	30.1	9.2	1
6.825	-1.989468	6.486372	7.771482	93.2	30	10	1
6.83	-1.689282	6.413778	7.771482	96.3	32.7	10.7	1
6.835	-1.08891	6.303906	7.91667	97.7	35.9	11.6	1
6.84	-0.63765	6.154794	7.953948	97.7	39.3	13.2	1
6.845	-0.8632801	5.785938	8.42679	96.9	45.9	17	1
6.85	-2.252376	5.050188	9.115453	92.2	50.4	19.9	1
6.855	-4.616586	4.053492	9.588294	82.7	52.7	18.9	1
6.86	-7.434018	3.353058	10.4967	72.3	52	16.1	1
6.865	-9.235134	2.984202	11.33251	60.4	45.1	11.5	1
6.87	-10.13765	1.732446	10.93226	40.6	33.2	0.4	1
6.875	-10.92638	0.516006	10.24164	20.6	21.8	-11.2	1
6.88	-11.7151	0	10.02386	8.3	7.9	-27.4	1
6.885	-11.37568	0.625878	10.38683	3.2	-1.6	-40.2	1
6.89	-10.8891	1.067328	10.93226	-5.1	-13.1	-50.9	1
6.895	-9.723673	1.879596	10.93226	-18.9	-26.1	-58.8	1
6.9	-7.997112	2.764458	11.29523	-30.1	-36.3	-66	1
6.905	-6.645294	2.948886	11.22264	-47.6	-45.8	-73.8	1
6.91	-5.40531	2.652624	10.56929	-63.8	-50	-77.8	1
6.915	-4.241844	3.058758	10.13373	-75.1	-52	-77	1
6.92	-3.22749	3.721914	10.53202	-83.9	-51.3	-72.7	1
6.925	-1.914912	4.459626	10.38683	-94.8	-49.2	-65.5	1
6.93	-1.652004	5.860494	11.04017	-106.7	-47.6	-62	1
6.935	-1.50093	5.713344	10.78708	-118.9	-49.4	-52.2	1
6.94	-1.312578	5.344488	9.333235	-139.3	-52.8	-39.2	1
6.945	-1.538208	5.491638	9.843354	-146.5	-55.1	-26	1
6.95	-1.95219	4.975632	8.607294	-157	-60.2	-12.1	1
6.955	-1.200744	5.566194	7.844076	-165.4	-66.5	3.5	1
6.96	0.41202	6.560928	7.590978	-169.4	-70.4	17	1
6.965	4.053492	7.186806	6.46479	-177.5	-69.8	24.6	1
6.97	5.893848	0.625878	7.118136	-167	-53.3	28.6	1
6.975	8.972226	4.422348	-11.55029	-126.2	-29.6	26.6	1
6.98	0.9005581	16.92029	-9.080136	-83.5	-23.3	18.2	1
6.985	2.81547	27.46408	-5.628978	2.5	-40.6	46	1
6.99	15.35658	39.62848	-10.60461	29.6	-82.8	38.9	1
6.995	14.3795	37.97059	-1.669662	-17.7	-81.2	32.4	1
7	20.08696	27.75838	-1.742256	-16.8	-55.6	28	1
7.005	15.5822	14.89158	3.376602	-11.5	-15.4	14.7	1
7.01	7.846038	3.427614	9.297918	-25.4	4.9	10.3	1
7.015	-0.7867621	-1.21644	8.026543	-30.2	7.2	-9	1
7.02	-3.152934	0.847584	10.27892	0.1	-1.1	-13.5	1
7.025	-2.215098	5.01291	10.13373	18.4	-6	-13.5	1
7.03	-1.612764	7.88724	9.188046	24.1	-3.4	-13.5	1
7.035	-1.312578	8.330652	7.590978	16.9	0.1	-14.8	1
7.04	-2.852748	8.256096	6.137136	9.8	3	-14.9	1
7.045	-5.067846	8.51508	5.991948	9.3	4.3	-12.7	1
7.05	-5.330754	7.814646	6.93567	6.5	2.8	-10.5	1
7.055	-3.829824	6.007644	7.953948	-0.9	0.9	-7.6	1
7.06	-1.538208	4.791204	8.27964	-6.3	-3.7	-3.4	1
7.065	-0.41202	5.713344	8.207047	-6.2	-5.8	0.4	1
7.07	-0.63765	6.598207	7.771482	-5.1	-6.5	1.8	1
7.075	-1.2753	6.929784	7.155414	-6.5	-7.7	2.5	1
7.08	-1.312578	6.745356	7.408512	-7	-7.8	1.8	1
7.085	-0.674928	6.413778	7.771482	-6.6	-7.4	0.5	1
7.09	0	6.192072	8.099136	-5.8	-7.2	0	1
7.095	0.18639	6.007644	8.27964	-5.7	-6.5	-1.8	1
7.1	-0.223668	5.750622	8.207047	-4.7	-5.7	-2.5	1
7.105	-1.04967	5.93505	8.207047	-2.5	-5.7	-2.7	1
7.11	-1.652004	5.897772	8.026543	-0.9	-5.3	-3.2	1
7.115	-1.801116	5.897772	7.80876	-0.1	-4.9	-2.4	1
7.12	-1.652004	5.860494	8.244325	2	-4.2	-1.6	1
7.125	-1.538208	5.897772	8.244325	3.7	-3.4	-0.2	1
7.13	-1.312578	5.93505	8.17173	5.6	-3.4	0	1
7.135	-1.389096	6.044922	8.099136	6.1	-3.3	0.4	1
7.14	-1.349856	6.119478	7.91667	6.7	-3.2	0.8	1
7.145	-1.2753	6.119478	7.80876	7.5	-2.6	0.4	1
7.15	-1.08891	6.119478	7.881354	8.1	-2.7	1	1
7.155	-1.012392	6.22935	7.736166	8.7	-2.9	1.4	1
7.16	-1.04967	5.970366	7.80876	9.7	-3.7	0.9	1
7.165	-1.126188	6.0822	7.626294	10.4	-4.1	0.7	1
7.17	-1.163466	6.0822	7.771482	12.6	-3.7	0.9	1
7.175	-1.238022	6.486372	8.17173	13.3	-3.5	1.2	1
7.18	-1.163466	6.782634	8.207047	12.9	-3.2	1.7	1
7.185	-1.126188	6.929784	8.17173	10.2	-1.7	2	1
7.19	-1.04967	6.819912	7.989264	6.7	-0.9	2.1	1
7.195	-0.9005581	6.708078	7.881354	4.4	-0.7	1.8	1
7.2	-0.8260021	6.598207	7.80876	2.4	-0.7	1.8	1
7.205	-0.8632801	6.52365	7.698888	1.7	-0.9	1.3	1
7.21	-0.9378361	6.486372	7.844076	0.8	-0.8	0.9	1
7.215	-0.9005581	6.451056	7.881354	0.5	-1.1	0.6	1
7.22	-0.9378361	6.22935	7.736166	-0.1	-0.9	0.4	1
7.225	-0.975114	6.413778	7.881354	0.4	-0.6	0.8	1
7.23	-0.9005581	6.266628	7.844076	-0.9	-1.1	1.1	1
7.235	-0.9378361	6.22935	7.80876	-0.9	-1.1	1.1	1
7.24	-0.8632801	6.154794	7.771482	-0.1	-1.1	0.7	1
7.245	-0.9378361	6.266628	7.989264	0.3	-0.6	1.2	1
7.25	-0.7867621	6.486372	7.771482	0.3	-1.3	0.7	1
7.255	-0.975114	5.785938	7.80876	-0.7	-1.4	0.1	1
7.26	-1.012392	6.192072	7.771482	1	-1.4	0.9	1
7.265	-0.9378361	6.22935	8.061858	2.4	-1.3	1.1	1
7.27	-0.9005581	6.303906	7.771482	0.9	-1.6	1.2	1
7.275	-0.975114	6.044922	7.953948	2.8	-1.7	-0.2	1
7.28	-1.126188	6.007644	7.736166	2.8	-1.5	0.4	1
7.285	-1.04967	6.339222	7.91667	4.4	-0.9	1.1	1
7.29	-1.012392	6.303906	7.881354	3.7	-1.1	0.9	1
7.295	-1.08891	5.970366	7.771482	3.5	-1.2	0.1	1
7.3	-1.126188	6.413778	7.736166	4.9	-0.6	0.7	1
7.305	-1.012392	6.192072	7.953948	5.8	-0.4	0.7	1
7.31	-1.08891	6.339222	7.771482	4.7	-0.3	1.5	1
7.315	-1.04967	6.598207	7.844076	5.6	0	1.6	1
7.32	-1.126188	6.339222	7.80876	4.2	-0.2	0.6	1
7.325	-1.012392	6.598207	7.844076	3	-0.3	1.7	1
7.33	-0.9005581	6.486372	7.80876	3.1	-0.7	0.9	1
7.335	-0.8632801	6.413778	7.5537	0.9	-0.9	1.2	1
7.34	-0.7867621	6.708078	7.698888	0.2	-0.6	1.8	1
7.345	-0.712206	6.598207	7.663572	-0.8	-0.9	0.9	1
7.35	-0.8632801	6.303906	7.736166	-1.3	-1.1	0.3	1
7.355	-0.975114	6.451056	7.844076	-1.3	-1.1	0.8	1
7.36	-0.9378361	6.303906	7.80876	-1.7	-1.6	0.9	1
7.365	-0.9378361	6.303906	7.80876	-1.5	-1.4	0.5	1
7.37	-0.9005581	6.303906	7.771482	-1.5	-1.1	0.6	1
7.375	-0.7867621	6.303906	7.844076	-1.5	-0.9	0.4	1
7.38	-0.8260021	6.486372	7.844076	-0.9	-0.8	0.2	1
7.385	-0.749484	6.192072	7.989264	-1	-0.6	-0.9	1
7.39	-0.8260021	6.0822	7.663572	-0.9	-0.5	-0.3	1
7.395	-0.7867621	6.413778	8.026543	1.1	-0.3	-0.7	1
7.4	-0.8260021	6.154794	7.80876	-0.2	-0.9	-0.2	1
7.405	-0.9005581	6.22935	7.80876	0	-0.7	-0.4	1
7.41	-0.9378361	6.3765	7.91667	0.9	-0.4	-0.2	1
7.415	-0.8632801	6.303906	7.736166	0.2	-0.4	-0.1	1
7.42	-0.9005581	6.303906	7.844076	0.8	0	-0.3	1
7.425	-0.9005581	6.339222	7.771482	1.1	-0.2	-0.1	1
7.43	-0.9005581	6.266628	7.80876	1.1	-0.6	-0.4	1
7.435	-1.012392	6.303906	7.80876	0.7	-0.8	-0.4	1
7.44	-0.975114	6.303906	7.626294	1.1	-1	-0.3	1
7.445	-1.012392	6.3765	7.881354	1.8	-0.7	-0.4	1
7.45	-0.9378361	6.339222	7.80876	0.9	-0.9	0.2	1
7.455	-0.9005581	6.451056	7.663572	0.6	-1	-0.5	1
7.46	-0.9005581	6.3765	7.881354	0.2	-1.2	-0.2	1
7.465	-0.9005581	6.339222	7.80876	-0.2	-1.4	-0.1	1
7.47	-0.9005581	6.303906	7.771482	-0.7	-1.4	0	1
7.475	-0.9378361	6.339222	7.736166	-0.7	-1.5	-0.3	1
7.48	-0.9005581	6.22935	7.698888	-0.5	-1.4	-0.4	1
7.485	-0.9378361	6.3765	7.91667	0	-0.8	-0.1	1
7.49	-0.8260021	6.192072	7.771482	0	-1	-0.4	1
7.495	-0.8260021	6.22935	7.771482	-0.3	-1.4	-0.8	1
7.5	-0.8260021	6.303906	7.844076	-0.4	-1.4	-0.9	1
7.505	-0.8260021	6.303906	7.736166	0	-1.3	-1.1	1
7.51	-0.9005581	6.303906	7.80876	0.3	-1.4	-1.1	1
7.515	-0.9378361	6.266628	7.736166	-0.4	-1.3	-1.4	1
7.52	-0.9378361	6.3765	7.844076	-0.4	-1	-1.3	1
7.525	-0.9378361	6.303906	7.771482	-0.4	-0.9	-1.1	1
7.53	-0.8632801	6.266628	7.771482	-0.3	-0.4	-1.2	1
7.535	-0.9005581	6.266628	7.844076	0	-0.8	-1.1	1
7.54	-0.8632801	6.154794	7.80876	0	-0.7	-1.4	1
7.545	-0.9005581	6.303906	7.771482	0.3	-0.4	-1.4	1
7.55	-0.9378361	6.339222	7.844076	0.9	-0.7	-1.1	1
7.555	-0.9378361	6.560928	7.91667	1.5	-0.5	-1.3	1
7.56	-0.975114	6.192072	7.989264	0.7	-0.4	-2.1	1
7.565	-1.04967	6.192072	7.698888	0.1	-0.1	-0.6	1
7.57	-0.9378361	6.486372	7.881354	1.9	-0.4	-1.2	1
7.575	-0.975114	6.303906	7.80876	1.1	-0.3	-1.4	1
7.58	-0.975114	6.303906	7.91667	1.1	0	-1	1
7.585	-0.975114	6.339222	7.91667	1.3	0	-1.1	1
7.59	-1.04967	6.339222	7.80876	0.8	-0.2	-0.8	1
7.595	-1.08891	6.266628	7.80876	1	0	-0.7	1
7.6	-1.08891	6.266628	7.91667	1.3	-0.2	-0.4	1
7.605	-0.9378361	6.413778	7.844076	1.3	0	0	1
7.61	-1.08891	6.0822	7.91667	1.9	0	-1.6	1
7.615	-1.04967	6.044922	7.698888	1.1	0.1	-0.7	1
7.62	-0.9378361	6.413778	7.91667	3	0.3	0.4	1
7.625	-0.9378361	6.339222	7.771482	2.5	0.2	0.2	1
7.63	-0.9005581	6.266628	7.881354	3.2	0	-0.9	1
7.635	-0.975114	6.0822	7.771482	2.3	0	-1	1
7.64	-0.9005581	6.3765	7.80876	3.7	0	-0.2	1
7.645	-0.9378361	6.52365	7.80876	3.4	0.2	0	1
7.65	-0.975114	6.0822	7.881354	3.3	0	-1.1	1
7.655	-0.975114	6.266628	7.736166	3	0	-0.2	1
7.66	-0.9005581	6.3765	7.844076	4.4	-0.2	0	1
7.665	-0.9005581	6.486372	7.881354	3.3	0.1	0.5	1
7.67	-1.126188	6.192072	7.91667	4.6	0.2	-0.9	1
7.675	-1.08891	6.266628	7.698888	3.7	0.2	0	1
7.68	-0.975114	6.486372	7.881354	4.2	0.4	0.6	1
7.685	-0.975114	6.413778	7.771482	3.4	0.2	0.7	1
7.69	-1.04967	6.635484	7.771482	3.5	0.4	1	1
7.695	-1.012392	6.044922	7.989264	3.7	1.1	0	1
7.7	-1.012392	6.303906	7.698888	2.5	0.5	0.9	1
7.705	-0.9378361	6.598207	7.881354	3.5	0.6	1.1	1
7.71	-0.9378361	6.3765	7.771482	2.1	0	1.4	1
7.715	-0.9378361	6.708078	7.736166	1.8	0	1.3	1
7.72	-0.9378361	6.303906	7.91667	2.3	0.9	0.1	1
7.725	-0.975114	6.192072	7.518384	0.6	0.1	0.4	1
7.73	-0.9378361	6.451056	7.844076	1.7	0	1.1	1
7.735	-0.9005581	6.413778	7.698888	1.1	-0.2	1.1	1
7.74	-0.8632801	6.3765	7.663572	0.5	-0.2	1.1	1
7.745	-0.8632801	6.745356	7.663572	0.5	-0.3	1.2	1
7.75	-0.9005581	6.154794	7.91667	0.9	-0.2	0	1
7.755	-0.8260021	6.339222	7.663572	0.2	-0.8	0.1	1
7.76	-0.712206	6.486372	7.91667	1.1	-0.7	0.9	1
7.765	-0.8260021	6.303906	7.736166	0.1	-0.4	1.1	1
7.77	-0.7867621	6.3765	7.80876	0.8	-0.5	0.9	1
7.775	-0.9005581	6.413778	7.844076	1.1	0	0.2	1
7.78	-0.9005581	6.339222	7.80876	1	0	0.3	1
7.785	-0.8632801	6.3765	7.771482	1	-0.1	0.7	1
7.79	-0.9005581	6.413778	7.80876	1.4	-0.3	0.3	1
7.795	-0.8632801	6.3765	7.736166	1.1	-0.1	0.3	1
7.8	-0.9005581	6.413778	7.80876	1.4	0	0	1
7.805	-0.9005581	6.303906	7.736166	1.4	-0.2	0.3	1
7.81	-0.7867621	6.303906	7.736166	1.6	-0.4	0	1
7.815	-0.7867621	6.486372	7.844076	1.4	-0.4	0.2	1
7.82	-1.04967	6.3765	7.80876	1.1	-0.3	0	1
7.825	-1.012392	6.413778	7.736166	1.4	-0.3	0.1	1
7.83	-0.7867621	6.339222	7.844076	1.3	0.3	0.5	1
7.835	-0.9005581	6.451056	7.698888	1.3	0.2	0.2	1
7.84	-0.9005581	6.339222	7.698888	1.4	0	0.4	1
7.845	-0.9005581	6.451056	7.771482	1.6	0.1	0.1	1
7.85	-0.8632801	6.303906	7.771482	1.6	0	-0.1	1
7.855	-0.9378361	6.413778	7.80876	1.5	0.4	0	1
7.86	-0.9378361	6.266628	7.80876	1.3	0.4	-0.2	1
7.865	-0.9378361	6.339222	7.80876	1.8	0.2	0.1	1
7.87	-0.9378361	6.3765	7.771482	2.1	0	0.7	1
7.875	-0.9378361	6.339222	7.80876	2.1	0.1	0	1
7.88	-0.9005581	6.3765	7.80876	2	0.1	0.5	1
7.885	-0.9378361	6.3765	7.736166	1.6	0.2	0	1
7.89	-0.8632801	6.3765	7.80876	2.2	0.3	0	1
7.895	-0.975114	6.339222	7.771482	2.3	0.2	0	1
7.9	-1.012392	6.266628	7.80876	2.5	0.2	0.2	1
7.905	-1.126188	6.413778	7.844076	2.5	0.3	0.4	1
7.91	-1.04967	6.339222	7.771482	2.5	0.4	0.4	1
7.915	-1.04967	6.3765	7.698888	2	0.7	1	1
7.92	-0.975114	6.3765	7.771482	1.9	0.5	1	1
7.925	-1.012392	6.486372	7.736166	1.5	0.1	0.9	1
7.93	-1.012392	6.339222	7.736166	1.1	0.2	0.7	1
7.935	-0.9378361	6.52365	7.626294	0.9	-0.2	0.8	1
7.94	-0.9378361	6.486372	7.698888	0.2	-0.7	1.3	1
7.945	-0.8632801	6.451056	7.626294	-0.4	-0.7	1.6	1
7.95	-0.8632801	6.451056	7.771482	-0.2	-0.6	1.3	1
7.955	-0.8632801	6.52365	7.590978	-0.2	-1.1	1.1	1
7.96	-0.7867621	6.486372	7.663572	-1.4	-0.9	0.9	1
7.965	-0.7867621	6.451056	7.590978	-1.6	-1.3	0.9	1
7.97	-0.7867621	6.413778	7.698888	-1.3	-1.2	0.6	1
7.975	-0.749484	6.413778	7.698888	-0.9	-1.1	0.7	1
7.98	-0.7867621	6.451056	7.698888	-1.2	-1.1	0.2	1
7.985	-0.7867621	6.303906	7.736166	-1.6	-1.4	0	1
7.99	-0.8260021	6.413778	7.698888	-1.1	-1.4	0	1
7.995	-0.7867621	6.266628	7.698888	-0.7	-1.2	-1.3	1
8	-0.8260021	6.22935	7.771482	-0.7	-1.3	-0.6	1
8.005	-0.8632801	6.3765	7.91667	0.5	-0.9	-0.1	1
8.01	-0.8260021	6.22935	7.80876	0.1	-0.7	-0.1	1
8.015	-0.8632801	6.339222	7.80876	1.1	-0.9	-0.2	1
8.02	-0.8260021	6.339222	7.80876	1.5	-0.3	-0.7	1
8.025	-0.7867621	6.339222	7.736166	1.7	0.1	-0.7	1
8.03	-0.8632801	6.303906	7.698888	1.8	0	-0.9	1
8.035	-0.9005581	6.339222	7.80876	2.1	0.1	-0.1	1
8.04	-0.8632801	6.3765	7.844076	2.7	0.3	-0.8	1
8.045	-0.9005581	6.266628	7.844076	2.2	0.6	-0.8	1
8.05	-0.9378361	6.339222	7.736166	2.6	0.7	-0.7	1
8.055	-0.975114	6.339222	7.844076	3.7	1.1	-0.4	1
8.06	-0.9005581	6.339222	7.736166	3.2	1.2	-0.4	1
8.065	-0.9005581	6.3765	7.80876	4.1	1.6	-0.4	1
8.07	-0.975114	6.3765	7.771482	4.8	1.5	0	1
8.075	-0.9005581	6.339222	7.844076	4.2	2	-0.4	1
8.08	-1.012392	6.3765	7.736166	4.7	2.1	0	1
8.085	-0.9378361	6.413778	7.881354	5.1	2.3	0.3	1
8.09	-1.126188	6.303906	7.80876	4.6	2.4	0.2	1
8.095	-1.012392	6.3765	7.771482	4.6	2.5	0.4	1
8.1	-1.200744	6.486372	7.698888	5	2.3	0	1
8.105	-1.08891	6.451056	7.771482	4.2	2.3	0	1
8.11	-1.012392	6.3765	7.626294	4.2	2.1	0	1
8.115	-1.08891	6.598207	7.698888	4.4	1.8	-0.2	1
8.12	-1.04967	6.413778	7.698888	4.2	2.1	0.3	1
8.125	-0.975114	6.413778	7.626294	3.8	2	0.7	0
8.13	-0.9378361	6.486372	7.698888	4.2	2.3	0.9	0
8.135	-0.975114	6.3765	7.844076	3.9	2.9	0	0
8.14	-0.975114	6.3765	7.698888	4.6	3	-0.8	0
8.145	-0.975114	6.413778	7.881354	6	3.5	0.2	0
8.15	-1.04967	6.303906	7.844076	5.8	3.9	0.3	0
8.155	-1.012392	6.3765	7.844076	7.4	3.9	0.9	0
8.16	-1.126188	6.22935	7.953948	9	4.4	0	0
8.165	-1.238022	6.266628	7.881354	11	5.3	0.9	0
8.17	-1.163466	6.52365	7.989264	13.3	5.8	1.6	0
8.175	-1.312578	6.486372	8.026543	13.7	7.1	1.6	0
8.18	-1.200744	6.266628	8.099136	14.9	8.3	1.8	0
8.185	-0.8632801	5.823216	8.462107	17.6	9.2	3	0
8.19	-1.200744	4.975632	8.17173	20.1	14.6	3.7	0
8.195	-1.538208	5.419044	8.244325	28.7	18.6	4.6	0
8.2	-1.012392	6.598207	8.499384	39.7	17.1	6	0
8.205	-1.163466	6.52365	8.316918	42.3	20.1	6.7	0
8.21	-1.389096	6.007644	8.244325	42.3	23.4	7.9	0
8.215	-1.2753	5.785938	8.389512	49.8	24	9.7	0
8.22	-1.012392	5.897772	8.571979	55.5	24	10.7	0
8.225	-1.238022	5.676066	8.717166	61.6	24.2	13.2	0
8.23	-1.04967	5.750622	8.499384	68.9	22.5	16	0
8.235	-0.9005581	5.970366	8.499384	76.2	21.4	17.7	0
8.24	-0.975114	6.154794	8.5347	82.3	22.1	19.6	0
8.245	-1.2753	6.451056	8.644572	87.9	22.6	21.5	0
8.25	-1.463652	6.52365	8.607294	92.8	21.1	24.5	0
8.255	-1.72656	6.560928	8.352234	95.4	18.4	26.4	0
8.26	-1.801116	6.708078	8.244325	98.8	15.7	28.2	0
8.265	-1.763838	6.782634	8.244325	103.1	13.2	30.4	0
8.27	-1.612764	6.745356	8.099136	105.8	11.4	30.9	0
8.275	-1.389096	6.819912	7.953948	108.5	9.5	31.9	0
8.28	-1.50093	7.15149	7.953948	111	8.4	33.6	0
8.285	-1.838394	7.408512	8.244325	114.1	6	37.1	0
8.29	-2.026746	7.44579	8.5347	114	2.5	38.9	0
8.295	-2.401488	6.855228	8.970264	112.2	0	38.3	0
8.3	-3.115656	5.676066	8.389512	105.9	-4.3	36.8	0
8.305	-4.092732	5.122782	8.5347	104.2	-9.4	34.7	0
8.31	-4.99329	5.713344	9.62361	106.7	-15.1	33.5	0
8.315	-5.181642	5.638788	10.09645	104.1	-23.9	31.6	0
8.32	-4.842216	4.791204	9.843354	92.8	-32.7	26.9	0
8.325	-4.693104	4.312476	9.988543	84.4	-38.3	19.6	0
8.33	-4.54203	4.753926	10.45942	79.4	-39.9	12.8	0
8.335	-4.279122	4.975632	11.25992	73	-39.6	4	0
8.34	-4.3164	4.018176	10.89499	61.3	-39.5	-4.3	0
8.345	-4.35564	3.133314	10.16905	49.7	-39.6	-8.7	0
8.35	-4.392918	2.87433	10.02386	44.5	-38.6	-12.3	0
8.355	-4.3164	2.911608	10.45942	40.2	-38.6	-14.4	0
8.36	-3.829824	3.390336	10.60461	32	-37.3	-17.9	0
8.365	-2.852748	4.606776	10.85967	25.9	-35.8	-21.8	0
8.37	-2.58984	5.713344	11.80339	19.5	-29.6	-29.1	0
8.375	-2.701674	5.93505	12.52933	8.5	-23.1	-35.6	0
8.38	-2.627118	5.381766	11.87599	-7	-18.9	-39.3	0
8.385	-2.478006	4.753926	11.55029	-23.9	-13.7	-43	0
8.39	-2.289654	4.496904	11.18732	-34.2	-10.7	-43.4	0
8.395	-2.13858	4.09077	10.89499	-42.9	-7.9	-41.4	0
8.4	-1.95219	3.721914	10.42411	-50.4	-5.9	-38.7	0
8.405	-1.763838	3.50217	10.20632	-56.2	-4.6	-35.5	0
8.41	-1.612764	3.684636	9.915949	-60.2	-2.8	-31.9	0
8.415	-1.538208	3.759192	10.02386	-62.7	-1.4	-26.3	0
8.42	-1.50093	4.23792	10.09645	-66.6	0.4	-22.6	0
8.425	-1.463652	4.534182	9.951264	-69.7	2.4	-20.7	0
8.43	-1.689282	4.681332	9.951264	-74.1	3.6	-18.6	0
8.435	-1.801116	5.01291	9.551017	-77.2	4.9	-17.2	0
8.44	-1.95219	5.197338	9.843354	-80.7	7	-16.8	0
8.445	-2.101302	5.30721	9.588294	-85.6	8.5	-17.2	0
8.45	-2.101302	5.197338	9.370512	-88.7	8.9	-17.8	0
8.455	-2.515284	5.381766	9.115453	-91.6	8.8	-16.1	0
8.46	-2.326932	5.234616	9.007543	-93.4	8.4	-17.1	0
8.465	-2.36421	5.381766	9.007543	-94	8.8	-21.3	0
8.47	-2.289654	5.16006	8.389512	-96	8.3	-24.3	0
8.475	-2.215098	5.269932	8.499384	-94.4	9.1	-27.7	0
8.48	-2.026746	5.30721	8.316918	-93	9.2	-31.1	0
8.485	-2.17782	5.566194	8.17173	-91.7	9.2	-31.4	0
8.49	-1.838394	5.603472	8.17173	-89.9	9.8	-34.3	0
8.495	-1.689282	5.713344	7.989264	-87.5	10.4	-37.9	0
8.5	-1.575486	5.750622	7.698888	-86.1	11.4	-39.5	0
8.505	-1.463652	6.007644	7.844076	-83	12.6	-40.5	0
8.51	-1.312578	6.154794	7.771482	-80.7	13.7	-41.6	0
8.515	-1.349856	6.339222	7.80876	-78.7	14	-41.5	0
8.52	-1.200744	6.782634	7.518384	-76.5	14.1	-40.1	0
8.525	-1.163466	7.114213	8.099136	-73.9	15.2	-38.2	0
8.53	-1.163466	7.483068	8.207047	-73.1	15.6	-41.7	0
8.535	-1.126188	7.408512	8.026543	-73.9	16	-42.8	0
8.54	-1.312578	7.44579	7.881354	-73.9	15.2	-42.5	0
8.545	-1.426374	7.483068	7.80876	-74	14.1	-42.6	0
8.55	-1.349856	7.74009	7.844076	-73.2	13	-39.5	0
8.555	-1.349856	7.851924	7.80876	-72.8	10.2	-43.1	0
8.56	-1.312578	7.630219	7.44579	-73.6	8.2	-44.8	0
8.565	-1.238022	7.630219	7.300602	-72.8	6.6	-45.9	0
8.57	-1.238022	7.630219	7.373196	-70.4	4.2	-46.9	0
8.575	-1.238022	7.630219	6.755166	-69.2	1.1	-46.5	0
8.58	-1.126188	7.704774	6.82776	-68.1	-0.3	-47.6	0
8.585	-0.8260021	7.667496	6.46479	-65.9	-2.5	-48.3	0
8.59	-0.8260021	7.74009	6.247008	-64.4	-4.6	-47.2	0
8.595	-0.486576	8.146224	6.20973	-62.3	-6.4	-46.3	0
8.6	-0.449298	8.256096	6.10182	-59.2	-7.2	-49.1	0
8.605	-0.374742	8.183502	5.556384	-58.1	-8.4	-50.6	0
8.61	-0.449298	8.36793	5.556384	-55.1	-8.7	-50.1	0
8.615	-0.41202	8.624952	5.373918	-52	-9.9	-49.6	0
8.62	-0.486576	8.66223	5.048226	-50.1	-11.9	-48.5	0
8.625	-0.563094	8.846659	4.793166	-47.4	-13.7	-47.6	0
8.63	-0.63765	8.624952	4.575384	-45.5	-15.6	-46	0
8.635	-0.7867621	9.252792	3.812166	-44.1	-19.6	-40	0
8.64	-0.749484	9.325386	4.249692	-39.9	-22.4	-41.2	0
8.645	-0.63765	9.584371	3.666978	-37	-26.1	-41.7	0
8.65	-0.523854	9.584371	3.594384	-34.5	-29.1	-41.6	0
8.655	-0.600372	9.806076	3.196098	-31.9	-32.3	-40.1	0
8.66	-0.563094	9.915949	2.868444	-30.3	-36.4	-37.5	0
8.665	-0.374742	10.0631	2.758572	-27.3	-39.4	-39.4	0
8.67	-0.223668	9.988543	2.287692	-25.9	-41.5	-39.2	0
8.675	-0.18639	10.32208	2.468196	-23.5	-41.4	-38.9	0
8.68	-0.149112	10.5791	2.43288	-21.2	-41.6	-38.4	0
8.685	-0.037278	10.65366	2.287692	-21.2	-41.9	-38.5	0
8.69	-0.037278	10.50651	2.032632	-20.9	-41.8	-38	0
8.695	-0.074556	10.17297	1.779534	-21.7	-41	-37	0
8.7	-0.111834	9.878671	1.524474	-21.7	-40.6	-35.2	0
8.705	-0.18639	9.731521	1.45188	-21.2	-39.9	-33.3	0
8.71	-0.300186	9.547092	1.269414	-20.3	-39.1	-31.5	0
8.715	-0.449298	9.325386	1.342008	-19.3	-37.8	-29	0
8.72	-0.7867621	8.809381	1.379286	-20	-37.3	-27.1	0
8.725	1.163466	1.251756	1.960038	-21	-35.4	-23.3	0
8.73	-1.538208	7.999074	-3.52179	8.6	-20.6	-5.1	0
8.735	-2.552562	7.59294	6.645294	35.6	-41.9	8.2	0
8.74	-0.337464	8.108947	-9.115453	8.7	-42.3	14.3	0
8.745	-1.689282	6.819912	-3.52179	37.6	-21.3	3.2	0
8.75	-3.003822	8.809381	-3.849444	57.8	-37.7	5.1	0
8.755	-4.167288	0.73575	-2.142504	73.7	-43.1	10.9	0
8.76	-3.829824	2.101302	-2.215098	73	-64.6	32.1	0
8.765	-3.0411	10.0631	11.6582	130.2	-71	50.1	0
8.77	1.95219	12.86483	22.48256	153.1	-87.6	56.9	0
8.775	6.833646	17.06744	28.43919	131.1	-96.1	55.8	0
8.78	9.011466	27.31693	43.69571	128	-86.7	45.2	0
8.785	15.88239	28.31166	20.84821	49.4	-53.9	42.3	0
8.79	14.90531	16.0727	-0.10791	-15.1	30	20.2	0
8.795	3.304008	5.419044	5.010948	-23.8	53.4	0.7	0
8.8	-5.368032	0.773028	5.338602	-24.2	25.6	4.8	0
8.805	-10.92638	1.251756	4.720572	-13.6	17.4	5.1	0
8.81	-11.93877	3.94362	5.84676	6.3	3.4	-1.4	0
8.815	-7.39674	6.044922	7.010226	25	-11	-3.7	0
8.82	-0.749484	6.154794	8.27964	28.6	-19.8	-1.2	0
8.825	4.13001	7.00434	10.13373	25.7	-20.4	-0.4	0
8.83	4.693104	9.988543	10.89499	20	-14.4	-0.7	0
8.835	2.664396	10.80081	8.134453	9.9	-5	-0.9	0
8.84	-1.838394	8.772102	6.427512	-3.5	2.6	-4.9	0
8.845	-5.105124	6.855228	5.73885	-9.2	2.3	-4.4	0
8.85	-5.705496	6.119478	6.247008	-3.9	-3.4	-2.8	0
8.855	-3.790584	5.638788	7.335918	-0.7	-9.2	-1.7	0
8.86	-0.9005581	5.603472	8.571979	1.8	-12.2	0.9	0
8.865	0.712206	5.638788	8.970264	3	-11.5	1.6	0
8.87	0.749484	5.491638	8.679889	3	-9.6	1	0
8.875	-0.223668	5.713344	8.27964	3.5	-7.5	-0.3	0
8.88	-1.2753	6.007644	8.207047	6.9	-5.8	-2.3	0
8.885	-1.989468	6.0822	7.771482	8.8	-5.6	-1.6	0
8.89	-2.064024	6.0822	7.771482	10.8	-6.5	-1.1	0
8.895	-1.238022	5.785938	7.989264	12.6	-7	-0.8	0
8.9	-0.7867621	5.897772	7.844076	13	-6.6	0.7	0
8.905	-0.563094	6.192072	8.099136	16	-7.1	0.2	0
8.91	-0.8632801	6.598207	7.989264	16.1	-7.3	0	0
8.915	-1.04967	6.413778	8.17173	15.5	-7	-0.7	0
8.92	-1.426374	6.266628	8.026543	13.3	-7.2	0	0
8.925	-1.08891	6.22935	8.061858	13.9	-7.6	0	0
8.93	-1.012392	6.192072	8.134453	14	-7.7	0.6	0
8.935	-0.8260021	6.303906	7.953948	14.1	-7.2	1.1	0
8.94	-0.749484	6.192072	8.099136	14.8	-6.1	0.9	0
8.945	-1.012392	6.266628	8.099136	15.1	-5.3	1.6	0
8.95	-1.238022	6.154794	8.061858	15.4	-6	1.1	0
8.955	-1.2753	5.970366	8.061858	15.6	-5.7	1.1	0
8.96	-1.200744	6.0822	7.771482	16.5	-5.8	1.5	1
8.965	-1.08891	6.119478	7.989264	17.6	-5.9	0.9	1
8.97	-1.163466	6.451056	7.953948	17.5	-5.1	2.4	1
8.975	-1.200744	6.3765	7.91667	17.2	-5.9	1.6	1
8.98	-1.238022	6.192072	7.771482	17.1	-6.3	1.6	1
8.985	-1.238022	6.192072	7.953948	17	-6.6	2.3	1
8.99	-1.200744	6.6708	8.17173	17.2	-5.8	2.9	1
8.995	-1.08891	6.6708	8.134453	16.3	-6.1	2.7	1
9	-1.012392	6.745356	8.061858	13.7	-5.2	3.5	1
9.005	-1.04967	6.3765	8.099136	12.6	-4.9	3.6	1
9.01	-1.238022	6.0822	8.17173	10.7	-4.6	3.3	1
9.015	-1.538208	6.044922	8.026543	10.5	-4.8	3.1	1
9.02	-1.2753	5.970366	8.244325	11.4	-5.2	2.5	1
9.025	-1.163466	6.044922	8.099136	10.7	-5.5	2.9	1
9.03	-0.8260021	6.266628	7.736166	10.7	-6.7	1.6	1
9.035	-0.600372	6.52365	7.481106	10.9	-5.6	1.4	1
9.04	-0.563094	6.486372	7.698888	10.8	-4.4	1.3	1
9.045	-0.563094	6.3765	7.626294	7.9	-3.9	1.3	1
9.05	-0.600372	6.192072	7.80876	8.3	-4.6	0.2	1
9.055	-0.712206	6.413778	7.518384	7.7	-4.6	0.4	1
9.06	-0.7867621	6.560928	7.626294	7.9	-4.3	0.5	1
9.065	-0.449298	6.52365	7.626294	8.1	-4.2	0.2	1
9.07	-0.374742	6.3765	7.626294	7.3	-4.3	-0.1	1
9.075	-0.449298	6.192072	7.80876	7.2	-3.2	0.2	1
9.08	-0.41202	6.303906	8.026543	8.4	-2.8	-0.7	1
9.085	-0.41202	6.3765	7.953948	8.8	-2.7	-1.4	1
9.09	-0.486576	6.413778	7.91667	8.8	-1.9	-1	1
9.095	-0.523854	6.339222	8.061858	9.6	-1.1	-1.8	1
9.1	-0.8632801	6.339222	7.91667	10.2	-0.8	-2.4	1
9.105	-0.975114	6.486372	7.953948	10.7	-0.4	-1.8	1
9.11	-0.9005581	6.339222	8.099136	11.6	0.2	-1.8	1
9.115	-0.749484	6.451056	7.91667	11.9	1	-1.4	1
9.12	-0.712206	6.339222	8.099136	13.1	1.5	-1.6	1
9.125	-0.9378361	6.3765	8.026543	13.6	2.6	-0.9	1
9.13	-1.200744	6.598207	8.061858	14.7	3.9	-0.9	1
9.135	-1.200744	6.708078	8.17173	15.1	4.5	0	1
9.14	-1.238022	6.708078	8.134453	14.9	4.9	0.1	1
9.145	-1.2753	6.819912	8.061858	15.2	5.6	0.7	1
9.15	-1.426374	7.039656	8.134453	15.6	7.4	1.2	1
9.155	-1.238022	6.892506	8.17173	16.1	9.5	1.1	1
9.16	-1.163466	6.855228	8.17173	15.8	12.9	2	1
9.165	-1.2753	6.6708	8.499384	16.6	15.6	1.9	1
9.17	-1.689282	6.192072	8.5347	18.2	17.4	0.9	1
9.175	-1.838394	5.45436	8.825076	21.5	17.7	1	1
9.18	-1.801116	5.234616	8.5347	27.1	19.5	3	1
9.185	-0.260946	4.459626	9.405828	33.8	22.3	7.1	1
9.19	-0.8632801	4.09077	7.481106	36	30	12	1
9.195	-0.8632801	6.007644	6.82776	49.9	31.1	11.9	1
9.2	0.674928	8.330652	6.790483	59.5	22.9	11.4	1
9.205	1.349856	8.846659	6.174414	50.6	19.5	10	1
9.21	0.374742	7.88724	5.338602	31.6	18.1	6.1	1
9.215	-0.337464	7.851924	4.830444	19.2	11.7	2.1	1
9.22	-0.563094	8.36793	5.083542	9.1	3.4	-1.4	1
9.225	-0.9378361	8.552359	5.411196	-3	-1.8	-3.7	1
9.23	-1.50093	8.22078	5.446512	-17.5	-6.3	-4.3	1
9.235	-1.612764	7.851924	5.84676	-30.1	-11	-3.3	1
9.24	-1.689282	7.59294	6.247008	-40.9	-15.2	-2.3	1
9.245	-1.50093	7.076934	6.717888	-53.8	-21.6	-1.5	1
9.25	-1.875672	6.819912	6.609978	-61.3	-24.6	-0.9	1
9.255	-1.875672	6.451056	7.626294	-63.9	-26	-1.2	1
9.26	-0.8260021	4.606776	9.225325	-63.4	-25.4	-1.6	1
9.265	-1.838394	1.473462	8.352234	-59.2	-20.2	-0.9	1
9.27	-1.612764	5.638788	8.316918	-23.1	-15.3	-3.6	1
9.275	-2.58984	8.51508	11.25992	3.7	-10.7	-0.4	1
9.28	-0.223668	4.791204	9.660889	-15.8	-7.2	1.8	1
9.285	-0.18639	4.275198	9.042858	-14.7	-1.5	3.5	1
9.29	-0.749484	6.451056	9.843354	9.4	3.5	3.8	1
9.295	-0.523854	5.93505	9.405828	15.5	9.5	4.4	1
9.3	-0.18639	5.897772	8.825076	22.6	14	3.7	1
9.305	-0.600372	6.6708	9.478422	34.7	20.7	4.5	1
9.31	-0.63765	4.312476	9.5157	36.8	28.2	4.4	1
9.315	-0.975114	3.317742	7.881354	45.2	32	5.9	1
9.32	-0.486576	6.044922	8.17173	73.1	35.1	7.6	1
9.325	0.074556	7.924518	8.42679	93.8	36.4	9.4	1
9.33	-0.149112	7.15149	8.27964	92.6	41.3	9.7	1
9.335	-0.486576	5.713344	8.099136	92.1	40.7	9.5	1
9.34	-1.163466	4.975632	8.244325	99.4	39.3	8.6	1
9.345	-1.72656	5.491638	8.717166	109.8	37.2	7.9	1
9.35	-2.326932	6.007644	9.007543	116.7	32.8	9.3	1
9.355	-2.740914	6.007644	8.789761	116.6	28.2	10.4	1
9.36	-2.964582	6.044922	7.881354	112.5	23	11.9	1
9.365	-2.740914	6.598207	6.537385	108.9	17	12.2	1
9.37	-2.401488	7.408512	5.628978	103.4	11.1	12.7	1
9.375	-2.478006	7.961796	4.357602	94.9	1.6	12.1	1
9.38	-1.612764	7.667496	4.322286	74.8	-7.7	5.6	1
9.385	-0.223668	7.924518	4.575384	53.1	-18.2	-3.5	1
9.39	1.012392	8.183502	4.575384	26.6	-27.7	-15	1
9.395	2.064024	8.587674	3.739572	4.8	-31	-25	1
9.4	2.438766	10.13765	2.685978	-12.1	-33.8	-31.8	1
9.405	1.989468	11.38941	1.597068	-30	-37.1	-36.3	1
9.41	2.515284	11.75827	1.524474	-43.5	-37.8	-39	1
9.415	3.0411	10.5791	2.43288	-56.9	-36.1	-39.7	1
9.42	1.875672	9.768799	4.13982	-68.6	-27.5	-38.2	1
9.425	-0.449298	9.178236	5.666256	-79.2	-16.4	-32.2	1
9.43	-3.641472	7.851924	6.790483	-93.5	-9.8	-21.6	1
9.435	-5.519106	6.745356	7.408512	-104.2	-11.2	-12.5	1
9.44	-4.579308	5.603472	8.099136	-108.9	-19.1	-7.7	1
9.445	-3.604194	4.86576	8.644572	-108.7	-27	-3.5	1
9.45	-3.003822	4.71861	9.080136	-96.3	-27.2	0.2	1
9.455	-3.22749	5.085504	9.080136	-83.7	-24.2	3.7	1
9.46	-3.22749	5.197338	9.188046	-68.8	-21.1	4.4	1
9.465	-2.215098	5.234616	9.333235	-50.3	-17	4.1	1
9.47	-1.349856	5.122782	9.878671	-33.3	-11.7	5.5	1
9.475	-0.9378361	5.269932	10.27892	-16.1	-3.5	7.9	1
9.48	-0.8260021	5.234616	10.24164	-1.5	4.6	12.5	1
9.485	-0.8260021	5.16006	9.843354	13.4	12.2	16.2	1
9.49	-0.749484	5.269932	9.768799	30.1	20	18.2	1
9.495	-0.8632801	5.603472	9.878671	48.6	27.3	20.8	1
9.5	-0.749484	5.16006	9.696204	69.4	35.3	23.4	1
9.505	-0.300186	5.050188	9.188046	85	40.7	25.8	1
9.51	-0.337464	5.528916	9.080136	102.9	44.8	29.8	1
9.515	-0.63765	5.897772	8.862354	117.3	49.3	33.1	1
9.52	-0.9378361	6.266628	8.099136	127	52.3	34.9	1
9.525	-1.575486	6.745356	8.061858	138.9	55.4	35.6	1
9.53	-2.478006	6.635484	8.42679	143.1	54.4	37.6	1
9.535	-3.490398	6.635484	8.389512	140.7	49	40	1
9.54	-4.016214	6.52365	8.571979	136.3	39.9	42.6	1
9.545	-3.753306	6.154794	7.953948	125.7	29.7	44.4	1
9.55	-3.867102	4.275198	8.571979	111.9	21	43.2	1
9.555	-5.030568	0.516006	8.571979	87	14	34.8	1
9.56	-6.682572	-0.366894	9.297918	55.4	11.1	19.3	1
9.565	-6.794406	0.219744	10.7498	34.5	12.3	1.4	1
9.57	-5.819292	0.700434	10.89499	3.9	10.5	-18.1	1
9.575	-5.030568	1.695168	10.60461	-27.6	10	-34	1
9.58	-3.45312	3.906342	9.5157	-55.7	7.3	-43.3	1
9.585	-0.600372	6.745356	7.91667	-85.7	0.4	-45.7	1
9.59	2.36421	10.2848	5.519106	-111	-4.4	-41.1	1
9.595	4.804938	14.41285	2.360286	-133.7	-10.1	-30.2	1
9.6	7.80876	17.69332	-1.70694	-154.4	-15.9	-15.8	1
9.605	10.32404	21.3446	-5.446512	-166.3	-17.2	0.8	1
9.61	10.96366	23.81476	-8.825076	-171.4	-13.3	17	1
9.615	8.972226	25.10379	-11.4777	-171.7	-3.7	28.2	1
9.62	0.7867621	18.91172	-3.77685	-160.5	7.3	33.9	1
9.625	-4.279122	7.667496	4.029948	-175.4	0.6	17.7	1
9.63	-2.890026	3.574764	13.21996	-172.4	-30.5	-9.5	1
9.635	1.426374	0.516006	14.27355	-164.5	-64.2	-25.1	1
9.64	1.875672	-0.219744	8.789761	-159.2	-68.7	-29.1	1
9.645	-2.627118	3.537486	6.645294	-113	-49.6	-26.8	1
9.65	-1.200744	6.892506	8.679889	-74.9	-46.8	-30.2	1
9.655	2.101302	1.21644	12.89426	-61.1	-50.9	-25.9	1
9.66	-2.852748	-0.700434	8.42679	-50.8	-25.3	-19.9	1
9.665	-7.696926	8.809381	8.27964	12.3	-29.1	-23.7	1
9.67	-4.730382	9.694242	13.07477	36.7	-26.6	-13.2	1
9.675	-1.801116	4.86576	8.717166	-27.6	-11.1	-2.8	1
9.68	-1.08891	4.938354	8.462107	-3.4	-7.8	-0.2	1
9.685	-0.712206	6.635484	8.970264	17	-0.6	1.8	1
9.69	-0.18639	6.635484	9.007543	18.5	5.3	2.1	1
9.695	-0.9005581	5.970366	8.607294	19.8	11.2	1.1	1
9.7	-1.575486	6.0822	8.862354	25.9	16.8	1	1
9.705	-1.312578	6.266628	8.644572	32.7	17.9	1.3	1
9.71	-1.801116	5.897772	8.134453	35.3	20.9	2.5	1
9.715	-0.7867621	5.603472	8.752482	43.4	23.3	3.3	1
9.72	0.300186	4.09077	8.934948	52	25.4	3.8	1
9.725	-2.101302	4.569498	8.5347	64.9	35.4	6.5	1
9.73	-2.252376	6.598207	9.15273	85.1	32.5	8.3	1
9.735	-0.8632801	7.224084	8.462107	86.6	29.3	9.3	1
9.74	-1.126188	6.451056	7.698888	78.4	29.7	9.4	1
9.745	-1.08891	6.52365	6.354918	73.3	25.9	10.3	1
9.75	-0.41202	7.630219	5.666256	71	17.9	9.5	1
9.755	0.486576	9.068364	4.903038	61.1	9.8	6.2	1
9.76	0.8260021	9.806076	4.175136	45.2	4	3.3	1
9.765	0.41202	9.878671	3.88476	25.2	0	0.4	1
9.77	-0.300186	9.105642	3.376602	2.9	-4	-2.9	1
9.775	-0.9378361	9.178236	4.029948	-16.8	-8.2	-6.8	1
9.78	-0.975114	9.031086	5.519106	-32.9	-12.3	-8.6	1
9.785	-1.2753	7.777369	5.919354	-52.7	-17.9	-7.1	1
9.79	-2.36421	6.967062	6.537385	-69	-23.8	-4.6	1
9.795	-2.552562	6.598207	6.900354	-76	-29.4	-2.5	1
9.8	-2.401488	6.52365	7.481106	-79.9	-34.3	-1	1
9.805	-2.101302	6.413778	7.80876	-82.7	-37	1.1	1
9.81	-1.95219	6.3765	8.134453	-83.7	-36.3	2.8	1
9.815	-1.538208	5.638788	8.42679	-80.1	-32.9	0.6	1
9.82	-1.08891	5.30721	8.571979	-73.2	-29.6	1.4	1
9.825	0.449298	3.833748	10.09645	-59.9	-26.6	0.7	1
9.83	-0.337464	1.65789	8.571979	-47.3	-19.1	0.2	1
9.835	-0.523854	6.413778	9.333235	-14.5	-13.8	-4.1	1
9.84	-0.8632801	8.921214	11.44042	9.4	-8.3	0.2	1
9.845	0.223668	3.205908	8.934948	-12.8	-2.8	1.3	1
9.85	-0.8260021	5.197338	8.862354	9.8	2.8	1.6	1
9.855	-1.612764	7.630219	9.843354	33	9.6	2.2	1
9.86	-0.600372	5.713344	8.717166	27.8	14	2.4	1
9.865	-0.600372	4.165326	9.15273	37.5	22.6	4.4	1
9.87	-1.95219	4.018176	8.462107	53.7	30.1	5.7	1
9.875	-1.72656	5.93505	8.825076	75.8	32.8	8.5	1
9.88	-0.9005581	7.186806	8.970264	86.6	35.7	11.5	1
9.885	-0.975114	6.52365	8.717166	86.3	42	12.4	1
9.89	-1.2753	5.528916	8.316918	88.6	44.7	14.6	1
9.895	-1.012392	5.197338	8.316918	98.2	43.5	16.3	1
9.9	-0.600372	5.638788	8.207047	113	40.4	17.2	1
9.905	-0.8632801	6.22935	8.462107	122.7	40.4	18.1	1
9.91	-1.238022	6.22935	8.244325	127.4	38.6	18.8	1
9.915	-1.801116	6.154794	7.91667	130.6	35.6	19.8	1
9.92	-1.72656	6.560928	7.663572	131.3	31.2	21	1
9.925	-1.126188	6.782634	6.755166	122.9	25.4	20.1	1
9.93	0.149112	7.961796	5.301324	114.4	19.8	19.4	1
9.935	0.8632801	8.993809	3.922038	102.4	14.2	17	1
9.94	0.9378361	9.694242	1.997316	83.7	11.6	12.4	1
9.945	1.126188	9.988543	1.524474	64.1	8.6	6.7	1
9.95	0.41202	10.8734	1.234098	42.1	6.9	-0.7	1
9.955	-0.374742	10.43195	1.70694	19.8	5.2	-8	1
9.96	-0.8260021	9.953226	2.395602	-9.6	1.2	-13.5	1
9.965	-1.200744	9.731521	3.41388	-31.2	-1.4	-15.5	1
9.97	-1.801116	9.509814	4.067226	-53.1	-5.4	-15.5	1
9.975	-2.627118	9.362664	4.39488	-74.2	-9.8	-13.3	1
9.98	-3.078378	8.772102	4.285008	-95.5	-15.7	-10.2	1
9.985	-2.438766	8.587674	4.430196	-119.1	-24.1	-6.8	1
9.99	-1.652004	8.66223	5.083542	-134.6	-29.8	-4.3	1
[truncated: 13,968 more rows]
