# Supplementary material for: Real-Time Detection of Freezing Motions in Parkinson's Patients for Adaptive Gait Phase Synchronous Cueing
Source: Front Neurol. 2021 Dec 6;12:720516. doi: 10.3389/fneur.2021.720516 (PMC8685223; doi:10.3389/fneur.2021.720516)
Supplement: Supplementary file 2 [file Data_Sheet_2.zip › data/S12/S12_left_foot_trial_2.csv]

time	acc_x	acc_y	acc_z	gyr_x	gyr_y	gyr_z	FoG
0	-3.00186	5.19276	8.2404	0.2	-0.1	-0.3	0
0.005	-3.0411	5.16006	8.16846	-0.1	0	-0.2	0
0.01	-3.00186	5.120821	8.207701	0	-0.1	0	0
0.015	-3.00186	5.16006	8.16846	0.3	0	-0.2	0
0.02	-3.0411	5.19276	8.207701	0.4	0	-0.4	0
0.025	-3.0411	5.16006	8.207701	0	-0.1	-0.1	0
0.03	-3.00186	5.19276	8.16846	0.2	0	-0.2	0
0.035	-3.0411	5.19276	8.207701	0.4	0	0	0
0.04	-3.00186	5.16006	8.2404	0.1	0	-0.2	0
0.045	-3.0738	5.19276	8.16846	0.4	0.1	-0.7	0
0.05	-3.0411	5.19276	8.207701	0.2	0	-0.4	0
0.055	-3.0411	5.19276	8.16846	0.4	0	-0.2	0
0.06	-3.0411	5.19276	8.207701	0.2	0	0	0
0.065	-3.00186	5.19276	8.207701	-0.1	-0.2	0.2	0
0.07	-3.00186	5.16006	8.207701	0.3	-0.2	0	0
0.075	-3.0411	5.120821	8.2404	0.4	0.1	0	0
0.08	-3.0738	5.16006	8.2404	0.3	0	-0.5	0
0.085	-3.00186	5.120821	8.16846	0.1	-0.2	0	0
0.09	-3.0411	5.19276	8.207701	0	-0.2	-0.3	0
0.095	-3.0411	5.19276	8.2404	0.6	0	-0.1	0
0.1	-3.0411	5.19276	8.27964	0.7	0	-0.1	0
0.105	-3.0411	5.19276	8.207701	0.3	0	-0.7	0
0.11	-3.0411	5.19276	8.207701	0.2	0	-0.4	0
0.115	-3.0738	5.19276	8.207701	0.4	0	0	0
0.12	-3.00186	5.120821	8.207701	0.5	0	0	0
0.125	-3.00186	5.16006	8.16846	0.2	0	0.2	0
0.13	-3.00186	5.16006	8.207701	0.2	-0.2	0	0
0.135	-3.00186	5.16006	8.207701	0	0.1	-0.2	0
0.14	-3.0411	5.16006	8.207701	-0.1	0	-0.2	0
0.145	-3.00186	5.120821	8.207701	0.3	-0.2	0	0
0.15	-3.0411	5.19276	8.207701	0.7	-0.1	-0.1	0
0.155	-3.00186	5.16006	8.207701	0.8	0	-0.3	0
0.16	-2.96262	5.120821	8.16846	0.6	0	-0.1	0
0.165	-3.0411	5.16006	8.207701	0.3	0.2	0	0
0.17	-3.00186	5.16006	8.207701	0.6	0	-0.2	0
0.175	-3.00186	5.16006	8.16846	0.3	0.1	-0.5	0
0.18	-3.0411	5.19276	8.13576	0.5	0	-0.2	0
0.185	-2.96262	5.232	8.16846	0.8	0	-0.2	0
0.19	-3.0738	5.120821	8.207701	0.3	0	0	0
0.195	-3.0738	5.16006	8.207701	0.2	-0.1	-0.1	0
0.2	-3.0411	5.16006	8.207701	0.4	-0.1	0.1	0
0.205	-3.0411	5.120821	8.16846	0.7	0	0	0
0.21	-3.0411	5.16006	8.207701	0.1	0.1	0	0
0.215	-3.00186	5.16006	8.2404	0	-0.3	-0.1	0
0.22	-3.0411	5.16006	8.207701	0.2	-0.2	0	0
0.225	-3.0411	5.19276	8.207701	0.2	0	-0.3	0
0.23	-3.00186	5.16006	8.16846	0.2	0	-0.6	0
0.235	-3.00186	5.16006	8.16846	0.5	-0.2	0	0
0.24	-3.00186	5.16006	8.2404	0.5	-0.2	-0.1	0
0.245	-3.00186	5.19276	8.2404	0.2	0	-0.4	0
0.25	-3.0411	5.16006	8.207701	0.5	-0.3	-0.4	0
0.255	-3.0411	5.08158	8.16846	0.4	-0.2	-0.3	0
0.26	-3.0411	5.16006	8.207701	0.2	0	-0.4	0
0.265	-3.0411	5.16006	8.2404	0.2	-0.1	-0.6	0
0.27	-3.0411	5.16006	8.207701	0	0	0	0
0.275	-3.00186	5.120821	8.207701	0.2	-0.1	-0.2	0
0.28	-3.0411	5.16006	8.207701	0.4	0	-0.3	0
0.285	-3.0411	5.16006	8.207701	0.1	-0.2	-0.4	0
0.29	-3.0411	5.16006	8.16846	0.2	0	0	0
0.295	-3.00186	5.120821	8.2404	0	0	-0.3	0
0.3	-3.0738	5.16006	8.2404	0.4	0	0.1	0
0.305	-3.0411	5.19276	8.207701	0.3	0	0	0
0.31	-3.00186	5.16006	8.2404	0.2	0	-0.2	0
0.315	-3.00186	5.120821	8.207701	0.3	0.1	-0.4	0
0.32	-3.00186	5.120821	8.16846	0.3	0.1	-0.2	0
0.325	-3.00186	5.19276	8.16846	0.2	-0.2	0	0
0.33	-3.00186	5.16006	8.207701	0.2	0.1	-0.4	0
0.335	-3.0411	5.19276	8.2404	0.4	0.2	0	0
0.34	-3.0738	5.16006	8.207701	0.7	0.1	0.2	0
0.345	-3.0738	5.16006	8.13576	0.4	0.2	0	0
0.35	-3.0738	5.19276	8.207701	0.3	0	-0.1	0
0.355	-3.0411	5.19276	8.16846	0.4	0	-0.5	0
0.36	-3.0411	5.16006	8.16846	0.4	0.3	-0.1	0
0.365	-3.0411	5.19276	8.2404	0.7	0	0	0
0.37	-3.0738	5.19276	8.207701	0.5	-0.2	0	0
0.375	-3.0411	5.16006	8.16846	0.7	-0.2	0	0
0.38	-3.0411	5.19276	8.2404	0.7	0	-0.1	0
0.385	-3.0411	5.16006	8.207701	0.4	0	-0.3	0
0.39	-3.0411	5.16006	8.207701	0.3	0.2	0	0
0.395	-3.0411	5.16006	8.16846	0.4	-0.1	0	0
0.4	-3.0411	5.120821	8.16846	0.4	0	0	0
0.405	-3.0411	5.16006	8.207701	0.4	0	-0.2	0
0.41	-3.0411	5.16006	8.16846	0.2	-0.2	0.1	0
0.415	-3.0411	5.19276	8.13576	0.4	0.2	0	0
0.42	-2.96262	5.16006	8.207701	0.3	0.2	0.2	0
0.425	-3.0411	5.19276	8.16846	0.5	0.1	0.3	0
0.43	-3.0411	5.16006	8.13576	0.2	0	-0.1	0
0.435	-3.0411	5.16006	8.16846	0.1	0.1	0	0
0.44	-3.0738	5.16006	8.16846	0	0	-0.4	0
0.445	-3.0411	5.120821	8.207701	0.5	0.1	0	0
0.45	-3.00186	5.16006	8.207701	0.7	0.1	-0.2	0
0.455	-2.96262	5.19276	8.207701	0.7	-0.2	-0.4	0
0.46	-3.0411	5.16006	8.207701	0.2	-0.3	0.1	0
0.465	-3.0411	5.232	8.16846	0.1	0	-0.1	0
0.47	-3.0411	5.16006	8.207701	0.1	-0.1	0.3	0
0.475	-3.0738	5.19276	8.16846	0	0	-0.6	0
0.48	-3.0411	5.16006	8.27964	0.1	-0.1	-0.1	0
0.485	-3.00186	5.232	8.16846	0	-0.2	0	0
0.49	-3.00186	5.16006	8.207701	0.1	-0.2	0	0
0.495	-3.00186	5.19276	8.207701	0.4	-0.4	0.2	0
0.5	-3.00186	5.16006	8.207701	0.4	0	0	0
0.505	-3.00186	5.16006	8.207701	0.4	-0.3	-0.1	0
0.51	-3.0411	5.16006	8.207701	0	0	-0.2	0
0.515	-2.96262	5.232	8.207701	0	0	-0.4	0
0.52	-3.0411	5.120821	8.207701	0	-0.4	0	0
0.525	-2.96262	5.16006	8.207701	0	-0.4	0	0
0.53	-3.0411	5.16006	8.16846	0.2	-0.3	0.2	0
0.535	-3.00186	5.120821	8.207701	0.3	-0.3	0	0
0.54	-3.0411	5.19276	8.207701	0.3	0	0	0
0.545	-3.0411	5.16006	8.207701	0.2	0	-0.2	0
0.55	-3.00186	5.16006	8.16846	0.5	0	-0.3	0
0.555	-3.0411	5.120821	8.16846	0.4	-0.2	0	0
0.56	-3.0411	5.16006	8.16846	0.2	-0.4	0.2	0
0.565	-3.00186	5.16006	8.207701	0	-0.3	-0.1	0
0.57	-3.00186	5.19276	8.207701	0.4	-0.4	-0.3	0
0.575	-3.00186	5.120821	8.16846	0.5	0	0	0
0.58	-3.0411	5.16006	8.16846	0.4	0	-0.2	0
0.585	-3.0738	5.120821	8.207701	0.4	0	-0.4	0
0.59	-3.0411	5.232	8.207701	0.4	0	0.2	0
0.595	-3.0411	5.120821	8.207701	0.4	0	0.1	0
0.6	-3.0411	5.232	8.16846	0.1	-0.2	0.2	0
0.605	-3.00186	5.19276	8.207701	0	0	0	0
0.61	-3.00186	5.16006	8.207701	-0.1	-0.1	-0.2	0
0.615	-3.0411	5.16006	8.13576	0.4	-0.2	-0.3	0
0.62	-3.00186	5.120821	8.16846	0.3	-0.2	-0.1	0
0.625	-3.00186	5.16006	8.2404	0	0	0	0
0.63	-3.0411	5.19276	8.207701	0.4	0	-0.7	0
0.635	-3.00186	5.16006	8.13576	0.4	0.4	-0.1	0
0.64	-3.00186	5.19276	8.207701	0.2	0.4	-0.3	0
0.645	-3.00186	5.16006	8.13576	0.7	0	-0.3	0
0.65	-3.0411	5.19276	8.16846	0.5	-0.2	-0.1	0
0.655	-3.0411	5.27124	8.16846	0.2	-0.2	-0.2	0
0.66	-2.96262	5.16006	8.16846	0	0.2	0	0
0.665	-3.0411	5.16006	8.207701	-0.1	-0.1	-0.2	0
0.67	-3.00186	5.19276	8.207701	0.2	-0.2	0	0
0.675	-3.00186	5.120821	8.2404	0.6	-0.2	0	0
0.68	-3.00186	5.16006	8.16846	0.6	-0.2	0	0
0.685	-3.0738	5.120821	8.16846	0.2	0	0	0
0.69	-3.00186	5.19276	8.207701	0.5	0	0	0
0.695	-3.00186	5.16006	8.207701	0.5	0.2	-0.2	0
0.7	-3.00186	5.08158	8.2404	0.2	0	-0.2	0
0.705	-3.0411	5.19276	8.16846	0.4	0	0	0
0.71	-3.0411	5.19276	8.207701	0.4	0.3	0.2	0
0.715	-3.0411	5.120821	8.207701	0.1	0.3	-0.3	0
0.72	-3.00186	5.19276	8.207701	0.2	0	-0.2	0
0.725	-3.00186	5.16006	8.16846	0.5	-0.1	-0.2	0
0.73	-2.96262	5.19276	8.16846	0.2	0	-0.2	0
0.735	-3.0411	5.16006	8.207701	0.4	0	-0.4	0
0.74	-3.00186	5.19276	8.13576	0.3	0.1	-0.6	0
0.745	-3.00186	5.16006	8.16846	0.6	0	0	0
0.75	-3.00186	5.16006	8.16846	0.4	-0.1	-0.2	0
0.755	-3.00186	5.16006	8.16846	0.3	0	-0.2	0
0.76	-3.0411	5.16006	8.207701	0.3	-0.2	-0.2	0
0.765	-3.00186	5.120821	8.207701	0	0	-0.6	0
0.77	-3.00186	5.16006	8.207701	0	0.2	-0.1	0
0.775	-3.0411	5.19276	8.207701	0.1	0	-0.2	0
0.78	-3.0411	5.19276	8.207701	0.4	-0.3	-0.2	0
0.785	-3.0411	5.19276	8.16846	0.5	-0.4	-0.2	0
0.79	-3.00186	5.19276	8.2404	0.2	-0.1	-0.2	0
0.795	-3.0411	5.120821	8.207701	0.4	-0.1	-0.2	0
0.8	-3.00186	5.19276	8.2404	0.2	0.1	-0.5	0
0.805	-3.0411	5.232	8.207701	0.2	0.3	0	0
0.81	-3.0411	5.232	8.16846	-0.7	0.2	-0.2	0
0.815	-3.00186	5.16006	8.207701	-0.2	0	-0.2	0
0.82	-2.96262	5.19276	8.2404	0.1	-0.1	-0.3	0
0.825	-3.00186	5.16006	8.27964	0.1	0	-0.1	0
0.83	-3.00186	5.19276	8.207701	0.4	0	0	0
0.835	-3.0411	5.120821	8.207701	0.6	0.2	0	0
0.84	-3.0411	5.16006	8.16846	0.6	0	0	0
0.845	-3.0411	5.120821	8.13576	0.4	-0.1	-0.2	0
0.85	-3.0738	5.19276	8.16846	0.2	0	-0.2	0
0.855	-3.0411	5.232	8.207701	0.2	0	-0.2	0
0.86	-3.0411	5.16006	8.16846	0.3	0	-0.2	0
0.865	-3.0411	5.19276	8.16846	0.6	0.1	-0.2	0
0.87	-3.0411	5.19276	8.16846	0.5	-0.2	-0.2	0
0.875	-3.0411	5.232	8.207701	0.4	-0.4	0.1	0
0.88	-3.0411	5.16006	8.16846	0	-0.2	0	0
0.885	-3.0411	5.08158	8.207701	0	0	0	0
0.89	-3.0411	5.16006	8.16846	0.4	-0.2	-0.1	0
0.895	-3.00186	5.16006	8.207701	0.7	-0.2	-0.6	0
0.9	-3.00186	5.120821	8.16846	0.6	-0.1	-0.4	0
0.905	-3.00186	5.232	8.16846	0.3	0	-0.3	0
0.91	-3.00186	5.16006	8.207701	0.4	0	-0.4	0
0.915	-3.00186	5.16006	8.207701	0.1	0	-0.2	0
0.92	-3.0411	5.19276	8.207701	0	0	-0.2	0
0.925	-3.00186	5.19276	8.207701	0.4	-0.2	-0.2	0
0.93	-3.0411	5.120821	8.16846	0.1	0	0	0
0.935	-3.0411	5.232	8.16846	0.1	-0.2	0	0
0.94	-3.00186	5.19276	8.16846	0.4	-0.2	0	0
0.945	-3.0411	5.16006	8.207701	0.4	0	-0.1	0
0.95	-3.0411	5.27124	8.16846	0	0.4	-0.1	0
0.955	-3.00186	5.27124	8.13576	0.2	0.1	-0.1	0
0.96	-3.00186	5.19276	8.16846	0.2	0	0	0
0.965	-3.00186	5.19276	8.2404	0.4	0.1	0	0
0.97	-3.0738	5.19276	8.2404	0.5	0	0	0
0.975	-3.0411	5.19276	8.207701	0.6	0	0.2	0
0.98	-2.96262	5.16006	8.207701	0.1	0	0	0
0.985	-2.96262	5.232	8.207701	0.3	-0.1	-0.5	0
0.99	-3.00186	5.16006	8.207701	0.5	0	-0.8	0
0.995	-3.0411	5.120821	8.207701	0.6	0	-0.1	0
1	-3.0411	5.19276	8.207701	0.6	0	-0.2	0
1.005	-3.0411	5.19276	8.16846	0.3	-0.3	-0.6	0
1.01	-3.0738	5.16006	8.207701	0.4	-0.2	-0.9	0
1.015	-3.0411	5.16006	8.207701	0.4	0.1	-0.6	0
1.02	-3.0411	5.16006	8.207701	0.2	0	0	0
1.025	-3.00186	5.19276	8.16846	0.2	0	-0.4	0
1.03	-3.0411	5.16006	8.207701	0.2	0.1	-0.4	0
1.035	-3.0411	5.232	8.16846	0	0.2	-0.4	0
1.04	-3.0411	5.16006	8.16846	0	0.4	-0.2	0
1.045	-3.0411	5.16006	8.16846	0.4	0.3	-0.2	0
1.05	-3.0411	5.120821	8.207701	0.3	-0.1	-0.2	0
1.055	-3.0411	5.16006	8.207701	0.2	-0.3	0.2	0
1.06	-3.0411	5.232	8.207701	0.1	0	0.2	0
1.065	-3.0411	5.19276	8.207701	0	0.3	-0.1	0
1.07	-3.0411	5.16006	8.207701	0.3	0.2	-0.2	0
1.075	-3.00186	5.16006	8.16846	0.4	0.2	-0.3	0
1.08	-3.0411	5.19276	8.207701	0.5	0	-0.2	0
1.085	-3.0411	5.16006	8.16846	0.7	0.1	-0.2	0
1.09	-3.00186	5.19276	8.207701	0.4	0.2	-0.3	0
1.095	-3.00186	5.232	8.16846	0.9	0.1	-0.1	0
1.1	-3.00186	5.16006	8.207701	0.4	-0.2	-0.5	0
1.105	-2.96262	5.16006	8.207701	0.4	0	-0.3	0
1.11	-3.0411	5.16006	8.16846	1	-0.3	0	0
1.115	-2.96262	5.232	8.13576	1	0	0.1	0
1.12	-3.0411	5.16006	8.13576	0.7	0	-0.1	0
1.125	-3.0411	5.19276	8.16846	0.3	0.2	-0.4	0
1.13	-3.0411	5.120821	8.2404	0.5	0	-0.2	0
1.135	-3.0411	5.19276	8.16846	0.4	0.1	0.2	0
1.14	-3.0411	5.19276	8.207701	0.7	0	-0.4	0
1.145	-3.00186	5.19276	8.207701	0.9	-0.2	-0.7	0
1.15	-3.0411	5.19276	8.207701	0.7	-0.2	-0.2	0
1.155	-3.0411	5.120821	8.16846	0.4	-0.1	0	0
1.16	-3.0411	5.19276	8.13576	0.2	-0.2	-0.3	0
1.165	-3.0411	5.16006	8.16846	0.4	0	-0.6	0
1.17	-3.00186	5.16006	8.16846	0	-0.1	-0.5	0
1.175	-3.0411	5.120821	8.16846	0.2	-0.1	-0.1	0
1.18	-3.0738	5.16006	8.207701	0.2	0	-0.1	0
1.185	-3.0411	5.19276	8.2404	0	0	0	0
1.19	-3.00186	5.19276	8.207701	0.7	0	0.1	0
1.195	-3.0411	5.232	8.207701	0	-0.1	-0.3	0
1.2	-3.0411	5.16006	8.16846	0	-0.2	-0.3	0
1.205	-3.0738	5.16006	8.207701	0.2	0	-0.4	0
1.21	-3.0411	5.16006	8.207701	0.6	0.1	-0.2	0
1.215	-2.96262	5.27124	8.16846	0.7	0	-0.3	0
1.22	-3.00186	5.16006	8.207701	0.4	0	-0.5	0
1.225	-3.00186	5.232	8.16846	0.2	0	-0.1	0
1.23	-3.00186	5.19276	8.16846	0.3	0	0	0
1.235	-3.00186	5.19276	8.2404	0.4	0	0.2	0
1.24	-3.0411	5.19276	8.16846	0	-0.3	0	0
1.245	-3.0411	5.16006	8.207701	-0.1	-0.2	-0.2	0
1.25	-3.0411	5.19276	8.207701	0.2	-0.4	0	0
1.255	-2.96262	5.16006	8.27964	0	-0.3	-0.4	0
1.26	-3.0738	5.16006	8.207701	0	-0.3	-0.1	0
1.265	-3.00186	5.19276	8.207701	0.2	-0.3	-0.2	0
1.27	-3.00186	5.16006	8.207701	0.4	0	0	0
1.275	-3.00186	5.16006	8.16846	0.2	0.1	-0.2	0
1.28	-3.0411	5.19276	8.2404	0	0	-0.2	0
1.285	-3.0411	5.19276	8.13576	0	-0.1	0	0
1.29	-3.0411	5.19276	8.16846	0.2	0	0	0
1.295	-3.00186	5.19276	8.16846	0.1	-0.4	0.7	0
1.3	-3.00186	5.16006	8.207701	-0.1	-0.1	0	0
1.305	-3.0738	5.120821	8.207701	0	0.1	-0.1	0
1.31	-3.11304	5.19276	8.207701	0.4	0	0	0
1.315	-3.00186	5.19276	8.16846	0	-0.2	0	0
1.32	-3.0738	5.19276	8.207701	0.4	0	0.1	0
1.325	-3.0411	5.16006	8.207701	0.2	0	0.3	0
1.33	-3.0411	5.16006	8.2404	0.1	-0.1	-0.2	0
1.335	-3.0738	5.19276	8.16846	-0.1	-0.1	-0.3	0
1.34	-3.0411	5.16006	8.16846	0	0	0	0
1.345	-2.96262	5.16006	8.16846	0.2	0.2	-0.1	0
1.35	-3.0738	5.16006	8.2404	0.5	0	-0.1	0
1.355	-3.0411	5.16006	8.207701	0.6	-0.4	-0.2	0
1.36	-3.11304	5.19276	8.207701	0.5	-0.3	-0.2	0
1.365	-3.0411	5.19276	8.13576	0.4	-0.1	0	0
1.37	-3.00186	5.16006	8.16846	0.4	0	0	0
1.375	-3.0411	5.16006	8.2404	0.4	-0.1	-0.5	0
1.38	-3.0411	5.19276	8.207701	0	0	-0.4	0
1.385	-3.0411	5.16006	8.2404	0.2	-0.1	-0.3	0
1.39	-3.00186	5.19276	8.2404	0.2	0	0.1	0
1.395	-3.0411	5.19276	8.207701	0.7	0	0	0
1.4	-3.0411	5.16006	8.16846	0.2	0	0	0
1.405	-3.0411	5.16006	8.16846	0.3	0.2	0	0
1.41	-3.0411	5.16006	8.16846	0.2	0	-0.2	0
1.415	-3.0411	5.120821	8.207701	0.5	0	0	0
1.42	-3.0411	5.19276	8.207701	0.6	0	0	0
1.425	-3.00186	5.120821	8.207701	0.5	0	0	0
1.43	-3.0411	5.19276	8.16846	1.1	0.2	-0.2	0
1.435	-3.00186	5.19276	8.207701	0.9	0.3	-0.2	0
1.44	-3.0411	5.232	8.207701	0.7	0.3	0	0
1.445	-3.0411	5.19276	8.13576	0.6	0	-0.4	0
1.45	-3.0738	5.19276	8.16846	0.9	0	-0.3	0
1.455	-3.0411	5.120821	8.13576	0.9	0.1	-0.2	0
1.46	-3.0411	5.16006	8.16846	0.8	0.2	-0.4	0
1.465	-3.0738	5.16006	8.16846	0.2	0	-0.2	0
1.47	-3.0411	5.19276	8.16846	0	0	-0.4	0
1.475	-3.0411	5.120821	8.207701	0.9	0.2	-0.1	0
1.48	-3.0738	5.120821	8.16846	0.9	0.1	-0.6	0
1.485	-3.0738	5.19276	8.16846	0.2	0.3	-0.2	0
1.49	-3.0411	5.16006	8.207701	0	0.1	-0.4	0
1.495	-3.11304	5.232	8.207701	0.5	0.4	-0.7	0
1.5	-3.0738	5.16006	8.16846	0.4	-0.1	-0.4	0
1.505	-3.0738	5.19276	8.13576	0.7	0	-0.1	0
1.51	-3.0411	5.16006	8.16846	0.3	0.1	-0.3	0
1.515	-3.0738	5.16006	8.207701	0.4	0	-0.4	0
1.52	-3.0411	5.27124	8.207701	0.4	0	-0.6	0
1.525	-3.00186	5.232	8.207701	0.5	-0.1	0	0
1.53	-3.00186	5.16006	8.207701	0.4	0	0	0
1.535	-3.00186	5.19276	8.13576	0.4	0.2	-0.4	0
1.54	-3.0411	5.19276	8.207701	0.3	0.6	-0.8	0
1.545	-3.0411	5.19276	8.16846	0.7	0.2	-0.4	0
1.55	-3.0738	5.16006	8.207701	0.7	0	-0.4	0
1.555	-3.0738	5.232	8.16846	0.8	0	0	0
1.56	-3.0738	5.120821	8.207701	0.6	0	0	0
1.565	-3.0738	5.120821	8.16846	0.5	0.1	-0.5	0
1.57	-3.0738	5.19276	8.16846	0.4	0	-0.7	0
1.575	-3.0738	5.19276	8.16846	0.2	0	-0.7	0
1.58	-3.0411	5.19276	8.207701	0.4	0.2	-0.9	0
1.585	-3.0738	5.19276	8.207701	0.4	0	-0.4	0
1.59	-3.0738	5.232	8.207701	0.7	0.1	-0.5	0
1.595	-3.0738	5.16006	8.16846	0.7	0.3	-0.2	0
1.6	-3.00186	5.232	8.2404	0.6	0	-0.5	0
1.605	-2.92338	5.19276	8.16846	0.5	-0.1	-0.4	0
1.61	-2.92338	5.16006	8.207701	0.5	0	-0.2	0
1.615	-2.92338	5.19276	8.207701	0.7	0.2	-0.2	0
1.62	-3.0411	5.232	8.2404	0.7	0.5	0	0
1.625	-3.0411	5.120821	8.16846	0.5	0.4	0.1	0
1.63	-3.0738	5.232	8.16846	1.1	0.6	0	0
1.635	-3.0411	5.232	8.207701	1.1	0.7	-0.2	0
1.64	-3.0411	5.19276	8.207701	0.4	0.2	-0.2	0
1.645	-3.0738	5.120821	8.13576	0.5	0.3	0	0
1.65	-3.00186	5.08158	8.13576	0.3	0.5	-0.5	0
1.655	-3.0738	5.19276	8.13576	0.2	0.4	-0.2	0
1.66	-3.0738	5.16006	8.16846	-0.1	0.6	-0.1	0
1.665	-3.0738	5.16006	8.13576	-0.2	0.5	0	0
1.67	-3.11304	5.16006	8.13576	-0.2	0.4	-0.1	0
1.675	-3.0411	5.19276	8.16846	-0.2	0.7	0	0
1.68	-3.0411	5.16006	8.207701	-0.1	0.5	0.2	0
1.685	-3.0411	5.16006	8.207701	-0.2	0.3	0.2	0
1.69	-3.00186	5.16006	8.207701	-0.7	0.6	0	0
1.695	-3.0738	5.19276	8.207701	-0.5	0.7	0	0
1.7	-3.00186	5.19276	8.207701	-0.2	0.7	-0.6	0
1.705	-2.96262	5.27124	8.2404	0	0.6	-0.8	0
1.71	-3.00186	5.30394	8.27964	-0.1	0.5	-0.3	0
1.715	-2.92338	5.30394	8.2404	-0.4	0.7	-0.4	0
1.72	-2.96262	5.27124	8.16846	-0.3	0.9	-0.9	0
1.725	-2.96262	5.30394	8.207701	-0.1	0.8	-1.1	0
1.73	-2.96262	5.27124	8.2404	-0.2	0.9	-0.9	0
1.735	-2.92338	5.232	8.2404	-0.6	1.2	-1	0
1.74	-2.89068	5.232	8.207701	-0.7	1.6	-1.4	0
1.745	-2.96262	5.120821	8.207701	-0.3	1.8	-0.7	0
1.75	-3.00186	5.16006	8.207701	-0.4	1.9	-0.3	0
1.755	-3.00186	5.08158	8.207701	-0.6	1.8	-0.3	0
1.76	-3.0411	5.120821	8.207701	-0.4	1.9	-0.3	0
1.765	-3.0411	5.08158	8.207701	-0.3	2.1	-0.2	0
1.77	-3.00186	5.120821	8.16846	-0.4	2.1	0	0
1.775	-3.0411	5.120821	8.16846	-0.5	2	0.4	0
1.78	-3.0411	5.19276	8.13576	-0.5	2	0.4	0
1.785	-3.11304	5.16006	8.16846	-0.9	2.2	1	0
1.79	-3.11304	5.16006	8.16846	-0.9	2.1	1.2	0
1.795	-3.18498	5.19276	8.09652	-0.4	2.5	0.8	0
1.8	-3.0738	5.16006	8.207701	-0.4	2.9	0.9	0
1.805	-3.00186	5.16006	8.207701	-0.5	2.6	1.1	0
1.81	-3.0411	5.232	8.207701	-0.4	2.1	1.2	0
1.815	-2.96262	5.232	8.27964	-0.6	2	1.4	0
1.82	-2.89068	5.30394	8.207701	-0.7	2.3	2	0
1.825	-2.85144	5.27124	8.207701	-0.8	2.9	2.3	0
1.83	-2.92338	5.30394	8.207701	-1.1	3.3	2.8	0
1.835	-2.85144	5.37588	8.207701	-1	3.1	3.3	0
1.84	-2.5506	5.45436	8.312341	-1.4	3	4.2	0
1.845	-2.47212	5.67672	8.495461	-1.8	3.8	6	0
1.85	-2.24976	6.00372	8.82246	-2.9	5.3	7.5	0
1.855	-2.36094	6.33726	8.8617	-5.7	8.3	7.7	0
1.86	-2.47212	6.44844	8.96634	-8.8	10.1	8.6	0
1.865	-2.77296	6.85392	8.93364	-11.9	11.7	8.4	0
1.87	-3.11304	6.9978	9.03828	-16.7	13	8.3	0
1.875	-3.3354	6.814681	8.67858	-21.5	13.7	7	0
1.88	-3.5643	6.26532	8.312341	-26.5	14.1	5	0
1.885	-3.60354	5.78136	7.880701	-28.7	12.8	3.7	0
1.89	-3.48582	5.30394	7.5537	-28.7	11.4	2.3	0
1.895	-3.3354	5.120821	7.2267	-26.7	9.8	1.4	0
1.9	-3.11304	5.08158	7.004341	-23.5	8.6	0.7	0
1.905	-3.00186	5.19276	6.97164	-19.8	7.6	0	0
1.91	-2.77296	5.34318	7.076281	-15.8	6.5	-1	0
1.915	-2.8122	5.8206	7.2594	-12.2	5.1	-2.6	0
1.92	-2.8122	6.04296	7.5537	-10	4.1	-3.8	0
1.925	-2.96262	6.6708	7.880701	-10.4	3.7	-4.9	0
1.93	-2.89068	6.48768	8.02458	-12.1	3	-5.6	0
1.935	-3.00186	6.55962	8.13576	-14.3	2.3	-6.7	0
1.94	-2.89068	6.33726	8.02458	-17.3	1.5	-7.4	0
1.945	-2.89068	5.97102	7.84146	-19.7	1.4	-7	0
1.95	-2.74026	5.67672	7.69758	-20.5	0.9	-6.5	0
1.955	-2.74026	5.67672	7.62564	-20.4	0.8	-5.9	0
1.96	-2.5506	5.30394	7.37058	-19.8	0.6	-5.2	0
1.965	-2.3217	5.34318	7.298641	-17.6	0.7	-3.9	0
1.97	-2.43942	5.232	7.33134	-15.1	0.6	-3	0
1.975	-2.43942	5.27124	7.44252	-12.1	0.9	-2.1	0
1.98	-2.36094	5.56554	7.44252	-10.2	0.9	-1.4	0
1.985	-2.36094	5.37588	7.586401	-8.4	1.2	-1.5	0
1.99	-2.62254	5.85984	7.69758	-6.6	1.8	-0.8	0
1.995	-2.51136	5.74866	7.69758	-5.7	1.9	-0.5	0
2	-2.62254	5.85984	8.02458	-5.6	2.1	0.2	0
2.005	-2.47212	6.00372	8.02458	-5.7	1.6	0.4	0
2.01	-2.77296	5.59824	7.952641	-6.8	2.3	1.4	0
2.015	-2.62254	5.63748	7.952641	-7.1	2.1	1.6	0
2.02	-2.58984	5.37588	7.9134	-7	2.3	1.8	0
2.025	-2.62254	5.27124	7.65834	-6.2	3.1	2.6	0
2.03	-2.70102	5.120821	7.69758	-4.5	3	3.5	0
2.035	-2.66178	5.30394	7.76952	-2.3	2.8	4	0
2.04	-2.66178	5.19276	7.65834	-0.7	2.6	4.8	0
2.045	-2.96262	5.34318	7.76952	0.4	2.6	4.8	0
2.05	-2.89068	5.41512	7.65834	1.8	2	5	0
2.055	-2.85144	5.5263	7.62564	2.8	1.8	5	0
2.06	-2.70102	5.04888	7.5537	4.4	1.4	4.9	0
2.065	-3.00186	5.45436	7.69758	5.8	1.4	4.4	0
2.07	-3.0411	5.30394	7.5537	6.5	1.4	4.2	0
2.075	-2.89068	5.45436	7.5537	7.7	0.8	4.2	0
2.08	-2.74026	5.34318	7.586401	8.8	0	3.9	0
2.085	-2.70102	5.56554	7.73028	10.2	0	4.6	0
2.09	-2.77296	5.70942	7.76952	11	0.1	4.9	0
2.095	-2.70102	5.59824	7.952641	10.8	-0.1	5.5	0
2.1	-2.89068	5.8206	8.13576	10.5	0	6.5	0
2.105	-2.74026	5.85984	8.35158	9.6	0.7	5.8	0
2.11	-2.92338	6.04296	8.63934	7.4	1.4	6.4	0
2.115	-3.0411	6.409201	8.75052	4.9	2.2	6.7	0
2.12	-2.92338	6.04296	8.8617	1.6	3.2	5.9	0
2.125	-3.00186	6.114901	8.894401	-1.4	3.7	5.3	0
2.13	-2.96262	5.70942	8.67858	-4.1	4.6	4.7	0
2.135	-2.89068	5.45436	8.42352	-6.7	4.2	4.7	0
2.14	-2.92338	4.9377	8.02458	-7.4	4.2	5.1	0
2.145	-2.77296	4.71534	7.65834	-5.8	4.4	6.6	0
2.15	-2.5506	4.46028	7.481761	-3.1	3.9	7.9	0
2.155	-2.66178	4.3491	7.403281	0.1	4.2	9.1	0
2.16	-2.77296	4.75458	7.51446	4.6	4.2	9.9	0
2.165	-3.0738	5.08158	7.73028	6.7	3.8	10.3	0
2.17	-3.0411	5.27124	8.02458	7.7	2.8	11.2	0
2.175	-3.18498	5.89254	8.5347	7.2	3	10.8	0
2.18	-3.45312	6.22608	8.78322	5.6	3.3	9.5	0
2.185	-3.52506	6.00372	8.63934	2.1	3.1	7.2	0
2.19	-3.60354	5.89254	8.63934	-1.1	2.5	5.5	0
2.195	-3.60354	5.487061	8.27964	-3.5	1.7	4.1	0
2.2	-3.22422	4.86576	7.73028	-4.4	1.1	3.7	0
2.205	-3.00186	4.49298	7.44252	-3.9	0.3	4.4	0
2.21	-2.89068	4.3818	7.2594	-1	1	5.5	0
2.215	-2.8122	4.46028	7.15476	2.8	1.1	6.5	0
2.22	-2.74026	4.46028	7.2594	6	0.9	8.1	0
2.225	-2.77296	4.86576	7.481761	10.8	1.2	10	0
2.23	-2.70102	5.120821	7.76952	13	1.2	11.4	0
2.235	-2.8122	5.30394	8.09652	14.1	1.8	12.3	0
2.24	-2.85144	5.59824	8.13576	15.5	2.1	12.4	0
2.245	-3.0411	5.59824	8.207701	15.1	2.2	11.9	0
2.25	-3.22422	5.59824	8.2404	14.5	1.4	11.5	0
2.255	-3.11304	5.19276	8.02458	13.5	0.1	11.2	0
2.26	-3.00186	5.04888	8.02458	13.8	-1.4	9.9	0
2.265	-3.15228	5.08158	8.13576	15.2	-1.9	9.8	0
2.27	-3.22422	4.9704	8.09652	16.1	-2	9.1	0
2.275	-3.11304	4.9704	7.985341	16.7	-3	8.6	0
2.28	-3.0738	4.78728	8.2404	17.6	-3.2	8.7	0
2.285	-3.18498	5.00964	8.45622	18.3	-3.7	8.5	0
2.29	-3.26346	5.41512	8.63934	18.2	-3	7.4	0
2.295	-3.18498	5.00964	8.894401	17	-1.7	6.5	0
2.3	-3.22422	5.67672	9.188701	16.3	-0.8	6	0
2.305	-3.26346	5.45436	9.110221	13.8	0.2	5.5	0
2.31	-3.3027	5.70942	8.78322	10.9	2.1	4.4	0
2.315	-2.74026	5.16006	8.2404	9	3.1	4.4	0
2.32	-2.96262	5.37588	8.35158	7.9	5.1	4.8	0
2.325	-3.45312	5.8206	8.2404	7.9	5.3	5.4	0
2.33	-3.22422	5.27124	7.985341	6.3	4.3	5	0
2.335	-3.41388	4.9704	8.312341	5.3	3.8	4.2	0
2.34	-3.71472	5.41512	8.35158	5.3	2.3	3.2	0
2.345	-3.63624	4.9377	7.73028	4.5	1.2	1.4	0
2.35	-3.5643	4.9377	7.586401	5.1	0	2.2	0
2.355	-3.3354	5.37588	7.84146	6.6	-0.5	1.9	0
2.36	-3.3027	5.41512	8.02458	6.9	-0.2	2.5	0
2.365	-3.45312	5.70942	8.35158	6.7	-0.3	2.4	0
2.37	-3.93708	5.37588	8.312341	5.1	-0.2	0.9	0
2.375	-3.52506	5.16006	8.207701	3.6	-1.4	-0.2	0
2.38	-3.60354	5.04888	8.312341	3.5	-0.6	-1.3	0
2.385	-3.3027	5.08158	8.207701	3.8	0.2	-1.9	0
2.39	-4.0548	5.232	8.207701	3.8	2.8	-3.7	0
2.395	-4.0875	5.00964	7.9134	3.2	2	-5.9	0
2.4	-4.3164	4.6434	7.62564	4.2	0	-7	0
2.405	-3.86514	4.49298	7.9134	5.3	-2.5	-8.1	0
2.41	-4.12674	4.56492	7.9134	7.1	-2.9	-9.3	0
2.415	-3.86514	4.23792	8.09652	7.2	-5	-11.2	0
2.42	-4.20522	4.19868	8.16846	8.1	-4.9	-12.4	0
2.425	-4.0875	3.90438	8.27964	7.9	-6.4	-13.5	0
2.43	-4.72842	3.68202	8.5674	9	-7	-14.4	0
2.435	-4.578001	3.57084	8.894401	8.8	-8.4	-15.1	0
2.44	-4.3164	3.09342	9.07752	7.6	-8.6	-15.8	0
2.445	-4.49952	2.50482	9.188701	4.6	-8.6	-16	0
2.45	-4.87884	2.28246	9.2214	2.8	-8.7	-16.2	0
2.455	-5.40204	1.10526	9.14946	1.2	-9.7	-15.6	0
2.46	-6.04296	1.54344	9.875401	0.9	-11.2	-15.4	0
2.465	-5.51322	0.2943	10.1697	-0.3	-12.8	-15.4	0
2.47	-6.23262	0.43818	11.29458	-1.7	-10.7	-15	0
2.475	-6.26532	-0.66054	11.39922	-4.8	-9.1	-16	0
2.48	-6.00372	-0.54936	11.62158	-7.6	-7.2	-16	0
2.485	-4.8396	-0.10464	11.00028	-9.5	-5.6	-13.7	0
2.49	-2.47212	1.51074	10.01928	-9.1	-4	-5.6	0
2.495	-2.09934	3.05418	9.00558	-7.5	-1.4	4.2	0
2.5	-3.15228	5.70942	8.75052	-3.7	1.3	9.3	0
2.505	-3.3354	6.814681	8.27964	-3.2	3.5	7.7	0
2.51	-2.66178	6.7035	7.73028	-4.2	3.5	3.5	0
2.515	-1.94892	5.93178	7.11552	-5.6	2.2	1	0
2.52	-2.09934	5.34318	7.076281	-7.1	0.9	0.5	0
2.525	-2.85144	5.34318	7.481761	-7.9	-0.8	1.9	0
2.53	-3.52506	5.232	7.586401	-9.6	-2.8	2.1	0
2.535	-3.90438	4.86576	7.586401	-11.2	-4.8	1.5	0
2.54	-4.0548	4.78728	7.73028	-11.6	-6.6	2.5	0
2.545	-3.90438	5.00964	7.985341	-11.1	-7.7	3.5	0
2.55	-3.45312	5.120821	8.2404	-9.8	-9.7	4.8	0
2.555	-2.96262	5.04888	8.42352	-9.5	-10.5	6	0
2.56	-2.5506	4.86576	8.606641	-9	-10.1	6.5	0
2.565	-2.40018	4.86576	8.5674	-7.5	-8.8	6.8	0
2.57	-2.5506	4.6761	8.606641	-7	-7.8	7.4	0
2.575	-2.8122	4.75458	8.38428	-6.3	-7.1	8.5	0
2.58	-3.0738	4.75458	8.2404	-5.5	-6.5	8.6	0
2.585	-3.18498	4.82652	8.27964	-4.5	-6.5	9.1	0
2.59	-3.22422	5.08158	8.27964	-4.1	-6.3	9.8	0
2.595	-3.22422	5.30394	8.27964	-4.2	-6.8	10.5	0
2.6	-3.22422	5.34318	8.207701	-4.6	-6.9	10.5	0
2.605	-3.0738	5.37588	8.16846	-4.8	-7	10	0
2.61	-3.0411	5.34318	8.207701	-4.9	-7	9.8	0
2.615	-2.85144	5.34318	8.207701	-5.3	-7.3	9.5	0
2.62	-2.77296	5.27124	8.13576	-6.3	-7.9	9.3	0
2.625	-2.89068	5.232	8.16846	-6.9	-8.2	9.4	0
2.63	-2.92338	5.16006	8.2404	-7	-8.3	8.1	0
2.635	-2.85144	5.08158	8.312341	-6.6	-8.6	8	0
2.64	-2.74026	5.08158	8.38428	-6.5	-8.3	7.7	0
2.645	-2.74026	5.120821	8.45622	-6.2	-7.7	7.3	0
2.65	-2.8122	5.232	8.27964	-5.8	-6.9	7	0
2.655	-2.92338	5.27124	8.312341	-5.6	-6.7	6.5	0
2.66	-2.96262	5.30394	8.2404	-5.1	-6.8	6.4	0
2.665	-2.92338	5.19276	8.207701	-5.2	-7.3	5.6	0
2.67	-2.92338	5.16006	8.27964	-5.3	-7	5.4	0
2.675	-2.96262	5.08158	8.312341	-5.1	-6.9	5.5	0
2.68	-2.92338	5.04888	8.312341	-4.9	-6.8	5.3	0
2.685	-2.89068	5.00964	8.35158	-4.3	-6.7	5.3	0
2.69	-2.85144	5.04888	8.27964	-4.6	-6.3	5.1	0
2.695	-2.92338	5.04888	8.27964	-4.8	-6.3	5.6	0
2.7	-2.89068	5.120821	8.2404	-5	-6.5	5.8	0
2.705	-2.85144	5.16006	8.207701	-5.3	-7.1	5.6	0
2.71	-2.8122	5.08158	8.312341	-5.5	-7.3	5.9	0
2.715	-2.77296	5.120821	8.35158	-5.2	-7.4	5.9	0
2.72	-2.77296	5.16006	8.27964	-4.7	-7.3	6	0
2.725	-2.70102	5.19276	8.606641	-3.7	-5.6	4.9	0
2.73	-2.5506	5.16006	8.2404	-4.2	-5.7	4.1	0
2.735	-2.70102	5.00964	8.38428	-4.4	-6.8	3.8	0
2.74	-2.8122	5.00964	8.312341	-3.9	-6	3.7	0
2.745	-2.74026	5.08158	8.35158	-4.1	-5.8	3.8	0
2.75	-2.85144	5.00964	8.27964	-4.1	-5.6	3.7	0
2.755	-2.92338	4.9704	8.2404	-3.9	-5.8	3.6	0
2.76	-2.96262	5.00964	8.27964	-3.9	-5.9	3.5	0
2.765	-2.92338	5.00964	8.2404	-3.7	-6.3	4	0
2.77	-2.74026	4.9704	8.35158	-3.2	-6.1	4.2	0
2.775	-2.58984	4.9377	8.45622	-2.5	-6	3.6	0
2.78	-2.58984	5.00964	8.495461	-2.4	-5.8	3.7	0
2.785	-2.70102	4.9704	8.45622	-2.3	-5.6	3.5	0
2.79	-2.8122	5.00964	8.495461	-1.3	-5.5	3.8	0
2.795	-2.8122	5.08158	8.42352	-0.5	-5.1	3.9	0
2.8	-2.8122	5.08158	8.42352	-0.2	-4.4	3.4	0
2.805	-2.74026	5.16006	8.38428	0	-3.8	3.2	0
2.81	-2.74026	5.120821	8.312341	-0.1	-3.7	3	0
2.815	-2.66178	5.08158	8.35158	0	-3.7	3.3	0
2.82	-2.66178	5.00964	8.38428	0	-3.6	2.8	0
2.825	-2.70102	5.04888	8.35158	0	-3.5	2.6	0
2.83	-2.70102	5.04888	8.38428	0	-3.7	3	0
2.835	-2.62254	5.08158	8.35158	0.3	-3.7	2.6	0
2.84	-2.58984	5.04888	8.38428	0.2	-2.9	2.3	0
2.845	-2.58984	5.120821	8.35158	0.5	-2.8	2	0
2.85	-2.66178	5.19276	8.27964	0.7	-3.4	1.8	0
2.855	-2.66178	5.232	8.312341	0.2	-4.2	1.8	0
2.86	-2.70102	5.16006	8.27964	-0.1	-4	1.6	0
2.865	-2.74026	5.16006	8.27964	-0.2	-4	0.8	0
2.87	-2.74026	5.08158	8.35158	-0.4	-3.8	0.7	0
2.875	-2.70102	5.08158	8.42352	-0.3	-3.8	0.7	0
2.88	-2.70102	5.04888	8.312341	-0.5	-4.2	0.7	0
2.885	-2.62254	5.00964	8.312341	-0.3	-4.4	0.8	0
2.89	-2.62254	5.04888	8.38428	-0.3	-4.9	0.9	0
2.895	-2.66178	5.04888	8.38428	0.1	-5.6	0.7	0
2.9	-2.66178	5.00964	8.35158	0.1	-5.6	0.2	0
2.905	-2.77296	5.04888	8.42352	-0.2	-6	0.2	0
2.91	-2.74026	5.16006	8.312341	0.2	-5.6	0.5	0
2.915	-2.66178	5.19276	8.312341	0.2	-5.7	0.3	0
2.92	-2.58984	5.120821	8.312341	0	-6.4	0.4	0
2.925	-2.62254	5.08158	8.312341	-0.2	-6.6	0.7	0
2.93	-2.66178	4.9704	8.38428	-0.7	-6.4	0	0
2.935	-2.77296	4.9704	8.42352	-0.2	-6.7	0	0
2.94	-2.8122	4.89846	8.495461	0	-6.2	0.2	0
2.945	-2.62254	5.04888	8.495461	0.4	-4.7	0.2	0
2.95	-2.47212	5.08158	8.5347	0.6	-3.8	0.7	0
2.955	-2.40018	5.16006	8.5347	0.7	-2.7	-0.2	0
2.96	-2.36094	5.19276	8.35158	0.7	-2.4	-0.4	0
2.965	-2.47212	5.232	8.35158	0.8	-1.9	-0.8	0
2.97	-2.58984	5.16006	8.312341	0.9	-1.8	-1.2	0
2.975	-2.58984	5.08158	8.35158	1	-1.8	-1.1	0
2.98	-2.58984	5.08158	8.45622	0.6	-1.4	-1.4	0
2.985	-2.66178	5.04888	8.42352	0.6	-1.5	-1.3	0
2.99	-2.5506	5.08158	8.42352	0.6	-2.1	-1.7	0
2.995	-2.5506	5.120821	8.38428	0.4	-2.1	-1.7	0
3	-2.58984	5.04888	8.45622	1.1	-1.8	-2.1	0
3.005	-2.43942	5.120821	8.42352	1.6	-2	-2.5	0
3.01	-2.51136	5.04888	8.5347	1.6	-1.8	-2.3	0
3.015	-2.62254	5.04888	8.606641	1.5	-1.9	-2.4	0
3.02	-2.70102	5.120821	8.5347	1.4	-1.2	-2.3	0
3.025	-2.66178	5.27124	8.38428	0.6	-0.4	-2.5	0
3.03	-2.58984	5.232	8.45622	0.3	-0.5	-2.1	0
3.035	-2.51136	5.19276	8.38428	0.7	-0.4	-1.7	0
3.04	-2.5506	5.08158	8.312341	0.2	0	-2.3	0
3.045	-2.58984	5.08158	8.312341	0.1	0	-2.7	0
3.05	-2.62254	5.120821	8.42352	-0.2	-0.4	-2.8	0
3.055	-2.66178	5.08158	8.38428	-0.2	-0.9	-2.3	0
3.06	-2.58984	5.08158	8.38428	0.2	-1.2	-2.4	0
3.065	-2.58984	5.08158	8.38428	0.5	-1.4	-3.4	0
3.07	-2.58984	5.120821	8.35158	0	-1.6	-3.4	0
3.075	-2.58984	5.04888	8.42352	-0.2	-2.7	-4.2	0
3.08	-2.62254	4.9704	8.5347	-0.2	-3	-4	0
3.085	-2.77296	5.00964	8.495461	0.1	-3.5	-4.2	0
3.09	-2.8122	5.04888	8.42352	0.4	-3.5	-3.1	0
3.095	-2.74026	5.08158	8.38428	0.9	-3.2	-2.5	0
3.1	-2.5506	5.08158	8.38428	0.9	-2.8	-2.7	0
3.105	-2.51136	5.08158	8.42352	0.3	-2.8	-2.2	0
3.11	-2.5506	5.16006	8.38428	0	-2.6	-2.1	0
3.115	-2.62254	5.120821	8.38428	-0.4	-3	-2.1	0
3.12	-2.58984	5.04888	8.42352	-0.9	-3.2	-2.3	0
3.125	-2.62254	5.08158	8.312341	-1.1	-3.7	-2.6	0
3.13	-2.66178	5.120821	8.312341	-1.3	-3.7	-2.1	0
3.135	-2.62254	5.08158	8.38428	-1.4	-4.6	-2.7	0
3.14	-2.62254	5.00964	8.5347	-1.9	-5.4	-2.5	0
3.145	-2.77296	4.89846	8.495461	-2.3	-4.6	-2.1	0
3.15	-2.77296	5.04888	8.38428	-2.5	-3.3	-0.8	0
3.155	-2.62254	5.08158	8.42352	-2.3	-2.6	0	0
3.16	-2.51136	5.120821	8.35158	-2.1	-2.3	0.4	0
3.165	-2.51136	5.120821	8.42352	-2.3	-2	0.8	0
3.17	-2.58984	5.00964	8.45622	-1.3	-1.4	0.2	0
3.175	-2.58984	5.04888	8.42352	-1.3	-0.9	0	0
3.18	-2.5506	5.04888	8.35158	-1.2	-0.7	0	0
3.185	-2.70102	4.9704	8.38428	-0.9	-0.9	0	0
3.19	-2.70102	5.00964	8.35158	-1.4	-1.2	0.4	0
3.195	-2.66178	4.9377	8.45622	-1.3	-1.8	0.6	0
3.2	-2.58984	4.89846	8.495461	-0.9	-1.8	0.6	0
3.205	-2.58984	5.04888	8.312341	-0.9	-2	0	0
3.21	-2.62254	5.00964	8.38428	-0.9	-2.3	0	0
3.215	-2.5506	5.00964	8.35158	-0.9	-3	-0.4	0
3.22	-2.43942	5.00964	8.42352	-1.1	-3.5	-0.7	0
3.225	-2.47212	5.04888	8.38428	-1.1	-4.3	-1.2	0
3.23	-2.51136	4.9704	8.45622	-1.5	-5.4	-2.3	0
3.235	-2.51136	5.04888	8.45622	-1.8	-5.9	-2.8	0
3.24	-2.58984	5.08158	8.38428	-0.9	-6.9	-3.1	0
3.245	-2.66178	5.08158	8.42352	-1.2	-7.6	-3	0
3.25	-2.5506	5.08158	8.45622	-1.1	-7.9	-3.3	0
3.255	-2.5506	5.00964	8.42352	-1.4	-8.5	-3.4	0
3.26	-2.47212	4.89846	8.45622	-1.3	-8.5	-2.9	0
3.265	-2.62254	4.9377	8.495461	-1.4	-8.6	-3	0
3.27	-2.47212	4.86576	8.5674	-1.1	-8.5	-2.3	0
3.275	-2.51136	4.86576	8.606641	-0.5	-7.7	-1.8	0
3.28	-2.51136	4.86576	8.606641	0.1	-6.6	-1.7	0
3.285	-2.47212	4.9377	8.5674	0.6	-6.3	-1.4	0
3.29	-2.5506	4.9377	8.495461	1.1	-5.1	-1.1	0
3.295	-2.5506	4.9704	8.606641	1.6	-4.9	-0.7	0
3.3	-2.5506	4.9704	8.495461	2.1	-4.4	-0.5	0
3.305	-2.51136	5.08158	8.45622	2.2	-4	0	0
3.31	-2.5506	5.04888	8.495461	2.3	-3.5	0.3	0
3.315	-2.47212	5.08158	8.5347	2.1	-3.2	0.3	0
3.32	-2.51136	5.08158	8.45622	2.7	-3.1	0.4	0
3.325	-2.51136	5.04888	8.35158	2.7	-2.8	0.3	0
3.33	-2.70102	5.00964	8.42352	3.2	-3	0.4	0
3.335	-2.8122	4.86576	8.495461	3.8	-3.5	1	0
3.34	-2.62254	4.82652	8.5674	4.5	-2.8	1.3	0
3.345	-2.51136	4.86576	8.5674	5.1	-2.8	1.8	0
3.35	-2.51136	4.9377	8.67858	5.8	-2.7	1.7	0
3.355	-2.51136	4.9377	8.63934	7.4	-2.5	2.4	0
3.36	-2.5506	4.9704	8.5674	7.9	-2.2	2.6	0
3.365	-2.47212	5.00964	8.606641	9.1	-1.4	2.8	0
3.37	-2.5506	5.120821	8.606641	10.2	-1	2.8	0
3.375	-2.51136	5.120821	8.495461	11.2	-0.8	2.9	0
3.38	-2.51136	5.120821	8.606641	11.5	-0.7	3.6	0
3.385	-2.47212	5.16006	8.5347	11.4	-0.9	3.8	0
3.39	-2.66178	5.16006	8.5347	12.1	-1.3	4.2	0
3.395	-2.77296	5.120821	8.495461	12.6	-1.1	4.7	0
3.4	-2.77296	5.04888	8.5674	13	-2.3	5.9	0
3.405	-2.89068	4.9377	8.711281	13.5	-3.5	6.7	0
3.41	-3.15228	4.89846	8.75052	15.2	-4.6	7.7	0
3.415	-3.15228	4.9704	8.8617	17.1	-6.6	9.2	0
3.42	-3.22422	4.89846	9.03828	19	-7.8	10.7	0
3.425	-3.3027	4.89846	9.110221	22.2	-9.8	13.4	0
3.43	-3.0411	4.78728	9.33258	25.9	-11.4	14.9	0
3.435	-2.70102	4.60416	9.5484	28.9	-12.1	16.4	0
3.44	-2.62254	4.46028	9.875401	33	-11.1	18.4	0
3.445	-3.00186	4.46028	9.875401	38	-10.3	20	0
3.45	-3.0411	4.86576	9.875401	44.8	-10.8	22.5	0
3.455	-2.8122	4.9704	10.09122	51.5	-12	24.8	0
3.46	-2.74026	4.86576	10.01928	57.7	-11.9	27.7	0
3.465	-2.89068	4.71534	10.13046	63.9	-11.5	30.4	0
3.47	-3.00186	4.75458	10.24164	70.1	-10.9	32.6	0
3.475	-3.26346	4.78728	10.13046	78.3	-10.2	35.4	0
3.48	-3.3354	4.9377	9.842701	84.1	-10.6	38.4	0
3.485	-3.3027	5.27124	9.731521	89.2	-11.9	41.5	0
3.49	-3.3027	5.27124	9.47646	93.8	-12.6	44	0
3.495	-3.26346	5.45436	9.33258	98.2	-13.2	46.6	0
3.5	-3.52506	5.78136	9.2214	101.7	-13.3	49.7	0
3.505	-3.75396	6.04296	8.96634	104.3	-13.7	51.5	0
3.51	-3.63624	6.15414	8.67858	106	-15.8	55	0
3.515	-3.63624	6.48768	8.78322	107.4	-17.3	57.6	0
3.52	-3.37464	6.63156	8.82246	107.9	-18.1	59.8	0
3.525	-3.3027	6.33726	8.5347	107.7	-19.1	62.7	0
3.53	-3.41388	6.29802	8.27964	107.7	-18.4	66.2	0
3.535	-3.3027	6.74274	8.057281	107.2	-17.9	71.5	0
3.54	-3.60354	6.89316	8.02458	107	-18.1	73.7	0
3.545	-3.78666	7.03704	7.985341	104.6	-18.9	75.4	0
3.55	-4.01556	6.85392	7.84146	101.3	-21.1	75.6	0
3.555	-4.16598	6.85392	7.84146	97.9	-24.9	74.6	0
3.56	-4.42758	5.59824	8.45622	93.8	-29.9	73.8	0
3.565	-5.14044	4.46028	8.606641	86.2	-35.9	70.5	0
3.57	-6.23262	4.46028	8.606641	77	-41.9	64.8	0
3.575	-6.75582	3.61008	8.38428	69.3	-45.9	58.3	0
3.58	-6.867	2.39364	8.312341	62.9	-50.8	51.6	0
3.585	-6.90624	1.80504	8.13576	56.9	-54.4	43.8	0
3.59	-7.16784	1.36032	7.880701	51.8	-55.7	32.4	0
3.595	-7.42944	0.8109601	7.62564	46.2	-54	16.2	0
3.6	-7.46868	0.54936	7.481761	43.6	-50	1.4	0
3.605	-7.3575	0.327	7.62564	42.5	-45	-12.9	0
3.61	-7.27902	0.2943	7.76952	40.6	-39.7	-27.7	0
3.615	-6.82776	0.8109601	8.09652	38.8	-33	-41	0
3.62	-6.23262	1.39956	8.711281	35.2	-25.5	-53.2	0
3.625	-5.78136	1.83774	9.47646	29.2	-16.5	-64.6	0
3.63	-5.29086	1.7658	9.692281	19.3	-4.3	-76.2	0
3.635	-5.21892	1.4715	9.80346	10.5	4.8	-82.8	0
3.64	-5.068501	1.36032	9.76422	1.8	11.6	-85.3	0
3.645	-4.91808	1.1772	9.587641	-5.8	16.7	-86	0
3.65	-4.72842	1.32108	9.587641	-12.1	20.1	-83.8	0
3.655	-4.38834	1.58268	9.587641	-19.5	22.1	-79.3	0
3.66	-4.16598	1.83774	9.731521	-25.1	23.1	-75.1	0
3.665	-3.86514	2.09934	9.842701	-30.2	24	-70.3	0
3.67	-3.5643	2.3217	9.986581	-36	25.4	-65.8	0
3.675	-3.37464	2.616	10.09122	-41.8	27.6	-62.7	0
3.68	-3.3027	2.75988	10.09122	-49	30.5	-59	0
3.685	-3.26346	2.943	10.13046	-54.4	33.6	-57	0
3.69	-3.3027	3.16536	10.1697	-59.8	36.3	-55.3	0
3.695	-3.3354	3.42696	10.09122	-64.6	39.4	-54.7	0
3.7	-3.3027	3.61008	10.05852	-69.3	42.2	-54.1	0
3.705	-3.3027	3.86514	9.986581	-74.5	44.7	-54	0
3.71	-3.3027	3.90438	9.842701	-78.7	46.2	-54.3	0
3.715	-3.22422	4.01556	9.62034	-81.7	47.6	-54.5	0
3.72	-3.11304	4.0875	9.437221	-84.8	48.7	-55	0
3.725	-3.0411	4.27062	9.110221	-86.6	50.1	-54.9	0
3.73	-2.92338	4.42104	8.894401	-87.7	51.3	-55	0
3.735	-2.92338	4.60416	8.67858	-88.4	52.4	-55.3	0
3.74	-2.85144	4.89846	8.45622	-88.1	53.7	-55.4	0
3.745	-2.85144	5.27124	8.312341	-87.2	54.7	-56	0
3.75	-2.92338	5.56554	8.16846	-86.1	55	-57.5	0
3.755	-3.11304	6.082201	8.13576	-83.7	55	-59.8	0
3.76	-3.3027	6.63156	8.16846	-80.9	53.5	-61.7	0
3.765	-3.45312	6.9978	8.02458	-79.1	50.1	-64.6	0
3.77	-3.45312	7.37058	7.808761	-78.1	46.4	-67.8	0
3.775	-3.18498	7.73682	7.69758	-76.7	42.2	-71.1	0
3.78	-2.8122	7.88724	7.51446	-75.3	38.6	-74.5	0
3.785	-2.43942	8.18154	7.33134	-73.2	35.1	-77.2	0
3.79	-1.98816	8.4039	7.15476	-70.1	32.4	-79.9	0
3.795	-1.5369	8.547781	6.899701	-67.6	29.8	-81.4	0
3.8	-1.19682	8.770141	6.64464	-63	28	-83.3	0
3.805	-0.8240401	9.025201	6.38958	-59	26.6	-84.2	0
3.81	-0.44472	9.32604	6.2784	-54.7	25.4	-83.8	0
3.815	-0.33354	9.541861	6.17376	-50.7	24	-83.6	0
3.82	-0.2616	9.986581	6.10182	-46.4	22.3	-82.1	0
3.825	-0.22236	10.57518	6.17376	-41.3	19.6	-79.2	0
3.83	-0.14388	11.0526	6.2457	-39.1	18.3	-77.5	0
3.835	-0.11118	11.49732	6.2457	-38.6	15.9	-75.9	0
3.84	0	11.56926	6.13452	-38.4	12.8	-75.3	0
3.845	-3.26346	12.56988	6.422281	-39.4	10.2	-74.6	0
3.85	-6.19338	14.15256	6.605401	-36.6	-8.4	-68.3	0
3.855	0.56244	10.86948	2.50482	-33.4	-63.4	-46.4	0
3.86	2.77296	10.24164	2.57676	-31.9	-81	-23.6	0
3.865	3.3354	12.97536	3.55776	-22.5	-87.5	-15.6	0
3.87	4.76766	13.89096	4.2837	-18.1	-92.5	-6	0
3.875	6.3765	13.08	4.24446	-14.4	-86.6	5.3	0
3.88	6.97818	12.67452	3.91746	-11.9	-73.2	13.2	0
3.885	7.54062	13.48548	3.6624	-7.3	-56.9	19.4	0
3.89	7.6191	14.44686	3.3027	-1.4	-37.3	24.1	0
3.895	6.97818	15.73524	2.21052	4.4	-19.8	28	0
3.9	5.48052	16.69662	0.64746	10.7	-10.8	31.7	0
3.905	2.5506	22.19022	1.55652	21	-13	38.7	0
3.91	3.52506	24.0345	5.19276	30.8	-37.3	59.1	0
3.915	0.48396	18.50166	7.952641	12.1	-45.3	52.8	0
3.92	-3.75396	17.28522	9.437221	-8	-35.3	17.6	0
3.925	-1.45842	6.74274	8.13576	-34.3	-32.3	-5.6	0
3.93	-1.75926	-1.87698	6.74928	-45	-31	-12.1	0
3.935	-3.41388	-1.28838	9.260641	-24.6	-35.9	-3.3	0
3.94	-3.52506	4.0548	12.45216	-9.8	-35.5	4.6	0
3.945	-3.11304	4.6434	11.5104	-11.4	-24.5	4.6	0
3.95	-2.8122	3.34848	9.188701	-15.6	-16.1	4.6	0
3.955	-3.78666	4.01556	8.42352	-13	-14.1	8.1	0
3.96	-4.0548	5.5263	8.894401	-6.3	-12.4	9.3	1
3.965	-2.96262	5.5263	9.188701	-3.9	-10.9	7.8	1
3.97	-1.7985	4.86576	9.14946	-4.1	-7.9	5.6	1
3.975	-1.75926	4.9377	8.8617	-2.5	-6.3	6.1	1
3.98	-2.40018	5.59824	8.5674	-0.7	-5.1	7.4	1
3.985	-2.74026	6.114901	8.35158	-0.1	-4.1	6.4	1
3.99	-2.43942	5.78136	8.207701	-1.1	-4.4	4.6	1
3.995	-2.0274	5.34318	8.495461	-2.1	-4.2	2.5	1
4	-1.87698	5.19276	8.78322	-2.1	-2.9	1.3	1
4.005	-2.13858	5.04888	8.78322	-1.9	-1.4	0.7	1
4.01	-2.66178	5.16006	8.5347	-1.3	-0.6	0.4	1
4.015	-3.15228	5.27124	8.27964	-0.8	-0.1	0.7	1
4.02	-3.15228	5.16006	8.312341	-1	0	0.7	1
4.025	-2.92338	5.04888	8.27964	-1.4	-0.4	0.5	1
4.03	-2.85144	4.82652	8.5347	-1.6	-1.1	0.5	1
4.035	-2.8122	4.86576	8.5674	-1.6	-0.5	0.9	1
4.04	-2.70102	4.82652	8.5674	-1.1	0	0.3	1
4.045	-2.62254	4.86576	8.5347	0	0.3	-0.3	1
4.05	-2.62254	4.89846	8.495461	0.6	0.7	-0.5	1
4.055	-2.74026	5.00964	8.495461	1.2	1.5	-1.6	1
4.06	-2.74026	5.04888	8.45622	1.8	2.3	-2.2	1
4.065	-2.8122	5.08158	8.38428	2.5	2	-3.2	1
4.07	-2.96262	5.04888	8.38428	2.9	2.3	-3.7	1
4.075	-3.0738	5.04888	8.312341	2.9	2.3	-3.4	1
4.08	-3.11304	5.120821	8.2404	2.7	1.8	-3.2	1
4.085	-3.15228	5.16006	8.27964	2.1	1.5	-3	1
4.09	-3.0738	5.120821	8.2404	2.2	0.8	-3.2	1
4.095	-3.00186	5.19276	8.27964	1.8	0	-3	1
4.1	-3.00186	5.16006	8.207701	1.4	-0.7	-2.6	1
4.105	-3.0411	5.120821	8.2404	0	-1.4	-2.5	1
4.11	-3.11304	4.9704	8.27964	-0.7	-2.1	-1.8	1
4.115	-3.0411	5.04888	8.312341	-1.3	-2.6	-1.1	1
4.12	-2.96262	4.9704	8.35158	-1.6	-3.5	-0.6	1
4.125	-2.89068	4.9704	8.38428	-1.6	-3.9	-0.7	1
4.13	-2.85144	4.9377	8.42352	-2.1	-4.5	-0.9	1
4.135	-2.8122	5.00964	8.38428	-2.5	-4.4	-0.4	1
4.14	-2.74026	4.89846	8.45622	-2.7	-4.3	-0.1	1
4.145	-2.74026	4.9704	8.42352	-2.7	-4.2	0	1
4.15	-2.70102	4.86576	8.495461	-2.8	-3.9	0	1
4.155	-2.70102	4.86576	8.5347	-2.8	-3.5	-0.2	1
4.16	-2.74026	4.78728	8.5347	-2.4	-3.2	-0.2	1
4.165	-2.77296	4.78728	8.495461	-2.6	-2.9	0	1
4.17	-2.8122	4.75458	8.495461	-2.9	-3.1	0.5	1
4.175	-2.89068	4.86576	8.45622	-2.4	-2.9	0.9	1
4.18	-2.96262	4.82652	8.42352	-2.3	-2.4	1.4	1
4.185	-2.96262	4.86576	8.495461	-1.9	-2.3	1.6	1
4.19	-2.89068	4.89846	8.38428	-1.3	-2.3	1.4	1
4.195	-2.89068	4.89846	8.38428	-0.8	-2.1	1.8	1
4.2	-2.85144	4.9377	8.38428	-0.9	-2.1	1.7	1
4.205	-2.8122	5.00964	8.38428	-1.1	-2.2	1.8	1
4.21	-2.85144	4.9704	8.35158	-1.3	-2.1	2	1
4.215	-2.85144	4.89846	8.42352	-0.9	-2.3	1.8	1
4.22	-2.89068	4.9377	8.495461	-0.9	-2.3	1.8	1
4.225	-2.85144	4.9704	8.42352	-0.9	-2.4	1.9	1
4.23	-2.92338	4.89846	8.45622	-1.4	-2.5	2.1	1
4.235	-2.89068	4.9377	8.45622	-1	-2.5	2.2	1
4.24	-2.85144	4.89846	8.495461	-1.1	-2.2	2.6	1
4.245	-2.85144	4.9704	8.495461	-0.8	-2.4	2.3	1
4.25	-2.8122	4.9377	8.45622	-0.5	-3	1.9	1
4.255	-2.77296	5.08158	8.42352	-0.7	-3	2.2	1
4.26	-2.8122	5.00964	8.42352	-0.7	-2.5	2.3	1
4.265	-2.8122	4.9704	8.42352	-0.9	-2.5	2.6	1
4.27	-2.8122	4.9704	8.42352	-0.5	-2.2	2.3	1
4.275	-2.70102	5.00964	8.495461	-0.2	-2.8	2.1	1
4.28	-2.70102	4.9704	8.5347	-0.1	-2.5	2.2	1
4.285	-2.70102	4.9377	8.5347	0	-2.2	2.1	1
4.29	-2.70102	4.9377	8.45622	-0.2	-1.9	2.1	1
4.295	-2.70102	4.89846	8.45622	-0.4	-2.4	2.1	1
4.3	-2.70102	4.9377	8.495461	-0.2	-2.3	2.4	1
4.305	-2.74026	4.89846	8.42352	0.1	-2	1.8	1
4.31	-2.74026	4.9377	8.45622	0	-2.1	2.2	1
4.315	-2.8122	4.9377	8.45622	0	-2.1	2.5	1
4.32	-2.74026	4.86576	8.42352	-0.2	-2.1	2.1	1
4.325	-2.74026	4.86576	8.45622	-0.1	-2.1	2.3	1
4.33	-2.8122	4.86576	8.45622	0.7	-1.8	2.1	1
4.335	-2.85144	4.89846	8.45622	0.7	-1.8	1.8	1
4.34	-2.77296	4.89846	8.42352	0.7	-1.6	2.5	1
4.345	-2.74026	4.89846	8.42352	0.9	-1.5	2.1	1
4.35	-2.77296	4.9377	8.38428	1.5	-1.2	2.3	1
4.355	-2.74026	4.89846	8.35158	1.6	-1.5	2.1	1
4.36	-2.77296	4.86576	8.42352	1.3	-1.7	2.1	1
4.365	-2.77296	5.00964	8.42352	1	-1.6	2.2	1
4.37	-2.66178	4.89846	8.45622	1.8	-1.3	2.3	1
4.375	-2.74026	5.00964	8.45622	1.3	-1.2	2.3	1
4.38	-2.74026	4.9704	8.38428	1.4	-1.2	1.9	1
4.385	-2.8122	4.89846	8.42352	1.6	-1.8	2	1
4.39	-2.77296	4.9377	8.35158	1.4	-1.8	1.8	1
4.395	-2.70102	4.9704	8.42352	1.1	-1.8	2.4	1
4.4	-2.70102	4.9377	8.42352	1.1	-2.2	2.8	1
4.405	-2.77296	5.00964	8.45622	1.3	-2.1	2.5	1
4.41	-2.70102	4.9704	8.42352	1.4	-2.3	2.1	1
4.415	-2.70102	4.9704	8.45622	1.2	-2.1	2	1
4.42	-2.70102	4.9377	8.495461	1.1	-2.4	2.8	1
4.425	-2.70102	4.9704	8.45622	1.1	-2.1	2.9	1
4.43	-2.66178	4.89846	8.42352	1.1	-2.3	2.7	1
4.435	-2.62254	4.9704	8.45622	0.7	-2.5	2.8	1
4.44	-2.58984	4.9377	8.45622	0.8	-2.3	2.8	1
4.445	-2.62254	4.9704	8.45622	1.4	-2.2	2.5	1
4.45	-2.62254	5.00964	8.495461	1.4	-2.1	2.5	1
4.455	-2.51136	5.00964	8.495461	1.5	-2.2	2.5	1
4.46	-2.62254	4.9377	8.5347	1.1	-1.8	2.1	1
4.465	-2.62254	4.9377	8.495461	1.6	-1.8	2.5	1
4.47	-2.66178	4.89846	8.5674	1.8	-1.6	2.8	1
4.475	-2.70102	4.89846	8.5347	1.7	-1.2	2.7	1
4.48	-2.74026	4.82652	8.495461	1.9	-1.4	2.4	1
4.485	-2.62254	4.86576	8.45622	2.7	-1.4	2.6	1
4.49	-2.70102	4.86576	8.5347	3.5	-1.1	2.9	1
4.495	-2.70102	4.78728	8.5674	4.1	-0.4	2.4	1
4.5	-2.74026	4.82652	8.5674	4.9	0	2.8	1
4.505	-2.74026	4.86576	8.5347	5.9	0.4	3.7	1
4.51	-2.8122	4.82652	8.63934	6.8	1	3.5	1
4.515	-2.85144	4.82652	8.63934	7.7	1.5	3.7	1
4.52	-2.89068	4.78728	8.67858	8.9	1.6	4.5	1
4.525	-2.92338	4.82652	8.67858	10.5	1.6	4.5	1
4.53	-2.89068	4.89846	8.5674	11.3	2.2	4.7	1
4.535	-2.85144	5.04888	8.45622	12.2	2.5	5.1	1
4.54	-2.85144	5.00964	8.42352	13	2.4	5.8	1
4.545	-2.92338	4.9704	8.5347	13.3	2.8	6	1
4.55	-3.00186	5.00964	8.495461	13.5	2.7	6.8	1
4.555	-2.92338	5.00964	8.42352	14.3	2.1	7.5	1
4.56	-3.00186	5.08158	8.38428	14.5	1.6	7.6	1
4.565	-3.0411	5.120821	8.38428	15.4	1.9	8.4	1
4.57	-3.0738	5.120821	8.5347	15.8	1.4	8.9	1
4.575	-3.0738	5.120821	8.495461	16.3	1.5	9.4	1
4.58	-3.15228	5.120821	8.606641	17	2.1	10.1	1
4.585	-3.0411	5.08158	8.606641	18.2	2.1	10.9	1
4.59	-3.00186	5.08158	8.711281	18.6	2.7	12.8	1
4.595	-2.85144	5.08158	8.75052	19.3	3.9	14	1
4.6	-2.85144	4.9377	9.00558	21.7	5.5	15.4	1
4.605	-3.48582	4.86576	9.03828	24.5	7.2	17.2	1
4.61	-3.3027	4.78728	9.260641	28.6	4.2	18.8	1
4.615	-2.58984	4.19868	9.692281	33.4	1.8	19.7	1
4.62	-2.85144	3.75396	10.13046	38.1	3.4	21.1	1
4.625	-3.18498	4.56492	9.80346	47.6	2.8	24.7	1
4.63	-3.3354	5.00964	9.659581	54.7	1.7	26.2	1
4.635	-2.89068	4.71534	9.692281	59.5	-0.6	27.5	1
4.64	-2.70102	4.71534	9.842701	65.2	-1.6	28	1
4.645	-2.77296	4.89846	9.80346	72	-0.9	29.4	1
4.65	-2.8122	5.08158	9.91464	78.6	0	31	1
4.655	-2.96262	4.89846	10.13046	84	0.6	33.1	1
4.66	-3.37464	4.75458	10.13046	91.2	-0.4	35.4	1
4.665	-3.18498	4.60416	9.875401	97.1	-3.2	37.8	1
4.67	-2.89068	4.78728	9.76422	103.6	-4	39.2	1
4.675	-2.89068	5.00964	9.62034	111.3	-3.1	41.5	1
4.68	-3.00186	5.04888	9.437221	117.1	-2.8	43.9	1
4.685	-2.85144	5.120821	9.188701	123.4	-2	46.1	1
4.69	-2.77296	5.120821	9.260641	129.7	0	48.2	1
4.695	-3.00186	5.232	9.2214	136	2.3	52	1
4.7	-3.3354	5.232	9.293341	143	3.6	56.7	1
4.705	-3.26346	5.232	9.14946	149.1	3.8	61.5	1
4.71	-3.26346	5.56554	9.188701	157.2	4.3	69.2	1
4.715	-3.0738	5.93178	8.78322	165.2	4.2	74.7	1
4.72	-2.96262	6.92586	9.07752	171.8	5.6	78.7	1
4.725	-2.96262	6.814681	8.63934	175.4	8	80.9	1
4.73	-3.11304	6.6708	8.09652	175.2	7.9	83	1
4.735	-2.96262	7.33134	7.84146	174.9	7.2	85.1	1
4.74	-3.15228	8.07036	7.84146	172.6	7.9	86.1	1
4.745	-3.18498	7.848001	7.481761	168.3	7.5	87.7	1
4.75	-3.3027	7.998421	7.298641	165	6.3	89.3	1
4.755	-3.52506	8.65896	7.5537	161.4	5.3	89.4	1
4.76	-3.63624	9.541861	7.76952	155.9	6	88.7	1
4.765	-4.12674	10.24164	8.38428	148.6	7.4	86.9	1
4.77	-4.64994	8.29272	9.80346	131.1	11	80.2	1
4.775	-5.66364	5.8206	10.1697	112.4	13	72.8	1
4.78	-6.3438	3.16536	9.80346	94	10.9	67	1
4.785	-6.56616	0.66054	9.659581	77.7	6.7	62.2	1
4.79	-6.3438	-0.25506	9.875401	63.4	3.5	57.6	1
4.795	-6.3438	-0.8829001	10.13046	46.6	2.3	51.3	1
4.8	-6.71658	-1.21644	10.31358	32.5	4.7	43.1	1
4.805	-7.31826	-1.7658	10.60134	18.4	7.7	34.1	1
4.81	-7.95918	-2.39364	10.78446	3.7	10.8	23.4	1
4.815	-8.1096	-2.39364	10.78446	-10	12.7	13.5	1
4.82	-8.26002	-1.24914	11.07222	-24	14.1	3.4	1
4.825	-8.6328	-0.18312	11.76546	-39.4	14.9	-8.5	1
4.83	-8.67204	0.47742	12.12516	-62.3	16.4	-24	1
4.835	-8.48238	0.51012	11.79816	-80.5	17.8	-35.9	1
4.84	-8.03112	0.43818	11.1834	-96.8	18.4	-46.8	1
4.845	-7.57986	0.51012	10.49016	-111.3	18.5	-55.3	1
4.85	-6.94548	0.40548	9.731521	-124	18.6	-63.4	1
4.855	-6.3438	0.54936	9.110221	-135.3	18.4	-71.1	1
4.86	-5.74212	0.5886	8.38428	-142.5	19.3	-75.8	1
4.865	-5.17968	0.6213	7.84146	-147.9	20.7	-79	1
4.87	-4.80036	0.7717201	7.298641	-151.2	23.4	-81.6	1
4.875	-4.53876	0.9156	6.86046	-151.6	25.9	-82.8	1
4.88	-4.27716	1.1772	6.53346	-148.8	28.8	-83.7	1
4.885	-3.97632	1.39956	6.17376	-145.8	31.2	-84	1
4.89	-3.8259	1.51074	5.9514	-140.7	32.7	-84.3	1
4.895	-3.78666	2.0601	6.13452	-133.6	34.2	-84.2	1
4.9	-3.93708	2.98224	6.78852	-125.6	35.2	-84	1
4.905	-4.16598	4.15944	7.33134	-117.1	36	-86.1	1
4.91	-4.53876	5.30394	7.880701	-112.7	35.8	-88.8	1
4.915	-4.80036	6.33726	7.985341	-110.7	33.4	-92.8	1
4.92	-4.91808	6.92586	7.65834	-110.4	29.5	-97.1	1
4.925	-4.53876	7.108981	7.2267	-110.3	24.7	-101.3	1
4.93	-3.63624	6.9978	6.605401	-108.1	20.5	-105.6	1
4.935	-2.40018	6.9651	6.17376	-102.5	17.3	-109.4	1
4.94	-1.42572	7.37058	6.10182	-92.5	16.8	-114.3	1
4.945	-0.48396	8.142301	6.20646	-83.1	18.5	-117.1	1
4.95	0.07194	9.17562	6.46152	-74.8	21.7	-118.6	1
4.955	0.14388	10.28088	6.78852	-68.6	24	-119.8	1
4.96	0.14388	11.13108	7.04358	-65.2	24.5	-118.7	1
4.965	-0.0327	11.68044	6.9324	-63.2	21.4	-115.4	1
4.97	0.14388	12.01398	6.74928	-62.5	15	-109.4	1
4.975	-1.34724	14.08062	6.13452	-61.4	7.1	-101.6	1
4.98	-5.51322	18.90714	7.952641	-56	-9.9	-83.5	1
4.985	1.0137	14.55804	7.15476	-66	-54	-51.1	1
4.99	2.85144	15.32976	5.624401	-77.8	-78.6	-42.1	1
4.995	3.45312	16.17996	4.86576	-80.8	-92.2	-31.8	1
5	0.7455601	18.2466	6.572701	-71.7	-114.8	-9.5	1
5.005	8.55432	16.99092	0.72594	-64.8	-154.2	10.9	1
5.01	9.456841	21.89592	2.90376	-53.9	-117.9	13.5	1
5.015	8.29272	22.51722	2.17782	-39.2	-77	9.5	1
5.02	4.38834	20.71218	-0.39894	-35.4	-40.8	6.5	1
5.025	1.19682	24.10644	-1.85082	-22.6	-23.1	10.2	1
5.03	2.58984	25.91148	-1.77888	-11.4	-26.6	16.3	1
5.035	4.42758	24.9174	-1.92276	-6.7	-27.3	15.6	1
5.04	5.48052	23.92332	-0.6867	-0.9	-25.3	12.5	1
5.045	8.41044	21.26808	1.92276	2.7	-25.9	12.3	1
5.05	8.93364	11.9028	7.15476	-5.7	-22.1	10.5	1
5.055	2.3217	6.6708	9.587641	-16.2	-13.3	1.8	1
5.06	-1.64808	1.10526	9.40452	-20	-10	-8.1	1
5.065	-2.47212	2.21052	10.31358	-15.1	-9.9	-10.6	1
5.07	-2.24976	4.30986	10.27434	-7.9	-9.1	-7	1
5.075	-2.74026	4.75458	8.67858	-7.5	-5.3	-3.4	1
5.08	-3.75396	5.89254	7.51446	-7.3	-4.9	-2.2	1
5.085	-4.72842	6.63156	7.18746	-9.3	-3	-3.2	1
5.09	-5.14044	6.15414	7.51446	-12.3	-2.3	-4.4	1
5.095	-4.68918	5.67672	7.985341	-12.4	-5.1	-2.8	1
5.1	-4.578001	5.19276	8.35158	-13.5	-7.2	-0.4	1
5.105	-4.3491	5.00964	8.35158	-14.8	-8.9	2.5	1
5.11	-3.37464	5.19276	8.42352	-14.7	-10.6	5.5	1
5.115	-2.21052	5.45436	8.63934	-14.2	-10.9	7	1
5.12	-1.75926	5.34318	8.78322	-12.6	-9.5	6.4	1
5.125	-1.83774	5.19276	8.8617	-10	-7.7	5.4	1
5.13	-2.09934	5.19276	8.711281	-7.7	-5.6	3.9	1
5.135	-2.24976	5.27124	8.63934	-5.3	-3.2	1.5	1
5.14	-2.43942	5.30394	8.45622	-3.6	-1.8	0.9	1
5.145	-2.74026	5.30394	8.495461	-2.3	-0.9	0	1
5.15	-2.85144	5.232	8.42352	-1.5	0	0	1
5.155	-2.92338	5.19276	8.27964	-1.4	0.2	-0.1	1
5.16	-2.85144	5.34318	8.207701	-1.6	0	0.2	1
5.165	-2.74026	5.45436	8.2404	-1.7	-0.7	0	1
5.17	-2.66178	5.34318	8.2404	-2.4	-0.8	-0.2	1
5.175	-2.74026	5.27124	8.35158	-3	-0.4	-0.2	1
5.18	-2.74026	5.30394	8.27964	-3.7	-0.9	0.4	1
5.185	-2.8122	5.27124	8.27964	-4.2	-1.3	0	1
5.19	-2.85144	5.34318	8.2404	-4.5	-1.7	0.2	1
5.195	-2.77296	5.27124	8.27964	-5.3	-2.2	0	1
5.2	-2.77296	5.16006	8.2404	-5.6	-2.1	0.1	1
5.205	-2.77296	5.120821	8.2404	-5.3	-2.4	-0.4	1
5.21	-2.77296	5.120821	8.312341	-5.8	-2.1	0	1
5.215	-2.74026	5.120821	8.27964	-5.3	-1.2	-0.2	1
5.22	-2.77296	5.04888	8.27964	-4.8	-0.7	-0.2	1
5.225	-2.70102	5.04888	8.312341	-4.3	-1.1	-0.6	1
5.23	-2.74026	5.04888	8.35158	-3.8	-0.9	-0.9	1
5.235	-2.8122	5.120821	8.35158	-3.7	-0.6	-0.9	1
5.24	-2.8122	5.16006	8.27964	-3.6	-0.4	-1	1
5.245	-2.85144	5.16006	8.2404	-3.6	-0.5	-1.1	1
5.25	-2.92338	5.120821	8.27964	-4.1	-1	-0.7	1
5.255	-2.92338	5.16006	8.2404	-4.3	-1.7	-0.1	1
5.26	-2.89068	5.08158	8.2404	-4.9	-2.4	0.7	1
5.265	-2.77296	5.120821	8.2404	-5.2	-2.9	0.2	1
5.27	-2.66178	5.19276	8.27964	-5.1	-2.8	0.7	1
5.275	-2.51136	5.16006	8.35158	-5	-2.5	0.4	1
5.28	-2.58984	5.120821	8.35158	-4.9	-2.8	-0.1	1
5.285	-2.62254	5.120821	8.35158	-4.7	-3	-0.2	1
5.29	-2.58984	5.08158	8.42352	-4.2	-2.5	-0.1	1
5.295	-2.66178	5.00964	8.495461	-4.3	-2.1	0	1
5.3	-2.77296	5.04888	8.495461	-3.7	-2.2	-0.3	1
5.305	-2.85144	5.04888	8.45622	-3.9	-2.5	0.4	1
5.31	-2.8122	5.08158	8.42352	-3.7	-3	0.9	1
5.315	-2.70102	5.120821	8.42352	-3.7	-2.9	0.8	1
5.32	-2.66178	5.04888	8.5347	-3.2	-2.8	1.1	1
5.325	-2.62254	5.08158	8.45622	-2.7	-2.6	0.9	1
5.33	-2.58984	5.04888	8.45622	-2.4	-2.3	1.2	1
5.335	-2.62254	5.04888	8.45622	-2.2	-2.3	0.9	1
5.34	-2.62254	5.08158	8.45622	-1.4	-1.7	0.8	1
5.345	-2.70102	5.04888	8.45622	-1.5	-1.2	1.4	1
5.35	-2.8122	5.04888	8.42352	-1.1	-1.4	0.7	1
5.355	-2.77296	5.00964	8.45622	-0.3	-1.1	1.1	1
5.36	-2.74026	5.00964	8.495461	0	-1.1	1.5	1
5.365	-2.74026	5.00964	8.38428	-0.4	-1.4	1.5	1
5.37	-2.77296	5.00964	8.35158	0.2	-1.5	1.8	1
5.375	-2.77296	5.120821	8.2404	-0.1	-1.6	2.1	1
5.38	-2.74026	5.08158	8.35158	-0.4	-1.8	2.1	1
5.385	-2.66178	5.08158	8.312341	-0.2	-1.8	2.5	1
5.39	-2.70102	5.16006	8.27964	0	-2	2.3	1
5.395	-2.62254	5.120821	8.35158	-0.5	-1.7	2.1	1
5.4	-2.62254	5.120821	8.312341	-0.2	-2.3	1.9	1
5.405	-2.66178	5.08158	8.38428	-0.5	-2.1	2.2	1
5.41	-2.70102	5.120821	8.35158	-0.4	-2.2	1.9	1
5.415	-2.70102	5.120821	8.312341	-0.7	-2	1.8	1
5.42	-2.70102	5.16006	8.27964	-0.9	-2.2	1.4	1
5.425	-2.62254	5.04888	8.312341	-0.7	-2.5	2.1	1
5.43	-2.66178	5.08158	8.495461	-0.7	-2.7	2.1	1
5.435	-2.70102	5.04888	8.42352	-0.8	-3.1	1.7	1
5.44	-2.62254	5.120821	8.35158	-1.3	-3.2	1.8	1
5.445	-2.66178	5.16006	8.312341	-1.5	-3.2	2	1
5.45	-2.62254	5.08158	8.38428	-1.6	-3	2.3	1
5.455	-2.58984	5.04888	8.42352	-1.3	-3.2	2.5	1
5.46	-2.58984	5.120821	8.38428	-1.5	-3.1	2.6	1
5.465	-2.58984	5.00964	8.42352	-1.4	-3.1	2.2	1
5.47	-2.47212	5.08158	8.42352	-0.8	-2.7	1.9	1
5.475	-2.47212	5.04888	8.42352	-0.9	-2.3	2	1
5.48	-2.43942	4.9704	8.42352	-0.6	-1.9	1.8	1
5.485	-2.51136	4.9704	8.38428	0	-1.8	1.9	1
5.49	-2.58984	4.9704	8.495461	0.8	-1.6	2	1
5.495	-2.62254	5.00964	8.5347	1.1	-1.1	1.4	1
5.5	-2.5506	4.9704	8.5674	1.4	-0.8	1.8	1
5.505	-2.58984	5.00964	8.5347	2.3	-0.5	2.1	1
5.51	-2.58984	5.04888	8.495461	2.6	-0.4	1.7	1
5.515	-2.66178	5.00964	8.42352	3	-0.3	1.9	1
5.52	-2.62254	5.00964	8.38428	2.9	0	2	1
5.525	-2.70102	5.04888	8.35158	3	0.2	1.8	1
5.53	-2.70102	5.08158	8.35158	3.3	0	1.8	1
5.535	-2.70102	5.08158	8.35158	2.9	0	2	1
5.54	-2.62254	5.08158	8.35158	2.9	-0.1	2.1	1
5.545	-2.58984	5.04888	8.35158	3.1	-0.8	2.3	1
5.55	-2.70102	5.08158	8.35158	3.1	-0.9	2.5	1
5.555	-2.62254	5.16006	8.35158	2.9	-1.1	2.7	1
5.56	-2.62254	5.00964	8.42352	3	-0.8	3	1
5.565	-2.66178	5.120821	8.312341	2.5	-0.7	2.3	1
5.57	-2.66178	5.19276	8.312341	2.5	-0.4	2.4	1
5.575	-2.5506	5.16006	8.312341	3	-0.4	2.5	1
5.58	-2.5506	5.08158	8.35158	2.9	-0.3	2.8	1
5.585	-2.47212	5.120821	8.38428	2.7	-0.7	2.7	1
5.59	-2.5506	5.120821	8.35158	2.2	-0.6	2.6	1
5.595	-2.51136	5.120821	8.42352	2.1	-0.2	2.3	1
5.6	-2.51136	5.04888	8.45622	2.2	-0.4	2.1	1
5.605	-2.5506	5.08158	8.5347	2.5	-0.9	2.4	1
5.61	-2.58984	5.00964	8.495461	3	-0.5	2.9	1
5.615	-2.51136	5.08158	8.5674	3.4	-0.1	3.3	1
5.62	-2.5506	5.08158	8.5347	4.4	0.3	3.2	1
5.625	-2.58984	5.04888	8.606641	5.3	0.7	3.2	1
5.63	-2.66178	5.04888	8.5674	6.8	1.8	3.8	1
5.635	-2.74026	5.00964	8.606641	8.7	1.9	3.9	1
5.64	-2.77296	5.04888	8.5674	9.3	2.2	4.2	1
5.645	-2.70102	5.04888	8.606641	11.4	2.8	4.9	1
5.65	-2.74026	5.04888	8.606641	12.6	3.2	4.6	1
5.655	-2.85144	5.08158	8.63934	13.5	3.4	4.9	1
5.66	-2.89068	5.00964	8.63934	15.3	3.7	5.3	1
5.665	-3.00186	5.120821	8.606641	17.2	4.3	6.3	1
5.67	-3.0411	5.16006	8.63934	18.4	4.4	6.8	1
5.675	-3.0411	5.16006	8.67858	20.1	4.8	7.3	1
5.68	-3.0411	5.08158	8.711281	22.1	5.7	9.2	1
5.685	-3.0738	5.08158	8.78322	23.8	6.3	10.3	1
5.69	-3.00186	4.89846	8.96634	26.1	5.7	12	1
5.695	-3.45312	4.75458	9.14946	28.1	6.7	13.7	1
5.7	-3.18498	4.60416	9.40452	32.6	5.5	15.8	1
5.705	-2.85144	4.0875	9.731521	37	3.4	16.9	1
5.71	-2.62254	4.56492	9.62034	43.2	1.8	19	1
5.715	-3.0411	5.08158	9.40452	50.8	2.3	21.2	1
5.72	-3.15228	4.9377	9.5157	55.6	2.1	22.7	1
5.725	-2.62254	4.75458	9.80346	60.1	0	23.8	1
5.73	-2.47212	4.75458	9.91464	65.9	-0.7	24.7	1
5.735	-2.5506	4.82652	9.80346	71.8	0.2	26	1
5.74	-2.66178	5.120821	9.76422	80.5	1.6	27.3	1
5.745	-2.62254	5.08158	9.947341	86.7	3	28.7	1
5.75	-2.85144	4.9377	10.05852	90.9	3.2	30.1	1
5.755	-2.96262	4.75458	9.731521	95.6	1.6	30.8	1
5.76	-2.70102	4.9704	9.5157	101.9	-0.3	31.8	1
5.765	-2.51136	5.19276	9.36528	109.5	-0.6	33.1	1
5.77	-2.62254	5.34318	9.188701	115	0.6	34.5	1
5.775	-2.66178	5.37588	9.00558	119.9	0.9	35.7	1
5.78	-2.89068	5.5263	8.894401	124.8	1	36.8	1
5.785	-2.92338	5.56554	8.78322	129.5	0.2	38.4	1
5.79	-2.8122	5.5263	8.67858	133.2	-0.2	40.6	1
5.795	-2.8122	5.74866	8.5347	136.5	0.2	42.2	1
5.8	-2.89068	6.00372	8.606641	141.8	0.4	45.6	1
5.805	-2.85144	6.186841	8.5347	145.5	0.2	49	1
5.81	-3.00186	6.186841	8.38428	148.4	0.6	52.2	1
5.815	-3.18498	6.15414	8.42352	152.9	0.7	56.9	1
5.82	-3.00186	6.33726	8.606641	158.7	1.6	61.7	1
5.825	-2.89068	5.93178	7.985341	163.7	1.6	66	1
5.83	-2.8122	6.26532	7.73028	168.4	1.4	70.7	1
5.835	-2.62254	7.03704	7.84146	172.5	2	75.1	1
5.84	-2.77296	7.59294	7.952641	174.7	3.6	77.9	1
5.845	-3.15228	7.95918	7.9134	176.2	4.6	81.1	1
5.85	-3.3354	8.142301	7.880701	175.1	2.5	83.2	1
5.855	-3.63624	8.84208	7.952641	173.3	-0.2	84.8	1
5.86	-3.86514	9.986581	7.952641	169.6	-4.9	84.6	1
5.865	-4.0548	11.0199	8.09652	164	-10.7	82.2	1
5.87	-4.01556	11.75892	8.13576	155.7	-14.5	76.7	1
5.875	-3.71472	10.02582	7.76952	140.9	-17.3	69.3	1
5.88	-3.18498	7.808761	8.2404	129.6	-24.7	66.8	1
5.885	-3.3354	6.186841	9.03828	116.9	-30.6	62	1
5.89	-3.37464	5.08158	9.692281	102.9	-30.3	53.6	1
5.895	-3.60354	2.46558	10.09122	87.2	-26.1	45.1	1
5.9	-3.71472	0.73248	10.24164	71.5	-20.8	38.2	1
5.905	-3.97632	-0.327	10.01928	55.3	-14.9	33.1	1
5.91	-4.578001	-1.39956	9.986581	35.3	-8.8	27	1
5.915	-5.068501	-1.72656	10.24164	20.1	-5	22.9	1
5.92	-5.55246	-1.80504	10.74522	4.1	-3.5	17.5	1
5.925	-6.23262	-1.91622	10.81716	-12.5	-2.9	10.6	1
5.93	-6.23262	-1.4715	10.8564	-29.4	-3.9	4	1
5.935	-6.605401	-0.40548	11.43846	-51.1	-6.1	-4.9	1
5.94	-6.867	0.6213	11.90934	-69.7	-6.3	-14.9	1
5.945	-6.90624	0.9940801	11.8374	-88.8	-5.4	-25	1
5.95	-6.71658	0.9156	11.29458	-107.4	-5.3	-35.5	1
5.955	-6.49422	0.9940801	10.5294	-125.3	-5.4	-44.3	1
5.96	-6.114901	0.9940801	9.731521	-139.6	-5.4	-52.9	1
5.965	-5.70288	1.02678	9.14946	-152.3	-5.9	-59.5	1
5.97	-5.29086	1.24914	8.711281	-164.7	-6.1	-66.9	1
5.975	-4.95078	1.58268	8.35158	-172	-5.7	-71.8	1
5.98	-4.68918	1.98816	8.13576	-177.9	-4.6	-76.7	1
5.985	-4.42758	2.3544	7.76952	-183.1	-3.5	-81	1
5.99	-4.0548	2.43288	7.11552	-187.5	-1.9	-84.8	1
5.995	-3.52506	1.91622	5.99064	-191.3	0.1	-89.3	1
6	-3.0411	0.9156	4.6434	-190.7	1.9	-90.4	1
6.005	-2.92338	0.10464	3.55776	-184.1	3	-89.8	1
6.01	-3.0411	0.5886	3.37464	-170.4	3.4	-86.1	1
6.015	-3.3354	2.28246	4.21176	-153.1	3	-81.4	1
6.02	-3.78666	4.82652	5.591701	-134.3	4.9	-79.6	1
6.025	-4.53876	7.2594	7.076281	-125	7.1	-83.1	1
6.03	-5.44128	9.13638	7.952641	-123.5	8.8	-91.7	1
6.035	-6.23262	9.875401	7.9134	-125.7	7.7	-101.7	1
6.04	-6.605401	9.62034	7.15476	-129.3	2.4	-112.7	1
6.045	-6.41574	8.95326	6.023341	-130.1	-6	-124.7	1
6.05	-5.70288	8.65896	5.08158	-125.1	-14.4	-132	1
6.055	-4.76766	8.770141	4.46682	-115.7	-21.9	-138.9	1
6.06	-3.45312	9.2868	4.38834	-103.9	-26.5	-145.5	1
6.065	-2.0601	10.02582	4.57146	-91.3	-28	-152.3	1
6.07	-1.15758	10.61442	4.9377	-79.7	-25.6	-159.3	1
6.075	-0.67362	11.16378	5.120821	-70.2	-21.1	-164.2	1
6.08	-0.2943	11.3142	5.2647	-60.6	-15.9	-166.9	1
6.085	0.2616	15.1074	6.9324	-53.9	-14.1	-165.1	1
6.09	0.8959801	28.05006	14.41416	-49.4	-12.6	-163.5	1
6.095	-1.08564	16.69662	8.82246	-69.3	-9.8	-159.8	1
6.1	1.0137	14.4861	4.02864	-89.9	-33.2	-139.9	1
6.105	1.64808	21.96786	6.82776	-77.2	-77.2	-107.1	1
6.11	13.92366	13.23042	-2.46558	-57.1	-129.1	-70.2	1
6.115	11.56272	29.71122	0.39894	-35.1	-72.3	-45.6	1
6.12	6.75582	30.96036	1.3407	-1.2	-50.5	-28.2	1
6.125	7.16784	26.3562	-2.24976	-12.6	-41.2	-14.2	1
6.13	4.64994	28.78908	-2.90376	-7.2	-34.3	-4.7	1
6.135	2.74026	25.83954	-3.48582	5.9	-20.7	4.4	1
6.14	1.08564	23.32818	-1.70694	15.8	-11.8	11	1
6.145	-0.2943	13.23042	4.06788	14.9	-9.8	11	1
6.15	-1.19682	8.29272	8.16846	0.2	-11	1.2	1
6.155	-0.07194	0.9940801	8.82246	-11.9	-13.5	-5.9	1
6.16	0.22236	1.02678	10.1697	-12.3	-14	-5.4	1
6.165	-0.5232	3.34848	10.34628	-4.8	-12.4	-0.2	1
6.17	-1.7985	4.15944	9.14946	-5.5	-8.7	2.4	1
6.175	-3.26346	6.15414	8.2404	-5.5	-7.7	2.5	1
6.18	-4.27716	7.076281	7.33134	-6.4	-8.4	1.4	1
6.185	-4.38834	6.7035	7.18746	-8.6	-8.2	-0.8	1
6.19	-3.8259	6.52038	7.62564	-10.3	-9.5	-2.1	1
6.195	-3.3027	5.59824	8.09652	-12.8	-11.4	-2.1	1
6.2	-3.11304	5.120821	8.35158	-15.6	-12.2	-0.1	1
6.205	-3.00186	5.27124	8.42352	-16.1	-13.4	1.4	1
6.21	-2.62254	5.487061	8.42352	-17.3	-13.2	2.3	1
6.215	-2.40018	5.59824	8.45622	-17.2	-12.2	2.3	1
6.22	-2.13858	5.30394	8.63934	-15.9	-11.2	1.8	1
6.225	-1.87698	4.9704	8.93364	-14.2	-9.7	0.7	1
6.23	-1.68732	4.86576	9.07752	-11.2	-7.2	-0.6	1
6.235	-1.87698	4.78728	9.00558	-7.9	-4	-1.9	1
6.24	-2.36094	4.9704	8.78322	-4.8	-1.6	-3	1
6.245	-2.92338	5.00964	8.5347	-2.3	0.5	-3.8	1
6.25	-3.11304	5.04888	8.38428	-0.6	1.6	-3.7	1
6.255	-3.22422	5.232	8.207701	0.2	1.5	-3.5	1
6.26	-3.0738	5.27124	8.13576	0.1	1.2	-3.3	1
6.265	-2.89068	5.37588	8.13576	-0.3	0.7	-2	1
6.27	-2.74026	5.41512	8.207701	-0.9	-0.1	-2.1	1
6.275	-2.74026	5.37588	8.16846	-1.9	-1.2	-1.7	1
6.28	-2.74026	5.30394	8.13576	-3.5	-1.8	-1.6	1
6.285	-2.70102	5.27124	8.16846	-4.9	-2	-1.2	1
6.29	-2.5506	5.19276	8.27964	-5.5	-2.2	-0.9	1
6.295	-2.43942	5.19276	8.312341	-6.1	-2.3	-1.1	1
6.3	-2.43942	5.08158	8.38428	-5.8	-2.5	-1.6	1
6.305	-2.47212	5.00964	8.42352	-5.7	-2	-1.6	1
6.31	-2.51136	4.9377	8.45622	-5.1	-1.4	-1.7	1
6.315	-2.58984	5.00964	8.42352	-4.7	-1	-1.7	1
6.32	-2.58984	5.00964	8.42352	-3.8	-0.4	-1.6	1
6.325	-2.58984	5.04888	8.495461	-3.2	0	-1.1	1
6.33	-2.58984	5.120821	8.45622	-3.7	0.2	-1.4	1
6.335	-2.70102	5.08158	8.38428	-3.5	0.5	-1.3	1
6.34	-2.74026	5.120821	8.312341	-3.4	0.7	-1.8	1
6.345	-2.77296	5.120821	8.38428	-3.7	0.5	-2.1	1
6.35	-2.77296	5.16006	8.312341	-3.4	0.4	-1.4	1
6.355	-2.77296	5.16006	8.35158	-3.9	0.3	-1.5	1
6.36	-2.85144	5.16006	8.27964	-4.4	0	-0.8	1
6.365	-2.89068	5.08158	8.27964	-4.2	-0.3	-0.3	1
6.37	-2.85144	5.120821	8.35158	-4.3	-0.6	0	1
6.375	-2.77296	5.120821	8.35158	-4.3	-0.7	0	1
6.38	-2.77296	5.08158	8.312341	-4.1	-1.3	0	1
6.385	-2.77296	5.08158	8.45622	-3.9	-1.4	0.7	1
6.39	-2.77296	5.04888	8.42352	-3.8	-1.2	1	1
6.395	-2.66178	5.120821	8.38428	-3.9	-1.5	1.1	1
6.4	-2.66178	5.120821	8.312341	-3.5	-1.8	1	1
6.405	-2.58984	5.08158	8.42352	-3.5	-1.8	1	1
6.41	-2.5506	5.08158	8.45622	-3.7	-1.8	1.3	1
6.415	-2.66178	5.04888	8.45622	-3.2	-1.6	0.9	1
6.42	-2.66178	5.04888	8.42352	-2.7	-1.2	1.1	1
6.425	-2.66178	5.120821	8.42352	-2.3	-1.3	0.9	1
6.43	-2.66178	5.08158	8.45622	-1.9	-1.8	1.5	1
6.435	-2.62254	5.120821	8.38428	-1.6	-1.4	1.4	1
6.44	-2.66178	5.120821	8.45622	-1.6	-1.2	0.9	1
6.445	-2.66178	5.120821	8.42352	-1.4	-0.9	0.9	1
6.45	-2.66178	5.120821	8.42352	-1.2	-0.9	1.1	1
6.455	-2.62254	5.00964	8.45622	-0.8	-1.1	1.4	1
6.46	-2.66178	5.08158	8.45622	-0.7	-0.9	1	1
6.465	-2.62254	5.120821	8.45622	-0.3	-0.9	1.1	1
6.47	-2.58984	5.08158	8.495461	0	-0.7	1.1	1
6.475	-2.58984	5.120821	8.38428	0	-0.1	1	1
6.48	-2.58984	5.04888	8.45622	0.6	0	0.9	1
6.485	-2.51136	5.08158	8.495461	1.3	-0.2	0.4	1
6.49	-2.58984	5.00964	8.45622	1.2	0.1	0.4	1
6.495	-2.5506	5.120821	8.42352	1.3	0.2	0.4	1
6.5	-2.62254	5.120821	8.42352	1.3	0.4	0.4	1
6.505	-2.58984	5.08158	8.45622	1.4	0.7	0.9	1
6.51	-2.62254	5.04888	8.42352	1.6	0.7	0.6	1
6.515	-2.62254	5.120821	8.38428	1.8	0.7	0.9	1
6.52	-2.58984	5.120821	8.35158	1.7	0.7	0.7	1
6.525	-2.62254	5.19276	8.27964	1.7	0.4	0.3	1
6.53	-2.66178	5.120821	8.35158	1.4	0.5	0.7	1
6.535	-2.66178	5.08158	8.2404	1.3	0.6	0.9	1
6.54	-2.70102	5.120821	8.35158	1.2	0.6	0.9	1
6.545	-2.62254	5.00964	8.38428	0.9	0.3	1	1
6.55	-2.70102	5.04888	8.38428	1.1	0.2	0.8	1
6.555	-2.66178	5.08158	8.42352	0.8	0.1	1.1	1
6.56	-2.66178	5.00964	8.38428	1.1	-0.2	1.6	1
6.565	-2.70102	5.04888	8.42352	1.2	0	1.6	1
6.57	-2.74026	5.00964	8.38428	1.3	0.2	1.6	1
6.575	-2.77296	4.9704	8.42352	1.8	0.3	2.1	1
6.58	-2.66178	5.04888	8.42352	1.6	0.2	1.8	1
6.585	-2.66178	5.120821	8.38428	1.8	-0.2	2.3	1
6.59	-2.62254	5.120821	8.45622	2.3	-0.2	2.8	1
6.595	-2.58984	5.16006	8.42352	2.1	-0.3	2.5	1
6.6	-2.51136	5.04888	8.42352	1.9	-0.1	2.4	1
6.605	-2.51136	5.120821	8.42352	2	0	2.1	1
6.61	-2.51136	5.04888	8.5347	2.5	0.2	2.2	1
6.615	-2.58984	5.08158	8.45622	3.2	0.8	2.1	1
6.62	-2.62254	4.9704	8.5347	3.6	0.8	2.1	1
6.625	-2.66178	5.04888	8.42352	4	1.1	2.5	1
6.63	-2.62254	5.04888	8.5674	4.7	2.3	2.4	1
6.635	-2.62254	5.04888	8.5347	5.8	2.6	2.7	1
6.64	-2.66178	5.00964	8.606641	6.5	2.8	2.6	1
6.645	-2.74026	5.120821	8.45622	7.5	3.3	2.5	1
6.65	-2.74026	5.08158	8.5347	8.3	3.7	2.5	1
6.655	-2.70102	5.19276	8.42352	8.4	3.9	2.3	1
6.66	-2.89068	5.08158	8.35158	8.8	3.2	2.6	1
6.665	-2.89068	5.08158	8.35158	8.8	2.8	2.3	1
6.67	-2.89068	5.120821	8.2404	9	2.8	2.8	1
6.675	-2.8122	5.27124	8.207701	8.6	2.5	3.6	1
6.68	-2.77296	5.27124	8.2404	8.1	2.1	3.7	1
6.685	-2.70102	5.232	8.2404	7.8	1.6	4.2	1
6.69	-2.66178	5.120821	8.35158	7.7	1.2	4.2	1
6.695	-2.43942	5.27124	8.312341	7.6	1.2	4.5	1
6.7	-2.51136	5.30394	8.312341	7.9	0.6	4.6	1
6.705	-2.5506	5.30394	8.38428	8.5	0.7	4.4	1
6.71	-2.47212	5.232	8.38428	8.8	0.9	4.3	1
6.715	-2.47212	5.27124	8.38428	9.3	1.1	3.7	1
6.72	-2.58984	5.27124	8.45622	9.8	1.4	4	1
6.725	-2.62254	5.19276	8.495461	10.7	1.6	3.5	1
6.73	-2.70102	5.232	8.5347	11.9	1.7	3.9	1
6.735	-2.66178	5.16006	8.5347	12.9	2.3	4.1	1
6.74	-2.77296	5.08158	8.63934	14.1	2.5	4.2	1
6.745	-2.74026	5.08158	8.67858	15.4	2.7	5	1
6.75	-2.77296	5.04888	8.75052	17	2.6	5.3	1
6.755	-2.77296	4.89846	8.78322	18.3	2.8	6.3	1
6.76	-2.89068	5.00964	8.78322	20.1	3	7.2	1
6.765	-2.89068	4.78728	8.93364	22.4	3.4	8.1	1
6.77	-3.00186	4.27062	9.293341	25.8	2.2	9.4	1
6.775	-2.96262	4.60416	9.260641	29.4	1.1	10.1	1
6.78	-2.74026	5.232	8.96634	34.7	0.7	11.5	1
6.785	-2.96262	5.27124	8.96634	38.5	1.1	12.4	1
6.79	-3.11304	4.9704	9.14946	41.3	1.1	13.5	1
6.795	-3.0738	4.89846	9.2214	45.7	-0.2	15.1	1
6.8	-2.92338	5.00964	9.293341	50.2	-0.8	16.7	1
6.805	-2.8122	5.16006	9.14946	54.3	-0.9	18.6	1
6.81	-2.85144	5.27124	9.188701	58.3	-0.2	18.9	1
6.815	-2.85144	5.27124	9.40452	62.1	0.1	19.8	1
6.82	-2.89068	5.08158	9.47646	66.1	-0.9	21.4	1
6.825	-3.00186	5.00964	9.260641	69.9	-2.1	22.9	1
6.83	-2.77296	5.120821	9.110221	74.1	-3.2	23.9	1
6.835	-2.66178	5.30394	8.96634	77.4	-3.5	24.5	1
6.84	-2.5506	5.41512	8.894401	80.7	-3.8	25.2	1
6.845	-2.51136	5.5263	8.8617	84.4	-3.9	26.1	1
6.85	-2.5506	5.5263	8.8617	87.7	-3.9	26.8	1
6.855	-2.58984	5.56554	8.67858	90.3	-3.7	27.5	1
6.86	-2.62254	5.56554	8.75052	92.6	-3.8	28.2	1
6.865	-2.66178	5.45436	8.67858	94.9	-3.6	29.9	1
6.87	-2.8122	5.30394	8.63934	98.2	-3.3	31.5	1
6.875	-3.00186	5.27124	8.312341	103.3	-2.6	35	1
6.88	-2.96262	5.59824	8.312341	110.2	-2.3	39.2	1
6.885	-3.0411	6.186841	8.35158	116.6	-2.3	42.2	1
6.89	-3.00186	6.7035	8.312341	120.1	-3.8	43.5	1
6.895	-2.62254	7.076281	8.207701	120.4	-5.1	42.3	1
6.9	-2.40018	6.7035	7.84146	117.3	-6.6	40.3	1
6.905	-2.58984	6.3765	7.5537	112.1	-10	36.9	1
6.91	-2.85144	6.52038	7.5537	108.7	-14	34.4	1
6.915	-3.0738	6.55962	7.403281	106	-19.6	30.8	1
6.92	-3.00186	6.63156	7.5537	102	-27.3	27.5	1
6.925	-3.0411	6.22608	7.73028	97.3	-36.7	24.5	1
6.93	-2.77296	5.74866	7.9134	92.9	-46.8	20.5	1
6.935	-2.89068	5.08158	8.09652	88.7	-56.3	15.2	1
6.94	-3.11304	4.6761	8.42352	81.8	-64.1	7.6	1
6.945	-3.60354	3.86514	8.5674	74.2	-69	0.9	1
6.95	-3.63624	3.38772	8.96634	64.6	-70	-8.6	1
6.955	-4.12674	2.3217	8.96634	52.8	-70.7	-19.8	1
6.96	-4.12674	1.58268	8.8617	42.1	-71.2	-27.4	1
6.965	-4.3164	1.02678	8.78322	31.7	-70.5	-35.2	1
6.97	-4.3491	0.5886	9.03828	21.9	-69.5	-42.9	1
6.975	-4.42758	0.54936	9.2214	11.9	-68.8	-50.6	1
6.98	-4.64994	0.5886	9.437221	0	-67.2	-57.4	1
6.985	-4.80036	1.13796	9.692281	-12.1	-65.2	-63.5	1
6.99	-4.42758	2.6487	10.38552	-28.9	-63.4	-71.3	1
6.995	-4.8396	3.24384	10.78446	-45.6	-60.8	-79.2	1
7	-5.29086	2.87106	10.34628	-63.6	-57.1	-88.3	1
7.005	-5.51322	2.09934	9.00558	-79	-54.7	-96.1	1
7.01	-5.44128	1.36032	7.84146	-89.2	-54.5	-102.3	1
7.015	-5.29086	0.9940801	6.86046	-95.2	-55.7	-109.1	1
7.02	-5.17968	1.13796	6.2784	-95.3	-57	-113.7	1
7.025	-5.14044	1.58268	6.023341	-92.6	-58	-118.5	1
7.03	-5.21892	2.0601	5.99064	-89.1	-59	-123.5	1
7.035	-5.25162	2.46558	6.023341	-85.7	-59	-129.4	1
7.04	-5.29086	2.87106	6.17376	-82.6	-59.7	-134.6	1
7.045	-5.14044	3.34848	6.023341	-79.2	-59.8	-139.1	1
7.05	-4.99002	3.68202	5.87946	-75.6	-60	-144.3	1
7.055	-4.8396	4.12674	5.87946	-72.4	-59.9	-147.7	1
7.06	-4.68918	4.6434	5.696341	-68.4	-59.4	-150.1	1
7.065	-4.64994	5.30394	5.66364	-64.1	-59.2	-152.1	1
7.07	-4.49952	5.78136	5.591701	-60	-59.2	-154.4	1
7.075	-4.0875	5.97102	5.44782	-54.7	-60.1	-157.1	1
7.08	-3.5643	6.15414	5.2974	-49.3	-60.9	-159.4	1
7.085	-1.08564	12.38022	8.207701	-42.9	-60.9	-160.7	1
7.09	-0.48396	16.73586	12.4914	-38.6	-49.9	-169.7	1
7.095	-2.62254	10.94796	7.69758	-62.7	-28.8	-179.4	1
7.1	-1.38648	12.26904	5.48052	-71.6	-31.9	-170.7	1
7.105	-0.59514	12.82494	4.75458	-68.8	-37.8	-158.6	1
7.11	0.11118	15.88566	5.66364	-56.1	-48.7	-138	1
7.115	3.0738	22.6284	6.9324	-48.5	-61.3	-117.1	1
7.12	2.96262	9.986581	4.13982	-42.3	-68.4	-98.7	1
7.125	6.94548	24.80622	-3.0084	-42.9	-74.1	-81.1	1
7.13	3.3354	29.30574	0.7586401	-6.6	-56.7	-59.3	1
7.135	3.8259	23.73366	-1.95546	-1.2	-37.8	-42.3	1
7.14	2.66178	25.98342	-1.45188	5.6	-26.6	-28.5	1
7.145	-1.5369	15.51288	3.11958	10.7	-9.8	-16.5	1
7.15	-5.44128	8.84208	7.62564	-2.9	0.9	-9.3	1
7.155	-4.95078	1.87698	7.51446	-10.1	-9.1	-9.8	1
7.16	-3.5643	0.2943	9.2214	-15.8	-10.5	-8	1
7.165	-2.13858	3.2046	10.01928	-5.1	-14.1	0	1
7.17	-2.40018	3.83244	9.00558	-6	-11.7	8.8	1
7.175	-3.0738	6.186841	8.057281	-5.4	-11.6	12.8	1
7.18	-3.3354	6.89316	7.33134	-6.1	-11.5	11.8	1
7.185	-2.36094	6.85392	7.481761	-7.5	-12.7	8.1	1
7.19	-1.38648	6.44844	8.2404	-8.5	-12.6	4.7	1
7.195	-1.08564	5.5263	8.63934	-9.6	-11.5	1.9	1
7.2	-1.38648	5.19276	8.5674	-10	-10.4	0.8	1
7.205	-1.68732	5.487061	8.35158	-10.7	-8.8	-0.3	1
7.21	-2.0601	5.85984	8.207701	-11.3	-7.5	-2.1	1
7.215	-2.289	6.00372	8.057281	-12	-6	-3	1
7.22	-2.51136	5.59824	8.27964	-12.1	-5.3	-4.4	1
7.225	-2.47212	5.19276	8.495461	-12.3	-4.1	-4.6	1
7.23	-2.40018	5.00964	8.711281	-10.8	-2.8	-5.5	1
7.235	-2.62254	5.120821	8.67858	-8.1	-1.4	-5.9	1
7.24	-2.85144	5.232	8.5674	-6.1	0	-5.7	1
7.245	-3.0411	5.232	8.38428	-3.6	1.5	-5.3	1
7.25	-3.11304	5.232	8.35158	-2	2.2	-5.3	1
7.255	-3.0738	5.30394	8.312341	-0.9	2.8	-4.6	1
7.26	-3.0411	5.45436	8.207701	0	2.4	-4.2	1
7.265	-2.92338	5.56554	8.057281	0	2.2	-3.7	1
7.27	-2.96262	5.487061	8.09652	-0.4	1.4	-3.3	1
7.275	-3.0411	5.487061	8.02458	-1.2	0.9	-3.4	1
7.28	-3.0411	5.487061	7.985341	-1.8	-0.1	-3.5	1
7.285	-2.85144	5.487061	7.985341	-3.2	-1	-2.7	1
7.29	-2.58984	5.41512	8.16846	-4.1	-1.8	-2.7	1
7.295	-2.58984	5.34318	8.13576	-5.2	-2.3	-2.5	1
7.3	-2.58984	5.27124	8.2404	-5.4	-2.5	-3	1
7.305	-2.5506	5.16006	8.312341	-6.3	-2.6	-3.1	1
7.31	-2.66178	5.08158	8.42352	-5.9	-2.8	-2.8	1
7.315	-2.62254	5.08158	8.38428	-5.3	-2.1	-2.5	1
7.32	-2.58984	5.120821	8.45622	-4.8	-1.6	-2.6	1
7.325	-2.58984	5.16006	8.35158	-4.3	-1.1	-2.5	1
7.33	-2.77296	5.16006	8.27964	-3.9	-0.5	-2	1
7.335	-2.77296	5.19276	8.312341	-3.1	-0.4	-2.1	1
7.34	-2.74026	5.27124	8.27964	-2.2	0	-2.3	1
7.345	-2.70102	5.34318	8.207701	-1.4	0	-2.4	1
7.35	-2.77296	5.34318	8.207701	-1	0	-1.8	1
7.355	-2.77296	5.34318	8.207701	-1.4	0	-1.8	1
7.36	-2.8122	5.30394	8.207701	-1.7	0	-1.8	1
7.365	-2.77296	5.30394	8.2404	-2.2	-0.2	-1.8	1
7.37	-2.74026	5.19276	8.2404	-2.1	-0.4	-1.3	1
7.375	-2.74026	5.19276	8.2404	-1.9	-0.5	-0.8	1
7.38	-2.8122	5.27124	8.2404	-1.6	-0.7	-0.6	1
7.385	-2.70102	5.232	8.35158	-1.2	-0.4	-0.4	1
7.39	-2.77296	5.19276	8.27964	-1.4	-0.7	0	1
7.395	-2.77296	5.19276	8.27964	-1	-0.6	0	1
7.4	-2.74026	5.16006	8.312341	-0.8	-0.9	0.5	1
7.405	-2.62254	5.232	8.2404	-0.9	-0.7	0.3	1
7.41	-2.5506	5.27124	8.312341	-0.7	-0.8	0	1
7.415	-2.58984	5.27124	8.27964	-0.2	-0.1	0.5	1
7.42	-2.66178	5.27124	8.27964	0.1	0	0	1
7.425	-2.70102	5.27124	8.27964	-0.1	-0.2	0	1
7.43	-2.74026	5.30394	8.2404	-0.5	0	0	1
7.435	-2.70102	5.30394	8.27964	-0.6	-0.2	-0.1	1
7.44	-2.77296	5.27124	8.27964	-0.4	-0.4	0.2	1
7.445	-2.74026	5.27124	8.312341	-0.2	-0.8	0.1	1
7.45	-2.70102	5.27124	8.27964	-0.7	-0.5	0.1	1
7.455	-2.62254	5.27124	8.35158	-0.7	-0.4	-0.4	1
7.46	-2.58984	5.16006	8.42352	-0.4	-0.7	0.2	1
7.465	-2.58984	5.19276	8.38428	-0.6	-0.4	0.3	1
7.47	-2.58984	5.19276	8.38428	-0.8	-0.3	0	1
7.475	-2.66178	5.19276	8.312341	0.2	-0.2	0.2	1
7.48	-2.66178	5.16006	8.35158	0.7	0	0.4	1
7.485	-2.62254	5.16006	8.35158	0.5	0.1	0.5	1
7.49	-2.66178	5.232	8.27964	0.9	0.2	0	1
7.495	-2.66178	5.232	8.2404	0.9	0.5	0.4	1
7.5	-2.62254	5.19276	8.312341	0.8	0.5	0.2	1
7.505	-2.66178	5.27124	8.312341	0.9	0.6	0	1
7.51	-2.70102	5.19276	8.38428	1.1	0.5	0.1	1
7.515	-2.77296	5.232	8.27964	0.7	0.6	0.4	1
7.52	-2.74026	5.30394	8.2404	0.4	0.3	0.7	1
7.525	-2.66178	5.30394	8.207701	0.4	0	1	1
7.53	-2.70102	5.34318	8.207701	0.1	-0.1	0.6	1
7.535	-2.77296	5.30394	8.207701	-0.3	-0.2	0.7	1
7.54	-2.66178	5.34318	8.2404	-0.1	-0.2	0.7	1
7.545	-2.66178	5.34318	8.2404	-0.3	-0.3	0.9	1
7.55	-2.66178	5.27124	8.312341	-0.5	-0.5	1.1	1
7.555	-2.62254	5.30394	8.27964	0	-0.9	0.8	1
7.56	-2.66178	5.27124	8.2404	0	-1.1	0.8	1
7.565	-2.62254	5.19276	8.2404	-0.2	-1	0.4	1
7.57	-2.85144	5.08158	8.35158	-0.7	-0.7	1.1	1
7.575	-2.36094	5.34318	8.27964	0.6	-2.4	0	1
7.58	-1.94892	5.45436	8.42352	1.5	-2.4	-0.7	1
7.585	-3.00186	4.9377	8.42352	0	0	0.1	1
7.59	-2.40018	5.16006	8.5347	1.3	-0.2	-0.4	1
7.595	-2.62254	5.120821	8.38428	2.2	0.5	-0.3	1
7.6	-2.8122	5.04888	8.38428	3	1	-0.2	1
7.605	-2.62254	5.232	8.2404	3.1	1.4	-0.3	1
7.61	-2.8122	5.30394	8.27964	3.2	1.6	0.1	1
7.615	-2.58984	5.27124	8.2404	2.9	1.3	0.6	1
7.62	-2.74026	5.30394	8.207701	3	1.4	1	1
7.625	-2.62254	5.19276	8.312341	2.9	1.6	1.2	1
7.63	-2.62254	5.232	8.35158	2.8	1.5	1.9	1
7.635	-2.74026	5.16006	8.312341	3.2	1.4	2	1
7.64	-2.66178	5.08158	8.45622	3.9	1.6	2.1	1
7.645	-2.70102	5.08158	8.495461	4.1	2.5	2.3	1
7.65	-2.85144	5.19276	8.35158	5.1	2.5	2.5	1
7.655	-2.8122	5.08158	8.38428	6.6	2	2.5	1
7.66	-2.74026	5.04888	8.5674	7.4	2.1	3	1
7.665	-2.8122	5.08158	8.42352	8.5	2.3	2.9	1
7.67	-2.74026	5.232	8.312341	9.5	3	2.3	1
7.675	-2.74026	5.27124	8.2404	10	3.3	2.8	1
7.68	-2.77296	5.487061	8.16846	10.2	2.8	3	1
7.685	-2.74026	5.487061	8.09652	9.5	2.3	2.7	1
7.69	-2.5506	5.37588	8.2404	9.1	1.9	2.5	1
7.695	-2.43942	5.00964	8.35158	8.2	2.2	2.3	1
7.7	-2.8122	5.89254	8.02458	7.3	3.5	3	1
7.705	-3.00186	5.70942	7.808761	8.4	1.6	2.8	1
7.71	-2.5506	5.487061	8.2404	7.1	0.5	3.2	1
7.715	-2.58984	5.41512	8.207701	6.1	0.4	3.7	1
7.72	-2.85144	5.487061	8.16846	6.5	0.2	3.9	1
7.725	-2.77296	5.37588	8.207701	6.1	0.4	3.7	1
7.73	-2.70102	5.30394	8.35158	6.3	0.2	3.7	1
7.735	-2.74026	5.34318	8.38428	7.2	0.5	4.1	1
7.74	-2.70102	5.37588	8.42352	8.3	0.6	4.9	1
7.745	-2.62254	5.232	8.45622	9.3	0.9	5.2	1
7.75	-2.47212	5.27124	8.5674	10.3	1.4	5.2	1
7.755	-2.47212	5.30394	8.5347	12.7	2.1	4.7	1
7.76	-2.47212	5.232	8.63934	14.3	2.3	4.6	1
7.765	-2.43942	5.27124	8.711281	15.8	3.1	4.4	1
7.77	-2.58984	5.120821	8.75052	17.8	3.2	4.2	1
7.775	-2.24976	4.9377	9.03828	20.2	2.6	3.5	1
7.78	-2.24976	5.08158	8.93364	22.6	3	3	1
7.785	-2.0274	5.232	9.07752	27.1	3.3	2.8	1
7.79	-2.3217	4.42104	9.76422	32.1	6.8	3.6	1
7.795	-3.22422	3.90438	10.09122	36.7	10.5	5.5	1
7.8	-3.63624	4.6761	9.5484	47.1	9.5	8.2	1
7.805	-3.22422	5.00964	9.437221	55.8	7	9.3	1
7.81	-2.89068	4.9377	9.80346	62.5	5.1	10.2	1
7.815	-3.26346	4.82652	9.842701	69.7	3.9	12.6	1
7.82	-3.63624	4.78728	9.91464	75.3	3.5	14.2	1
7.825	-3.75396	4.71534	9.80346	80.2	1.4	15.1	1
7.83	-3.93708	4.53222	9.62034	84.9	-1.1	16.6	1
7.835	-4.01556	4.78728	9.437221	90.3	-4.2	18.2	1
7.84	-3.90438	4.56492	9.2214	95.2	-8.1	19.4	1
7.845	-3.75396	5.04888	8.8617	101	-11.6	20.3	1
7.85	-3.5643	5.56554	8.495461	107.3	-16.8	20.9	1
7.855	-3.26346	5.74866	8.16846	108.7	-20.8	20.6	1
7.86	-3.22422	5.67672	7.985341	108.2	-24.6	18.7	1
7.865	-2.85144	6.082201	7.985341	107.3	-29.4	15.8	1
7.87	-2.70102	5.97102	7.9134	104.4	-35.5	11.6	1
7.875	-2.47212	5.56554	7.952641	100	-42.8	6.5	1
7.88	-2.17128	5.74866	7.880701	95.6	-48.7	1.2	1
7.885	-1.98816	5.41512	7.76952	91.7	-54.1	-5	1
7.89	-2.0601	5.37588	8.02458	87.7	-58.8	-12.1	1
7.895	-2.36094	4.75458	8.09652	81.9	-63.5	-19.1	1
7.9	-2.74026	4.19868	8.09652	75.9	-67.6	-26.1	1
7.905	-2.92338	3.42696	8.02458	70.5	-69.1	-32.8	1
7.91	-3.22422	3.16536	8.13576	63.3	-70	-42.6	1
7.915	-3.41388	3.27654	8.312341	56.5	-69.3	-50.3	1
7.92	-3.93708	3.16536	8.495461	49.7	-67.8	-57.4	1
7.925	-4.38834	2.9103	8.5347	39.9	-67.3	-65.8	1
7.93	-4.8396	2.57676	8.5674	32.7	-68.6	-71.4	1
7.935	-5.1012	2.43288	8.5674	24.4	-70.3	-77.6	1
7.94	-5.40204	2.28246	8.711281	16.3	-72	-83.2	1
7.945	-5.40204	2.21052	8.75052	7.7	-74.1	-88.4	1
7.95	-5.591701	2.28246	8.75052	-1.7	-77.1	-94.2	1
7.955	-5.14044	3.34848	9.110221	-10.9	-80.4	-99.3	1
7.96	-4.53876	4.53222	9.76422	-23	-82.7	-106.5	1
7.965	-4.68918	4.27062	9.587641	-35.4	-80.7	-114	1
7.97	-4.80036	3.75396	8.5674	-47.1	-77.8	-121.2	1
7.975	-4.64994	2.83836	7.04358	-55.9	-75.6	-126.2	1
7.98	-4.53876	1.58268	5.624401	-58.6	-74.5	-129.7	1
7.985	-4.53876	1.32108	4.86576	-54.2	-74.9	-131	1
7.99	-4.61724	1.94892	4.82652	-45.1	-75.3	-131.3	1
7.995	-4.80036	3.09342	5.19276	-35.7	-75.4	-132.7	1
8	-5.21892	4.23792	5.66364	-28.8	-75.1	-136.1	1
8.005	-5.591701	5.04888	5.918701	-24	-75.2	-141.5	1
8.01	-5.70288	5.232	5.9514	-21.4	-76	-148.1	1
8.015	-5.48052	5.08158	5.66364	-18.9	-77.4	-154.2	1
8.02	-4.95078	4.78728	5.2647	-14.3	-79.9	-160.7	1
8.025	-4.23792	4.71534	4.9704	-8.5	-82.1	-164.7	1
8.03	-2.24976	10.02582	7.586401	-0.2	-82.8	-166.3	1
8.035	-1.49766	13.00806	10.71252	4.9	-77.7	-172.6	1
8.04	-2.58984	9.397981	8.09652	-13	-65	-178.3	1
8.045	-1.98816	9.65304	6.20646	-25.6	-65.3	-170.8	1
8.05	-1.0464	9.46992	5.66364	-25.4	-69.7	-160.4	1
8.055	0.44472	11.53656	6.38958	-20.3	-74.8	-148.2	1
8.06	1.34724	12.71376	6.605401	-18.8	-76.7	-135.3	1
8.065	1.42572	12.56988	5.48052	-21.6	-75.1	-125	1
8.07	1.23606	12.71376	4.57146	-23.7	-70.8	-116.2	1
8.075	1.0464	13.08	4.17252	-22.4	-65.1	-106.4	1
8.08	0.7455601	14.2245	3.9894	-18.6	-58.5	-95.1	1
8.085	1.0464	16.36308	5.80752	-13.3	-52.7	-85.1	1
8.09	-0.2943	12.41946	0.7978801	-12.1	-48.3	-73.7	1
8.095	-0.33354	19.35186	1.85082	-4.5	-47.2	-62.6	1
8.1	-1.34724	15.29706	1.9947	-1.1	-41.2	-55	1
8.105	-0.33354	12.12516	3.59046	-2.7	-32.5	-45.2	1
8.11	-2.21052	8.65896	7.2267	-7.9	-21.3	-33.9	1
8.115	-6.04296	4.86576	7.880701	-16.8	-11.6	-22.6	1
8.12	-7.808761	3.45966	7.9134	-21.6	-11.6	-13.4	1
8.125	-6.90624	3.13266	8.13576	-21.4	-17	-7.2	1
8.13	-4.68918	3.94362	8.35158	-20.1	-19.6	0.9	1
8.135	-2.96262	4.86576	8.75052	-18.9	-20.6	6.5	1
8.14	-2.17128	5.5263	8.75052	-17.6	-20.2	8.8	1
8.145	-2.36094	5.56554	8.495461	-16.2	-18	9.8	1
8.15	-2.17128	5.67672	8.606641	-14.5	-16.1	8.4	1
8.155	-1.38648	5.59824	8.96634	-11.4	-14.6	6.7	1
8.16	-0.8632801	5.19276	9.110221	-9.4	-12	4.3	1
8.165	-0.7455601	5.00964	9.188701	-7.2	-9	2.1	1
8.17	-1.0464	4.9377	9.00558	-4.4	-5.7	0.4	1
8.175	-1.57614	5.08158	8.75052	-2.1	-2.5	-2.1	1
8.18	-1.98816	5.27124	8.495461	0	-0.4	-3.9	1
8.185	-2.3217	5.37588	8.35158	1.4	1.4	-4.9	1
8.19	-2.66178	5.37588	8.312341	1.6	2.3	-6	1
8.195	-2.92338	5.34318	8.207701	1.6	3.2	-6	1
8.2	-3.11304	5.30394	8.207701	1.4	3.7	-5.8	1
8.205	-3.3354	5.41512	8.057281	1.1	3.6	-5.1	1
8.21	-3.45312	5.59824	7.9134	0.7	3.2	-4.6	1
8.215	-3.41388	5.70942	7.808761	-0.7	2.1	-4	1
8.22	-3.3354	5.67672	7.84146	-2.5	0.9	-3.2	1
8.225	-3.22422	5.63748	7.76952	-4.6	-0.3	-3.2	1
8.23	-3.0738	5.5263	7.952641	-6.7	-1.8	-2.3	1
8.235	-3.0738	5.5263	7.985341	-8.4	-2.7	-2.6	1
8.24	-2.96262	5.45436	8.057281	-9.7	-4.1	-2.3	1
8.245	-2.89068	5.41512	8.09652	-11.2	-5.2	-2.3	1
8.25	-2.70102	5.37588	8.207701	-11.6	-5.8	-2.1	1
8.255	-2.66178	5.19276	8.2404	-12.1	-5.7	-2.5	1
8.26	-2.66178	5.120821	8.35158	-11.5	-5.6	-2.9	1
8.265	-2.70102	5.08158	8.42352	-10.9	-5.4	-3	1
8.27	-2.77296	5.04888	8.45622	-10.5	-4.9	-2.8	1
8.275	-2.85144	5.04888	8.42352	-10.2	-4.2	-3.1	1
8.28	-2.89068	5.00964	8.495461	-9.2	-3.9	-2.8	1
8.285	-2.89068	4.9704	8.42352	-8.3	-3.1	-2.4	1
8.29	-2.92338	5.04888	8.38428	-7.7	-3.1	-2.1	1
8.295	-2.74026	5.120821	8.312341	-7.2	-2.6	-1.6	1
8.3	-2.66178	5.120821	8.312341	-7.2	-2.3	-1.8	1
8.305	-2.51136	5.16006	8.35158	-6.3	-2	-1.6	1
8.31	-2.47212	5.08158	8.38428	-5.4	-1.8	-1.5	1
8.315	-2.40018	5.16006	8.42352	-5.1	-0.9	-1.8	1
8.32	-2.47212	5.04888	8.45622	-4.2	0	-2.8	1
8.325	-2.5506	5.04888	8.35158	-3.8	0.4	-3	1
8.33	-2.77296	5.120821	8.42352	-3.2	0.9	-3.8	1
8.335	-2.85144	5.04888	8.35158	-2.3	1.4	-3.3	1
8.34	-2.96262	5.120821	8.312341	-2.4	1.5	-2.8	1
8.345	-3.00186	5.08158	8.2404	-1.8	1.4	-2.7	1
8.35	-3.00186	5.08158	8.27964	-1.8	0.9	-2.1	1
8.355	-3.00186	5.120821	8.27964	-2	0.8	-2	1
8.36	-2.96262	5.19276	8.312341	-1.8	0.5	-1.4	1
8.365	-2.89068	5.120821	8.312341	-2.1	0.4	-1.4	1
8.37	-2.89068	5.16006	8.312341	-2.4	-0.2	-1.4	1
8.375	-2.8122	5.16006	8.2404	-1.9	-0.9	-1	1
8.38	-2.77296	5.16006	8.207701	-1.9	-0.8	-1	1
8.385	-2.74026	5.120821	8.27964	-2.3	-1.4	-0.9	1
8.39	-2.70102	5.19276	8.312341	-2.6	-1.4	-1.1	1
8.395	-2.66178	5.120821	8.35158	-2.5	-0.9	-1.2	1
8.4	-2.70102	5.04888	8.42352	-2.6	-0.7	-1.1	1
8.405	-2.70102	5.04888	8.312341	-2.3	-0.3	-1.1	1
8.41	-2.70102	5.04888	8.38428	-1.4	-0.3	-0.9	1
8.415	-2.66178	5.04888	8.38428	-1.2	-0.1	-1.4	1
8.42	-2.70102	4.9704	8.42352	-1.3	0.2	-0.9	1
8.425	-2.70102	4.9704	8.42352	-1	0.7	-1.1	1
8.43	-2.8122	4.9704	8.45622	-0.7	0.9	-1	1
8.435	-2.85144	5.00964	8.35158	-0.2	0.8	-1.5	1
8.44	-2.85144	5.08158	8.35158	0	0.8	-1.3	1
8.445	-2.85144	5.16006	8.2404	0	0.7	-0.5	1
8.45	-2.85144	5.16006	8.312341	0	0.7	-0.4	1
8.455	-2.85144	5.16006	8.312341	-0.2	0.4	-0.4	1
8.46	-2.8122	5.120821	8.2404	-0.2	0	-0.7	1
8.465	-2.77296	5.16006	8.35158	-0.7	0.2	-0.4	1
8.47	-2.70102	5.120821	8.312341	-0.9	0.2	-0.2	1
8.475	-2.70102	5.16006	8.38428	-0.7	0	-0.5	1
8.48	-2.74026	5.120821	8.38428	-0.2	0	-0.2	1
8.485	-2.77296	5.16006	8.27964	-0.2	-0.1	-0.4	1
8.49	-2.8122	5.16006	8.38428	-0.7	0	-0.2	1
8.495	-2.70102	5.08158	8.38428	-0.8	-0.2	0.2	1
8.5	-2.74026	5.04888	8.38428	-0.4	0	0	1
8.505	-2.77296	5.04888	8.312341	-0.2	0	0.2	1
8.51	-2.77296	5.08158	8.312341	-0.4	0	0.2	1
8.515	-2.58984	5.04888	8.35158	-0.5	0.2	0.4	1
8.52	-2.66178	5.08158	8.38428	-0.4	0	-0.2	1
8.525	-2.74026	5.120821	8.35158	-0.2	0	-0.2	1
8.53	-2.77296	5.04888	8.35158	0	0.2	0	1
8.535	-2.74026	5.08158	8.312341	0.4	0.4	-0.2	1
8.54	-2.77296	5.00964	8.312341	0.4	0.4	-0.2	1
8.545	-2.77296	5.04888	8.35158	0.4	0.4	0	1
8.55	-2.77296	5.00964	8.312341	0.7	0	-0.4	1
8.555	-2.8122	5.00964	8.35158	0.9	0.2	-0.4	1
8.56	-2.8122	5.00964	8.312341	0.6	0.2	-0.1	1
8.565	-2.85144	5.04888	8.27964	0.5	0.6	0.2	1
8.57	-2.89068	5.08158	8.27964	0.9	0.3	0.2	1
8.575	-2.8122	5.08158	8.27964	0.9	0.2	0.4	1
8.58	-2.85144	5.120821	8.312341	0.7	0.2	0	1
8.585	-2.85144	5.120821	8.35158	0.9	0	0.2	1
8.59	-2.8122	5.08158	8.35158	0.6	-0.5	0.7	1
8.595	-2.74026	5.16006	8.27964	0.6	-0.5	0.3	1
8.6	-2.70102	5.120821	8.27964	0.4	-0.2	1	1
8.605	-2.66178	5.08158	8.35158	0.5	-0.1	0.7	1
8.61	-2.85144	5.04888	8.38428	0.9	-0.1	0.6	1
8.615	-2.70102	5.30394	8.2404	2.3	-0.9	-0.3	1
8.62	-2.70102	5.16006	8.35158	2.5	-0.8	-0.4	1
8.625	-2.70102	4.82652	8.5674	0.2	-0.4	0.2	1
8.63	-2.77296	5.120821	8.42352	2	0	0	1
8.635	-2.8122	5.08158	8.45622	2.5	0	0.4	1
8.64	-2.58984	4.86576	8.606641	3	0.2	0.9	1
8.645	-2.62254	5.00964	8.45622	3.7	1.1	0.7	1
8.65	-2.74026	5.04888	8.38428	5.1	1.6	0.9	1
8.655	-2.66178	5.04888	8.42352	5.2	2.3	1.1	1
8.66	-2.62254	4.9704	8.38428	5.2	3	1.1	1
8.665	-2.62254	5.120821	8.42352	5.7	3.8	1.4	1
8.67	-2.74026	5.16006	8.27964	6.7	4	1.3	1
8.675	-2.70102	5.19276	8.38428	7.1	3.8	1.2	1
8.68	-2.62254	5.08158	8.45622	8	3.9	1.2	1
8.685	-2.77296	5.120821	8.312341	8.8	4.5	0.8	1
8.69	-2.85144	5.08158	8.38428	8.6	4.6	0.5	1
8.695	-2.77296	5.08158	8.35158	9.2	4.3	0.6	1
8.7	-2.89068	5.120821	8.27964	9.5	4.9	0.9	1
8.705	-2.92338	5.16006	8.312341	10.2	4.8	0.9	1
8.71	-3.00186	5.00964	8.38428	10.5	4.7	1	1
8.715	-3.11304	5.00964	8.27964	10.9	4.9	1.2	1
8.72	-3.18498	5.16006	8.207701	10.8	4.6	1.8	1
8.725	-3.18498	5.120821	8.16846	10.5	3.5	1.4	1
8.73	-3.26346	5.19276	8.16846	9.8	2.8	1.8	1
8.735	-3.11304	5.232	8.16846	9.3	1.8	2.5	1
8.74	-2.92338	5.16006	8.2404	8.3	1.4	2.1	1
8.745	-2.85144	5.56554	8.16846	7.8	1.2	2.9	1
8.75	-3.0411	5.41512	7.952641	8	0.4	3	1
8.755	-2.89068	5.34318	8.16846	7.8	-0.5	3.2	1
8.76	-2.66178	5.16006	8.27964	6.7	-0.6	3.1	1
8.765	-2.58984	5.34318	8.2404	6.7	-0.3	3.2	1
8.77	-2.8122	5.232	8.2404	7	-0.2	3.2	1
8.775	-2.58984	5.120821	8.38428	7	0.2	3	1
8.78	-2.5506	5.16006	8.42352	7.5	1.1	3.7	1
8.785	-2.58984	5.30394	8.35158	9	2.5	4.5	1
8.79	-2.74026	5.34318	8.38428	10.5	3	5.1	1
8.795	-2.58984	5.27124	8.45622	11.7	3.5	4.5	1
8.8	-2.5506	5.16006	8.606641	13.1	4.7	4.4	1
8.805	-2.58984	5.16006	8.63934	15.4	5.6	4.7	1
8.81	-2.5506	5.120821	8.78322	17.4	6.3	4.6	1
8.815	-2.43942	5.16006	8.75052	19.3	6.8	4.2	1
8.82	-2.66178	5.04888	8.8617	22.6	7	2.9	1
8.825	-2.70102	4.9704	8.894401	25.8	6.5	2.1	1
8.83	-2.3217	4.86576	9.188701	29.5	4.6	1.1	1
8.835	-1.57614	4.71534	9.47646	33.9	4.6	0	1
8.84	-2.09934	4.49298	9.437221	39.2	8.8	-0.3	1
8.845	-3.41388	4.6434	9.47646	46.8	12.4	0	1
8.85	-3.97632	4.42104	9.36528	51.8	7.6	0.4	1
8.855	-3.52506	4.71534	9.2214	56	2	0.4	1
8.86	-3.26346	4.9377	9.03828	60	0.5	-0.1	1
8.865	-3.18498	5.04888	8.894401	64	-1.3	-1	1
8.87	-3.22422	5.16006	8.82246	65.5	-4.1	-2.3	1
8.875	-3.15228	5.30394	8.606641	67.1	-7.2	-4.3	1
8.88	-3.00186	5.41512	8.5674	69.1	-11.9	-7.5	1
8.885	-3.18498	5.41512	8.495461	71.1	-15.8	-9.8	1
8.89	-2.96262	5.56554	8.45622	73.6	-21	-12.9	1
8.895	-2.74026	5.34318	8.45622	74.9	-26.7	-16.6	1
8.9	-2.58984	5.56554	8.38428	75.9	-32	-21.2	1
8.905	-2.43942	5.41512	8.312341	76.3	-38.8	-27	1
8.91	-2.43942	5.30394	8.207701	77	-44.1	-31.9	1
8.915	-2.40018	5.27124	8.09652	77.1	-48.6	-37	1
8.92	-2.58984	5.19276	7.880701	76	-54.2	-42.4	1
8.925	-2.47212	5.232	7.76952	74	-59.9	-47.1	1
8.93	-2.43942	5.19276	7.62564	71.8	-67.4	-53.8	1
8.935	-2.36094	5.37588	7.51446	69.5	-72.5	-59.5	1
8.94	-2.40018	5.5263	7.51446	67.9	-76.7	-64.8	1
8.945	-2.24976	5.34318	7.481761	65.1	-80.5	-69.3	1
8.95	-2.17128	5.45436	7.37058	62.1	-83.3	-74.4	1
8.955	-1.90968	5.41512	7.33134	58.4	-86.4	-80.5	1
8.96	-1.94892	5.19276	7.37058	55.6	-88.1	-86.3	1
8.965	-1.7985	5.45436	7.37058	52.1	-89.3	-91.7	1
8.97	-1.7985	5.34318	7.37058	49.2	-90.6	-96.3	1
8.975	-1.83774	5.41512	7.2594	45.3	-91.5	-101.3	1
8.98	-2.09934	5.56554	7.004341	41.7	-92.8	-105.9	1
8.985	-2.13858	5.67672	6.78852	38.4	-93.3	-110.6	1
8.99	-2.13858	5.97102	6.64464	33.4	-94.5	-116.5	1
8.995	-1.98816	6.114901	6.53346	30.2	-94.9	-120.6	1
9	-1.7985	6.22608	6.35034	27.2	-95.2	-124.1	1
9.005	-1.7985	6.52038	6.10182	24.8	-95.2	-126.9	1
9.01	-1.72656	6.781981	6.2457	23.3	-94.5	-129.4	1
9.015	-1.60884	7.076281	6.38958	21	-93.7	-132.3	1
9.02	-1.7985	7.298641	6.500761	19.4	-92.3	-133.7	1
9.025	-1.98816	7.298641	6.572701	18.5	-91	-134.8	1
9.03	-2.36094	7.403281	6.500761	17	-90.2	-134.7	1
9.035	-2.77296	7.403281	6.500761	15.4	-89.5	-133.7	1
9.04	-2.96262	7.22016	6.500761	13.2	-88.6	-132.7	1
9.045	-2.92338	7.298641	6.500761	11.6	-87.9	-130.8	1
9.05	-2.96262	6.92586	6.572701	9.5	-86.5	-127.7	1
9.055	-2.85144	6.814681	6.74928	7	-84.2	-125	1
9.06	-2.8122	6.6708	6.899701	4.7	-80.8	-121.6	1
9.065	-3.0738	6.44844	6.82776	2.8	-76.6	-117.8	1
9.07	-3.26346	6.44844	6.899701	0.3	-71.9	-113.3	1
9.075	-3.48582	6.3765	6.78852	-3.8	-66.4	-106.6	1
9.08	-3.5643	6.409201	6.899701	-6.5	-61.1	-100.4	1
9.085	-3.86514	6.48768	6.86046	-9.3	-55.3	-93.8	1
9.09	-4.20522	6.55962	6.82776	-12.1	-50.8	-86.7	1
9.095	-4.23792	6.48768	6.74928	-15.4	-45.9	-78.7	1
9.1	-4.16598	6.3765	6.97164	-19	-40.5	-71.1	1
9.105	-4.23792	6.44844	7.04358	-22.2	-34.5	-62.3	1
9.11	-4.38834	6.33726	7.076281	-26.3	-26.6	-50.9	1
9.115	-4.64994	6.22608	7.04358	-29.9	-20	-41.5	1
9.12	-4.95078	6.04296	7.04358	-33.8	-13.7	-31.7	1
9.125	-5.25162	6.00372	7.11552	-38.2	-7	-19.6	1
9.13	-5.814061	5.78136	7.33134	-41.4	-3.6	-10.9	1
9.135	-6.23262	5.5263	7.5537	-43.8	-4.6	-4	1
9.14	-5.78136	5.27124	9.14946	-45.5	-10.2	1.2	1
9.145	-3.67548	1.69386	9.587641	-47.6	-20.1	3.8	1
9.15	-1.90968	5.59824	9.260641	-45.5	-27	5.4	1
9.155	-2.70102	5.08158	8.495461	-41.3	-19	8.8	1
9.16	-2.0601	4.9377	9.07752	-37.5	-18.3	8.9	1
9.165	-1.45842	5.45436	9.260641	-32.4	-16.3	8.9	1
9.17	-0.8959801	4.9704	9.587641	-28.2	-14.2	6.7	1
9.175	-0.8632801	4.82652	9.47646	-23.3	-11.4	4.1	1
9.18	-1.12488	5.00964	9.33258	-17.5	-8.4	1.1	1
9.185	-1.42572	4.86576	9.03828	-11.8	-4.6	-1.4	1
9.19	-1.75926	5.04888	8.8617	-8.3	-1.8	-3.5	1
9.195	-2.0601	5.232	8.495461	-5.7	0.6	-4.9	1
9.2	-2.40018	5.37588	8.312341	-4.2	2.1	-6	1
9.205	-2.70102	5.41512	8.13576	-3.2	2.7	-6.5	1
9.21	-3.00186	5.487061	8.02458	-3.3	3.2	-6.7	1
9.215	-3.26346	5.5263	7.880701	-4.5	3.5	-6.4	1
9.22	-3.41388	5.487061	7.808761	-5.8	2.3	-5.9	1
9.225	-3.45312	5.487061	7.808761	-6.7	0.9	-5.3	1
9.23	-3.3354	5.487061	7.880701	-7.9	-0.4	-4.4	1
9.235	-3.3354	5.487061	7.9134	-9.2	-1.6	-3.2	1
9.24	-3.18498	5.487061	7.952641	-10.6	-3	-2.5	1
9.245	-3.0738	5.41512	7.952641	-11.6	-4.4	-2.1	1
9.25	-3.00186	5.34318	8.09652	-12.3	-5.6	-1.9	1
9.255	-2.77296	5.30394	8.16846	-12.8	-6.5	-1.7	1
9.26	-2.66178	5.27124	8.16846	-13.3	-7.2	-1.5	1
9.265	-2.51136	5.27124	8.27964	-13.3	-7.1	-1.8	1
9.27	-2.43942	5.16006	8.38428	-12.4	-6.9	-2.3	1
9.275	-2.43942	5.08158	8.45622	-11.8	-5.9	-2.8	1
9.28	-2.51136	5.08158	8.45622	-10.6	-5	-3.6	1
9.285	-2.58984	5.08158	8.38428	-9.6	-3.9	-3	1
9.29	-2.62254	5.00964	8.495461	-8.8	-2.7	-3.6	1
9.295	-2.74026	5.04888	8.42352	-7.4	-1.6	-3.5	1
9.3	-2.77296	5.08158	8.38428	-7.1	-1.1	-3.9	1
9.305	-2.85144	5.08158	8.38428	-5.8	-0.2	-3.2	1
9.31	-2.85144	5.120821	8.35158	-5.4	0	-2.6	1
9.315	-2.74026	5.08158	8.2404	-4.4	0.2	-2.6	1
9.32	-2.74026	5.08158	8.35158	-4	0	-2.3	1
9.325	-2.74026	5.120821	8.312341	-3.7	0	-2.8	1
9.33	-2.74026	5.120821	8.27964	-3	0.3	-2.8	1
9.335	-2.77296	5.120821	8.27964	-2.8	0.7	-3	1
9.34	-2.8122	5.120821	8.312341	-2.9	0.5	-2.8	1
9.345	-2.89068	5.120821	8.312341	-2.8	0.5	-2.8	1
9.35	-2.92338	5.08158	8.2404	-2.9	0.7	-2.5	1
9.355	-2.96262	5.16006	8.16846	-3.5	0.2	-2.3	1
9.36	-2.85144	5.120821	8.2404	-3.9	-0.2	-1.9	1
9.365	-2.77296	5.16006	8.312341	-3.8	-1	-1.2	1
9.37	-2.70102	5.16006	8.27964	-4.1	-0.5	-1.6	1
9.375	-2.66178	5.16006	8.27964	-4.2	-0.9	-1.8	1
9.38	-2.70102	5.08158	8.312341	-4.6	-0.7	-2.3	1
9.385	-2.77296	5.04888	8.312341	-5.3	-0.6	-2.4	1
9.39	-2.85144	5.04888	8.35158	-5.3	-0.7	-2.7	1
9.395	-2.85144	5.00964	8.38428	-4.7	-0.8	-2.5	1
9.4	-2.89068	5.00964	8.38428	-4.4	-0.4	-2	1
9.405	-2.85144	4.9704	8.38428	-4	-0.5	-1.8	1
9.41	-2.85144	4.9704	8.42352	-3.6	-0.1	-2	1
9.415	-2.85144	4.9704	8.42352	-3.1	-0.2	-1.4	1
9.42	-2.85144	5.04888	8.35158	-3	-0.7	-1.6	1
9.425	-2.70102	5.04888	8.38428	-2.8	-0.1	-1.1	1
9.43	-2.77296	5.04888	8.38428	-2.5	-0.2	-1.2	1
9.435	-2.74026	5.08158	8.312341	-2.7	0	-1.4	1
9.44	-2.70102	5.04888	8.38428	-2.7	0.3	-1.1	1
9.445	-2.70102	5.04888	8.38428	-2.3	0.3	-1.2	1
9.45	-2.70102	4.9704	8.42352	-1.9	0.7	-1	1
9.455	-2.74026	5.04888	8.45622	-1.5	0.6	-1.4	1
9.46	-2.8122	4.9704	8.38428	-0.7	0.7	-1.6	1
9.465	-2.8122	4.9704	8.38428	-0.4	1.3	-1.4	1
9.47	-2.85144	4.9377	8.45622	-0.2	1.2	-1.5	1
9.475	-2.92338	4.9704	8.35158	-0.1	1.3	-1.1	1
9.48	-2.89068	4.9704	8.42352	0.4	1.2	-0.8	1
9.485	-2.89068	5.04888	8.312341	0.6	1.1	-0.9	1
9.49	-2.8122	5.04888	8.35158	0.7	0.9	-0.5	1
9.495	-2.77296	5.08158	8.38428	0.9	1	-0.3	1
9.5	-2.70102	5.04888	8.35158	0.6	1.1	-0.1	1
9.505	-2.74026	5.08158	8.312341	0.7	1.2	-0.8	1
9.51	-2.70102	5.04888	8.312341	0.4	0.9	-0.8	1
9.515	-2.74026	5.08158	8.38428	0.2	0.9	-1.1	1
9.52	-2.77296	5.04888	8.42352	0.7	1	-0.9	1
9.525	-2.8122	5.08158	8.35158	0.8	0.9	-0.8	1
9.53	-2.77296	5.00964	8.38428	0.7	1.4	-1.2	1
9.535	-2.8122	5.08158	8.312341	0.7	1	-0.7	1
9.54	-2.8122	5.04888	8.38428	1.1	0.9	-1	1
9.545	-2.77296	5.04888	8.312341	0.7	0.9	-0.8	1
9.55	-2.77296	4.9704	8.38428	1.1	1.3	-1.1	1
9.555	-2.8122	5.00964	8.42352	1.4	1.5	-0.8	1
9.56	-2.85144	5.00964	8.38428	1.3	1.3	-0.6	1
9.565	-2.77296	5.04888	8.312341	1.4	1.5	-1.1	1
9.57	-2.8122	5.00964	8.38428	1.4	1.1	-1	1
9.575	-2.85144	5.08158	8.312341	1.4	0.9	-1.4	1
9.58	-2.85144	5.08158	8.35158	1.4	1	-0.7	1
9.585	-2.8122	5.08158	8.312341	1.2	0.9	-0.8	1
9.59	-2.8122	5.04888	8.38428	0.9	0.9	-0.4	1
9.595	-2.85144	5.04888	8.35158	0.7	0.6	0	1
9.6	-2.85144	5.08158	8.35158	0.9	0.3	-0.2	1
9.605	-2.8122	5.08158	8.312341	0.7	0.2	-0.3	1
9.61	-2.85144	5.04888	8.27964	0.6	0.4	-0.2	1
9.615	-2.8122	5.04888	8.312341	0.4	0.2	-0.2	1
9.62	-2.8122	5.120821	8.312341	0	0	0	1
9.625	-2.70102	5.120821	8.27964	0	-0.9	-0.4	1
9.63	-2.74026	5.00964	8.38428	0.2	0	-0.4	1
9.635	-2.74026	4.9704	8.42352	0.4	0.2	-1.4	1
9.64	-2.8122	5.00964	8.38428	0.6	0.2	-1	1
9.645	-2.8122	5.04888	8.35158	0.7	0.4	-0.9	1
9.65	-2.89068	5.00964	8.35158	0.7	0.8	-0.6	1
9.655	-2.89068	5.04888	8.35158	0.6	0.8	-0.4	1
9.66	-2.8122	5.00964	8.38428	1.3	0.8	-0.2	1
9.665	-2.77296	4.9704	8.42352	1.4	0.7	0.2	1
9.67	-2.8122	5.00964	8.38428	1.6	0.7	0.2	1
9.675	-2.77296	5.00964	8.38428	1.4	0.8	0	1
9.68	-2.85144	4.9704	8.45622	1.4	1	-0.2	1
9.685	-2.89068	4.9704	8.42352	2.1	1.1	-0.6	1
9.69	-2.85144	5.04888	8.35158	2.1	0.8	0	1
9.695	-2.89068	5.00964	8.38428	2.6	1	0	1
9.7	-2.89068	5.08158	8.38428	2.8	1.1	0.2	1
9.705	-2.92338	5.120821	8.312341	3	1.5	0.5	1
9.71	-2.85144	5.08158	8.312341	3	1.5	0.9	1
9.715	-2.77296	5.16006	8.27964	3.4	1.3	0.7	1
9.72	-2.77296	5.16006	8.312341	2.9	0.9	0.5	1
9.725	-2.77296	5.19276	8.312341	2.5	0.8	0.4	1
9.73	-2.8122	5.120821	8.35158	2.8	0.9	0.3	1
9.735	-2.85144	5.08158	8.27964	2.8	1	0.7	1
9.74	-2.85144	5.04888	8.35158	3	0.4	0.3	1
9.745	-2.8122	5.04888	8.312341	2.8	0.2	0.7	1
9.75	-2.8122	5.08158	8.312341	2.4	0.6	0.8	1
9.755	-2.66178	5.120821	8.312341	2.3	0.7	0.5	1
9.76	-2.66178	5.04888	8.38428	2.5	1.1	0.7	1
9.765	-2.62254	5.00964	8.35158	3.4	1.4	0.3	1
9.77	-2.66178	5.00964	8.42352	3.7	1.8	0	1
9.775	-2.74026	5.00964	8.38428	3.9	2.2	0.3	1
9.78	-2.85144	5.04888	8.312341	3.8	2.5	-0.1	1
9.785	-2.92338	5.04888	8.312341	4	2.8	-0.2	1
9.79	-2.96262	5.04888	8.2404	4.1	2.8	-0.1	1
9.795	-3.0411	5.08158	8.312341	4.5	2.6	0	1
9.8	-3.0411	5.08158	8.27964	4.2	2.4	0.8	1
9.805	-2.96262	5.08158	8.27964	4.2	2	0.8	1
9.81	-2.92338	5.08158	8.27964	4.1	2.1	1.6	1
9.815	-3.00186	5.00964	8.312341	4.3	2	1.8	1
9.82	-2.96262	5.08158	8.42352	4.6	1.8	2.1	1
9.825	-3.00186	5.08158	8.312341	4.9	2.3	2.6	1
9.83	-2.96262	5.120821	8.35158	5.4	1.8	3	1
9.835	-3.0411	5.04888	8.35158	6.1	1.8	2.8	1
9.84	-2.89068	5.120821	8.42352	6.2	2.3	2.9	1
9.845	-2.89068	5.08158	8.38428	6.4	2.1	3.2	1
9.85	-2.85144	5.04888	8.45622	7.7	2.3	3.1	1
9.855	-2.85144	5.04888	8.42352	8.3	2.1	3.3	1
9.86	-2.70102	5.04888	8.38428	8.8	2.4	3.3	1
9.865	-2.62254	5.19276	8.27964	8.6	2.6	3	1
9.87	-2.62254	5.30394	8.16846	8.7	2.5	2.5	1
9.875	-2.66178	5.34318	8.207701	8.8	2	2.1	1
9.88	-2.74026	5.19276	8.207701	7.8	1.9	2.2	1
9.885	-2.74026	5.232	8.207701	7.1	1.8	2	1
9.89	-2.77296	5.30394	8.207701	7	1.8	1.8	1
9.895	-2.85144	5.232	8.207701	7.1	2	1.8	1
9.9	-2.8122	5.232	8.2404	7.2	2.5	2	1
9.905	-2.85144	5.16006	8.207701	8.2	3.7	3	1
9.91	-2.89068	5.19276	8.2404	9.1	4.4	3.2	1
9.915	-2.8122	5.19276	8.27964	10.4	4.6	3.2	1
9.92	-2.74026	5.232	8.35158	10.9	5.2	3.6	1
9.925	-2.85144	5.30394	8.312341	11.3	5.6	3.1	1
9.93	-2.8122	5.30394	8.312341	12.2	6	2.8	1
9.935	-2.85144	5.27124	8.35158	13.3	5.8	2.4	1
9.94	-2.85144	5.232	8.45622	14	5.8	2.7	1
9.945	-2.89068	5.232	8.495461	15.4	6.2	2.4	1
9.95	-2.85144	5.27124	8.45622	17.1	6.1	2.7	1
9.955	-2.89068	5.16006	8.495461	18.4	6.7	2.6	1
9.96	-2.89068	5.08158	8.5347	19.7	6.8	2.1	1
9.965	-2.92338	4.9704	8.45622	20.5	6.5	3.2	1
9.97	-2.89068	5.04888	8.45622	21.7	5.8	2.7	1
9.975	-2.74026	5.16006	8.42352	21.4	5.4	2	1
9.98	-2.77296	5.30394	8.16846	20.9	6	2.1	1
9.985	-2.85144	5.37588	7.9134	20.6	4.9	1.6	1
9.99	-2.92338	5.41512	7.985341	19.8	3.9	1.3	1
[truncated: 11,951 more rows]
