# Supplementary material for: Real-Time Detection of Freezing Motions in Parkinson's Patients for Adaptive Gait Phase Synchronous Cueing
Source: Front Neurol. 2021 Dec 6;12:720516. doi: 10.3389/fneur.2021.720516 (PMC8685223; doi:10.3389/fneur.2021.720516)
Supplement: Supplementary file 2 [file Data_Sheet_2.zip › data/S12/S12_left_foot_trial_1.csv]

time	acc_x	acc_y	acc_z	gyr_x	gyr_y	gyr_z	FoG
0	-2.85144	5.19276	8.2404	0	0	0	0
0.005	-2.89068	5.16006	8.27964	0	-0.1	-0.4	0
0.01	-2.89068	5.19276	8.27964	0.4	-0.2	-0.4	0
0.015	-2.92338	5.16006	8.2404	0.4	0	-0.2	0
0.02	-2.92338	5.19276	8.207701	0.4	0	-0.2	0
0.025	-2.85144	5.16006	8.16846	0.5	-0.4	-0.2	0
0.03	-2.92338	5.16006	8.207701	0.4	-0.2	-0.3	0
0.035	-2.96262	5.19276	8.16846	0.2	-0.2	0.1	0
0.04	-2.92338	5.120821	8.2404	-0.1	0	0.2	0
0.045	-2.92338	5.16006	8.207701	0.2	-0.5	0.2	0
0.05	-2.89068	5.120821	8.207701	0.2	-0.2	-0.2	0
0.055	-2.89068	5.232	8.207701	0.2	0	0	0
0.06	-2.96262	5.120821	8.207701	0.4	0	0	0
0.065	-2.89068	5.19276	8.2404	0.1	0.1	0	0
0.07	-2.89068	5.16006	8.2404	0	0.1	0	0
0.075	-2.96262	5.16006	8.207701	0	0	0	0
0.08	-2.92338	5.08158	8.207701	0	-0.2	0.1	0
0.085	-2.89068	5.232	8.2404	-0.2	-0.2	0.1	0
0.09	-2.89068	5.120821	8.2404	0.3	-0.1	-0.2	0
0.095	-2.92338	5.16006	8.27964	0.2	0	-0.5	0
0.1	-2.89068	5.120821	8.207701	0.1	-0.1	-0.2	0
0.105	-2.92338	5.16006	8.2404	0	0.2	-0.3	0
0.11	-2.92338	5.16006	8.2404	-0.3	-0.3	0	0
0.115	-2.92338	5.19276	8.2404	0.1	-0.2	-0.2	0
0.12	-2.92338	5.16006	8.207701	0.7	-0.2	-0.2	0
0.125	-2.89068	5.19276	8.2404	0.6	-0.1	-0.2	0
0.13	-2.89068	5.19276	8.207701	0.4	-0.2	0	0
0.135	-2.89068	5.19276	8.2404	0	-0.2	-0.2	0
0.14	-2.89068	5.19276	8.207701	-0.1	0	0	0
0.145	-2.89068	5.232	8.16846	0	0	0.2	0
0.15	-2.92338	5.19276	8.16846	0.1	-0.2	0	0
0.155	-2.89068	5.16006	8.2404	0.2	0.1	0	0
0.16	-2.89068	5.120821	8.2404	0	-0.1	0	0
0.165	-2.92338	5.16006	8.2404	0.4	-0.3	0	0
0.17	-2.89068	5.19276	8.2404	0	0	-0.8	0
0.175	-2.92338	5.19276	8.207701	-0.2	-0.3	-0.3	0
0.18	-2.89068	5.232	8.2404	0.3	-0.6	0.1	0
0.185	-2.89068	5.16006	8.312341	0	-0.1	-0.1	0
0.19	-2.92338	5.19276	8.207701	0.1	-0.4	0	0
0.195	-2.92338	5.16006	8.2404	0.5	0	-0.3	0
0.2	-2.89068	5.19276	8.207701	0.6	0	0	0
0.205	-2.85144	5.16006	8.207701	0.2	-0.2	0	0
0.21	-2.92338	5.16006	8.207701	0	0	-0.2	0
0.215	-2.92338	5.16006	8.207701	0.3	-0.1	-0.1	0
0.22	-2.89068	5.19276	8.207701	0.3	-0.2	-0.6	0
0.225	-2.89068	5.19276	8.207701	0.3	0	0	0
0.23	-2.92338	5.19276	8.16846	0.2	-0.2	0.2	0
0.235	-2.89068	5.16006	8.2404	0	0	-0.4	0
0.24	-2.89068	5.16006	8.2404	0.3	0	-0.3	0
0.245	-2.92338	5.16006	8.207701	0.2	0.3	-0.7	0
0.25	-2.89068	5.16006	8.27964	0.3	0.4	-0.4	0
0.255	-2.89068	5.16006	8.2404	0.4	0.2	-0.2	0
0.26	-2.89068	5.19276	8.2404	0	0	0	0
0.265	-2.92338	5.19276	8.27964	0.1	0	-0.1	0
0.27	-2.85144	5.27124	8.207701	0	0	-0.2	0
0.275	-2.89068	5.16006	8.207701	-0.1	0	0	0
0.28	-2.92338	5.16006	8.2404	0.1	0.1	-0.4	0
0.285	-2.89068	5.19276	8.2404	0.2	0.2	-0.1	0
0.29	-2.89068	5.232	8.16846	0	0.1	-0.4	0
0.295	-2.92338	5.16006	8.2404	0.2	0	-0.4	0
0.3	-2.89068	5.16006	8.16846	0.4	-0.1	-0.1	0
0.305	-2.85144	5.16006	8.207701	0.1	0	0	0
0.31	-2.92338	5.19276	8.2404	0	0.2	0	0
0.315	-2.89068	5.16006	8.2404	0.2	0	-0.3	0
0.32	-2.89068	5.232	8.2404	0.7	0.4	0.1	0
0.325	-2.89068	5.120821	8.2404	0.9	0.1	-0.1	0
0.33	-2.89068	5.16006	8.27964	0.4	0.3	-0.2	0
0.335	-2.92338	5.16006	8.2404	0.2	0.2	0	0
0.34	-2.89068	5.19276	8.2404	0	0.3	0.1	0
0.345	-2.89068	5.16006	8.2404	0	0.4	-0.4	0
0.35	-2.89068	5.19276	8.207701	0.2	0.4	-0.3	0
0.355	-2.8122	5.16006	8.2404	0	0	0	0
0.36	-2.89068	5.16006	8.207701	0.1	0	0.1	0
0.365	-2.92338	5.19276	8.207701	0.2	0.2	0	0
0.37	-2.89068	5.19276	8.2404	0.3	0.2	-0.2	0
0.375	-2.89068	5.19276	8.27964	-0.1	0	-0.2	0
0.38	-2.89068	5.19276	8.2404	0.2	0	0.1	0
0.385	-2.92338	5.16006	8.207701	0.3	0.2	0.2	0
0.39	-2.89068	5.27124	8.207701	0	-0.1	-0.4	0
0.395	-2.89068	5.16006	8.207701	0.3	0	-0.1	0
0.4	-2.92338	5.16006	8.207701	0.8	-0.1	-0.2	0
0.405	-2.92338	5.16006	8.2404	0.7	0	-0.4	0
0.41	-2.89068	5.16006	8.2404	0.7	0.4	-0.2	0
0.415	-2.92338	5.120821	8.2404	0	0.1	-0.7	0
0.42	-2.92338	5.232	8.207701	0	0.2	-0.3	0
0.425	-2.96262	5.19276	8.207701	0.4	0	-0.3	0
0.43	-2.92338	5.16006	8.207701	0.4	0.1	-0.2	0
0.435	-2.92338	5.16006	8.207701	0.2	0	0.2	0
0.44	-2.89068	5.16006	8.207701	0.2	-0.4	-0.2	0
0.445	-2.89068	5.16006	8.207701	0.5	-0.2	-0.4	0
0.45	-2.89068	5.19276	8.207701	0.4	0	-0.2	0
0.455	-2.92338	5.19276	8.27964	0.4	0	0.3	0
0.46	-2.89068	5.16006	8.207701	0.2	0.5	0	0
0.465	-2.89068	5.19276	8.2404	0	0	-0.4	0
0.47	-2.89068	5.19276	8.2404	0.1	-0.2	-0.5	0
0.475	-2.92338	5.16006	8.207701	0.2	-0.2	-0.5	0
0.48	-2.89068	5.16006	8.207701	0.5	0	-0.3	0
0.485	-2.92338	5.120821	8.207701	0.4	-0.2	-0.4	0
0.49	-2.92338	5.16006	8.207701	0.1	-0.4	-0.2	0
0.495	-2.96262	5.120821	8.27964	0.4	-0.1	-0.2	0
0.5	-2.89068	5.16006	8.2404	0.4	-0.2	0	0
0.505	-2.96262	5.120821	8.16846	0.2	-0.4	-0.1	0
0.51	-2.92338	5.16006	8.207701	0	0.2	-0.3	0
0.515	-2.96262	5.16006	8.207701	0.5	-0.4	0	0
0.52	-2.92338	5.16006	8.2404	0.2	-0.2	-0.3	0
0.525	-2.89068	5.16006	8.207701	0.3	-0.1	0	0
0.53	-2.89068	5.19276	8.2404	0	-0.4	0.1	0
0.535	-2.92338	5.16006	8.13576	0	-0.2	-0.1	0
0.54	-2.92338	5.120821	8.27964	0	0	-0.3	0
0.545	-2.89068	5.19276	8.207701	0	-0.2	0	0
0.55	-2.89068	5.19276	8.16846	0.2	-0.4	0.5	0
0.555	-2.92338	5.16006	8.2404	0.2	-0.2	-0.2	0
0.56	-2.89068	5.19276	8.2404	0.5	0	0	0
0.565	-2.96262	5.16006	8.2404	0.4	0	0	0
0.57	-2.89068	5.19276	8.207701	0	0	-0.3	0
0.575	-2.89068	5.16006	8.2404	0.2	0	0.4	0
0.58	-2.89068	5.232	8.16846	0.2	-0.2	0	0
0.585	-2.89068	5.16006	8.16846	-0.1	0	-0.2	0
0.59	-2.89068	5.19276	8.27964	0.2	-0.1	-0.3	0
0.595	-2.89068	5.120821	8.27964	0.3	-0.1	-0.3	0
0.6	-2.92338	5.16006	8.207701	0.4	-0.1	-0.3	0
0.605	-2.89068	5.16006	8.207701	0.5	-0.2	-0.1	0
0.61	-2.92338	5.19276	8.2404	0.4	-0.3	0.4	0
0.615	-2.92338	5.16006	8.207701	0	-0.2	-0.1	0
0.62	-2.89068	5.19276	8.2404	0	0	-0.3	0
0.625	-2.92338	5.19276	8.2404	0.4	0	-0.2	0
0.63	-2.85144	5.232	8.207701	0.4	0	0	0
0.635	-2.89068	5.19276	8.2404	0	0	-0.1	0
0.64	-2.92338	5.16006	8.2404	0.2	-0.3	-0.1	0
0.645	-2.96262	5.16006	8.207701	0.4	-0.2	-0.2	0
0.65	-2.96262	5.120821	8.207701	0.4	0	-0.4	0
0.655	-2.92338	5.232	8.16846	0.2	0.1	-0.2	0
0.66	-2.96262	5.16006	8.207701	-0.4	0	0.2	0
0.665	-2.92338	5.120821	8.16846	0	-0.3	-0.4	0
0.67	-2.92338	5.16006	8.207701	0.4	0	-0.2	0
0.675	-2.89068	5.19276	8.207701	0	-0.1	0	0
0.68	-2.92338	5.16006	8.207701	0.2	-0.4	0	0
0.685	-2.92338	5.16006	8.27964	0.1	-0.2	-0.2	0
0.69	-2.92338	5.16006	8.207701	0	0	-0.3	0
0.695	-2.92338	5.16006	8.2404	0	0	-0.3	0
0.7	-2.89068	5.16006	8.16846	0.3	-0.1	-0.1	0
0.705	-2.92338	5.16006	8.16846	0.2	-0.2	-0.2	0
0.71	-2.92338	5.16006	8.16846	0.7	-0.4	-0.5	0
0.715	-2.89068	5.16006	8.207701	0.2	-0.1	-0.4	0
0.72	-2.92338	5.19276	8.27964	0	-0.2	-0.3	0
0.725	-2.89068	5.16006	8.2404	0.4	0	-0.1	0
0.73	-2.89068	5.19276	8.2404	0.3	-0.3	0.1	0
0.735	-2.89068	5.120821	8.2404	0.4	-0.4	0.2	0
0.74	-2.89068	5.16006	8.2404	0.4	0	-0.1	0
0.745	-2.89068	5.19276	8.207701	0.4	0.1	-0.7	0
0.75	-2.92338	5.19276	8.2404	0	-0.2	-0.2	0
0.755	-2.89068	5.19276	8.2404	-0.2	0	-0.1	0
0.76	-2.89068	5.19276	8.207701	-0.3	0.1	-0.4	0
0.765	-2.92338	5.19276	8.16846	0	0	0	0
0.77	-2.92338	5.120821	8.2404	0.4	0.2	0	0
0.775	-2.89068	5.120821	8.2404	0.4	-0.1	0	0
0.78	-2.92338	5.16006	8.207701	0	-0.4	-0.2	0
0.785	-2.92338	5.16006	8.207701	0	-0.2	-0.4	0
0.79	-2.92338	5.120821	8.16846	0	-0.2	0	0
0.795	-2.92338	5.16006	8.207701	0.2	-0.5	0.3	0
0.8	-2.96262	5.19276	8.207701	0.2	-0.2	0	0
0.805	-2.85144	5.19276	8.2404	0.6	0	-0.2	0
0.81	-2.89068	5.16006	8.2404	0.7	-0.2	-0.2	0
0.815	-2.92338	5.232	8.207701	0.5	-0.3	0	0
0.82	-2.89068	5.16006	8.16846	0	-0.4	0.3	0
0.825	-2.89068	5.16006	8.2404	0.1	0	-0.1	0
0.83	-2.89068	5.19276	8.2404	0	0	-0.2	0
0.835	-2.89068	5.19276	8.2404	0.1	0	-0.1	0
0.84	-2.89068	5.120821	8.2404	0.5	0	-0.6	0
0.845	-2.92338	5.16006	8.2404	0.3	-0.2	-0.2	0
0.85	-2.89068	5.16006	8.207701	0.3	0	-0.2	0
0.855	-2.89068	5.19276	8.2404	0.3	0	-0.5	0
0.86	-2.96262	5.120821	8.2404	0.4	-0.3	-0.6	0
0.865	-2.89068	5.232	8.2404	0.2	-0.1	-0.3	0
0.87	-2.92338	5.120821	8.27964	0.2	0	0	0
0.875	-2.92338	5.19276	8.2404	-0.2	0	0	0
0.88	-2.89068	5.16006	8.2404	0	0	0	0
0.885	-2.85144	5.16006	8.2404	0.4	-0.2	0	0
0.89	-2.89068	5.16006	8.16846	0.7	0	-0.2	0
0.895	-2.92338	5.232	8.2404	0.1	0	-0.2	0
0.9	-2.92338	5.19276	8.2404	0	-0.2	-0.3	0
0.905	-2.89068	5.232	8.207701	0.2	-0.1	-0.2	0
0.91	-2.89068	5.19276	8.207701	0.1	-0.2	0	0
0.915	-2.92338	5.27124	8.16846	0.6	-0.3	-0.7	0
0.92	-2.96262	5.19276	8.207701	0.7	-0.2	0	0
0.925	-2.89068	5.19276	8.207701	0.5	-0.1	0	0
0.93	-2.92338	5.19276	8.207701	0.2	0	-0.6	0
0.935	-2.92338	5.16006	8.207701	0	0	-0.3	0
0.94	-2.89068	5.16006	8.207701	0	0	-0.1	0
0.945	-2.89068	5.16006	8.2404	0.2	0	0	0
0.95	-2.85144	5.120821	8.207701	0.5	0.1	-0.3	0
0.955	-2.89068	5.16006	8.207701	0.7	0.1	0	0
0.96	-2.92338	5.19276	8.16846	0.7	0.3	0	0
0.965	-2.92338	5.16006	8.2404	0.8	0.3	0	0
0.97	-2.92338	5.16006	8.2404	0.6	-0.3	0	0
0.975	-2.92338	5.16006	8.207701	0	-0.2	-0.2	0
0.98	-2.85144	5.19276	8.207701	-0.1	0.2	0	0
0.985	-2.89068	5.16006	8.207701	0	0.6	-0.4	0
0.99	-2.92338	5.19276	8.207701	0.5	0.5	-0.2	0
0.995	-2.92338	5.16006	8.2404	0.3	0.2	-0.2	0
1	-2.89068	5.16006	8.2404	0.4	0	-0.4	0
1.005	-2.89068	5.232	8.27964	0.4	0.2	-0.4	0
1.01	-2.92338	5.232	8.207701	0.4	0.5	-0.1	0
1.015	-2.89068	5.19276	8.2404	0.9	0.2	0	0
1.02	-2.89068	5.232	8.207701	0.9	0.2	0.2	0
1.025	-2.89068	5.19276	8.16846	0.6	0.2	0	0
1.03	-2.92338	5.16006	8.2404	0.3	0.2	0	0
1.035	-2.85144	5.16006	8.207701	0.4	0.2	0.1	0
1.04	-2.89068	5.232	8.16846	0.1	0.2	0	0
1.045	-2.89068	5.19276	8.207701	0.4	0.4	-0.1	0
1.05	-2.92338	5.19276	8.207701	0.3	0.4	-0.3	0
1.055	-2.92338	5.16006	8.27964	0.2	0	-0.1	0
1.06	-2.89068	5.16006	8.27964	0.4	-0.3	-0.1	0
1.065	-2.89068	5.16006	8.2404	0.4	-0.2	-0.3	0
1.07	-2.89068	5.232	8.207701	0.6	-0.1	0	0
1.075	-2.92338	5.16006	8.207701	0.7	0	0.4	0
1.08	-2.92338	5.19276	8.2404	0.4	0	0	0
1.085	-2.92338	5.120821	8.207701	0.3	0	-0.2	0
1.09	-2.92338	5.16006	8.207701	0.4	-0.1	-0.2	0
1.095	-2.92338	5.16006	8.207701	0	-0.1	-0.2	0
1.1	-2.89068	5.19276	8.207701	-0.2	0	0.3	0
1.105	-2.92338	5.16006	8.16846	0.7	0	0	0
1.11	-2.92338	5.19276	8.16846	0.3	-0.1	0.3	0
1.115	-2.92338	5.120821	8.2404	0.4	-0.4	0	0
1.12	-2.92338	5.16006	8.16846	0	0	-0.2	0
1.125	-2.89068	5.19276	8.16846	0.2	-0.2	-0.2	0
1.13	-2.92338	5.232	8.16846	0.3	-0.2	-0.3	0
1.135	-2.89068	5.16006	8.2404	0.2	-0.3	-0.4	0
1.14	-2.89068	5.232	8.2404	-0.1	-0.2	-0.3	0
1.145	-2.89068	5.232	8.207701	0	-0.2	0	0
1.15	-2.89068	5.19276	8.16846	0.3	-0.1	-0.2	0
1.155	-2.89068	5.16006	8.2404	0	-0.2	-0.4	0
1.16	-2.92338	5.16006	8.2404	0	-0.1	0.1	0
1.165	-2.92338	5.16006	8.2404	0.4	-0.2	0	0
1.17	-2.89068	5.16006	8.16846	0.4	-0.6	-0.1	0
1.175	-2.89068	5.16006	8.2404	0.1	-0.6	-0.2	0
1.18	-2.89068	5.27124	8.16846	-0.1	-0.3	-0.2	0
1.185	-2.92338	5.19276	8.207701	0.1	-0.2	0.3	0
1.19	-2.92338	5.232	8.16846	0.1	-0.2	-0.1	0
1.195	-2.92338	5.16006	8.207701	0.2	-0.4	0	0
1.2	-2.89068	5.16006	8.2404	0.6	-0.3	-0.1	0
1.205	-2.89068	5.19276	8.207701	0.2	-0.2	-0.7	0
1.21	-2.89068	5.16006	8.2404	0.6	-0.6	-0.4	0
1.215	-2.89068	5.16006	8.207701	0.3	-0.4	-0.5	0
1.22	-2.92338	5.19276	8.207701	0.4	0	0	0
1.225	-2.92338	5.120821	8.2404	0.1	0	-0.3	0
1.23	-2.92338	5.120821	8.16846	0	-0.1	0.2	0
1.235	-2.92338	5.16006	8.2404	0	0	0	0
1.24	-2.96262	5.16006	8.207701	0	0.3	-0.4	0
1.245	-2.92338	5.16006	8.16846	0.4	-0.2	0.1	0
1.25	-2.92338	5.16006	8.207701	0.4	-0.1	-0.4	0
1.255	-2.96262	5.16006	8.207701	-0.1	0	-0.1	0
1.26	-2.89068	5.120821	8.16846	0.2	0	-0.4	0
1.265	-2.89068	5.19276	8.207701	0.7	-0.2	0	0
1.27	-2.92338	5.19276	8.2404	0.5	0	0	0
1.275	-2.92338	5.16006	8.16846	0.2	-0.1	0.1	0
1.28	-2.89068	5.08158	8.2404	0.3	-0.5	0.2	0
1.285	-2.89068	5.120821	8.207701	0	-0.4	0	0
1.29	-2.92338	5.16006	8.2404	0.3	-0.1	0.2	0
1.295	-2.89068	5.19276	8.207701	0.5	0.1	0	0
1.3	-2.89068	5.232	8.2404	0.4	0	-0.2	0
1.305	-2.89068	5.19276	8.207701	0.5	-0.4	-0.2	0
1.31	-2.89068	5.16006	8.207701	0.4	-0.9	-0.2	0
1.315	-2.92338	5.16006	8.2404	0.2	0	0.1	0
1.32	-2.89068	5.16006	8.312341	0.2	0	0.2	0
1.325	-2.92338	5.19276	8.207701	0	-0.2	0.3	0
1.33	-2.89068	5.232	8.2404	0	-0.2	0	0
1.335	-2.92338	5.120821	8.2404	0	-0.4	0	0
1.34	-2.85144	5.19276	8.207701	0.4	-0.4	0.2	0
1.345	-2.85144	5.232	8.207701	0.1	-0.4	0	0
1.35	-2.92338	5.232	8.207701	0.3	0.2	-0.1	0
1.355	-2.92338	5.19276	8.207701	0.5	0	-0.2	0
1.36	-2.89068	5.120821	8.2404	0.1	0	-0.5	0
1.365	-2.92338	5.19276	8.207701	0.4	-0.3	0.2	0
1.37	-2.85144	5.19276	8.16846	0.5	-0.1	0	0
1.375	-2.92338	5.232	8.2404	0.4	0.2	0	0
1.38	-2.89068	5.19276	8.2404	0	0	0	0
1.385	-2.92338	5.19276	8.2404	0.2	-0.2	0	0
1.39	-2.89068	5.16006	8.2404	0	0	0	0
1.395	-2.89068	5.120821	8.207701	0	-0.1	-0.3	0
1.4	-2.89068	5.120821	8.207701	0.5	-0.2	0	0
1.405	-2.89068	5.19276	8.207701	0.1	0.4	0	0
1.41	-2.92338	5.19276	8.207701	0.3	-0.1	-0.6	0
1.415	-2.92338	5.19276	8.2404	0	-0.4	-0.1	0
1.42	-2.89068	5.16006	8.2404	0	0	0.2	0
1.425	-2.92338	5.120821	8.2404	0	-0.2	0.3	0
1.43	-2.92338	5.16006	8.207701	0	-0.2	-0.2	0
1.435	-2.89068	5.19276	8.207701	0.3	0	-0.2	0
1.44	-2.85144	5.120821	8.2404	0.3	0	-0.7	0
1.445	-2.89068	5.16006	8.27964	0	0	-0.2	0
1.45	-2.96262	5.16006	8.2404	0.4	0	0.2	0
1.455	-2.92338	5.19276	8.27964	0.4	0.1	-0.1	0
1.46	-2.92338	5.16006	8.207701	0.6	0.1	0.5	0
1.465	-2.89068	5.16006	8.207701	0.4	0.1	0	0
1.47	-2.92338	5.16006	8.27964	0.5	-0.1	-0.4	0
1.475	-2.92338	5.19276	8.2404	0.2	0	0	0
1.48	-2.92338	5.16006	8.2404	0	0	-0.1	0
1.485	-2.89068	5.16006	8.27964	0	0	-0.2	0
1.49	-2.89068	5.120821	8.27964	0.2	0.2	-0.2	0
1.495	-2.92338	5.16006	8.27964	0.6	0	-0.4	0
1.5	-2.89068	5.16006	8.27964	0.2	0	-0.4	0
1.505	-2.89068	5.19276	8.16846	0.2	0	0	0
1.51	-2.92338	5.232	8.207701	0.2	0	0	0
1.515	-2.92338	5.19276	8.2404	0.2	0.2	-0.1	0
1.52	-2.92338	5.120821	8.27964	0.4	-0.2	0	0
1.525	-2.92338	5.19276	8.27964	0.7	0	0	0
1.53	-2.89068	5.16006	8.2404	0.4	-0.1	-0.1	0
1.535	-2.89068	5.19276	8.207701	0.4	0.2	-0.1	0
1.54	-2.85144	5.16006	8.2404	0.2	0	-0.5	0
1.545	-2.92338	5.19276	8.2404	0.5	0.2	-0.4	0
1.55	-2.92338	5.16006	8.2404	0.5	0.2	-0.7	0
1.555	-2.92338	5.27124	8.207701	0.7	0.2	0	0
1.56	-2.92338	5.16006	8.207701	0.9	0.2	-0.2	0
1.565	-2.92338	5.16006	8.207701	0.7	0	-0.1	0
1.57	-2.89068	5.120821	8.207701	0.5	0.1	-0.1	0
1.575	-2.92338	5.232	8.2404	0	0	-0.2	0
1.58	-2.92338	5.19276	8.207701	0	0.1	0	0
1.585	-2.92338	5.16006	8.16846	0.2	0.3	-0.3	0
1.59	-2.92338	5.120821	8.16846	0.4	0.1	-0.4	0
1.595	-2.89068	5.16006	8.207701	0.6	-0.2	-0.1	0
1.6	-2.92338	5.19276	8.2404	0.7	0	-0.2	0
1.605	-2.89068	5.27124	8.207701	0.4	0.2	-0.1	0
1.61	-2.89068	5.16006	8.2404	0.1	0	-0.5	0
1.615	-2.85144	5.19276	8.207701	0.3	0	-0.7	0
1.62	-2.89068	5.16006	8.27964	0	-0.2	-0.3	0
1.625	-2.96262	5.16006	8.2404	0	0	0	0
1.63	-2.89068	5.16006	8.16846	0.4	0	-0.1	0
1.635	-2.89068	5.16006	8.27964	0.8	0	-0.1	0
1.64	-2.89068	5.19276	8.207701	0.7	0.2	0	0
1.645	-2.92338	5.16006	8.16846	0.4	0	0.1	0
1.65	-2.89068	5.232	8.2404	0.1	-0.1	0	0
1.655	-2.92338	5.19276	8.27964	0.4	-0.2	-0.4	0
1.66	-2.92338	5.120821	8.207701	0.2	-0.2	-0.7	0
1.665	-2.89068	5.16006	8.2404	0.3	0	-0.7	0
1.67	-2.89068	5.19276	8.207701	0.1	-0.1	-0.2	0
1.675	-2.92338	5.16006	8.207701	0.1	0	0	0
1.68	-2.92338	5.120821	8.2404	0.5	0	-0.3	0
1.685	-2.89068	5.232	8.207701	0.9	0	0	0
1.69	-2.89068	5.08158	8.2404	0.6	0	-0.1	0
1.695	-2.92338	5.120821	8.27964	0.7	0.1	0	0
1.7	-2.96262	5.19276	8.16846	0.8	0.3	0	0
1.705	-2.89068	5.120821	8.16846	0.9	0.5	-0.2	0
1.71	-2.96262	5.16006	8.207701	0.7	0.4	-0.4	0
1.715	-2.96262	5.19276	8.207701	0.6	0.2	0	0
1.72	-2.92338	5.27124	8.207701	0.7	0.1	0.2	0
1.725	-2.89068	5.16006	8.2404	0.5	0	0.2	0
1.73	-2.85144	5.27124	8.207701	0.4	-0.1	-0.2	0
1.735	-2.89068	5.19276	8.207701	0.2	0.2	0	0
1.74	-2.89068	5.19276	8.207701	0.2	0.1	-0.3	0
1.745	-2.92338	5.16006	8.2404	0	0.2	0	0
1.75	-2.92338	5.19276	8.2404	0	0.2	0	0
1.755	-3.00186	5.19276	8.207701	0.3	0	0	0
1.76	-2.89068	5.16006	8.207701	0	-0.3	0.5	0
1.765	-2.92338	5.232	8.27964	-0.2	0	0.6	0
1.77	-2.92338	5.19276	8.27964	0.2	0.2	0.8	0
1.775	-2.85144	5.16006	8.207701	0	0.2	0.5	0
1.78	-2.89068	5.19276	8.207701	-0.2	0.1	0.2	0
1.785	-2.89068	5.16006	8.2404	0	0	0	0
1.79	-2.92338	5.19276	8.2404	0.3	-0.1	0	0
1.795	-2.96262	5.19276	8.2404	0	0	0	0
1.8	-2.8122	5.120821	8.13576	-0.1	0.2	0	0
1.805	-2.89068	5.120821	8.2404	0.1	0	0	0
1.81	-2.89068	5.19276	8.2404	0.4	-0.1	0	0
1.815	-2.85144	5.19276	8.2404	0.7	0	-0.2	0
1.82	-2.92338	5.120821	8.207701	0.3	0	0	0
1.825	-2.96262	5.19276	8.207701	0.5	0.2	0	0
1.83	-2.92338	5.19276	8.207701	0.9	0.2	0.4	0
1.835	-2.92338	5.16006	8.207701	0.8	-0.3	0	0
1.84	-2.92338	5.19276	8.207701	0.7	0	0	0
1.845	-2.89068	5.19276	8.207701	0.7	-0.1	0.1	0
1.85	-2.96262	5.19276	8.16846	0.7	0	0.4	0
1.855	-2.89068	5.19276	8.312341	0.9	0	0.2	0
1.86	-2.92338	5.120821	8.2404	0.9	0	-0.2	0
1.865	-2.92338	5.27124	8.27964	0.8	0	0	0
1.87	-2.92338	5.232	8.2404	0.7	0	-0.3	0
1.875	-2.85144	5.232	8.27964	1	0.2	-0.5	0
1.88	-2.89068	5.232	8.207701	1.5	0	-0.7	0
1.885	-2.85144	5.27124	8.2404	1.6	0	-0.9	0
1.89	-2.8122	5.27124	8.2404	1.4	0	-1	0
1.895	-2.89068	5.27124	8.207701	0.9	0	-1.5	0
1.9	-3.00186	5.27124	8.207701	0.9	0	-1.2	0
1.905	-3.0738	5.27124	8.16846	1.4	0	-1.4	0
1.91	-3.11304	5.41512	8.16846	1.1	0	-1.7	0
1.915	-3.26346	5.34318	8.057281	1.6	0	-1.9	0
1.92	-3.18498	5.37588	8.02458	1.6	-0.3	-3	0
1.925	-3.22422	5.37588	8.16846	1.8	-0.9	-3.3	0
1.93	-3.3027	5.45436	8.057281	2.1	-1.6	-3.7	0
1.935	-3.45312	5.41512	7.952641	2.6	-1.9	-5.3	0
1.94	-3.52506	5.5263	7.9134	3.3	-2.3	-6.1	0
1.945	-3.60354	5.5263	7.952641	4.2	-3	-8.1	0
1.95	-3.45312	5.5263	7.84146	4.7	-4	-9.5	0
1.955	-3.45312	5.45436	7.808761	5.4	-5.1	-11.6	0
1.96	-3.3027	5.5263	7.84146	6	-6.3	-12.8	0
1.965	-3.22422	5.37588	7.9134	6.5	-6.7	-13.9	0
1.97	-3.3027	5.56554	7.952641	6.8	-7.9	-14.7	0
1.975	-3.0411	5.59824	8.02458	6.9	-9	-15.6	0
1.98	-2.96262	5.63748	7.880701	7.3	-9.4	-16.9	0
1.985	-2.8122	5.56554	7.84146	7.3	-9.1	-17.3	0
1.99	-2.47212	5.97102	7.880701	7.4	-9.1	-16.9	0
1.995	-2.0601	5.97102	7.880701	7.4	-8.9	-15.6	0
2	-2.0274	6.22608	7.84146	7.4	-8.2	-14.4	0
2.005	-1.94892	6.22608	7.808761	6	-6.6	-12.5	0
2.01	-1.75926	6.48768	7.76952	5.7	-6	-9.8	0
2.015	-1.45842	6.52038	7.76952	4.9	-4.9	-7.7	0
2.02	-1.5369	6.3765	7.62564	3.8	-2.5	-4.9	0
2.025	-1.38648	6.781981	7.586401	3.1	-1.4	-1.7	0
2.03	-1.34724	6.59232	7.481761	1.8	0	1	0
2.035	-1.57614	6.7035	7.5537	0.9	1.5	3.5	0
2.04	-1.60884	6.9978	7.586401	0	3	6.2	0
2.045	-1.64808	6.7035	7.51446	-1.3	3.6	8.2	0
2.05	-1.68732	6.781981	7.586401	-2.3	4.4	9.7	0
2.055	-1.83774	6.89316	7.62564	-3.4	5.3	10.5	0
2.06	-2.13858	6.781981	7.65834	-4.1	6.3	11	0
2.065	-2.21052	6.85392	7.76952	-5.3	6.4	11	0
2.07	-2.36094	6.814681	7.84146	-5.9	6.1	10.5	0
2.075	-2.36094	6.89316	7.880701	-6.8	6.3	10.6	0
2.08	-2.47212	6.92586	7.952641	-8.4	6.7	10.7	0
2.085	-2.43942	6.89316	8.02458	-9.1	6.7	9.8	0
2.09	-2.66178	6.85392	7.985341	-10.7	6.7	8.2	0
2.095	-2.51136	6.6708	8.057281	-11.6	5.8	6.9	0
2.1	-2.58984	6.85392	8.13576	-12.4	5.4	6	0
2.105	-2.51136	6.9651	8.16846	-13.5	5.3	4.6	0
2.11	-2.47212	7.14822	8.16846	-15.4	5.7	3.8	0
2.115	-2.17128	6.59232	7.985341	-17.7	6	2.8	0
2.12	-2.24976	6.44844	7.9134	-19.3	6.5	2.4	0
2.125	-2.17128	6.3765	7.65834	-19.7	7.1	2.2	0
2.13	-1.98816	5.67672	7.298641	-19.4	7.4	2.8	0
2.135	-1.75926	5.70942	7.37058	-17.5	7.3	4.2	0
2.14	-1.45842	5.59824	7.15476	-14.8	7.7	6	0
2.145	-1.60884	5.30394	7.15476	-12.3	9.1	7.5	0
2.15	-1.60884	5.5263	7.15476	-9.3	10.2	9.2	0
2.155	-1.83774	5.41512	7.076281	-7	10.7	10.9	0
2.16	-1.7985	5.5263	7.2267	-4.8	11	11.7	0
2.165	-1.98816	5.56554	7.2267	-2.8	10.9	13.3	0
2.17	-2.0601	5.59824	7.44252	-0.7	10.3	13.5	0
2.175	-2.13858	5.78136	7.481761	1.4	9.8	13	0
2.18	-2.0601	5.5263	7.481761	2.5	9.4	13.2	0
2.185	-2.47212	5.70942	7.65834	3.5	9.3	13.7	0
2.19	-2.43942	5.85984	7.65834	5.1	8.1	13.4	0
2.195	-2.47212	5.70942	7.9134	5.6	7.5	13.2	0
2.2	-2.5506	6.22608	8.27964	6.1	7	13.1	0
2.205	-2.43942	6.26532	8.27964	3.7	7.7	12.3	0
2.21	-2.70102	5.97102	8.35158	1.7	8.4	11.7	0
2.215	-2.85144	5.78136	8.2404	0	8.1	11.3	0
2.22	-2.74026	5.56554	8.057281	-1.1	6.7	11.3	0
2.225	-2.58984	5.19276	7.76952	-1.4	5.9	12.5	0
2.23	-2.62254	4.9377	7.73028	-1	5.9	13.8	0
2.235	-2.77296	4.9377	7.62564	0.8	6.3	15.3	0
2.24	-3.00186	4.89846	7.51446	3.2	6	16.3	0
2.245	-3.0411	4.86576	7.51446	5.8	5.5	17	0
2.25	-2.96262	4.9377	7.65834	8.3	4.3	17.9	0
2.255	-3.22422	5.00964	7.65834	10.4	4.2	17.5	0
2.26	-3.22422	5.08158	7.880701	12.4	3	16.7	0
2.265	-3.22422	5.56554	8.27964	13.6	2.6	16	0
2.27	-4.01556	6.74274	9.659581	13.2	2.8	15	0
2.275	-4.46682	6.89316	10.13046	9.1	2.4	12.6	0
2.28	-4.0548	5.67672	9.5484	1.7	1.7	7.7	0
2.285	-3.60354	4.23792	8.207701	-3	1.6	4.8	0
2.29	-2.85144	3.86514	7.586401	-3	2	3.9	0
2.295	-2.96262	3.94362	7.808761	2.3	2.1	6.7	0
2.3	-3.3354	4.6434	8.312341	5.5	3.2	8.2	0
2.305	-3.71472	4.86576	8.894401	6	3.7	8.8	0
2.31	-3.63624	4.75458	9.14946	4.2	3.1	8.8	0
2.315	-3.37464	4.60416	9.07752	1.6	3.1	8	0
2.32	-3.60354	4.19868	8.38428	0.4	3.2	7.7	0
2.325	-3.63624	3.72126	8.27964	0.9	2.5	8.6	0
2.33	-3.75396	3.83244	8.5347	1.4	1.5	10	0
2.335	-3.52506	4.49298	9.07752	1.5	0.9	11.8	0
2.34	-3.37464	4.3491	9.14946	0.5	1.4	11.4	0
2.345	-3.52506	4.27062	9.188701	-2.1	3.4	10.8	0
2.35	-3.60354	4.23792	8.93364	-3.9	4.7	10.4	0
2.355	-3.22422	4.0548	8.63934	-5.8	5.3	10.4	0
2.36	-3.26346	4.19868	8.75052	-7	6.5	10.9	0
2.365	-3.11304	4.42104	8.711281	-7.4	7.4	11	0
2.37	-3.48582	4.30986	8.606641	-8.4	8.3	11.2	0
2.375	-3.18498	4.46028	8.63934	-9.6	7.9	11.6	0
2.38	-3.26346	4.3818	8.5674	-10.7	8.3	11.3	0
2.385	-3.3354	4.46028	8.27964	-10.9	8.3	12	0
2.39	-3.48582	4.3818	8.35158	-10.9	7.7	12.9	0
2.395	-3.52506	4.75458	8.35158	-10.2	6.4	13.3	0
2.4	-3.37464	4.49298	8.35158	-10.2	4.8	13	0
2.405	-3.18498	4.75458	8.312341	-10.1	4	13.5	0
2.41	-3.48582	4.78728	8.45622	-9.7	3.7	13.1	0
2.415	-3.52506	4.82652	8.207701	-9.3	4.1	12	0
2.42	-3.52506	4.6434	8.02458	-8.9	3.5	11.4	0
2.425	-3.60354	4.6761	8.13576	-7.3	2.6	11.2	0
2.43	-3.45312	4.89846	8.2404	-5.2	1.1	10.7	0
2.435	-3.3027	4.89846	8.35158	-4.3	0.7	9.4	0
2.44	-3.37464	4.9704	8.38428	-3.6	1	8.6	0
2.445	-3.18498	4.89846	8.42352	-3.2	1	7.3	0
2.45	-3.22422	5.08158	8.38428	-3.2	1.6	5.3	0
2.455	-3.18498	5.04888	8.35158	-3	1.7	4.4	0
2.46	-3.0738	5.04888	8.312341	-3	1.4	3.5	0
2.465	-2.47212	4.9704	8.38428	-3	0.3	3.5	0
2.47	-2.3217	5.00964	8.42352	-2.5	0.5	3.6	0
2.475	-2.47212	5.27124	8.312341	-2.5	1	3	0
2.48	-2.51136	4.9704	8.312341	-2.1	1.5	3.1	0
2.485	-2.47212	5.41512	8.45622	-2.5	0.9	2.5	0
2.49	-2.8122	4.9377	8.312341	-2.8	0.7	2.5	0
2.495	-2.289	5.30394	8.27964	-2.1	-0.8	1.9	0
2.5	-2.58984	5.08158	8.606641	-2.3	-0.8	2	0
2.505	-2.13858	5.41512	8.312341	-1.1	-1.7	1.6	0
2.51	-2.289	5.30394	8.35158	-2.4	-0.9	0.8	0
2.515	-2.40018	5.16006	8.27964	-1.6	-1	0.2	0
2.52	-1.98816	5.30394	8.5347	-2	-2.1	0	0
2.525	-1.75926	5.5263	8.2404	-2	-0.9	-0.1	0
2.53	-2.289	4.9377	8.2404	-2.8	0.7	-0.8	0
2.535	-1.64808	5.37588	8.5347	-2.9	0.3	0.1	0
2.54	-1.87698	5.08158	8.42352	-4.2	2.5	1.3	0
2.545	-3.0738	5.27124	8.207701	-4.2	5.8	1.8	0
2.55	-3.3354	4.71534	7.51446	-4.3	4.2	2.5	0
2.555	-3.37464	4.82652	8.13576	-3.8	1.7	4	0
2.56	-3.22422	5.120821	8.35158	-3.3	0.9	3.8	0
2.565	-2.96262	4.78728	7.69758	-3.9	1.2	3.2	0
2.57	-4.38834	4.0548	7.808761	-4	3.1	3.2	0
2.575	-4.76766	4.86576	8.63934	-2.8	3.9	1.6	0
2.58	-4.64994	4.6434	7.9134	-3.6	2.8	0.4	0
2.585	-4.68918	3.7932	7.880701	-4	0.2	0	0
2.59	-4.49952	4.12674	8.495461	-0.4	-0.2	-0.4	0
2.595	-5.40204	4.12674	8.8617	-2.1	0.6	-2.4	0
2.6	-5.3301	3.34848	8.78322	-3.9	0.2	-4.4	0
2.605	-5.3628	3.09342	8.78322	-5.4	0.6	-5.8	0
2.61	-5.66364	2.6487	8.5347	-5.9	0.5	-6.7	0
2.615	-5.63094	2.09934	9.07752	-5.5	0	-7.7	0
2.62	-6.00372	2.24322	9.731521	-5.9	0	-8.9	0
2.625	-5.89254	1.7658	9.91464	-7.2	-0.9	-11.2	0
2.63	-5.66364	1.36032	9.842701	-10.7	-1.6	-13	0
2.635	-4.95078	1.91622	9.5484	-10.5	-2.3	-13.4	0
2.64	-3.52506	2.46558	8.75052	-9.7	-2.1	-11.6	0
2.645	-3.18498	3.57084	8.5674	-5.6	-1.3	-8.5	0
2.65	-2.47212	5.120821	8.96634	-1.1	-0.4	-6.1	0
2.655	-1.5369	5.59824	9.07752	0	0.4	-5.3	0
2.66	-1.42572	5.63748	8.5674	-0.7	2.5	-6.1	0
2.665	-1.308	5.27124	8.13576	-1.2	3.4	-6.5	0
2.67	-1.2753	5.16006	8.16846	-1.1	4	-6	0
2.675	-1.68732	5.08158	8.2404	-2.1	4.5	-4.9	0
2.68	-2.3217	4.9377	8.16846	-4.2	4.4	-3.1	0
2.685	-3.3354	4.82652	7.76952	-5.5	4.2	-1.7	0
2.69	-4.01556	4.86576	7.586401	-6.5	3.2	-1	0
2.695	-4.3491	5.120821	7.73028	-5.6	0.4	0.2	0
2.7	-4.20522	5.27124	7.880701	-4.9	-2	1	0
2.705	-3.78666	5.30394	7.952641	-5.5	-4	1.9	0
2.71	-3.41388	5.19276	7.952641	-6.5	-5.9	2.5	0
2.715	-3.18498	5.120821	8.09652	-7	-7.8	4.1	0
2.72	-3.0411	5.16006	8.2404	-7.9	-9.4	5.3	0
2.725	-2.92338	5.08158	8.45622	-8.8	-10	6.3	0
2.73	-2.85144	4.89846	8.312341	-8.9	-10.5	6.9	0
2.735	-2.8122	4.71534	8.38428	-9.1	-10.7	7.2	0
2.74	-2.8122	4.86576	8.5347	-8.3	-11.1	7.7	0
2.745	-2.89068	4.9377	8.495461	-7.7	-10.5	8.4	0
2.75	-2.85144	4.86576	8.312341	-7.4	-10.1	8.6	0
2.755	-2.92338	4.86576	8.27964	-7.4	-10.3	8.8	0
2.76	-2.96262	4.9377	8.2404	-7.7	-10.9	9.1	0
2.765	-2.96262	5.04888	8.312341	-6.9	-11.2	9.2	0
2.77	-2.89068	5.00964	8.312341	-6.3	-11.4	9.3	0
2.775	-2.8122	5.16006	8.45622	-6	-11.7	9.4	0
2.78	-2.66178	5.08158	8.45622	-6.8	-12	8.8	0
2.785	-2.5506	5.04888	8.495461	-6.4	-11.9	8.5	0
2.79	-2.40018	5.04888	8.5347	-5.8	-11	8.3	0
2.795	-2.3217	4.9704	8.495461	-5.1	-10.3	7.3	0
2.8	-2.43942	4.9704	8.5347	-5.5	-10.2	7.5	0
2.805	-2.62254	5.00964	8.495461	-5.6	-9	7.3	0
2.81	-2.62254	5.08158	8.38428	-5.2	-8.9	7	0
2.815	-2.47212	4.9704	8.45622	-4.9	-8.6	6.5	0
2.82	-2.43942	4.9704	8.495461	-4.4	-8.6	5.1	0
2.825	-2.36094	5.00964	8.5347	-3.7	-8.1	5.3	0
2.83	-2.47212	5.04888	8.5347	-4	-7.2	4.9	0
2.835	-2.51136	5.04888	8.5347	-3.5	-7	5	0
2.84	-2.5506	5.16006	8.5347	-2.8	-6	4.2	0
2.845	-2.66178	5.04888	8.45622	-2.1	-5.6	3.5	0
2.85	-2.70102	4.9377	8.42352	-2.1	-4.8	4.2	0
2.855	-2.74026	5.00964	8.495461	-2	-4.6	4.4	0
2.86	-2.70102	4.9704	8.45622	-2.1	-4.6	3.9	0
2.865	-2.70102	4.9377	8.42352	-1.9	-4.6	3.5	0
2.87	-2.74026	4.9377	8.42352	-1.9	-4.6	3.5	0
2.875	-2.70102	5.00964	8.495461	-1.2	-4.2	3.7	0
2.88	-2.58984	5.00964	8.45622	-1.1	-4.2	3.2	0
2.885	-2.66178	5.00964	8.42352	-0.5	-4.3	3.5	0
2.89	-2.74026	5.00964	8.42352	-0.5	-4.6	4.2	0
2.895	-2.77296	4.9704	8.42352	-0.4	-4.3	4.1	0
2.9	-2.66178	4.89846	8.495461	-0.4	-4.3	3.9	0
2.905	-2.58984	4.9377	8.5347	-0.1	-4.6	3.4	0
2.91	-2.58984	4.9377	8.42352	0.4	-4.4	3.1	0
2.915	-2.62254	5.04888	8.45622	0.4	-4.7	3.1	0
2.92	-2.66178	5.04888	8.42352	-0.1	-4.6	3.1	0
2.925	-2.66178	5.00964	8.45622	0	-4.7	3.1	0
2.93	-2.62254	4.9377	8.45622	0.1	-4.9	3	0
2.935	-2.58984	4.86576	8.45622	0.1	-5	3.1	0
2.94	-2.62254	4.78728	8.42352	0.5	-5.6	2.9	0
2.945	-2.58984	4.71534	8.35158	1.5	-5.9	3.2	0
2.95	-2.43942	4.71534	8.495461	3	-6.7	2.5	0
2.955	-2.40018	4.78728	8.67858	3.8	-6	2.7	0
2.96	-2.43942	4.9704	8.606641	5	-5.4	2.5	0
2.965	-2.51136	5.04888	8.5347	5.8	-4.9	2.2	0
2.97	-2.51136	5.16006	8.42352	6	-4.8	1.9	0
2.975	-2.51136	5.16006	8.5674	6.2	-4.2	1.2	0
2.98	-2.5506	5.27124	8.606641	6.7	-3.2	1	0
2.985	-2.47212	5.37588	8.42352	6.3	-2.1	0.5	0
2.99	-2.5506	5.34318	8.38428	5.5	-2.1	0.2	0
2.995	-2.40018	5.30394	8.38428	5.1	-1.6	0	0
3	-2.3217	5.19276	8.42352	4.9	-1.2	-1.1	0
3.005	-2.47212	5.120821	8.495461	4.4	-0.5	-0.8	0
3.01	-2.58984	5.04888	8.495461	4.3	-0.6	-0.8	0
3.015	-2.62254	5.04888	8.42352	4	-1.1	-0.9	0
3.02	-2.58984	5.04888	8.45622	3.8	-1.2	-1.3	0
3.025	-2.5506	5.00964	8.38428	3.9	-0.9	-1.1	0
3.03	-2.5506	5.04888	8.312341	4.2	-1.1	-1	0
3.035	-2.62254	5.00964	8.312341	4.2	-1.7	-1.1	0
3.04	-2.5506	4.9704	8.312341	4.6	-2.2	-1.2	0
3.045	-2.5506	4.9377	8.38428	4.8	-3.5	-1.7	0
3.05	-2.8122	4.86576	8.5347	5.6	-4.2	-1.4	0
3.055	-2.92338	4.89846	8.606641	5.3	-3.7	-0.7	0
3.06	-2.74026	5.16006	8.38428	5.1	-2.3	0.5	0
3.065	-2.43942	5.34318	8.35158	5.1	-1.1	1.1	0
3.07	-2.3217	5.37588	8.312341	3.7	-0.9	1.6	0
3.075	-2.3217	5.30394	8.35158	2.9	-0.5	2.1	0
3.08	-2.43942	5.232	8.35158	2.5	-0.2	1	0
3.085	-2.47212	5.120821	8.45622	1.9	-0.1	0.7	0
3.09	-2.5506	5.08158	8.42352	1.6	0	0.4	0
3.095	-2.51136	5.120821	8.45622	1.6	0.2	0.9	0
3.1	-2.51136	5.08158	8.495461	2	0.4	1.2	0
3.105	-2.43942	5.08158	8.495461	2	0.4	0.6	0
3.11	-2.36094	5.120821	8.45622	2.1	0.6	0.2	0
3.115	-2.36094	5.120821	8.45622	2.3	0.8	0.8	0
3.12	-2.47212	5.27124	8.38428	2.8	0.7	0.1	0
3.125	-2.47212	5.232	8.45622	3.1	0.7	-0.2	0
3.13	-2.47212	5.19276	8.35158	2.8	0.9	-0.7	0
3.135	-2.40018	5.16006	8.35158	3.5	0.4	-1.5	0
3.14	-2.40018	5.120821	8.42352	3.7	0.3	-2.5	0
3.145	-2.40018	5.19276	8.35158	4.1	-0.1	-3.2	0
3.15	-2.47212	5.120821	8.312341	4.9	-0.4	-3.7	0
3.155	-2.5506	5.19276	8.312341	4.9	-0.9	-4.3	0
3.16	-2.62254	5.120821	8.35158	4.9	-1.1	-4.4	0
3.165	-2.5506	5.120821	8.42352	4.2	-1.4	-4.4	0
3.17	-2.5506	5.08158	8.35158	4	-1.8	-4.6	0
3.175	-2.5506	5.120821	8.27964	3.9	-2.2	-4.8	0
3.18	-2.5506	5.00964	8.35158	4.1	-2.7	-4.9	0
3.185	-2.70102	5.08158	8.35158	3.9	-2.8	-4.3	0
3.19	-2.62254	5.04888	8.38428	3.9	-2.7	-5.1	0
3.195	-2.66178	5.120821	8.42352	4.2	-2.8	-4.9	0
3.2	-2.66178	5.08158	8.38428	4.1	-2.7	-4.7	0
3.205	-2.5506	5.16006	8.35158	4.3	-2.5	-3.9	0
3.21	-2.70102	5.232	8.2404	3.5	-2.8	-3.4	0
3.215	-2.70102	5.27124	8.27964	2.5	-2.8	-3.5	0
3.22	-2.66178	5.27124	8.27964	1.8	-3.5	-3.1	0
3.225	-2.70102	5.27124	8.207701	0.6	-3.8	-3	0
3.23	-2.5506	5.30394	8.2404	-0.2	-4.2	-3	0
3.235	-2.5506	5.120821	8.38428	-0.7	-4.2	-3.2	0
3.24	-2.5506	5.16006	8.38428	-0.7	-4.1	-2.9	0
3.245	-2.47212	5.08158	8.45622	-1.1	-4.2	-2.3	0
3.25	-2.47212	5.08158	8.45622	-0.7	-3.8	-1.9	0
3.255	-2.51136	5.00964	8.45622	-0.2	-3.3	-1.8	0
3.26	-2.5506	5.120821	8.45622	0.2	-2.8	-1.8	0
3.265	-2.58984	5.120821	8.35158	0.9	-2.2	-1.5	0
3.27	-2.47212	5.16006	8.45622	1.1	-1.8	-0.7	0
3.275	-2.5506	5.16006	8.45622	1.1	-1.7	-0.7	0
3.28	-2.5506	5.120821	8.42352	0.6	-1.5	-0.7	0
3.285	-2.5506	5.120821	8.45622	1	-1.1	-0.9	0
3.29	-2.51136	5.120821	8.42352	1.2	-1.1	-1	0
3.295	-2.5506	5.19276	8.38428	1.1	-1.1	-0.7	0
3.3	-2.5506	5.232	8.35158	0.9	-1.1	-0.6	0
3.305	-2.51136	5.232	8.35158	0.7	-0.9	0	0
3.31	-2.47212	5.19276	8.42352	0.4	-0.7	-0.2	0
3.315	-2.47212	5.19276	8.35158	1	-0.5	-0.3	0
3.32	-2.62254	5.08158	8.42352	0.7	-0.3	-0.4	0
3.325	-2.58984	5.19276	8.35158	0.4	-0.7	0	0
3.33	-2.51136	5.19276	8.42352	0.4	-1.1	0	0
3.335	-2.62254	5.08158	8.42352	0.1	-0.5	-0.1	0
3.34	-2.62254	5.120821	8.45622	-0.4	-0.9	0.5	0
3.345	-2.58984	5.120821	8.38428	0.8	-0.7	0.4	0
3.35	-2.62254	5.19276	8.38428	0.9	-0.7	0.1	0
3.355	-2.58984	5.232	8.312341	0.5	-1.3	0.3	0
3.36	-2.5506	5.19276	8.2404	0.2	-1.4	0.6	0
3.365	-2.51136	5.19276	8.27964	-0.2	-1.4	0.4	0
3.37	-2.51136	5.27124	8.2404	-0.4	-1.6	0.4	0
3.375	-2.51136	5.19276	8.27964	-0.9	-1.9	0.3	0
3.38	-2.51136	5.19276	8.2404	-1.4	-2.3	0.1	0
3.385	-2.5506	5.232	8.38428	-1.6	-2.2	0.4	0
3.39	-2.51136	5.19276	8.38428	-1.8	-2.5	0.6	0
3.395	-2.51136	5.120821	8.42352	-1.6	-2.5	0.3	0
3.4	-2.43942	5.16006	8.42352	-1.1	-2.5	0	1
3.405	-2.43942	5.08158	8.495461	-0.9	-2.6	0.4	1
3.41	-2.47212	5.04888	8.495461	-0.3	-1.8	0.4	1
3.415	-2.51136	5.04888	8.5347	0.3	-1.8	0.2	1
3.42	-2.47212	5.04888	8.45622	0.9	-1.4	0.7	1
3.425	-2.5506	5.04888	8.495461	0.9	-1.2	0.7	1
3.43	-2.62254	4.9704	8.42352	1.8	-1.1	0.3	1
3.435	-2.62254	4.9704	8.45622	2.5	-0.7	1.5	1
3.44	-2.58984	4.9704	8.63934	3.5	-0.4	1.4	1
3.445	-2.51136	4.86576	8.5674	4	-0.2	1.7	1
3.45	-2.5506	5.04888	8.495461	5.1	0	2.4	1
3.455	-2.58984	5.120821	8.495461	5.9	0.4	2.6	1
3.46	-2.43942	5.16006	8.5674	6.7	0.7	3	1
3.465	-2.43942	5.16006	8.5347	7.4	1.2	2.6	1
3.47	-2.47212	5.232	8.495461	7.8	1.4	2.9	1
3.475	-2.40018	5.16006	8.495461	8.4	1.1	3	1
3.48	-2.43942	5.08158	8.495461	8.8	1.4	3.1	1
3.485	-2.74026	5.08158	8.495461	9.8	1.4	3.5	1
3.49	-2.85144	5.08158	8.5674	11.2	0.2	4.1	1
3.495	-3.0411	4.9377	8.606641	12.3	-0.8	5	1
3.5	-2.96262	5.00964	8.606641	13.3	-1.8	6.5	1
3.505	-3.0738	5.08158	8.606641	14.8	-2.4	7	1
3.51	-3.0738	5.120821	8.606641	16.5	-3.4	9	1
3.515	-3.0738	5.08158	8.606641	17.6	-4.2	10.2	1
3.52	-2.8122	5.08158	8.78322	19.1	-5.5	11.2	1
3.525	-2.47212	5.04888	8.8617	21.2	-5.9	12.3	1
3.53	-2.66178	4.6761	9.260641	23.3	-4.1	13.9	1
3.535	-2.85144	4.75458	9.36528	26.1	-3.9	14.5	1
3.54	-2.43942	5.00964	9.293341	31.3	-6.6	14.9	1
3.545	-2.24976	5.00964	9.437221	37.1	-6.8	15.8	1
3.55	-2.43942	5.00964	9.5157	41.1	-5.6	16.5	1
3.555	-2.85144	5.00964	9.5157	45.9	-4.7	18	1
3.56	-3.0411	5.120821	9.76422	51.1	-4.7	19.6	1
3.565	-2.96262	5.16006	9.91464	56.9	-5.6	22	1
3.57	-2.92338	4.89846	9.842701	62.7	-6.3	24.8	1
3.575	-3.18498	4.9377	9.76422	68.8	-5.8	27.3	1
3.58	-3.37464	5.04888	9.76422	75.1	-5.1	30.7	1
3.585	-3.5643	5.120821	9.587641	80.6	-4.4	33.7	1
3.59	-3.67548	5.34318	9.40452	85.6	-3.9	37.4	1
3.595	-3.71472	5.487061	9.293341	91.4	-3.8	42.7	1
3.6	-3.22422	5.487061	9.03828	94.8	-3.6	47.6	1
3.605	-2.89068	5.56554	8.894401	97.7	-1.5	51.5	1
3.61	-2.85144	5.89254	8.711281	100.8	1.9	55.9	1
3.615	-3.0411	6.082201	8.45622	102.2	6.4	60	1
3.62	-3.26346	6.26532	8.13576	102.7	11.2	63.9	1
3.625	-3.52506	6.55962	8.16846	103	14.7	68.5	1
3.63	-3.60354	6.92586	8.42352	102.2	18	71.8	1
3.635	-4.20522	6.3765	7.84146	100.4	20.7	73.9	1
3.64	-4.64994	6.15414	7.403281	99.8	21	78.1	1
3.645	-4.53876	6.15414	7.298641	100.1	19.1	83.4	1
3.65	-4.3164	6.92586	7.403281	100.6	18.4	87.9	1
3.655	-4.42758	7.22016	7.69758	101	17.6	92.8	1
3.66	-4.46682	7.59294	7.880701	98.1	16.5	97.4	1
3.665	-4.8396	7.59294	8.057281	91.6	14.4	101	1
3.67	-5.48052	6.29802	8.45622	83.5	11.3	100.2	1
3.675	-5.89254	5.19276	8.63934	72.1	5.6	95.9	1
3.68	-6.3765	4.27062	8.711281	57.4	-1.9	87.7	1
3.685	-7.3575	3.31578	8.495461	46	-6.3	78	1
3.69	-8.41044	2.09934	8.09652	36	-10.9	65.8	1
3.695	-8.48238	0.9156	7.9134	27.3	-17.1	52.2	1
3.7	-8.331961	0.14388	7.84146	20.3	-20.7	36.9	1
3.705	-7.99188	0	7.62564	16.9	-20.5	19.8	1
3.71	-6.64464	1.65462	8.38428	15.8	-17.5	0	1
3.715	-6.00372	2.24322	9.5484	9.8	-5.6	-26.9	1
3.72	-6.23262	1.83774	9.986581	1.1	8.3	-46.6	1
3.725	-6.45498	1.24914	9.80346	-9.5	20	-60.7	1
3.73	-6.304561	0.6213	9.36528	-19.4	29.8	-71.3	1
3.735	-6.304561	0.07194	8.93364	-26.3	35.4	-76.4	1
3.74	-6.114901	-0.10464	8.75052	-32.9	36.5	-77.7	1
3.745	-5.55246	0.10464	8.78322	-36.4	34	-75.1	1
3.75	-4.91808	0.51012	9.07752	-40.1	32.2	-71.9	1
3.755	-4.3491	0.8436601	9.36528	-44.3	31	-69.2	1
3.76	-3.86514	1.13796	9.587641	-49.6	30.8	-66	1
3.765	-3.48582	1.32108	9.659581	-55.1	32.4	-64.3	1
3.77	-3.37464	1.39956	9.5157	-60.4	35	-62.8	1
3.775	-3.37464	1.24914	9.260641	-66.4	38.5	-61.3	1
3.78	-3.26346	1.21644	9.00558	-70	40.6	-59.8	1
3.785	-3.26346	1.24914	8.78322	-72.1	41.7	-58.2	1
3.79	-3.00186	1.39956	8.5347	-73	42.4	-56.4	1
3.795	-2.8122	1.43226	8.38428	-73.1	43.5	-55	1
3.8	-2.58984	1.72656	8.2404	-72.2	43.6	-53.9	1
3.805	-2.47212	2.0274	8.207701	-70.7	44.2	-52.3	1
3.81	-2.40018	2.24322	8.057281	-68.7	44.5	-50.1	1
3.815	-2.40018	2.53752	7.880701	-66.5	44	-47.8	1
3.82	-2.36094	2.9103	7.808761	-63.9	43.1	-45.8	1
3.825	-2.3217	3.24384	7.65834	-61.1	42.4	-44.1	1
3.83	-2.3217	3.61008	7.5537	-58.3	40.9	-42.2	1
3.835	-2.289	3.94362	7.586401	-54.8	39.1	-40.3	1
3.84	-2.09934	4.46028	7.73028	-51.6	37.6	-39.4	1
3.845	-2.13858	5.34318	8.09652	-47.3	37.9	-39.4	1
3.85	-2.36094	6.48768	8.606641	-42.1	38.7	-41.7	1
3.855	-2.66178	7.91994	9.260641	-41.4	39.4	-45.2	1
3.86	-5.96448	12.1971	9.986581	-44.3	39.9	-49.8	1
3.865	-10.3986	18.02424	13.98252	-48.7	28.9	-45.3	1
3.87	-1.45842	12.53064	14.8131	-80.5	-12.7	-35	1
3.875	2.70102	8.9925	10.89564	-113.8	-24	-52.3	1
3.88	3.22422	6.6708	7.2267	-130.7	-14.7	-69.1	1
3.885	1.72656	7.808761	5.33664	-121.8	5.9	-73.2	1
3.89	0.18312	8.88132	5.40858	-105.7	19.8	-66.8	1
3.895	-1.38648	9.80346	5.87946	-95.7	18.7	-58.4	1
3.9	-3.5643	11.24226	5.918701	-90.4	7.4	-52.1	1
3.905	-10.3986	13.38084	8.02458	-85.6	-25.9	-41.5	1
3.91	3.90438	6.7035	0.24852	-77.7	-125.3	-15.8	1
3.915	9.49608	14.4861	2.86452	-59.6	-112.9	-2.8	1
3.92	9.273721	22.11174	6.2784	-27.5	-83.8	-5.5	1
3.925	9.83616	23.32818	4.49952	-16.1	-60.1	-13.5	1
3.93	6.82776	21.96786	2.21052	-11.7	-37.1	-20	1
3.935	7.017421	23.40666	1.88352	-5.2	-29.8	-18.9	1
3.94	7.73028	22.37334	1.77888	0.4	-26.3	-14	1
3.945	6.867	20.38518	1.88352	9.7	-17.7	-10.9	1
3.95	5.96448	18.09618	2.6487	15.8	-13.5	-8.1	1
3.955	4.87884	16.06878	3.26346	17.1	-10.2	-6.7	1
3.96	4.53876	13.19118	3.91746	16.5	-8.9	-4.8	1
3.965	3.52506	8.547781	6.20646	13.7	-7.7	-1.4	1
3.97	-0.37278	6.89316	8.13576	3.7	-4.1	-0.4	1
3.975	-3.0738	5.30394	7.73028	-3.2	-4.2	-4.7	1
3.98	-4.01556	2.943	7.11552	-11.3	-5.8	-8.2	1
3.985	-4.38834	3.57084	7.62564	-10.7	-10	-6	1
3.99	-4.46682	5.00964	8.38428	-9.7	-14.7	-2.1	1
3.995	-4.72842	5.5263	8.2404	-12.7	-16.3	0.1	1
4	-5.02926	5.56554	7.84146	-16.2	-16.9	1.9	1
4.005	-5.17968	5.93178	7.985341	-17.4	-17.2	4.6	0
4.01	-4.38834	6.114901	8.42352	-16.8	-18	6.3	0
4.015	-3.26346	5.19276	8.711281	-17.2	-18.7	7.2	0
4.02	-2.47212	4.71534	8.894401	-17.7	-18.7	7.7	0
4.025	-2.0274	4.86576	9.03828	-16.6	-18.1	8.5	0
4.03	-1.94892	5.04888	8.82246	-13.7	-16.6	8.3	0
4.035	-1.7985	5.16006	8.75052	-11.7	-14.9	7.4	0
4.04	-1.45842	5.37588	8.78322	-9.5	-12.8	5.3	0
4.045	-1.38648	5.30394	8.96634	-7.7	-9.6	3.4	0
4.05	-1.5369	5.16006	8.93364	-6.8	-6.4	1.2	0
4.055	-2.0274	5.04888	8.8617	-4.7	-3.2	-0.4	0
4.06	-2.40018	5.00964	8.75052	-2.8	-1.4	-1.1	0
4.065	-2.62254	5.04888	8.5674	-0.7	0.1	-1.3	0
4.07	-2.74026	5.120821	8.5674	0.3	1	-1.3	0
4.075	-2.8122	5.08158	8.45622	1	1.2	-1.1	0
4.08	-2.77296	5.120821	8.312341	1.3	1.4	-0.6	0
4.085	-2.89068	5.16006	8.312341	1.4	1.2	0	0
4.09	-2.8122	5.16006	8.27964	1.4	1.4	-0.4	0
4.095	-2.70102	5.04888	8.45622	1.6	1.8	-0.5	0
4.1	-2.5506	5.08158	8.38428	2.1	1.8	-1.2	0
4.105	-2.66178	5.04888	8.45622	3	2.4	-1.1	0
4.11	-2.74026	5.04888	8.42352	3.9	3.5	-1.8	0
4.115	-2.8122	5.120821	8.38428	4.1	4.2	-2.1	0
4.12	-3.0411	5.232	8.207701	4.6	4.4	-2.1	0
4.125	-3.15228	5.19276	8.207701	4.9	4.2	-1.9	0
4.13	-3.18498	5.27124	8.13576	4.6	3.9	-1.8	0
4.135	-3.11304	5.30394	8.057281	3.7	3.3	-1.6	0
4.14	-3.0738	5.34318	8.057281	2.8	2.3	-1.7	0
4.145	-2.92338	5.27124	8.16846	2	2	-1.1	0
4.15	-2.74026	5.19276	8.2404	1.2	1.8	-1.1	0
4.155	-2.74026	5.232	8.2404	1	1.4	-1.4	0
4.16	-2.85144	5.27124	8.2404	0.8	1.6	-1.6	0
4.165	-2.8122	5.19276	8.207701	0.4	1.6	-1.9	0
4.17	-2.85144	5.19276	8.207701	0	1.3	-2	0
4.175	-3.00186	5.16006	8.27964	-0.2	1	-1.9	0
4.18	-3.00186	5.08158	8.2404	-0.3	0.8	-1.4	0
4.185	-3.00186	5.16006	8.207701	-0.9	0.6	-1.6	0
4.19	-2.92338	5.120821	8.2404	-1.3	0.7	-1.5	0
4.195	-2.85144	5.08158	8.27964	-1.1	-0.2	-1.1	0
4.2	-2.74026	5.120821	8.27964	-1.4	-0.4	-0.4	0
4.205	-2.66178	5.08158	8.27964	-1.9	-0.2	-0.3	0
4.21	-2.74026	5.08158	8.312341	-1.7	0	-0.6	0
4.215	-2.77296	5.04888	8.2404	-1.1	0	-0.4	0
4.22	-2.70102	5.00964	8.38428	-1.2	0.2	-0.9	0
4.225	-2.70102	5.00964	8.42352	-1.1	0.2	-0.6	0
4.23	-2.77296	5.00964	8.42352	-0.4	0.7	-0.7	0
4.235	-2.8122	4.9704	8.495461	0	1.6	-0.7	0
4.24	-2.74026	4.9377	8.45622	0.7	1.9	-0.6	0
4.245	-2.8122	4.9704	8.45622	1.6	1.9	-0.9	0
4.25	-2.85144	5.08158	8.42352	2.1	2.3	-0.2	0
4.255	-2.89068	5.04888	8.35158	3	2.9	-0.2	0
4.26	-2.85144	5.08158	8.312341	3.3	2.8	0.4	0
4.265	-3.00186	5.120821	8.27964	3	3.9	1.3	0
4.27	-2.89068	5.120821	8.27964	3.1	4.9	2.4	0
4.275	-2.89068	5.08158	8.312341	1.9	5.4	4.2	0
4.28	-2.89068	5.04888	8.312341	1	5.4	4.6	0
4.285	-2.8122	5.08158	8.38428	1.1	6.2	5.3	0
4.29	-2.8122	5.08158	8.35158	1.3	6.6	4.9	0
4.295	-2.92338	5.08158	8.312341	0.9	6.2	4.9	0
4.3	-2.96262	5.120821	8.2404	2.1	6.1	5	0
4.305	-2.92338	5.120821	8.27964	2.3	6.2	4.7	0
4.31	-2.85144	5.120821	8.312341	2.7	5.9	4.7	0
4.315	-2.8122	5.120821	8.38428	3.2	5.5	4.2	0
4.32	-2.89068	5.120821	8.35158	3.7	5.8	4.3	0
4.325	-2.85144	5.04888	8.35158	4.4	6.2	4	0
4.33	-2.77296	5.08158	8.45622	5.1	6.7	4.4	0
4.335	-2.77296	5.04888	8.38428	5.3	7.8	5.1	0
4.34	-2.8122	5.232	8.35158	6	8.6	5.1	0
4.345	-2.77296	5.19276	8.312341	7.1	9.1	5.1	0
4.35	-2.8122	5.16006	8.312341	7.9	9.3	4.6	0
4.355	-2.89068	5.120821	8.27964	7.6	9.2	4.3	0
4.36	-2.92338	5.120821	8.27964	8.1	9.5	3.7	0
4.365	-3.00186	5.120821	8.2404	8.5	8.9	3.6	0
4.37	-2.96262	5.19276	8.2404	9	8.8	3.5	0
4.375	-2.96262	5.19276	8.16846	9.4	8.3	3.2	0
4.38	-2.96262	5.232	8.2404	9.8	7.9	3	0
4.385	-2.92338	5.30394	8.207701	9.8	8.2	2.8	0
4.39	-2.89068	5.27124	8.16846	9.5	7.4	3	0
4.395	-2.89068	5.232	8.207701	9.1	7.2	3.3	0
4.4	-2.89068	5.30394	8.207701	8.7	7.4	3.2	0
4.405	-3.00186	5.30394	8.057281	8.8	7.5	2.6	0
4.41	-2.96262	5.34318	8.057281	8.8	7.6	2.1	0
4.415	-3.00186	5.27124	8.02458	8.1	6.8	2.3	0
4.42	-3.11304	5.30394	8.09652	7.9	5.8	2.7	0
4.425	-3.11304	5.30394	8.057281	7	5.1	2.5	0
4.43	-3.15228	5.37588	8.02458	6	4.4	2.8	0
4.435	-3.0738	5.30394	8.09652	5.5	3.5	2.9	0
4.44	-2.96262	5.27124	8.09652	4.6	2.3	3.2	0
4.445	-2.77296	5.30394	8.13576	4.4	1.7	3.7	0
4.45	-2.77296	5.30394	8.207701	3.7	1.7	3	0
4.455	-2.74026	5.30394	8.27964	3.9	1.9	2.8	0
4.46	-2.8122	5.27124	8.2404	4	2.2	2.5	0
4.465	-2.92338	5.27124	8.207701	3.7	2.6	2.5	0
4.47	-3.00186	5.19276	8.16846	3.7	3.4	2.6	0
4.475	-3.0411	5.27124	8.16846	4.2	3.5	2.9	0
4.48	-3.0411	5.30394	8.207701	4.3	3.3	2.3	0
4.485	-3.0738	5.30394	8.16846	4	3.1	3.4	0
4.49	-3.0738	5.27124	8.13576	3.9	2.9	3.7	0
4.495	-3.0738	5.34318	8.13576	4.6	2.3	3.8	0
4.5	-3.11304	5.34318	8.13576	4.6	2.1	4.4	0
4.505	-3.0738	5.30394	8.207701	4.4	1.8	5.1	0
4.51	-3.00186	5.232	8.2404	4.5	1.8	4.6	0
4.515	-3.00186	5.232	8.2404	5	1.7	4.9	0
4.52	-2.89068	5.30394	8.207701	5.3	1.8	5	0
4.525	-3.00186	5.34318	8.13576	5.8	2.1	5.1	0
4.53	-3.0411	5.30394	8.2404	6.2	2.2	5.3	0
4.535	-2.96262	5.30394	8.16846	7	2.2	5.3	0
4.54	-3.00186	5.34318	8.16846	7.1	2.8	4.9	0
4.545	-2.96262	5.41512	8.057281	7.4	2.9	4.9	0
4.55	-3.00186	5.34318	8.02458	7.8	2.8	5.4	0
4.555	-3.00186	5.45436	8.09652	7.4	2.5	5.1	0
4.56	-3.00186	5.45436	8.057281	7.2	2.8	5.3	0
4.565	-2.92338	5.41512	8.057281	6.8	2.3	5.3	0
4.57	-3.0411	5.37588	8.02458	7	2.1	5.3	0
4.575	-3.00186	5.41512	8.02458	7.2	1.6	5.5	0
4.58	-2.96262	5.37588	8.09652	7	1.6	4.9	0
4.585	-2.8122	5.45436	8.057281	7	1.4	5.6	0
4.59	-2.85144	5.37588	8.13576	7	0.9	5.3	0
4.595	-2.8122	5.41512	8.13576	7.3	1.3	5.3	0
4.6	-2.77296	5.37588	8.13576	7.9	1	5	0
4.605	-2.85144	5.37588	8.09652	8.1	1	4.6	0
4.61	-2.96262	5.37588	8.13576	8.2	1.1	4.7	0
4.615	-2.96262	5.41512	8.09652	8.4	1.1	4.4	0
4.62	-3.0411	5.34318	8.16846	8.8	1.4	4.6	0
4.625	-3.00186	5.41512	8.13576	9.6	2.1	5.1	0
4.63	-3.0411	5.41512	8.13576	10.2	1.9	5.1	0
4.635	-3.00186	5.487061	8.09652	11.2	1.7	5.3	0
4.64	-3.00186	5.45436	8.09652	12	2.5	5.6	0
4.645	-3.00186	5.45436	8.09652	12.8	2.9	6.3	0
4.65	-3.18498	5.41512	8.09652	13.2	3.7	6.7	0
4.655	-3.18498	5.487061	8.09652	14.2	4.1	7.6	0
4.66	-3.0411	5.37588	8.207701	15.3	4.2	8	0
4.665	-3.0411	5.37588	8.2404	15.8	4.6	8.6	0
4.67	-2.96262	5.37588	8.16846	16.2	5.8	9.4	0
4.675	-2.89068	5.41512	8.2404	17.2	6	9.8	0
4.68	-2.96262	5.41512	8.27964	18.5	6.8	10.3	0
4.685	-2.89068	5.487061	8.207701	20.5	8.4	10.5	0
4.69	-2.92338	5.45436	8.312341	22.5	9.2	11.2	0
4.695	-3.00186	5.45436	8.312341	24	9.8	11.2	0
4.7	-3.52506	5.04888	8.5347	25.9	10.5	11.1	0
4.705	-3.15228	5.08158	8.45622	28.4	6	11.2	0
4.71	-2.8122	5.19276	8.5674	31.2	3.4	12	0
4.715	-3.0411	5.37588	8.5347	34.2	5.6	12.8	0
4.72	-3.15228	5.487061	8.5674	37.3	7	13.2	0
4.725	-2.92338	5.37588	8.67858	39.8	7	13.8	0
4.73	-3.11304	5.487061	8.63934	43.8	7.5	14.2	0
4.735	-3.3354	5.34318	8.63934	47.7	7.9	14.4	0
4.74	-3.41388	5.41512	8.75052	52.1	8.7	15.4	0
4.745	-3.3354	5.34318	8.8617	57.8	9.1	16.5	0
4.75	-3.45312	5.30394	8.93364	62.9	8.8	17	0
4.755	-3.48582	5.30394	9.00558	67.6	8	17.2	0
4.76	-3.52506	5.37588	9.14946	73.7	6.8	17.5	0
4.765	-3.48582	5.16006	9.36528	80	5.8	18.4	0
4.77	-3.45312	5.04888	9.5157	87.4	4.9	19.3	0
4.775	-3.26346	5.04888	9.437221	94.4	4.2	20.5	0
4.78	-3.00186	5.120821	9.40452	101.5	4.2	21.9	0
4.785	-2.96262	5.27124	9.2214	108.3	5.6	22.8	0
4.79	-3.0411	5.27124	9.188701	115.7	6.6	24.2	0
4.795	-3.15228	5.30394	9.33258	122.5	6.9	25.2	0
4.8	-3.0738	5.16006	9.293341	129.6	7.1	26.8	0
4.805	-3.0738	5.120821	9.293341	140.9	8.5	28.4	0
4.81	-3.26346	5.34318	9.33258	151	10.5	30	0
4.815	-3.3027	5.232	9.14946	160.8	12.1	32.6	0
4.82	-3.3027	5.30394	8.93364	171	13.7	35.7	0
4.825	-3.3027	5.30394	8.82246	182.2	16.1	39.5	0
4.83	-3.41388	5.19276	8.82246	194.3	18.2	45.2	0
4.835	-3.45312	5.487061	8.63934	203.9	19.1	51	0
4.84	-3.22422	5.8206	8.45622	214.1	18.6	54.8	0
4.845	-2.96262	6.15414	8.312341	223.3	16.5	59.4	0
4.85	-2.8122	8.03112	9.14946	232.4	15.6	63.3	0
4.855	-2.70102	8.1096	8.96634	238.3	16	66	0
4.86	-2.92338	6.85392	7.62564	240.2	15.9	67.4	0
4.865	-2.43942	7.33134	7.11552	247.3	15.7	69.7	0
4.87	-1.87698	8.29272	7.11552	253.8	16.1	69.7	0
4.875	-1.98816	9.76422	7.18746	258.1	22	68.8	0
4.88	-2.62254	10.7583	6.9324	259.7	28.5	67.4	0
4.885	-3.48582	12.67452	8.16846	257.8	30	65.8	0
4.89	-3.63624	14.26374	8.42352	251.1	31.7	61	0
4.895	-3.78666	12.56988	7.5537	236.8	36.4	57.4	0
4.9	-3.48582	10.79754	6.677341	224	31.4	59.2	0
4.905	-3.0411	12.34752	6.78852	212.7	29	57.5	0
4.91	-2.0601	13.78632	7.076281	202.2	29.4	53.1	0
4.915	-2.96262	13.41354	7.076281	183.3	39.8	46.4	0
4.92	-2.70102	12.71376	7.15476	169.1	47.1	44.6	0
4.925	-3.37464	9.692281	8.02458	150.9	54.1	41.6	0
4.93	-3.97632	8.142301	9.40452	131.3	62.5	35.5	0
4.935	-4.87884	5.34318	9.80346	109.9	69.7	29.8	0
4.94	-6.00372	2.39364	9.875401	82.8	71.1	26.3	0
4.945	-6.97818	0.7717201	9.875401	62.8	64.3	28.2	0
4.95	-7.390201	-0.25506	9.91464	44.8	54.3	31	0
4.955	-7.76952	-0.8829001	10.38552	27	43.1	34.1	0
4.96	-8.03112	-1.36032	11.29458	9.9	29.5	35.9	0
4.965	-8.1096	-0.95484	12.20364	-9	15.8	35.8	0
4.97	-8.1096	-0.40548	12.8184	-29.7	3.6	34.4	0
4.975	-8.331961	1.02678	12.89034	-57.1	-10.2	28.7	0
4.98	-8.41044	1.7658	13.21734	-81.2	-21.3	22.4	0
4.985	-8.07036	2.13204	13.1454	-105.2	-28.5	12.3	0
4.99	-7.73028	1.54344	12.34752	-129.7	-31.9	0.5	0
4.995	-7.31826	0.95484	11.29458	-151.2	-34.4	-8.8	0
5	-6.867	0.73248	10.27434	-173.4	-36	-18.6	0
5.005	-6.64464	0.9156	9.5484	-187.1	-36.4	-24.2	0
5.01	-6.26532	1.43226	9.07752	-198.7	-37.2	-29.2	0
5.015	-6.04296	1.83774	8.5347	-209.3	-38.5	-32.2	0
5.02	-5.78136	1.91622	8.02458	-220.1	-39.8	-33.7	0
5.025	-5.3628	1.98816	7.5537	-231.4	-40.7	-34.9	0
5.03	-4.87884	2.09934	7.2594	-238	-41	-34.6	0
5.035	-4.49952	2.17128	6.899701	-241.9	-40.2	-33.4	0
5.04	-4.12674	2.46558	6.677341	-244.9	-38.8	-32.1	0
5.045	-3.8259	2.57676	6.2784	-246.3	-36	-31.7	0
5.05	-3.52506	2.616	5.99064	-246.6	-31.1	-31	0
5.055	-3.3354	2.3217	5.40858	-245	-25.2	-31.1	0
5.06	-3.22422	2.0274	5.04234	-241.2	-18.9	-31.7	0
5.065	-3.3354	2.13204	4.79382	-234.4	-12.4	-32.1	0
5.07	-3.63624	2.50482	4.6107	-225.9	-6.3	-33.7	0
5.075	-4.0875	3.02148	4.53876	-215.4	-0.9	-35.5	0
5.08	-4.76766	4.01556	4.82652	-204.6	3.2	-37.5	0
5.085	-5.48052	5.34318	5.08158	-191.8	6.4	-43	0
5.09	-6.04296	6.48768	5.2647	-182.7	7.1	-50.1	0
5.095	-6.526921	7.33134	5.36934	-175.2	4.9	-59.8	0
5.1	-6.82776	7.848001	5.15352	-167.9	1.4	-70.5	0
5.105	-6.605401	8.21424	5.04234	-159.2	-3.8	-82.8	0
5.11	-5.89254	8.6982	5.04234	-148.3	-9.9	-96.2	0
5.115	-4.61724	9.214861	5.120821	-138.5	-13.7	-106.7	0
5.12	-3.3354	9.692281	5.15352	-129	-13.9	-115.9	0
5.125	-2.289	10.20894	5.2647	-119.9	-10.6	-123.6	0
5.13	-1.57614	11.13108	5.591701	-111	-5.1	-129.7	0
5.135	-1.19682	12.08592	5.77482	-103.3	1.3	-133.5	0
5.14	-0.9352201	12.93612	5.87946	-97.4	7.8	-136.8	0
5.145	-0.8632801	13.78632	5.80752	-92.8	13.5	-139.3	0
5.15	-0.8959801	14.1918	5.591701	-90	15.4	-138.4	0
5.155	-0.8632801	14.33568	5.120821	-87.9	13.7	-135	0
5.16	-0.44472	14.37492	4.75458	-85.2	10.7	-130.4	0
5.165	0	14.26374	4.35564	-81.7	5.6	-123.4	0
5.17	0.5232	14.15256	3.9567	-76.2	0.3	-112.4	0
5.175	0.8959801	14.00214	3.55776	-70.5	-3.5	-102.4	0
5.18	1.15758	13.85826	3.41388	-64.3	-6.3	-92.7	0
5.185	1.15758	14.00214	3.23076	-57.9	-7.3	-82.4	0
5.19	0.71286	14.15256	3.0084	-52.6	-7.2	-73.2	0
5.195	0.11118	13.96944	2.6814	-48.3	-7.5	-64.8	0
5.2	-0.2943	13.45278	2.24976	-44.1	-8.9	-57.6	0
5.205	-0.71286	12.82494	1.70694	-37.1	-12.2	-50.9	0
5.21	-1.0464	12.38022	1.19682	-30.2	-15.2	-45.7	0
5.215	-1.38648	12.08592	0.72594	-21.2	-17.8	-42.6	0
5.22	-9.3849	19.49574	2.21052	-10	-20.7	-38.9	0
5.225	-11.60196	18.8679	4.17252	3.7	-69.6	-5.6	0
5.23	1.38648	12.4914	-1.19682	-11.4	-153	26.2	0
5.235	3.8259	19.79004	3.0084	-5.6	-157.5	30.4	0
5.24	6.94548	27.86694	7.76952	5.9	-152.7	30.3	0
5.245	11.1834	23.36742	5.48052	-11.4	-122	9.2	0
5.25	8.48238	17.32446	1.3407	-30.1	-64.1	-12	0
5.255	3.45312	19.82928	-0.94176	-28.6	-18.1	-3.7	0
5.26	3.67548	24.17838	-0.9744601	-14.3	-17.5	14.5	0
5.265	3.00186	23.70096	-1.0137	-10	-15.1	25.6	0
5.27	-2.0601	18.02424	0.7978801	-10.3	-10	24	0
5.275	-4.72842	11.38614	4.21176	-22	-15.6	10.4	0
5.28	-3.22422	7.076281	8.16846	-32.3	-25.4	-5.3	0
5.285	-1.19682	1.1772	10.05852	-38	-23.5	-10.4	0
5.29	-0.56244	1.83774	11.8374	-31.1	-22.1	-4.9	0
5.295	-0.8240401	3.86514	11.43846	-23.1	-19.3	1.5	0
5.3	-2.47212	4.12674	9.692281	-20.6	-13.6	3.7	0
5.305	-4.20522	5.08158	8.27964	-17.7	-11	4.9	0
5.31	-4.578001	6.29802	7.69758	-14.3	-10.1	5.7	0
5.315	-4.27716	6.00372	7.73028	-14.5	-10.5	6	0
5.32	-3.71472	5.41512	8.27964	-14.8	-11.2	5.8	0
5.325	-3.00186	5.08158	8.5674	-13.9	-12.3	6.7	0
5.33	-2.89068	4.82652	8.38428	-12.5	-11.6	7.4	0
5.335	-2.85144	4.82652	8.42352	-10.9	-10.1	7.4	0
5.34	-2.47212	5.19276	8.495461	-8.1	-8.8	7.2	0
5.345	-2.24976	5.34318	8.5674	-6.6	-7.7	6.3	0
5.35	-2.36094	5.34318	8.495461	-5.3	-6.2	6	0
5.355	-2.47212	5.37588	8.42352	-4.6	-5.2	5.5	0
5.36	-2.13858	5.45436	8.35158	-3.5	-4.1	4.4	0
5.365	-1.94892	5.45436	8.45622	-2.8	-3.2	3.7	0
5.37	-2.13858	5.34318	8.38428	-1.9	-1.9	2.5	0
5.375	-2.43942	5.27124	8.42352	-0.8	-0.9	1.1	0
5.38	-2.62254	5.19276	8.38428	-0.3	-0.3	0.2	0
5.385	-2.74026	5.16006	8.27964	0	0.5	-0.2	0
5.39	-2.8122	5.30394	8.2404	0.6	0.8	-0.7	0
5.395	-2.74026	5.37588	8.207701	0.6	1.1	-0.7	0
5.4	-2.74026	5.5263	8.13576	0.2	1.2	-0.7	0
5.405	-2.8122	5.45436	8.13576	0	0.9	-1.1	0
5.41	-2.89068	5.487061	8.09652	-1.1	0.9	-1.6	0
5.415	-2.92338	5.487061	8.02458	-2.1	0.7	-1.6	0
5.42	-2.92338	5.41512	8.09652	-2.8	-0.5	-1.5	0
5.425	-2.8122	5.34318	8.13576	-4.1	-0.8	-1.1	0
5.43	-2.77296	5.27124	8.16846	-5.2	-0.7	-1.6	0
5.435	-2.70102	5.27124	8.16846	-4.8	-1	-1	0
5.44	-2.77296	5.120821	8.2404	-4.9	-1.4	-0.8	0
5.445	-2.74026	5.08158	8.27964	-5	-1.3	-1.1	0
5.45	-2.70102	5.08158	8.312341	-4.8	-0.8	-1.2	0
5.455	-2.77296	5.120821	8.35158	-4.6	-1.1	-1.3	0
5.46	-2.92338	5.16006	8.2404	-4.8	-0.8	-1.2	0
5.465	-2.85144	5.19276	8.207701	-4.6	-0.7	-1.7	0
5.47	-2.89068	5.19276	8.16846	-4.6	-0.3	-1.8	0
5.475	-2.89068	5.27124	8.13576	-4.9	-0.7	-0.9	0
5.48	-2.89068	5.232	8.13576	-5.1	-0.7	-1.4	0
5.485	-2.89068	5.19276	8.207701	-5.4	-0.7	-1.4	0
5.49	-2.92338	5.19276	8.2404	-5.2	-0.9	-1.8	0
5.495	-2.92338	5.19276	8.27964	-5.7	-1.1	-1.4	0
5.5	-2.85144	5.120821	8.38428	-6	-0.9	-1.4	0
5.505	-2.8122	5.00964	8.38428	-5.4	-0.9	-1.4	0
5.51	-2.74026	5.04888	8.42352	-5.1	-0.9	-0.9	0
5.515	-2.77296	5.08158	8.35158	-4.9	-0.9	-1.3	0
5.52	-2.77296	5.04888	8.38428	-4.4	-0.2	-0.7	0
5.525	-2.74026	5.16006	8.312341	-4.5	0.4	-0.7	0
5.53	-2.74026	5.19276	8.35158	-4.5	0.1	-0.2	0
5.535	-2.74026	5.19276	8.27964	-4.4	0.4	0.4	0
5.54	-2.66178	5.16006	8.35158	-4.8	0.7	0.5	0
5.545	-2.66178	5.08158	8.38428	-5.3	1	0.9	0
5.55	-2.74026	5.08158	8.42352	-5.1	1.1	0.8	0
5.555	-2.70102	5.08158	8.35158	-4.6	1.8	1.2	0
5.56	-2.77296	5.04888	8.312341	-4.4	1.8	1.1	0
5.565	-2.8122	5.08158	8.312341	-4.2	2	0.9	0
5.57	-2.85144	5.00964	8.42352	-3.4	1.9	0.8	0
5.575	-2.85144	5.04888	8.38428	-2.5	1.6	0.9	0
5.58	-2.89068	5.00964	8.35158	-1.6	1.5	1.6	0
5.585	-2.8122	5.08158	8.35158	-0.8	1.2	1.4	0
5.59	-2.74026	5.00964	8.38428	-0.4	1.4	1.4	0
5.595	-2.70102	5.04888	8.35158	-0.2	1.3	1.4	0
5.6	-2.74026	5.00964	8.45622	0.8	1.2	1.2	0
5.605	-2.62254	5.00964	8.38428	0.9	1.3	1.1	0
5.61	-2.74026	5.08158	8.42352	1.8	0.9	1.1	0
5.615	-2.77296	5.16006	8.38428	2.1	1.2	1.4	0
5.62	-2.8122	5.08158	8.38428	2.3	1.5	1.1	0
5.625	-2.89068	5.08158	8.35158	2.5	1.6	1.1	0
5.63	-2.89068	5.08158	8.27964	2.8	1	0.9	0
5.635	-2.85144	5.04888	8.312341	2.8	0.9	1.1	0
5.64	-2.89068	5.08158	8.312341	2.8	0.5	1.5	0
5.645	-2.89068	5.19276	8.27964	3.1	0.2	1.8	0
5.65	-2.96262	5.08158	8.35158	2.8	0.6	1.8	0
5.655	-2.89068	5.120821	8.27964	2.6	0.4	2	0
5.66	-2.85144	5.232	8.207701	2.1	0.1	2.3	0
5.665	-2.8122	5.27124	8.2404	1.6	0	3	0
5.67	-2.85144	5.232	8.2404	0.7	0	2.8	0
5.675	-2.77296	5.16006	8.2404	0.7	0	3.2	0
5.68	-2.77296	5.19276	8.27964	0.5	-0.3	2.7	0
5.685	-2.77296	5.232	8.27964	0.2	-0.9	2.7	0
5.69	-2.77296	5.19276	8.27964	0.3	-1.2	2.9	0
5.695	-2.8122	5.19276	8.27964	-0.2	-1.1	3	0
5.7	-2.74026	5.19276	8.27964	-0.7	-1.5	3.4	0
5.705	-2.62254	5.232	8.312341	-0.6	-1.5	3	0
5.71	-2.5506	5.19276	8.312341	-0.4	-1.2	2.8	0
5.715	-2.5506	5.16006	8.35158	-0.4	-1.1	1.9	0
5.72	-2.58984	5.16006	8.38428	0.4	-0.9	1.4	0
5.725	-2.70102	5.08158	8.35158	0.9	-0.5	1.2	0
5.73	-2.70102	5.08158	8.35158	1.2	-0.1	1	0
5.735	-2.74026	5.120821	8.35158	0.9	0.4	0.6	0
5.74	-2.85144	5.08158	8.35158	1.5	0.4	0.5	0
5.745	-2.8122	5.120821	8.27964	1.7	0.2	0.7	0
5.75	-2.77296	5.16006	8.27964	1.6	0	0.9	0
5.755	-2.74026	5.19276	8.27964	1.8	-0.3	1.1	0
5.76	-2.77296	5.16006	8.2404	1.4	-0.4	1.3	0
5.765	-2.74026	5.16006	8.207701	1	-0.4	0.8	0
5.77	-2.77296	5.16006	8.27964	0.9	-0.4	0.8	0
5.775	-2.8122	5.16006	8.27964	1.2	-0.7	0.5	0
5.78	-2.8122	5.120821	8.16846	1.1	-0.7	0.4	0
5.785	-2.74026	5.120821	8.27964	1.4	-1.1	0.8	0
5.79	-2.85144	5.16006	8.27964	1.2	-0.9	0.4	0
5.795	-2.85144	5.16006	8.27964	1	-1.2	0.4	0
5.8	-2.8122	5.16006	8.27964	1	-1.4	0.3	0
5.805	-2.74026	5.120821	8.27964	1.1	-1.4	0.7	0
5.81	-2.77296	5.120821	8.2404	1.4	-1.4	0.8	0
5.815	-2.77296	5.16006	8.27964	1.4	-1.6	0.1	0
5.82	-2.77296	5.120821	8.312341	1.4	-1.4	0.7	0
5.825	-2.74026	5.120821	8.2404	1	-1.2	0.3	0
5.83	-2.74026	5.08158	8.312341	1.5	-1.6	0.4	0
5.835	-2.70102	5.120821	8.27964	1.9	-1.6	0.7	0
5.84	-2.70102	5.16006	8.42352	1.7	-1.4	1.2	0
5.845	-2.70102	5.08158	8.312341	1.9	-1.2	1.4	0
5.85	-2.74026	5.08158	8.35158	2	-1	0.9	0
5.855	-2.77296	5.04888	8.35158	2.3	-0.6	1.4	0
5.86	-2.85144	5.08158	8.35158	3	-0.2	1.3	0
5.865	-2.8122	5.120821	8.2404	2.8	-0.1	1.1	0
5.87	-2.70102	5.16006	8.2404	3	-0.4	1.4	0
5.875	-2.70102	5.16006	8.27964	2.5	-0.4	1.5	0
5.88	-2.77296	5.08158	8.27964	2.8	-0.2	1.8	0
5.885	-2.77296	5.19276	8.312341	2.8	-0.2	1.5	0
5.89	-2.77296	5.19276	8.312341	2.9	-0.5	1.8	0
5.895	-2.70102	5.19276	8.312341	3	-0.4	1.8	0
5.9	-2.74026	5.16006	8.35158	2.8	-0.7	2.4	0
5.905	-2.74026	5.04888	8.27964	2.9	-0.2	2.5	0
5.91	-2.74026	5.08158	8.38428	4.2	0.4	3	0
5.915	-2.74026	5.120821	8.38428	5.7	0.9	3.5	0
5.92	-2.70102	5.16006	8.42352	7	1.4	3.5	1
5.925	-2.66178	5.232	8.35158	7.4	1.4	3.1	1
5.93	-2.70102	5.30394	8.38428	7.9	2	3.1	1
5.935	-2.74026	5.30394	8.312341	8.4	2.1	3	1
5.94	-2.74026	5.27124	8.42352	9	2.6	2.8	1
5.945	-2.8122	5.232	8.35158	9.5	3	1.9	1
5.95	-2.96262	5.34318	8.27964	9.3	2.8	2.1	1
5.955	-2.92338	5.232	8.35158	9.3	2.3	2.3	1
5.96	-2.89068	5.19276	8.38428	9.8	2.1	2.3	1
5.965	-2.92338	5.120821	8.312341	10.7	2.4	3.5	1
5.97	-2.96262	5.08158	8.38428	11.5	2.7	3.6	1
5.975	-3.00186	5.08158	8.5674	12.9	3.2	4.3	1
5.98	-2.8122	5.08158	8.63934	15	3.9	5.1	1
5.985	-2.77296	5.16006	8.606641	17	4.7	5.6	1
5.99	-2.66178	5.120821	8.63934	19.2	5.3	6	1
5.995	-2.62254	5.120821	8.711281	21.2	5.9	6	1
6	-2.70102	5.232	8.67858	24.1	7.4	6.3	1
6.005	-2.74026	5.16006	8.63934	26.7	8.6	6.5	1
6.01	-2.66178	5.120821	8.78322	29.3	10	7.8	1
6.015	-2.8122	5.00964	8.96634	31.9	12.8	9.4	1
6.02	-2.96262	4.86576	9.00558	34.6	16.4	10.9	1
6.025	-2.77296	4.78728	9.2214	37.7	18.9	11.7	1
6.03	-3.52506	4.56492	9.5484	41.1	19.3	12.7	1
6.035	-3.8259	4.30986	9.33258	46.3	12.9	13.2	1
6.04	-2.96262	4.82652	9.36528	53.1	6.5	14.5	1
6.045	-3.11304	4.86576	9.437221	57.4	9.2	16.6	1
6.05	-3.41388	5.232	9.2214	62.3	10.7	18.9	1
6.055	-3.71472	5.19276	9.188701	67.1	9.3	20.2	1
6.06	-3.45312	5.00964	9.260641	72.7	5.3	21.8	1
6.065	-3.11304	5.08158	9.36528	77.6	3	23.2	1
6.07	-3.18498	4.9704	9.437221	82.7	4.1	24.6	1
6.075	-3.3354	5.04888	9.62034	87.8	5.7	26.9	1
6.08	-3.22422	5.04888	9.587641	93.4	4.9	29.6	1
6.085	-3.22422	4.86576	9.33258	99.6	3.5	32.1	1
6.09	-3.26346	5.04888	9.36528	105.4	3.1	34.1	1
6.095	-3.00186	4.9704	9.260641	112.4	2.3	36.3	1
6.1	-2.74026	5.232	9.110221	119	2.8	38	1
6.105	-2.70102	5.56554	8.8617	125.3	4.4	40.2	1
6.11	-2.66178	5.56554	8.82246	132.9	6.3	41.7	1
6.115	-2.66178	5.78136	8.82246	137.7	7.9	42.9	1
6.12	-2.62254	5.78136	8.63934	143.7	8.9	44.2	1
6.125	-2.51136	6.114901	8.606641	150.7	10	45.9	1
6.13	-2.77296	6.3765	8.711281	156.8	11.7	47.1	1
6.135	-3.15228	7.18746	9.40452	162.1	12.8	50.1	1
6.14	-2.96262	6.85392	9.14946	164.1	10.9	53.7	1
6.145	-2.85144	5.74866	8.02458	165.8	9.8	55.4	1
6.15	-2.77296	6.44844	7.481761	170.3	9.7	57.3	1
6.155	-2.70102	7.73682	7.44252	174.4	10	58.7	1
6.16	-2.92338	7.998421	7.298641	172.8	11	58.1	1
6.165	-3.18498	7.808761	7.18746	167.9	9.9	57	1
6.17	-3.45312	8.51508	6.86046	161.1	3.1	56	1
6.175	-3.5643	9.875401	7.18746	154.9	-5.5	53.7	1
6.18	-2.70102	11.53656	8.312341	144.8	-12.2	46.6	1
6.185	-1.90968	9.2868	7.11552	130.5	-17.2	37	1
6.19	-2.77296	6.33726	6.422281	115.8	-21.6	32.9	1
6.195	-3.45312	5.34318	7.880701	103.9	-29	28	1
6.2	-3.78666	5.120821	9.437221	91.9	-32.8	19.1	1
6.205	-4.46682	2.616	10.1697	75.6	-34.8	8.8	1
6.21	-4.80036	0.25506	10.5294	57.9	-36.6	-0.1	1
6.215	-4.8396	-0.9940801	10.64058	40.7	-39.1	-7.7	1
6.22	-4.99002	-1.87698	11.11146	26.3	-41.3	-14.9	1
6.225	-5.21892	-2.21052	11.47116	12.3	-42	-21.3	1
6.23	-5.3301	-1.72656	11.98128	-6.7	-42.7	-29	1
6.235	-5.51322	-0.36624	12.56334	-22.6	-43.6	-34	1
6.24	-5.89254	0.43818	13.40046	-42.2	-45.4	-40.4	1
6.245	-6.00372	0.8436601	13.32852	-62.6	-47	-47.3	1
6.25	-5.814061	0.9156	12.77916	-83.1	-48.3	-53.6	1
6.255	-5.48052	1.02678	11.90934	-106.1	-49.9	-61.5	1
6.26	-5.21892	0.9940801	11.00028	-122	-51.1	-66.3	1
6.265	-4.99002	0.95484	9.986581	-135.4	-52.6	-70.6	1
6.27	-4.80036	0.9156	9.00558	-145.8	-54.2	-74.2	1
6.275	-4.68918	1.06602	8.207701	-152.8	-55.6	-75.7	1
6.28	-4.578001	1.13796	7.5537	-156.7	-57.6	-76.9	1
6.285	-4.3491	1.4715	7.004341	-157.2	-59.1	-77.2	1
6.29	-4.3164	1.7658	6.572701	-155.3	-60.6	-77.8	1
6.295	-4.0875	1.91622	6.10182	-152.6	-61.1	-78.2	1
6.3	-4.16598	2.09934	5.99064	-148.1	-61.4	-79.5	1
6.305	-4.3164	2.75988	6.023341	-139.2	-61.2	-81	1
6.31	-4.53876	3.68202	6.38958	-131.4	-61.3	-82.1	1
6.315	-4.87884	5.00964	6.71658	-125.2	-61.2	-84.9	1
6.32	-5.21892	6.3765	6.97164	-121.4	-60.6	-87.7	1
6.325	-5.40204	7.18746	6.71658	-119.9	-60.8	-92.1	1
6.33	-5.48052	7.481761	6.10182	-119.4	-61.5	-97.4	1
6.335	-5.44128	7.403281	5.120821	-117.3	-62.6	-102.5	1
6.34	-5.44128	6.92586	4.21176	-109.2	-64.4	-110.1	1
6.345	-5.29086	6.9978	3.51852	-98.3	-65.8	-116.2	1
6.35	-5.29086	7.59294	3.23076	-84.2	-66.7	-123.2	1
6.355	-5.29086	8.4039	3.23076	-69.7	-67	-131.1	1
6.36	-5.14044	9.247561	3.3027	-56.6	-65.8	-139.8	1
6.365	-4.95078	9.83616	3.48582	-43.1	-64.3	-149.4	1
6.37	-4.49952	10.28088	3.6297	-33.6	-62	-156	1
6.375	-3.86514	10.79754	3.91746	-25.1	-59.8	-161.1	1
6.38	-3.37464	11.38614	4.02864	-18	-58	-163.3	1
6.385	-2.85144	11.79162	3.84552	-12.1	-57.6	-164	1
6.39	-2.36094	11.97474	3.55776	-6.2	-59	-160.7	1
6.395	-1.64808	11.94204	3.15882	-2.2	-61.5	-154.2	1
6.4	-1.0464	11.64774	2.72064	2.5	-64.4	-144.9	1
6.405	-0.18312	11.35344	2.24976	8.4	-67.6	-134	1
6.41	3.52506	21.63432	6.86046	16.5	-69.7	-122.2	1
6.415	0.14388	26.31696	11.94858	26.1	-60.1	-119.2	1
6.42	-0.71286	12.1971	3.77358	-10.9	-40.3	-117.6	1
6.425	0.8959801	15.21858	1.62846	-29.1	-45.5	-96.1	1
6.43	2.0274	20.82336	3.3354	-20.7	-46.4	-75.8	1
6.435	2.47212	12.64182	1.77888	-10.7	-48.2	-55.1	1
6.44	2.09934	19.64616	-2.13858	-7.2	-46.3	-36.6	1
6.445	-1.38648	23.70096	1.95546	9.1	-35.9	-23.1	1
6.45	0.7455601	18.8679	0.39894	-0.7	-33.6	-16.5	1
6.455	1.49766	19.4238	-0.7586401	-6.5	-26.8	-13	1
6.46	-0.44472	17.76264	1.3407	-3.7	-17.2	-4.7	1
6.465	-4.23792	10.61442	5.2974	-13.3	-9.1	1.1	1
6.47	-4.53876	7.848001	7.44252	-27	-16.1	-1.9	1
6.475	-3.48582	1.24914	8.63934	-41.4	-21.9	-4.9	1
6.48	-2.0601	2.46558	10.2024	-36.4	-23.9	-1.1	1
6.485	-1.308	4.27062	10.38552	-30.8	-23.8	5	1
6.49	-2.21052	4.75458	8.82246	-30	-18.9	7.7	1
6.495	-3.26346	5.97102	7.952641	-27.7	-16.2	7.7	1
6.5	-3.3354	6.9651	7.952641	-24.2	-15.8	6.1	1
6.505	-2.5506	6.186841	8.38428	-22.6	-15.5	3.6	1
6.51	-1.98816	5.34318	8.8617	-21.1	-14.2	1.4	1
6.515	-2.17128	4.9377	8.96634	-18.2	-12.3	0.2	1
6.52	-2.40018	5.120821	8.78322	-16	-10	-0.4	1
6.525	-2.47212	5.59824	8.42352	-13.5	-8.2	-0.6	1
6.53	-2.77296	5.70942	8.312341	-11.6	-6.5	-2	1
6.535	-2.77296	5.30394	8.35158	-10.7	-5	-2.4	1
6.54	-2.66178	5.08158	8.606641	-9.8	-4.2	-2.5	1
6.545	-2.66178	5.00964	8.5347	-7.4	-2.8	-2.5	1
6.55	-2.92338	5.16006	8.45622	-5.8	-1.7	-2.4	1
6.555	-3.0411	5.19276	8.35158	-4.6	-1.1	-2.5	1
6.56	-3.00186	5.19276	8.312341	-3.7	-0.8	-1.8	1
6.565	-3.0411	5.232	8.312341	-3.6	-0.8	-1.3	1
6.57	-2.92338	5.232	8.2404	-3.2	-1.2	-0.8	1
6.575	-2.70102	5.30394	8.2404	-3	-1.4	-0.4	1
6.58	-2.62254	5.37588	8.2404	-2.9	-1.4	-0.6	1
6.585	-2.58984	5.37588	8.207701	-2.5	-2	-0.4	1
6.59	-2.66178	5.30394	8.2404	-2.6	-1.8	-1.4	1
6.595	-2.5506	5.232	8.38428	-3.5	-1.7	-1.5	1
6.6	-2.43942	5.16006	8.38428	-3.7	-1.6	-0.9	1
6.605	-2.21052	5.120821	8.42352	-3.1	-1.2	-1.8	1
6.61	-2.24976	5.16006	8.42352	-2.5	-0.8	-1.6	1
6.615	-2.40018	5.00964	8.42352	-1.9	-0.2	-2.2	1
6.62	-2.58984	4.9704	8.42352	-1.2	0.2	-2.8	1
6.625	-2.66178	5.00964	8.5347	-0.8	0.6	-3.2	1
6.63	-2.70102	5.08158	8.42352	0.3	1.6	-3.3	1
6.635	-2.8122	5.04888	8.42352	0.9	1.8	-3	1
6.64	-2.92338	5.04888	8.38428	1.2	2.4	-2.8	1
6.645	-3.00186	5.120821	8.2404	1	2.8	-2.1	1
6.65	-3.00186	5.19276	8.207701	1	2	-1.4	1
6.655	-2.92338	5.27124	8.16846	0.7	1	-1.1	1
6.66	-2.85144	5.34318	8.2404	-0.4	0.7	-1.1	1
6.665	-2.85144	5.34318	8.13576	-1.3	0.1	-0.8	1
6.67	-2.89068	5.27124	8.16846	-2.2	-0.4	0.2	1
6.675	-2.8122	5.232	8.207701	-2.8	-1.5	0.1	1
6.68	-2.77296	5.34318	8.207701	-3.2	-2.1	0.9	1
6.685	-2.8122	5.19276	8.2404	-3.4	-2.7	1.1	1
6.69	-2.8122	5.16006	8.27964	-3.9	-3.1	1.3	1
6.695	-2.8122	5.120821	8.27964	-4.4	-3.3	2	1
6.7	-2.77296	5.16006	8.35158	-4.1	-3.3	1.8	1
6.705	-2.70102	5.16006	8.38428	-3.6	-3.5	1.9	1
6.71	-2.58984	5.120821	8.42352	-2.8	-3.7	1.9	1
6.715	-2.47212	5.16006	8.38428	-2.7	-2.9	1.8	1
6.72	-2.40018	5.120821	8.45622	-2.2	-2.4	1.2	1
6.725	-2.40018	5.120821	8.45622	-1.4	-1.8	1.2	1
6.73	-2.43942	5.16006	8.42352	-0.4	-0.7	1	1
6.735	-2.5506	5.120821	8.45622	-0.1	-0.3	0.2	1
6.74	-2.62254	5.120821	8.5347	1.1	0.4	0.7	1
6.745	-2.70102	5.08158	8.45622	2.3	0.8	0.8	1
6.75	-2.77296	5.120821	8.42352	2.5	1.1	0.7	1
6.755	-2.77296	5.120821	8.42352	3.2	1.4	0.8	1
6.76	-2.77296	5.19276	8.495461	3.7	1.5	1.3	1
6.765	-2.74026	5.08158	8.495461	4.4	2	1.5	1
6.77	-2.74026	5.120821	8.45622	5	2.6	1.8	1
6.775	-2.77296	5.16006	8.42352	5.4	2.8	2.5	1
6.78	-2.74026	5.16006	8.42352	6.3	2.7	2.5	1
6.785	-2.8122	5.16006	8.38428	6.5	2.8	2.7	1
6.79	-2.74026	5.08158	8.42352	6.9	3	2.8	1
6.795	-2.85144	5.120821	8.35158	7	3.1	3	1
6.8	-2.85144	5.19276	8.312341	8.1	2.9	3.7	1
6.805	-2.8122	5.08158	8.35158	8.1	2.7	3.9	1
6.81	-2.74026	5.120821	8.38428	8.3	3	3.7	1
6.815	-2.74026	5.19276	8.27964	9.2	2.7	3.8	1
6.82	-2.74026	5.34318	8.27964	8.7	2.3	4.1	1
6.825	-2.66178	5.34318	8.2404	8.5	2.1	4.6	1
6.83	-2.66178	5.30394	8.35158	8.7	2.1	5	1
6.835	-2.66178	5.34318	8.35158	8.7	1.9	5.1	1
6.84	-2.70102	5.19276	8.42352	8.9	2.1	4.6	1
6.845	-2.70102	5.27124	8.35158	9.3	1.7	4.6	1
6.85	-2.66178	5.30394	8.312341	9.8	1.8	5.5	1
6.855	-2.58984	5.30394	8.312341	10.5	2	5.6	1
6.86	-2.62254	5.34318	8.35158	10.5	2	5.3	1
6.865	-2.66178	5.41512	8.38428	10.9	2.2	5.4	1
6.87	-2.62254	5.37588	8.45622	11.7	2.4	5.6	1
6.875	-2.74026	5.30394	8.495461	12.8	3	6.1	1
6.88	-2.89068	5.37588	8.495461	14.2	3.1	6.3	1
6.885	-2.85144	5.34318	8.5347	15.9	3	6	1
6.89	-2.8122	5.232	8.75052	17.3	3.2	6.6	1
6.895	-2.89068	4.9704	9.00558	19.1	3.2	7.3	1
6.9	-2.77296	4.9704	9.00558	22.5	1.8	7.1	1
6.905	-2.58984	4.78728	9.40452	25.6	0.4	6.8	1
6.91	-2.8122	4.30986	9.659581	31.7	2.5	9.5	1
6.915	-3.60354	4.6434	9.5484	37.8	5.6	12.8	1
6.92	-3.52506	5.00964	9.260641	45.2	3.1	14.3	1
6.925	-2.96262	5.00964	9.40452	51.3	1.4	16.3	1
6.93	-3.3027	4.86576	9.33258	56.4	1.6	18.5	1
6.935	-3.67548	5.00964	9.33258	63.1	1.7	21.7	1
6.94	-3.60354	5.08158	9.33258	67.7	0.4	24.1	1
6.945	-3.22422	5.34318	9.47646	72.1	-1.6	26.7	1
6.95	-3.22422	5.45436	9.5484	75.9	-3.1	28.9	1
6.955	-3.52506	5.00964	9.40452	78.4	-3.6	31.2	1
6.96	-3.71472	4.9704	9.260641	81.9	-4.6	33.3	1
6.965	-3.37464	5.08158	9.110221	86	-6.6	34.5	1
6.97	-2.96262	5.37588	8.894401	89.3	-9.4	36.1	1
6.975	-2.66178	5.67672	8.63934	92.4	-10.9	36.9	1
6.98	-2.58984	5.70942	8.5347	94.7	-11.4	37.8	1
6.985	-2.58984	5.8206	8.45622	97.3	-11.7	38.2	1
6.99	-2.66178	5.93178	8.63934	99.6	-11.4	39.4	1
6.995	-2.8122	5.93178	8.45622	102.3	-11.4	41.4	1
7	-2.92338	5.85984	8.35158	104.8	-12.8	42.7	1
7.005	-2.92338	6.114901	8.2404	107.1	-14.1	43.5	1
7.01	-2.96262	6.409201	8.2404	108.5	-16.3	44.3	1
7.015	-3.00186	6.3765	7.985341	108.5	-19.3	45	1
7.02	-3.22422	6.63156	7.952641	108.5	-23	44.1	1
7.025	-2.8122	7.03704	8.16846	107.2	-26.9	42.3	1
7.03	-3.00186	6.89316	7.952641	104.6	-30.9	39.7	1
7.035	-3.97632	7.03704	7.880701	102.8	-35.6	37.9	1
7.04	-4.23792	6.85392	7.586401	99.5	-45	37.3	1
7.045	-4.12674	6.409201	7.403281	95.9	-56.1	34.6	1
7.05	-3.78666	6.409201	7.51446	92.4	-68.2	30.8	1
7.055	-3.48582	6.29802	7.808761	87.7	-80.9	26.3	1
7.06	-3.0738	5.120821	8.13576	79.8	-87	21.4	1
7.065	-3.0411	4.46028	8.16846	73.1	-88.9	14.2	1
7.07	-3.60354	3.72126	8.02458	65.5	-86.9	5.6	1
7.075	-4.3491	3.16536	7.808761	59.7	-82.3	-3.9	1
7.08	-5.17968	2.87106	7.62564	52.7	-77	-17.6	1
7.085	-5.63094	2.75988	7.76952	47.1	-73.5	-29.5	1
7.09	-6.41574	2.28246	7.37058	41	-70.7	-42.5	1
7.095	-6.97818	2.13204	7.15476	35.7	-69.8	-55.3	1
7.1	-6.605401	3.16536	7.586401	31.2	-70.9	-67.6	1
7.105	-6.304561	3.86514	8.207701	23	-70.3	-84.3	1
7.11	-6.23262	3.7932	8.35158	14	-68.8	-96.7	1
7.115	-5.96448	3.34848	7.985341	4.6	-68.5	-105.7	1
7.12	-5.63094	2.98224	7.51446	-2.4	-68.8	-112.2	1
7.125	-5.3301	3.16536	7.51446	-7.7	-69.5	-116.6	1
7.13	-4.91808	3.64932	7.808761	-11.9	-69.9	-121	1
7.135	-4.578001	4.27062	8.13576	-16.8	-70.2	-124.6	1
7.14	-4.3491	4.78728	8.27964	-25.2	-68.6	-129.3	1
7.145	-4.20522	4.89846	8.2404	-32.8	-66.9	-133	1
7.15	-4.20522	4.86576	8.02458	-40.1	-65.5	-135.8	1
7.155	-4.27716	4.75458	7.73028	-46.9	-64.4	-137.9	1
7.16	-4.3164	4.6434	7.403281	-51.5	-64.6	-139.7	1
7.165	-4.3164	4.6761	7.076281	-55.5	-66.2	-141.8	1
7.17	-4.38834	4.82652	6.899701	-56.7	-68.1	-143.4	1
7.175	-4.42758	5.08158	6.677341	-57.1	-69.8	-144.9	1
7.18	-4.49952	5.232	6.605401	-57.2	-71.5	-147.6	1
7.185	-4.578001	5.45436	6.53346	-55.7	-72.6	-150.6	1
7.19	-4.61724	5.56554	6.38958	-54.2	-73.6	-154.5	1
7.195	-4.578001	5.59824	6.10182	-52.5	-74.9	-158.6	1
7.2	-4.42758	5.56554	5.73558	-49	-76.3	-164.1	1
7.205	-4.16598	5.37588	5.19276	-44.8	-76.7	-167.3	1
7.21	-4.01556	5.232	4.82652	-39.9	-77	-169.4	1
7.215	-3.93708	5.487061	4.49952	-32.6	-77.4	-170.6	1
7.22	-3.90438	5.97102	4.46682	-24	-77.4	-171.2	1
7.225	-3.8259	6.6708	4.53876	-13	-78.1	-171.9	1
7.23	-3.63624	7.14822	4.6107	-6	-78.4	-173.5	1
7.235	-3.67548	7.481761	4.68264	0.3	-79.5	-175.7	1
7.24	-3.67548	7.66488	4.82652	7.4	-80.9	-177.6	1
7.245	-3.48582	7.998421	5.22546	13.3	-82.1	-179.2	1
7.25	-3.3027	8.61972	5.66364	18.4	-83.3	-180.2	1
7.255	-3.0738	9.46992	6.38958	21.5	-84.1	-180.1	1
7.26	-2.77296	10.4313	7.076281	22.1	-84.1	-179.7	1
7.265	-2.58984	10.83678	7.37058	17.6	-83.1	-179.9	1
7.27	-2.3217	10.79754	7.2267	11.8	-83	-179.7	1
7.275	-2.0274	10.32012	6.64464	5.8	-83	-178.1	1
7.28	-1.57614	9.46992	5.84676	2.2	-83.5	-173.6	1
7.285	-0.8632801	8.809381	5.04234	1.8	-83.5	-168.7	1
7.29	-0.22236	8.436601	4.6107	4.7	-81.5	-162.4	1
7.295	-0.07194	8.475841	4.3164	9.7	-77.8	-155.8	1
7.3	-0.2943	8.809381	4.3164	15.5	-72.2	-149.3	1
7.305	-0.8632801	9.06444	4.3164	20	-66.3	-143	1
7.31	-1.34724	9.17562	4.6107	23.9	-59.7	-136.9	1
7.315	-1.75926	9.46992	4.68264	26.1	-55.1	-132.3	1
7.32	-2.17128	9.50916	4.82652	27	-52.8	-127.7	1
7.325	-2.17128	9.2868	4.49952	27.7	-50.8	-123.9	1
7.33	-1.98816	9.247561	4.38834	27.8	-49.8	-118.7	1
7.335	-1.98816	9.214861	4.06788	27.3	-49.1	-112	1
7.34	-1.5369	8.88132	3.84552	27.3	-47.8	-105.4	1
7.345	-1.49766	8.95326	3.48582	28.1	-45	-99.1	1
7.35	-7.31826	17.54682	6.677341	31.4	-43.8	-89	1
7.355	-2.89068	18.8679	10.71252	29	-72.8	-58.8	1
7.36	0.63438	13.67514	9.47646	-5.3	-94.3	-52	1
7.365	5.814061	9.76422	4.02864	-29.7	-108.3	-50.6	1
7.37	7.42944	14.15256	3.6297	-27.5	-91.5	-32.2	1
7.375	6.71658	16.58544	5.00964	-14.4	-56.4	-13.5	1
7.38	-0.18312	10.64712	6.023341	-20.3	-21.7	0.3	1
7.385	-5.29086	12.01398	6.500761	-32.9	-20.8	4.2	1
7.39	-6.41574	5.70942	5.624401	-45	-33.1	-0.5	1
7.395	-5.3628	3.34848	8.02458	-46.6	-33.6	-4.1	1
7.4	-2.09934	3.90438	10.41822	-39.5	-35	-1.4	1
7.405	-0.2616	4.01556	10.8564	-38.8	-31.6	2.9	1
7.41	-0.9744601	4.0875	10.27434	-37.3	-26.6	6.1	1
7.415	-2.40018	4.6761	9.40452	-32.3	-22.8	7.4	1
7.42	-3.52506	5.30394	8.78322	-26.3	-18.3	6.3	1
7.425	-3.8259	5.67672	8.38428	-20.4	-15.7	4.2	1
7.43	-3.45312	5.63748	8.606641	-15.3	-14.1	2.5	1
7.435	-2.77296	5.232	8.75052	-11.9	-12.6	1.6	1
7.44	-2.24976	4.86576	8.96634	-9.1	-10.6	0.5	1
7.445	-2.0601	4.6761	8.96634	-5.9	-7.2	-0.4	1
7.45	-2.3217	5.00964	8.75052	-3.8	-4.3	-1.1	1
7.455	-3.15228	5.232	8.312341	-2.3	-2.2	-1.7	1
7.46	-3.78666	5.45436	7.985341	-1.4	-1.8	-1.5	1
7.465	-3.5643	5.34318	8.02458	-1.3	-1.9	-1.6	1
7.47	-3.00186	5.34318	8.207701	-1.8	-2.3	-0.4	1
7.475	-2.8122	5.27124	8.207701	-1.8	-3	-0.7	1
7.48	-2.92338	5.45436	8.13576	-2.3	-3.5	-0.6	1
7.485	-3.15228	5.63748	7.952641	-2.6	-3.9	-0.4	1
7.49	-3.15228	5.78136	7.9134	-3.2	-4.4	-0.3	1
7.495	-3.11304	5.70942	8.02458	-3.9	-5.2	-0.6	1
7.5	-3.0411	5.59824	8.02458	-5.1	-6.5	-0.7	1
7.505	-3.00186	5.41512	8.057281	-7	-8.2	-0.2	1
7.51	-2.89068	5.34318	8.13576	-8.1	-8.5	-0.1	1
7.515	-2.74026	5.19276	8.207701	-8.8	-8.7	-0.2	1
7.52	-2.51136	5.08158	8.45622	-9	-8.8	-0.2	1
7.525	-2.36094	4.86576	8.5674	-8.1	-8.1	-0.3	1
7.53	-2.43942	4.86576	8.63934	-7.9	-6.3	-0.7	1
7.535	-2.58984	4.89846	8.5674	-6.4	-5.1	-0.9	1
7.54	-2.74026	5.04888	8.45622	-5.1	-3.5	-1.7	1
7.545	-2.74026	5.04888	8.38428	-4.6	-2.7	-2.1	1
7.55	-2.85144	5.120821	8.35158	-4.4	-2.6	-1.8	1
7.555	-2.85144	5.08158	8.312341	-4.6	-2.1	-2	1
7.56	-2.8122	5.19276	8.2404	-4.3	-1.8	-2.2	1
7.565	-2.85144	5.120821	8.2404	-5	-1.6	-1.6	1
7.57	-2.85144	5.16006	8.2404	-4.9	-2	-1.5	1
7.575	-2.96262	5.16006	8.13576	-5.3	-1.8	-1.9	1
7.58	-3.00186	5.232	8.16846	-4.9	-1.6	-1.7	1
7.585	-2.8122	5.120821	8.2404	-4.9	-1.6	-1.7	1
7.59	-2.8122	5.08158	8.35158	-4.4	-1.4	-1.3	1
7.595	-2.92338	5.08158	8.2404	-3.9	-1.6	-1.4	1
7.6	-2.89068	5.120821	8.35158	-3.7	-1.7	-1.7	1
7.605	-2.85144	5.16006	8.35158	-3.6	-1.9	-1.1	1
7.61	-2.8122	5.08158	8.35158	-3.7	-1.4	-1.2	1
7.615	-2.85144	5.120821	8.312341	-3.4	-1.3	-1.1	1
7.62	-2.89068	5.04888	8.38428	-3.1	-1	-1.1	1
7.625	-2.85144	5.120821	8.38428	-2.6	-1.1	-0.7	1
7.63	-2.85144	5.08158	8.38428	-2.1	-0.5	-0.6	1
7.635	-2.8122	5.120821	8.38428	-1.8	-0.8	-0.9	1
7.64	-2.8122	5.08158	8.27964	-1.4	-0.6	-0.7	1
7.645	-2.70102	5.120821	8.35158	-1.4	-0.4	-1.4	1
7.65	-2.62254	5.04888	8.495461	-1	-0.3	-0.9	1
7.655	-2.62254	5.120821	8.42352	-0.4	-0.3	-1.1	1
7.66	-2.70102	5.08158	8.45622	-0.5	0.4	-1.4	1
7.665	-2.70102	5.120821	8.42352	-0.1	1.1	-1.2	1
7.67	-2.77296	5.04888	8.42352	0.7	1.4	-1.4	1
7.675	-2.8122	5.16006	8.35158	1.1	2.1	-1.7	1
7.68	-2.85144	5.120821	8.35158	1.1	2	-2.1	1
7.685	-2.85144	5.16006	8.27964	1.4	2.2	-1.6	1
7.69	-2.89068	5.232	8.207701	1.1	2.1	-1.6	1
7.695	-2.85144	5.16006	8.312341	1	1.8	-1.8	1
7.7	-2.85144	5.16006	8.35158	1	1.6	-1.6	1
7.705	-2.85144	5.19276	8.27964	0.9	1.6	-1.8	1
7.71	-2.92338	5.120821	8.312341	0.7	1.2	-1.7	1
7.715	-2.92338	5.19276	8.2404	0.7	0.8	-1.6	1
7.72	-2.92338	5.120821	8.27964	0.8	0.7	-1.6	1
7.725	-2.92338	5.120821	8.312341	0.7	0.9	-1.5	1
7.73	-2.85144	5.120821	8.312341	0.7	0.7	-0.7	1
7.735	-2.85144	5.120821	8.27964	0.2	0.2	0	1
7.74	-2.85144	5.08158	8.312341	0.2	0.1	-0.5	1
7.745	-2.92338	5.04888	8.35158	0.8	0	-0.2	1
7.75	-2.96262	5.08158	8.27964	0.5	-0.1	0.1	1
7.755	-2.89068	5.08158	8.27964	0	-0.4	0	1
7.76	-2.96262	5.04888	8.312341	0.2	-0.8	0.1	1
7.765	-2.89068	5.04888	8.35158	0.4	-0.9	0.4	1
7.77	-2.89068	4.9704	8.312341	0.4	-0.8	0.7	1
7.775	-2.85144	5.00964	8.38428	0.8	-1.1	0.9	1
7.78	-2.89068	5.00964	8.38428	1.4	-0.9	1.1	1
7.785	-2.85144	5.04888	8.35158	1.1	-0.7	1.4	1
7.79	-2.8122	5.08158	8.312341	1.1	-0.7	1	1
7.795	-2.77296	5.08158	8.35158	1.3	-0.7	1.1	1
7.8	-2.77296	5.04888	8.45622	1.4	-0.7	1.6	1
7.805	-2.74026	5.08158	8.42352	2.1	-0.4	1.2	1
7.81	-2.74026	5.04888	8.42352	2.3	0.1	0.8	1
7.815	-2.70102	5.16006	8.38428	3.3	0.5	1.1	1
7.82	-2.74026	5.120821	8.42352	3	0.9	1.4	1
7.825	-2.70102	5.08158	8.42352	3.5	1.2	1.1	1
7.83	-2.62254	4.9704	8.42352	4.4	1.3	1.1	1
7.835	-2.62254	5.04888	8.495461	4.9	2	1.2	1
7.84	-2.66178	5.00964	8.5674	6	2.5	1.3	1
7.845	-2.70102	5.08158	8.42352	7.2	3.7	1.2	1
7.85	-2.74026	4.9704	8.495461	8.1	4.3	1.1	1
7.855	-2.92338	5.00964	8.495461	9.5	5.2	1.4	1
7.86	-2.96262	5.00964	8.5347	10.7	6.1	1.3	1
7.865	-2.92338	5.00964	8.45622	11.9	5.9	1.5	1
7.87	-3.00186	4.9377	8.495461	13	6.1	2.1	1
7.875	-3.15228	5.00964	8.45622	14.6	6.7	3	1
7.88	-3.18498	5.00964	8.38428	15.8	6.9	3	1
7.885	-3.18498	5.08158	8.312341	15.8	7	3.5	1
7.89	-3.0738	5.19276	8.312341	16.5	6.6	3.5	1
7.895	-3.00186	5.30394	8.2404	17.2	6	4	1
7.9	-2.92338	5.27124	8.2404	17.2	6	4	1
7.905	-2.96262	5.34318	8.2404	17.5	5.8	4.4	1
7.91	-2.89068	5.27124	8.27964	18.1	5.9	4.4	1
7.915	-2.92338	5.30394	8.2404	18.4	6.3	4.6	1
7.92	-3.00186	5.30394	8.42352	19.6	6.1	4.6	1
7.925	-3.0411	5.232	8.45622	20.3	6	5.3	1
7.93	-2.96262	5.30394	8.45622	21.7	6.7	5.6	1
7.935	-3.0411	5.232	8.5674	24.2	7	6.5	1
7.94	-3.11304	5.232	8.5674	27.7	6.7	7.1	1
7.945	-3.22422	5.00964	8.75052	29.6	5.5	6.6	1
7.95	-3.22422	5.04888	8.82246	31.9	3.2	5.9	1
7.955	-2.13858	5.04888	9.00558	34.8	-0.4	3.9	1
7.96	-1.83774	4.78728	9.36528	36.1	0.6	2.5	1
7.965	-3.15228	4.56492	9.62034	39.8	2.4	1.6	1
7.97	-3.75396	4.6434	9.260641	44.2	-2.1	2	1
7.975	-3.67548	5.08158	8.894401	49	-6.1	1.6	1
7.98	-3.26346	5.27124	8.8617	51.8	-7.7	-0.8	1
7.985	-2.66178	5.41512	9.07752	55.3	-11.4	-3	1
7.99	-2.43942	5.34318	9.03828	57.5	-14	-7.7	1
7.995	-2.58984	5.16006	8.8617	58.3	-16.8	-12.2	1
8	-2.92338	5.27124	8.63934	60.2	-21.4	-18	1
8.005	-2.89068	5.04888	8.67858	61.7	-27.6	-24.3	1
8.01	-2.58984	4.9377	8.711281	63	-35.3	-30.5	1
8.015	-2.24976	4.6434	8.606641	64.8	-44.3	-39.8	1
8.02	-2.13858	4.6434	8.5674	66.2	-50.4	-46.6	1
8.025	-2.13858	4.56492	8.606641	67.9	-56.4	-53.4	1
8.03	-2.58984	4.46028	8.495461	69	-61.6	-60.7	1
8.035	-3.0411	4.75458	8.38428	70	-65.9	-66.9	1
8.04	-3.37464	4.6761	8.495461	71.1	-72.3	-73.8	1
8.045	-3.52506	4.75458	8.45622	72.1	-79.8	-80.4	1
8.05	-3.5643	4.46028	8.495461	72.1	-88.4	-88.6	1
8.055	-3.26346	4.3491	8.495461	70.4	-94.9	-96.2	1
8.06	-3.11304	4.23792	8.312341	68.1	-100.1	-102.9	1
8.065	-2.85144	4.23792	8.2404	66.2	-104	-109.2	1
8.07	-2.8122	4.01556	8.42352	63.4	-106.1	-113.3	1
8.075	-3.22422	3.97632	8.63934	58	-106.1	-119.2	1
8.08	-3.63624	3.75396	8.5347	52.7	-105.3	-122.5	1
8.085	-3.78666	3.68202	8.93364	46.6	-106.6	-124.8	1
8.09	-3.71472	3.72126	9.260641	38.9	-109.3	-126.9	1
8.095	-3.3027	4.42104	9.947341	30.3	-112.1	-128.8	1
8.1	-3.00186	4.15944	10.1697	20.2	-113.1	-132.5	1
8.105	-2.96262	3.27654	9.33258	9.1	-110.7	-137.4	1
8.11	-2.85144	2.39364	8.16846	-1.7	-107.5	-141.1	1
8.115	-2.92338	1.39956	6.86046	-7.3	-104.3	-142.7	1
8.12	-2.96262	0.8829001	5.87946	-7.2	-102.4	-142.7	1
8.125	-2.96262	0.66054	5.19276	-4.2	-101.5	-142.4	1
8.13	-3.18498	0.9156	4.9377	0.5	-100.4	-141.9	1
8.135	-3.37464	1.4715	5.08158	9.1	-97.7	-142.3	1
8.14	-3.60354	2.0601	5.19276	15.1	-95	-144.8	1
8.145	-3.93708	3.24384	5.2647	19.6	-91.8	-148.6	1
8.15	-1.75926	11.0199	10.38552	25.6	-88	-155.6	1
8.155	-4.99002	7.2594	7.04358	17.6	-71.9	-170.9	1
8.16	-4.72842	8.809381	6.10182	8.5	-65.1	-178.2	1
8.165	-3.41388	9.541861	5.08158	8.8	-69.7	-177.5	1
8.17	-1.87698	12.753	5.80752	16.5	-78	-172.6	1
8.175	-0.14388	14.55804	5.80752	21.7	-86.8	-164.2	1
8.18	0.9352201	15.1074	4.3164	22.6	-93.3	-154.4	1
8.185	1.60884	15.32976	3.70164	25	-95.1	-143.1	1
8.19	1.2753	14.11332	5.08158	27.3	-88.6	-134.4	1
8.195	-0.5232	11.9028	5.40858	23.4	-77.1	-126.9	1
8.2	-3.48582	8.95326	5.591701	18.5	-61.7	-118.2	1
8.205	-5.93178	6.85392	6.677341	16.2	-50.1	-108.4	1
8.21	-7.57986	4.9377	7.952641	13.4	-46.2	-97.3	1
8.215	-6.082201	3.57084	8.09652	10.2	-52.5	-84.9	1
8.22	-5.14044	4.01556	8.38428	5.3	-48.7	-68.1	1
8.225	-4.76766	4.78728	7.952641	2.1	-36.6	-53	1
8.23	-4.87884	5.16006	7.65834	-3.4	-23.1	-35.1	1
8.235	-7.54062	5.89254	6.899701	-9.4	-8.1	-16.8	1
8.24	-9.19524	6.04296	6.13452	-13.2	-7	-4.2	1
8.245	-6.45498	5.45436	6.97164	-15.9	-18.7	4.4	1
8.25	-3.11304	5.37588	8.2404	-18.9	-22.7	10.2	1
8.255	-1.94892	5.120821	8.5674	-21.7	-23.1	13.4	1
8.26	-2.21052	5.08158	8.16846	-23.2	-21.2	15.1	1
8.265	-1.57614	5.59824	8.27964	-22.5	-20.7	14.4	1
8.27	0.2616	5.78136	8.8617	-21.9	-21.2	11.9	1
8.275	0.8959801	5.56554	9.188701	-21.7	-19.4	8.3	1
8.28	0.63438	5.41512	9.260641	-19.5	-15.4	1.6	1
8.285	-0.18312	5.00964	9.2214	-17.8	-10.9	-3.8	1
8.29	-1.0137	4.9377	9.110221	-15.5	-6.6	-8.2	1
8.295	-2.13858	5.00964	8.75052	-13.6	-2.1	-10.9	1
8.3	-3.15228	5.16006	8.45622	-11.6	-0.2	-12.5	1
8.305	-3.90438	5.27124	8.207701	-10	0.9	-12.6	1
8.31	-4.42758	5.232	8.09652	-10	0.2	-10.8	1
8.315	-4.53876	5.120821	8.09652	-10	-0.8	-8.9	1
8.32	-4.12674	5.08158	8.13576	-10.2	-2.3	-6	1
8.325	-3.48582	5.19276	8.207701	-10	-3.7	-4	1
8.33	-3.0738	5.34318	8.2404	-10.1	-5.1	-2.2	1
8.335	-2.77296	5.34318	8.207701	-10.4	-5.8	-1.2	1
8.34	-2.70102	5.41512	8.2404	-11.1	-6.3	-1.8	1
8.345	-2.74026	5.30394	8.2404	-10.7	-6.4	-2.3	1
8.35	-2.77296	5.27124	8.27964	-11.3	-6.6	-3.2	1
8.355	-2.77296	5.120821	8.35158	-11.7	-6.5	-3.5	1
8.36	-2.92338	5.04888	8.45622	-11.2	-6	-3.6	1
8.365	-2.92338	5.00964	8.495461	-10.9	-5.2	-3.6	1
8.37	-2.85144	4.89846	8.495461	-10.6	-5.4	-2.9	1
8.375	-2.74026	5.04888	8.5347	-9.3	-4.6	-3	1
8.38	-2.77296	5.00964	8.5674	-8.2	-3.5	-2.9	1
8.385	-2.77296	4.89846	8.5347	-7.2	-3	-3.2	1
8.39	-2.74026	4.82652	8.45622	-6.2	-2.8	-3.3	1
8.395	-2.8122	4.86576	8.5347	-5.3	-2.1	-2.4	1
8.4	-2.85144	4.9377	8.495461	-3.9	-1.6	-2.8	1
8.405	-2.85144	4.9377	8.5347	-3.5	-1.2	-2.5	1
8.41	-2.85144	4.89846	8.495461	-2.5	-0.9	-1.8	1
8.415	-2.70102	4.9377	8.495461	-1.2	-0.5	-1.4	1
8.42	-2.70102	4.89846	8.5347	-0.8	0	-1.9	1
8.425	-2.58984	4.9377	8.495461	-0.4	0	-1.6	1
8.43	-2.62254	4.9377	8.495461	0.2	0.6	-1.8	1
8.435	-2.77296	4.9704	8.42352	0.6	0.9	-2.4	1
8.44	-2.77296	4.89846	8.495461	1.1	1.3	-1.9	1
8.445	-2.85144	4.9704	8.45622	1.8	1.8	-1.7	1
8.45	-2.89068	4.86576	8.42352	2.1	1.9	-1.8	1
8.455	-2.92338	5.00964	8.38428	2.3	2.1	-1.1	1
8.46	-2.92338	5.04888	8.35158	2.3	1.9	-1.8	1
8.465	-2.89068	5.08158	8.312341	1.8	1.4	-1.2	1
8.47	-2.89068	5.00964	8.312341	1.7	0.8	-0.9	1
8.475	-2.85144	5.00964	8.35158	0.8	0.7	-0.9	1
8.48	-2.85144	4.9704	8.312341	0.5	0.7	-0.3	1
8.485	-2.8122	5.04888	8.35158	0.9	0.2	-0.6	1
8.49	-2.70102	5.120821	8.38428	0.7	0.7	-0.4	1
8.495	-2.66178	5.04888	8.35158	0.8	0.8	-0.6	1
8.5	-2.74026	5.120821	8.38428	0.8	0.8	-0.7	1
8.505	-2.85144	5.04888	8.38428	0.7	1.2	-0.7	1
8.51	-2.85144	5.00964	8.45622	0.6	1.4	-0.7	1
8.515	-2.85144	5.04888	8.35158	1.3	1.2	-0.8	1
8.52	-2.89068	4.9377	8.42352	1.1	1.1	-1.1	1
8.525	-2.8122	5.00964	8.38428	1.6	1.5	-0.8	1
8.53	-2.89068	4.9704	8.45622	2.1	1.4	-0.9	1
8.535	-2.77296	4.9704	8.35158	2.4	1.6	-0.9	1
8.54	-2.77296	4.9704	8.42352	2.4	1.6	-1	1
8.545	-2.70102	4.89846	8.42352	3	1.8	-0.7	1
8.55	-2.66178	4.9704	8.42352	2.8	2.2	-0.4	1
8.555	-2.62254	5.00964	8.35158	2.7	2.4	-0.7	1
8.56	-2.66178	5.00964	8.42352	3	2.3	-0.4	1
8.565	-2.70102	5.00964	8.35158	3.2	3.1	-0.6	1
8.57	-2.8122	4.9704	8.38428	2.8	2.9	-0.5	1
8.575	-2.77296	5.00964	8.38428	2.8	3.1	-0.4	1
8.58	-2.77296	5.04888	8.38428	2.9	2.8	-0.7	1
8.585	-2.8122	5.00964	8.35158	3.2	2.9	-1.1	1
8.59	-2.77296	5.04888	8.38428	3.2	3.5	-1.1	1
8.595	-2.8122	5.00964	8.38428	3.5	3.1	-0.7	1
8.6	-2.89068	4.9704	8.42352	3.3	3	-0.2	1
8.605	-2.89068	5.04888	8.38428	3.4	3.3	0	1
8.61	-3.00186	4.9704	8.27964	3.5	3	0	1
8.615	-2.96262	5.120821	8.16846	3.1	2.3	0.2	1
8.62	-2.89068	5.120821	8.16846	2.9	1.6	0.2	1
8.625	-2.89068	5.16006	8.2404	2.4	1.2	0.2	1
8.63	-2.89068	5.16006	8.27964	1.9	0.9	0.5	1
8.635	-2.85144	5.00964	8.2404	1.2	0.7	0.7	1
8.64	-2.96262	5.08158	8.27964	1	0.4	0.7	1
8.645	-2.92338	5.120821	8.27964	0.7	0.1	0.9	1
8.65	-2.96262	5.00964	8.27964	0.7	0	1.1	1
8.655	-2.89068	5.04888	8.312341	0.7	-0.4	1.1	1
8.66	-2.89068	5.04888	8.38428	0.9	-0.6	1.2	1
8.665	-3.11304	5.232	8.27964	1.3	-0.3	1.4	1
8.67	-2.62254	5.08158	8.312341	3.2	-3.4	-0.5	1
8.675	-2.24976	4.82652	8.711281	3.2	-2.8	-1.2	1
8.68	-2.96262	4.71534	8.5674	1.4	0.6	0.9	1
8.685	-3.41388	5.45436	8.2404	4.6	0.3	0.7	1
8.69	-2.85144	4.9377	8.45622	4.2	-0.7	0.1	1
8.695	-2.36094	4.3818	8.75052	3.5	-0.3	1.1	1
8.7	-2.89068	5.16006	8.5674	3.6	1.4	2	1
8.705	-3.0738	5.34318	8.2404	6.8	1.4	1.4	1
8.71	-2.47212	4.15944	8.96634	5.6	2.2	1.4	1
8.715	-2.70102	5.59824	8.67858	6.4	5.1	2	1
8.72	-3.15228	5.120821	8.057281	9.4	4.6	1.1	1
8.725	-2.92338	4.82652	8.63934	10.2	4.9	1.2	1
8.73	-2.58984	5.04888	8.5674	10.2	5.3	1.7	1
8.735	-3.0738	5.04888	8.38428	12.9	6.1	1.3	1
8.74	-2.8122	5.16006	8.38428	13.7	6.4	2	1
8.745	-2.77296	5.08158	8.38428	14	6.5	2.1	1
8.75	-2.92338	5.120821	8.35158	14.4	6.6	2.2	1
8.755	-2.96262	5.16006	8.312341	14.9	6.8	2.1	1
8.76	-2.96262	5.27124	8.27964	14.9	6.7	2	1
8.765	-2.92338	5.30394	8.2404	15.1	6.4	2	1
8.77	-2.92338	5.30394	8.16846	15	6	2.3	1
8.775	-3.0411	5.27124	8.16846	14.8	5.3	2.5	1
8.78	-3.00186	5.232	8.27964	15.2	4.6	2.5	1
8.785	-3.0411	5.27124	8.27964	15.7	4.9	2.1	1
8.79	-3.0738	5.19276	8.27964	16.2	4.8	2.3	1
8.795	-3.11304	5.04888	8.495461	17.2	4.2	3.2	1
8.8	-2.36094	2.9103	9.33258	17.3	4.9	4.2	1
8.805	-3.18498	7.73682	8.207701	18.1	11.6	6.3	1
8.81	-2.62254	4.9704	8.13576	23.8	2.8	3.3	1
8.815	-3.45312	4.6761	8.67858	21	6.2	3.4	1
8.82	-2.21052	4.6434	9.14946	24.7	4.2	3.9	1
8.825	-2.13858	5.120821	8.894401	26.8	7.6	3.7	1
8.83	-2.51136	5.27124	8.75052	30.8	7.9	3.2	1
8.835	-2.51136	4.75458	9.03828	32.8	10.8	3.2	1
8.84	-3.15228	4.3818	9.47646	35.7	13.9	4.6	1
8.845	-3.41388	4.23792	9.188701	40.3	12.3	4.8	1
8.85	-3.3027	5.120821	8.82246	45.9	9.6	5.8	1
8.855	-2.74026	5.30394	8.78322	48.8	9.3	6.9	1
8.86	-3.18498	5.56554	8.78322	53.1	10	8	1
8.865	-3.60354	5.41512	8.606641	56.3	8.3	8.2	1
8.87	-3.37464	5.45436	8.63934	58.2	4.9	7.8	1
8.875	-3.00186	5.34318	8.5674	59.9	1.7	7	1
8.88	-2.8122	5.45436	8.5674	60.9	-0.2	5	1
8.885	-2.96262	5.34318	8.495461	61.8	-2.8	2.5	1
8.89	-3.11304	5.34318	8.5347	63.2	-5.5	0	1
8.895	-3.26346	5.45436	8.35158	64.6	-8.8	-2.3	1
8.9	-3.3354	5.487061	8.312341	66.8	-13	-5	1
8.905	-3.3027	5.56554	8.27964	68.6	-18.2	-8.3	1
8.91	-3.0411	5.487061	8.2404	70	-25.8	-12.8	1
8.915	-2.8122	5.45436	8.16846	70.8	-31.9	-17.2	1
8.92	-2.70102	5.59824	8.16846	71.9	-36.6	-21.7	1
8.925	-2.66178	5.63748	8.02458	72.4	-43.1	-27.7	1
8.93	-2.74026	5.67672	7.808761	71.7	-48.3	-33.1	1
8.935	-2.92338	5.487061	7.69758	70.9	-54.5	-39.2	1
8.94	-3.18498	5.45436	7.586401	68.9	-61.6	-45.6	1
8.945	-3.41388	5.37588	7.808761	66.6	-69.1	-53.7	1
8.95	-3.67548	5.04888	7.84146	65.1	-77.6	-62.3	1
8.955	-3.71472	4.53222	7.880701	62.7	-87.4	-71.3	1
8.96	-3.63624	4.01556	8.057281	59.2	-96.7	-81.2	1
8.965	-3.52506	3.57084	8.057281	55.8	-105.2	-92.6	1
8.97	-3.3354	2.68794	7.985341	50.5	-113	-107.3	1
8.975	-3.22422	2.09934	7.76952	45.7	-116.4	-120.3	1
8.98	-3.45312	1.94892	7.808761	41.7	-116.8	-132.8	1
8.985	-3.52506	2.13204	8.13576	37.2	-115.2	-147.2	1
8.99	-3.60354	2.3544	8.2404	33	-114.7	-156.1	1
8.995	-3.71472	2.6487	8.207701	27.9	-114.5	-163.9	1
9	-3.71472	2.75988	7.985341	22.1	-114.8	-170.8	1
9.005	-3.3027	3.02148	7.9134	17.7	-116.4	-174.8	1
9.01	-2.89068	3.57084	7.84146	14	-117	-178.4	1
9.015	-2.70102	4.3491	7.9134	10.6	-116.4	-181.4	1
9.02	-2.74026	4.9704	7.73028	6.3	-113.9	-183.8	1
9.025	-2.89068	5.45436	7.2594	2.1	-112.1	-184.8	1
9.03	-2.89068	5.97102	6.82776	-0.4	-110.7	-184.1	1
9.035	-2.85144	6.781981	6.500761	-1.8	-110.1	-182.7	1
9.04	-2.5506	7.5537	6.35034	-2.5	-109	-180.8	1
9.045	-2.51136	8.58702	5.87946	-2.7	-107.3	-177.5	1
9.05	-2.09934	9.50916	5.591701	-1.6	-105.5	-172.6	1
9.055	-1.64808	10.57518	5.120821	-0.3	-103.4	-166.6	1
9.06	-1.38648	11.83086	5.120821	1.8	-100.5	-159.6	1
9.065	-1.2753	12.30828	4.57146	4	-97	-150.6	1
9.07	-1.23606	12.89688	3.77358	5.8	-92.8	-142	1
9.075	-1.38648	12.82494	3.77358	8.3	-87.9	-133	1
9.08	-1.60884	11.94204	4.57146	8.8	-78.4	-120.9	1
9.085	-2.43942	9.986581	5.44782	5.5	-68.6	-111.7	1
9.09	-3.5643	8.142301	6.06258	-0.2	-57.4	-101.5	1
9.095	-5.96448	5.63748	7.76952	-5.6	-47.2	-89.6	1
9.1	-5.1012	4.27062	7.37058	-11.1	-50.8	-72.8	1
9.105	-5.89254	3.86514	7.65834	-20.7	-40.1	-52.1	1
9.11	-6.526921	3.4989	7.76952	-25.6	-26.8	-34.9	1
9.115	-7.20708	3.86514	8.09652	-30.5	-17.9	-16.5	1
9.12	-8.6328	4.56492	7.076281	-34.7	-15.9	-2.3	1
9.125	-7.31826	5.5263	7.15476	-32.9	-26	5.9	1
9.13	-4.46682	6.29802	7.84146	-33.7	-30.5	11.4	1
9.135	-2.09934	6.26532	8.5347	-33.9	-33.1	15.1	1
9.14	-1.12488	5.34318	8.606641	-37.3	-29.4	17.3	1
9.145	-1.75926	5.41512	8.63934	-37.1	-25.1	16.7	1
9.15	-0.8959801	5.56554	9.437221	-33.6	-25.5	14.9	1
9.155	0.48396	4.9704	9.731521	-31.5	-24.4	11.4	1
9.16	0.67362	4.86576	9.875401	-28	-20.4	6	1
9.165	0.18312	4.78728	9.62034	-22.7	-15.3	1.4	1
9.17	-0.8959801	4.6761	9.33258	-18.6	-10	-2.4	1
9.175	-1.87698	4.71534	9.00558	-14.3	-6.3	-5.7	1
9.18	-2.66178	4.78728	8.75052	-10.9	-3	-7.6	1
9.185	-3.18498	4.86576	8.63934	-8.2	-1.1	-9	1
9.19	-3.48582	4.86576	8.45622	-5.6	0	-8.2	1
9.195	-3.45312	4.9704	8.42352	-3.7	0.8	-7.4	1
9.2	-3.41388	5.00964	8.312341	-3.2	0.9	-6	1
9.205	-3.41388	5.00964	8.207701	-2.7	0.7	-4.6	1
9.21	-3.3354	5.04888	8.13576	-3.1	-0.4	-3.3	1
9.215	-3.15228	5.30394	8.057281	-3.7	-1.1	-3.1	1
9.22	-3.00186	5.487061	7.952641	-4.9	-1.8	-2.5	1
9.225	-2.92338	5.56554	7.84146	-5.9	-2.9	-3	1
9.23	-2.96262	5.41512	7.880701	-7.2	-4.1	-3.4	1
9.235	-2.85144	5.37588	7.952641	-8.7	-5.6	-4.6	1
9.24	-2.85144	5.120821	8.13576	-9.5	-6.5	-5.3	1
9.245	-2.85144	5.04888	8.207701	-10.3	-6.8	-4.9	1
9.25	-2.92338	4.78728	8.35158	-10.5	-7.2	-5.1	1
9.255	-3.0411	4.82652	8.38428	-10.7	-7.2	-5.3	1
9.26	-2.96262	4.75458	8.45622	-10.7	-7.4	-4.8	1
9.265	-2.77296	4.71534	8.495461	-10.2	-7.7	-4.2	1
9.27	-2.62254	4.75458	8.606641	-9.4	-7.3	-3.4	1
9.275	-2.43942	4.82652	8.5674	-8.1	-6.5	-3.2	1
9.28	-2.51136	4.82652	8.5674	-7.4	-5.4	-3.5	1
9.285	-2.51136	4.75458	8.606641	-6.7	-4.2	-3.7	1
9.29	-2.62254	4.71534	8.63934	-6	-3.5	-3.6	1
9.295	-2.74026	4.78728	8.5674	-5.3	-2.5	-3.7	1
9.3	-2.77296	4.78728	8.5347	-4.2	-1.6	-4	1
9.305	-2.74026	4.82652	8.45622	-3.7	-1.2	-3.2	1
9.31	-2.85144	4.75458	8.495461	-3.7	-1.1	-3	1
9.315	-2.89068	4.71534	8.495461	-3.2	-0.9	-2.7	1
9.32	-2.92338	4.78728	8.495461	-2.5	-0.9	-2	1
9.325	-2.92338	4.89846	8.42352	-2.1	-0.9	-1.8	1
9.33	-2.96262	4.9377	8.45622	-2	-1.1	-1.5	1
9.335	-2.92338	4.9377	8.45622	-1.6	-1.4	-1.8	1
9.34	-2.92338	4.9704	8.42352	-2.1	-1.6	-0.9	1
9.345	-2.96262	5.00964	8.35158	-1.7	-1.8	-0.9	1
9.35	-2.96262	5.00964	8.35158	-2.4	-2.1	-0.4	1
9.355	-2.92338	5.00964	8.38428	-3.1	-2.4	-0.5	1
9.36	-2.8122	4.9704	8.495461	-3.6	-3	-0.6	1
9.365	-2.74026	4.9377	8.45622	-3.5	-2.5	0	1
9.37	-2.70102	4.9704	8.495461	-3.5	-2.9	-0.1	1
9.375	-2.70102	4.89846	8.5347	-3.5	-2.8	0	1
9.38	-2.66178	4.9377	8.5347	-3.3	-2.6	-0.2	1
9.385	-2.62254	4.9377	8.606641	-3.2	-2.1	-0.4	1
9.39	-2.66178	4.9377	8.5347	-2.8	-1.5	-0.5	1
9.395	-2.66178	4.89846	8.495461	-2.5	-1.2	-1	1
9.4	-2.70102	4.89846	8.495461	-1.8	-0.8	-1.2	1
9.405	-2.66178	4.9704	8.45622	-2	-0.6	-1.8	1
9.41	-2.66178	4.86576	8.495461	-1.9	-0.4	-1.7	1
9.415	-2.70102	4.86576	8.495461	-1.5	-0.1	-1.6	1
9.42	-2.70102	4.82652	8.5674	-1.3	0.2	-1.6	1
9.425	-2.77296	4.89846	8.495461	-1	0.1	-1.6	1
9.43	-2.74026	4.89846	8.45622	-0.9	0.2	-1.6	1
9.435	-2.77296	4.82652	8.5347	-1.1	0.3	-1.9	1
9.44	-2.8122	4.86576	8.42352	-0.4	0	-1.8	1
9.445	-2.77296	4.89846	8.495461	-0.2	0.1	-1	1
9.45	-2.8122	4.86576	8.45622	-0.5	0.1	-0.8	1
9.455	-2.85144	4.86576	8.42352	-0.8	-0.1	-0.9	1
9.46	-2.8122	4.89846	8.495461	-0.4	-0.2	-0.7	1
9.465	-2.77296	4.86576	8.45622	-0.5	-0.4	-1	1
9.47	-2.85144	4.89846	8.38428	-0.4	-0.2	-1.1	1
9.475	-2.8122	4.89846	8.42352	-0.6	-1.1	-0.6	1
9.48	-2.77296	4.9377	8.495461	-0.7	-0.9	-0.2	1
9.485	-2.70102	5.00964	8.42352	-1.1	-0.9	-0.2	1
9.49	-2.74026	4.9704	8.495461	-1.5	-1	-0.4	1
9.495	-2.74026	4.9377	8.45622	-0.9	-1.1	-0.4	1
9.5	-2.77296	4.86576	8.42352	-1.3	-1.1	-0.5	1
9.505	-2.70102	4.78728	8.45622	-1.6	-0.9	-0.8	1
9.51	-2.62254	4.82652	8.5674	-1.1	-0.9	-0.9	1
9.515	-2.62254	4.75458	8.606641	-1	-1.2	-0.9	1
9.52	-2.74026	4.71534	8.5674	-0.9	-0.9	-0.4	1
9.525	-2.74026	4.71534	8.5347	-0.7	-0.3	-0.4	1
9.53	-2.62254	4.71534	8.5674	0	0.2	-0.5	1
9.535	-2.62254	4.82652	8.63934	0.8	0.2	-0.5	1
9.54	-2.58984	4.75458	8.67858	1.1	0.3	-0.2	1
9.545	-2.66178	4.75458	8.63934	1.7	0.9	0	1
9.55	-2.66178	4.78728	8.5674	2.1	0.9	0.1	1
9.555	-2.62254	4.75458	8.606641	2.6	1.7	0.4	1
9.56	-2.66178	4.71534	8.5674	2.7	1.6	0.2	1
9.565	-2.74026	4.75458	8.5674	3.7	2.3	0.2	1
9.57	-2.8122	4.75458	8.5674	4.4	2.5	0.7	1
9.575	-2.85144	4.82652	8.5674	4.8	2.5	1.1	1
9.58	-2.85144	4.71534	8.495461	4.9	2.8	1.4	1
9.585	-2.92338	4.75458	8.495461	5.5	2.9	1.2	1
9.59	-2.96262	4.78728	8.45622	6.3	2.8	1.8	1
9.595	-2.92338	4.86576	8.45622	6.7	2.7	2.1	1
9.6	-2.89068	4.86576	8.5674	7.2	2.5	2.5	1
9.605	-2.8122	4.82652	8.495461	7.6	2.3	2.8	1
9.61	-2.85144	4.82652	8.5674	8.3	2.3	2.5	1
9.615	-2.85144	4.82652	8.5674	9.3	2.9	3.5	1
9.62	-2.89068	4.78728	8.63934	10.3	3.5	3.5	1
9.625	-2.89068	4.75458	8.67858	11.8	4	3.7	1
9.63	-2.92338	4.78728	8.67858	13.3	4.9	3.7	1
9.635	-2.92338	4.71534	8.67858	14.9	5.6	4	1
9.64	-2.96262	4.82652	8.67858	16	6.8	4.8	1
9.645	-2.96262	4.9704	8.606641	16.7	7.2	5.5	1
9.65	-2.89068	5.00964	8.63934	18.1	7.7	6.7	1
9.655	-2.89068	5.08158	8.63934	19.3	8.5	6.7	1
9.66	-2.85144	5.120821	8.606641	20.6	9.3	6.7	1
9.665	-2.8122	5.120821	8.5674	21.2	9.9	6.7	1
9.67	-2.77296	5.04888	8.45622	22.7	10.4	6.8	1
9.675	-2.89068	5.08158	8.42352	23.7	10.2	7.1	1
9.68	-2.85144	5.08158	8.42352	24.6	10.5	7.3	1
9.685	-2.89068	5.19276	8.38428	25.6	10.7	7.1	1
9.69	-2.8122	5.30394	8.45622	25.9	10.5	7.4	1
9.695	-2.89068	5.232	8.495461	26.6	9.8	7.1	1
9.7	-2.96262	5.30394	8.42352	27	9.3	6.7	1
9.705	-3.26346	5.16006	8.5347	26.8	8.1	6.4	1
9.71	-3.3354	5.19276	8.63934	27.5	5.3	4.9	1
9.715	-2.85144	5.00964	8.75052	28.1	2.1	2.5	1
9.72	-2.85144	4.9704	9.07752	28.1	0.8	-0.7	1
9.725	-3.22422	4.6761	9.260641	29.7	-4.9	-4.5	1
9.73	-2.85144	4.9377	8.96634	30.5	-12.6	-6.5	1
9.735	-3.0738	4.9377	8.5674	31.4	-15	-9.2	1
9.74	-3.11304	4.9377	8.711281	33.2	-17.2	-12.9	1
9.745	-3.0738	4.9377	8.82246	35.4	-21.2	-15.9	1
9.75	-3.22422	5.08158	8.78322	36	-24.8	-19.1	1
9.755	-3.5643	4.9704	8.711281	36.6	-29.5	-22.4	1
9.76	-3.75396	5.120821	8.606641	37.8	-34.6	-25	1
9.765	-4.01556	5.00964	8.38428	38.7	-39.3	-29.1	1
9.77	-4.20522	4.78728	8.2404	38.1	-45.2	-33.9	1
9.775	-4.20522	4.3491	8.16846	37.1	-51.1	-37.3	1
9.78	-4.27716	4.0875	8.2404	37	-54.8	-40.7	1
9.785	-4.0875	3.94362	8.312341	37.8	-58.1	-46.7	1
9.79	-4.3491	3.7932	8.207701	37.8	-58.8	-52.5	1
9.795	-4.87884	3.34848	7.880701	37.1	-58.2	-59.5	1
9.8	-5.70288	3.34848	7.37058	37.2	-57.1	-68.6	1
9.805	-6.23262	3.34848	6.9324	38.5	-55.3	-77.1	1
9.81	-6.605401	3.53814	6.9324	40.6	-54.6	-85.7	1
9.815	-6.94548	4.0548	7.04358	42.9	-55.3	-94.5	1
9.82	-6.64464	5.08158	7.73028	45.5	-56.8	-106	1
9.825	-6.304561	5.41512	8.207701	44.6	-57.5	-117	1
9.83	-6.082201	5.120821	7.985341	41.4	-58.1	-126.3	1
9.835	-5.8533	4.6761	7.44252	38	-59.9	-134.3	1
9.84	-5.3301	4.01556	6.86046	36.5	-62.7	-138.8	1
9.845	-4.76766	3.83244	6.605401	38.1	-66.3	-143	1
9.85	-4.0875	4.0548	6.677341	40.2	-68.1	-144.9	1
9.855	-3.67548	4.42104	6.9324	41.6	-68	-146.6	1
9.86	-3.41388	4.6761	7.2594	42.2	-66.5	-149.3	1
9.865	-3.0411	4.89846	7.44252	42.1	-63.8	-152.5	1
9.87	-2.70102	4.9704	7.69758	41.2	-60.4	-155.7	1
9.875	-2.43942	4.9377	7.76952	39	-57.2	-157.9	1
9.88	-2.17128	4.9377	7.73028	36.3	-54.1	-158.9	1
9.885	-1.75926	4.9377	7.65834	33.6	-52.4	-157.6	1
9.89	-1.34724	4.9377	7.62564	30.4	-51.2	-153.6	1
9.895	-0.9352201	4.9377	7.5537	27.3	-50.2	-147.9	1
9.9	-0.59514	4.71534	7.33134	23.3	-48.5	-141.4	1
9.905	-0.37278	4.49298	7.04358	18.6	-45.1	-132.5	1
9.91	-0.44472	4.12674	6.71658	15.8	-42.2	-123.8	1
9.915	-0.56244	3.86514	6.53346	13.6	-39.1	-114.5	1
9.92	-1.0464	4.0875	6.500761	12.3	-36.1	-105	1
9.925	-7.27902	9.986581	8.27964	12.2	-35.2	-93.8	1
9.93	-2.51136	11.09184	6.82776	15.9	-71	-64.2	1
9.935	2.09934	10.7256	6.64464	2.1	-95.9	-36.7	1
9.94	3.60354	14.5188	8.35158	-5.4	-88.4	-24.7	1
9.945	6.114901	14.4861	6.500761	-13.4	-72.1	-15.1	1
9.95	2.74026	13.38084	3.6297	-20.7	-37.3	-5.8	1
9.955	-1.68732	11.0526	6.023341	-17.9	-19.9	6.7	1
9.96	-5.89254	10.464	8.13576	-23.8	-20.3	9.1	1
9.965	-5.29086	5.120821	7.04358	-35.2	-26.3	1.6	1
9.97	-3.0411	2.09934	7.69758	-36.8	-28.2	-0.5	1
9.975	-1.08564	2.943	10.13046	-28.4	-29.6	2.7	1
9.98	0.14388	3.45966	10.81716	-25.8	-26.9	5.7	1
9.985	0.0327	3.27654	9.692281	-26.4	-21.4	7.7	1
9.99	-1.0137	4.3491	9.293341	-20.7	-16.3	8.4	1
[truncated: 8,167 more rows]
