# Supplementary material for: Real-Time Detection of Freezing Motions in Parkinson's Patients for Adaptive Gait Phase Synchronous Cueing
Source: Front Neurol. 2021 Dec 6;12:720516. doi: 10.3389/fneur.2021.720516 (PMC8685223; doi:10.3389/fneur.2021.720516)
Supplement: Supplementary file 2 [file Data_Sheet_2.zip › data/S12/S12_right_foot_trial_1.csv]

time	acc_x	acc_y	acc_z	gyr_x	gyr_y	gyr_z	FoG
0	2.68794	5.0031	8.27964	0.1	0.9	-0.5	0
0.005	2.68794	5.0031	8.27964	0	0.4	-0.4	0
0.01	2.6487	5.07504	8.27964	0	0.4	-0.6	0
0.015	2.72064	4.93116	8.38428	0	0.7	-1.1	0
0.02	2.6487	5.0031	8.312341	0	0.4	-0.9	0
0.025	2.68794	5.0031	8.2404	0.4	0.4	-0.9	0
0.03	2.68794	5.04234	8.27964	0.7	0.4	-0.6	0
0.035	2.68794	5.04234	8.2404	0.7	0	-0.2	0
0.04	2.68794	5.0031	8.27964	0.5	0.5	-0.3	0
0.045	2.6487	4.963861	8.27964	0	0.8	-0.7	0
0.05	2.6487	5.0031	8.312341	-0.2	0.7	-0.4	0
0.055	2.6487	4.963861	8.35158	-0.1	0.4	-0.6	0
0.06	2.6487	5.04234	8.312341	-0.2	0.1	-0.5	0
0.065	2.68794	4.963861	8.312341	-0.1	0.8	-0.7	0
0.07	2.68794	5.04234	8.312341	-0.2	1	-0.9	0
0.075	2.72064	4.963861	8.27964	0.1	0.7	-0.7	0
0.08	2.68794	4.963861	8.2404	0	0	-0.9	0
0.085	2.6487	4.963861	8.312341	0.3	0.7	-0.3	0
0.09	2.60946	5.0031	8.2404	0.1	0.9	-0.5	0
0.095	2.57022	5.0031	8.2404	0	0.8	-0.5	0
0.1	2.60946	5.0031	8.2404	-0.2	0.2	-1	0
0.105	2.60946	4.963861	8.27964	0.2	0.6	-0.5	0
0.11	2.60946	4.963861	8.35158	0.2	0.5	-0.6	0
0.115	2.6487	5.0031	8.312341	0	0.2	-0.9	0
0.12	2.60946	5.07504	8.27964	0.4	0.3	-0.5	0
0.125	2.6487	4.963861	8.312341	0.5	0.4	-0.3	0
0.13	2.6487	5.0031	8.27964	0.4	0.2	-0.6	0
0.135	2.6487	4.963861	8.312341	0.5	0.2	-0.5	0
0.14	2.6487	5.0031	8.312341	0.4	0.2	-0.7	0
0.145	2.6487	5.0031	8.35158	0.2	0.2	-0.7	0
0.15	2.6487	5.04234	8.312341	0.2	0	-1.1	0
0.155	2.6487	5.04234	8.35158	-0.1	0.4	-0.7	0
0.16	2.60946	5.0031	8.27964	0.2	0.3	-0.6	0
0.165	2.6487	5.0031	8.35158	0.2	0.7	-0.4	0
0.17	2.60946	5.0031	8.312341	0.1	0.8	-0.4	0
0.175	2.68794	5.0031	8.312341	0	0.1	-0.5	0
0.18	2.68794	5.0031	8.27964	-0.4	0.4	-0.5	0
0.185	2.68794	4.963861	8.27964	-0.1	0.6	-0.7	0
0.19	2.60946	5.04234	8.312341	0	0.7	-0.8	0
0.195	2.6487	5.0031	8.27964	-0.2	0.5	-0.2	0
0.2	2.6487	5.04234	8.27964	0.1	0.1	-0.4	0
0.205	2.68794	5.0031	8.2404	-0.1	0	-0.7	0
0.21	2.6487	5.0031	8.27964	0.1	0.2	-0.6	0
0.215	2.6487	5.04234	8.312341	0.1	0.4	-0.2	0
0.22	2.68794	4.963861	8.38428	0.9	0.9	-0.9	0
0.225	2.72064	4.93116	8.27964	0.5	-0.1	-0.5	0
0.23	2.60946	5.04234	8.2404	0.5	-0.3	-0.4	0
0.235	2.68794	4.963861	8.2404	0.4	0.4	-0.8	0
0.24	2.6487	5.0031	8.2404	0.4	0.4	-0.3	0
0.245	2.60946	5.04234	8.312341	0.3	0.9	-0.2	0
0.25	2.6487	5.04234	8.35158	0.4	0.4	-0.7	0
0.255	2.68794	5.0031	8.312341	0.1	0.2	-0.6	0
0.26	2.57022	5.07504	8.2404	-0.5	0.2	-0.6	0
0.265	2.6487	4.93116	8.27964	-0.1	0.3	-0.2	0
0.27	2.68794	4.93116	8.312341	0.1	0.2	-0.3	0
0.275	2.68794	5.0031	8.312341	0	0.4	-0.2	0
0.28	2.6487	5.0031	8.27964	0.4	0.3	-0.6	0
0.285	2.6487	5.0031	8.312341	-0.1	0.1	-0.4	0
0.29	2.6487	5.04234	8.27964	0.2	0.3	-0.5	0
0.295	2.68794	5.04234	8.35158	0.1	0.3	-0.6	0
0.3	2.68794	5.0031	8.2404	0	0.4	-0.2	0
0.305	2.6487	5.0031	8.312341	0.2	0.7	-0.7	0
0.31	2.72064	5.04234	8.312341	0.3	0.6	-0.7	0
0.315	2.68794	5.04234	8.35158	-0.2	0.7	-0.5	0
0.32	2.6487	5.04234	8.312341	-0.3	0.4	-0.2	0
0.325	2.72064	5.0031	8.35158	-0.3	0.9	-0.4	0
0.33	2.68794	5.04234	8.35158	0	0.5	-0.7	0
0.335	2.6487	5.0031	8.38428	-0.1	0.3	-0.7	0
0.34	2.68794	5.0031	8.312341	0	0.2	-0.4	0
0.345	2.68794	5.0031	8.312341	0.2	0.3	-0.5	0
0.35	2.6487	5.04234	8.2404	0.1	0.6	-0.7	0
0.355	2.6487	4.963861	8.27964	0.3	0	-0.7	0
0.36	2.72064	5.0031	8.27964	0	0.4	-0.7	0
0.365	2.68794	5.04234	8.27964	0	0.4	-0.4	0
0.37	2.60946	5.07504	8.312341	0.3	0.1	-0.3	0
0.375	2.68794	5.0031	8.312341	0.3	0.4	-0.4	0
0.38	2.68794	4.93116	8.27964	0	0.6	-0.4	0
0.385	2.6487	4.93116	8.35158	0	0.2	-0.4	0
0.39	2.60946	5.0031	8.27964	0.5	0.2	-0.7	0
0.395	2.72064	4.93116	8.35158	0.3	0.4	-0.4	0
0.4	2.60946	5.0031	8.27964	0.5	0.3	-0.8	0
0.405	2.60946	5.0031	8.312341	0.4	0.4	-0.6	0
0.41	2.6487	4.93116	8.35158	0	0.2	-0.3	0
0.415	2.6487	5.0031	8.27964	0.2	0.2	-0.5	0
0.42	2.72064	4.963861	8.35158	0.4	0	-0.4	0
0.425	2.68794	5.0031	8.35158	0.4	0.1	-0.3	0
0.43	2.6487	5.0031	8.312341	0.2	0	0	0
0.435	2.6487	5.04234	8.2404	0.2	0.4	-0.4	0
0.44	2.60946	4.963861	8.27964	0.2	0.3	-0.2	0
0.445	2.72064	5.0031	8.312341	0	0	-0.4	0
0.45	2.6487	5.07504	8.27964	0.3	0.4	-0.4	0
0.455	2.68794	4.963861	8.312341	0.2	0.5	0	0
0.46	2.6487	5.07504	8.312341	0	0.3	-0.4	0
0.465	2.68794	5.0031	8.27964	0	0.9	-0.5	0
0.47	2.68794	4.89192	8.35158	0.5	0.4	-0.7	0
0.475	2.72064	4.963861	8.312341	0.4	0.5	-0.4	0
0.48	2.60946	5.04234	8.2404	-0.1	0.5	-0.3	0
0.485	2.68794	5.0031	8.27964	0	0.4	-0.4	0
0.49	2.72064	4.963861	8.312341	0.7	0.6	-0.2	0
0.495	2.6487	5.0031	8.38428	0.4	0.4	-0.9	0
0.5	2.60946	5.0031	8.27964	0.1	0.3	-0.8	0
0.505	2.72064	4.963861	8.312341	0.1	0.8	-0.5	0
0.51	2.6487	5.04234	8.35158	0.4	0.3	-0.4	0
0.515	2.6487	5.0031	8.35158	0.3	0.4	0	0
0.52	2.72064	5.0031	8.312341	0.1	0.3	-0.4	0
0.525	2.72064	4.963861	8.312341	0.4	0.4	-0.7	0
0.53	2.68794	4.963861	8.35158	0.7	-0.2	-0.7	0
0.535	2.6487	4.963861	8.27964	0.1	0.4	-0.4	0
0.54	2.6487	5.0031	8.2404	0.2	0.1	-0.8	0
0.545	2.68794	5.0031	8.312341	0.1	0.2	-0.6	0
0.55	2.72064	5.0031	8.27964	0	0.1	-0.3	0
0.555	2.68794	5.0031	8.20116	-0.1	0.7	-0.4	0
0.56	2.60946	5.0031	8.27964	0	0.7	-0.2	0
0.565	2.72064	5.0031	8.35158	0.2	0.4	-0.4	0
0.57	2.6487	5.0031	8.35158	0	1.1	-0.6	0
0.575	2.72064	5.0031	8.35158	0	1	-0.6	0
0.58	2.6487	5.04234	8.27964	0	1	-0.4	0
0.585	2.6487	5.07504	8.27964	0.4	0.8	-0.3	0
0.59	2.68794	4.963861	8.27964	0.6	0.5	-0.5	0
0.595	2.72064	5.0031	8.312341	0.3	0.9	-0.7	0
0.6	2.6487	5.04234	8.27964	0	1	-0.2	0
0.605	2.6487	5.04234	8.35158	0.4	0.7	-0.4	0
0.61	2.6487	5.04234	8.27964	0.2	1.1	-0.5	0
0.615	2.6487	5.04234	8.27964	0	0.7	-0.3	0
0.62	2.6487	5.04234	8.2404	0.2	0.5	-0.9	0
0.625	2.6487	5.0031	8.27964	0.2	0.9	-0.8	0
0.63	2.60946	5.07504	8.312341	0	0.5	-0.6	0
0.635	2.68794	5.04234	8.35158	0.2	0.5	-0.7	0
0.64	2.68794	5.0031	8.35158	0.4	0.2	-0.6	0
0.645	2.60946	5.04234	8.35158	0.1	0.4	-0.6	0
0.65	2.60946	5.0031	8.27964	0	0.2	-0.4	0
0.655	2.60946	5.07504	8.27964	-0.2	0.4	-0.1	0
0.66	2.60946	5.04234	8.27964	-0.1	0.6	0	0
0.665	2.68794	5.0031	8.312341	0	0.7	-0.7	0
0.67	2.68794	5.04234	8.27964	0.1	0.9	-0.7	0
0.675	2.68794	5.0031	8.312341	0.1	0.4	-1	0
0.68	2.6487	5.0031	8.27964	0	1.3	-0.9	0
0.685	2.68794	4.963861	8.312341	0.2	0.8	-0.6	0
0.69	2.6487	5.0031	8.27964	0.7	0.4	-0.8	0
0.695	2.72064	4.963861	8.312341	0	0.6	-0.8	0
0.7	2.6487	5.07504	8.2404	0	0.3	-0.6	0
0.705	2.6487	5.0031	8.312341	0.4	0.6	-0.6	0
0.71	2.60946	5.11428	8.27964	0	0.4	-0.7	0
0.715	2.68794	5.0031	8.312341	0	1	-0.4	0
0.72	2.68794	5.04234	8.312341	0.6	1.4	-0.4	0
0.725	2.68794	4.963861	8.35158	0.2	0.5	-0.7	0
0.73	2.68794	5.0031	8.27964	0.1	0.4	-0.1	0
0.735	2.6487	5.0031	8.35158	0.2	0.4	-0.4	0
0.74	2.68794	5.04234	8.35158	0.2	1.1	-0.6	0
0.745	2.57022	5.0031	8.35158	0	0.8	-0.5	0
0.75	2.68794	5.07504	8.312341	0.4	0.2	-0.7	0
0.755	2.6487	4.963861	8.312341	0.2	0.2	-0.5	0
0.76	2.6487	5.0031	8.2404	0	0	-0.5	0
0.765	2.68794	4.963861	8.27964	-0.1	0.6	0	0
0.77	2.6487	5.0031	8.27964	-0.1	0.5	-0.3	0
0.775	2.6487	5.0031	8.35158	-0.2	0.3	-0.2	0
0.78	2.6487	4.93116	8.27964	0.2	0	-0.5	0
0.785	2.68794	4.93116	8.27964	0	0.1	-0.7	0
0.79	2.6487	5.04234	8.35158	-0.5	0.3	-0.5	0
0.795	2.6487	5.0031	8.312341	0	0.9	-0.2	0
0.8	2.6487	5.04234	8.312341	0	1.1	0	0
0.805	2.72064	5.0031	8.312341	-0.1	0.5	-0.2	0
0.81	2.68794	4.963861	8.312341	0	0.5	-0.2	0
0.815	2.68794	5.0031	8.27964	0.3	0.8	-0.8	0
0.82	2.60946	5.0031	8.27964	0	0.6	-0.4	0
0.825	2.68794	4.963861	8.312341	0	0.5	-0.5	0
0.83	2.6487	5.04234	8.27964	-0.1	0.7	-0.6	0
0.835	2.6487	5.0031	8.27964	-0.1	0.4	-0.2	0
0.84	2.6487	5.0031	8.27964	0.1	0.4	-0.7	0
0.845	2.68794	4.963861	8.35158	0.1	0.2	-1	0
0.85	2.68794	5.04234	8.2404	0.2	1	-0.5	0
0.855	2.60946	5.0031	8.2404	0.3	0.2	-0.4	0
0.86	2.6487	5.0031	8.27964	0	0.4	-0.3	0
0.865	2.72064	4.963861	8.312341	0.1	0.1	-0.7	0
0.87	2.68794	5.0031	8.27964	0.2	0.5	-0.2	0
0.875	2.72064	5.0031	8.35158	0.2	0.2	-0.4	0
0.88	2.60946	5.04234	8.312341	0.2	0.3	-0.6	0
0.885	2.68794	4.963861	8.312341	0	0.8	-0.7	0
0.89	2.68794	5.04234	8.27964	0.4	0.6	-0.6	0
0.895	2.6487	5.0031	8.312341	0.5	0.7	-0.2	0
0.9	2.6487	4.963861	8.312341	0	0.8	-0.2	0
0.905	2.72064	5.0031	8.38428	-0.2	0.4	-0.1	0
0.91	2.72064	5.0031	8.312341	0	0.5	0.1	0
0.915	2.72064	5.0031	8.312341	0	0.6	0	0
0.92	2.60946	5.07504	8.312341	-0.5	0.8	-0.4	0
0.925	2.68794	5.0031	8.312341	-0.2	0.8	-0.5	0
0.93	2.60946	5.04234	8.27964	0	0.9	-0.5	0
0.935	2.6487	4.963861	8.35158	0.1	0.9	-1	0
0.94	2.68794	4.963861	8.312341	0.1	1	-1.1	0
0.945	2.6487	5.04234	8.312341	0.1	0.8	-0.3	0
0.95	2.6487	5.0031	8.35158	-0.2	0.3	-0.6	0
0.955	2.60946	5.04234	8.312341	0.5	0.5	-0.5	0
0.96	2.60946	5.0031	8.27964	0.8	0.4	-0.6	0
0.965	2.68794	5.0031	8.35158	0	0.4	-0.1	0
0.97	2.6487	5.04234	8.312341	0.2	0.7	0	0
0.975	2.72064	4.963861	8.27964	0.2	0.9	-0.2	0
0.98	2.68794	5.04234	8.2404	0.2	-0.1	-0.4	0
0.985	2.68794	5.04234	8.312341	0.4	0.2	-0.4	0
0.99	2.75988	5.0031	8.27964	0	0.7	-0.5	0
0.995	2.57022	5.04234	8.35158	0	0.4	-0.7	0
1	2.6487	4.963861	8.312341	0	1	-0.4	0
1.005	2.68794	5.0031	8.27964	-0.1	0.9	-0.3	0
1.01	2.6487	5.04234	8.2404	-0.3	0.8	-0.6	0
1.015	2.68794	4.963861	8.27964	-0.2	0.7	-0.6	0
1.02	2.72064	5.0031	8.312341	0.1	0.6	-0.7	0
1.025	2.68794	4.963861	8.27964	-0.3	0.2	-0.7	0
1.03	2.60946	5.0031	8.312341	0	0.4	-0.7	0
1.035	2.68794	4.963861	8.35158	0	0.8	-0.2	0
1.04	2.6487	5.04234	8.2404	0.2	1	-0.3	0
1.045	2.72064	5.0031	8.27964	-0.2	0.8	-0.5	0
1.05	2.68794	5.11428	8.2404	-0.1	1	-0.3	0
1.055	2.68794	5.0031	8.27964	0	0.6	-0.3	0
1.06	2.6487	5.04234	8.312341	-0.1	0.2	-0.7	0
1.065	2.68794	5.04234	8.27964	0.2	0.2	-0.9	0
1.07	2.6487	5.0031	8.312341	0.2	0.2	-0.8	0
1.075	2.6487	4.963861	8.2404	0	0.2	-0.9	0
1.08	2.60946	5.04234	8.35158	0.2	0.4	-1	0
1.085	2.68794	5.0031	8.35158	0.4	0.4	-0.7	0
1.09	2.68794	5.04234	8.27964	0.4	0.4	-0.7	0
1.095	2.68794	5.0031	8.27964	0.4	0.6	-0.4	0
1.1	2.68794	5.04234	8.27964	0.2	0.3	-0.2	0
1.105	2.68794	5.0031	8.312341	0.2	0	-0.4	0
1.11	2.68794	4.963861	8.312341	0.2	0	-0.4	0
1.115	2.75988	4.963861	8.38428	0	0.2	-0.4	0
1.12	2.72064	5.04234	8.312341	0.2	0.2	-0.4	0
1.125	2.6487	5.0031	8.38428	0.4	0.7	-0.5	0
1.13	2.6487	5.0031	8.27964	0.4	0.9	-0.4	0
1.135	2.68794	4.963861	8.312341	0.3	0.6	-0.4	0
1.14	2.68794	5.0031	8.312341	0.3	0.6	-0.8	0
1.145	2.72064	5.0031	8.312341	0.2	0.4	-0.7	0
1.15	2.6487	5.0031	8.312341	0.3	0.7	-0.5	0
1.155	2.68794	5.0031	8.312341	0.2	0.4	-0.3	0
1.16	2.75988	5.0031	8.312341	0.1	0.3	-0.7	0
1.165	2.68794	5.0031	8.312341	0.3	0.1	-0.5	0
1.17	2.6487	5.04234	8.312341	0	0.2	-0.5	0
1.175	2.60946	5.0031	8.27964	0	0.2	-0.7	0
1.18	2.6487	4.963861	8.312341	0.1	0.2	-0.9	0
1.185	2.68794	4.963861	8.312341	-0.2	0.7	-0.1	0
1.19	2.6487	5.04234	8.2404	0.3	0.2	0.2	0
1.195	2.6487	4.93116	8.27964	0.2	0	-0.1	0
1.2	2.6487	4.963861	8.35158	0.1	0	-0.4	0
1.205	2.68794	5.0031	8.27964	0	0.1	-0.7	0
1.21	2.68794	4.963861	8.35158	0	0	-0.6	0
1.215	2.6487	4.963861	8.312341	0.4	-0.5	-0.4	0
1.22	2.68794	5.0031	8.35158	0.7	-0.2	-0.2	0
1.225	2.68794	5.0031	8.27964	0.5	0.2	-0.9	0
1.23	2.72064	5.0031	8.312341	0.2	0.3	-0.4	0
1.235	2.68794	4.963861	8.312341	0.4	0.1	-0.6	0
1.24	2.68794	5.0031	8.27964	0.3	-0.1	-0.2	0
1.245	2.72064	4.963861	8.2404	0	0.4	0	0
1.25	2.72064	5.04234	8.27964	0.1	0.3	-0.3	0
1.255	2.6487	5.04234	8.312341	0	0.8	0	0
1.26	2.72064	5.04234	8.35158	0	0.8	-0.3	0
1.265	2.68794	5.04234	8.27964	0.1	0.6	-0.7	0
1.27	2.68794	4.93116	8.38428	0.2	0	-1	0
1.275	2.72064	4.963861	8.35158	0.2	0.2	-0.5	0
1.28	2.68794	5.04234	8.27964	0.4	0.2	-0.4	0
1.285	2.68794	4.93116	8.312341	0.4	0.4	-0.7	0
1.29	2.68794	5.0031	8.35158	0.1	0.2	-0.3	0
1.295	2.6487	5.0031	8.312341	0.4	0.3	-0.6	0
1.3	2.72064	4.963861	8.312341	0.4	0.3	-0.3	0
1.305	2.68794	5.0031	8.312341	0.2	0.6	-0.3	0
1.31	2.68794	5.0031	8.2404	0	0.8	-0.9	0
1.315	2.6487	5.04234	8.27964	0.4	0.7	-0.6	0
1.32	2.6487	5.04234	8.27964	0.3	0.2	-0.5	0
1.325	2.6487	5.07504	8.27964	0.3	0.4	-0.4	0
1.33	2.68794	4.963861	8.312341	0	0.6	-0.5	0
1.335	2.72064	5.0031	8.2404	0	0.9	-0.4	0
1.34	2.6487	5.04234	8.312341	0.1	0.4	-0.2	0
1.345	2.6487	5.0031	8.35158	0	0.5	-0.3	0
1.35	2.6487	5.04234	8.2404	0	0.9	-0.3	0
1.355	2.68794	5.0031	8.312341	-0.7	0.5	-0.3	0
1.36	2.68794	5.04234	8.312341	0.1	0.4	-0.5	0
1.365	2.68794	5.0031	8.35158	0	0.7	-0.5	0
1.37	2.68794	4.963861	8.312341	0.2	0	-0.4	0
1.375	2.68794	5.0031	8.27964	-0.1	-0.1	-0.4	0
1.38	2.68794	5.0031	8.27964	-0.2	0	-0.8	0
1.385	2.6487	5.04234	8.27964	0	0.3	-0.4	0
1.39	2.6487	5.04234	8.312341	0	1	-0.5	0
1.395	2.6487	4.963861	8.312341	0	0.6	-0.6	0
1.4	2.6487	5.0031	8.27964	0	0.1	-0.7	0
1.405	2.72064	5.0031	8.35158	0	0.3	-0.7	0
1.41	2.72064	5.0031	8.42352	0.2	0.5	-0.4	0
1.415	2.72064	4.963861	8.35158	-0.2	0.4	-1.1	0
1.42	2.68794	5.04234	8.312341	-0.2	0.2	-0.4	0
1.425	2.72064	4.963861	8.35158	-0.4	0.2	-0.4	0
1.43	2.72064	5.0031	8.27964	-0.3	0.9	-0.1	0
1.435	2.6487	4.963861	8.312341	-0.2	1	-0.4	0
1.44	2.6487	5.04234	8.20116	-0.3	0.9	-0.7	0
1.445	2.6487	5.04234	8.312341	0	0.8	-0.4	0
1.45	2.68794	5.04234	8.27964	0.4	0.3	-0.4	0
1.455	2.68794	5.04234	8.20116	0.4	0.4	-0.4	0
1.46	2.68794	5.04234	8.2404	0.4	0.3	-0.7	0
1.465	2.60946	5.0031	8.35158	0.4	0.1	-0.5	0
1.47	2.72064	5.0031	8.312341	0	0	-0.4	0
1.475	2.72064	4.963861	8.312341	0.2	0.3	-0.7	0
1.48	2.75988	5.07504	8.20116	0.6	0.5	-0.7	0
1.485	2.6487	5.0031	8.2404	0.4	0.3	-0.9	0
1.49	2.6487	5.11428	8.2404	0.5	0.4	-0.7	0
1.495	2.72064	4.963861	8.312341	0.3	0.1	-0.4	0
1.5	2.68794	5.0031	8.2404	0	0.7	-0.7	0
1.505	2.75988	5.0031	8.27964	-0.2	0.3	-0.5	0
1.51	2.6487	5.11428	8.2404	0.1	0.6	-0.8	0
1.515	2.6487	5.0031	8.2404	0.4	0.4	-0.4	0
1.52	2.72064	5.07504	8.20116	0.4	0	-0.9	0
1.525	2.68794	5.07504	8.35158	0.4	0.2	-0.4	0
1.53	2.75988	5.0031	8.35158	0.1	0.5	-0.7	0
1.535	2.68794	4.963861	8.312341	0.3	0	-1	0
1.54	2.6487	5.07504	8.20116	0.1	0	-0.8	0
1.545	2.72064	4.963861	8.312341	0.2	0	-0.7	0
1.55	2.72064	5.04234	8.27964	0.4	0.2	-0.6	0
1.555	2.75988	5.0031	8.27964	0	0.4	-0.4	0
1.56	2.72064	5.04234	8.2404	0	0.7	-0.7	0
1.565	2.68794	5.04234	8.312341	0.2	0.1	-0.7	0
1.57	2.68794	5.0031	8.27964	0	0.1	-0.9	0
1.575	2.72064	5.0031	8.27964	-0.2	0.2	-0.7	0
1.58	2.6487	5.04234	8.16846	0.2	-0.2	-0.4	0
1.585	2.6487	5.04234	8.27964	-0.3	0.4	-0.3	0
1.59	2.75988	4.963861	8.27964	-0.1	0.6	-0.4	0
1.595	2.68794	5.04234	8.2404	0.3	0.3	-0.2	0
1.6	2.68794	5.04234	8.2404	0.1	0.1	-0.2	0
1.605	2.68794	5.04234	8.27964	0.1	0	0	0
1.61	2.60946	5.04234	8.312341	0.3	0	-0.2	0
1.615	2.6487	4.963861	8.35158	0	0.4	-0.7	0
1.62	2.68794	5.04234	8.2404	0	0.3	-0.2	0
1.625	2.68794	5.04234	8.312341	0.3	0.1	0.2	0
1.63	2.68794	5.04234	8.27964	0.3	0	-0.4	0
1.635	2.68794	5.04234	8.312341	0.2	-0.2	-0.6	0
1.64	2.75988	5.04234	8.27964	0	0	-0.2	0
1.645	2.72064	4.963861	8.27964	-0.2	0	-0.7	0
1.65	2.68794	5.0031	8.38428	-0.4	0	-0.7	0
1.655	2.72064	5.0031	8.312341	0	0.1	-0.7	0
1.66	2.60946	5.07504	8.35158	0	0.1	-0.2	0
1.665	2.68794	4.93116	8.312341	0.2	-0.2	-0.8	0
1.67	2.72064	5.04234	8.27964	0.3	0.1	-0.1	0
1.675	2.6487	5.04234	8.312341	0	0	0.1	0
1.68	2.68794	5.07504	8.312341	0.1	-0.6	-0.3	0
1.685	2.72064	5.0031	8.312341	0	-0.4	-0.4	0
1.69	2.68794	5.0031	8.35158	0.2	0.2	-0.4	0
1.695	2.68794	5.0031	8.35158	0.3	-0.4	-0.2	0
1.7	2.68794	5.04234	8.2404	0.4	-0.6	-0.5	0
1.705	2.75988	4.963861	8.312341	0.5	-0.4	-0.5	0
1.71	2.68794	5.07504	8.35158	0.7	-0.9	-0.4	0
1.715	2.68794	5.04234	8.27964	0.4	-0.8	-0.3	0
1.72	2.68794	5.04234	8.27964	0.7	-0.5	0.2	0
1.725	2.79912	5.0031	8.312341	1.1	-0.2	-0.5	0
1.73	2.72064	5.07504	8.27964	0.9	0	-0.1	0
1.735	2.75988	5.07504	8.20116	0.7	-0.4	-0.2	0
1.74	2.75988	5.04234	8.2404	0.2	-0.7	-0.2	0
1.745	2.68794	5.04234	8.27964	0.2	-0.6	-0.2	0
1.75	2.68794	4.963861	8.20116	-0.1	0	-0.7	0
1.755	2.72064	5.0031	8.312341	0	0	-0.3	0
1.76	2.72064	5.04234	8.27964	0.4	-0.1	-0.4	0
1.765	2.75988	5.07504	8.312341	0	-0.4	-0.3	0
1.77	2.68794	5.0031	8.27964	0	-0.3	0	0
1.775	2.68794	5.0031	8.27964	0.4	-0.5	0	0
1.78	2.72064	5.04234	8.27964	0.2	-0.4	0.4	0
1.785	2.68794	5.0031	8.27964	0.4	-0.1	-0.4	0
1.79	2.68794	5.04234	8.312341	0.4	-0.2	-0.2	0
1.795	2.6487	5.0031	8.312341	0.4	-0.6	-0.2	0
1.8	2.68794	5.04234	8.27964	0.2	-0.4	-0.2	0
1.805	2.72064	5.04234	8.38428	0.5	-0.4	0.4	0
1.81	2.75988	5.0031	8.312341	0.1	-0.3	0.2	0
1.815	2.79912	5.0031	8.312341	0	-0.4	0.2	0
1.82	2.72064	5.07504	8.35158	0.6	-0.6	-0.1	0
1.825	2.72064	5.04234	8.35158	0.7	-0.4	0.2	0
1.83	2.68794	5.14698	8.312341	0.4	-0.9	0.3	0
1.835	2.72064	5.07504	8.312341	0.2	-1.3	0.2	0
1.84	2.79912	5.04234	8.27964	0.2	-1	0.7	0
1.845	2.72064	5.04234	8.35158	0	-1.4	0	0
1.85	2.68794	5.07504	8.38428	0.2	-1.1	-0.2	0
1.855	2.72064	5.04234	8.27964	0	-1.1	0	0
1.86	2.6487	5.04234	8.312341	0.1	-1.5	0.3	0
1.865	2.60946	5.04234	8.312341	-0.2	-1.1	0.7	0
1.87	2.68794	5.0031	8.2404	-0.2	-1.5	1.4	0
1.875	2.72064	5.0031	8.312341	0.3	-1.8	1.1	0
1.88	2.75988	4.963861	8.35158	0.2	-2.2	0.9	0
1.885	2.75988	5.0031	8.38428	0.3	-1.5	1.4	0
1.89	2.75988	5.0031	8.312341	0.7	-1.1	0.9	0
1.895	2.72064	5.07504	8.27964	0.4	-1.5	1.1	0
1.9	2.75988	5.11428	8.20116	0.5	-1.4	1.4	0
1.905	2.79912	5.07504	8.27964	0.4	-1.4	1.4	0
1.91	2.75988	5.11428	8.2404	0.4	-1.6	1.8	0
1.915	2.79912	5.11428	8.35158	0.6	-1.4	1.8	0
1.92	2.68794	5.18622	8.35158	0.9	-1.6	2.1	0
1.925	2.72064	5.14698	8.27964	0.7	-1.4	2.3	0
1.93	2.72064	5.11428	8.27964	0.6	-1.6	2.5	0
1.935	2.83182	5.04234	8.16846	0.7	-1.7	3.4	0
1.94	2.9103	4.963861	8.16846	0.6	-1.6	3.5	0
1.945	2.9103	5.0031	8.16846	0.5	-1.3	3.8	0
1.95	2.87106	5.0031	8.2404	0.9	-0.4	3.9	0
1.955	2.9103	5.0031	8.27964	1.8	-0.4	3.8	0
1.96	2.9103	4.89192	8.27964	2	-0.7	3.9	0
1.965	2.94954	4.963861	8.35158	1.6	-0.6	3.9	0
1.97	2.83182	4.963861	8.312341	1.5	-0.2	3.5	0
1.975	2.75988	4.963861	8.38428	1.5	-0.5	3.5	0
1.98	2.72064	4.93116	8.35158	0.7	-0.4	3.3	0
1.985	2.60946	5.11428	8.38428	0.9	-0.2	3.3	0
1.99	2.68794	5.07504	8.312341	0.7	-0.7	3	0
1.995	2.6487	5.11428	8.27964	-0.1	-1.7	2.9	0
2	2.68794	5.18622	8.2404	0.2	-1.7	3.5	0
2.005	2.75988	5.2974	8.27964	0.7	-1.6	4.3	0
2.01	2.79912	5.22546	8.20116	0.2	-1.2	3.9	0
2.015	2.79912	5.33664	8.02458	0.7	-1.7	3.8	0
2.02	2.72064	5.33664	8.02458	1.1	-1.6	3.7	0
2.025	2.72064	5.40858	7.952641	1.4	-1.9	4.1	0
2.03	2.57022	5.48052	7.80222	1.4	-1.5	4.7	0
2.035	2.42634	5.48052	7.9134	2.4	-1.7	4.2	0
2.04	2.30862	5.519761	7.84146	2.8	-1.5	3.6	0
2.045	2.30862	5.74212	7.9134	3.6	-1.8	3.2	0
2.05	2.23668	5.814061	8.02458	3.7	-1.6	2.6	0
2.055	2.30862	5.95794	8.12922	3.6	-2.2	1.9	0
2.06	2.34786	6.1803	8.42352	3.4	-3.2	1.4	0
2.065	2.42634	6.513841	8.82246	2	-3.8	0.9	0
2.07	2.42634	6.91932	9.18216	-0.2	-4.8	1	0
2.075	2.3871	7.39674	9.437221	-4.1	-6.4	1.8	0
2.08	2.60946	7.0632	9.14946	-11.1	-8.6	3.4	0
2.085	2.68794	6.54654	9.07752	-16.8	-9.6	4.2	0
2.09	2.60946	6.10836	8.600101	-20.4	-9.3	4.1	0
2.095	2.42634	5.33664	8.12922	-22.6	-9.5	3.4	0
2.1	2.23668	4.93116	7.73028	-22.3	-9.3	2.3	0
2.105	2.01432	5.07504	7.69758	-20	-9.1	0.2	0
2.11	1.97508	5.18622	7.73028	-17.6	-10	-2.3	0
2.115	2.05356	5.33664	7.9134	-16.1	-10.5	-3.9	0
2.12	2.27592	5.84676	8.16846	-16.1	-10.9	-4.4	0
2.125	2.27592	5.84676	8.09652	-17.7	-10.5	-4	0
2.13	2.49828	5.48052	8.057281	-20	-10.1	-4.4	0
2.135	2.9103	5.44782	7.952641	-20.4	-9.9	-3.9	0
2.14	2.79912	5.22546	7.65834	-20.8	-8.9	-3.7	0
2.145	2.75988	4.81998	7.54716	-19.7	-7.9	-4	0
2.15	2.79912	4.81998	7.403281	-17.9	-7.3	-4.2	0
2.155	2.79912	4.66956	7.37058	-15.4	-6.5	-4.3	0
2.16	2.83182	4.63686	7.33134	-12.6	-6.1	-3.5	0
2.165	2.83182	4.48644	7.37058	-8.7	-5.8	-2.9	0
2.17	2.83182	4.66956	7.44252	-5.6	-4.8	-2.1	0
2.175	2.9103	4.81998	7.62564	-2.5	-4.6	-2	0
2.18	2.83182	4.85268	7.65834	0.1	-3.7	-1.8	0
2.185	2.9103	5.04234	7.84146	1.6	-3	-1.2	0
2.19	2.87106	5.18622	7.84146	1.8	-2.9	-0.8	0
2.195	2.79912	5.11428	7.952641	2.1	-2.1	-0.7	0
2.2	2.75988	5.40858	8.12922	3	-2.1	-0.6	0
2.205	2.75988	5.48052	8.312341	3.2	-1.7	-0.7	0
2.21	2.87106	5.77482	8.63934	2.9	-2	-0.7	0
2.215	2.98224	5.99718	8.82246	0.8	-2.1	-0.5	0
2.22	3.02148	5.77482	8.78322	-1.7	-2.3	-0.2	0
2.225	3.06072	5.814061	8.82246	-4.4	-2.7	0.1	0
2.23	2.75988	5.519761	8.5674	-7.6	-1.8	0.2	0
2.235	2.83182	5.36934	8.45622	-8.8	-1.6	0	0
2.24	2.68794	5.18622	8.16846	-9.3	-2.4	-0.4	0
2.245	2.72064	5.07504	8.12922	-9.5	-2.8	-0.7	0
2.25	2.6487	5.14698	7.985341	-8.5	-3.2	-0.9	0
2.255	2.6487	5.25816	8.057281	-7.9	-3.3	-1	0
2.26	2.75988	5.36934	8.12922	-7.4	-3.3	-1.1	0
2.265	2.72064	5.40858	8.12922	-7.4	-3.5	-1.4	0
2.27	2.75988	5.63094	8.12922	-7.6	-3.5	-1.5	0
2.275	2.75988	5.55246	8.057281	-7.9	-3	-1.8	0
2.28	2.79912	5.55246	7.9134	-7.8	-2.7	-1.1	0
2.285	2.6487	5.519761	7.80222	-7.6	-2.6	-1.4	0
2.29	2.68794	5.33664	7.62564	-6.7	-2.3	-1.4	0
2.295	2.57022	5.44782	7.51446	-5.4	-1.3	-1.8	0
2.3	2.45904	5.33664	7.298641	-4.2	-0.7	-2.3	0
2.305	2.57022	5.2974	7.2594	-2.5	-0.7	-2.4	0
2.31	2.60946	5.40858	7.22016	-0.3	-0.2	-2.8	0
2.315	2.49828	5.33664	7.11552	1.4	0.3	-3.2	0
2.32	2.6487	5.519761	7.11552	2.4	1.5	-3.5	0
2.325	2.60946	5.591701	7.22016	5.1	2.8	-4	0
2.33	2.68794	5.74212	7.403281	6.6	2.8	-5	0
2.335	2.79912	5.95794	7.586401	7.6	3.3	-5.5	0
2.34	2.87106	5.92524	7.62564	7	4.3	-5.6	0
2.345	2.79912	5.84676	7.73028	6.5	5.4	-5.5	0
2.35	2.87106	5.77482	7.84146	6.5	5.4	-5.6	0
2.355	2.94954	5.74212	7.84146	6.9	5.5	-5.8	0
2.36	2.79912	5.519761	7.54716	6.9	6	-6.2	0
2.365	2.75988	5.36934	7.586401	7.5	7.1	-6.2	0
2.37	2.6487	5.55246	7.586401	8.4	7.2	-6.6	0
2.375	2.72064	5.18622	7.51446	9.5	6.6	-6.9	0
2.38	2.9103	5.36934	7.80222	10.2	6.4	-7.6	0
2.385	2.79912	5.33664	7.84146	11	7.4	-7.7	0
2.39	2.83182	5.14698	7.9134	11.6	7.3	-7.5	0
2.395	2.83182	5.22546	8.09652	11.9	6.6	-8.3	0
2.4	2.79912	5.22546	8.20116	11.9	6	-8.6	0
2.405	2.75988	5.14698	8.20116	11.3	5.9	-9.7	0
2.41	2.83182	5.18622	8.27964	11.2	5.4	-10.2	0
2.415	2.79912	5.22546	8.312341	11.3	4.6	-11.4	0
2.42	2.72064	5.07504	8.38428	10.4	4.5	-12	0
2.425	2.79912	5.11428	8.312341	10.2	4.3	-12.6	0
2.43	2.72064	4.963861	8.312341	10	3.7	-13.3	0
2.435	2.9103	5.11428	8.38428	10.1	3.2	-13.9	0
2.44	2.94954	5.07504	8.42352	9.5	2.2	-14.2	0
2.445	2.94954	5.07504	8.42352	9.3	1.6	-14	0
2.45	3.21114	5.22546	8.45622	9.3	2.4	-13.1	0
2.455	3.13266	5.07504	8.42352	8.7	3	-12.3	0
2.46	3.02148	4.85268	8.2404	8	3	-11.3	0
2.465	3.06072	4.66956	8.16846	8	2.3	-10.7	0
2.47	3.09342	4.78074	8.057281	8.7	2.5	-9.8	0
2.475	2.98224	4.48644	8.02458	9.5	3.5	-8.9	0
2.48	2.98224	4.74804	7.985341	10.9	3.6	-8.4	0
2.485	2.87106	4.7088	8.16846	12.5	3.7	-7.9	0
2.49	2.87106	4.93116	8.27964	12.8	2.6	-6.7	0
2.495	2.98224	5.07504	8.42352	13.3	3.1	-6.7	0
2.5	2.9103	5.14698	8.42352	12.5	3.2	-6.5	0
2.505	3.02148	5.22546	8.52816	12.5	3.6	-6	0
2.51	2.79912	5.2974	8.5674	11.4	3.5	-5.7	0
2.515	3.09342	4.7088	8.82246	9.7	2.9	-4.9	0
2.52	3.21114	5.0031	9.03828	7.7	2.6	-3.9	0
2.525	3.28308	4.74804	9.07752	6	2.5	-3.4	0
2.53	3.24384	3.96978	9.00558	4.2	3	-2.8	0
2.535	3.35502	4.15944	9.293341	2.5	2.8	-1.6	0
2.54	3.24384	3.49236	9.437221	0.7	1.7	-1.4	0
2.545	3.35502	3.89784	9.5811	-0.5	1.1	-1.1	0
2.55	3.32232	3.19806	9.36528	-1.4	-0.2	-2.1	0
2.555	3.54468	3.2373	9.40452	-3	-0.9	-2.5	0
2.56	3.35502	3.2373	9.62034	-3.9	-1.2	-4.7	0
2.565	3.50544	2.87106	9.5811	-6	-1.7	-5.1	0
2.57	3.50544	3.27	9.659581	-7.2	-1.7	-6.3	0
2.575	3.4662	2.53752	9.437221	-8.8	-2.8	-7.4	0
2.58	3.4335	2.6814	9.62034	-9.8	-3.9	-8.9	0
2.585	3.7278	3.01494	9.875401	-11.2	-5	-11	0
2.59	3.4662	2.72064	9.47646	-12.6	-6.1	-12.1	0
2.595	3.65586	2.83182	9.731521	-13.8	-6.8	-13.7	0
2.6	3.76704	2.943	9.83616	-15.7	-7.4	-15.3	0
2.605	3.65586	2.83182	9.83616	-17.8	-7.7	-16.1	0
2.61	3.6951	2.49828	9.980041	-21.2	-8.6	-17.2	0
2.615	3.84552	2.79258	10.16316	-22.8	-8.7	-18.3	0
2.62	3.61662	2.20398	9.875401	-25.4	-8.4	-19	0
2.625	3.7278	2.24322	10.05852	-26.4	-7.9	-20.1	0
2.63	3.54468	2.27592	9.875401	-27.5	-8.5	-20.7	0
2.635	3.35502	2.60946	9.18216	-28.1	-9.3	-21.5	0
2.64	3.1719	2.75988	8.312341	-27	-9.7	-22.3	0
2.645	3.06072	3.5316	7.84146	-23.4	-10.6	-22.7	0
2.65	3.06072	4.30332	7.84146	-19.1	-11.2	-22.2	0
2.655	3.02148	5.0031	8.02458	-16.5	-11.3	-20.7	0
2.66	3.02148	5.40858	8.20116	-16.1	-10.2	-18.1	0
2.665	2.98224	5.519761	8.02458	-16.8	-9.4	-16.4	0
2.67	2.87106	5.18622	7.80222	-17.2	-9.1	-14.6	0
2.675	2.83182	4.78074	7.65834	-17.2	-7.3	-14.1	0
2.68	2.9103	4.34256	7.62564	-16.7	-6.6	-15	0
2.685	3.1719	4.1202	7.69758	-15.6	-4.9	-15	0
2.69	3.4662	3.93708	7.80222	-14.5	-3	-14.4	0
2.695	3.6951	3.89784	7.80222	-12.8	-1.4	-14.2	0
2.7	3.9567	3.89784	7.73028	-10.7	0.5	-13.5	0
2.705	4.06788	3.96978	7.76952	-8.7	2.1	-12.6	0
2.71	4.02864	4.00902	7.65834	-6	4.6	-10.7	0
2.715	4.06788	3.93708	7.54716	-4.5	6.3	-9.5	0
2.72	3.9894	4.08096	7.54716	-3	9.1	-8.6	0
2.725	3.91746	4.26408	7.76952	-1.1	11.6	-8.6	0
2.73	3.80628	4.45374	7.87416	0.4	13.5	-8.2	0
2.735	3.58392	4.59762	7.952641	1.1	15.6	-8.4	0
2.74	3.28308	4.74804	7.985341	1.7	17.1	-8.5	0
2.745	3.06072	4.7088	8.12922	2.5	19.6	-8.1	0
2.75	2.87106	4.66956	8.2404	3.7	21.1	-7.9	0
2.755	2.6487	4.74804	8.35158	4.5	21.6	-7.9	0
2.76	2.53752	4.81998	8.38428	4.9	21.6	-7.6	0
2.765	2.53752	4.81998	8.38428	5.1	22.2	-7.9	0
2.77	2.49828	4.78074	8.42352	5.4	22.8	-7.7	0
2.775	2.53752	5.07504	8.63934	5.9	23.4	-8	0
2.78	2.60946	5.77482	9.18216	4.6	23.9	-8.4	0
2.785	2.23668	6.219541	9.40452	2.3	24.1	-8.5	0
2.79	1.82466	5.99718	9.18216	-0.9	24.5	-10.2	0
2.795	1.71348	5.11428	8.52816	-4.7	22.9	-10.9	0
2.8	1.67424	4.78074	8.495461	-5.1	22.4	-11.6	0
2.805	1.6023	5.0031	8.85516	-4.7	20.3	-10.2	0
2.81	1.64154	5.0031	8.85516	-5.3	17.9	-9.5	0
2.815	1.71348	4.81998	8.63934	-5.8	16.4	-9.7	0
2.82	2.05356	4.81998	8.600101	-5.2	14.9	-9.3	0
2.825	2.19744	4.81998	8.63934	-5.1	13.6	-8.9	0
2.83	2.27592	4.93116	8.67858	-4.2	13	-8.2	0
2.835	2.34786	4.74804	8.67858	-3.7	12.3	-8.5	0
2.84	2.34786	4.78074	8.600101	-3.2	12.1	-7.9	0
2.845	2.1255	4.78074	8.600101	-2.7	11.6	-8.1	0
2.85	2.19744	4.89192	8.5674	-3.2	10.8	-8.2	0
2.855	2.05356	4.85268	8.5674	-3.2	10.5	-8.4	0
2.86	2.05356	4.85268	8.5674	-3.7	10.5	-8.5	0
2.865	2.08626	4.93116	8.495461	-3.7	9.7	-7.7	0
2.87	2.08626	4.963861	8.45622	-3.5	9.2	-7.1	0
2.875	2.08626	4.93116	8.600101	-4.2	9.4	-6.6	0
2.88	2.1255	4.963861	8.600101	-4.2	9.1	-6.3	0
2.885	2.16474	4.93116	8.63934	-3.9	8.7	-5.7	0
2.89	2.30862	4.963861	8.600101	-4.3	8.3	-5.2	0
2.895	2.34786	4.963861	8.5674	-3.8	7.6	-5.4	0
2.9	2.3871	4.85268	8.5674	-3.5	7.4	-5.8	0
2.905	2.30862	4.89192	8.52816	-3.7	7.9	-5.5	0
2.91	2.1255	4.89192	8.5674	-3.1	8.6	-6	0
2.915	2.08626	4.78074	8.63934	-3	8.6	-5.6	0
2.92	2.16474	4.74804	8.67858	-2.8	8.3	-5.5	0
2.925	2.1255	4.89192	8.67858	-2.5	7.9	-5.7	0
2.93	2.16474	4.89192	8.63934	-2.5	7.5	-6.3	0
2.935	2.08626	4.81998	8.600101	-3.1	7.6	-5.6	0
2.94	2.05356	4.74804	8.495461	-2.8	8.4	-5.3	0
2.945	1.93584	4.7088	8.5674	-2.2	7.7	-5.1	0
2.95	2.08626	4.59762	8.5674	-2.3	7.4	-5.1	0
2.955	2.01432	4.55838	8.600101	-2.3	7	-5	0
2.96	2.01432	4.63686	8.63934	-1.2	7	-4.9	0
2.965	2.1255	4.7088	8.67858	-1.1	7.3	-4.8	0
2.97	2.27592	4.85268	8.63934	-0.4	7.5	-4.5	0
2.975	2.30862	4.85268	8.5674	0	7.8	-4.4	0
2.98	2.19744	4.93116	8.600101	-0.1	7.9	-5.4	0
2.985	2.08626	4.93116	8.495461	-0.4	8	-5.1	0
2.99	1.97508	4.89192	8.5674	-0.1	7.8	-4.8	0
2.995	1.93584	4.81998	8.600101	-0.1	8.1	-4.7	0
3	1.97508	4.89192	8.600101	0.2	7.6	-4.2	0
3.005	1.90314	4.85268	8.63934	0.4	7.4	-4.2	0
3.01	2.01432	4.93116	8.5674	0.2	7	-4.2	0
3.015	1.90314	4.93116	8.600101	0	6.3	-3.3	0
3.02	1.93584	4.963861	8.63934	0.2	4.7	-2.5	0
3.025	1.97508	4.85268	8.67858	0.3	4.7	-2.8	0
3.03	1.8639	4.81998	8.52816	0	3.7	-2.7	0
3.035	1.82466	4.74804	8.495461	0.6	3.6	-1.9	0
3.04	1.97508	4.7088	8.600101	0.6	3.3	-1.7	0
3.045	1.97508	4.74804	8.63934	0.7	3	-1.4	0
3.05	2.05356	4.7088	8.67858	1	2.7	-1.6	0
3.055	2.01432	4.74804	8.600101	1.4	2.3	-1.4	0
3.06	2.05356	4.81998	8.75052	2	2.1	-1	0
3.065	2.16474	4.85268	8.711281	2.1	2	-1.1	0
3.07	2.19744	4.93116	8.63934	2.8	1.8	-1.6	0
3.075	2.08626	5.0031	8.5674	3	1.6	-1.5	0
3.08	2.05356	5.07504	8.5674	2.5	1.3	-1.5	0
3.085	1.97508	5.04234	8.600101	2.3	0.5	-1.6	0
3.09	1.93584	5.04234	8.52816	2.2	-0.4	-1.2	0
3.095	1.93584	4.85268	8.600101	2.2	0.2	-1.1	0
3.1	1.90314	4.89192	8.5674	1.8	0.1	-1.1	0
3.105	1.93584	4.85268	8.63934	1.6	0	-0.7	0
3.11	1.97508	4.85268	8.5674	2	0	-1	0
3.115	2.01432	4.89192	8.5674	2.3	-0.4	0.1	0
3.12	2.05356	4.89192	8.52816	2.6	0	0.2	0
3.125	2.05356	4.81998	8.5674	2.5	-0.2	-0.1	0
3.13	1.93584	4.85268	8.45622	2	-0.4	-0.4	0
3.135	1.97508	4.78074	8.45622	2	0.2	-0.5	0
3.14	2.01432	4.7088	8.52816	2.2	0.4	0.2	0
3.145	2.01432	4.63686	8.63934	2.5	-0.1	-0.2	0
3.15	2.05356	4.7088	8.495461	2.5	0.2	0.1	0
3.155	2.08626	4.7088	8.600101	2.4	0.5	-0.1	0
3.16	2.1255	4.7088	8.495461	3	0.9	-0.5	0
3.165	2.1255	4.78074	8.5674	3.7	2.1	0.2	0
3.17	2.05356	4.78074	8.495461	4.2	3.2	0.4	0
3.175	1.97508	4.93116	8.52816	5.1	4.3	1.3	0
3.18	1.97508	4.89192	8.52816	5.5	4.9	1.4	0
3.185	1.97508	4.85268	8.52816	5.6	6.1	2.6	0
3.19	2.01432	4.85268	8.63934	5.6	7	3.7	0
3.195	2.16474	4.78074	8.67858	5.7	7	4.4	0
3.2	2.16474	5.0031	8.5674	6.3	7.2	5.5	0
3.205	2.1255	5.0031	8.5674	6.3	7	5.8	0
3.21	2.08626	5.07504	8.52816	5.6	7.4	6.1	0
3.215	2.08626	5.07504	8.495461	4.3	6.9	6	0
3.22	2.08626	5.14698	8.495461	4.1	7	5.8	0
3.225	2.16474	5.07504	8.52816	3.9	6.2	5.6	0
3.23	2.19744	5.07504	8.45622	3.1	6.1	5.1	0
3.235	2.1255	5.0031	8.45622	2.7	5.8	5.2	0
3.24	2.08626	5.04234	8.45622	2.5	5.1	5	0
3.245	1.97508	4.963861	8.52816	2.5	5.1	4.3	0
3.25	1.93584	4.93116	8.495461	2.1	5.3	4.4	0
3.255	1.97508	4.93116	8.600101	1.9	5.2	4.2	0
3.26	2.05356	4.93116	8.495461	2.1	5	4.2	0
3.265	1.97508	4.89192	8.5674	1.9	4.6	4.1	0
3.27	1.90314	4.89192	8.5674	1.7	4.4	3.9	0
3.275	1.8639	4.89192	8.5674	1.6	4.1	4.3	0
3.28	1.8639	4.963861	8.495461	1.8	3.5	4.4	0
3.285	1.97508	4.963861	8.5674	1.4	3.2	4.6	0
3.29	2.08626	4.89192	8.600101	1.6	2.6	4.9	0
3.295	2.16474	4.93116	8.5674	1.4	2.1	3.9	0
3.3	2.08626	4.963861	8.45622	1.4	1.8	2.5	0
3.305	2.05356	5.0031	8.495461	1.5	0.9	2.3	0
3.31	2.01432	4.93116	8.5674	0.9	0.4	1.4	0
3.315	1.93584	4.93116	8.52816	0.7	0.8	1.4	0
3.32	1.82466	4.963861	8.52816	0.4	0.8	0.8	0
3.325	1.82466	4.93116	8.5674	0.2	0.1	0.8	0
3.33	1.90314	4.963861	8.52816	0.3	-0.1	0.8	0
3.335	1.93584	4.85268	8.5674	0	-0.1	1	0
3.34	2.01432	4.85268	8.495461	0.2	-0.4	1.4	0
3.345	2.05356	4.85268	8.52816	0.4	-0.7	1.7	0
3.35	2.01432	4.89192	8.5674	0.1	-1.4	2.1	0
3.355	2.01432	4.85268	8.600101	-0.1	-1.2	2.5	0
3.36	2.05356	4.963861	8.52816	0.1	-1.2	2.3	0
3.365	2.19744	4.89192	8.5674	0	-1.1	2.5	0
3.37	2.05356	4.93116	8.5674	0.1	-1.6	3	0
3.375	2.1255	4.963861	8.52816	0	-0.7	3.1	0
3.38	2.1255	4.963861	8.5674	-0.9	-0.8	2.8	0
3.385	2.01432	4.89192	8.5674	-1.2	-0.6	3	0
3.39	1.93584	4.89192	8.5674	-1.3	-0.9	3.1	0
3.395	2.05356	4.93116	8.495461	-1.4	-0.5	3.5	0
3.4	1.97508	4.89192	8.52816	-1.4	-0.2	3.8	1
3.405	1.97508	4.93116	8.52816	-1.9	-0.2	3.4	1
3.41	1.97508	4.93116	8.52816	-2.5	-1	3.8	1
3.415	2.16474	4.89192	8.495461	-2.5	-0.7	4.6	1
3.42	2.05356	4.89192	8.495461	-2.5	-1.2	4.2	1
3.425	2.05356	4.93116	8.495461	-2.5	-1	4.4	1
3.43	2.01432	4.89192	8.5674	-1.9	-1.1	4.7	1
3.435	2.05356	4.81998	8.600101	-2.3	-1.5	3.9	1
3.44	2.08626	4.78074	8.5674	-2.4	-1.4	3.5	1
3.445	2.05356	4.85268	8.52816	-1.8	-1.6	3.5	1
3.45	2.01432	4.81998	8.5674	-1.4	-1.5	4.1	1
3.455	1.97508	4.81998	8.600101	-1.1	-2	3.7	1
3.46	2.08626	4.78074	8.5674	-0.6	-2.1	3.7	1
3.465	2.05356	4.81998	8.52816	-0.7	-2.1	3.7	1
3.47	2.16474	4.78074	8.5674	-1.5	-2.4	3.5	1
3.475	2.1255	4.81998	8.5674	-1.1	-2.4	4	1
3.48	2.19744	4.85268	8.52816	-0.2	-1.9	3.6	1
3.485	2.23668	4.89192	8.52816	0.2	-2.1	3.5	1
3.49	2.27592	4.85268	8.52816	0	-2.2	3.2	1
3.495	2.19744	4.89192	8.52816	-0.2	-2.2	3.2	1
3.5	2.23668	4.963861	8.45622	-0.4	-2.1	3.3	1
3.505	2.23668	5.04234	8.495461	-0.6	-2.2	2.9	1
3.51	2.19744	4.963861	8.52816	-0.7	-1.9	2.8	1
3.515	2.19744	4.93116	8.495461	-0.9	-1.1	2.4	1
3.52	2.16474	4.963861	8.45622	-1.1	-0.5	2.3	1
3.525	2.23668	4.93116	8.495461	-1.1	-0.6	2.6	1
3.53	2.23668	4.85268	8.52816	-1.2	-1.1	2.5	1
3.535	2.27592	4.78074	8.63934	-1.2	-0.9	2.5	1
3.54	2.23668	4.81998	8.600101	-1.4	-0.7	2.2	1
3.545	2.23668	4.85268	8.495461	-1.1	-0.5	2.3	1
3.55	2.1255	4.85268	8.5674	-0.9	-0.8	2.5	1
3.555	2.05356	4.78074	8.5674	-0.7	-0.7	2.7	1
3.56	2.08626	4.89192	8.52816	-0.4	-0.7	2.7	1
3.565	2.1255	4.74804	8.52816	0.2	-0.9	2.7	1
3.57	2.05356	4.81998	8.495461	0.2	-1.1	3.2	1
3.575	2.08626	4.81998	8.600101	-0.2	-1.3	3	1
3.58	2.16474	4.89192	8.5674	0.2	-1.1	3.4	1
3.585	2.1255	4.81998	8.52816	0.3	-1.1	3.2	1
3.59	2.16474	4.74804	8.495461	0.1	-0.5	2.8	1
3.595	2.16474	4.74804	8.5674	0	-1.1	2.8	1
3.6	2.1255	4.74804	8.600101	0	-1.8	2.9	1
3.605	2.08626	4.78074	8.600101	0.4	-1.2	3	1
3.61	2.1255	4.85268	8.5674	0.6	-1.6	2.8	1
3.615	2.1255	4.93116	8.52816	0.5	-1.6	2.4	1
3.62	2.1255	4.93116	8.45622	0.2	-1.6	2.3	1
3.625	2.08626	4.85268	8.52816	0	-1.8	1.5	1
3.63	2.16474	4.85268	8.52816	-0.4	-1.5	1.4	1
3.635	2.16474	4.81998	8.45622	-0.7	-1.8	1.1	1
3.64	2.19744	4.81998	8.600101	-1	-1.7	0.7	1
3.645	2.19744	4.7088	8.600101	-1.3	-1.3	0.2	1
3.65	2.19744	4.66956	8.600101	-1.1	-1.6	0	1
3.655	2.23668	4.7088	8.5674	-0.7	-1.6	0	1
3.66	2.19744	4.7088	8.5674	-0.9	-0.9	-0.2	1
3.665	2.16474	4.78074	8.495461	-0.6	-0.7	-0.2	1
3.67	2.16474	4.81998	8.52816	-0.5	-1.4	-0.6	1
3.675	2.16474	4.81998	8.52816	-0.4	-0.8	-0.2	1
3.68	2.19744	4.85268	8.52816	0	-1.4	-0.2	1
3.685	2.23668	4.74804	8.5674	0.1	-1.7	-0.2	1
3.69	2.23668	4.81998	8.5674	0.4	-1.3	-0.3	1
3.695	2.30862	4.78074	8.600101	0.7	-1.3	0	1
3.7	2.30862	4.81998	8.52816	0.8	-0.9	0.2	1
3.705	2.27592	4.81998	8.52816	0.6	-0.7	-0.2	1
3.71	2.34786	4.85268	8.52816	0.3	-0.6	-0.6	1
3.715	2.3871	4.81998	8.5674	0.7	-0.4	-0.9	1
3.72	2.3871	4.93116	8.45622	1.1	0.2	-0.9	1
3.725	2.34786	4.85268	8.495461	0.9	0.4	-0.8	1
3.73	2.30862	4.89192	8.45622	0.7	0.5	-1.4	1
3.735	2.30862	4.85268	8.495461	0.5	0.5	-1.1	1
3.74	2.30862	4.85268	8.5674	0.6	1.1	-1.4	1
3.745	2.30862	4.81998	8.52816	0.4	1.4	-1.8	1
3.75	2.30862	4.78074	8.5674	0.2	1.6	-1.8	1
3.755	2.30862	4.78074	8.52816	0.3	1.3	-2.1	1
3.76	2.19744	4.85268	8.52816	0.6	1	-2.2	1
3.765	2.27592	4.85268	8.52816	0.5	1.4	-2.1	1
3.77	2.23668	4.89192	8.495461	0.7	1.4	-2	1
3.775	2.23668	4.85268	8.5674	0.3	1.5	-1.8	1
3.78	2.27592	4.81998	8.600101	0.7	1.6	-2.1	1
3.785	2.1255	4.85268	8.600101	0.7	1.8	-2.5	1
3.79	2.19744	4.81998	8.495461	0.7	1.1	-2.3	1
3.795	2.30862	4.78074	8.600101	0.9	1.4	-2.1	1
3.8	2.27592	4.78074	8.5674	1.1	1.6	-2.3	1
3.805	2.27592	4.85268	8.495461	0.9	1.3	-2.8	1
3.81	2.27592	4.85268	8.52816	1.1	1.4	-3.3	1
3.815	2.23668	4.81998	8.5674	1	1.4	-3.3	1
3.82	2.23668	4.89192	8.52816	1.1	1.6	-3.4	1
3.825	2.19744	4.93116	8.495461	0.9	1.8	-3.2	1
3.83	2.16474	4.93116	8.495461	0.4	1.4	-3.6	1
3.835	2.23668	4.81998	8.600101	0.4	1.7	-3.5	1
3.84	2.19744	4.85268	8.495461	0.4	1.4	-3.6	1
3.845	2.27592	4.81998	8.495461	0.2	1.7	-2.9	1
3.85	2.23668	4.89192	8.52816	0	2	-3.1	1
3.855	2.16474	4.93116	8.495461	0.2	2.4	-2.9	1
3.86	2.16474	4.85268	8.495461	0.3	1.8	-3.2	1
3.865	2.08626	4.81998	8.52816	0	1.8	-3	1
3.87	2.08626	4.85268	8.495461	0.1	2.7	-3.3	1
3.875	2.08626	4.85268	8.495461	0.1	2.3	-3.4	1
3.88	2.05356	4.81998	8.52816	-0.1	2.3	-3.1	1
3.885	2.08626	4.74804	8.67858	0.4	2	-3	1
3.89	2.05356	4.81998	8.63934	1	1.4	-2.8	1
3.895	2.1255	4.85268	8.600101	1.8	0.9	-2.9	1
3.9	2.19744	4.89192	8.52816	1.6	1.2	-3	1
3.905	2.23668	4.85268	8.52816	1.8	1.3	-3	1
3.91	2.27592	4.89192	8.45622	2.2	0.9	-3	1
3.915	2.27592	4.93116	8.45622	2	1.7	-3.5	1
3.92	2.19744	4.93116	8.495461	2.1	1.6	-3.7	1
3.925	2.08626	4.93116	8.5674	1.8	1.7	-3.8	1
3.93	2.16474	4.89192	8.52816	2.2	2.5	-3.8	1
3.935	2.23668	4.81998	8.63934	2.3	2.1	-4.5	1
3.94	2.19744	4.85268	8.5674	2.8	1.7	-4.1	1
3.945	2.16474	4.89192	8.63934	2.9	2.3	-4.2	1
3.95	2.19744	4.93116	8.5674	3.7	1.8	-4.2	1
3.955	2.16474	4.93116	8.5674	4.2	1.8	-3.9	1
3.96	2.23668	4.89192	8.52816	4.2	2.1	-3.5	1
3.965	2.19744	4.93116	8.5674	4.2	1.8	-4.2	1
3.97	2.27592	4.89192	8.5674	4.6	1.5	-4.9	1
3.975	2.19744	4.81998	8.67858	5.6	2	-4.1	1
3.98	2.19744	4.74804	8.67858	6.7	1.4	-4.2	1
3.985	2.19744	4.63686	8.78322	7.8	0.5	-4.4	1
3.99	2.27592	4.55838	8.82246	9.4	-0.4	-5.1	1
3.995	2.27592	4.66956	8.85516	11.4	-1.7	-5.8	1
4	2.30862	4.66956	8.85516	13.8	-2.6	-6.3	1
4.005	2.42634	4.66956	8.85516	16.3	-3.9	-7.2	0
4.01	2.53752	4.7088	8.894401	18.3	-4.4	-7.4	0
4.015	2.72064	4.63686	8.894401	20.4	-4.2	-8.3	0
4.02	2.6487	4.78074	8.75052	21.8	-2.3	-9.5	0
4.025	2.75988	4.78074	8.78322	23.5	-1.1	-11.1	0
4.03	2.87106	4.74804	8.82246	25	0.7	-12.5	0
4.035	2.9103	4.78074	8.75052	26	3	-13.2	0
4.04	2.53752	5.04234	8.82246	28	6.9	-14.7	0
4.045	1.26876	5.04234	8.82246	30.2	8.2	-15.1	0
4.05	2.27592	4.85268	9.03828	31.5	3.9	-15.8	0
4.055	2.57022	5.0031	9.03828	34.3	3.2	-16.8	0
4.06	2.08626	5.0031	9.07752	38.2	5.3	-17.5	0
4.065	2.08626	4.93116	9.00558	41.5	6.7	-17.7	0
4.07	2.30862	5.0031	8.96634	44.5	7.2	-17.7	0
4.075	2.3871	5.07504	9.03828	48.3	7.6	-18.7	0
4.08	2.3871	5.07504	9.110221	52	8.3	-19.6	0
4.085	2.34786	5.11428	9.2214	55.5	9.6	-20.5	0
4.09	2.42634	5.18622	9.2541	60	10.7	-21.2	0
4.095	2.3871	5.25816	9.2214	63.9	11.9	-22.3	0
4.1	2.49828	5.2974	9.293341	68.3	12.6	-23.5	0
4.105	2.45904	5.22546	9.437221	72.8	14	-24.5	0
4.11	2.49828	5.22546	9.50916	77.7	14	-25.7	0
4.115	2.53752	5.04234	9.62034	83.2	14.2	-27.5	0
4.12	2.45904	4.93116	9.80346	88.5	14.6	-29.9	0
4.125	2.57022	4.78074	9.947341	96.5	14	-33.1	0
4.13	2.72064	4.74804	10.2351	103.7	14.2	-36	0
4.135	2.9103	4.78074	10.16316	112	14.2	-41.2	0
4.14	2.94954	4.963861	10.05852	121.9	14.7	-45.9	0
4.145	3.09342	5.04234	10.09122	129.9	15.8	-50	0
4.15	3.02148	5.14698	10.2024	137.7	15.8	-53.9	0
4.155	3.1719	5.33664	10.2351	145.3	16.1	-57.8	0
4.16	3.24384	5.44782	10.05852	151.6	16.8	-62.4	0
4.165	3.13266	5.63094	9.980041	158.3	18.4	-67.1	0
4.17	3.06072	6.10836	9.9081	164.4	19.6	-71.8	0
4.175	2.98224	6.513841	9.83616	171.5	21.5	-77.3	0
4.18	2.94954	6.991261	9.62034	176.4	22.3	-80.9	0
4.185	2.83182	7.10244	9.33258	179.4	21.1	-82.8	0
4.19	2.87106	7.6518	9.62034	181.7	20.4	-84.9	0
4.195	3.06072	7.9134	9.2214	182.7	21.3	-87	0
4.2	3.9567	8.35158	8.96634	182.5	24.4	-90	0
4.205	3.87822	8.02458	8.67858	182.4	30.1	-93.3	0
4.21	3.1719	8.31888	8.63934	181.4	35.2	-94.7	0
4.215	2.34786	8.90748	8.38428	180.1	37.1	-94.4	0
4.22	1.93584	9.711901	8.45622	177.3	36.1	-94.7	0
4.225	2.08626	9.528781	7.69758	171.7	31	-93.5	0
4.23	3.1719	9.273721	7.37058	166.6	28.3	-92.6	0
4.235	3.32232	8.86824	7.11552	163.8	31	-94.1	0
4.24	2.94954	8.757061	7.11552	162.2	35.5	-94.6	0
4.245	2.42634	8.61318	7.18746	158.3	39.5	-95.6	0
4.25	2.53752	8.2404	7.076281	151.9	42.7	-95.6	0
4.255	3.21114	7.57986	7.54716	145.6	43.6	-94.1	0
4.26	4.17906	6.513841	8.35158	136.2	43.7	-90.1	0
4.265	5.487061	6.06912	8.96634	123.5	42.2	-81.6	0
4.27	6.82776	4.81998	9.110221	108.5	39.9	-69.7	0
4.275	7.952641	2.87106	8.78322	88	38.2	-51.5	0
4.28	8.475841	1.90968	8.42352	73.7	39.1	-36.3	0
4.285	7.57986	4.00902	8.85516	61.9	40.8	-18.5	0
4.29	7.6518	5.44782	10.78446	48.5	36.8	-0.1	0
4.295	7.54062	4.963861	10.96104	26.5	27	20.6	0
4.3	7.87416	4.00902	10.13046	-1	17.6	42.5	0
4.305	7.6518	2.9757	9.2214	-20.6	12.7	57.4	0
4.31	7.1286	1.83774	8.09652	-36	10.9	68.2	0
4.315	6.19338	0.7717201	7.04358	-46.6	12.1	75.6	0
4.32	4.92462	0.07194	6.2784	-51.6	12.6	79.9	0
4.325	3.9567	-0.18312	5.918701	-53.7	11.3	83.3	0
4.33	3.21114	0	5.76828	-53.3	7.4	84.7	0
4.335	2.72064	0.36624	6.06258	-51.6	0.4	84.6	0
4.34	2.49828	0.73248	6.2784	-51.3	-6.8	83.3	0
4.345	2.53752	1.06602	6.71658	-51.3	-13.4	82.3	0
4.35	2.75988	1.61538	7.004341	-52.9	-20.7	80.5	0
4.355	2.9103	2.02086	7.37058	-56	-24.7	78.5	0
4.36	2.9103	2.42634	7.65834	-59.8	-26.9	76	0
4.365	2.87106	2.72064	7.87416	-64.4	-29	73.5	0
4.37	2.68794	3.16536	7.87416	-69.3	-30.3	70.9	0
4.375	2.49828	3.27	7.952641	-74.3	-30.3	68.6	0
4.38	2.34786	3.42042	7.9134	-78.9	-30.5	66	0
4.385	2.27592	3.5316	7.84146	-84	-31.4	63.4	0
4.39	2.23668	3.71472	7.80222	-87.5	-32.8	62	0
4.395	2.19744	3.8586	7.84146	-90	-33.8	60.1	0
4.4	2.08626	4.08096	7.80222	-92.8	-35.1	59	0
4.405	2.1255	4.19214	7.76952	-95.2	-36.4	58.1	0
4.41	2.16474	4.45374	7.76952	-97.7	-38.3	57.1	0
4.415	2.19744	4.66956	7.73028	-99.4	-39.6	56.8	0
4.42	2.30862	5.04234	7.76952	-101	-40.6	56.2	0
4.425	2.49828	5.33664	7.80222	-102.9	-41.5	56	0
4.43	2.68794	5.814061	7.9134	-105.5	-41.3	55.7	0
4.435	2.9103	6.36342	7.952641	-107.4	-41.5	55	0
4.44	3.13266	6.88008	8.02458	-109.4	-41.5	55.3	0
4.445	3.4335	7.3575	7.985341	-112.2	-39.6	55.4	0
4.45	3.7278	7.691041	7.952641	-114.7	-38.2	56.8	0
4.455	4.02864	7.9134	7.80222	-117.3	-36.1	59.6	0
4.46	4.2183	8.12922	7.586401	-120.1	-33.8	63.7	0
4.465	4.55184	8.207701	7.44252	-121.2	-31.7	68.5	0
4.47	4.7415	8.27964	7.2594	-122.2	-29.6	73.5	0
4.475	4.85268	8.35158	7.076281	-122	-27.8	79.1	0
4.48	4.88538	8.390821	6.9324	-120.9	-25.9	86.1	0
4.485	4.81344	8.46276	6.86046	-118.5	-22.8	94.7	0
4.49	4.70226	8.57394	6.78852	-116	-19.8	101.4	0
4.495	4.4799	8.685121	6.677341	-113.6	-17.7	107.8	0
4.5	4.02864	8.71782	6.64464	-110.8	-15.5	114.2	0
4.505	3.4662	8.829	6.74928	-107.5	-13.9	118.5	0
4.51	2.79912	8.940181	6.74928	-103.3	-12.9	122	0
4.515	2.16474	9.16254	6.78852	-99.9	-13.5	122.8	0
4.52	1.64154	9.456841	6.97164	-97.1	-14.8	122.1	0
4.525	1.30146	9.63996	7.14822	-94.8	-16.9	120.2	0
4.53	1.0791	9.901561	7.14822	-93.6	-19.5	116	0
4.535	0.8959801	10.0062	6.97164	-93.8	-21.7	112.2	0
4.54	0.8175	9.823081	6.78852	-93.8	-24	107.2	0
4.545	0.96792	9.528781	6.53346	-92.6	-26.2	99.3	0
4.55	0.8567401	9.20178	6.20646	-90.6	-26.4	92.6	0
4.555	0.77826	9.051361	5.73558	-87	-26.1	85.8	0
4.56	0.8175	8.940181	5.40858	-82.7	-26.7	79.6	0
4.565	1.0791	8.71782	5.15352	-77	-27.3	73.6	0
4.57	1.37994	8.90748	4.82652	-69.4	-27.6	67.6	0
4.575	1.90314	9.0906	4.78728	-62.7	-29.6	62.7	0
4.58	2.57022	9.751141	4.9704	-55.6	-30.3	58.8	0
4.585	3.21114	10.8564	5.519761	-47.3	-30	56.5	0
4.59	3.76704	11.92242	5.918701	-41.8	-28.4	55.8	0
4.595	4.13982	12.58296	6.09528	-39.4	-26.8	57.4	0
4.6	4.17906	12.95574	6.20646	-39.9	-24.6	59.9	0
4.605	3.76704	12.9165	5.9514	-41.9	-22.2	61.8	0
4.61	3.13266	12.55026	5.44128	-43.8	-20	63.8	0
4.615	2.23668	12.0336	4.82652	-44.3	-19.6	65	0
4.62	1.56306	11.445	4.06134	-42.1	-19.2	66	0
4.625	3.9894	11.51694	4.35564	-36.7	-19.7	64.7	0
4.63	6.64464	13.87134	4.9377	-25.8	-0.8	57.1	0
4.635	2.19744	11.77854	1.59576	-17.2	42.9	40.1	0
4.64	-0.33354	10.81716	1.45188	-8.1	64	26.1	0
4.645	-3.02148	12.98844	2.83182	8.1	74.2	17.8	0
4.65	-4.88538	15.15972	4.2837	17.7	74.2	11.2	0
4.655	-5.40858	15.38208	4.53876	20.7	63.4	10	0
4.66	-4.7742	15.08778	4.3164	20.7	48.8	10.5	0
4.665	-3.65586	14.76078	4.06134	20.4	38.4	8.4	0
4.67	-2.79912	14.388	3.59046	21.7	33.3	3.1	0
4.675	-2.79912	13.17156	2.90376	23.1	36.5	-3.3	0
4.68	-3.13266	11.96166	2.39364	27.7	43	-10	0
4.685	-3.4335	10.8564	1.92276	35.3	49.7	-17.2	0
4.69	-3.24384	10.04544	1.6677	45.4	56.9	-21.9	0
4.695	-0.77826	10.49016	2.13858	56.4	65.5	-25.3	0
4.7	4.66302	13.4724	7.84146	70.1	84.3	-32.7	0
4.705	-7.200541	9.901561	9.659581	62.5	140.4	-64.4	0
4.71	-8.358121	15.45402	17.1348	45.5	135.6	-66.2	0
4.715	-7.35096	16.85358	19.02486	14.1	98.2	-40	0
4.72	-6.49422	8.207701	13.43316	-41	54.5	-15.8	0
4.725	-1.45188	-0.14388	7.076281	-57.1	42.8	-11.6	0
4.73	4.59108	0.80442	6.677341	-39.8	43.3	-12.8	0
4.735	7.05666	6.14106	9.9081	-19.6	42.4	-12.1	0
4.74	4.2183	6.91932	10.92834	-15.4	37.5	-7.3	0
4.745	1.3407	3.5643	9.62034	-21.2	32.6	-5.7	0
4.75	1.30146	2.9757	9.36528	-21.2	29	-8.1	0
4.755	2.08626	4.963861	9.76422	-12.8	22.8	-10.5	0
4.76	2.57022	5.04234	9.110221	-10.2	18.4	-10.8	0
4.765	2.49828	5.11428	8.5674	-9.3	16.8	-10.5	0
4.77	2.42634	6.62502	8.35158	-6.7	15.2	-9.4	0
4.775	2.23668	6.14106	8.09652	-6.5	14.1	-8.1	0
4.78	2.16474	5.70288	8.02458	-8	13.7	-8.6	0
4.785	1.71348	5.77482	8.27964	-8.8	13.8	-7.7	0
4.79	1.26876	5.70288	8.38428	-9.8	13.7	-6.3	0
4.795	1.79196	5.519761	8.38428	-10.8	12.4	-5.3	0
4.8	2.53752	5.519761	8.2404	-11.7	11.2	-4.4	0
4.805	2.94954	5.44782	8.2404	-12.7	11.4	-4.3	0
4.81	2.75988	5.18622	8.20116	-13.7	11.4	-3.9	0
4.815	2.6487	5.14698	8.38428	-13.6	12.4	-4	0
4.82	2.45904	5.07504	8.312341	-13.4	13.6	-4.5	0
4.825	2.57022	5.07504	8.35158	-13.4	13.4	-3.9	0
4.83	2.6487	5.18622	8.312341	-13.2	12	-3.5	0
4.835	2.75988	5.04234	8.312341	-12.8	11.6	-3.2	0
4.84	2.68794	5.11428	8.2404	-12.6	11.8	-3	0
4.845	2.79912	5.07504	8.35158	-12.2	11.4	-4	0
4.85	2.72064	5.11428	8.312341	-11.9	11.2	-3.9	0
4.855	2.6487	5.07504	8.312341	-11.4	10.9	-4.2	0
4.86	2.53752	5.11428	8.312341	-10.9	10.3	-4	0
4.865	2.19744	5.11428	8.45622	-11.6	10	-4.3	0
4.87	2.01432	5.07504	8.45622	-11.8	10.4	-3.5	0
4.875	2.05356	4.93116	8.495461	-11.6	9.5	-3.5	0
4.88	2.05356	5.04234	8.495461	-10.9	8.4	-2.5	0
4.885	2.16474	4.93116	8.600101	-10.7	7.8	-2	0
4.89	2.19744	4.89192	8.5674	-10.3	7	-1.4	0
4.895	2.30862	4.78074	8.600101	-9.1	6.8	-1.5	0
4.9	2.30862	4.85268	8.5674	-8.7	6.4	-2.5	0
4.905	2.30862	4.81998	8.63934	-7.9	6	-2.5	0
4.91	2.30862	4.81998	8.63934	-6.5	5.6	-2.3	0
4.915	2.27592	4.81998	8.600101	-5.2	4.9	-2	0
4.92	2.27592	4.78074	8.63934	-3.9	4.4	-2	0
4.925	2.27592	4.81998	8.600101	-3.2	3.9	-2.4	0
4.93	2.34786	4.85268	8.52816	-2.1	3.8	-2.1	0
4.935	2.45904	4.85268	8.495461	-1.1	3	-2.2	0
4.94	2.42634	4.89192	8.5674	-0.3	2.6	-2.5	0
4.945	2.34786	4.81998	8.5674	-0.1	2.8	-2.3	0
4.95	2.34786	4.89192	8.52816	0.4	2.6	-2	0
4.955	2.42634	4.78074	8.5674	0.9	1.8	-2.1	0
4.96	2.45904	4.89192	8.5674	1.3	2.1	-2.3	0
4.965	2.49828	4.89192	8.5674	2.3	1.8	-2.4	0
4.97	2.45904	4.85268	8.52816	2.8	2	-2.8	0
4.975	2.3871	4.963861	8.52816	2.8	2.5	-2.7	0
4.98	2.42634	4.89192	8.52816	3	2.6	-2.5	0
4.985	2.34786	4.93116	8.52816	3.5	2	-3.2	0
4.99	2.34786	4.93116	8.495461	3.1	1.9	-3.4	0
4.995	2.42634	4.89192	8.52816	3.1	2.3	-3.2	0
5	2.30862	5.0031	8.495461	3.7	2.5	-3.1	0
5.005	2.3871	4.963861	8.52816	3.6	2.2	-3	0
5.01	2.30862	5.04234	8.42352	3.6	2.2	-3.5	0
5.015	2.30862	5.0031	8.42352	3.2	2	-3.2	0
5.02	2.30862	5.04234	8.42352	3.5	2.1	-3	0
5.025	2.30862	5.04234	8.45622	3.2	2.2	-3.2	0
5.03	2.3871	4.963861	8.45622	3.2	2.5	-3.3	0
5.035	2.3871	4.93116	8.45622	3	1.7	-3.2	0
5.04	2.42634	5.0031	8.42352	3	2.1	-3.2	0
5.045	2.42634	4.93116	8.495461	2.8	2.5	-3.7	0
5.05	2.27592	4.963861	8.38428	2.3	2.4	-3	0
5.055	2.27592	4.963861	8.38428	2.1	2.3	-3.2	0
5.06	2.30862	5.04234	8.38428	2.5	2.1	-3.2	0
5.065	2.30862	5.0031	8.45622	2.2	2.3	-3.5	0
5.07	2.30862	4.963861	8.38428	1.9	3	-3.4	0
5.075	2.23668	4.963861	8.35158	1.6	2.1	-2.8	0
5.08	2.27592	5.0031	8.42352	1.1	1.4	-3.2	0
5.085	2.27592	5.0031	8.42352	1.1	1.6	-2.7	0
5.09	2.30862	5.0031	8.42352	1.6	1.8	-2.7	0
5.095	2.30862	4.963861	8.38428	0.9	2	-3.1	0
5.1	2.34786	5.04234	8.38428	0.6	2.2	-3.2	0
5.105	2.34786	5.0031	8.495461	0.2	1.8	-3.5	0
5.11	2.30862	5.0031	8.42352	0.4	2.3	-3.8	0
5.115	2.23668	4.963861	8.42352	0.7	2.3	-4.3	0
5.12	2.27592	5.0031	8.45622	0.5	2.6	-3.7	0
5.125	2.30862	4.963861	8.495461	0	2.7	-4	0
5.13	2.34786	4.963861	8.45622	-0.4	2.7	-3.9	0
5.135	2.27592	4.963861	8.42352	-0.4	2.5	-4.1	0
5.14	2.27592	4.93116	8.42352	-0.5	2.3	-4.2	0
5.145	2.27592	4.963861	8.42352	-0.4	2.3	-4.1	0
5.15	2.30862	4.93116	8.38428	-0.4	2.5	-4	0
5.155	2.27592	4.93116	8.42352	-0.4	2.5	-3.9	0
5.16	2.27592	4.93116	8.45622	-0.7	2.9	-4.2	0
5.165	2.27592	4.89192	8.45622	-0.2	3.1	-4.5	0
5.17	2.19744	4.963861	8.495461	-0.2	3.1	-3.5	0
5.175	2.27592	4.85268	8.52816	0.1	2.7	-3.8	0
5.18	2.23668	4.85268	8.52816	0.3	2.5	-3.4	0
5.185	2.30862	4.85268	8.495461	0.7	2.3	-3.5	0
5.19	2.27592	4.963861	8.495461	1.5	2.2	-4.1	0
5.195	2.30862	4.89192	8.45622	1.4	2.6	-3.9	0
5.2	2.23668	4.963861	8.45622	1.7	2.9	-3.8	0
5.205	2.27592	4.963861	8.42352	1.7	2.4	-3.7	0
5.21	2.23668	4.89192	8.495461	2	2.3	-3.7	0
5.215	2.23668	4.89192	8.495461	2.4	2	-3.8	0
5.22	2.23668	4.93116	8.495461	2.7	2.1	-3.1	0
5.225	2.27592	4.93116	8.495461	3.2	1.6	-3.4	0
5.23	2.23668	4.89192	8.52816	3.2	1.8	-3.5	0
5.235	2.27592	4.963861	8.5674	3.6	1.3	-4.4	0
5.24	2.3871	4.89192	8.5674	4.4	1.2	-4	0
5.245	2.3871	4.963861	8.5674	5.6	1.1	-4.2	0
5.25	2.34786	4.93116	8.52816	6	0.6	-4.6	0
5.255	2.27592	4.93116	8.5674	6.9	0.3	-5.1	0
5.26	2.1255	4.93116	8.600101	7.4	-0.1	-5.3	0
5.265	2.16474	4.93116	8.5674	7.9	-0.7	-5.2	0
5.27	2.27592	4.93116	8.5674	9	-1.3	-4.9	0
5.275	2.3871	4.85268	8.600101	10.5	-1.5	-5	0
5.28	2.3871	4.85268	8.52816	11.1	-2	-4.9	0
5.285	2.3871	4.93116	8.52816	12	-2.1	-5.1	0
5.29	2.49828	4.963861	8.45622	12.6	-2.3	-5.4	0
5.295	2.49828	4.963861	8.600101	13.3	-2.3	-6.1	0
5.3	2.6487	4.85268	8.63934	14.4	-1.7	-6.8	0
5.305	2.68794	4.85268	8.63934	15.6	-0.6	-8.4	0
5.31	2.6487	4.963861	8.600101	17.3	1.2	-10	0
5.315	2.6487	5.0031	8.52816	18.4	1.6	-10.9	0
5.32	2.57022	5.04234	8.52816	19.3	1.8	-12.2	0
5.325	2.3871	5.04234	8.67858	20.2	1.9	-13.1	0
5.33	2.19744	5.04234	8.75052	21.1	1.8	-14.7	0
5.335	2.30862	4.89192	8.78322	22.8	0.3	-15.4	0
5.34	2.23668	4.963861	8.75052	24.7	0.4	-16.8	0
5.345	2.27592	4.963861	8.78322	27.2	0	-17	0
5.35	2.1255	4.963861	8.82246	29.1	-0.2	-16.8	0
5.355	1.93584	5.11428	8.78322	31.2	0.9	-17.2	0
5.36	1.79196	5.07504	8.78322	34.3	1.1	-17	0
5.365	1.8639	5.18622	8.75052	36.6	0.2	-16.6	0
5.37	1.93584	5.18622	8.78322	39.2	0	-16.1	0
5.375	2.01432	5.11428	8.82246	42.2	-1	-16.4	0
5.38	2.05356	5.22546	8.78322	45	-1.8	-16.1	0
5.385	2.01432	5.25816	8.85516	47.8	-2.2	-16	0
5.39	2.16474	5.25816	8.9271	51	-2.6	-16	0
5.395	2.16474	5.2974	8.9271	54.9	-3.5	-16.4	0
5.4	2.30862	5.18622	8.96634	58	-3.5	-16.7	0
5.405	2.34786	5.25816	9.07752	61.6	-3	-17.7	0
5.41	2.3871	5.2974	9.14946	65.7	-3.4	-18.6	0
5.415	2.42634	5.25816	9.18216	69.4	-3.6	-19.8	0
5.42	2.42634	5.2974	9.18216	74.2	-3.7	-20.6	0
5.425	2.49828	5.2974	9.293341	78.2	-4.5	-21.3	0
5.43	2.45904	5.2974	9.293341	82	-3.5	-21.9	0
5.435	2.42634	5.11428	9.293341	86.2	-3.2	-23.1	0
5.44	2.53752	5.25816	9.2214	90.3	-3	-24.8	0
5.445	2.57022	5.36934	9.14946	96.3	-2.5	-26.8	0
5.45	2.6487	5.44782	9.07752	101	-2.8	-28.3	0
5.455	2.75988	5.55246	9.07752	105.2	-2.8	-30.4	0
5.46	2.72064	5.70288	8.85516	109.1	-2.4	-33.1	0
5.465	2.83182	5.66364	8.75052	112.6	-2.9	-35.7	0
5.47	2.72064	5.886	8.52816	116.5	-2.9	-38.8	0
5.475	2.6487	5.99718	8.5674	119.5	-3	-41.6	0
5.48	2.60946	6.1803	8.42352	122.9	-3.4	-44.4	0
5.485	2.60946	6.291481	8.20116	125.9	-4.2	-48.3	0
5.49	2.53752	6.54654	8.09652	128.9	-6	-50.4	0
5.495	2.60946	6.7362	8.057281	132.5	-7.7	-53.4	0
5.5	2.68794	7.13514	8.312341	134	-9.1	-55.4	0
5.505	2.68794	7.13514	8.312341	135.2	-10.2	-57	0
5.51	2.57022	6.7362	8.02458	136	-11	-59	0
5.515	2.49828	6.43536	7.62564	139.7	-10.7	-62.3	0
5.52	2.27592	6.991261	7.298641	147.4	-11.9	-67.6	0
5.525	2.16474	8.02458	7.54716	153.8	-13.5	-69.9	0
5.53	2.1255	9.234481	7.69758	155.4	-17.2	-69.6	0
5.535	2.34786	9.607261	7.54716	151.8	-22.3	-68.6	0
5.54	2.34786	10.22856	7.62564	145.9	-27.7	-65.5	0
5.545	2.72064	9.9735	7.37058	134.9	-34.5	-62	0
5.55	3.32232	9.417601	7.04358	124.7	-37.3	-59.8	0
5.555	3.4335	9.273721	6.86046	114.3	-38	-59.1	0
5.56	2.83182	8.57394	6.2457	103.6	-37.1	-58.2	0
5.565	2.57022	8.12922	5.80752	95.6	-36.6	-57.8	0
5.57	2.19744	7.6518	5.918701	86.4	-37.5	-58.1	0
5.575	2.6487	6.7689	6.2784	78.7	-40.1	-56.9	0
5.58	3.24384	5.92524	6.9324	70.7	-41.9	-55.7	0
5.585	3.91746	5.70288	7.33134	61	-42.9	-54.1	0
5.59	4.62378	4.30332	7.87416	50.5	-42.7	-52.2	0
5.595	4.81344	4.37526	8.38428	39.9	-40.9	-49.7	0
5.6	5.22546	3.64278	8.75052	29.8	-38.5	-46.9	0
5.605	5.559	3.01494	8.67858	16.2	-35	-42.3	0
5.61	5.44782	3.08688	8.600101	6.7	-31.7	-37.8	0
5.615	5.18622	4.26408	8.85516	-2.1	-29.6	-32.2	0
5.62	5.44782	4.59762	9.5811	-15.9	-28.2	-23.1	0
5.625	5.487061	3.8259	9.33258	-29.1	-28.7	-14.7	0
5.63	5.37588	3.08688	8.63934	-40.3	-30.2	-7.2	0
5.635	4.7742	2.6487	8.09652	-49.1	-31	-0.4	0
5.64	4.36872	2.24322	7.51446	-55.3	-31.2	3.5	0
5.645	3.7278	2.24322	7.2594	-59.3	-32.2	6.5	0
5.65	3.13266	2.57022	7.22016	-62.3	-34	8.1	0
5.655	2.79912	2.943	7.2594	-67.4	-37.1	8.9	0
5.66	2.6487	3.08688	7.298641	-71.8	-40.7	9	0
5.665	2.6487	3.12612	7.37058	-76.5	-43.8	8.1	0
5.67	2.72064	3.16536	7.33134	-81.2	-46.6	7.9	0
5.675	2.87106	3.08688	7.403281	-86.3	-48.3	6.3	0
5.68	2.87106	3.08688	7.14822	-91	-50.8	4.9	0
5.685	2.9103	2.9757	7.004341	-94.5	-51.8	4.4	0
5.69	2.83182	3.08688	6.899701	-96.9	-52.5	4.2	0
5.695	2.83182	3.08688	6.97164	-98.9	-53.4	3.8	0
5.7	2.83182	3.27	6.9324	-100.2	-54.3	4.2	0
5.705	2.94954	3.45966	6.97164	-101.6	-55.3	5.6	0
5.71	3.13266	3.5643	7.11552	-102.2	-56	6.4	0
5.715	3.1719	3.8259	7.33134	-103.3	-56.7	8.1	0
5.72	3.21114	4.1202	7.51446	-104.7	-57.1	9.9	0
5.725	3.21114	4.45374	7.80222	-106.6	-56.8	11.7	0
5.73	3.1719	4.7088	7.9134	-109.5	-56.4	14.6	0
5.735	3.09342	4.93116	8.02458	-113	-57.2	17	0
5.74	3.02148	5.14698	8.02458	-116.2	-56.7	19.4	0
5.745	2.87106	5.22546	7.9134	-119.1	-56.8	22.2	0
5.75	2.6487	5.33664	7.80222	-121.6	-57.2	23.5	0
5.755	2.53752	5.44782	7.69758	-123.6	-57.7	25.6	0
5.76	2.49828	5.55246	7.51446	-124.8	-58.3	27.2	0
5.765	2.30862	5.519761	7.2594	-125.3	-58.9	28.9	0
5.77	1.97508	5.591701	7.04358	-125	-59.5	30.1	0
5.775	1.75272	5.92524	6.82122	-122.9	-60.2	31.8	0
5.78	1.49112	6.219541	6.677341	-119.7	-61	32.2	0
5.785	1.3407	6.33072	6.677341	-116.2	-61.5	31.8	0
5.79	1.11834	6.65772	6.572701	-112.8	-62	30.6	0
5.795	0.96792	6.95202	6.64464	-108.6	-62.6	27.9	0
5.8	0.70632	7.507921	6.74928	-104.3	-63.1	25.4	0
5.805	0.59514	8.057281	6.97164	-100.3	-63.9	22.9	0
5.81	0.40548	8.64588	7.04358	-96.9	-64.6	20.4	0
5.815	0.18312	9.0906	7.04358	-94.1	-65.3	17.9	0
5.82	0.07194	9.528781	6.899701	-91.4	-66.5	15.8	0
5.825	-0.07194	9.823081	6.899701	-88.9	-66.7	13.5	0
5.83	-0.37278	10.3005	6.71658	-86.3	-66.9	9.8	0
5.835	-0.5559	10.63404	6.46152	-84.2	-66.7	5.9	0
5.84	-0.8567401	11.03952	6.09528	-81.8	-65.7	0.4	0
5.845	-1.0791	11.37306	5.84022	-79.1	-64.7	-4.6	0
5.85	-1.0791	11.70006	5.55246	-75.3	-63.5	-9.7	0
5.855	-1.19028	11.99436	5.2974	-71.6	-62.5	-14.4	0
5.86	-1.19028	12.07284	4.9704	-68.4	-61.3	-19.6	0
5.865	-1.15104	11.88318	4.6107	-63.7	-60	-25.4	0
5.87	0.44472	13.13886	4.10058	-59.3	-57.5	-30.3	0
5.875	5.85984	17.73648	7.18746	-50.8	-44.6	-42.5	0
5.88	1.19028	14.9439	6.899701	-52.4	-6.6	-66.6	0
5.885	-2.01432	16.19304	6.86046	-64	21.1	-75.8	0
5.89	-5.70942	17.07594	6.13452	-70.1	37.1	-81.7	0
5.895	-5.2974	17.11518	5.84022	-72.2	33.2	-85.6	0
5.9	-5.59824	18.14196	5.15352	-70	31.2	-90.7	0
5.905	-5.74866	17.07594	4.06134	-69.5	26.9	-93.8	0
5.91	-3.61662	16.1538	3.59046	-67.7	14.9	-89.3	0
5.915	-1.6023	13.17156	5.00964	-62.4	6.2	-74	0
5.92	3.09342	9.16254	5.519761	-62.3	6.5	-51.9	1
5.925	2.1255	7.0632	8.09652	-53.6	24.3	-26.9	1
5.93	-2.3871	4.55838	9.659581	-47.3	37.8	-2.8	1
5.935	-4.32948	2.6487	11.68698	-41.4	34.3	5.9	1
5.94	-3.58392	2.13204	11.5431	-35.8	26.8	8	1
5.945	-0.14388	2.87106	10.45746	-30.4	19.7	7.3	1
5.95	3.4335	4.08096	8.9271	-23.2	12.4	7.2	1
5.955	5.0358	5.04234	8.2404	-16.8	7.7	8.9	1
5.96	5.14698	5.55246	8.12922	-11.9	4.9	9.2	1
5.965	4.62378	5.2974	8.35158	-8.4	3.9	8.4	1
5.97	4.02864	5.0031	8.495461	-6	3.6	6.8	1
5.975	3.7278	5.07504	8.42352	-3.5	4	2.7	1
5.98	3.58392	5.14698	8.312341	-3	4.8	-0.7	1
5.985	3.1719	5.22546	8.20116	-4	5.5	-2.8	1
5.99	2.53752	5.36934	8.2404	-5.5	6.9	-4.6	1
5.995	2.05356	5.2974	8.312341	-6.6	7.2	-4.8	1
6	1.75272	5.25816	8.27964	-7.4	7.1	-4.6	1
6.005	1.79196	5.33664	8.312341	-8.1	6.7	-4.7	1
6.01	1.8639	5.36934	8.312341	-8.2	5.7	-3.9	1
6.015	2.42634	5.33664	8.2404	-8.4	4.7	-2.6	1
6.02	2.75988	5.2974	8.2404	-8.8	4.2	-1.9	1
6.025	2.87106	5.2974	8.27964	-8.9	4.7	-2.2	1
6.03	2.87106	5.11428	8.38428	-8.7	5.6	-2	1
6.035	2.94954	5.07504	8.312341	-9.3	6.3	-2.5	1
6.04	2.87106	5.0031	8.38428	-9.3	6.3	-2.6	1
6.045	2.75988	5.11428	8.38428	-9.5	6.9	-3	1
6.05	2.68794	5.11428	8.38428	-9.5	7.5	-3.2	1
6.055	2.57022	5.0031	8.35158	-9	8	-3.4	1
6.06	2.42634	5.11428	8.35158	-8.6	8	-3.2	1
6.065	2.53752	5.07504	8.38428	-8.8	7.8	-2.8	1
6.07	2.53752	5.04234	8.35158	-8.8	7.6	-2.6	1
6.075	2.57022	5.0031	8.312341	-8.4	7.7	-1.8	1
6.08	2.68794	4.963861	8.38428	-7.7	7.2	-1.6	1
6.085	2.60946	5.07504	8.27964	-7.7	7.4	-1.8	1
6.09	2.72064	5.07504	8.27964	-7.8	7.4	-1.3	1
6.095	2.94954	5.04234	8.27964	-7.4	7.7	-1.6	1
6.1	2.9103	5.04234	8.27964	-7.7	7.4	-1.5	1
6.105	2.72064	5.07504	8.27964	-8	8.1	-1.8	1
6.11	2.49828	5.11428	8.27964	-8.1	8.4	-1.6	1
6.115	2.42634	5.04234	8.312341	-8.5	9	-1.9	1
6.12	2.34786	5.0031	8.42352	-8.8	9	-1.7	1
6.125	2.34786	5.0031	8.38428	-8.8	8.8	-1.1	1
6.13	2.42634	5.0031	8.42352	-8.6	8.4	-1.3	1
6.135	2.42634	4.93116	8.38428	-8.8	7.9	-1.1	1
6.14	2.53752	4.89192	8.45622	-8.6	8	-1.1	1
6.145	2.45904	4.89192	8.52816	-8.6	7.9	-1.2	1
6.15	2.42634	4.93116	8.42352	-8.3	7.7	-1.6	1
6.155	2.3871	4.85268	8.45622	-7.7	7.3	-1.7	1
6.16	2.3871	4.963861	8.38428	-7.3	7.2	-1.9	1
6.165	2.3871	4.89192	8.42352	-7	6.7	-1.8	1
6.17	2.30862	4.93116	8.38428	-7.2	6.4	-1.7	1
6.175	2.27592	5.04234	8.45622	-6.5	6	-1.8	1
6.18	2.34786	5.04234	8.42352	-6.4	6.8	-1.8	1
6.185	2.34786	4.93116	8.38428	-6.3	6.7	-2.1	1
6.19	2.42634	4.93116	8.495461	-6.2	6.7	-2.8	1
6.195	2.45904	4.89192	8.495461	-6.3	6.5	-2.1	1
6.2	2.53752	4.85268	8.495461	-6.2	6.3	-2	1
6.205	2.53752	4.85268	8.45622	-6.3	6.3	-2.8	1
6.21	2.42634	4.89192	8.42352	-6.5	5.8	-2.6	1
6.215	2.49828	4.963861	8.45622	-5.6	5.6	-3.2	1
6.22	2.53752	4.81998	8.495461	-5.4	5.3	-3.1	1
6.225	2.57022	4.78074	8.42352	-5	5.2	-3.7	1
6.23	2.53752	4.78074	8.52816	-4.4	5.2	-3.2	1
6.235	2.42634	4.89192	8.495461	-3.2	4.7	-3.2	1
6.24	2.45904	4.963861	8.495461	-2.8	4.4	-3.5	1
6.245	2.3871	4.89192	8.45622	-2.9	4.6	-3.4	1
6.25	2.42634	4.85268	8.45622	-3.2	4.8	-3.8	1
6.255	2.3871	4.93116	8.45622	-2.3	4.6	-3.5	1
6.26	2.3871	4.93116	8.42352	-1.7	4.3	-3.7	1
6.265	2.27592	4.93116	8.495461	-1.7	4.2	-3.7	1
6.27	2.34786	4.93116	8.42352	-0.9	3.7	-3.4	1
6.275	2.42634	4.81998	8.45622	-0.8	3.3	-3.6	1
6.28	2.3871	4.89192	8.45622	-0.4	3.8	-2.9	1
6.285	2.42634	4.85268	8.495461	-0.2	3	-3.3	1
6.29	2.3871	4.93116	8.45622	-0.4	3.2	-3	1
6.295	2.34786	4.85268	8.52816	-0.2	3.1	-2.9	1
6.3	2.3871	4.89192	8.52816	-0.4	2.7	-2.6	1
6.305	2.34786	4.89192	8.45622	-0.1	2.7	-2.6	1
6.31	2.30862	4.963861	8.38428	0	2.1	-2.8	1
6.315	2.30862	5.0031	8.45622	-0.4	2.8	-2.2	1
6.32	2.23668	5.07504	8.38428	-0.6	2.9	-2.8	1
6.325	2.27592	4.963861	8.45622	-1.1	2.5	-2.4	1
6.33	2.30862	4.963861	8.45622	-1.8	2.3	-2.5	1
6.335	2.23668	4.81998	8.495461	-1.7	2.9	-2.1	1
6.34	2.34786	4.85268	8.495461	-1.8	2.8	-1.8	1
6.345	2.30862	4.81998	8.495461	-1.4	2.4	-2	1
6.35	2.34786	4.78074	8.495461	-1.2	2.5	-1.5	1
6.355	2.30862	4.81998	8.45622	-1.1	2.6	-2.1	1
6.36	2.34786	4.78074	8.5674	-0.7	2.6	-2.1	1
6.365	2.27592	4.81998	8.495461	-0.7	2.1	-2.1	1
6.37	2.42634	4.78074	8.495461	-0.4	2.1	-2.4	1
6.375	2.34786	4.81998	8.495461	-0.3	2.3	-2	1
6.38	2.3871	4.85268	8.495461	-0.4	2.1	-2.3	1
6.385	2.34786	4.81998	8.45622	-0.5	2.1	-2.5	1
6.39	2.42634	4.89192	8.42352	-0.4	2.5	-2.9	1
6.395	2.34786	4.85268	8.45622	-0.2	3	-3	1
6.4	2.3871	4.85268	8.45622	0	3.4	-2.9	1
6.405	2.42634	4.7088	8.5674	0.1	3.2	-3.2	1
6.41	2.3871	4.78074	8.495461	0.4	2.9	-3.3	1
6.415	2.3871	4.78074	8.52816	0.7	2.8	-3.7	1
6.42	2.3871	4.74804	8.52816	1.6	3.5	-4	1
6.425	2.42634	4.66956	8.600101	1.7	3.2	-4.2	1
6.43	2.42634	4.78074	8.600101	2.5	3.2	-4.4	1
6.435	2.45904	4.74804	8.600101	2.9	2.8	-4.2	1
6.44	2.42634	4.81998	8.52816	3.5	2.8	-4.9	1
6.445	2.42634	4.85268	8.52816	3.8	2.7	-5.4	1
6.45	2.3871	4.81998	8.52816	3.8	2.8	-5.3	1
6.455	2.27592	4.81998	8.52816	4.3	3	-5.6	1
6.46	2.34786	4.78074	8.600101	4.6	3	-5.6	1
6.465	2.34786	4.81998	8.52816	5.1	2.1	-5.4	1
6.47	2.34786	4.74804	8.52816	5.6	1.8	-5.6	1
6.475	2.34786	4.7088	8.67858	6.5	1.8	-5.6	1
6.48	2.3871	4.85268	8.600101	7.2	0.8	-5.2	1
6.485	2.34786	4.78074	8.600101	7.9	1	-6	1
6.49	2.3871	4.89192	8.5674	8.9	1.2	-6.5	1
6.495	2.34786	4.93116	8.5674	9.4	1.5	-6.3	1
6.5	2.23668	5.0031	8.495461	10	1.3	-7	1
6.505	2.30862	5.04234	8.5674	10.7	1	-7.5	1
6.51	2.30862	5.04234	8.5674	11.4	0.5	-7.2	1
6.515	2.23668	5.04234	8.5674	12.1	0	-7.4	1
6.52	2.19744	5.07504	8.495461	12.7	-0.4	-7.5	1
6.525	2.1255	5.11428	8.52816	14	-1.6	-7.9	1
6.53	2.08626	5.11428	8.495461	14.8	-2.7	-7.6	1
6.535	2.19744	5.11428	8.52816	15	-3.2	-7.3	1
6.54	2.27592	5.11428	8.495461	16.1	-4.4	-7.2	1
6.545	2.57022	4.963861	8.5674	17.4	-5.3	-7.7	1
6.55	2.6487	4.93116	8.600101	18.2	-4.4	-8.5	1
6.555	2.49828	5.04234	8.5674	20.6	-4.6	-8.9	1
6.56	2.72064	5.04234	8.600101	21.7	-6.3	-9.8	1
6.565	2.72064	5.0031	8.600101	23.6	-6.2	-10.9	1
6.57	2.34786	5.14698	8.52816	25.9	-6	-12.3	1
6.575	2.57022	5.0031	8.600101	27.3	-8.8	-14.1	1
6.58	3.28308	4.85268	8.495461	30.1	-13.5	-17.5	1
6.585	3.39426	4.7088	8.711281	34.3	-13.9	-20.7	1
6.59	2.83182	4.37526	9.03828	41.1	-13.8	-24.5	1
6.595	2.49828	4.66956	9.03828	50.1	-14	-28.8	1
6.6	1.79196	5.519761	8.894401	61.4	-13.8	-32.2	1
6.605	1.37994	5.77482	8.67858	66.6	-19.6	-38.7	1
6.61	1.82466	6.06912	8.495461	65.7	-26.6	-42.9	1
6.615	2.05356	6.219541	8.2404	62.5	-33.1	-47.5	1
6.62	2.53752	6.291481	8.09652	57.4	-38.6	-52.5	1
6.625	3.13266	6.43536	8.02458	52.5	-42.8	-57.2	1
6.63	3.4335	6.25224	7.73028	47.3	-47.3	-63.4	1
6.635	3.65586	6.25224	7.65834	42.9	-50.5	-67.4	1
6.64	3.76704	6.33072	7.44252	39.1	-53.2	-72.2	1
6.645	3.54468	6.33072	7.37058	35.4	-55.5	-76.5	1
6.65	3.32232	6.06912	7.37058	32.2	-56.9	-80.4	1
6.655	3.1719	6.06912	7.47522	27.7	-61.4	-86.3	1
6.66	2.94954	6.1803	7.403281	24.7	-65.9	-90.4	1
6.665	3.02148	6.291481	7.44252	21.3	-70.7	-94.6	1
6.67	3.28308	6.10836	7.11552	17.2	-73.7	-97.9	1
6.675	3.4335	6.513841	7.2594	12.5	-77.9	-101.5	1
6.68	3.61662	6.33072	7.11552	6.5	-81.6	-105	1
6.685	3.76704	6.33072	6.9324	1.1	-83	-106.4	1
6.69	3.80628	6.219541	6.9324	-3.7	-84.2	-107.3	1
6.695	3.54468	5.77482	6.86046	-9.3	-84.8	-107.8	1
6.7	3.4662	5.07504	6.899701	-15.3	-85.4	-107.9	1
6.705	3.6951	4.4145	7.04358	-21.2	-85.7	-107.3	1
6.71	4.13982	3.38118	6.74928	-28.1	-86.6	-104.8	1
6.715	4.7742	2.75988	6.2784	-35	-88.3	-100.3	1
6.72	5.0358	2.49828	6.38958	-37.5	-90.2	-95.8	1
6.725	5.2974	2.6814	6.605401	-39.9	-91.7	-90.7	1
6.73	5.33664	2.75988	6.572701	-44.7	-93.1	-84.4	1
6.735	5.18622	2.9757	6.677341	-48.5	-93.2	-79.8	1
6.74	4.55184	3.42042	7.18746	-51.8	-91.8	-76.3	1
6.745	3.84552	3.89784	7.65834	-55.7	-90.5	-74.9	1
6.75	3.06072	4.37526	7.76952	-60.9	-89.6	-75.1	1
6.755	2.05356	5.11428	7.84146	-66.2	-87.5	-76.3	1
6.76	1.0791	5.99718	7.952641	-71.1	-86.5	-79.1	1
6.765	0.7455601	7.213621	8.16846	-76.2	-84.2	-85.9	1
6.77	-0.5559	7.6191	8.16846	-79.6	-81.6	-93.4	1
6.775	-0.8959801	8.46276	7.65834	-83	-77.9	-100.5	1
6.78	-1.8639	9.528781	7.76952	-84.3	-75.6	-107.1	1
6.785	-1.97508	9.273721	7.14822	-86.5	-73.4	-112.2	1
6.79	-1.56306	8.940181	7.11552	-86.5	-70.7	-116.6	1
6.795	-0.7455601	8.35158	7.076281	-84.8	-66.9	-116.3	1
6.8	0.63438	7.6191	7.403281	-83.4	-63.4	-111.9	1
6.805	1.15104	6.69696	7.65834	-81.3	-57.7	-104.7	1
6.81	0.8567401	5.814061	8.16846	-80.2	-50.1	-96	1
6.815	0.7455601	5.04234	9.00558	-78.4	-40.4	-84.4	1
6.82	0.44472	4.55838	9.18216	-78.4	-31	-75.6	1
6.825	-0.7455601	4.55838	9.980041	-78.3	-21.4	-64.8	1
6.83	1.67424	2.72064	11.07222	-76.6	-14.4	-49.3	1
6.835	-0.7455601	3.19806	10.45746	-72.1	6.9	-27.7	1
6.84	-6.75582	5.77482	10.01928	-57	30.5	-1.8	1
6.845	-5.5263	4.1202	10.92834	-48	16.3	11.8	1
6.85	-2.83182	2.87106	10.8564	-38.6	7.7	22.3	1
6.855	0.2943	4.48644	10.05852	-27.9	4.7	28.6	1
6.86	3.32232	4.81998	9.437221	-19.5	-2.5	33.8	1
6.865	5.14698	4.85268	8.63934	-15.1	-5.1	34.7	1
6.87	6.49422	5.2974	8.38428	-10	-4.6	31.5	1
6.875	7.390201	4.89192	7.985341	-6.1	-3.4	24	1
6.88	7.08936	5.0031	7.985341	-3.4	-1.7	15.9	1
6.885	5.74866	5.04234	8.09652	-2.1	0.9	8	1
6.89	4.29024	5.11428	8.12922	-2.1	3.9	0.7	1
6.895	3.02148	5.11428	8.2404	-2.3	5.8	-3.3	1
6.9	1.97508	5.2974	8.16846	-2.9	6.6	-4.3	1
6.905	1.49112	5.25816	8.20116	-3.1	6.7	-4.1	1
6.91	1.30146	5.40858	8.16846	-3.5	5.9	-2.4	1
6.915	1.22952	5.36934	8.2404	-3.5	5.7	-0.7	1
6.92	1.49112	5.33664	8.27964	-3.6	4.2	1.2	1
6.925	2.01432	5.2974	8.312341	-3.5	3	3.4	1
6.93	2.42634	5.33664	8.20116	-3.5	3.1	4.6	1
6.935	2.60946	5.2974	8.16846	-4.6	2.8	4.8	1
6.94	2.6487	5.18622	8.27964	-5.1	2.8	4.4	1
6.945	2.45904	5.11428	8.35158	-5.1	3.4	4.3	1
6.95	2.16474	5.14698	8.42352	-4.6	3	4.4	1
6.955	2.23668	5.04234	8.42352	-4	3.2	4.1	1
6.96	2.53752	5.14698	8.35158	-4.2	3.4	3.9	1
6.965	2.94954	5.07504	8.312341	-3.7	3.1	2.9	1
6.97	3.06072	5.07504	8.2404	-3.4	3.7	2.5	1
6.975	2.9103	5.14698	8.27964	-4.2	4.6	0.7	1
6.98	2.79912	5.18622	8.20116	-4.9	4.8	-0.1	1
6.985	2.42634	5.11428	8.27964	-4.7	5.6	-0.6	1
6.99	2.01432	5.18622	8.312341	-4.9	5.5	-0.9	1
6.995	1.93584	5.14698	8.42352	-5.1	5.4	-0.5	1
7	1.8639	5.25816	8.35158	-5.4	4.9	0.2	1
7.005	2.01432	5.14698	8.35158	-5.4	4.2	1.1	1
7.01	2.16474	5.11428	8.312341	-5.1	4.2	1.4	1
7.015	2.34786	5.04234	8.35158	-5.8	3.8	1.5	1
7.02	2.49828	5.0031	8.38428	-5.6	3.8	1.9	1
7.025	2.3871	5.0031	8.42352	-5.6	3.7	1.4	1
7.03	2.3871	4.963861	8.495461	-5.3	3.8	1.1	1
7.035	2.42634	4.89192	8.52816	-4.6	3.2	0.6	1
7.04	2.34786	4.963861	8.45622	-4.1	2.4	0.4	1
7.045	2.30862	4.963861	8.52816	-3.7	1.9	0	1
7.05	2.27592	5.04234	8.38428	-3	1.8	-0.2	1
7.055	2.34786	4.963861	8.42352	-1.8	1	0.2	1
7.06	2.27592	5.07504	8.42352	-1.6	0.6	-0.2	1
7.065	2.34786	5.04234	8.45622	-1.7	1.1	-0.7	1
7.07	2.30862	5.04234	8.495461	-1	0.9	0	1
7.075	2.30862	5.0031	8.42352	-0.7	0.2	0	1
7.08	2.34786	5.11428	8.42352	-0.8	-0.4	0.2	1
7.085	2.30862	5.11428	8.35158	-1	-0.4	0.2	1
7.09	2.3871	5.07504	8.42352	-1.1	-1.1	0.2	1
7.095	2.42634	5.07504	8.45622	-1.2	-0.9	0	1
7.1	2.45904	5.0031	8.45622	-1.1	-1.4	-0.2	1
7.105	2.3871	5.0031	8.45622	-1.1	-0.5	-0.3	1
7.11	2.45904	5.0031	8.42352	-0.8	-0.4	-0.5	1
7.115	2.30862	5.0031	8.42352	-0.4	-0.1	-0.4	1
7.12	2.34786	4.963861	8.42352	-0.2	0	-0.5	1
7.125	2.3871	4.963861	8.45622	0.1	-0.1	-0.4	1
7.13	2.30862	5.0031	8.495461	0.3	-0.4	0.2	1
7.135	2.34786	5.0031	8.495461	0.6	-1.1	-0.1	1
7.14	2.30862	5.04234	8.42352	0.9	-1.1	0	1
7.145	2.3871	5.0031	8.38428	0.7	-0.9	-0.4	1
7.15	2.42634	5.04234	8.38428	1.4	-0.6	-0.3	1
7.155	2.45904	4.963861	8.38428	0.7	-1.1	0.1	1
7.16	2.42634	5.0031	8.35158	0.7	-1.4	-0.4	1
7.165	2.42634	4.93116	8.495461	0.7	-0.4	-0.5	1
7.17	2.42634	4.963861	8.45622	0.8	-0.4	0	1
7.175	2.42634	4.89192	8.495461	1.4	-0.9	0	1
7.18	2.42634	4.963861	8.42352	1.6	-1.1	-0.5	1
7.185	2.45904	4.963861	8.42352	1.8	-0.9	-0.8	1
7.19	2.42634	5.04234	8.42352	1.8	-0.7	-1.2	1
7.195	2.30862	5.07504	8.38428	1.5	-0.7	-1.1	1
7.2	2.45904	5.0031	8.38428	1.7	-0.7	-0.6	1
7.205	2.3871	5.04234	8.35158	1.7	-0.6	-0.9	1
7.21	2.27592	5.14698	8.20116	1.4	0.1	-0.7	1
7.215	2.34786	5.04234	8.35158	1.1	-0.2	-1.1	1
7.22	2.34786	5.04234	8.38428	0.6	-0.4	-0.9	1
7.225	2.3871	5.04234	8.35158	0.2	-0.4	-1.1	1
7.23	2.3871	5.07504	8.312341	-0.5	0	-1	1
7.235	2.3871	5.04234	8.312341	0.2	0.3	-1.2	1
7.24	2.42634	5.07504	8.35158	0.2	0.4	-1.6	1
7.245	2.3871	5.0031	8.42352	-0.2	0.2	-1.3	1
7.25	2.3871	5.0031	8.38428	0.2	0	-1.1	1
7.255	2.34786	5.04234	8.38428	0.1	-0.2	-1.1	1
7.26	2.34786	5.04234	8.38428	0	0	-0.8	1
7.265	2.3871	5.0031	8.38428	0.1	-0.3	-1	1
7.27	2.42634	5.07504	8.312341	0.1	-0.5	-1.2	1
7.275	2.42634	5.04234	8.35158	0.5	0.3	-1.4	1
7.28	2.3871	5.07504	8.312341	0	0.3	-1.4	1
7.285	2.3871	5.0031	8.312341	0	0	-1.2	1
7.29	2.34786	5.11428	8.38428	0.2	-0.3	-1.3	1
7.295	2.45904	4.963861	8.45622	0	0.2	-1.3	1
7.3	2.3871	5.0031	8.42352	0	0.7	-1.4	1
7.305	2.3871	5.04234	8.38428	0.7	0.1	-1.4	1
7.31	2.34786	5.04234	8.42352	1	0.3	-1.8	1
7.315	2.34786	5.0031	8.38428	1.1	0	-1.3	1
7.32	2.34786	4.963861	8.38428	1.4	-0.1	-1.8	1
7.325	2.3871	4.963861	8.45622	1.4	0.1	-1.6	1
7.33	2.30862	5.04234	8.35158	1.6	-0.4	-1.5	1
7.335	2.53752	4.963861	8.38428	2.1	0.1	-1.8	1
7.34	2.49828	5.0031	8.35158	2.3	0	-2	1
7.345	2.45904	4.963861	8.35158	1.8	-0.2	-2.1	1
7.35	2.45904	5.07504	8.27964	1.8	-0.1	-2.1	1
7.355	2.49828	5.04234	8.27964	1.6	0.1	-2.3	1
7.36	2.42634	5.11428	8.27964	1.1	0.2	-2.4	1
7.365	2.3871	5.11428	8.312341	1.3	0.8	-2.5	1
7.37	2.30862	5.0031	8.38428	0.9	0.7	-2.5	1
7.375	2.34786	5.04234	8.42352	1.1	1.1	-2.5	1
7.38	2.3871	5.04234	8.38428	1.4	0.4	-2.5	1
7.385	2.3871	5.0031	8.5674	2.1	0.5	-2.5	1
7.39	2.45904	4.963861	8.45622	2.8	0	-3	1
7.395	2.42634	5.0031	8.52816	3.1	-0.4	-3.2	1
7.4	2.49828	4.963861	8.5674	3.9	-0.9	-2.6	1
7.405	2.45904	5.04234	8.52816	5.3	-1.4	-3.2	1
7.41	2.45904	5.0031	8.5674	6.3	-1.4	-3.2	1
7.415	2.53752	5.0031	8.5674	6.9	-2.4	-4	1
7.42	2.57022	5.11428	8.495461	8.3	-2.5	-4.8	1
7.425	2.6487	5.04234	8.42352	9.3	-2.8	-4.7	1
7.43	2.53752	5.14698	8.38428	9.8	-3	-4.6	1
7.435	2.53752	5.07504	8.42352	10.5	-3.1	-5.1	1
7.44	2.45904	5.22546	8.45622	11.7	-3.9	-5.4	1
7.445	2.49828	5.14698	8.45622	13.3	-5.1	-5	1
7.45	2.42634	5.04234	8.495461	14.4	-6.1	-5.3	1
7.455	2.49828	5.11428	8.495461	15.3	-5.9	-5.8	1
7.46	2.45904	5.18622	8.495461	16.6	-6.3	-5.8	1
7.465	2.6487	5.04234	8.45622	18.2	-7.1	-6.3	1
7.47	2.72064	4.963861	8.63934	18.9	-7.2	-6.6	1
7.475	2.68794	4.85268	8.67858	20.5	-7	-7.4	1
7.48	2.79912	4.85268	8.63934	22.8	-7.7	-9.3	1
7.485	3.61662	5.04234	8.63934	24	-9.9	-11	1
7.49	3.06072	5.07504	8.75052	26.9	-7.4	-12.6	1
7.495	2.23668	4.66956	8.9271	29.3	-5.3	-12.7	1
7.5	2.34786	4.7088	8.96634	31.5	-5.8	-14.1	1
7.505	2.60946	4.78074	8.9271	38.7	-7.8	-16.3	1
7.51	2.49828	4.63686	8.894401	45.9	-9.1	-17.5	1
7.515	2.45904	4.55838	9.00558	52.9	-11.6	-20.2	1
7.52	2.60946	4.48644	9.00558	60.6	-13.5	-23.3	1
7.525	2.83182	4.525681	9.07752	71.8	-14.8	-26.6	1
7.53	2.3871	5.07504	9.03828	85.4	-15.9	-31.1	1
7.535	1.8639	5.84676	9.18216	93.8	-17.7	-37	1
7.54	1.8639	6.40266	8.75052	95.5	-21.4	-42.2	1
7.545	1.8639	6.585781	8.52816	92	-27	-46	1
7.55	2.42634	6.219541	8.312341	85.8	-33.7	-51.3	1
7.555	3.13266	6.62502	8.12922	78.4	-42.7	-58.1	1
7.56	3.39426	6.36342	7.9134	73	-48.4	-65.3	1
7.565	3.61662	6.91932	7.65834	67.5	-53.9	-72.3	1
7.57	3.4335	7.213621	7.076281	61.2	-60.2	-78.7	1
7.575	3.35502	7.13514	6.86046	54.9	-67	-85.4	1
7.58	3.39426	7.57986	6.46152	45.2	-75.8	-93.8	1
7.585	3.39426	7.0305	6.06258	36	-83	-100.2	1
7.59	3.9894	7.6191	6.13452	28.4	-90.4	-105	1
7.595	3.9567	7.42944	6.09528	19.4	-94.7	-109.5	1
7.6	3.9567	7.3575	5.87946	9.1	-98.5	-113.6	1
7.605	3.9894	7.213621	6.16722	0	-103.3	-117.1	1
7.61	3.61662	7.691041	6.422281	-8.5	-107.4	-119.7	1
7.615	3.32232	7.691041	6.572701	-20.5	-110.9	-123	1
7.62	3.28308	6.95202	6.49422	-31.6	-113.5	-126.6	1
7.625	3.13266	6.54654	6.74928	-41.5	-112.3	-132	1
7.63	2.01432	7.17438	7.69758	-53.5	-108.5	-139.5	1
7.635	1.64154	9.607261	9.36528	-65.2	-105.8	-145.9	1
7.64	2.1255	9.20178	9.07752	-83.8	-106.5	-147.2	1
7.645	2.53752	7.6191	7.69758	-100.6	-109.2	-146	1
7.65	2.49828	6.25224	6.16722	-111.5	-111.9	-145.2	1
7.655	2.68794	5.33664	5.00964	-116.2	-113.1	-146.1	1
7.66	2.68794	4.93116	4.46028	-115.3	-111.3	-148.7	1
7.665	2.53752	5.11428	4.49952	-109.9	-106.9	-152.5	1
7.67	2.30862	5.519761	5.04234	-105.4	-104.1	-155.3	1
7.675	2.19744	5.886	5.55246	-102.4	-102.6	-155.5	1
7.68	2.34786	5.886	5.87946	-100.6	-101.5	-155.2	1
7.685	2.30862	5.63094	5.696341	-99.7	-101.7	-153.4	1
7.69	2.08626	5.07504	5.33664	-98	-100.5	-152	1
7.695	1.97508	4.59762	5.08158	-94	-99.6	-150.7	1
7.7	1.93584	4.55838	5.00964	-88.2	-98.7	-149.5	1
7.705	2.1255	4.74804	5.11428	-81.1	-98	-148.3	1
7.71	2.34786	4.74804	5.2647	-74.7	-96.7	-145.3	1
7.715	2.57022	4.525681	5.2647	-67.6	-94.7	-140.4	1
7.72	2.6487	4.00902	5.00964	-61.9	-92.8	-135.3	1
7.725	2.75988	3.5316	4.68264	-54.5	-90.5	-129.9	1
7.73	2.87106	3.19806	4.53876	-46	-89.6	-124	1
7.735	3.09342	3.19806	4.6107	-36.9	-89.5	-117.1	1
7.74	3.35502	3.27	4.68264	-25.6	-88.3	-109.1	1
7.745	3.65586	3.05418	4.68264	-17.4	-86.3	-101.7	1
7.75	3.6951	2.6487	4.68264	-9.5	-83.7	-94.6	1
7.755	3.35502	7.83492	9.659581	-1.9	-80.8	-87.8	1
7.76	-1.37994	21.86322	24.28956	-3.3	-93.8	-74.6	1
7.765	-2.75988	7.691041	16.37616	-65.2	-117	-69.1	1
7.77	-3.61662	0.10464	6.53346	-105.3	-92	-93.4	1
7.775	-2.45904	3.5316	6.71658	-97.8	-86.2	-104.2	1
7.78	0.66708	7.691041	11.28804	-85.4	-101	-101.9	1
7.785	3.9567	7.39674	10.41822	-88.8	-101.3	-98.2	1
7.79	4.59108	3.67548	7.69758	-97.2	-89	-94.7	1
7.795	5.59824	4.34256	8.63934	-94.2	-78.1	-88.9	1
7.8	5.2974	4.74804	9.62034	-89.7	-62.4	-83.2	1
7.805	3.4662	3.75396	9.33258	-89.8	-46.6	-76	1
7.81	1.82466	3.96978	9.40452	-88.5	-36.9	-69.2	1
7.815	-0.70632	5.66364	11.03952	-86.1	-31.6	-63.2	1
7.82	2.16474	2.0601	11.2161	-84.4	-29.6	-52.1	1
7.825	3.4662	1.43226	10.81716	-78.5	-7	-37.7	1
7.83	0.8567401	4.93116	9.62034	-64.5	23.1	-21	1
7.835	-2.87106	5.44782	10.16316	-49.9	28.3	-3.2	1
7.84	-4.55184	3.75396	10.38552	-35.4	20.5	8.1	1
7.845	-2.68794	3.93708	10.5621	-23.1	11.4	14	1
7.85	0.5559	4.23138	9.9081	-13.8	3.2	18.4	1
7.855	2.68794	4.66956	9.110221	-7.2	-1.1	21.5	1
7.86	3.7278	5.11428	8.63934	-3.9	-4	22.8	1
7.865	4.4799	5.22546	8.312341	-2.7	-5.2	21.5	1
7.87	5.44782	5.33664	7.9134	-1.8	-4.4	18.8	1
7.875	5.78136	5.36934	7.76952	-2.1	-2.1	13.4	1
7.88	5.33664	5.33664	7.80222	-3.4	0.7	8.4	1
7.885	4.251	5.25816	7.9134	-5.4	3.8	3.3	1
7.89	3.21114	5.2974	7.952641	-7.4	6	-0.9	1
7.895	2.49828	5.33664	8.057281	-9.5	8.4	-3.2	1
7.9	2.1255	5.40858	8.12922	-11.6	10.2	-4	1
7.905	1.82466	5.33664	8.16846	-13.7	9.8	-3.6	1
7.91	1.67424	5.36934	8.20116	-14.7	9.3	-2.8	1
7.915	1.82466	5.25816	8.27964	-15.4	10.1	-0.6	1
7.92	2.01432	5.25816	8.312341	-15.4	10.3	0.3	1
7.925	2.19744	5.18622	8.35158	-16.1	10.4	1.6	1
7.93	2.42634	5.11428	8.38428	-16.9	10.3	2.4	1
7.935	2.6487	4.963861	8.42352	-17	10.5	2	1
7.94	2.57022	4.85268	8.600101	-17.3	11.2	1.7	1
7.945	2.60946	4.78074	8.5674	-16.8	10.7	1.6	1
7.95	2.45904	4.7088	8.63934	-15.4	10.3	1.2	1
7.955	2.30862	4.74804	8.711281	-14.5	9.5	0.9	1
7.96	2.16474	4.78074	8.600101	-13.3	8.9	0.9	1
7.965	2.23668	4.81998	8.52816	-12.4	8	0.7	1
7.97	2.30862	4.85268	8.5674	-12	7.6	0.4	1
7.975	2.34786	4.85268	8.63934	-10.8	6.7	0.7	1
7.98	2.27592	4.85268	8.5674	-10.3	6.4	0.3	1
7.985	2.34786	4.963861	8.52816	-9.6	6.2	0.4	1
7.99	2.3871	4.93116	8.52816	-9.1	5.7	-0.3	1
7.995	2.30862	4.93116	8.52816	-9.1	5.6	-0.8	1
8	2.27592	4.89192	8.600101	-9.1	4.9	-0.5	1
8.005	2.16474	4.93116	8.600101	-9.2	4.6	-0.5	1
8.01	2.01432	4.93116	8.52816	-8.6	4.8	-0.3	1
8.015	2.08626	4.85268	8.600101	-7.5	4.3	-0.1	1
8.02	2.08626	4.85268	8.5674	-7	4.2	0.1	1
8.025	2.08626	4.81998	8.67858	-6.9	4.4	0.1	1
8.03	2.23668	4.74804	8.600101	-5.8	3.8	-0.2	1
8.035	2.27592	4.74804	8.5674	-4.9	2.5	0.3	1
8.04	2.27592	4.78074	8.600101	-4.6	2.4	0.6	1
8.045	2.23668	4.81998	8.5674	-4.2	2.5	0.1	1
8.05	2.23668	4.78074	8.63934	-3.9	2.2	0	1
8.055	2.23668	4.81998	8.63934	-3.2	1.7	-0.6	1
8.06	2.16474	4.85268	8.600101	-2.8	1.8	-0.3	1
8.065	2.16474	4.89192	8.52816	-2.5	1.5	-0.7	1
8.07	2.19744	4.89192	8.52816	-2.1	1.4	-0.7	1
8.075	2.16474	4.85268	8.600101	-1.9	1	-1	1
8.08	2.23668	4.85268	8.600101	-1.7	0.9	-0.1	1
8.085	2.30862	4.89192	8.52816	-1.8	0.8	-0.6	1
8.09	2.34786	4.81998	8.5674	-1.9	0.8	-0.9	1
8.095	2.30862	4.78074	8.5674	-1.5	0.5	-0.5	1
8.1	2.27592	4.81998	8.5674	-1.5	0.7	-1.1	1
8.105	2.27592	4.78074	8.5674	-1.4	0.7	-0.9	1
8.11	2.30862	4.81998	8.5674	-1	0.8	-1.6	1
8.115	2.34786	4.74804	8.63934	-0.8	1.3	-1.1	1
8.12	2.27592	4.85268	8.52816	-1	1.1	-1.5	1
8.125	2.27592	4.81998	8.52816	-0.4	0.8	-1.6	1
8.13	2.30862	4.81998	8.5674	-0.4	0.4	-1.8	1
8.135	2.27592	4.81998	8.52816	-0.9	0.3	-1.8	1
8.14	2.30862	4.81998	8.495461	-0.4	0.7	-1.2	1
8.145	2.23668	4.81998	8.495461	-0.4	0.7	-1.1	1
8.15	2.30862	4.89192	8.52816	-0.9	0.8	-1.4	1
8.155	2.19744	4.89192	8.495461	-1.2	1.1	-1.6	1
8.16	2.19744	4.89192	8.495461	-1.3	1.6	-1.4	1
8.165	2.23668	4.78074	8.600101	-1.4	1.6	-1.3	1
8.17	2.30862	4.66956	8.600101	-1.1	1.7	-1.2	1
8.175	2.27592	4.66956	8.5674	-0.7	1.3	-1.6	1
8.18	2.19744	4.66956	8.63934	-0.6	1.1	-1.7	1
8.185	2.1255	4.7088	8.63934	-0.3	0.5	-1.3	1
8.19	2.16474	4.7088	8.52816	0.4	0.7	-1.1	1
8.195	2.16474	4.74804	8.600101	0.4	1.1	-1.6	1
8.2	2.16474	4.81998	8.5674	0.7	0.4	-1.1	1
8.205	2.27592	4.74804	8.5674	1.3	0	-1.1	1
8.21	2.23668	4.78074	8.495461	1.8	0.1	-1.5	1
8.215	2.30862	4.81998	8.52816	1.8	-0.5	-1.1	1
8.22	2.19744	4.85268	8.5674	1.8	-0.4	-1.1	1
8.225	2.08626	4.85268	8.600101	2.2	-0.6	-1.2	1
8.23	2.19744	4.85268	8.600101	2.9	-0.7	-1.4	1
8.235	2.23668	4.85268	8.600101	3	-1.1	-1.5	1
8.24	2.23668	4.93116	8.5674	3.2	-1.1	-2	1
8.245	2.30862	4.85268	8.67858	4.2	-1.3	-1.9	1
8.25	2.27592	4.81998	8.67858	5	-1.5	-1.6	1
8.255	2.27592	4.78074	8.63934	5.2	-1.8	-1.8	1
8.26	2.19744	4.78074	8.711281	6	-2.1	-1.4	1
8.265	2.27592	4.81998	8.78322	7	-3.4	-1.4	1
8.27	2.30862	4.7088	8.78322	8.4	-4.2	-2	1
8.275	2.27592	4.74804	8.82246	10	-5.2	-2.3	1
8.28	2.30862	4.74804	8.85516	11	-5.5	-2.4	1
8.285	2.45904	4.74804	8.78322	12.3	-6.3	-2	1
8.29	2.27592	4.81998	8.78322	14	-7.2	-2.1	1
8.295	2.27592	4.81998	8.711281	15.3	-8.1	-1.6	1
8.3	2.3871	4.85268	8.63934	16.1	-8.2	-1.7	1
8.305	2.60946	4.89192	8.45622	16.8	-8.7	-2.1	1
8.31	2.57022	4.963861	8.38428	17	-8.6	-1.9	1
8.315	2.53752	5.07504	8.312341	16.5	-7.8	-2.5	1
8.32	2.57022	5.11428	8.312341	15.4	-7.2	-2.8	1
8.325	2.6487	5.11428	8.35158	15.5	-7.5	-3.9	1
8.33	2.49828	5.04234	8.312341	15.2	-7.1	-5.1	1
8.335	2.3871	5.11428	8.35158	16	-7.3	-5.9	1
8.34	2.30862	5.18622	8.312341	16.2	-7	-6.9	1
8.345	2.16474	5.22546	8.312341	15.9	-7	-7.4	1
8.35	2.05356	5.25816	8.35158	15.8	-7.8	-7.7	1
8.355	2.01432	5.22546	8.35158	16.6	-8.4	-7.4	1
8.36	2.1255	5.2974	8.38428	17.3	-8.3	-6.9	1
8.365	2.16474	5.33664	8.35158	16.8	-8.6	-6	1
8.37	2.23668	5.36934	8.2404	17.1	-9.1	-5.5	1
8.375	2.3871	5.25816	8.38428	17.2	-9.3	-5.3	1
8.38	2.53752	5.22546	8.38428	17.2	-9.4	-4.6	1
8.385	2.57022	5.14698	8.5674	17.4	-9.7	-4.4	1
8.39	2.3871	5.14698	8.5674	19.1	-9.5	-4.4	1
8.395	2.05356	5.18622	8.63934	21.9	-10.2	-5.1	1
8.4	1.93584	5.40858	8.67858	25.4	-13.6	-6.8	1
8.405	1.93584	5.74212	8.52816	27.4	-19.7	-11	1
8.41	1.56306	6.219541	8.312341	27.4	-24.2	-17.2	1
8.415	1.67424	6.291481	8.057281	23.9	-30.9	-24.7	1
8.42	2.3871	6.69696	7.76952	20.1	-38.9	-32.7	1
8.425	3.35502	6.65772	7.44252	14.6	-45	-41.9	1
8.43	3.84552	6.80814	7.33134	8.1	-50.5	-52.2	1
8.435	3.80628	7.10244	7.44252	2.3	-52.9	-59.7	1
8.44	3.84552	7.3248	7.22016	-2.6	-54.4	-66.2	1
8.445	3.24384	7.13514	6.82122	-7.5	-56.3	-73.3	1
8.45	2.72064	7.10244	6.899701	-11.4	-58.3	-80.6	1
8.455	2.45904	7.57986	6.97164	-15.4	-64.4	-90.4	1
8.46	2.6487	7.9461	6.9324	-18.7	-69.2	-97.9	1
8.465	2.83182	8.057281	6.49422	-22.6	-72.4	-105.6	1
8.47	2.98224	8.27964	6.16722	-25.9	-74.4	-113.8	1
8.475	3.24384	8.64588	5.99064	-27	-74.9	-120.7	1
8.48	3.39426	9.051361	6.023341	-28.3	-75	-127.6	1
8.485	3.4335	9.312961	6.13452	-30.5	-75.5	-131.3	1
8.49	3.39426	9.823081	6.46152	-33	-76.5	-133.6	1
8.495	3.21114	10.37898	7.22016	-36.8	-78.8	-134.8	1
8.5	3.09342	10.11738	7.14822	-42.6	-83.4	-133.2	1
8.505	3.02148	9.528781	6.49422	-48.4	-88.4	-131.9	1
8.51	2.87106	8.71782	5.73558	-52	-92.1	-131.3	1
8.515	2.79912	8.09652	5.04234	-51.8	-96	-132.9	1
8.52	2.87106	7.83492	4.57146	-49.1	-95.8	-135.6	1
8.525	2.98224	7.691041	4.38834	-44.1	-94.7	-138.9	1
8.53	3.24384	7.57986	4.49952	-37.3	-92.4	-142	1
8.535	3.35502	7.39674	4.71534	-32.6	-90.7	-142.5	1
8.54	3.50544	7.285561	4.82652	-28.2	-88.9	-141.5	1
8.545	3.80628	6.91932	5.00964	-24.3	-87.5	-138.2	1
8.55	4.10712	6.513841	5.00964	-20.5	-87.3	-133.8	1
8.555	4.40142	5.92524	5.08158	-16.1	-86.9	-127.9	1
8.56	4.55184	5.591701	5.15352	-11.4	-86.1	-121.5	1
8.565	4.62378	5.36934	5.40858	-5.4	-84.8	-113.1	1
8.57	4.70226	5.22546	5.624401	-1.2	-83.1	-106.1	1
8.575	4.66302	5.07504	6.023341	1.4	-81.4	-99.5	1
8.58	4.44066	4.93116	6.13452	5	-79.9	-91.7	1
8.585	4.10712	4.59762	6.2784	7.2	-78.4	-86.5	1
8.59	3.7278	4.30332	6.46152	8.7	-76.9	-80.6	1
8.595	3.39426	3.8586	6.49422	9.5	-75.6	-75.7	1
8.6	2.94954	3.30924	6.35034	11.5	-74.6	-72.1	1
8.605	2.6487	2.60946	6.06258	14	-73.4	-68.8	1
8.61	2.49828	1.94892	6.023341	17.1	-72.3	-66.3	1
8.615	2.34786	1.54344	6.023341	23	-70.2	-63.7	1
8.62	3.58392	2.75988	8.2404	27.7	-68.7	-61.8	1
8.625	10.33974	14.0937	19.89468	24.5	-64.4	-61.6	1
8.63	2.83182	4.81998	18.7698	-7.4	-42.7	-60.7	1
8.635	-2.08626	-4.4145	8.27964	-55.6	-30.3	-47.8	1
8.64	-0.25506	-3.38118	7.37058	-56.6	-32.9	-47.8	1
8.645	2.27592	0.95484	13.97598	-43.8	-37.1	-59.7	1
8.65	1.97508	0.54936	15.65022	-57.5	-35.3	-62.1	1
8.655	1.11834	-3.08688	12.92304	-80.2	-31.2	-58.6	1
8.66	2.19744	-3.89784	12.30828	-92	-29.2	-58	1
8.665	3.87822	-1.28184	13.10616	-95.5	-26.3	-58.6	1
8.67	10.64058	-1.02678	12.1644	-99	-21.1	-53	1
8.675	7.200541	2.60946	10.5621	-95.1	20.4	-35.4	1
8.68	-1.97508	6.54654	8.495461	-80.4	65	-21.7	1
8.685	-6.04296	7.285561	8.42352	-74.4	49.8	-14.3	1
8.69	-3.21114	5.814061	10.13046	-71	21.4	-5.9	1
8.695	0.11118	4.34256	10.81716	-65.8	22.4	-1.1	1
8.7	0.14388	5.48052	9.36528	-55.5	35.1	4.5	1
8.705	2.34786	4.26408	9.9081	-50.2	24.6	12.1	1
8.71	1.90314	4.04826	10.01928	-40.8	21.7	14.4	1
8.715	2.16474	4.30332	10.2351	-32.4	18.6	14.8	1
8.72	2.3871	2.49828	10.2024	-25.8	13.5	13.3	1
8.725	3.84552	3.45966	9.980041	-19.4	8.6	9.3	1
8.73	4.17906	4.00902	9.2541	-13.4	6.2	5.1	1
8.735	3.9894	4.48644	8.711281	-8.8	4.2	2.3	1
8.74	3.39426	4.93116	8.52816	-4.7	4.1	-0.9	1
8.745	2.83182	5.04234	8.42352	-3	4.9	-2.5	1
8.75	2.23668	5.11428	8.312341	-3	4.9	-3.2	1
8.755	1.82466	5.18622	8.2404	-3	5	-3.7	1
8.76	1.79196	5.48052	8.057281	-3.7	5.7	-3.2	1
8.765	2.01432	5.55246	7.985341	-5.9	6.4	-1.9	1
8.77	2.08626	5.55246	7.9134	-7.6	7.4	-0.2	1
8.775	2.16474	5.55246	8.02458	-9.5	7.9	0.4	1
8.78	2.42634	5.40858	8.057281	-12	8.4	1	1
8.785	2.49828	5.33664	7.985341	-14	9.3	1.9	1
8.79	2.60946	5.36934	8.057281	-15.4	10.4	1.6	1
8.795	2.6487	5.2974	8.16846	-16.8	11.2	2.1	1
8.8	2.9103	5.63094	8.02458	-18.2	11.9	2.7	1
8.805	2.87106	5.07504	8.057281	-17.8	13.6	2.3	1
8.81	2.23668	5.07504	8.52816	-22.1	13.5	2.1	1
8.815	2.16474	4.55838	8.52816	-20.7	12.6	1.4	1
8.82	2.6487	5.04234	8.52816	-19.3	13	1.2	1
8.825	2.6487	4.7088	8.495461	-17.5	12.2	0.5	1
8.83	2.23668	4.63686	8.63934	-17.5	12.2	0.7	1
8.835	2.16474	4.81998	8.67858	-16.3	11	0.3	1
8.84	2.23668	4.7088	8.600101	-15.1	10.2	-0.7	1
8.845	2.1255	4.78074	8.75052	-13.9	10.1	0	1
8.85	1.90314	4.55838	8.711281	-12.9	8.6	0.3	1
8.855	1.93584	4.59762	8.78322	-11.2	7.7	0.4	1
8.86	1.8639	4.74804	8.75052	-9.7	6.4	0.3	1
8.865	1.79196	4.74804	8.78322	-8.2	5.2	0.6	1
8.87	1.71348	4.74804	8.75052	-7.3	4.2	1.4	1
8.875	1.79196	4.66956	8.67858	-6.1	2.9	1.8	1
8.88	1.97508	4.63686	8.67858	-5.8	2.3	2.1	1
8.885	2.1255	4.63686	8.711281	-4.6	1.5	2.3	1
8.89	2.19744	4.7088	8.75052	-3.5	1	2.5	1
8.895	2.19744	4.74804	8.67858	-3.3	0.8	2.3	1
8.9	2.30862	4.78074	8.600101	-2.8	0.2	1.9	1
8.905	2.27592	4.78074	8.52816	-2	0.3	2.1	1
8.91	2.3871	4.85268	8.495461	-2.1	0.5	1.7	1
8.915	2.42634	4.81998	8.600101	-2.1	-0.3	1.4	1
8.92	2.42634	4.78074	8.5674	-2.2	0.4	0.7	1
8.925	2.30862	4.74804	8.5674	-2.5	0.3	0.9	1
8.93	2.34786	4.81998	8.5674	-2.3	0.5	0.6	1
8.935	2.27592	4.81998	8.52816	-2.1	1.3	0	1
8.94	2.34786	4.81998	8.52816	-2.2	1.4	0.2	1
8.945	2.34786	4.7088	8.600101	-2.1	1.5	0.2	1
8.95	2.45904	4.74804	8.600101	-1.9	1.8	0	1
8.955	2.30862	4.74804	8.600101	-1.8	1.8	-0.4	1
8.96	2.23668	4.81998	8.5674	-1.7	2.5	-0.9	1
8.965	2.23668	4.81998	8.63934	-2	2.2	-0.5	1
8.97	2.19744	4.81998	8.63934	-1.8	2.1	-0.9	1
8.975	2.19744	4.78074	8.5674	-1.6	1.5	-0.9	1
8.98	2.23668	4.78074	8.600101	-2.2	1.5	-1	1
8.985	2.19744	4.74804	8.600101	-2.3	2	-1.1	1
8.99	2.16474	4.74804	8.63934	-1.9	1.9	-0.9	1
8.995	2.08626	4.81998	8.63934	-2.5	1.6	-1.3	1
9	2.05356	4.74804	8.67858	-2.3	1.3	-1	1
9.005	2.01432	4.78074	8.63934	-1.9	1.1	-0.7	1
9.01	2.05356	4.7088	8.67858	-1.2	0.7	-0.3	1
9.015	2.23668	4.59762	8.67858	-0.7	0.8	-0.2	1
9.02	2.19744	4.7088	8.600101	-0.2	0.3	-0.7	1
9.025	2.23668	4.7088	8.63934	-0.5	0	-0.7	1
9.03	2.23668	4.7088	8.600101	-0.6	0	-0.7	1
9.035	2.23668	4.78074	8.63934	-0.1	-0.2	-0.2	1
9.04	2.19744	4.66956	8.63934	-0.1	-0.3	-0.8	1
9.045	2.27592	4.7088	8.600101	0.2	-0.8	-0.5	1
9.05	2.27592	4.74804	8.63934	0.4	-1.1	-0.3	1
9.055	2.30862	4.74804	8.600101	0	-0.9	-0.7	1
9.06	2.19744	4.74804	8.600101	0.4	-1.1	-0.8	1
9.065	2.23668	4.74804	8.600101	0.6	-1.8	-0.7	1
9.07	2.27592	4.74804	8.63934	0.2	-2.4	-0.9	1
9.075	2.23668	4.7088	8.63934	0	-1.4	-0.9	1
9.08	2.23668	4.74804	8.600101	0.9	-1.6	-0.8	1
9.085	2.23668	4.74804	8.600101	1.5	-2.2	-0.3	1
9.09	2.23668	4.78074	8.600101	1.6	-2	-0.2	1
9.095	2.27592	4.78074	8.5674	1.7	-2	-0.1	1
9.1	2.27592	4.66956	8.5674	2.2	-2.3	0.1	1
9.105	2.34786	4.66956	8.63934	2	-2.1	0.1	1
9.11	2.27592	4.7088	8.5674	1.8	-2.5	0.4	1
9.115	2.34786	4.78074	8.600101	1.6	-2.1	0	1
9.12	2.27592	4.81998	8.600101	1.6	-1.7	-0.4	1
9.125	2.19744	4.81998	8.5674	1.8	-1.5	-0.2	1
9.13	2.19744	4.78074	8.45622	1.6	-1.4	0	1
9.135	2.16474	4.74804	8.5674	1.4	-0.9	-0.9	1
9.14	2.1255	4.74804	8.600101	1.4	-1.4	-0.8	1
9.145	2.08626	4.63686	8.711281	1.8	-1.4	-0.4	1
9.15	2.19744	4.7088	8.67858	1.9	-1.9	-0.9	1
9.155	2.19744	4.7088	8.67858	2.1	-2.4	-0.5	1
9.16	2.19744	4.7088	8.67858	2.5	-3	-0.6	1
9.165	2.23668	4.7088	8.63934	3	-3	-0.4	1
9.17	2.19744	4.78074	8.63934	3	-3.4	-0.3	1
9.175	2.27592	4.78074	8.63934	3.2	-3.9	-0.2	1
9.18	2.30862	4.74804	8.600101	4	-4.3	0	1
9.185	2.34786	4.81998	8.63934	4.9	-5.2	-0.7	1
9.19	2.34786	4.85268	8.5674	5.3	-5.1	-0.8	1
9.195	2.34786	4.85268	8.63934	5.2	-5.3	-1.1	1
9.2	2.34786	4.85268	8.711281	5.8	-6	-1.4	1
9.205	2.34786	4.85268	8.75052	5.6	-7.2	-2.4	1
9.21	2.30862	4.89192	8.67858	5.8	-9	-3.2	1
9.215	2.23668	5.0031	8.67858	6.4	-11.3	-3.9	1
9.22	2.19744	5.07504	8.63934	7	-12.8	-3.9	1
9.225	2.1255	5.04234	8.63934	7.9	-13.7	-3	1
9.23	2.16474	5.04234	8.600101	7.9	-14	-2.3	1
9.235	2.23668	5.04234	8.600101	8.4	-14.6	-1.9	1
9.24	2.23668	5.0031	8.63934	9.3	-14.2	-1.4	1
9.245	2.23668	4.963861	8.75052	9.6	-14.6	-1.4	1
9.25	2.27592	4.89192	8.67858	9.9	-14.9	-0.2	1
9.255	2.27592	4.85268	8.78322	10.9	-16.4	-0.1	1
9.26	2.3871	4.89192	8.85516	12.1	-17.7	0.4	1
9.265	2.42634	5.04234	8.9271	12.8	-18.6	0.9	1
9.27	2.3871	5.07504	8.894401	14.6	-20.1	0.8	1
9.275	2.34786	5.14698	8.894401	15.7	-21.4	1.1	1
9.28	2.23668	5.2974	8.894401	16.6	-22.8	0.4	1
9.285	2.23668	5.591701	8.9271	18.2	-24.3	1	1
9.29	2.1255	5.77482	8.711281	18.6	-25.8	1.7	1
9.295	1.93584	5.591701	8.495461	17.5	-26.3	1.4	1
9.3	1.90314	5.70288	8.600101	15.1	-26.2	0.7	1
9.305	1.75272	5.814061	8.52816	11	-26.7	-0.7	1
9.31	1.30146	5.591701	8.67858	6.4	-26.6	-2.5	1
9.315	0.7455601	5.77482	8.67858	1.3	-27.1	-6.6	1
9.32	-0.14388	5.48052	8.78322	-5.3	-29.4	-14	1
9.325	-0.8959801	5.2974	8.75052	-10.3	-31.8	-21.2	1
9.33	-1.26876	5.25816	8.5674	-14.9	-34	-30.5	1
9.335	-1.19028	4.963861	8.5674	-18.4	-37.5	-41.3	1
9.34	-1.26876	5.2974	8.5674	-21	-40.1	-53.6	1
9.345	-0.8175	5.95794	8.600101	-22.8	-43.3	-64.8	1
9.35	-0.07194	6.1803	8.45622	-25.9	-46.7	-75.9	1
9.355	0.66708	6.95202	8.495461	-29.3	-49.5	-87.1	1
9.36	1.30146	7.3248	8.35158	-33.1	-50.4	-94.7	1
9.365	1.37994	7.42944	7.84146	-37.7	-50.3	-101.3	1
9.37	1.45188	7.10244	7.18746	-41.9	-51.5	-107	1
9.375	1.67424	6.91932	6.572701	-43.4	-53.2	-112.4	1
9.38	1.93584	6.91932	6.13452	-43.2	-56.2	-118.7	1
9.385	2.27592	7.17438	5.9514	-42	-58.7	-123.2	1
9.39	2.6487	7.46868	5.87946	-40.7	-61.6	-127.1	1
9.395	2.9103	7.83492	5.99064	-39.5	-63.2	-129.9	1
9.4	3.24384	7.76298	5.84022	-39.4	-64.1	-131.8	1
9.405	3.54468	7.6191	5.87946	-38.5	-66.3	-133.3	1
9.41	3.54468	7.54062	5.80752	-37.6	-67.2	-134.2	1
9.415	3.61662	7.213621	5.76828	-35.4	-66.9	-134.4	1
9.42	4.02864	6.84084	5.918701	-33.6	-66.2	-134.1	1
9.425	4.29024	6.80814	6.023341	-31.6	-63.3	-134.4	1
9.43	4.10712	6.80814	6.13452	-28.5	-56.9	-134	1
9.435	3.6951	6.91932	6.605401	-26.6	-52.7	-134.8	1
9.44	3.1719	7.507921	7.22016	-25.6	-51.3	-134.5	1
9.445	2.9103	7.691041	7.65834	-26.9	-53.5	-133	1
9.45	2.87106	7.39674	7.586401	-30.8	-56.4	-130.8	1
9.455	3.06072	6.7689	7.11552	-34.7	-59.7	-128.6	1
9.46	3.21114	5.99718	6.605401	-36.4	-62	-127.7	1
9.465	3.21114	5.36934	6.13452	-35.6	-63.4	-126.6	1
9.47	3.21114	5.04234	5.9514	-32.6	-63.4	-126.4	1
9.475	3.21114	5.0031	6.09528	-28.4	-63.2	-125.2	1
9.48	3.32232	4.963861	6.16722	-25.3	-63.4	-124.2	1
9.485	3.4662	4.93116	6.2784	-22.5	-65.5	-122.6	1
9.49	3.7278	4.78074	6.2457	-20.9	-67.3	-119.9	1
9.495	3.24384	5.25816	6.9324	-19.2	-69.5	-117.6	1
9.5	3.6951	5.70288	8.09652	-19.5	-74.6	-112.4	1
9.505	5.44782	6.03642	9.18216	-22.3	-80.1	-106.6	1
9.51	6.12144	5.18622	9.2214	-31.5	-83.6	-100.8	1
9.515	6.45498	3.2373	8.12922	-40.6	-82.2	-93.3	1
9.52	7.05666	2.0601	8.35158	-43.1	-76.9	-89.3	1
9.525	8.09652	2.0601	9.659581	-41.3	-65.5	-86.1	1
9.53	6.97818	1.87698	9.76422	-40.2	-48	-81.9	1
9.535	5.70942	0.5886	10.2024	-42.9	-37.3	-75.2	1
9.54	4.85268	0.14388	10.8564	-42.9	-29.9	-64.4	1
9.545	4.70226	-1.09872	11.28804	-42.8	-23.3	-56	1
9.55	4.40142	-1.72656	12.01398	-41.8	-14.7	-47.8	1
9.555	4.5126	-2.13204	12.66798	-40	-5.6	-36.9	1
9.56	3.87822	-2.17128	12.30828	-38.2	6.1	-24	1
9.565	2.1255	0.21582	10.78446	-30.6	16.9	-7.3	1
9.57	-0.8567401	2.13204	9.947341	-20.2	17.7	0	1
9.575	-2.05356	3.64278	9.9081	-13.2	10	0.4	1
9.58	-0.2943	5.519761	9.83616	-6.3	3.2	1.1	1
9.585	2.30862	5.44782	8.78322	-4.2	-0.3	4.1	1
9.59	3.87822	4.93116	8.02458	-3.2	-2.5	8.5	1
9.595	4.06788	4.93116	8.12922	-1.7	-2.1	10.9	1
9.6	3.4335	5.22546	8.27964	-1.5	-1.5	11.4	1
9.605	3.06072	5.07504	8.20116	-3	-0.1	10	1
9.61	2.94954	5.07504	8.20116	-5.1	1.1	8.2	1
9.615	3.21114	5.11428	8.312341	-7	2.6	5.8	1
9.62	3.1719	5.07504	8.27964	-8.4	3.9	4.4	1
9.625	2.75988	4.89192	8.312341	-10.3	5.6	3	1
9.63	2.53752	4.963861	8.38428	-11.4	7.4	2.9	1
9.635	2.42634	5.04234	8.600101	-11.8	7.8	2.1	1
9.64	2.72064	5.11428	8.52816	-11.8	6.5	1.2	1
9.645	2.87106	5.14698	8.52816	-11.9	5.7	0.9	1
9.65	2.83182	5.11428	8.52816	-11.7	5.8	0.4	1
9.655	2.60946	4.963861	8.63934	-11.6	4.7	0.8	1
9.66	2.42634	4.89192	8.711281	-11.6	4.2	0.3	1
9.665	2.3871	4.74804	8.711281	-10.5	3.8	0	1
9.67	2.53752	4.59762	8.711281	-9.4	3	0	1
9.675	2.57022	4.55838	8.67858	-8.3	1.9	0	1
9.68	2.49828	4.55838	8.67858	-7.4	1.1	0.1	1
9.685	2.49828	4.48644	8.75052	-6.4	1.1	-0.4	1
9.69	2.34786	4.55838	8.75052	-5.6	0.9	-0.2	1
9.695	2.27592	4.55838	8.75052	-5.1	0.9	0	1
9.7	2.30862	4.63686	8.67858	-4.7	0.5	-0.5	1
9.705	2.30862	4.74804	8.67858	-4.2	0.2	0	1
9.71	2.3871	4.78074	8.600101	-4	-0.6	-0.2	1
9.715	2.3871	4.66956	8.67858	-3.8	-0.8	-0.6	1
9.72	2.30862	4.74804	8.67858	-3.2	-0.3	-1.1	1
9.725	2.23668	4.78074	8.63934	-3.6	-0.7	-1.3	1
9.73	2.19744	4.7088	8.63934	-3.7	-0.4	-0.2	1
9.735	2.23668	4.63686	8.711281	-3.5	-1	-0.8	1
9.74	2.23668	4.55838	8.67858	-3.5	-1	-0.2	1
9.745	2.27592	4.59762	8.67858	-2.8	-1.4	0.2	1
9.75	2.45904	4.63686	8.5674	-1.4	-1.8	0.3	1
9.755	2.45904	4.59762	8.63934	-1.1	-2.4	0.7	1
9.76	2.42634	4.63686	8.600101	-0.4	-2.5	0.5	1
9.765	2.57022	4.59762	8.711281	0	-2.8	0.4	1
9.77	2.53752	4.74804	8.5674	-0.4	-3.3	0.3	1
9.775	2.53752	4.78074	8.5674	-0.2	-2.6	0.6	1
9.78	2.60946	4.63686	8.600101	-0.4	-2.3	0	1
9.785	2.57022	4.66956	8.600101	-0.4	-1.9	0	1
9.79	2.53752	4.66956	8.5674	-0.2	-1.6	0.2	1
9.795	2.60946	4.74804	8.495461	-0.2	-1.8	0	1
9.8	2.57022	4.7088	8.5674	-0.2	-1	0.4	1
9.805	2.53752	4.7088	8.600101	-0.7	-1.4	0	1
9.81	2.3871	4.74804	8.5674	-0.6	-0.7	0	1
9.815	2.42634	4.59762	8.600101	-1.1	-0.4	0	1
9.82	2.42634	4.66956	8.67858	-1.3	0.2	-0.4	1
9.825	2.3871	4.63686	8.63934	-0.7	0.3	0	1
9.83	2.30862	4.63686	8.600101	-0.7	0.2	0.5	1
9.835	2.34786	4.66956	8.711281	-0.3	0.2	0.6	1
9.84	2.3871	4.59762	8.67858	-0.2	0	0.4	1
9.845	2.3871	4.63686	8.63934	0.1	0	1.1	1
9.85	2.42634	4.59762	8.67858	1	-0.1	1.4	1
9.855	2.49828	4.55838	8.600101	0.8	-0.5	0.9	1
9.86	2.42634	4.63686	8.52816	0.7	-1.1	1.4	1
9.865	2.45904	4.66956	8.5674	0.7	-0.7	0.2	1
9.87	2.53752	4.66956	8.5674	1.3	-0.5	0.1	1
9.875	2.49828	4.74804	8.495461	1	-1.2	0.4	1
9.88	2.53752	4.66956	8.52816	1.1	-0.9	0	1
9.885	2.53752	4.66956	8.495461	0.4	-1.1	0	1
9.89	2.60946	4.7088	8.495461	0.2	-1.1	-0.4	1
9.895	2.57022	4.7088	8.52816	-0.2	-1.2	-1	1
9.9	2.57022	4.66956	8.495461	-0.7	-1	-1.4	1
9.905	2.45904	4.63686	8.52816	-0.9	-0.7	-1.5	1
9.91	2.49828	4.63686	8.495461	-0.7	-0.2	-1.2	1
9.915	2.42634	4.63686	8.52816	-1.1	-0.4	-1.7	1
9.92	2.45904	4.63686	8.52816	-0.9	-0.7	-1.4	1
9.925	2.42634	4.59762	8.52816	-0.9	-0.7	-1.1	1
9.93	2.45904	4.66956	8.5674	-1.1	-0.2	-1.1	1
9.935	2.34786	4.66956	8.600101	-1.1	0	-1.3	1
9.94	2.34786	4.66956	8.63934	-0.8	-0.2	-0.8	1
9.945	2.34786	4.59762	8.600101	-0.5	-0.2	-1.1	1
9.95	2.45904	4.48644	8.63934	-0.3	-0.2	-0.7	1
9.955	2.3871	4.525681	8.67858	0.2	-0.4	-0.7	1
9.96	2.45904	4.59762	8.63934	0.9	-0.9	-1	1
9.965	2.49828	4.55838	8.711281	1.6	-0.9	-1.1	1
9.97	2.49828	4.59762	8.600101	1.8	-0.8	-1	1
9.975	2.53752	4.59762	8.711281	2.4	-1.2	-1	1
9.98	2.49828	4.59762	8.600101	2.6	-1.4	-0.9	1
9.985	2.49828	4.59762	8.5674	2.5	-1.1	-1.4	1
9.99	2.53752	4.55838	8.600101	3	-0.7	-1.1	1
[truncated: 8,167 more rows]
