# Supplementary material for: Real-Time Detection of Freezing Motions in Parkinson's Patients for Adaptive Gait Phase Synchronous Cueing
Source: Front Neurol. 2021 Dec 6;12:720516. doi: 10.3389/fneur.2021.720516 (PMC8685223; doi:10.3389/fneur.2021.720516)
Supplement: Supplementary file 2 [file Data_Sheet_2.zip › data/S12/S12_right_foot_trial_2.csv]

time	acc_x	acc_y	acc_z	gyr_x	gyr_y	gyr_z	FoG
0	2.72064	4.89192	8.38428	0.4	0.2	-0.3	0
0.005	2.6487	4.85268	8.35158	0.2	0.2	-0.9	0
0.01	2.6487	4.93116	8.312341	0.1	0.4	-0.7	0
0.015	2.6487	4.93116	8.38428	0.1	0.4	-0.4	0
0.02	2.6487	4.89192	8.35158	-0.2	0.6	-0.7	0
0.025	2.68794	4.89192	8.42352	0.2	0.1	-0.5	0
0.03	2.68794	4.963861	8.38428	0.4	0.7	-0.4	0
0.035	2.72064	4.85268	8.38428	0.2	0.7	-0.7	0
0.04	2.6487	4.963861	8.35158	0	0.7	-0.7	0
0.045	2.68794	4.89192	8.38428	-0.1	0.3	-0.6	0
0.05	2.68794	4.93116	8.312341	-0.1	0.4	-0.8	0
0.055	2.6487	4.89192	8.38428	-0.1	0.6	-0.6	0
0.06	2.6487	4.93116	8.38428	0	0.8	-0.7	0
0.065	2.6487	4.93116	8.35158	0.2	0.2	-0.8	0
0.07	2.6487	4.89192	8.35158	0.3	0.5	-0.3	0
0.075	2.68794	4.89192	8.35158	0.2	0.8	-0.3	0
0.08	2.6487	4.89192	8.35158	0.2	0.9	-0.7	0
0.085	2.72064	4.93116	8.35158	-0.1	0.9	-0.5	0
0.09	2.6487	4.89192	8.312341	-0.1	0.1	-0.5	0
0.095	2.68794	4.963861	8.42352	0	-0.1	-0.4	0
0.1	2.68794	4.93116	8.35158	-0.2	0.4	-0.2	0
0.105	2.75988	4.85268	8.42352	0	0.3	-0.7	0
0.11	2.60946	4.963861	8.312341	-0.4	0.8	-0.7	0
0.115	2.68794	4.93116	8.38428	-0.1	0.8	-0.4	0
0.12	2.72064	4.89192	8.38428	0.1	0.7	-0.1	0
0.125	2.68794	4.89192	8.35158	0	0.7	-0.9	0
0.13	2.6487	4.93116	8.38428	0.2	0.5	-0.9	0
0.135	2.72064	4.89192	8.312341	0.3	0	-0.4	0
0.14	2.68794	4.89192	8.38428	0.4	0.2	-1	0
0.145	2.68794	4.93116	8.312341	0.4	0	-1	0
0.15	2.72064	4.89192	8.35158	0.4	0.2	-1	0
0.155	2.68794	4.89192	8.38428	0.4	0.1	-0.5	0
0.16	2.68794	4.89192	8.45622	0.4	0.2	-0.7	0
0.165	2.6487	4.93116	8.38428	0.2	0.7	-0.4	0
0.17	2.68794	4.963861	8.312341	0.2	0.4	-0.7	0
0.175	2.6487	4.93116	8.38428	0.4	0.5	-0.7	0
0.18	2.6487	4.85268	8.38428	0.2	0.8	-0.3	0
0.185	2.72064	4.89192	8.38428	-0.2	0.6	-0.7	0
0.19	2.6487	4.963861	8.312341	-0.1	0.5	-0.4	0
0.195	2.68794	4.93116	8.312341	0	0.4	-0.2	0
0.2	2.6487	4.93116	8.35158	0.1	0.2	-0.2	0
0.205	2.75988	4.89192	8.38428	0.4	1	-0.7	0
0.21	2.75988	4.93116	8.35158	0.7	0.9	-0.7	0
0.215	2.68794	4.963861	8.38428	0.3	0.6	-0.6	0
0.22	2.68794	4.85268	8.27964	0.7	0.6	-0.3	0
0.225	2.72064	4.89192	8.38428	0.1	0.8	-0.3	0
0.23	2.75988	4.89192	8.38428	0	1	-0.9	0
0.235	2.60946	4.963861	8.35158	0.2	1.2	-0.9	0
0.24	2.68794	4.89192	8.312341	0	0.7	-0.7	0
0.245	2.6487	4.89192	8.38428	0	0.4	-0.4	0
0.25	2.68794	4.93116	8.38428	0.4	0.1	-0.2	0
0.255	2.68794	4.89192	8.38428	0.2	0.4	-0.5	0
0.26	2.68794	4.89192	8.38428	0	0.7	-0.4	0
0.265	2.72064	4.89192	8.35158	-0.3	0.6	-0.7	0
0.27	2.6487	4.93116	8.312341	-0.1	0.2	-0.5	0
0.275	2.68794	4.89192	8.45622	0.4	0.3	-0.4	0
0.28	2.68794	4.93116	8.45622	0.4	0.4	-0.7	0
0.285	2.60946	5.0031	8.312341	0.5	0.7	-0.4	0
0.29	2.72064	4.89192	8.35158	0.2	0.5	-0.8	0
0.295	2.72064	4.93116	8.38428	0.2	0.4	-0.8	0
0.3	2.6487	4.93116	8.38428	0	0	-0.1	0
0.305	2.6487	4.89192	8.27964	0.3	0.6	-0.2	0
0.31	2.60946	5.0031	8.27964	0	0.9	-0.8	0
0.315	2.68794	4.89192	8.42352	0.2	0.4	-0.8	0
0.32	2.6487	4.93116	8.38428	0.5	0.4	-0.5	0
0.325	2.72064	4.85268	8.38428	0.4	0.4	-0.8	0
0.33	2.68794	4.89192	8.38428	0.6	0.5	-0.8	0
0.335	2.68794	4.93116	8.35158	0.3	0.2	-0.5	0
0.34	2.57022	4.93116	8.27964	0.6	0	-0.4	0
0.345	2.72064	4.85268	8.35158	0.7	0.6	0	0
0.35	2.72064	4.963861	8.35158	0.4	0.7	-0.5	0
0.355	2.6487	4.89192	8.38428	0.3	0.3	-0.6	0
0.36	2.68794	4.963861	8.312341	-0.1	0.2	-0.2	0
0.365	2.6487	4.93116	8.27964	-0.3	0.6	-0.2	0
0.37	2.68794	4.93116	8.27964	-0.2	0.4	-0.3	0
0.375	2.6487	4.93116	8.38428	0.2	0.1	-0.6	0
0.38	2.68794	4.963861	8.35158	0.4	0.2	-0.5	0
0.385	2.6487	4.89192	8.38428	0.2	0.1	-0.7	0
0.39	2.6487	4.85268	8.38428	0.1	0.4	-0.5	0
0.395	2.6487	4.963861	8.35158	0.3	0.9	-0.4	0
0.4	2.68794	4.963861	8.35158	0	0.5	-1	0
0.405	2.6487	4.93116	8.35158	0.3	0.9	-0.7	0
0.41	2.72064	4.93116	8.312341	0.1	0.3	-0.6	0
0.415	2.68794	4.963861	8.312341	0.1	0.4	-0.8	0
0.42	2.75988	4.89192	8.312341	0.1	0.3	-0.4	0
0.425	2.68794	4.93116	8.38428	0.4	0.7	-0.4	0
0.43	2.68794	4.93116	8.312341	0.7	0.6	-0.4	0
0.435	2.72064	4.89192	8.35158	0.7	0.2	-0.8	0
0.44	2.6487	4.89192	8.38428	0.2	0.2	-0.9	0
0.445	2.68794	4.85268	8.38428	0	0.7	-0.9	0
0.45	2.68794	4.93116	8.38428	-0.1	1.8	-0.7	0
0.455	2.6487	4.89192	8.35158	0	0.6	-0.7	0
0.46	2.75988	4.93116	8.27964	0	0.1	-1	0
0.465	2.6487	4.89192	8.42352	0	0	-0.7	0
0.47	2.72064	4.89192	8.27964	0	0.3	-0.5	0
0.475	2.68794	4.93116	8.35158	0.4	0.2	-0.5	0
0.48	2.6487	4.963861	8.312341	0.7	0.6	-0.3	0
0.485	2.6487	4.89192	8.38428	0.6	0.8	-0.3	0
0.49	2.72064	4.93116	8.312341	0.2	1	-0.7	0
0.495	2.68794	4.89192	8.38428	0.5	0.7	-0.5	0
0.5	2.72064	4.89192	8.38428	0	0.7	-0.2	0
0.505	2.6487	4.963861	8.35158	0	0.3	-0.7	0
0.51	2.6487	4.963861	8.35158	0.2	0.3	-0.9	0
0.515	2.72064	4.93116	8.38428	0.3	0.4	-0.4	0
0.52	2.72064	4.89192	8.42352	0.1	0.1	-0.7	0
0.525	2.72064	4.89192	8.35158	-0.2	0.6	-0.7	0
0.53	2.75988	4.89192	8.38428	0	0.7	-1.1	0
0.535	2.72064	4.89192	8.35158	0	-0.1	-0.8	0
0.54	2.6487	4.93116	8.35158	0.4	0	-0.4	0
0.545	2.6487	4.89192	8.42352	0.2	0.2	-0.7	0
0.55	2.6487	4.93116	8.38428	-0.3	0.5	-0.5	0
0.555	2.6487	4.963861	8.38428	0	0.2	-0.8	0
0.56	2.6487	4.963861	8.42352	0.4	0.4	-0.2	0
0.565	2.6487	4.93116	8.35158	0.4	0.4	-0.5	0
0.57	2.6487	4.89192	8.38428	0.5	0.4	-0.7	0
0.575	2.72064	4.93116	8.38428	0	0.4	0	0
0.58	2.6487	4.93116	8.35158	0.2	1.1	0	0
0.585	2.68794	4.93116	8.312341	0	1.1	-0.2	0
0.59	2.6487	4.89192	8.35158	0	0.5	-0.4	0
0.595	2.68794	4.93116	8.38428	0	0.4	-0.5	0
0.6	2.6487	4.89192	8.38428	0	0.9	-0.7	0
0.605	2.68794	4.89192	8.312341	0	0.5	-0.4	0
0.61	2.72064	4.89192	8.38428	-0.2	0.7	-0.3	0
0.615	2.6487	4.93116	8.35158	0.1	0.5	-0.9	0
0.62	2.6487	4.89192	8.38428	0.3	0.7	-0.9	0
0.625	2.68794	4.85268	8.45622	-0.2	0.2	-0.9	0
0.63	2.6487	4.963861	8.35158	0	0.4	-0.6	0
0.635	2.6487	4.963861	8.312341	0.2	0.7	-0.4	0
0.64	2.68794	4.89192	8.38428	-0.2	0.7	-0.7	0
0.645	2.6487	4.89192	8.38428	0.2	0.3	-0.5	0
0.65	2.60946	4.93116	8.42352	0.4	0.1	-0.8	0
0.655	2.6487	4.963861	8.38428	0.6	0.4	-0.3	0
0.66	2.68794	4.93116	8.35158	0.3	0	-0.8	0
0.665	2.68794	4.93116	8.35158	0.4	0.4	-0.3	0
0.67	2.68794	4.93116	8.42352	0.4	0.1	-0.2	0
0.675	2.68794	4.89192	8.38428	0.4	0.2	-0.9	0
0.68	2.68794	4.93116	8.312341	0.4	0.9	-0.7	0
0.685	2.68794	4.93116	8.42352	0.4	0.7	-0.9	0
0.69	2.6487	4.963861	8.35158	0.3	1	-0.9	0
0.695	2.6487	4.93116	8.42352	0.2	0.8	-0.7	0
0.7	2.6487	4.963861	8.38428	0.1	0.5	-0.8	0
0.705	2.68794	4.93116	8.35158	0.7	0.9	-0.7	0
0.71	2.68794	4.93116	8.312341	0.4	0.9	-0.1	0
0.715	2.6487	4.93116	8.38428	0.5	1.1	-0.5	0
0.72	2.68794	4.93116	8.38428	0.4	0.8	-0.2	0
0.725	2.72064	4.93116	8.35158	0	0.2	-0.9	0
0.73	2.68794	4.963861	8.35158	0.5	0.4	-0.3	0
0.735	2.68794	4.89192	8.38428	0.2	0.6	-0.7	0
0.74	2.60946	4.963861	8.312341	0.4	1	-0.4	0
0.745	2.72064	4.85268	8.38428	-0.1	1.1	-0.7	0
0.75	2.68794	4.85268	8.35158	-0.1	0.5	-0.4	0
0.755	2.72064	4.93116	8.38428	0.1	0.7	-0.4	0
0.76	2.68794	4.89192	8.35158	0.3	0.4	-0.3	0
0.765	2.68794	4.93116	8.35158	0.3	0.8	-0.4	0
0.77	2.68794	4.93116	8.38428	0.2	0.4	-0.1	0
0.775	2.68794	4.93116	8.42352	0.1	0.8	0	0
0.78	2.68794	4.963861	8.35158	0.2	0.6	-0.5	0
0.785	2.6487	4.89192	8.312341	0.4	-0.1	-0.2	0
0.79	2.68794	4.89192	8.35158	0.6	0.2	-0.2	0
0.795	2.6487	4.89192	8.42352	0.3	0.6	0	0
0.8	2.6487	4.93116	8.38428	0.3	0.7	-0.2	0
0.805	2.72064	4.89192	8.38428	0.4	0.6	-0.8	0
0.81	2.6487	4.93116	8.35158	0.5	0.7	-0.6	0
0.815	2.75988	4.89192	8.35158	-0.1	0.6	-0.5	0
0.82	2.68794	4.93116	8.38428	0	0.3	-0.6	0
0.825	2.72064	4.93116	8.38428	0.6	0.5	-0.4	0
0.83	2.6487	4.963861	8.312341	0.4	0.6	-0.6	0
0.835	2.6487	4.93116	8.38428	0.2	0.1	-0.4	0
0.84	2.68794	4.93116	8.312341	0.3	0.7	-0.3	0
0.845	2.6487	4.963861	8.38428	0.2	0.7	-0.8	0
0.85	2.72064	4.963861	8.38428	0.3	0.8	-0.6	0
0.855	2.68794	4.963861	8.35158	0.4	0.3	-0.6	0
0.86	2.68794	4.89192	8.35158	0.4	0.4	-0.4	0
0.865	2.68794	4.89192	8.38428	0.5	0.9	-0.7	0
0.87	2.68794	4.963861	8.35158	0	1	-0.4	0
0.875	2.68794	4.93116	8.38428	0.2	0.6	-0.9	0
0.88	2.72064	4.85268	8.42352	0	0.6	-0.7	0
0.885	2.6487	4.963861	8.38428	0.1	0.9	-0.7	0
0.89	2.6487	5.0031	8.312341	-0.4	0.5	-0.9	0
0.895	2.68794	4.89192	8.42352	0	0.7	-0.7	0
0.9	2.68794	4.89192	8.35158	0.2	0	-0.5	0
0.905	2.72064	4.89192	8.38428	-0.1	0.5	-0.4	0
0.91	2.68794	4.963861	8.35158	0	0.8	-0.7	0
0.915	2.6487	4.963861	8.35158	0	0.8	-0.4	0
0.92	2.72064	4.89192	8.38428	0.4	0.7	-0.7	0
0.925	2.57022	4.93116	8.312341	0.2	0.9	-0.7	0
0.93	2.68794	4.89192	8.312341	0.3	1.4	-0.4	0
0.935	2.75988	4.89192	8.312341	0.4	0.7	-0.7	0
0.94	2.68794	4.93116	8.35158	0.4	0.6	-0.8	0
0.945	2.6487	4.93116	8.38428	0.1	0.2	-0.9	0
0.95	2.68794	4.89192	8.38428	0.2	0.4	-0.6	0
0.955	2.68794	4.89192	8.312341	0	0.8	-0.4	0
0.96	2.68794	4.93116	8.38428	0	1	-0.7	0
0.965	2.75988	4.93116	8.312341	-0.2	0.4	-0.3	0
0.97	2.6487	4.93116	8.35158	0.2	0	-0.7	0
0.975	2.68794	4.89192	8.35158	0.1	0.4	-0.7	0
0.98	2.72064	4.85268	8.42352	-0.2	0.2	-0.7	0
0.985	2.6487	4.93116	8.42352	0	0.1	-0.6	0
0.99	2.68794	4.93116	8.42352	0.2	0.2	-0.7	0
0.995	2.68794	4.93116	8.35158	0	0.6	-0.9	0
1	2.60946	4.963861	8.38428	0.2	0.3	-0.4	0
1.005	2.68794	4.93116	8.35158	0.1	0.7	-0.5	0
1.01	2.68794	4.963861	8.312341	0.2	0.2	-0.4	0
1.015	2.6487	4.89192	8.35158	0.4	0.2	-0.3	0
1.02	2.68794	4.963861	8.27964	0.6	0.5	-0.2	0
1.025	2.60946	4.963861	8.35158	0.7	0.4	-0.4	0
1.03	2.72064	4.93116	8.38428	0.3	0.2	-0.7	0
1.035	2.6487	4.963861	8.35158	0.3	0.6	-0.3	0
1.04	2.68794	4.85268	8.35158	0.3	0.4	-0.2	0
1.045	2.68794	4.89192	8.38428	0.2	0.4	-0.6	0
1.05	2.68794	4.89192	8.312341	0.2	0.6	-0.4	0
1.055	2.68794	4.89192	8.38428	0	0.4	-0.7	0
1.06	2.68794	4.93116	8.38428	0.5	0.4	-0.4	0
1.065	2.68794	4.93116	8.38428	0.2	0.1	-0.4	0
1.07	2.68794	4.93116	8.35158	0.2	0.3	-0.3	0
1.075	2.6487	4.963861	8.42352	0.4	0.4	0	0
1.08	2.72064	4.93116	8.27964	0	0.4	-0.5	0
1.085	2.60946	5.0031	8.35158	0	0.7	-0.6	0
1.09	2.6487	4.93116	8.38428	0.2	0.4	-0.9	0
1.095	2.68794	4.89192	8.38428	0.1	0.4	-0.7	0
1.1	2.68794	4.93116	8.35158	0.6	0.5	-0.3	0
1.105	2.68794	4.93116	8.35158	0.3	0.1	-0.4	0
1.11	2.6487	4.963861	8.35158	0.2	0.3	-0.3	0
1.115	2.68794	4.93116	8.38428	-0.2	0.2	-0.4	0
1.12	2.6487	4.93116	8.38428	0	0.2	-0.2	0
1.125	2.6487	4.85268	8.35158	0.1	0.2	-0.1	0
1.13	2.72064	4.93116	8.312341	0	0.4	-0.4	0
1.135	2.6487	4.963861	8.35158	0	0.7	0	0
1.14	2.72064	4.89192	8.35158	0.2	0.4	0	0
1.145	2.6487	4.93116	8.35158	0.3	0	-0.2	0
1.15	2.60946	4.963861	8.312341	0.2	0.3	-0.2	0
1.155	2.68794	4.85268	8.42352	0.1	1	-0.1	0
1.16	2.6487	4.963861	8.35158	0.2	0.7	-0.4	0
1.165	2.72064	4.93116	8.35158	0.1	0.4	-0.9	0
1.17	2.72064	4.963861	8.38428	0.2	0.3	-0.7	0
1.175	2.68794	4.963861	8.35158	0	0	-0.8	0
1.18	2.68794	4.963861	8.35158	0.1	0	-0.3	0
1.185	2.6487	4.89192	8.42352	0.2	0	-0.4	0
1.19	2.72064	4.93116	8.35158	0.6	0.4	-0.4	0
1.195	2.6487	4.93116	8.38428	0.1	0.4	-0.3	0
1.2	2.6487	4.93116	8.35158	0	0.2	-0.4	0
1.205	2.72064	4.93116	8.35158	0.6	0.3	-0.7	0
1.21	2.6487	4.963861	8.312341	0.4	0.7	-0.6	0
1.215	2.68794	4.93116	8.35158	0.4	0.1	-0.2	0
1.22	2.68794	5.0031	8.35158	0.5	0	-0.5	0
1.225	2.72064	4.89192	8.312341	0.4	0.6	-0.3	0
1.23	2.75988	4.963861	8.312341	0.3	0.7	0	0
1.235	2.75988	4.93116	8.35158	0.2	0.2	-0.4	0
1.24	2.6487	4.85268	8.38428	0.2	-0.2	-0.4	0
1.245	2.68794	4.963861	8.38428	0.5	0.3	-0.3	0
1.25	2.72064	4.93116	8.38428	0.3	0.5	-0.4	0
1.255	2.6487	4.89192	8.35158	0.5	0.5	-0.3	0
1.26	2.72064	4.963861	8.38428	0.1	0.4	-0.2	0
1.265	2.68794	4.93116	8.42352	0.3	0.6	0	0
1.27	2.68794	4.963861	8.38428	0.3	0.6	0	0
1.275	2.6487	4.93116	8.35158	0.2	0.7	-0.2	0
1.28	2.75988	4.93116	8.38428	0	0.2	-0.4	0
1.285	2.6487	4.93116	8.38428	0.2	0.7	-0.6	0
1.29	2.75988	4.89192	8.312341	0	0	-0.3	0
1.295	2.68794	4.963861	8.35158	0.1	0.4	-0.5	0
1.3	2.75988	4.89192	8.35158	0.4	0.4	-0.9	0
1.305	2.75988	4.89192	8.35158	0.6	0.8	-0.7	0
1.31	2.68794	4.963861	8.27964	0.4	0.6	-0.7	0
1.315	2.68794	4.963861	8.35158	0	0.6	-0.7	0
1.32	2.6487	5.0031	8.35158	0.1	0.1	-0.7	0
1.325	2.72064	4.93116	8.35158	0.2	0.2	-0.4	0
1.33	2.72064	4.93116	8.35158	0	0.9	-0.4	0
1.335	2.6487	4.963861	8.38428	0.2	0.3	-0.5	0
1.34	2.72064	4.93116	8.35158	0.4	0.2	-1.1	0
1.345	2.68794	4.85268	8.38428	0.4	0.7	-0.7	0
1.35	2.68794	4.89192	8.312341	0.4	0.9	-0.2	0
1.355	2.6487	4.93116	8.35158	0.2	0.5	-0.2	0
1.36	2.6487	4.963861	8.42352	0.7	0.9	-0.4	0
1.365	2.72064	4.93116	8.38428	0.7	0.4	-0.7	0
1.37	2.75988	4.93116	8.312341	0.7	0.1	-0.2	0
1.375	2.68794	4.89192	8.35158	0.8	0.1	0	0
1.38	2.72064	4.963861	8.2404	0.7	0.1	0	0
1.385	2.68794	4.85268	8.38428	0.8	0.3	0	0
1.39	2.6487	4.93116	8.35158	0.7	0.4	-0.2	0
1.395	2.6487	4.963861	8.35158	0.7	0.5	-0.3	0
1.4	2.68794	4.93116	8.35158	0.7	0.1	-0.7	0
1.405	2.72064	4.93116	8.38428	0.4	0	-0.4	0
1.41	2.72064	4.93116	8.312341	0.1	0.5	0	0
1.415	2.68794	4.93116	8.35158	0.2	0.4	-0.3	0
1.42	2.68794	5.0031	8.35158	0.2	0.7	-0.2	0
1.425	2.72064	4.89192	8.42352	0.2	0.3	-0.4	0
1.43	2.6487	4.963861	8.38428	0.2	0.2	-0.5	0
1.435	2.68794	4.963861	8.38428	0.2	0.7	-0.4	0
1.44	2.60946	5.04234	8.38428	0.4	0	-0.3	0
1.445	2.6487	4.963861	8.42352	0.4	0.1	-0.2	0
1.45	2.68794	5.0031	8.35158	0.7	0	-0.1	0
1.455	2.72064	5.0031	8.38428	1.1	-0.3	-0.3	0
1.46	2.79912	4.93116	8.38428	0.9	-0.2	-0.1	0
1.465	2.68794	5.0031	8.35158	0.9	0.2	0.1	0
1.47	2.68794	4.963861	8.312341	0.9	-0.4	-0.2	0
1.475	2.68794	4.93116	8.312341	1.1	-0.2	-0.2	0
1.48	2.6487	4.963861	8.27964	1.5	-0.1	-0.2	0
1.485	2.68794	4.85268	8.35158	1.4	-0.3	-0.2	0
1.49	2.68794	4.93116	8.35158	1.4	0	0	0
1.495	2.72064	4.85268	8.45622	1.6	-0.1	-0.4	0
1.5	2.75988	4.85268	8.35158	1.5	-0.6	-0.4	0
1.505	2.72064	4.89192	8.38428	1.4	-1	-0.2	0
1.51	2.60946	4.963861	8.312341	1.1	-1	-0.7	0
1.515	2.60946	4.93116	8.312341	1.3	-1.3	-0.4	0
1.52	2.60946	4.93116	8.312341	0.9	-1.7	0	0
1.525	2.72064	4.93116	8.312341	0.2	-1.2	0	0
1.53	2.72064	4.963861	8.35158	0.2	-0.7	-0.1	0
1.535	2.72064	4.93116	8.27964	0.1	-0.2	-0.4	0
1.54	2.72064	4.963861	8.27964	0	-0.7	-0.3	0
1.545	2.72064	4.93116	8.35158	0	-0.9	-0.6	0
1.55	2.72064	5.0031	8.2404	0.4	-1.1	-0.4	0
1.555	2.75988	4.963861	8.312341	0.3	-0.8	-0.3	0
1.56	2.75988	4.93116	8.35158	0.3	-1.1	-0.2	0
1.565	2.75988	4.963861	8.35158	0.1	-0.2	-0.2	0
1.57	2.79912	4.89192	8.312341	0	0	-0.4	0
1.575	2.79912	4.963861	8.35158	0.4	-0.4	-0.2	0
1.58	2.79912	4.963861	8.35158	0	-0.7	0	0
1.585	2.72064	4.963861	8.38428	0	-0.3	-0.2	0
1.59	2.75988	4.963861	8.35158	0	-0.3	-0.3	0
1.595	2.6487	5.0031	8.35158	-0.3	-0.6	-0.7	0
1.6	2.68794	4.963861	8.312341	-0.2	-0.8	-0.7	0
1.605	2.68794	5.0031	8.35158	0	-0.7	-0.6	0
1.61	2.60946	5.11428	8.2404	0.7	-0.8	-0.5	0
1.615	2.72064	5.04234	8.35158	0.4	-1.1	-0.2	0
1.62	2.75988	4.963861	8.35158	-0.2	-0.9	-0.3	0
1.625	2.6487	4.93116	8.42352	0	-0.8	0	0
1.63	2.68794	4.963861	8.38428	0.3	-1.3	-0.6	0
1.635	2.75988	4.85268	8.38428	0.6	-1	-0.5	0
1.64	2.68794	4.89192	8.35158	0.2	-1.4	-0.5	0
1.645	2.68794	4.85268	8.312341	0.4	-1.8	-0.1	0
1.65	2.72064	4.89192	8.35158	0.3	-2.1	-0.1	0
1.655	2.68794	4.963861	8.27964	0.4	-2.1	-0.2	0
1.66	2.79912	4.85268	8.35158	0.7	-2.2	-0.1	0
1.665	2.68794	5.0031	8.312341	0.4	-1.8	-0.5	0
1.67	2.72064	5.04234	8.312341	0.5	-2.4	-0.4	0
1.675	2.75988	5.04234	8.27964	0.2	-2.3	-0.2	0
1.68	2.68794	5.11428	8.312341	0.1	-2.3	-0.2	0
1.685	2.68794	5.04234	8.38428	-0.1	-2.4	0	0
1.69	2.57022	5.11428	8.35158	-0.5	-2.6	-0.1	0
1.695	2.53752	5.07504	8.312341	-0.7	-3	-0.6	0
1.7	2.34786	5.0031	8.312341	-0.8	-3.9	-0.5	0
1.705	2.34786	5.18622	8.312341	0	-5.1	-1.1	0
1.71	2.16474	5.25816	8.16846	0	-5.1	-2.3	0
1.715	1.93584	5.40858	8.057281	-0.3	-5.7	-3.9	0
1.72	2.01432	5.48052	8.02458	0.7	-6.7	-5.1	0
1.725	2.05356	5.77482	7.985341	0.7	-6.7	-7	0
1.73	2.19744	5.74212	7.9134	0	-7.3	-8.1	0
1.735	2.42634	5.99718	7.952641	0.2	-7.6	-9.1	0
1.74	2.42634	6.10836	7.9134	-0.1	-7.6	-9.8	0
1.745	2.49828	6.10836	7.65834	-0.9	-7.8	-10.2	0
1.75	2.49828	6.06912	7.65834	-1.2	-7.4	-10.6	0
1.755	2.49828	6.1803	7.65834	-1.4	-6.6	-10.9	0
1.76	2.68794	6.40266	7.76952	-1	-6.8	-11.4	0
1.765	2.60946	6.513841	7.84146	-1.7	-5.8	-10.4	0
1.77	2.45904	6.25224	7.586401	-2.9	-6.2	-9.4	0
1.775	2.6487	5.95794	7.298641	-3.4	-6.5	-7.7	0
1.78	2.6487	5.814061	7.14822	-2.4	-5.8	-7	0
1.785	2.75988	5.814061	7.076281	-0.6	-4.5	-7.2	0
1.79	2.72064	5.92524	7.47522	1.7	-2.1	-7.4	0
1.795	2.60946	6.14106	7.73028	2.8	-0.2	-8.1	0
1.8	2.6487	6.14106	7.87416	2.7	-0.1	-7.6	0
1.805	2.45904	5.95794	8.02458	2.4	0.2	-7.1	0
1.81	2.49828	6.03642	7.9134	2	0.3	-6.4	0
1.815	2.49828	5.63094	7.80222	2	-0.1	-5.8	0
1.82	2.53752	5.70288	7.87416	2.4	0.4	-6.5	0
1.825	2.57022	5.66364	8.09652	2.8	1.6	-5.8	0
1.83	2.57022	5.814061	8.27964	3.4	2	-5.7	0
1.835	2.3871	5.70288	8.27964	2.7	1.8	-5.2	0
1.84	2.49828	5.84676	8.42352	2.3	1.3	-4.6	0
1.845	2.3871	5.814061	8.35158	2.2	0.5	-4.2	0
1.85	2.34786	5.886	8.2404	0.9	-0.2	-3.3	0
1.855	2.19744	5.84676	8.2404	0.5	-0.7	-3.7	0
1.86	2.30862	5.99718	8.09652	-0.9	-1.6	-3.2	0
1.865	2.16474	5.814061	7.952641	-2.5	-2.3	-4	0
1.87	2.23668	5.99718	7.9134	-3.8	-2.2	-5.3	0
1.875	2.1255	5.84676	7.87416	-4.6	-1.6	-6.3	0
1.88	2.08626	5.814061	7.87416	-5.7	-1.3	-7	0
1.885	2.34786	5.886	8.02458	-6.3	-1.5	-7.4	0
1.89	2.23668	5.63094	7.87416	-6.1	-1.8	-8.9	0
1.895	2.30862	5.55246	7.84146	-5.6	-1.1	-9.1	0
1.9	2.27592	5.63094	7.80222	-5.2	-1.3	-10	0
1.905	2.45904	5.48052	7.80222	-4	-1.8	-10.5	0
1.91	2.53752	5.519761	7.80222	-3.3	-1.7	-10.2	0
1.915	2.6487	5.44782	7.87416	-2.4	-1.4	-10.5	0
1.92	2.68794	5.48052	7.84146	-1.6	-0.7	-10.3	0
1.925	2.72064	5.25816	7.87416	-0.5	-0.7	-10.3	0
1.93	2.72064	5.48052	7.952641	0	-0.1	-9.6	0
1.935	2.83182	5.14698	7.985341	0.4	0.6	-9.2	0
1.94	2.87106	5.2974	8.09652	1.1	0.6	-8.5	0
1.945	2.75988	5.18622	8.20116	1.7	0.9	-7.2	0
1.95	2.75988	5.33664	8.2404	1.6	0.9	-6.7	0
1.955	2.94954	5.25816	8.35158	1.9	1.5	-5.8	0
1.96	2.68794	5.18622	8.27964	2.4	2	-6.1	0
1.965	2.6487	5.22546	8.45622	2.2	0.7	-5.8	0
1.97	2.57022	5.22546	8.27964	1.9	0.2	-5.2	0
1.975	2.49828	5.0031	8.2404	1	-0.1	-5.2	0
1.98	2.57022	5.25816	8.312341	1.2	-0.6	-5.1	0
1.985	2.49828	5.2974	8.45622	1	-1.4	-6	0
1.99	2.34786	5.11428	8.35158	0.4	-1.8	-5.8	0
1.995	2.45904	5.04234	8.312341	-1	-2.4	-6.4	0
2	2.49828	5.0031	8.35158	-1.6	-3	-7.4	0
2.005	2.53752	5.07504	8.35158	-1.6	-3	-8	0
2.01	2.57022	5.11428	8.42352	-1.4	-2.5	-8.4	0
2.015	2.57022	4.85268	8.38428	-1.1	-2.9	-8.4	0
2.02	2.60946	5.04234	8.52816	-1.6	-2.7	-8.8	0
2.025	2.6487	5.04234	8.495461	-1.6	-2.8	-9	0
2.03	2.49828	5.04234	8.5674	-1.5	-2.5	-8.4	0
2.035	2.68794	5.04234	8.52816	-1.8	-2.4	-8.9	0
2.04	2.60946	5.22546	8.5674	-2.4	-3	-8.6	0
2.045	2.60946	5.14698	8.63934	-3	-3.7	-8.6	0
2.05	2.45904	5.11428	8.495461	-4.8	-4.9	-8.6	0
2.055	2.53752	5.18622	8.38428	-5.6	-4.8	-8.6	0
2.06	2.45904	4.85268	8.057281	-6.5	-4.7	-8.9	0
2.065	2.45904	5.0031	8.02458	-6.7	-3.6	-9.5	0
2.07	2.30862	4.74804	8.057281	-6.2	-2.3	-10.5	0
2.075	2.68794	4.963861	8.16846	-5.4	-2.1	-11.1	0
2.08	2.57022	4.81998	8.16846	-5.3	-1.5	-11.6	0
2.085	2.68794	4.85268	8.2404	-4.8	-1.3	-12.1	0
2.09	2.98224	4.81998	8.12922	-4	-1.4	-11.8	0
2.095	3.09342	4.74804	8.27964	-3.1	-0.8	-12.5	0
2.1	3.09342	4.81998	8.27964	-2.7	-0.4	-11.9	0
2.105	3.28308	4.63686	8.27964	-2.3	0	-11.9	0
2.11	3.21114	4.63686	8.20116	-2.3	0.4	-10.5	0
2.115	3.24384	4.55838	8.12922	-1.2	0.3	-10.2	0
2.12	3.28308	4.63686	8.312341	-0.2	1.1	-9.8	0
2.125	3.35502	4.59762	8.5674	0	1.1	-9.1	0
2.13	3.21114	4.45374	8.45622	0.1	1.2	-8.3	0
2.135	3.35502	4.45374	8.45622	-0.1	0.4	-7.7	0
2.14	3.35502	4.34256	8.42352	-0.1	0.9	-7.3	0
2.145	3.32232	4.34256	8.45622	-0.5	1.2	-7.4	0
2.15	3.32232	4.19214	8.52816	-0.1	1.6	-6.7	0
2.155	3.21114	4.34256	8.75052	0.3	1.4	-6.4	0
2.16	3.32232	4.26408	8.63934	0	0.8	-5.7	0
2.165	3.28308	4.15944	8.711281	0.3	0.7	-5.8	0
2.17	3.24384	4.37526	8.711281	-0.2	0.7	-5.4	0
2.175	3.21114	4.26408	8.600101	-0.2	0.9	-5.1	0
2.18	3.21114	4.45374	8.78322	-0.4	0.4	-4.7	0
2.185	3.09342	4.48644	8.75052	-0.5	0.2	-4.4	0
2.19	2.94954	4.37526	8.711281	-0.9	-0.7	-4.4	0
2.195	3.13266	4.525681	8.711281	-1.6	-1.4	-4.9	0
2.2	2.98224	4.525681	8.5674	-3.2	-2.3	-5.1	0
2.205	3.02148	4.55838	8.495461	-4.4	-2.5	-5.3	0
2.21	2.98224	4.55838	8.495461	-4.9	-2.8	-5.8	0
2.215	2.94954	4.59762	8.38428	-4.9	-2.9	-5.7	0
2.22	2.94954	4.55838	8.38428	-4.9	-2.9	-5.2	0
2.225	3.06072	4.66956	8.42352	-5	-3	-5.6	0
2.23	3.02148	4.74804	8.312341	-5.3	-3.3	-5.1	0
2.235	2.94954	4.59762	8.27964	-5	-3.1	-4.8	0
2.24	2.94954	4.963861	8.42352	-4	-3.2	-3.9	0
2.245	3.06072	5.0031	8.42352	-3.5	-3.9	-3.5	0
2.25	2.98224	5.07504	8.38428	-3.3	-4.4	-3	0
2.255	2.94954	5.18622	8.42352	-2.8	-3.4	-1.9	0
2.26	2.87106	5.40858	8.38428	-3.2	-4.1	-1.2	0
2.265	2.6487	5.48052	8.2404	-3.4	-3.5	-0.4	0
2.27	2.68794	5.55246	8.16846	-3.6	-3.8	0.4	0
2.275	2.57022	5.55246	8.12922	-3.5	-4.4	1.1	0
2.28	2.42634	5.591701	7.9134	-2.9	-3.7	0.9	0
2.285	2.27592	5.33664	7.87416	-2.7	-3.9	0.5	0
2.29	2.19744	5.519761	7.65834	-2.1	-4.1	0.3	0
2.295	2.01432	5.40858	7.37058	0.1	-4.2	-0.7	0
2.3	1.93584	5.48052	7.33134	1.4	-3.5	-1.4	0
2.305	2.05356	5.48052	7.44252	2.5	-2.8	-2.8	0
2.31	2.19744	5.74212	7.54716	3.5	-3.1	-4	0
2.315	2.1255	5.77482	7.65834	4.5	-2.5	-4.9	0
2.32	2.01432	5.95794	7.73028	4.3	-2.8	-6.2	0
2.325	2.16474	5.92524	7.87416	3.7	-2.3	-6.6	0
2.33	2.42634	6.14106	8.057281	3.5	-2.1	-7.2	0
2.335	2.6487	5.66364	8.16846	2.5	-1.8	-7.5	0
2.34	2.6487	5.74212	8.16846	1.1	-1.2	-7.2	0
2.345	2.1255	5.14698	8.02458	0.6	0	-7.9	0
2.35	2.72064	5.2974	8.27964	0.2	-0.9	-8.1	0
2.355	3.02148	5.11428	8.42352	0.3	-0.4	-8.5	0
2.36	2.45904	4.66956	8.67858	-0.7	1	-9.3	0
2.365	2.9103	4.74804	9.00558	-1.5	0	-10	0
2.37	2.94954	4.34256	8.82246	-2.4	0.2	-10.7	0
2.375	2.98224	4.19214	8.85516	-2.8	-0.1	-10.7	0
2.38	3.02148	4.08096	9.03828	-3.3	0	-10.9	0
2.385	3.09342	3.49236	9.2541	-4.2	-0.3	-10.7	0
2.39	3.4335	3.8586	9.50916	-5.7	-0.7	-10.7	0
2.395	3.02148	3.2373	9.36528	-7.7	-1.1	-10.6	0
2.4	3.54468	2.90376	9.293341	-8.8	-0.9	-10.4	0
2.405	3.7278	3.2373	9.293341	-9.3	-1.5	-10.9	0
2.41	3.4335	2.60946	9.18216	-10.2	-1.4	-11.4	0
2.415	3.7278	2.83182	9.76422	-10	-0.2	-11	0
2.42	3.9894	2.75988	9.83616	-11.1	-1	-10.4	0
2.425	4.06788	2.42634	10.2351	-13.4	-0.9	-10.3	0
2.43	4.2183	2.60946	10.60134	-15.8	0	-9.9	0
2.435	4.32948	1.98162	10.63404	-19.6	-0.1	-7.9	0
2.44	4.251	2.0928	10.63404	-22.3	0.8	-6.5	0
2.445	3.54468	2.27592	9.5811	-24.9	1.8	-5.6	0
2.45	2.98224	2.27592	8.02458	-24.9	2.1	-5.8	0
2.455	2.9103	2.90376	7.2594	-18.6	0.4	-6.7	0
2.46	2.87106	4.00902	7.87416	-11.5	0.7	-6.8	0
2.465	2.79912	5.2974	8.35158	-7.8	-0.1	-5.2	0
2.47	2.49828	5.886	8.35158	-7.7	-0.5	-2.5	0
2.475	2.1255	5.591701	8.057281	-9.4	0	-0.6	0
2.48	1.90314	5.04234	7.69758	-10.7	0.7	0	0
2.485	1.82466	4.45374	7.73028	-10.2	1.4	-0.5	0
2.49	1.97508	4.1202	7.84146	-10.1	2.5	-1.7	0
2.495	2.27592	3.8586	7.985341	-9.8	3.4	-3	0
2.5	2.57022	3.78666	8.12922	-9.3	4	-5.1	0
2.505	2.94954	3.96978	8.12922	-8	4.4	-6.9	0
2.51	3.13266	4.04826	8.27964	-6	4.9	-7.7	0
2.515	3.1719	4.19214	8.312341	-4.4	5.3	-8.3	0
2.52	3.06072	4.34256	8.20116	-2.8	6	-8.4	0
2.525	2.98224	4.4145	8.312341	-1.2	6.3	-7.9	0
2.53	2.75988	4.59762	8.35158	0.2	6.5	-7.5	0
2.535	2.57022	4.66956	8.35158	0.7	6.8	-7.5	0
2.54	2.42634	5.0031	8.63934	1.1	7.6	-7.4	0
2.545	2.45904	5.519761	9.00558	0.9	7.7	-8.1	0
2.55	2.30862	5.519761	8.9271	-0.9	8.5	-8.4	0
2.555	2.3871	5.2974	8.63934	-2.5	9	-8.6	0
2.56	2.60946	5.0031	8.38428	-3.6	9.1	-8.5	0
2.565	2.60946	4.89192	8.38428	-3.7	9.1	-8.1	0
2.57	2.57022	4.93116	8.45622	-3.5	10	-7.9	0
2.575	2.3871	4.89192	8.5674	-3.4	10.4	-8.2	0
2.58	2.3871	4.74804	8.600101	-4.1	9.5	-8.7	0
2.585	2.3871	4.7088	8.600101	-4	8.8	-8.8	0
2.59	2.53752	4.81998	8.52816	-3.7	9.5	-8.8	0
2.595	2.53752	4.93116	8.52816	-3.5	9.3	-9.2	0
2.6	2.49828	5.0031	8.42352	-3.1	9.3	-9.1	0
2.605	2.34786	4.963861	8.495461	-3.4	9.1	-8.9	0
2.61	2.30862	4.963861	8.45622	-3.7	9.5	-8.6	0
2.615	2.23668	5.04234	8.495461	-4.4	9.9	-8.4	0
2.62	2.30862	4.93116	8.52816	-4.3	9.8	-8.9	0
2.625	2.16474	4.93116	8.52816	-4.9	10	-8.6	0
2.63	2.19744	4.963861	8.600101	-4.3	9.5	-7.9	0
2.635	2.19744	4.963861	8.52816	-4.6	9.7	-7.6	0
2.64	2.30862	4.963861	8.5674	-4.6	9.3	-7.5	0
2.645	2.30862	4.89192	8.600101	-4.5	9.2	-7.2	0
2.65	2.27592	4.963861	8.63934	-4.8	9.1	-6.8	0
2.655	2.16474	4.85268	8.600101	-4.7	8.4	-6.5	0
2.66	2.16474	4.78074	8.600101	-4.1	7.7	-6.8	0
2.665	2.16474	4.85268	8.52816	-3.9	7.9	-6.7	0
2.67	2.27592	4.85268	8.5674	-3.9	7.7	-6.3	0
2.675	2.23668	4.85268	8.600101	-3.7	7.2	-5.6	0
2.68	2.1255	4.85268	8.600101	-3.8	7.1	-6.2	0
2.685	2.16474	4.85268	8.5674	-3.8	6.6	-5.5	0
2.69	2.1255	4.93116	8.5674	-4.1	6.2	-5	0
2.695	2.1255	4.89192	8.495461	-3.8	6.4	-4.4	0
2.7	2.1255	4.93116	8.52816	-3.8	6.2	-3.9	0
2.705	2.19744	4.93116	8.63934	-3.7	5.9	-3.5	0
2.71	2.23668	4.85268	8.67858	-3.9	6.6	-3.2	0
2.715	2.19744	4.89192	8.67858	-4.1	6.1	-2.7	0
2.72	2.19744	4.78074	8.600101	-3.8	5.6	-2.1	0
2.725	2.19744	4.7088	8.600101	-3.7	5.8	-2.1	0
2.73	2.23668	4.7088	8.600101	-3.1	5.5	-2.2	0
2.735	2.19744	4.7088	8.67858	-3.2	5.9	-2.4	0
2.74	2.27592	4.74804	8.5674	-3	5.4	-2.5	0
2.745	2.19744	4.7088	8.600101	-3	4.9	-2.4	0
2.75	2.23668	4.7088	8.600101	-2.8	4.7	-2.1	0
2.755	2.16474	4.78074	8.5674	-2.6	3.9	-2	0
2.76	2.16474	4.81998	8.5674	-2.5	4.4	-2.1	0
2.765	2.1255	4.74804	8.63934	-2.1	4	-2.2	0
2.77	2.1255	4.74804	8.5674	-2	4.3	-1.8	0
2.775	2.08626	4.66956	8.600101	-2	4	-2.1	0
2.78	2.08626	4.7088	8.63934	-1.9	4.6	-2.2	0
2.785	2.16474	4.66956	8.5674	-1.8	4.1	-2.2	0
2.79	2.16474	4.78074	8.52816	-1.9	3.5	-1.8	0
2.795	2.1255	4.7088	8.5674	-1.3	3.4	-2.1	0
2.8	2.1255	4.7088	8.67858	-1.4	3	-2.3	0
2.805	2.08626	4.74804	8.63934	-1.6	3.2	-2.5	0
2.81	2.08626	4.78074	8.67858	-1.5	2.9	-3.1	0
2.815	2.1255	4.74804	8.600101	-1	3	-2.6	0
2.82	2.19744	4.7088	8.600101	-0.5	2.5	-1.8	0
2.825	2.19744	4.78074	8.67858	-0.7	2.6	-1.8	0
2.83	2.16474	4.7088	8.600101	-0.9	3.1	-1.5	0
2.835	2.23668	4.74804	8.5674	-0.7	3.6	-1.7	0
2.84	2.16474	4.78074	8.63934	-0.9	3.5	-2.1	0
2.845	2.08626	4.81998	8.711281	-0.4	4.2	-2.3	0
2.85	2.16474	4.85268	8.67858	-0.6	4.2	-1.8	0
2.855	2.08626	4.89192	8.63934	-0.2	3.5	-1.1	0
2.86	1.97508	4.89192	8.63934	-0.4	2.8	-1.1	0
2.865	2.01432	4.89192	8.63934	-0.6	3.1	-1.3	0
2.87	1.93584	4.89192	8.52816	-0.6	3	-0.6	0
2.875	2.05356	4.7088	8.600101	0	1.8	-0.2	0
2.88	2.05356	4.74804	8.5674	-0.2	1.9	0	0
2.885	2.01432	4.66956	8.5674	-0.1	2.1	-0.3	0
2.89	2.05356	4.63686	8.63934	0	2.2	0.2	0
2.895	2.01432	4.59762	8.600101	-0.1	2.3	0	0
2.9	2.1255	4.525681	8.63934	0.4	1.8	-0.2	0
2.905	2.1255	4.55838	8.63934	0.7	2.1	-0.5	0
2.91	2.1255	4.63686	8.52816	1.3	2.4	-0.7	0
2.915	2.16474	4.59762	8.600101	1.4	2.8	-0.4	0
2.92	2.05356	4.66956	8.600101	1.8	2.7	-0.2	0
2.925	1.97508	4.55838	8.600101	2.3	2.8	-0.1	0
2.93	2.05356	4.59762	8.600101	2.5	2.8	-0.4	0
2.935	2.16474	4.66956	8.78322	3	2.3	-0.5	0
2.94	2.23668	4.81998	8.67858	3	1.6	-1.1	0
2.945	2.23668	4.85268	8.67858	3.1	1.4	-0.2	0
2.95	2.1255	5.0031	8.63934	4.2	1.4	-0.1	0
2.955	2.08626	5.07504	8.63934	4.4	1.3	-0.1	0
2.96	2.01432	5.11428	8.5674	4	0.3	0.6	0
2.965	2.01432	5.0031	8.5674	3.7	-0.4	0	0
2.97	1.93584	4.89192	8.63934	3.4	-0.4	1.1	0
2.975	2.05356	4.78074	8.63934	2.7	-0.7	1.4	0
2.98	2.1255	4.74804	8.67858	2.5	-0.6	1.4	0
2.985	2.1255	4.66956	8.63934	2.8	-0.5	1.4	0
2.99	2.19744	4.7088	8.52816	3.5	-0.7	1.1	0
2.995	2.1255	4.85268	8.600101	3.8	-0.7	1	0
3	2.08626	4.89192	8.600101	3.3	-1.2	0.9	0
3.005	2.1255	4.85268	8.52816	2.6	-1.8	1.4	0
3.01	2.1255	4.89192	8.5674	2.2	-1.9	0.9	0
3.015	2.08626	4.85268	8.5674	1.9	-1.4	0.9	0
3.02	2.1255	4.81998	8.5674	2.1	-1.3	1	0
3.025	2.1255	4.74804	8.5674	1.9	-1.3	1.4	0
3.03	2.05356	4.78074	8.52816	2.1	-1	1.6	0
3.035	2.19744	4.7088	8.5674	2.5	-1.3	1.5	0
3.04	2.16474	4.66956	8.52816	2.1	-1.4	1.4	0
3.045	2.1255	4.66956	8.52816	1.9	-1.1	1.1	0
3.05	2.08626	4.63686	8.600101	2.1	-0.9	0.6	0
3.055	2.08626	4.59762	8.52816	2.2	-0.4	0.8	0
3.06	1.97508	4.7088	8.52816	2.1	0.5	0.9	0
3.065	1.97508	4.63686	8.5674	2.4	1.1	1.8	0
3.07	2.05356	4.59762	8.495461	2.2	1.3	1.4	0
3.075	2.08626	4.525681	8.52816	2.3	3	2.2	0
3.08	2.34786	4.66956	8.63934	2.9	3.5	2.9	0
3.085	2.3871	4.63686	8.600101	3.5	3.7	3.3	0
3.09	2.53752	4.963861	8.67858	3.9	3.5	3.6	0
3.095	2.45904	5.0031	8.5674	4.4	2.6	3.4	0
3.1	2.23668	5.25816	8.5674	4.9	1.8	2.9	0
3.105	2.16474	5.25816	8.495461	4.2	1.2	2.2	0
3.11	2.19744	5.14698	8.42352	3.9	0.4	1.5	0
3.115	2.01432	5.11428	8.52816	2.8	0	2.2	0
3.12	2.1255	4.963861	8.52816	1.6	0.3	2.4	0
3.125	2.19744	4.89192	8.5674	0.9	0.5	2.7	0
3.13	2.16474	4.85268	8.600101	0.8	0.9	2.7	0
3.135	2.23668	4.78074	8.67858	1.4	0.3	2.2	0
3.14	2.27592	4.74804	8.67858	1.9	0.2	2.2	0
3.145	2.27592	4.81998	8.5674	1.8	0.4	1.6	0
3.15	2.27592	4.81998	8.600101	1.8	-0.1	1.6	0
3.155	2.30862	4.93116	8.52816	1.8	0	1.1	0
3.16	2.19744	4.93116	8.495461	1.8	-0.1	1.4	0
3.165	2.16474	4.93116	8.5674	0.9	-0.3	0.9	0
3.17	2.01432	4.93116	8.495461	0.9	-0.7	0.8	0
3.175	2.08626	4.85268	8.495461	0.3	-0.7	1	0
3.18	2.1255	4.74804	8.495461	0.2	-0.7	0.9	0
3.185	2.1255	4.74804	8.63934	0.1	-0.7	0.9	0
3.19	2.23668	4.74804	8.5674	0.2	-0.6	0.7	0
3.195	2.23668	4.74804	8.5674	0	-0.4	0.8	0
3.2	2.34786	4.7088	8.600101	-0.2	-0.8	0.9	0
3.205	2.27592	4.78074	8.600101	0.1	-0.4	0.7	0
3.21	2.16474	4.7088	8.600101	0	-0.2	0.8	0
3.215	2.27592	4.7088	8.711281	0.4	-0.1	0.6	0
3.22	2.23668	4.78074	8.5674	1	0	0	0
3.225	2.1255	4.78074	8.600101	1	0.2	0.4	0
3.23	2.08626	4.81998	8.52816	1.4	0.6	0.7	0
3.235	2.16474	4.81998	8.5674	1.1	0.8	1.5	0
3.24	2.16474	4.81998	8.42352	0.3	1.5	1.9	0
3.245	2.19744	4.7088	8.52816	0.4	2.6	2.6	0
3.25	2.16474	4.66956	8.63934	1.1	2.7	3.2	0
3.255	2.23668	4.78074	8.600101	1.4	3.2	3.5	0
3.26	2.19744	4.81998	8.52816	1.5	3.9	3.7	0
3.265	2.27592	4.81998	8.495461	1.1	3.9	3.7	0
3.27	2.27592	4.89192	8.52816	0.7	5	3.7	0
3.275	2.27592	4.93116	8.495461	0.3	4.5	3.6	0
3.28	2.1255	4.963861	8.495461	-0.2	4.4	3.8	0
3.285	2.05356	4.93116	8.600101	-0.8	4.2	3.6	0
3.29	2.16474	4.85268	8.5674	-1.5	3.7	3.5	0
3.295	2.05356	4.89192	8.5674	-1.1	2.8	3.2	0
3.3	2.05356	4.85268	8.52816	-1	2.1	2.6	0
3.305	2.01432	4.81998	8.63934	-1.1	1.2	3.2	0
3.31	2.05356	4.81998	8.63934	-1.1	0.1	3.2	0
3.315	2.05356	4.85268	8.600101	-0.8	-0.7	3.5	0
3.32	2.1255	4.81998	8.495461	-0.4	-1.1	3.3	0
3.325	2.23668	4.78074	8.5674	-0.9	-1.4	3.3	0
3.33	2.27592	4.78074	8.5674	-0.1	-1.1	3.7	0
3.335	2.27592	4.78074	8.600101	0	-1.2	3.3	0
3.34	2.23668	4.78074	8.5674	0.2	-1.6	3.2	0
3.345	2.27592	4.81998	8.52816	0.2	-1.6	3.1	0
3.35	2.34786	4.85268	8.52816	0.7	-1.9	2.5	0
3.355	2.27592	4.85268	8.495461	0.7	-1.8	3.2	0
3.36	2.19744	4.78074	8.5674	0.1	-1.1	3.4	0
3.365	2.23668	4.85268	8.52816	0.4	-1.3	3.1	0
3.37	2.27592	4.93116	8.52816	0.1	-1.4	3.2	0
3.375	2.27592	4.85268	8.52816	0.2	-0.8	3.6	0
3.38	2.23668	4.81998	8.495461	0	-0.5	3.7	0
3.385	2.27592	4.81998	8.495461	0	-0.3	3.9	0
3.39	2.23668	4.81998	8.495461	0.2	-0.1	3.6	0
3.395	2.16474	4.74804	8.5674	-0.4	0.1	3.2	0
3.4	2.23668	4.63686	8.600101	-0.5	0.5	3.7	0
3.405	2.27592	4.7088	8.63934	-0.2	-0.2	3.7	0
3.41	2.19744	4.78074	8.52816	0.4	-0.5	3.4	0
3.415	2.19744	4.74804	8.5674	0.7	-0.2	3.5	0
3.42	2.23668	4.74804	8.5674	0.8	0	3.4	0
3.425	2.30862	4.78074	8.5674	0.5	-0.1	3	0
3.43	2.3871	4.81998	8.45622	0.1	-0.4	3.3	0
3.435	2.30862	4.81998	8.52816	0	-0.2	3.3	0
3.44	2.23668	4.89192	8.495461	0.7	-0.7	3.3	0
3.445	2.23668	4.81998	8.600101	0.7	-0.6	2.9	0
3.45	2.23668	4.78074	8.52816	0.5	-0.2	2.7	0
3.455	2.19744	4.81998	8.52816	1.2	-0.7	2.5	0
3.46	2.23668	4.81998	8.495461	0.9	-1	2.5	0
3.465	2.16474	4.89192	8.495461	0.7	-1.3	2.5	0
3.47	2.23668	4.89192	8.42352	0.9	-1.5	2.9	0
3.475	2.16474	4.81998	8.5674	1.1	-1.7	2.8	0
3.48	2.34786	4.78074	8.5674	1.3	-1.6	2.9	0
3.485	2.27592	4.81998	8.52816	0.9	-2.1	3.3	0
3.49	2.27592	4.81998	8.52816	0.9	-2.1	3	0
3.495	2.23668	4.74804	8.600101	0.9	-1.7	3	0
3.5	2.27592	4.81998	8.52816	0.8	-1.8	3.2	0
3.505	2.27592	4.89192	8.52816	1.4	-2	3.1	0
3.51	2.34786	4.85268	8.52816	0.9	-2	3.2	0
3.515	2.30862	4.89192	8.600101	1.4	-2.1	2.1	0
3.52	2.30862	4.81998	8.63934	0.9	-2.8	1.5	0
3.525	2.34786	4.81998	8.5674	1	-1.9	1.6	0
3.53	2.30862	4.81998	8.63934	1.1	-1.7	1.8	0
3.535	2.30862	4.7088	8.600101	1.1	-1.9	1.4	0
3.54	2.27592	4.81998	8.600101	0.9	-2.3	0.7	0
3.545	2.27592	4.78074	8.52816	0.8	-1.8	0.9	0
3.55	2.27592	4.89192	8.600101	1.2	-1.7	1	0
3.555	2.27592	4.81998	8.600101	1.2	-2.2	1	0
3.56	2.34786	4.78074	8.63934	1.5	-2.1	1	0
3.565	2.3871	4.7088	8.5674	1.5	-1.8	0.7	0
3.57	2.27592	4.74804	8.63934	1.5	-1.6	0.9	0
3.575	2.34786	4.78074	8.600101	1.4	-2	0.7	0
3.58	2.30862	4.81998	8.63934	2	-2.1	0.7	0
3.585	2.3871	4.85268	8.5674	1.9	-2.1	0.1	0
3.59	2.42634	4.85268	8.600101	1.8	-1.6	0	0
3.595	2.34786	4.85268	8.52816	2.4	-1.8	0.2	0
3.6	2.3871	4.85268	8.495461	2.7	-2.3	0.2	0
3.605	2.42634	4.78074	8.5674	2.3	-2	0.2	0
3.61	2.30862	4.78074	8.5674	2.2	-1.1	-0.2	0
3.615	2.3871	4.81998	8.5674	2.6	-1.8	-0.4	0
3.62	2.3871	4.85268	8.600101	2.8	-1.8	-0.4	0
3.625	2.34786	4.85268	8.45622	2.6	-1.8	-0.2	0
3.63	2.3871	4.81998	8.495461	2.9	-1.8	-0.2	0
3.635	2.45904	4.78074	8.495461	2.8	-1.9	-0.4	0
3.64	2.42634	4.89192	8.45622	2.7	-1.3	-0.5	0
3.645	2.3871	4.81998	8.45622	2.2	-0.9	-1.4	0
3.65	2.3871	4.85268	8.42352	2	-1.1	-1.3	0
3.655	2.34786	4.78074	8.495461	1.8	-0.8	-1.2	0
3.66	2.3871	4.78074	8.495461	1.7	-0.1	-1.9	0
3.665	2.42634	4.81998	8.52816	1.7	0.2	-2.3	0
3.67	2.42634	4.85268	8.495461	1.5	0.2	-2.8	0
3.675	2.42634	4.85268	8.42352	1.6	-0.1	-2.3	0
3.68	2.3871	4.85268	8.495461	1.8	0	-2.5	0
3.685	2.42634	4.93116	8.495461	1.4	-0.2	-2.8	0
3.69	2.30862	4.85268	8.52816	1.5	0	-1.8	0
3.695	2.3871	4.85268	8.45622	0.9	0.3	-1.9	0
3.7	2.3871	4.89192	8.495461	0.7	0.4	-2	0
3.705	2.45904	4.85268	8.45622	1.3	0.4	-2.5	0
3.71	2.45904	4.93116	8.45622	1.4	0.7	-2.7	0
3.715	2.45904	4.93116	8.45622	0.8	0.7	-2.7	0
3.72	2.49828	4.963861	8.42352	0.1	1	-2.8	0
3.725	2.49828	4.963861	8.42352	0	1.6	-3	0
3.73	2.53752	4.85268	8.45622	-0.2	2.2	-3.4	0
3.735	2.49828	4.93116	8.52816	-0.5	2.4	-3	0
3.74	2.49828	4.93116	8.45622	-0.9	3.1	-3.2	0
3.745	2.45904	4.89192	8.45622	-0.6	3.1	-3.9	0
3.75	2.3871	4.93116	8.42352	-1.1	3.7	-4	0
3.755	2.3871	4.89192	8.495461	-1.1	3.9	-4	0
3.76	2.30862	4.85268	8.52816	-1.4	3.6	-3.8	0
3.765	2.30862	4.85268	8.5674	-1.6	4.4	-3.6	0
3.77	2.27592	4.93116	8.45622	-1.6	4.2	-3.8	0
3.775	2.27592	4.85268	8.495461	-1.4	3.6	-3.9	0
3.78	2.27592	4.89192	8.495461	-0.7	3.6	-3.9	0
3.785	2.34786	4.78074	8.5674	-0.7	3.5	-4	0
3.79	2.27592	4.78074	8.5674	-0.1	3.3	-4	0
3.795	2.23668	4.7088	8.63934	0	3.1	-3.3	0
3.8	2.19744	4.74804	8.67858	0.7	2.8	-4.1	0
3.805	2.27592	4.74804	8.600101	1.4	2.3	-3.5	0
3.81	2.23668	4.85268	8.52816	1.8	2.2	-3	0
3.815	2.34786	4.81998	8.600101	1.8	1.6	-3.1	0
3.82	2.30862	4.85268	8.52816	1.8	1.2	-3.2	0
3.825	2.30862	4.81998	8.52816	2.1	1	-3.7	0
3.83	2.27592	4.93116	8.45622	2.2	1.3	-3.6	0
3.835	2.34786	4.89192	8.5674	2.3	1.2	-3.6	0
3.84	2.34786	4.81998	8.495461	2.6	1.3	-3.5	0
3.845	2.34786	4.85268	8.52816	2.5	1.4	-3.5	0
3.85	2.27592	4.85268	8.495461	3.1	1.3	-3.9	0
3.855	2.27592	4.81998	8.600101	3.5	1.1	-3.9	0
3.86	2.3871	4.81998	8.5674	4	0.6	-4.2	0
3.865	2.30862	4.78074	8.63934	4.2	0.4	-4.3	0
3.87	2.30862	4.81998	8.5674	4.8	0.6	-4.3	0
3.875	2.23668	4.85268	8.67858	4.9	0.2	-4.3	0
3.88	2.34786	4.81998	8.5674	5.8	-0.1	-4.2	0
3.885	2.34786	4.85268	8.600101	6.7	-0.9	-4.6	0
3.89	2.30862	4.85268	8.600101	7.4	-0.9	-4.1	0
3.895	2.42634	4.81998	8.63934	8.1	-1.2	-4.5	0
3.9	2.45904	4.81998	8.63934	9.3	-1.5	-5.4	0
3.905	2.45904	4.74804	8.75052	10	-1.7	-5.8	0
3.91	2.45904	4.78074	8.75052	11.4	-2.9	-6.4	0
3.915	2.53752	4.78074	8.711281	13.8	-3.8	-6.9	0
3.92	2.60946	4.81998	8.63934	15.2	-3.9	-8.1	0
3.925	2.57022	4.81998	8.67858	17.9	-5	-9.4	0
3.93	2.57022	4.74804	8.78322	19.8	-5.3	-10.1	0
3.935	2.57022	4.81998	8.711281	21.1	-6.2	-11.1	0
3.94	2.68794	4.78074	8.75052	22.7	-6.8	-12.1	0
3.945	2.83182	4.85268	8.711281	24	-6.9	-12.3	0
3.95	3.06072	4.78074	8.67858	25.2	-6.2	-13.5	0
3.955	2.87106	4.85268	8.75052	26.8	-5.2	-15.3	0
3.96	2.45904	4.85268	8.894401	29.2	-3.8	-16.8	1
3.965	2.30862	4.7088	8.9271	31.2	-3.8	-18	1
3.97	2.05356	4.93116	8.9271	33.1	-4.6	-18.6	1
3.975	1.97508	4.93116	8.894401	35.7	-5.3	-18.4	1
3.98	2.23668	4.963861	8.894401	38.8	-7.4	-18.4	1
3.985	2.05356	5.04234	8.85516	41.1	-7.3	-17.8	1
3.99	1.90314	5.18622	8.82246	44.4	-6.3	-17.2	1
3.995	2.08626	5.11428	8.85516	46.9	-5.6	-16.6	1
4	2.23668	5.14698	8.82246	49	-4.2	-16.5	1
4.005	2.19744	5.22546	8.600101	51.8	-3.8	-16.3	1
4.01	2.23668	5.2974	8.67858	54.5	-3.5	-15.8	1
4.015	2.3871	5.36934	8.63934	57	-3.8	-16.2	1
4.02	2.45904	5.40858	8.67858	59.2	-3.5	-16.3	1
4.025	2.6487	5.36934	8.67858	61.8	-3.5	-16.8	1
4.03	2.68794	5.36934	8.82246	64.7	-3.2	-18.6	1
4.035	2.75988	5.36934	9.00558	67.9	-2.7	-20	1
4.04	2.9103	5.44782	9.14946	72.1	-1.4	-21.8	1
4.045	2.83182	5.2974	9.14946	75.6	0.3	-23.7	1
4.05	2.79912	5.36934	9.293341	79.7	0.9	-25.9	1
4.055	2.75988	5.2974	9.437221	85.5	0.2	-28.5	1
4.06	2.9103	5.14698	9.437221	91	0.4	-30.6	1
4.065	2.9103	5.18622	9.50916	97.7	0.2	-32.8	1
4.07	2.98224	5.14698	9.5811	104.3	0.6	-35	1
4.075	3.02148	5.22546	9.659581	112.1	0.2	-37.5	1
4.08	2.9103	5.04234	9.731521	119.7	1.1	-40.5	1
4.085	3.1719	5.33664	9.875401	126.8	0.2	-43.5	1
4.09	3.39426	5.2974	9.947341	135.8	0.6	-48.6	1
4.095	3.39426	5.33664	9.80346	142.2	2.5	-52.2	1
4.1	3.24384	5.591701	9.692281	149	3.2	-56	1
4.105	3.21114	5.74212	9.62034	156	3.7	-60.2	1
4.11	3.24384	5.95794	9.5484	162.1	2.8	-63.7	1
4.115	3.09342	6.33072	9.437221	169.6	1.8	-68.5	1
4.12	2.98224	6.7689	9.5811	175.8	0.2	-71.5	1
4.125	2.83182	6.991261	9.692281	180	-1.1	-73.8	1
4.13	2.98224	6.7362	9.33258	182.7	-2.3	-77.2	1
4.135	2.87106	6.7362	9.03828	186.1	-2.3	-80.7	1
4.14	2.60946	6.80814	8.63934	189.5	-1.4	-84.2	1
4.145	2.42634	7.6518	8.63934	193.3	-1.9	-85.8	1
4.15	2.23668	7.985341	8.42352	197.4	-5.4	-86.5	1
4.155	2.16474	8.71782	8.67858	199.9	-10.2	-86.2	1
4.16	2.3871	9.86232	8.96634	201.5	-15.6	-86.5	1
4.165	3.32232	9.9735	8.45622	199.3	-21.9	-87.3	1
4.17	3.91746	9.79038	8.2404	195.4	-20.3	-90.7	1
4.175	3.1719	9.20178	7.403281	190.6	-13.7	-92.6	1
4.18	2.23668	9.3849	7.54716	185.6	-10.4	-91.4	1
4.185	1.56306	9.456841	7.18746	179	-10.8	-89.7	1
4.19	1.37994	9.16254	6.46152	171.2	-14.2	-88.4	1
4.195	2.01432	7.213621	6.71658	162.7	-19.3	-86.3	1
4.2	3.35502	5.99718	8.12922	147.8	-28.4	-80.6	1
4.205	4.17906	5.77482	9.437221	133.2	-35.4	-74.7	1
4.21	4.81344	4.15944	9.80346	113.6	-39.4	-70.3	1
4.215	5.33664	2.31516	10.01928	93.1	-41.7	-66.9	1
4.22	5.59824	1.39302	10.01928	73.9	-40.6	-64	1
4.225	6.12144	0.39894	10.01928	49.7	-38.5	-58.4	1
4.23	6.677341	0.07194	10.27434	32.9	-35.5	-53.5	1
4.235	6.71658	0.7717201	10.63404	16.5	-32.3	-47.1	1
4.24	6.93894	2.49828	11.28804	-1	-28.3	-39.2	1
4.245	7.31826	2.6487	11.61504	-23.5	-25.6	-29.6	1
4.25	7.27902	1.7985	10.92834	-52.7	-23.7	-16.3	1
4.255	6.93894	0.9156	9.980041	-73.2	-23	-6.1	1
4.26	6.38304	0.21582	8.894401	-88.6	-22	2.8	1
4.265	5.89908	-0.43818	7.84146	-100.3	-20.5	10.3	1
4.27	5.37588	-0.73248	7.2594	-106.4	-19.8	16.8	1
4.275	4.88538	-0.327	7.14822	-108.9	-20.3	23.5	1
4.28	4.62378	0.5886	7.586401	-110.6	-23	28	1
4.285	4.55184	1.68732	8.12922	-113.9	-26.3	33.3	1
4.29	4.55184	2.42634	8.52816	-119.2	-29.6	38.6	1
4.295	4.5126	2.87106	8.711281	-127.5	-32.4	43.5	1
4.3	4.17906	2.87106	8.5674	-138.5	-35.4	48	1
4.305	3.91746	2.6814	8.35158	-147.1	-36.6	50.2	1
4.31	3.4662	2.46558	7.952641	-153.2	-37.6	51.1	1
4.315	3.09342	2.27592	7.54716	-157.9	-38.9	50.6	1
4.32	2.72064	2.3871	7.18746	-160	-40.6	48.9	1
4.325	2.57022	2.46558	7.076281	-160.5	-43.4	46	1
4.33	2.34786	2.83182	7.004341	-159.9	-46.7	44.5	1
4.335	2.27592	3.12612	7.004341	-159.1	-49.6	42.1	1
4.34	2.34786	3.5643	7.14822	-157.7	-52.5	41	1
4.345	2.42634	4.30332	7.33134	-156.3	-55.6	40.8	1
4.35	2.68794	5.04234	7.586401	-155	-58.2	41.9	1
4.355	2.98224	5.66364	7.84146	-153.7	-60.2	43.7	1
4.36	3.09342	6.219541	7.9134	-152.6	-60.4	45.9	1
4.365	3.28308	6.69696	7.87416	-151.9	-60.1	48.5	1
4.37	3.28308	6.95202	7.84146	-151.9	-58.5	51.3	1
4.375	3.28308	7.3248	7.69758	-150.5	-57.1	55.4	1
4.38	3.21114	7.507921	7.54716	-148.5	-54.8	58.9	1
4.385	3.09342	7.72374	7.298641	-145.4	-53.2	63.2	1
4.39	2.94954	7.9461	7.11552	-141.3	-51.1	67.4	1
4.395	2.75988	8.31888	7.004341	-136.7	-49	72.3	1
4.4	2.53752	8.64588	6.9324	-132	-47.9	77	1
4.405	2.23668	9.051361	6.82122	-126.8	-46.6	80.9	1
4.41	1.79196	9.49608	6.82122	-121	-44.5	85.1	1
4.415	1.30146	9.86232	6.677341	-117.2	-42.7	88.6	1
4.42	0.8959801	10.0062	6.53346	-112.3	-41	89.8	1
4.425	0.25506	10.3005	6.35034	-108	-40.1	90.8	1
4.43	-0.22236	10.5948	6.2784	-103.3	-39.1	89.9	1
4.435	-0.70632	10.89564	6.13452	-97.3	-37.1	87.8	1
4.44	-1.03986	11.03952	5.84022	-92.8	-36.4	85.1	1
4.445	-1.11834	11.22264	5.55246	-88.2	-34.9	80.4	1
4.45	-1.3407	11.22264	5.08158	-83	-32.3	74.4	1
4.455	-1.45188	11.1507	4.57146	-77.8	-29	67.1	1
4.46	-1.53036	10.89564	3.88476	-70	-23.5	58.3	1
4.465	-1.49112	10.63404	3.11958	-62.3	-19.2	50.4	1
4.47	4.44066	16.82088	4.78728	-51.1	-13.3	39.2	1
4.475	5.37588	17.63184	7.985341	-39.5	16.5	12	1
4.48	1.00716	19.43034	9.5484	-55.7	65.7	-10	1
4.485	-4.92462	20.28054	9.14946	-78.8	91.2	-10.7	1
4.49	-7.952641	15.31014	5.66364	-93.3	80.7	-3.7	1
4.495	-4.40142	16.19304	4.2837	-95.4	53.6	-1.5	1
4.5	-0.92868	19.28646	3.11958	-81.9	45.7	-12.7	1
4.505	-5.8206	20.75796	0.32046	-68.8	63.6	-28.6	1
4.51	-7.612561	22.41258	0.14388	-54.2	54.6	-31.5	1
4.515	-6.04296	23.88408	0.14388	-41.6	38	-31.2	1
4.52	-6.23262	24.87816	0.7978801	-25.6	26.4	-27.1	1
4.525	-6.56616	22.63494	0.17658	-18.8	20.5	-21.8	1
4.53	-7.1286	21.45774	1.41264	-8.4	18.3	-17.7	1
4.535	-8.9925	18.10926	3.51852	-0.4	20	-14.3	1
4.54	-7.50138	10.2678	6.74928	-4.4	19.8	-9.3	1
4.545	-0.70632	4.7088	9.03828	-9.4	11.9	2.3	1
4.55	0.77826	2.13204	9.50916	-13.5	9.1	11.6	1
4.555	0.59514	3.67548	10.01928	-13.7	10.5	14.7	1
4.56	1.8639	4.59762	8.67858	-17.6	8.7	15.1	1
4.565	4.92462	6.1803	7.62564	-20.1	7	14.9	1
4.57	6.75582	6.80814	7.2594	-21.3	9.1	13.3	1
4.575	6.422281	6.06912	7.54716	-23.3	13.3	9.9	1
4.58	5.37588	5.22546	8.09652	-23.8	16.3	4.9	1
4.585	5.40858	4.78074	8.35158	-23.1	17.7	-1.6	1
4.59	4.32948	4.74804	8.38428	-23.3	20	-6.5	1
4.595	2.94954	4.93116	8.600101	-21.8	21.2	-9.9	1
4.6	1.53036	5.04234	8.75052	-20.4	20.7	-11.7	1
4.605	1.03986	5.22546	8.82246	-18.6	18.9	-11	1
4.61	1.15104	5.11428	8.711281	-16.8	16.7	-9.4	1
4.615	1.37994	5.04234	8.75052	-14.7	15.6	-7.2	1
4.62	1.56306	4.93116	8.711281	-12.1	11.8	-4.1	1
4.625	1.90314	4.89192	8.711281	-9.9	9.7	-2.4	1
4.63	2.34786	4.963861	8.67858	-7.5	7.9	-1.1	1
4.635	2.79912	4.963861	8.52816	-5.4	6.4	-0.4	1
4.64	2.9103	5.0031	8.45622	-4.4	6	-0.9	1
4.645	2.72064	5.0031	8.45622	-4.2	5.8	-0.9	1
4.65	2.34786	5.07504	8.38428	-4.2	6.2	-1.4	1
4.655	2.23668	5.18622	8.312341	-4	6	-1.4	1
4.66	2.30862	5.14698	8.35158	-3.9	5.3	-1.4	1
4.665	2.3871	5.22546	8.312341	-4.3	5.3	-0.9	1
4.67	2.45904	5.14698	8.27964	-4.8	5.8	-1.1	1
4.675	2.53752	5.14698	8.27964	-5	5.6	-1.4	1
4.68	2.49828	5.11428	8.35158	-5.6	5.5	-1.1	1
4.685	2.42634	4.93116	8.42352	-6.2	4.9	-1.8	1
4.69	2.45904	4.89192	8.38428	-6	5.1	-1.6	1
4.695	2.30862	4.89192	8.495461	-5.6	5.1	-1.8	1
4.7	2.19744	4.89192	8.52816	-5.3	4.6	-1.6	1
4.705	2.1255	4.81998	8.5674	-4.7	4.2	-1	1
4.71	2.19744	4.81998	8.600101	-3.8	3.4	-0.3	1
4.715	2.23668	4.93116	8.52816	-2.6	2.2	0	1
4.72	2.30862	4.93116	8.52816	-2.7	2.3	0.4	1
4.725	2.49828	4.93116	8.495461	-2.6	2.1	0.5	1
4.73	2.68794	5.0031	8.45622	-2.6	1.6	0.2	1
4.735	2.68794	5.0031	8.38428	-2.3	2.4	-0.2	1
4.74	2.6487	4.963861	8.38428	-2.7	3.2	-0.3	1
4.745	2.57022	4.963861	8.38428	-2.8	3.2	-0.9	1
4.75	2.42634	4.963861	8.45622	-3.5	3.7	-1.2	1
4.755	2.45904	4.963861	8.42352	-3.7	4.1	-1.4	1
4.76	2.49828	4.963861	8.38428	-4.2	4.7	-1.8	1
4.765	2.45904	4.93116	8.38428	-4.6	5.4	-1.8	1
4.77	2.34786	5.04234	8.42352	-4.8	5	-2.3	1
4.775	2.34786	4.85268	8.52816	-4.5	5.3	-2.1	1
4.78	2.3871	4.85268	8.52816	-4.8	4.8	-2.3	1
4.785	2.30862	4.93116	8.495461	-4.6	4.9	-2.3	1
4.79	2.30862	4.93116	8.52816	-4.3	5.1	-1.9	1
4.795	2.34786	4.81998	8.600101	-4	5.5	-1.8	1
4.8	2.34786	4.89192	8.495461	-3.8	4.6	-2.1	1
4.805	2.42634	4.89192	8.600101	-3.1	4.4	-2.8	1
4.81	2.42634	4.85268	8.600101	-2.8	5.1	-2.6	1
4.815	2.34786	4.85268	8.5674	-2.6	4.9	-2.8	1
4.82	2.27592	4.85268	8.52816	-2.3	5	-3	1
4.825	2.30862	4.93116	8.5674	-2.1	4.4	-3.3	1
4.83	2.27592	4.89192	8.52816	-1.6	4.2	-3.5	1
4.835	2.23668	4.93116	8.45622	-1.3	4.6	-3.2	1
4.84	2.27592	4.93116	8.52816	-1	3.6	-2.5	1
4.845	2.27592	4.93116	8.495461	-1.4	3.5	-2.3	1
4.85	2.27592	4.89192	8.45622	-1.2	3.2	-2.5	1
4.855	2.34786	4.85268	8.495461	-0.7	3.2	-3.1	1
4.86	2.30862	4.93116	8.52816	-0.7	3.3	-3.2	1
4.865	2.30862	4.93116	8.495461	-0.5	3.3	-3.3	1
4.87	2.23668	4.89192	8.600101	-0.9	3	-2.8	1
4.875	2.34786	4.963861	8.495461	-0.7	2.5	-3.2	1
4.88	2.30862	4.93116	8.495461	-0.3	2.6	-2.8	1
4.885	2.27592	4.85268	8.495461	-0.1	2.5	-3.2	1
4.89	2.27592	4.89192	8.495461	-0.2	2.8	-2.8	1
4.895	2.30862	4.89192	8.45622	-0.4	2.6	-2.5	1
4.9	2.30862	4.85268	8.495461	-0.3	2.9	-3	1
4.905	2.30862	4.89192	8.495461	-0.2	2.4	-2.8	1
4.91	2.42634	4.78074	8.5674	0	2	-3	1
4.915	2.3871	4.85268	8.495461	-0.2	2.1	-2.1	1
4.92	2.34786	4.85268	8.52816	-0.3	2.2	-2.6	1
4.925	2.30862	4.89192	8.45622	0.1	2.5	-3	1
4.93	2.42634	4.81998	8.52816	0.4	2.5	-2.7	1
4.935	2.30862	4.89192	8.495461	0.3	2.5	-3	1
4.94	2.30862	4.85268	8.495461	0.9	2.1	-3	1
4.945	2.30862	4.89192	8.52816	0.8	1.8	-3.2	1
4.95	2.23668	4.89192	8.495461	1	1.4	-3.2	1
4.955	2.19744	4.89192	8.45622	1.6	1.5	-2.8	1
4.96	2.19744	4.89192	8.52816	1.4	1.7	-3	1
4.965	2.27592	4.89192	8.5674	1.4	1.6	-3	1
4.97	2.1255	4.85268	8.45622	0.9	1.7	-2.8	1
4.975	2.23668	4.85268	8.495461	1.1	2	-2.3	1
4.98	2.30862	4.85268	8.495461	0.8	2.3	-2.3	1
4.985	2.30862	4.85268	8.45622	0.9	1.9	-2.5	1
4.99	2.3871	4.85268	8.52816	1.1	2.4	-3	1
4.995	2.3871	4.81998	8.52816	1.1	2.9	-3.4	1
5	2.42634	4.85268	8.52816	1.4	2.7	-3.5	1
5.005	2.30862	4.85268	8.600101	1.8	2.8	-3.9	1
5.01	2.42634	4.81998	8.600101	2.1	3	-4.6	1
5.015	2.42634	4.81998	8.600101	2.9	3.3	-4.9	1
5.02	2.34786	4.85268	8.52816	3.6	3.2	-5.2	1
5.025	2.3871	4.85268	8.63934	4.1	3.1	-5.3	1
5.03	2.42634	4.85268	8.67858	5.1	2.6	-5.5	1
5.035	2.3871	4.89192	8.63934	5.8	2.9	-6	1
5.04	2.3871	4.89192	8.600101	7.1	2.5	-6.5	1
5.045	2.19744	4.93116	8.63934	7.6	2.4	-6.5	1
5.05	2.19744	5.0031	8.52816	8.3	1.6	-6.8	1
5.055	2.19744	4.963861	8.5674	8.8	1	-7.2	1
5.06	2.16474	4.89192	8.63934	9.4	0.3	-7.4	1
5.065	2.19744	4.93116	8.600101	10.7	-0.1	-7.9	1
5.07	2.27592	4.85268	8.711281	12	-1.6	-7.2	1
5.075	2.42634	4.78074	8.78322	13.7	-2.8	-7.7	1
5.08	2.72064	4.7088	8.96634	15.4	-3.5	-8.4	1
5.085	2.98224	4.48644	9.14946	17.5	-3.2	-8.6	1
5.09	3.13266	4.45374	9.07752	21.7	-0.7	-10.9	1
5.095	3.13266	4.55838	9.14946	25.2	0.7	-13.1	1
5.1	3.02148	4.63686	9.14946	28.9	1.4	-15.1	1
5.105	2.1255	4.7088	9.293341	33.1	1.1	-17.1	1
5.11	2.53752	4.45374	9.36528	36.8	-0.6	-18.3	1
5.115	2.68794	4.63686	9.36528	42.8	-2.3	-21	1
5.12	2.34786	4.66956	9.50916	49.1	-1.6	-22.3	1
5.125	2.23668	4.66956	9.5484	53.7	-1	-23.4	1
5.13	2.19744	4.78074	9.437221	58.7	0.2	-24	1
5.135	2.08626	4.78074	9.36528	64.4	0.6	-24.7	1
5.14	2.1255	4.89192	9.437221	69.4	1	-24.5	1
5.145	2.30862	5.04234	9.36528	74.7	1.7	-25.2	1
5.15	2.34786	5.07504	9.40452	79.8	2.6	-26.5	1
5.155	2.34786	5.04234	9.36528	83.7	4.2	-26.9	1
5.16	2.27592	5.11428	9.2541	87.6	5.5	-26.8	1
5.165	2.30862	5.25816	9.293341	91.6	6.1	-26.8	1
5.17	2.27592	5.2974	9.2541	94.9	6.5	-27.7	1
5.175	2.3871	5.22546	9.293341	99.5	7.2	-28.2	1
5.18	2.42634	5.18622	9.33258	103.1	8.4	-28.3	1
5.185	2.45904	5.2974	9.293341	107	8.2	-29.7	1
5.19	2.53752	5.2974	9.36528	110.6	8.6	-30.7	1
5.195	2.60946	5.33664	9.40452	115	9.1	-32.6	1
5.2	2.6487	5.44782	9.2214	120.8	10	-35.9	1
5.205	2.6487	5.55246	9.14946	125.4	10.2	-38	1
5.21	2.68794	5.66364	9.14946	130	10.5	-41	1
5.215	2.75988	5.84676	9.07752	134.1	10.2	-43.7	1
5.22	2.87106	5.886	8.894401	137.9	10.2	-47.2	1
5.225	2.9103	5.95794	8.711281	143.2	9.8	-51.9	1
5.23	2.94954	6.06912	8.711281	146.6	9.6	-56	1
5.235	2.87106	6.03642	8.5674	150.6	9.3	-60.3	1
5.24	2.83182	6.219541	8.45622	155.4	8.1	-66	1
5.245	2.87106	7.0305	8.67858	161.2	6.9	-72.5	1
5.25	2.83182	7.6191	8.63934	165.6	7	-79.1	1
5.255	2.57022	7.72374	8.16846	167.3	6.4	-83.4	1
5.26	2.53752	7.72374	7.62564	166.6	5.8	-85.2	1
5.265	2.42634	8.2404	7.403281	166.8	6.7	-85.9	1
5.27	2.42634	8.7963	7.2594	164.5	5.1	-85.1	1
5.275	2.75988	9.456841	7.298641	159.4	3.7	-83	1
5.28	3.13266	10.22856	7.403281	154	3	-80.9	1
5.285	2.3871	10.2678	7.22016	146.5	3.4	-78.4	1
5.29	2.08626	9.49608	6.71658	138.5	1.3	-75.6	1
5.295	1.8639	9.123301	6.2457	132.6	0.8	-73.9	1
5.3	1.6023	8.829	5.84022	127.5	0	-73.3	1
5.305	1.90314	8.979421	5.99064	122.5	-3.7	-72.1	1
5.31	2.08626	8.502001	6.31764	114.9	-7.7	-71	1
5.315	2.87106	6.7362	7.04358	106	-9.3	-69.2	1
5.32	3.58392	5.66364	7.65834	95.9	-11.6	-66.4	1
5.325	4.36872	4.19214	8.16846	81.7	-14.3	-62.3	1
5.33	4.85268	3.08688	8.711281	70.1	-15.9	-58.8	1
5.335	5.559	2.31516	9.14946	58.2	-17.7	-53.4	1
5.34	6.23262	1.54344	9.50916	44.1	-19.8	-47.4	1
5.345	6.97818	0.8436601	9.62034	29	-21.1	-39.9	1
5.35	7.76298	0.21582	9.9081	14.5	-21	-31.7	1
5.355	8.21424	0.10464	10.09122	0.3	-20.8	-22.1	1
5.36	7.57986	1.36032	10.41822	-18.2	-18.6	-7.9	1
5.365	7.80222	2.24322	11.36652	-35.9	-19	4.6	1
5.37	7.985341	1.83774	11.2161	-56.4	-21.2	19.1	1
5.375	8.09652	1.32108	10.49016	-75	-22.9	32.5	1
5.38	7.72374	1.13796	9.83616	-89.9	-24	44.8	1
5.385	7.1286	0.9875401	9.07752	-106	-23.7	58.3	1
5.39	6.38304	0.73248	8.2404	-115.9	-23.3	67.6	1
5.395	5.44782	0.54936	7.54716	-122.8	-23.8	75.4	1
5.4	4.29024	0.36624	6.97164	-127.1	-25.4	81.6	1
5.405	3.35502	0.25506	6.422281	-128.3	-28.1	85.8	1
5.41	2.3871	0.39894	6.16722	-127.2	-33.1	87.7	1
5.415	1.67424	0.73248	6.09528	-124.9	-38.5	87.2	1
5.42	1.0791	1.32108	6.35034	-121.1	-43.9	83.5	1
5.425	0.8567401	1.94892	6.572701	-118.4	-48.9	78.1	1
5.43	0.7455601	2.53752	6.899701	-116	-52.9	71.7	1
5.435	0.77826	3.2373	7.37058	-114.2	-57.6	62.8	1
5.44	1.0791	3.8259	7.952641	-113.6	-60	55	1
5.445	1.37994	4.4145	8.495461	-114.4	-62	47.6	1
5.45	1.82466	5.11428	8.9271	-116.6	-63.6	42.6	1
5.455	2.19744	5.77482	9.2541	-119.6	-64.3	39.3	1
5.46	2.60946	6.25224	9.36528	-122.9	-64.4	38	1
5.465	2.94954	6.84084	9.293341	-126	-64	38.7	1
5.47	3.21114	7.42944	9.14946	-130	-61.8	40.8	1
5.475	3.35502	8.02458	8.82246	-133.1	-60.2	43.9	1
5.48	3.39426	8.502001	8.312341	-135.7	-57.4	46.9	1
5.485	3.35502	8.757061	7.84146	-137.4	-54.1	50.2	1
5.49	3.13266	8.86824	7.33134	-138	-51.4	54.5	1
5.495	2.87106	9.051361	7.004341	-136.6	-48.2	59.2	1
5.5	2.60946	9.234481	6.677341	-134.1	-46.6	63.4	1
5.505	2.19744	9.456841	6.38958	-130.9	-45.9	66.8	1
5.51	1.97508	9.528781	6.06258	-127.1	-44.7	70.5	1
5.515	1.71348	9.56802	5.696341	-122.8	-43.1	73.7	1
5.52	1.30146	9.711901	5.48052	-116.3	-41.5	74.5	1
5.525	0.8959801	9.901561	5.2974	-109.6	-40.3	75	1
5.53	0.2943	10.08468	5.15352	-102.4	-38.7	73.6	1
5.535	-0.22236	10.22856	5.08158	-95.9	-37.2	71.4	1
5.54	-0.63438	10.5621	5.04234	-89.2	-36.8	67.9	1
5.545	-0.8567401	10.78446	5.08158	-80.9	-36.8	61.7	1
5.55	-0.92868	10.92834	4.9704	-75	-36.4	57	1
5.555	-0.8567401	11.03952	4.78728	-69.7	-35.4	51.5	1
5.56	-0.77826	10.96758	4.53876	-64.4	-33.1	45.7	1
5.565	-0.63438	10.78446	4.17252	-58.8	-29.8	39.6	1
5.57	-0.59514	10.52286	3.51852	-51.4	-24.9	32.4	1
5.575	-0.5559	10.08468	2.79258	-44.1	-20.9	27.3	1
5.58	1.64154	11.66736	2.39364	-34.5	-16.8	20.8	1
5.585	7.462141	16.34346	5.84022	-20.3	-2.7	7	1
5.59	4.02864	13.7994	5.80752	-21.2	45.3	-20.3	1
5.595	2.01432	16.89282	6.2784	-30.1	90.6	-35.6	1
5.6	-0.8959801	21.49698	8.82246	-34.7	121	-47.2	1
5.605	-8.58702	22.15752	8.63934	-45	128.3	-47	1
5.61	-12.32136	17.25906	5.2647	-65.5	91.4	-26	1
5.615	-10.18932	15.05508	2.53752	-71.2	52.7	-18.6	1
5.62	-5.22546	19.72464	1.95546	-59.2	29	-29.1	1
5.625	-6.19338	21.56892	3.26346	-39.5	28.9	-36.4	1
5.63	-8.09652	17.07594	4.21176	-36.1	35.8	-34.4	1
5.635	-7.76298	11.55618	7.51446	-34	42.2	-25.6	1
5.64	-3.02148	6.03642	9.80346	-32.6	32.8	-7.3	1
5.645	-1.71348	1.02678	10.38552	-31.9	24.7	8.3	1
5.65	-1.41264	2.0601	11.72622	-24.6	23.8	10.2	1
5.655	0.07194	3.01494	11.07222	-20.9	18.1	10.2	1
5.66	2.68794	3.67548	9.293341	-19.1	10.7	10.7	1
5.665	5.40858	5.591701	8.312341	-14.9	5.8	10.5	1
5.67	6.304561	6.10836	7.952641	-12.5	4.6	9.3	1
5.675	5.8206	5.66364	7.80222	-11.1	6.5	7	1
5.68	5.2647	5.66364	7.985341	-8.5	8.1	2	1
5.685	4.88538	5.36934	8.09652	-7.5	9.6	-2.8	1
5.69	3.91746	4.963861	8.2404	-8.4	11.6	-6.4	1
5.695	2.49828	5.0031	8.42352	-9.6	13.3	-9	1
5.7	1.53036	5.22546	8.42352	-10.2	13.6	-9.5	1
5.705	1.26876	5.48052	8.27964	-10.1	12.7	-8.8	1
5.71	1.3407	5.44782	8.2404	-10.5	12	-7.4	1
5.715	1.49112	5.36934	8.312341	-10.7	11.1	-5.5	1
5.72	1.8639	5.36934	8.312341	-10.7	11	-4.1	1
5.725	2.30862	5.33664	8.35158	-10.5	9.1	-2.1	1
5.73	2.83182	5.36934	8.16846	-9.6	7.9	-1.1	1
5.735	3.09342	5.2974	8.2404	-9.6	7.4	-0.7	1
5.74	3.24384	5.11428	8.312341	-9.5	7.7	-1.3	1
5.745	2.83182	4.963861	8.38428	-10.1	7.9	-2	1
5.75	2.60946	4.963861	8.45622	-9.8	8.5	-2.5	1
5.755	2.27592	5.0031	8.42352	-9.4	9	-2.5	1
5.76	2.19744	5.04234	8.38428	-9.5	8.3	-2.5	1
5.765	2.16474	5.0031	8.45622	-8.8	7.9	-1.8	1
5.77	2.08626	5.04234	8.52816	-8.1	7.7	-1.8	1
5.775	2.1255	5.04234	8.45622	-7.7	7.1	-1.6	1
5.78	2.23668	5.04234	8.45622	-7.1	5.6	-1.1	1
5.785	2.30862	5.04234	8.495461	-7	5.6	-1.1	1
5.79	2.30862	5.0031	8.45622	-7.1	5.7	-0.9	1
5.795	2.42634	5.04234	8.42352	-7.2	5.3	-0.7	1
5.8	2.42634	5.0031	8.38428	-7.3	4.8	-1.2	1
5.805	2.3871	4.93116	8.45622	-7.5	5.4	-1.4	1
5.81	2.23668	4.93116	8.45622	-8.1	5.5	-1	1
5.815	2.16474	4.89192	8.52816	-7.2	5.3	-0.9	1
5.82	2.19744	4.89192	8.5674	-6.6	5.2	-0.7	1
5.825	2.16474	4.85268	8.52816	-6	4.4	-0.2	1
5.83	2.23668	4.963861	8.52816	-5.1	3.5	-0.4	1
5.835	2.53752	4.85268	8.495461	-4.4	3	0.3	1
5.84	2.68794	4.89192	8.495461	-4.2	3.3	0	1
5.845	2.68794	4.85268	8.45622	-3.6	4.4	-0.4	1
5.85	2.6487	5.0031	8.38428	-3.9	4.3	0.2	1
5.855	2.57022	5.0031	8.38428	-3.9	4.3	-0.5	1
5.86	2.53752	5.11428	8.35158	-4.1	4.4	-1	1
5.865	2.53752	5.0031	8.38428	-4.6	5.1	-1.8	1
5.87	2.42634	4.89192	8.42352	-5	5.6	-1.8	1
5.875	2.34786	5.0031	8.45622	-4.9	5.4	-1.6	1
5.88	2.30862	5.0031	8.45622	-5.3	5.3	-1.8	1
5.885	2.30862	4.93116	8.52816	-5.3	5.3	-1.4	1
5.89	2.34786	4.85268	8.5674	-4.9	4.9	-1.8	1
5.895	2.3871	4.81998	8.5674	-4.4	5.3	-2	1
5.9	2.3871	4.74804	8.63934	-3.9	5.1	-1.7	1
5.905	2.27592	4.74804	8.63934	-3.3	5.3	-2.5	1
5.91	2.30862	4.78074	8.63934	-2.8	4.6	-3	1
5.915	2.34786	4.85268	8.5674	-2	3.5	-3.2	1
5.92	2.30862	4.81998	8.5674	-1.4	3.7	-2.5	1
5.925	2.27592	4.93116	8.52816	-0.8	2.8	-2.8	1
5.93	2.23668	4.85268	8.5674	-0.5	2.5	-2.9	1
5.935	2.19744	4.93116	8.45622	-0.2	2.6	-2.9	1
5.94	2.23668	4.89192	8.495461	-0.4	2.4	-2.9	1
5.945	2.27592	4.93116	8.495461	-0.4	2.6	-2.2	1
5.95	2.27592	4.89192	8.5674	-0.4	2.6	-2.4	1
5.955	2.27592	4.85268	8.5674	-0.2	2.5	-2.4	1
5.96	2.27592	4.89192	8.52816	0	2.1	-2.4	1
5.965	2.27592	4.85268	8.52816	0.2	2	-2.3	1
5.97	2.30862	4.81998	8.5674	0.5	1.9	-2.3	1
5.975	2.34786	4.89192	8.52816	0.5	1.5	-2.5	1
5.98	2.30862	4.93116	8.52816	0.7	1.9	-2.4	1
5.985	2.30862	4.89192	8.52816	0.7	1.5	-2.8	1
5.99	2.30862	4.93116	8.5674	0.7	1.6	-2.1	1
5.995	2.30862	4.93116	8.45622	0.2	2.2	-2.3	1
6	2.30862	4.93116	8.495461	0.4	2.1	-2.5	1
6.005	2.34786	4.89192	8.495461	0.2	1.9	-2.2	1
6.01	2.3871	4.89192	8.495461	0.3	2.6	-2.5	1
6.015	2.3871	4.81998	8.45622	0.2	2.8	-2.8	1
6.02	2.30862	4.85268	8.495461	0.4	2.7	-3.4	1
6.025	2.19744	4.93116	8.495461	0.1	2.5	-3.5	1
6.03	2.23668	4.85268	8.52816	0.1	2.7	-3.7	1
6.035	2.19744	4.89192	8.45622	-0.7	2.9	-3.7	1
6.04	2.23668	4.85268	8.52816	-0.5	2.4	-3.2	1
6.045	2.19744	4.89192	8.495461	-0.4	2.3	-3.2	1
6.05	2.19744	4.85268	8.495461	-0.4	2.5	-2.8	1
6.055	2.19744	4.85268	8.52816	-0.4	2.2	-2.3	1
6.06	2.19744	4.81998	8.600101	-0.4	2.1	-2.4	1
6.065	2.23668	4.85268	8.52816	0	2	-2.9	1
6.07	2.23668	4.78074	8.600101	0.3	1.6	-2.6	1
6.075	2.23668	4.78074	8.5674	0.6	2	-2.1	1
6.08	2.30862	4.89192	8.600101	0.6	1.5	-2.3	1
6.085	2.30862	4.85268	8.5674	0.6	1.3	-2.3	1
6.09	2.30862	4.81998	8.52816	1	1.4	-2.4	1
6.095	2.34786	4.78074	8.63934	1.1	1.7	-2.4	1
6.1	2.30862	4.74804	8.600101	1.4	1.8	-3.1	1
6.105	2.3871	4.7088	8.63934	2	1.8	-3.5	1
6.11	2.3871	4.74804	8.63934	2.5	1.6	-3.3	1
6.115	2.49828	4.78074	8.67858	2.5	1.9	-3.5	1
6.12	2.45904	4.78074	8.5674	2.9	2	-3.5	1
6.125	2.45904	4.81998	8.5674	4.1	2	-4.2	1
6.13	2.42634	4.93116	8.52816	4.1	2.2	-4.4	1
6.135	2.34786	4.89192	8.52816	3.6	2.2	-4.7	1
6.14	2.3871	4.93116	8.495461	4.2	2.1	-4.8	1
6.145	2.30862	5.0031	8.38428	3.8	2	-4.9	1
6.15	2.16474	5.04234	8.45622	3.9	2.1	-5.5	1
6.155	2.08626	4.963861	8.42352	4	2.1	-5.1	1
6.16	2.1255	4.963861	8.45622	4.2	2	-5.1	1
6.165	2.05356	4.89192	8.52816	4.2	1.9	-4.9	1
6.17	2.1255	4.89192	8.495461	4.5	1.2	-4.6	1
6.175	2.16474	4.89192	8.63934	4.9	0	-4.8	1
6.18	2.27592	4.85268	8.63934	6.2	-0.5	-4.6	1
6.185	2.19744	4.85268	8.600101	7.3	-0.7	-5.1	1
6.19	2.27592	4.85268	8.75052	8.1	-1.7	-4.9	1
6.195	2.23668	4.89192	8.75052	9.8	-2.5	-4.4	1
6.2	2.3871	4.85268	8.67858	11.2	-3.5	-5.1	1
6.205	2.34786	4.85268	8.75052	12.5	-4	-5.3	1
6.21	2.34786	4.93116	8.75052	14.2	-4.2	-6	1
6.215	2.45904	4.85268	8.75052	15.7	-4.6	-6.4	1
6.22	2.79912	4.78074	8.85516	17.7	-4.7	-7	1
6.225	3.02148	4.63686	8.9271	20	-3.9	-8.5	1
6.23	2.9103	4.7088	8.894401	23.4	-1.8	-9.9	1
6.235	3.02148	4.74804	8.9271	27	-1.1	-12.1	1
6.24	2.79912	4.963861	8.894401	29.6	-0.1	-13.6	1
6.245	2.34786	5.04234	8.85516	32.4	0.4	-15.1	1
6.25	1.93584	5.11428	9.14946	35	-1.6	-17.5	1
6.255	2.79912	4.59762	9.293341	37.2	-5.3	-18.6	1
6.26	2.6487	4.81998	9.293341	41.6	-4.1	-19.4	1
6.265	2.08626	4.89192	9.14946	46.5	-1.2	-19.7	1
6.27	1.93584	4.963861	9.18216	51.3	-2.1	-19.7	1
6.275	2.1255	4.963861	9.2214	55.3	-3.7	-20.3	1
6.28	2.27592	5.11428	9.14946	59.5	-5.1	-20.8	1
6.285	2.23668	5.11428	9.18216	64.7	-5.6	-21.6	1
6.29	2.42634	5.14698	9.293341	68.3	-5.3	-22.6	1
6.295	2.57022	5.18622	9.2214	71.7	-3.8	-24.2	1
6.3	2.45904	5.18622	9.293341	74.9	-2.9	-24.9	1
6.305	2.45904	5.14698	9.18216	77.8	-2.2	-25.3	1
6.31	2.34786	4.85268	9.2541	81.8	-3.2	-27.2	1
6.315	2.34786	4.4145	9.110221	84.3	-4.6	-29.8	1
6.32	2.49828	4.37526	8.85516	89.1	-6.6	-33.7	1
6.325	2.49828	4.66956	8.600101	95.5	-7.2	-38.9	1
6.33	2.49828	5.48052	8.67858	103.5	-9.8	-42.9	1
6.335	2.45904	5.99718	8.63934	110.8	-11	-46.6	1
6.34	2.60946	6.06912	8.52816	113.4	-12.4	-48.1	1
6.345	2.60946	6.513841	8.20116	114.8	-13.5	-49.2	1
6.35	2.60946	6.7689	8.09652	114.7	-13.6	-50.4	1
6.355	2.49828	7.10244	7.76952	112.5	-14.4	-52	1
6.36	2.30862	7.213621	7.54716	108.9	-16.5	-52	1
6.365	2.23668	7.39674	7.22016	103.6	-19.1	-52.7	1
6.37	2.57022	7.80222	7.2594	96.2	-23.5	-53.9	1
6.375	2.72064	8.12922	7.076281	89.8	-27.3	-55.2	1
6.38	2.60946	7.6191	7.14822	81.3	-30.1	-55.2	1
6.385	3.02148	7.39674	6.53346	72.9	-32.5	-54.6	1
6.39	3.1719	7.0305	6.46152	66.5	-34	-55.3	1
6.395	3.21114	6.991261	6.35034	59.1	-34.3	-55	1
6.4	3.4335	6.80814	6.605401	52.2	-36.4	-55.5	1
6.405	4.29024	5.95794	7.403281	43.8	-37.9	-56	1
6.41	4.85268	4.55838	8.42352	33.7	-37.5	-55	1
6.415	4.88538	3.8586	8.711281	21.6	-34	-55	1
6.42	4.85268	2.75988	8.42352	7	-31.3	-54.1	1
6.425	4.66302	2.13204	8.312341	-3.1	-30.5	-51.9	1
6.43	4.4799	1.98162	8.52816	-12.2	-31.8	-48.7	1
6.435	4.4799	1.94892	8.5674	-21.9	-34.3	-44.5	1
6.44	4.4799	3.27	9.2214	-31	-38.3	-39.6	1
6.445	5.14698	3.27	9.5484	-45.7	-44	-30.3	1
6.45	5.5263	2.27592	8.711281	-58.9	-48.5	-22.2	1
6.455	5.33664	1.39302	7.62564	-68.2	-51.3	-15.8	1
6.46	4.81344	0.73248	6.71658	-73.3	-52.2	-11.9	1
6.465	4.2183	0.66054	6.2457	-74.2	-51.6	-9.8	1
6.47	3.58392	1.2099	6.06258	-72.3	-52.7	-9.5	1
6.475	3.24384	2.0601	6.572701	-70.7	-54.7	-9.5	1
6.48	3.06072	2.87106	7.18746	-71.2	-57.6	-9.3	1
6.485	3.02148	3.34848	7.54716	-73.9	-60.8	-9.3	1
6.49	2.94954	3.34848	7.586401	-78.5	-64.3	-8.4	1
6.495	2.87106	2.90376	7.076281	-84	-66	-8.1	1
6.5	2.6487	2.6487	6.74928	-85.6	-66.3	-9.1	1
6.505	2.3871	2.75988	6.71658	-84.9	-65.8	-10.1	1
6.51	2.19744	3.2373	6.78852	-83.4	-65.2	-11.6	1
6.515	2.01432	3.60354	6.71658	-82.6	-64.9	-11.4	1
6.52	1.90314	3.67548	6.71658	-82	-65.7	-11.7	1
6.525	1.75272	3.8259	6.71658	-80.7	-65.9	-12.3	1
6.53	1.67424	4.08096	6.677341	-79.2	-66.2	-12.6	1
6.535	1.82466	4.45374	6.78852	-77.1	-65.9	-13.5	1
6.54	2.01432	5.04234	6.82122	-74.6	-65.2	-13.9	1
6.545	2.1255	5.48052	6.9324	-73.3	-64.6	-14.7	1
6.55	2.34786	15.60444	11.79816	-71.3	-64.9	-13.4	1
6.555	2.79912	18.32508	16.26498	-84.4	-72.5	-6.6	1
6.56	1.6023	5.591701	8.42352	-126.2	-66.2	-5.4	1
6.565	0.37278	7.57986	4.53876	-132	-48.6	-14.3	1
6.57	0.44472	12.18402	6.86046	-116.8	-43.9	-23.1	1
6.575	-1.71348	13.25004	8.52816	-105.5	-36.9	-34.4	1
6.58	-3.39426	12.55026	6.97164	-106.7	-24.6	-45.4	1
6.585	-3.84552	12.69414	5.696341	-107.5	-23.8	-50.5	1
6.59	-3.32232	13.32198	5.591701	-101.7	-28.9	-55.5	1
6.595	-2.79912	13.87134	5.76828	-94.6	-31.4	-62	1
6.6	-3.13266	15.12702	5.76828	-87.4	-27.7	-67.2	1
6.605	-1.49112	15.45402	6.38958	-75.3	-20.4	-69.3	1
6.61	-3.4662	12.47832	3.84552	-67.4	1.4	-68.3	1
6.615	-3.9894	13.65552	5.76828	-51.4	20.4	-59.6	1
6.62	-3.80628	8.7963	7.69758	-39.9	26.9	-39.6	1
6.625	-4.70226	3.93708	9.875401	-32.9	27.8	-19.3	1
6.63	-4.13982	2.31516	11.5104	-25.9	21.8	-1.8	1
6.635	-2.83182	2.6487	11.47116	-20.7	17.8	6.5	1
6.64	-1.26876	3.12612	10.30704	-16.2	11.9	10.9	1
6.645	0.33354	4.15944	9.40452	-12.8	5.4	15.1	1
6.65	1.8639	5.33664	8.67858	-10	0.8	19.1	1
6.655	3.65586	5.95794	8.09652	-7.4	-3.6	22.6	1
6.66	5.44782	6.14106	7.73028	-6.2	-3.2	21.9	1
6.665	6.45498	5.886	7.586401	-5.8	-1	19.1	1
6.67	6.38304	5.40858	7.87416	-5.3	1.1	14.6	1
6.675	5.18622	5.07504	8.2404	-6	3.8	8.8	1
6.68	4.32948	5.0031	8.2404	-7.4	5.3	2.8	1
6.685	3.76704	5.25816	8.09652	-8	6.7	-2	1
6.69	2.79912	5.33664	8.09652	-9.8	9.3	-6.1	1
6.695	1.93584	5.2974	8.2404	-11	10.5	-7.3	1
6.7	1.3407	5.22546	8.312341	-11.7	10.2	-6.9	1
6.705	1.37994	5.2974	8.2404	-11.6	8.8	-5.1	1
6.71	1.6023	5.33664	8.35158	-11.4	8.4	-3.1	1
6.715	1.82466	5.2974	8.35158	-11.2	6.9	-1.4	1
6.72	2.01432	5.18622	8.45622	-10.2	6.5	-0.2	1
6.725	2.19744	5.07504	8.45622	-9.8	5.9	0.6	1
6.73	2.45904	5.0031	8.495461	-9.3	6.1	1.6	1
6.735	2.6487	5.14698	8.38428	-9.1	5.4	1.3	1
6.74	2.68794	5.14698	8.35158	-9.2	5.6	1.1	1
6.745	2.57022	5.14698	8.42352	-8.8	6.3	1.3	1
6.75	2.45904	5.11428	8.38428	-8.6	5.8	1.5	1
6.755	2.3871	5.04234	8.42352	-8.3	5.6	1.8	1
6.76	2.30862	4.963861	8.45622	-8.1	5.3	1.4	1
6.765	2.34786	4.963861	8.42352	-7.7	5.3	1.6	1
6.77	2.34786	5.0031	8.495461	-6.5	4.2	1.4	1
6.775	2.23668	4.963861	8.42352	-6.2	3.7	1.5	1
6.78	2.42634	4.93116	8.45622	-6	3.3	1.1	1
6.785	2.60946	4.963861	8.495461	-5.3	2.9	1.2	1
6.79	2.60946	4.93116	8.45622	-4.9	2.4	1.3	1
6.795	2.57022	4.93116	8.45622	-4.2	2.6	0.6	1
6.8	2.45904	4.963861	8.495461	-3.9	3	0.2	1
6.805	2.34786	4.93116	8.45622	-3.5	2.9	-0.2	1
6.81	2.19744	4.963861	8.495461	-2.8	2.9	-0.7	1
6.815	2.05356	5.0031	8.495461	-2.1	2.8	0	1
6.82	2.19744	4.963861	8.45622	-2.1	2.6	0.2	1
6.825	2.30862	5.0031	8.45622	-1.5	2.2	0.4	1
6.83	2.30862	5.0031	8.38428	-1.6	2.1	0.9	1
6.835	2.45904	5.0031	8.38428	-1.4	2	1	1
6.84	2.45904	5.04234	8.35158	-2	2.3	0.7	1
6.845	2.42634	5.0031	8.42352	-3	2.8	0.7	1
6.85	2.45904	5.0031	8.312341	-3.2	2.5	0.2	1
6.855	2.49828	5.04234	8.38428	-3.6	3	-0.1	1
6.86	2.34786	4.963861	8.42352	-4.2	3	-0.4	1
6.865	2.30862	5.0031	8.35158	-4.2	3.4	0	1
6.87	2.23668	4.963861	8.38428	-4.6	3.5	-0.4	1
6.875	2.23668	4.93116	8.495461	-4.9	3.3	-0.4	1
6.88	2.19744	5.0031	8.45622	-5	3.2	-0.3	1
6.885	2.23668	5.0031	8.495461	-4.9	3.4	0.4	1
6.89	2.30862	4.89192	8.52816	-4.9	2.5	0.7	1
6.895	2.30862	4.963861	8.52816	-4.6	2.5	0.4	1
6.9	2.42634	4.89192	8.45622	-4.5	2.9	0.7	1
6.905	2.53752	4.85268	8.495461	-4.3	2.7	0.4	1
6.91	2.57022	4.81998	8.52816	-4.2	2.8	-0.2	1
6.915	2.45904	4.93116	8.5674	-3.9	2.8	-0.9	1
6.92	2.49828	4.85268	8.45622	-3.7	2.5	-0.7	1
6.925	2.34786	4.963861	8.38428	-4	3.6	-0.9	1
6.93	2.34786	4.93116	8.495461	-4.1	3.7	-1.6	1
6.935	2.27592	4.89192	8.52816	-3.6	3.7	-1.1	1
6.94	2.30862	4.85268	8.52816	-3.7	4.3	-1.5	1
6.945	2.30862	4.89192	8.495461	-3.8	4.4	-1.2	1
6.95	2.23668	4.89192	8.495461	-3.5	4.3	-1.6	1
6.955	2.30862	4.81998	8.5674	-3.1	4.6	-2	1
6.96	2.34786	4.89192	8.5674	-2.6	3.9	-2.1	1
6.965	2.34786	4.85268	8.600101	-2.7	3.7	-1.9	1
6.97	2.27592	4.89192	8.52816	-2.4	3.5	-1.6	1
6.975	2.30862	4.93116	8.5674	-2.3	3.2	-2	1
6.98	2.30862	4.85268	8.5674	-1.6	3.5	-1.9	1
6.985	2.34786	4.85268	8.5674	-1.4	3.7	-2.1	1
6.99	2.30862	4.85268	8.52816	-0.9	3.5	-2.7	1
6.995	2.34786	4.89192	8.63934	-1	3.7	-2.6	1
7	2.30862	4.85268	8.5674	-0.8	2.6	-2.5	1
7.005	2.23668	4.89192	8.495461	-0.6	3	-2.7	1
7.01	2.30862	4.81998	8.5674	-0.4	3.1	-2.8	1
7.015	2.23668	4.78074	8.5674	-0.4	2.8	-2.9	1
7.02	2.30862	4.85268	8.5674	-0.6	2.7	-3	1
7.025	2.30862	4.963861	8.45622	-0.1	2.2	-3.2	1
7.03	2.30862	4.93116	8.495461	0.4	2.1	-2.5	1
7.035	2.27592	4.93116	8.495461	0.3	2.3	-2.5	1
7.04	2.27592	4.963861	8.45622	-0.3	2.6	-3.2	1
7.045	2.16474	4.963861	8.495461	-0.3	2.5	-2.8	1
7.05	2.27592	5.0031	8.495461	-0.6	2.4	-2.4	1
7.055	2.16474	5.0031	8.42352	-0.7	2.3	-2.5	1
7.06	2.23668	4.93116	8.45622	-0.2	2.2	-2.8	1
7.065	2.23668	4.89192	8.600101	-0.4	2.3	-2.6	1
7.07	2.19744	4.89192	8.52816	-0.4	2.1	-2.4	1
7.075	2.23668	4.89192	8.42352	-0.6	2.6	-2.4	1
7.08	2.19744	4.85268	8.495461	-0.7	2.7	-2	1
7.085	2.19744	4.93116	8.42352	-1.4	1.9	-2.3	1
7.09	2.19744	4.85268	8.52816	-0.7	2.3	-2.5	1
7.095	2.1255	4.963861	8.42352	-0.5	2.1	-2.3	1
7.1	2.1255	4.78074	8.52816	-0.2	1.6	-2	1
7.105	2.23668	4.78074	8.5674	-0.3	1.6	-2.3	1
7.11	2.27592	4.85268	8.600101	0.1	1.4	-2.4	1
7.115	2.30862	4.81998	8.52816	0.3	1.4	-2.2	1
7.12	2.30862	4.81998	8.600101	0.3	1.8	-2.7	1
7.125	2.30862	4.85268	8.600101	0.7	1.8	-2.4	1
7.13	2.30862	4.81998	8.63934	1	1.6	-3.1	1
7.135	2.34786	4.85268	8.600101	1.3	1.2	-3.4	1
7.14	2.34786	4.89192	8.67858	1.5	0.9	-3.2	1
7.145	2.30862	4.93116	8.600101	2.1	1	-3.7	1
7.15	2.19744	4.93116	8.600101	2.2	1	-3.6	1
7.155	2.16474	4.963861	8.5674	2.5	0.4	-3.7	1
7.16	2.23668	4.89192	8.5674	2.6	0.6	-3.6	1
7.165	2.19744	5.04234	8.495461	3	0.1	-4	1
7.17	2.19744	4.93116	8.52816	3.2	0.2	-3.7	1
7.175	2.27592	4.963861	8.5674	3.7	0.4	-3.5	1
7.18	2.3871	4.89192	8.52816	3.8	0.5	-3.8	1
7.185	2.34786	4.93116	8.52816	4.2	0	-3.9	1
7.19	2.34786	4.89192	8.600101	4.4	-0.2	-4.2	1
7.195	2.34786	4.93116	8.5674	4.6	0.4	-4.5	1
7.2	2.27592	4.89192	8.52816	4.4	0.4	-4.7	1
7.205	2.16474	4.963861	8.52816	5.1	0.2	-4.9	1
7.21	2.19744	4.963861	8.67858	5.8	0.2	-5	1
7.215	2.19744	4.963861	8.52816	6.6	-0.2	-4.6	1
7.22	2.27592	4.89192	8.600101	7.2	-0.4	-4.2	1
7.225	2.34786	4.963861	8.63934	7.8	-1	-4.4	1
7.23	2.30862	4.93116	8.600101	8.7	-0.9	-4.6	1
7.235	2.3871	4.89192	8.63934	10.5	-2.1	-4.9	1
7.24	2.27592	4.89192	8.600101	12.3	-3.2	-5.2	1
7.245	2.30862	5.0031	8.52816	14.2	-3.9	-5.4	1
7.25	2.3871	5.0031	8.52816	16.3	-5	-5.3	1
7.255	2.34786	5.07504	8.52816	18.3	-5.8	-5.8	1
7.26	2.45904	5.04234	8.52816	19.6	-6	-6.1	1
7.265	2.57022	5.0031	8.5674	20.6	-5.6	-6.8	1
7.27	2.60946	5.07504	8.495461	21.9	-4	-7.2	1
7.275	2.68794	5.18622	8.600101	23	-2.9	-8.1	1
7.28	2.68794	5.18622	8.5674	23.9	-1.3	-8.8	1
7.285	2.68794	5.22546	8.52816	24.3	-0.1	-10.1	1
7.29	2.6487	5.25816	8.42352	25.2	0.6	-11.6	1
7.295	2.6487	5.25816	8.45622	27.1	0.9	-12.5	1
7.3	2.01432	5.36934	8.42352	29.1	2.2	-14.3	1
7.305	1.53036	5.48052	8.2404	30.9	0.2	-16.5	1
7.31	2.49828	5.55246	8.20116	32.5	-6.5	-20.5	1
7.315	3.13266	5.814061	8.20116	34	-9	-23.4	1
7.32	2.45904	5.95794	8.20116	34.1	-8.1	-26.6	1
7.325	1.90314	5.95794	8.12922	31.3	-9.4	-30	1
7.33	1.37994	6.33072	7.952641	28.5	-11.9	-33.1	1
7.335	1.30146	6.03642	7.84146	24.9	-16.8	-37.3	1
7.34	2.05356	6.14106	7.80222	20.4	-24.4	-41.9	1
7.345	2.72064	6.03642	7.69758	16.1	-31.5	-46.8	1
7.35	3.1719	5.99718	7.73028	13.1	-34.7	-50.7	1
7.355	2.87106	6.10836	7.76952	10	-36.4	-54.7	1
7.36	2.79912	6.03642	7.76952	7.4	-38.4	-59.3	1
7.365	2.68794	6.291481	7.65834	4.4	-41.7	-63.7	1
7.37	2.68794	6.291481	7.62564	0.4	-46.6	-69.4	1
7.375	2.83182	6.219541	7.62564	-2.5	-50.3	-74.7	1
7.38	2.9103	6.40266	7.65834	-5.5	-53.4	-79.3	1
7.385	2.87106	6.36342	7.586401	-8.8	-57.4	-83.7	1
7.39	2.94954	6.219541	7.51446	-12.3	-59.3	-87.4	1
7.395	2.79912	6.513841	7.47522	-16.5	-62.7	-91.3	1
7.4	2.53752	6.10836	7.37058	-19.6	-64.3	-94.9	1
7.405	2.94954	6.36342	7.298641	-21.8	-66.3	-97.7	1
7.41	3.09342	6.1803	7.298641	-24	-67.3	-99.1	1
7.415	3.13266	6.219541	7.44252	-24.9	-67.9	-100.8	1
7.42	3.06072	6.1803	7.44252	-26.6	-68.6	-101.9	1
7.425	2.87106	5.77482	7.14822	-28.9	-69	-103	1
7.43	2.60946	5.55246	7.004341	-29.8	-69.9	-104.7	1
7.435	2.42634	5.66364	7.076281	-29.4	-70.5	-105.2	1
7.44	2.30862	5.70288	7.298641	-28.1	-72.3	-106.5	1
7.445	2.45904	5.77482	7.586401	-27.7	-74.8	-106.9	1
7.45	2.53752	5.92524	7.76952	-28	-76.2	-107.8	1
7.455	2.6487	5.591701	7.65834	-28.9	-77.2	-108.5	1
7.46	2.98224	5.33664	7.51446	-29.5	-77.6	-108.5	1
7.465	3.39426	5.2974	7.298641	-28.8	-78.2	-107.5	1
7.47	3.80628	5.04234	7.11552	-28.3	-78.8	-105.2	1
7.475	4.32948	5.04234	6.9324	-27.5	-79.5	-101.5	1
7.48	4.32948	4.93116	7.004341	-26.3	-79.2	-96.3	1
7.485	4.06788	4.85268	6.97164	-25.6	-78.4	-91.9	1
7.49	3.91746	4.45374	6.899701	-25.3	-76.7	-88.4	1
7.495	3.87822	4.15944	7.04358	-24.5	-76.1	-84.8	1
7.5	3.24384	4.48644	7.9134	-23.1	-76.5	-81.4	1
7.505	2.60946	4.30332	8.2404	-24.7	-76.8	-79.5	1
7.51	2.53752	4.26408	8.27964	-27	-76.2	-78.8	1
7.515	1.82466	4.4145	8.85516	-29.2	-74.9	-79.3	1
7.52	1.00716	4.525681	9.2541	-32.8	-73.9	-81.6	1
7.525	0.14388	4.4145	9.47646	-36.6	-71.7	-85.4	1
7.53	-0.40548	4.30332	9.50916	-42.7	-69.9	-90.1	1
7.535	-0.2943	4.78074	9.40452	-46.2	-69	-94	1
7.54	-0.25506	4.63686	9.33258	-49.2	-68.6	-96.5	1
7.545	0.37278	5.0031	9.07752	-51.4	-67.8	-97.3	1
7.55	1.22952	5.14698	8.75052	-52.9	-66.1	-97	1
7.555	1.71348	5.04234	8.52816	-54.1	-62.7	-93.7	1
7.56	2.08626	5.04234	8.45622	-54.6	-58.1	-89.4	1
7.565	1.97508	5.18622	8.52816	-54.6	-52.9	-85.3	1
7.57	2.53752	4.66956	8.63934	-54.7	-47.3	-81.4	1
7.575	12.1317	2.53752	10.16316	-54.6	-40	-74.1	1
7.58	3.28308	3.93708	11.36652	-52.2	18.5	-44.2	1
7.585	-4.7415	4.37526	9.293341	-45.7	52	-22	1
7.59	-8.84862	3.05418	9.18216	-34.3	32.3	-13.7	1
7.595	-6.49422	4.1202	11.07222	-23.5	10.2	-4.6	1
7.6	-3.50544	4.45374	10.41822	-17.4	1.4	1.8	1
7.605	-1.03986	4.55838	8.894401	-10.9	-4.6	10.9	1
7.61	0.77826	5.07504	9.2541	-5.9	-14	21.2	1
7.615	1.37994	5.591701	9.47646	-3.4	-16.2	26.7	1
7.62	1.56306	5.07504	8.35158	-3.5	-12.5	28.4	1
7.625	3.65586	5.48052	8.2404	-3.6	-13.3	30.7	1
7.63	5.07504	5.84676	7.51446	-2.9	-9.6	28.7	1
7.635	6.56616	6.1803	7.44252	-4.5	-5.5	25.8	1
7.64	7.08936	5.66364	7.44252	-6.9	-0.5	20.9	1
7.645	5.74866	5.55246	7.65834	-8.1	6.7	15.6	1
7.65	4.62378	4.85268	8.057281	-10	9.4	9.4	1
7.655	4.2183	4.59762	8.42352	-12.9	10.6	1	1
7.66	3.50544	4.78074	8.42352	-13.4	11.6	-2.7	1
7.665	2.60946	5.0031	8.35158	-13.9	12.5	-4.6	1
7.67	1.82466	5.04234	8.52816	-13.4	12.5	-5.4	1
7.675	1.56306	5.14698	8.52816	-13.5	11.8	-4.9	1
7.68	1.6023	5.18622	8.38428	-13.2	10.4	-4.3	1
7.685	1.56306	5.25816	8.312341	-12.3	9.8	-3.2	1
7.69	1.8639	5.36934	8.312341	-12.1	10	-1.2	1
7.695	1.93584	5.591701	8.20116	-11.7	9.5	0	1
7.7	1.90314	4.89192	8.312341	-11.6	9.5	0.9	1
7.705	1.93584	4.85268	8.52816	-12.7	7.8	1.9	1
7.71	2.1255	4.81998	8.52816	-12	7.7	2.5	1
7.715	2.30862	4.81998	8.5674	-11.5	7.7	2.2	1
7.72	2.30862	4.89192	8.600101	-10.9	7.3	2.5	1
7.725	2.34786	4.93116	8.63934	-9.7	6.9	2.8	1
7.73	2.27592	4.963861	8.5674	-9	5.7	2.3	1
7.735	2.30862	5.04234	8.495461	-8.4	5.5	2.2	1
7.74	2.30862	5.04234	8.52816	-7.8	5.2	0.9	1
7.745	2.27592	5.11428	8.45622	-7.3	5.1	0.8	1
7.75	2.23668	5.18622	8.495461	-7.3	4.9	1	1
7.755	2.34786	5.14698	8.45622	-8.1	4.5	0.8	1
7.76	2.30862	5.22546	8.35158	-7.9	4.9	0.2	1
7.765	2.30862	5.11428	8.35158	-8.2	5.3	-0.4	1
7.77	2.30862	5.0031	8.42352	-9.1	5.6	-0.2	1
7.775	2.16474	5.11428	8.42352	-8.8	5.9	-0.7	1
7.78	2.05356	4.89192	8.52816	-8.4	6.3	-0.7	1
7.785	1.82466	5.04234	8.600101	-8.4	5.7	0.2	1
7.79	1.97508	4.93116	8.5674	-8.1	5.5	0.7	1
7.795	2.08626	4.74804	8.67858	-7.4	5.4	1.4	1
7.8	2.08626	4.85268	8.67858	-7.4	4.5	1.7	1
7.805	2.23668	4.81998	8.67858	-7.1	3.9	2.3	1
7.81	2.45904	4.81998	8.5674	-6.1	3.7	2.1	1
7.815	2.49828	4.89192	8.5674	-5.8	3.9	1.5	1
7.82	2.49828	4.89192	8.5674	-5.7	3.2	0.7	1
7.825	2.49828	4.93116	8.52816	-5.3	3.2	0.1	1
7.83	2.3871	5.0031	8.42352	-5.3	3.9	0.4	1
7.835	2.30862	5.07504	8.42352	-5.7	4.4	-0.7	1
7.84	2.16474	4.93116	8.52816	-6.2	4.5	-0.9	1
7.845	2.1255	4.963861	8.495461	-6.3	4.4	-1	1
7.85	2.1255	4.89192	8.52816	-6.3	4.8	-1.1	1
7.855	1.97508	4.85268	8.5674	-6	4.9	-0.4	1
7.86	2.08626	4.81998	8.63934	-5.6	4.6	-0.7	1
7.865	2.1255	4.78074	8.63934	-5.2	4.2	-0.4	1
7.87	2.27592	4.78074	8.67858	-5.2	4.1	-1	1
7.875	2.19744	4.78074	8.63934	-4.4	3.4	-1	1
7.88	2.19744	4.78074	8.711281	-4	3.1	-1.6	1
7.885	2.16474	4.85268	8.63934	-3.2	3.1	-1.5	1
7.89	2.16474	4.81998	8.63934	-3.2	3.1	-1.3	1
7.895	2.08626	4.85268	8.5674	-3.2	2.4	-1.7	1
7.9	2.08626	4.81998	8.63934	-2.8	2.1	-1.6	1
7.905	2.01432	4.93116	8.600101	-3	1.5	-1.6	1
7.91	2.05356	4.78074	8.63934	-2.8	0.9	-2	1
7.915	2.1255	4.85268	8.600101	-2.7	1.2	-1.6	1
7.92	2.1255	4.81998	8.63934	-2.5	0.4	-1.6	1
7.925	2.08626	4.85268	8.600101	-1.9	0.1	-1.5	1
7.93	2.1255	4.81998	8.600101	-1.4	-0.1	-1.4	1
7.935	2.16474	4.81998	8.5674	-1.6	0	-1.4	1
7.94	2.16474	4.74804	8.67858	-1.1	-0.7	-1.4	1
7.945	2.19744	4.78074	8.600101	-0.7	-0.2	-1.2	1
7.95	2.1255	4.81998	8.63934	-0.6	-1.1	-1.1	1
7.955	2.16474	4.85268	8.5674	-0.2	-1.3	-1.4	1
7.96	2.19744	4.81998	8.52816	-0.2	-0.7	-0.8	1
7.965	2.23668	4.81998	8.52816	-0.4	-0.3	-1.1	1
7.97	2.16474	4.85268	8.63934	-0.2	-0.7	-1.1	1
7.975	2.19744	4.89192	8.495461	0	-0.4	-1	1
7.98	2.27592	4.85268	8.5674	-0.2	0	-1.4	1
7.985	2.23668	4.81998	8.5674	0.1	0.2	-1.9	1
7.99	2.27592	4.89192	8.600101	0	0.7	-2.3	1
7.995	2.19744	4.89192	8.5674	0.2	0.4	-1.2	1
8	2.27592	4.81998	8.52816	0.3	0.4	-1.5	1
8.005	2.16474	4.89192	8.45622	0	1	-2.1	1
8.01	2.16474	4.93116	8.52816	-0.2	1.3	-2.1	1
8.015	2.1255	4.81998	8.600101	-0.2	1.2	-2.3	1
8.02	2.1255	4.89192	8.600101	-0.5	1.3	-2	1
8.025	2.08626	4.85268	8.5674	-0.4	1.4	-1.9	1
8.03	2.16474	4.85268	8.52816	-0.2	1.4	-2.3	1
8.035	2.1255	4.85268	8.5674	-0.7	1.1	-2.5	1
8.04	2.16474	4.85268	8.600101	-0.7	1.6	-2.3	1
8.045	2.08626	4.85268	8.5674	-0.4	1.1	-1.9	1
8.05	2.1255	4.81998	8.5674	-0.9	1.3	-1.8	1
8.055	2.1255	4.85268	8.600101	-1.1	1.5	-1.8	1
8.06	2.1255	4.85268	8.63934	-0.9	1.1	-2.5	1
8.065	2.23668	4.78074	8.63934	-0.7	0.4	-1.9	1
8.07	2.19744	4.74804	8.63934	-0.3	0.9	-1.7	1
8.075	2.23668	4.74804	8.63934	-0.1	0.1	-2	1
8.08	2.27592	4.74804	8.600101	0	0	-1.9	1
8.085	2.23668	4.74804	8.600101	0	-0.1	-2.1	1
8.09	2.27592	4.74804	8.5674	0	0.1	-1.8	1
8.095	2.19744	4.74804	8.63934	0.2	0.2	-2.4	1
8.1	2.30862	4.74804	8.63934	0.7	-0.4	-2.5	1
8.105	2.27592	4.7088	8.5674	0.7	-0.5	-1.8	1
8.11	2.27592	4.85268	8.600101	1.1	-0.1	-2.7	1
8.115	2.23668	4.85268	8.5674	1.5	0.1	-3.2	1
8.12	2.19744	4.81998	8.5674	1.5	0.5	-3.1	1
8.125	2.08626	4.81998	8.600101	1.6	0.6	-3.2	1
8.13	2.1255	4.81998	8.5674	2.1	0.3	-2.9	1
8.135	2.08626	4.85268	8.5674	2.2	0.3	-3.1	1
8.14	2.08626	4.81998	8.600101	2.6	0.7	-2.6	1
8.145	2.08626	4.89192	8.5674	3.7	0	-2.6	1
8.15	2.1255	4.89192	8.63934	3.7	-0.2	-2.4	1
8.155	2.19744	4.81998	8.600101	4.3	-0.4	-2.5	1
8.16	2.19744	4.85268	8.63934	4.6	-0.8	-3	1
8.165	2.1255	4.89192	8.52816	4.7	-1.3	-2.5	1
8.17	2.08626	4.89192	8.600101	5.1	-1.6	-2.6	1
8.175	2.16474	4.85268	8.5674	5.2	-1.4	-2.2	1
8.18	2.23668	4.85268	8.600101	5.4	-1.4	-2.2	1
8.185	2.23668	4.93116	8.52816	6.5	-1.2	-2.4	1
8.19	2.23668	4.89192	8.5674	6.8	-1.2	-2.1	1
8.195	2.27592	4.93116	8.52816	7	-1.2	-2.8	1
8.2	2.30862	4.89192	8.52816	7	-1.4	-3.5	1
8.205	2.30862	4.89192	8.52816	7.3	-1.7	-3.3	1
8.21	2.23668	4.963861	8.52816	7.4	-1.5	-3.4	1
8.215	2.19744	5.0031	8.45622	7.4	-1.4	-3.3	1
8.22	2.19744	4.963861	8.52816	7.4	-0.9	-3.3	1
8.225	2.08626	4.963861	8.495461	7.5	-0.7	-3.2	1
8.23	2.1255	4.963861	8.42352	7.4	-0.7	-3.6	1
8.235	2.1255	5.0031	8.42352	7.4	-0.8	-3.7	1
8.24	2.08626	5.0031	8.495461	7	-1.1	-3.6	1
8.245	2.16474	5.0031	8.45622	6.7	-1.1	-3.7	1
8.25	2.08626	4.963861	8.52816	6.7	-1.4	-3.2	1
8.255	2.16474	5.0031	8.52816	6.9	-1.1	-3.2	1
8.26	2.27592	5.04234	8.52816	7.1	-1.4	-3.5	1
8.265	2.23668	5.04234	8.5674	7	-1.7	-3.5	1
8.27	2.34786	5.07504	8.52816	8.1	-1.2	-3.7	1
8.275	2.3871	5.04234	8.5674	8.1	-1.6	-4.1	1
8.28	2.34786	4.963861	8.5674	8.8	-1.7	-4.2	1
8.285	2.42634	5.07504	8.5674	9.5	-2.3	-4.7	1
8.29	2.45904	5.04234	8.63934	10.9	-2.3	-5.8	1
8.295	2.6487	4.93116	8.600101	12.2	-2.5	-6.7	1
8.3	2.60946	4.89192	8.600101	14.4	-2.1	-7.5	1
8.305	2.53752	5.0031	8.52816	16.5	-1.5	-9.1	1
8.31	2.49828	5.14698	8.63934	19.1	-1.5	-10.9	1
8.315	2.3871	5.11428	8.600101	21.2	-2.3	-13	1
8.32	2.30862	5.07504	8.5674	22.7	-3.2	-14.9	1
8.325	2.57022	5.2974	8.495461	24.5	-5.9	-18.3	1
8.33	2.75988	5.519761	8.35158	26.3	-8.8	-23.1	1
8.335	2.57022	5.74212	8.16846	26.5	-10	-27.2	1
8.34	1.97508	5.92524	8.09652	25	-12.6	-30.4	1
8.345	1.56306	6.219541	7.952641	21.9	-18	-36.1	1
8.35	1.67424	6.03642	7.87416	18.4	-24	-41.2	1
8.355	2.23668	6.14106	7.87416	15.7	-30	-46.3	1
8.36	2.9103	6.14106	7.84146	13.2	-35.6	-51.3	1
8.365	3.35502	6.10836	7.80222	11.4	-39.6	-55.3	1
8.37	3.21114	6.219541	7.84146	9.8	-41.5	-59.5	1
8.375	3.28308	6.1803	7.84146	7.6	-42.4	-64.4	1
8.38	2.98224	6.291481	7.80222	4.6	-45.1	-69.2	1
8.385	2.87106	6.219541	7.80222	2.1	-48	-73.8	1
8.39	2.79912	6.4746	7.73028	-0.4	-51.2	-77.7	1
8.395	2.75988	6.65772	7.62564	-4.9	-55	-83	1
8.4	2.83182	6.43536	7.65834	-9.1	-56.9	-85.2	1
8.405	2.9103	6.585781	7.44252	-12.6	-59	-88.1	1
8.41	2.94954	6.4746	7.51446	-15.3	-61.3	-90.7	1
8.415	3.06072	6.7689	7.51446	-17.8	-61.8	-92.2	1
8.42	2.98224	6.84084	7.14822	-20.4	-61.7	-94.7	1
8.425	2.87106	6.54654	6.97164	-22.2	-62.2	-95.9	1
8.43	2.68794	6.62502	7.076281	-23.2	-61.7	-97.2	1
8.435	2.49828	6.4746	7.18746	-23.9	-62	-98.1	1
8.44	2.3871	6.43536	7.22016	-25.3	-63.4	-98.9	1
8.445	2.87106	6.291481	6.677341	-26	-65.5	-98.9	1
8.45	3.9567	6.25224	6.023341	-24.8	-67.3	-96.1	1
8.455	4.7742	6.4746	5.73558	-20.9	-69.6	-90.5	1
8.46	5.2974	6.80814	5.80752	-17.3	-68.6	-84.8	1
8.465	5.33664	7.0632	6.023341	-14.2	-67	-78.5	1
8.47	5.18622	7.13514	6.09528	-11.5	-65.1	-72.3	1
8.475	4.7415	7.13514	6.16722	-9.6	-62.2	-66.2	1
8.48	3.9894	7.46868	6.605401	-7.9	-61.1	-59.9	1
8.485	3.21114	7.6191	7.004341	-7.7	-62.3	-54.7	1
8.49	2.83182	7.285561	6.9324	-9.1	-64.7	-51.8	1
8.495	2.72064	6.62502	6.71658	-10.2	-66.7	-50.9	1
8.5	2.60946	5.886	6.2457	-10.5	-67.9	-51.3	1
8.505	2.45904	5.33664	6.06258	-8.6	-67.6	-54.1	1
8.51	2.34786	4.963861	6.06258	-5.7	-66	-57.2	1
8.515	2.23668	4.963861	6.35034	-1.4	-64.2	-59.7	1
8.52	2.27592	5.0031	6.64464	1.1	-63.1	-60.5	1
8.525	2.3871	4.81998	6.74928	2.7	-63.1	-61.3	1
8.53	2.42634	4.48644	6.86046	3.6	-62.9	-61.4	1
8.535	2.6487	4.15944	6.82122	4.6	-63.1	-60.4	1
8.54	2.60946	3.78666	6.677341	6.2	-63	-58.3	1
8.545	3.09342	6.03642	9.2541	7.8	-62.4	-56.5	1
8.55	2.79912	6.991261	11.8701	2.1	-63.6	-53.6	1
8.555	2.19744	4.34256	10.81716	-17.8	-60.9	-51.8	1
8.56	1.45188	1.87698	8.5674	-28.5	-55.2	-54.1	1
8.565	1.11834	1.7985	8.67858	-29.4	-53.4	-58.1	1
8.57	0.96792	2.79258	10.45746	-28.4	-52.7	-62.2	1
8.575	1.03986	3.2373	11.98128	-34.1	-49.7	-66.3	1
8.58	0.5559	2.27592	11.76546	-44.4	-45.6	-69.7	1
8.585	0.18312	1.02678	11.14416	-54.8	-42.3	-72.3	1
8.59	-0.2943	0.73248	11.47116	-63.4	-40.7	-76.8	1
8.595	-0.0327	1.28184	11.28804	-68.3	-40.7	-80.2	1
8.6	1.00716	1.43226	10.63404	-72.1	-39.5	-81.7	1
8.605	1.97508	2.943	9.731521	-73.9	-36.8	-79.5	1
8.61	3.50544	3.64278	9.36528	-72.6	-31.8	-74.7	1
8.615	10.791	3.38118	10.13046	-70.9	-16.5	-62.1	1
8.62	0.11118	5.04234	10.27434	-66.1	30.4	-39.3	1
8.625	-4.92462	3.45966	10.01928	-57.6	48.3	-17.8	1
8.63	-7.462141	4.1202	10.63404	-48.7	33.1	-6.8	1
8.635	-4.85268	4.63686	11.00028	-35.2	24.8	-0.5	1
8.64	-1.53036	4.48644	10.2024	-25.3	15.5	6.5	1
8.645	1.49112	4.34256	9.62034	-17.9	9.9	11.7	1
8.65	2.94954	4.45374	9.5484	-12.3	4.8	15.6	1
8.655	3.28308	4.525681	9.18216	-8.8	1.9	17.8	1
8.66	3.9894	4.74804	8.67858	-6.3	0	17	1
8.665	4.88538	5.22546	8.16846	-3.2	0	14.2	1
8.67	5.22546	5.18622	8.02458	-2.6	1.4	10.9	1
8.675	4.92462	5.40858	8.02458	-2.6	2.7	7.1	1
8.68	4.10712	5.2974	8.02458	-2.5	5.1	2.8	1
8.685	3.32232	5.25816	8.09652	-3.4	5.4	-0.1	1
8.69	2.57022	5.11428	8.20116	-4.4	6.7	-2.3	1
8.695	2.08626	5.07504	8.312341	-5.3	7.2	-4.1	1
8.7	1.67424	5.14698	8.35158	-6.5	7.4	-4.6	1
8.705	1.75272	5.25816	8.312341	-7.1	7	-4.1	1
8.71	1.93584	5.36934	8.20116	-7.9	7.4	-2.8	1
8.715	2.08626	5.44782	8.12922	-9.1	7.3	-2.1	1
8.72	2.19744	5.40858	8.12922	-9.9	7.7	-1.8	1
8.725	2.23668	5.44782	8.02458	-11.3	8.4	-0.4	1
8.73	2.16474	5.2974	8.09652	-12.6	10.1	0.2	1
8.735	2.23668	5.25816	8.27964	-13.3	9.5	0.4	1
8.74	2.19744	5.33664	8.20116	-14.9	9.5	0.9	1
8.745	2.23668	5.04234	8.312341	-15.6	10	1.4	1
8.75	2.23668	5.0031	8.52816	-15.4	9.3	2.3	1
8.755	2.30862	4.81998	8.600101	-15.3	8.3	2.5	1
8.76	2.30862	4.81998	8.600101	-14.5	8.3	2.5	1
8.765	2.34786	4.81998	8.600101	-13.4	8.2	2.7	1
8.77	2.53752	4.74804	8.711281	-12.3	7.4	2.4	1
8.775	2.57022	4.78074	8.63934	-10.9	6	2.2	1
8.78	2.49828	4.85268	8.63934	-10.2	5.5	1.6	1
8.785	2.49828	4.89192	8.67858	-8.8	5.5	0.9	1
8.79	2.45904	4.93116	8.52816	-8.4	5.4	0.5	1
8.795	2.34786	4.963861	8.495461	-8.1	5.2	-0.2	1
8.8	2.23668	5.04234	8.495461	-8.3	5.4	-1	1
8.805	2.01432	5.11428	8.5674	-8.2	5.2	-0.9	1
8.81	2.01432	5.11428	8.42352	-7.9	5.3	-0.7	1
8.815	2.05356	4.963861	8.52816	-7.9	5.5	-0.4	1
8.82	1.93584	4.963861	8.5674	-7.9	5	0.2	1
8.825	2.05356	4.89192	8.600101	-7.8	4.5	0.4	1
8.83	2.08626	4.85268	8.5674	-8	4.1	1.1	1
8.835	2.16474	4.78074	8.63934	-8	4.2	1.3	1
8.84	2.16474	4.78074	8.63934	-7.2	3.2	1.8	1
8.845	2.23668	4.74804	8.711281	-6.2	2.8	1.8	1
8.85	2.19744	4.74804	8.711281	-4.9	1.8	1.7	1
8.855	2.19744	4.7088	8.67858	-4.4	1.4	1.8	1
8.86	2.23668	4.74804	8.67858	-3.9	1	1.6	1
8.865	2.23668	4.85268	8.5674	-3.7	1	1.1	1
8.87	2.34786	4.81998	8.495461	-3.1	0.4	1.4	1
8.875	2.19744	4.85268	8.52816	-2.7	0.6	1.1	1
8.88	2.19744	4.89192	8.5674	-2.6	0.9	1	1
8.885	2.23668	4.93116	8.45622	-2.5	-0.3	0.7	1
8.89	2.23668	4.89192	8.45622	-2.5	0.1	0.9	1
8.895	2.23668	4.89192	8.45622	-2.5	0	1	1
8.9	2.30862	4.85268	8.5674	-2.8	-0.4	0.7	1
8.905	2.30862	4.78074	8.52816	-2.8	-0.1	1.1	1
8.91	2.27592	4.81998	8.600101	-2.3	0	0.7	1
8.915	2.30862	4.81998	8.600101	-2.1	0	0.8	1
8.92	2.23668	4.85268	8.495461	-2.2	-0.1	0.3	1
8.925	2.27592	4.78074	8.5674	-1.7	-0.2	0	1
8.93	2.23668	4.78074	8.52816	-1.7	-0.4	0	1
8.935	2.23668	4.85268	8.52816	-1.6	0.2	-0.1	1
8.94	2.27592	4.81998	8.52816	-1.9	0	0.3	1
8.945	2.19744	4.85268	8.5674	-1.8	0.2	0	1
8.95	2.23668	4.85268	8.5674	-1.4	0.7	0	1
8.955	2.27592	4.78074	8.600101	-1.6	0	0	1
8.96	2.27592	4.81998	8.63934	-1.8	-0.1	-0.7	1
8.965	2.23668	4.81998	8.5674	-1.5	-0.4	-0.7	1
8.97	2.27592	4.81998	8.5674	-1.2	-0.2	-0.9	1
8.975	2.23668	4.74804	8.600101	-1.3	0	-0.5	1
8.98	2.23668	4.78074	8.600101	-1.4	0.1	-0.9	1
8.985	2.34786	4.74804	8.600101	-0.7	0.3	-0.8	1
8.99	2.23668	4.78074	8.67858	-0.4	0.7	-1.1	1
8.995	2.23668	4.81998	8.5674	-0.4	0.4	-1.4	1
9	2.27592	4.81998	8.600101	-0.6	-0.1	-1	1
9.005	2.19744	4.89192	8.52816	0.1	0	-1.3	1
9.01	2.19744	4.81998	8.5674	0	0	-1	1
9.015	2.27592	4.81998	8.5674	-0.1	0.4	-1.1	1
9.02	2.27592	4.78074	8.5674	0.3	0.7	-1	1
9.025	2.30862	4.81998	8.5674	0.2	1.1	-0.9	1
9.03	2.23668	4.78074	8.52816	-0.2	1	-1	1
9.035	2.27592	4.81998	8.495461	0.5	0.9	-1.1	1
9.04	2.27592	4.85268	8.45622	0.3	0.7	-1.3	1
9.045	2.34786	4.81998	8.495461	0.2	0.5	-1	1
9.05	2.27592	4.85268	8.45622	0.5	0.7	-0.7	1
9.055	2.23668	4.85268	8.45622	0.7	0.3	-1.1	1
9.06	2.27592	4.81998	8.52816	0.7	0.4	-1.2	1
9.065	2.23668	4.78074	8.52816	0.6	0.2	-1.7	1
9.07	2.19744	4.85268	8.5674	0.6	0.4	-1.1	1
9.075	2.19744	4.89192	8.600101	0.8	0.7	-1.2	1
9.08	2.23668	4.78074	8.600101	0.7	0	-1	1
9.085	2.19744	4.89192	8.52816	0.5	-0.2	-1	1
9.09	2.19744	4.81998	8.52816	0.4	-0.1	-0.9	1
9.095	2.23668	4.89192	8.600101	0.5	-0.4	-0.4	1
9.1	2.08626	4.89192	8.63934	0.7	-0.2	-0.7	1
9.105	2.08626	4.93116	8.5674	0.6	0.2	-1.1	1
9.11	2.08626	4.81998	8.600101	0.4	0	-1.1	1
9.115	2.16474	4.85268	8.5674	0.5	0	-0.7	1
9.12	2.19744	4.81998	8.67858	0.7	-0.7	-0.7	1
9.125	2.19744	4.85268	8.63934	0.7	-0.8	-0.8	1
9.13	2.16474	4.81998	8.63934	1	-0.5	-0.7	1
9.135	2.27592	4.81998	8.600101	1.6	-0.2	-0.6	1
9.14	2.16474	4.78074	8.63934	1.2	-0.8	-0.4	1
9.145	2.19744	4.81998	8.600101	1.3	-1	-0.7	1
9.15	2.23668	4.78074	8.63934	1.6	-1	-0.7	1
9.155	2.30862	4.74804	8.63934	2.1	-1.3	-0.5	1
9.16	2.3871	4.74804	8.63934	2.2	-1.7	-0.6	1
9.165	2.3871	4.74804	8.67858	2.9	-1.9	-0.7	1
9.17	2.34786	4.81998	8.600101	3.6	-1.8	-0.9	1
9.175	2.34786	4.81998	8.5674	3.5	-2.1	-1	1
9.18	2.34786	4.89192	8.52816	3.9	-1.8	-1.1	1
9.185	2.3871	4.81998	8.5674	4.2	-2.4	-1.4	1
9.19	2.34786	4.89192	8.52816	4.3	-2.6	-1.5	1
9.195	2.3871	4.963861	8.45622	4.4	-2.9	-2.3	1
9.2	2.34786	4.85268	8.45622	5.3	-2.9	-2	1
9.205	2.34786	4.85268	8.45622	4.8	-2.8	-1.6	1
9.21	2.45904	4.78074	8.52816	4.5	-2.3	-1.7	1
9.215	2.45904	4.89192	8.495461	4.9	-2.4	-1.9	1
9.22	2.42634	4.963861	8.495461	4.5	-1.8	-2.3	1
9.225	2.42634	4.963861	8.35158	4.2	-1.4	-2	1
9.23	2.3871	4.963861	8.42352	3.9	-0.9	-2.3	1
9.235	2.30862	4.963861	8.45622	3.2	-0.9	-2.1	1
9.24	2.27592	5.0031	8.42352	3	-0.3	-1.5	1
9.245	2.27592	5.07504	8.35158	2.4	0	-1.8	1
9.25	2.19744	5.0031	8.45622	1.9	0.2	-1.9	1
9.255	2.16474	5.04234	8.42352	2	0.2	-1.8	1
9.26	2.16474	4.93116	8.5674	1.8	0.5	-1.7	1
9.265	2.19744	4.85268	8.5674	1.6	0.7	-1.1	1
9.27	2.23668	4.89192	8.5674	2.2	0.4	-0.8	1
9.275	2.23668	4.81998	8.600101	2.6	0	-0.9	1
9.28	2.30862	4.81998	8.67858	3.2	-1.3	-0.7	1
9.285	2.27592	4.78074	8.711281	4.2	-1.6	-0.8	1
9.29	2.27592	4.89192	8.5674	4.7	-1.8	-0.8	1
9.295	2.19744	4.89192	8.600101	5.3	-2.8	-1.2	1
9.3	2.19744	4.85268	8.600101	6.3	-3.9	-1.4	1
9.305	2.23668	4.89192	8.5674	7	-5.2	-1.9	1
9.31	2.34786	4.89192	8.63934	7.9	-6.5	-2.4	1
9.315	2.34786	4.85268	8.67858	8.8	-6.9	-3.4	1
9.32	2.23668	4.93116	8.711281	10.6	-8.4	-4.4	1
9.325	2.16474	5.04234	8.600101	12.8	-9.1	-4.4	1
9.33	2.08626	5.11428	8.600101	15.3	-10.5	-3.9	1
9.335	2.08626	5.22546	8.600101	17.2	-11.6	-3.5	1
9.34	2.05356	5.18622	8.600101	19.1	-11.6	-2.8	1
9.345	2.05356	5.2974	8.5674	21	-11.7	-1.6	1
9.35	2.16474	5.25816	8.600101	21	-11.9	-0.9	1
9.355	2.30862	5.36934	8.52816	20.8	-12.5	0	1
9.36	2.45904	5.36934	8.52816	21	-12.5	-0.5	1
9.365	2.45904	5.44782	8.45622	20.5	-12.3	-1.1	1
9.37	2.45904	5.44782	8.495461	19.7	-12.5	-1.1	1
9.375	2.57022	5.48052	8.35158	18.5	-12.6	-2.2	1
9.38	2.57022	5.77482	8.38428	16.9	-12.7	-3	1
9.385	2.6487	6.10836	8.312341	15.7	-12.8	-4.2	1
9.39	2.23668	5.99718	8.16846	14	-12.6	-5.4	1
9.395	1.56306	5.99718	8.057281	11.5	-12.6	-7.4	1
9.4	0.59514	6.06912	8.20116	8.8	-14.7	-11.4	1
9.405	-0.0327	6.513841	8.12922	4.9	-19.7	-18.4	1
9.41	-0.14388	6.80814	8.02458	1.2	-27.2	-26.5	1
9.415	0.2943	7.0305	7.69758	-3.3	-35	-35.7	1
9.42	1.22952	7.3248	7.44252	-7.2	-41.4	-45.3	1
9.425	1.97508	7.6518	7.14822	-10.3	-45.9	-54.4	1
9.43	2.3871	7.72374	6.97164	-13.3	-47.7	-63.2	1
9.435	2.75988	7.985341	6.677341	-15.8	-49	-69.7	1
9.44	3.13266	7.9461	6.49422	-18.6	-50.4	-74.8	1
9.445	3.50544	8.16846	6.20646	-20.4	-50.6	-78.8	1
9.45	3.9567	8.2404	6.20646	-20.5	-51	-79.9	1
9.455	4.44066	8.61318	6.31764	-21	-50.9	-79.3	1
9.46	4.7415	8.757061	6.677341	-21.7	-49.8	-77.4	1
9.465	4.44066	8.42352	6.74928	-23.3	-49	-75.2	1
9.47	3.9567	8.057281	6.64464	-25.1	-49.1	-73	1
9.475	3.61662	7.57986	6.2784	-25.4	-49.9	-71.3	1
9.48	3.28308	7.24632	6.09528	-24.2	-51.5	-69.8	1
9.485	3.06072	7.0305	6.06258	-22.6	-52.7	-70.7	1
9.49	2.98224	7.0632	6.20646	-19.1	-53.8	-72.6	1
9.495	3.09342	6.91932	6.38958	-16.8	-53.8	-74.4	1
9.5	3.06072	6.88008	6.49422	-15.4	-53.4	-76	1
9.505	3.02148	6.7689	6.74928	-14.5	-52.7	-77.6	1
9.51	2.98224	6.65772	6.97164	-13.5	-51.3	-79.6	1
9.515	2.94954	6.62502	7.22016	-13	-50.8	-80.9	1
9.52	2.94954	6.513841	7.37058	-13	-50.7	-81.9	1
9.525	2.83182	6.33072	7.44252	-13.8	-50.1	-82.1	1
9.53	2.9103	6.10836	7.403281	-14.9	-50.4	-82.3	1
9.535	2.87106	5.74212	7.2594	-15.9	-50.8	-82.2	1
9.54	2.98224	5.2974	7.04358	-16.1	-50.8	-82.6	1
9.545	3.13266	4.85268	6.899701	-15.4	-50.7	-82.6	1
9.55	3.35502	4.55838	6.78852	-14.1	-50.6	-82.5	1
9.555	3.39426	4.34256	6.74928	-12.4	-49.7	-82.1	1
9.56	3.54468	4.19214	6.82122	-10.4	-48.5	-81.1	1
9.565	3.50544	4.15944	7.004341	-8.4	-48.4	-79.6	1
9.57	3.50544	4.08096	6.9324	-6.8	-48.3	-77.9	1
9.575	3.58392	3.8586	6.78852	-6	-48.9	-75	1
9.58	3.6951	3.49236	6.71658	-4.4	-49.2	-72.1	1
9.585	3.61662	3.30924	6.53346	-2.1	-49.1	-69.7	1
9.59	3.54468	3.08688	6.38958	2	-48.9	-67	1
9.595	3.61662	2.9757	6.38958	5.7	-48.4	-64.7	1
9.6	3.65586	3.01494	6.38958	9.7	-48.1	-63.2	1
9.605	3.6951	3.08688	6.53346	13.7	-47.6	-61	1
9.61	3.84552	3.19806	6.86046	17.5	-46.6	-58.3	1
9.615	5.33664	5.2974	9.76422	20.5	-46	-54.6	1
9.62	7.691041	12.66144	17.7888	13.5	-43.6	-50.9	1
9.625	4.251	5.2974	14.88504	-19.5	-34.3	-43.8	1
9.63	1.03986	-1.4715	7.44252	-49.6	-26.7	-36.6	1
9.635	1.82466	-1.2099	6.35034	-45.9	-26.1	-38.4	1
9.64	3.54468	2.3544	10.96104	-30.1	-26.6	-45.8	1
9.645	3.32232	3.2373	13.5051	-29.6	-22.3	-49.4	1
9.65	1.37994	1.06602	11.79816	-47.8	-16.8	-47.8	1
9.655	0.66708	-0.36624	10.34628	-57.7	-17.2	-46.3	1
9.66	1.45188	-0.10464	10.8564	-58.5	-20.8	-48.5	1
9.665	2.16474	0.8829001	11.8374	-59.5	-23.4	-51.8	1
9.67	2.34786	1.94892	11.2161	-63.9	-23.1	-51.8	1
9.675	4.55184	2.3544	9.980041	-66	-19.2	-50.1	1
9.68	7.83492	3.05418	10.05852	-62	-3.7	-48.5	1
9.685	2.23668	5.11428	9.40452	-55.3	28.9	-40.5	1
9.69	0.33354	4.55838	8.42352	-52.6	36	-23.1	1
9.695	-2.57022	4.93116	9.76422	-42.5	30.5	-12.6	1
9.7	-3.65586	4.66956	10.2351	-29.3	24.9	-5.2	1
9.705	-2.1255	4.19214	10.27434	-23	17.1	-0.5	1
9.71	0.25506	3.8586	9.9081	-17	10.5	3.1	1
9.715	1.90314	3.8259	9.50916	-10.4	6	6.7	1
9.72	2.42634	4.15944	9.2214	-5.6	2.5	8.4	1
9.725	2.57022	4.525681	9.00558	-1	-0.3	9.1	1
9.73	2.79912	4.74804	8.711281	0.8	-1.8	8.5	1
9.735	3.09342	4.93116	8.495461	1.8	-2.6	7.9	1
9.74	3.39426	5.18622	8.312341	2.4	-2.5	7.1	1
9.745	3.54468	5.25816	8.057281	2.8	-1.8	5.5	1
9.75	3.54468	5.36934	8.02458	2.2	-0.6	3.3	1
9.755	3.4662	5.25816	8.12922	1.9	0.7	0.9	1
9.76	3.09342	5.18622	8.312341	0.4	1.2	0	1
9.765	2.75988	5.14698	8.35158	-0.7	2.3	-1.3	1
9.77	2.42634	5.14698	8.42352	-1.6	3	-2.5	1
9.775	2.30862	5.2974	8.312341	-2.5	3.9	-2.2	1
9.78	2.3871	5.2974	8.20116	-3.2	4.6	-2.4	1
9.785	2.42634	5.519761	8.09652	-4.4	5	-1.8	1
9.79	2.53752	5.48052	8.02458	-5	5.6	-1.6	1
9.795	2.53752	5.519761	8.057281	-6	5.8	-1.6	1
9.8	2.57022	5.36934	8.057281	-8	6.3	-1.1	1
9.805	2.49828	5.33664	8.12922	-8.8	8.1	-0.8	1
9.81	2.34786	5.22546	8.16846	-8.9	8.3	-0.7	1
9.815	2.27592	5.18622	8.2404	-9.3	8	-0.9	1
9.82	2.1255	5.14698	8.312341	-10.3	8.8	-0.1	1
9.825	2.16474	5.07504	8.35158	-10.5	8.8	0.5	1
9.83	2.08626	5.0031	8.42352	-10.5	8.5	1	1
9.835	2.01432	4.93116	8.42352	-10.4	7.6	2	1
9.84	2.27592	4.89192	8.52816	-10	6.8	2.5	1
9.845	2.3871	4.81998	8.63934	-10	7.1	2.4	1
9.85	2.3871	4.74804	8.5674	-9.3	7	2.5	1
9.855	2.3871	4.81998	8.600101	-8.4	5.8	2.4	1
9.86	2.49828	4.81998	8.5674	-8.2	5.2	2.2	1
9.865	2.49828	4.81998	8.495461	-7.2	5.1	1.6	1
9.87	2.53752	4.81998	8.5674	-6.3	5.2	1.8	1
9.875	2.42634	4.81998	8.52816	-6.4	4.4	1.1	1
9.88	2.3871	4.85268	8.495461	-6.5	4.2	0.3	1
9.885	2.3871	4.85268	8.5674	-6.5	4.5	0	1
9.89	2.16474	4.89192	8.5674	-7	4.5	0.4	1
9.895	2.1255	4.89192	8.52816	-6.4	4.2	0.8	1
9.9	2.1255	4.89192	8.495461	-6.6	4	0.5	1
9.905	2.16474	4.85268	8.5674	-6.5	3.6	0.3	1
9.91	2.16474	4.85268	8.5674	-5.8	3.3	0.5	1
9.915	2.08626	4.81998	8.52816	-5.5	3.4	1.1	1
9.92	2.1255	4.81998	8.5674	-5.7	3	1	1
9.925	2.01432	4.85268	8.5674	-5.4	2.2	0.6	1
9.93	2.08626	4.78074	8.5674	-5.6	1.4	1.3	1
9.935	2.23668	4.66956	8.495461	-5.3	1.6	1.5	1
9.94	2.23668	4.81998	8.45622	-5.3	1.8	2.1	1
9.945	2.30862	4.78074	8.5674	-5.3	2.1	1.9	1
9.95	2.34786	4.85268	8.52816	-5.3	1.6	2.1	1
9.955	2.3871	4.78074	8.5674	-4.9	1.2	2.2	1
9.96	2.49828	4.7088	8.600101	-4.9	0.9	2.1	1
9.965	2.53752	4.74804	8.600101	-4.6	1	1.6	1
9.97	2.57022	4.85268	8.52816	-4.3	0.9	1.2	1
9.975	2.53752	4.81998	8.63934	-3.9	1.3	0.8	1
9.98	2.49828	4.85268	8.5674	-3.5	1.6	0.5	1
9.985	2.34786	4.81998	8.600101	-3.5	2	-0.2	1
9.99	2.34786	4.93116	8.5674	-3.5	2.5	-0.5	1
[truncated: 11,951 more rows]
