# Supplementary material for: Real-Time Detection of Freezing Motions in Parkinson's Patients for Adaptive Gait Phase Synchronous Cueing
Source: Front Neurol. 2021 Dec 6;12:720516. doi: 10.3389/fneur.2021.720516 (PMC8685223; doi:10.3389/fneur.2021.720516)
Supplement: Supplementary file 2 [file Data_Sheet_2.zip › data/readme.txt]

This raw data set belongs to the article "Real-Time Detection of Freezing Motions in Parkinson’s Patients for Adaptive Gait Phase Synchronous Cueing" by Ardit Dvorani et al., published 2021 in Frontiers in Neurology, Neurorehabilitation.

Please cite as: 

Dvorani A, Waldheim V, Jochner MCE, Salchow-Hömmen C, Meyer-Ohle J, Kühn AA, Wenger N and Schauer T (2021) Real-Time Detection of Freezing Motions in Parkinson’s Patients for Adaptive Gait Phase Synchronous Cueing. Front. Neurol. 12:720516. doi: 10.3389/fneur.2021.720516

The raw inertial data (3D accelerometer and 3D gyroscope, sampled at 200 Hz) are provided as CSV files for all subjects and both feet together with the FoG labels. The corresponding files for the subjects S1 to S16 and the left and right foot are named as follows: 
S1_left_foot_trial_1.csv, S1_right_foot_trial_1.csv, 
S1_left_foot_trial_2.csv, S1_right_foot_trial_2.csv,
...
S16_left_foot_trial_1.csv, S16_right_foot_trial_1.csv,
S16_left_foot_trial_2.csv, S16_right_foot_trial_2.csv.
Every subject conducted two trials. The first column is the time vector in seconds. Columns two to four contain the 3D-accelerations (x-, y-, and z-axis) in m/s^2, and columns five to seven contain the 3D angular velocities of the gyroscope (x-, y-, and z-axis) in deg/s (see Figure 1 in the article for sensor placement). The last column represents the FoG label from the experts (1 corresponds to FoG active).
